# Supplementary material for: Automatic and Real-Time Computation of the 30-Seconds Chair-Stand Test without Professional Supervision for Community-Dwelling Older Adults
Source: Sensors (Basel). 2020 Oct 14;20(20):5813. doi: 10.3390/s20205813 (PMC7650655; doi:10.3390/s20205813)
Supplement: Supplementary file 1 [file sensors-20-05813-s001.zip]

Archive with 51 entries (42 files):
- supplementary-material/
- supplementary-material/plot_extreme.m
- supplementary-material/hysteresis.m
- supplementary-material/critical-scenario/
- supplementary-material/critical-scenario/accelerometer_1
- supplementary-material/critical-scenario/gravity_1
- supplementary-material/critical-scenario/accelerometer_2
- supplementary-material/critical-scenario/gravity_2
- supplementary-material/critical-scenario/accelerometer_3
- supplementary-material/critical-scenario/gravity_3
- supplementary-material/critical-scenario/accelerometer_4
- supplementary-material/critical-scenario/gravity_4
- supplementary-material/critical-scenario/accelerometer_5
- supplementary-material/critical-scenario/gravity_5
- supplementary-material/critical-scenario/accelerometer_6
- supplementary-material/critical-scenario/gravity_6
- supplementary-material/critical-scenario/accelerometer_8
- supplementary-material/critical-scenario/gravity_8
- supplementary-material/critical-scenario/accelerometer_9
- supplementary-material/critical-scenario/gravity_9
- supplementary-material/critical-scenario/accelerometer_10
- supplementary-material/critical-scenario/gravity_10
- supplementary-material/critical-scenario/accelerometer_7
- supplementary-material/critical-scenario/gravity_7
- supplementary-material/critical-scenario/figures/
- supplementary-material/critical-scenario/figures/1_subplots/
- supplementary-material/critical-scenario/figures/2_subplots/
- supplementary-material/demanding-scenario/
- supplementary-material/demanding-scenario/gravity_3
- supplementary-material/demanding-scenario/accelerometer_3
- supplementary-material/demanding-scenario/accelerometer_4
- supplementary-material/demanding-scenario/gravity_4
- supplementary-material/demanding-scenario/accelerometer_5
- supplementary-material/demanding-scenario/gravity_5
- supplementary-material/demanding-scenario/accelerometer_6
- supplementary-material/demanding-scenario/gravity_6
- supplementary-material/demanding-scenario/accelerometer_7
- supplementary-material/demanding-scenario/gravity_7
- supplementary-material/demanding-scenario/accelerometer_8
- supplementary-material/demanding-scenario/gravity_8
- supplementary-material/demanding-scenario/accelerometer_9
- supplementary-material/demanding-scenario/gravity_9
- supplementary-material/demanding-scenario/accelerometer_10
- supplementary-material/demanding-scenario/gravity_10
- supplementary-material/demanding-scenario/accelerometer_2
- supplementary-material/demanding-scenario/gravity_2
- supplementary-material/demanding-scenario/accelerometer_1
- supplementary-material/demanding-scenario/gravity_1
- supplementary-material/demanding-scenario/figures/
- supplementary-material/demanding-scenario/figures/1_subplots/
- supplementary-material/demanding-scenario/figures/2_subplots/
