# Supplementary material for: Automatic and Real-Time Computation of the 30-Seconds Chair-Stand Test without Professional Supervision for Community-Dwelling Older Adults
Source: Sensors (Basel). 2020 Oct 14;20(20):5813. doi: 10.3390/s20205813 (PMC7650655; doi:10.3390/s20205813)
Supplement: Supplementary file 1 [file sensors-20-05813-s001.zip › supplementary-material/critical-scenario/accelerometer_1]

7.464439388704924,7.26321742822426,8.162051157366891,9.217136318271915,9.443216184826998,8.789355481407133,7.913185445827109,7.823698763868084,8.514665056988123,10.491486581616561,12.685783818103186,14.502069191027704,15.536404428199821,16.292345965526824,16.402463358122798,16.132814628950463,15.960703827729029,15.808509625484247,16.858435212161567,18.01721962033953,19.336581400494946,20.878973298006287,22.507934354888047,23.58410960914926,24.665908343812248,25.72103865273309,26.812044901162224,27.851286996006984,28.520945719124,27.873884229935435,27.579028749965932,27.679394450043386,28.40627076375841,29.28673563633217,30.36337848966603,30.801421167541555,31.250907070692815,32.22874882864362,32.931193272857925,34.069544485416834,35.57472026401256,36.719982795231196,37.46488524358933,37.735989986722764,38.39511142622971,38.52707644368631,38.626366787352254,38.626366787352254,38.426689753224295,38.95944190109982,39.42412859725203,40.392948486783915,41.49022708088538,42.397470107094904,43.62152344288214,44.46309232936481,45.30970551560805,46.09273326738782,47.051004371730386,47.830998154882046,48.69899698957483,49.7244434167061,50.66370363958875,51.5309483406304,52.444898161497605,53.63422479121349,54.41183845946781,54.894782999176805,55.987243487756714,57.21422576829253,57.8174130898295,57.92837636747882,58.39254090407793,58.74909165217498,58.874111783561986,58.76521136533388,58.560337437193084,58.188277524643446,58.43550929171309,58.807534949292915,58.517336414520805,58.570480646201844,58.10280669724703,57.658956163487936,57.57244231283241,58.01878854237079,58.16260921822737,58.473957088625696,58.41470807471054,59.11415839144045,57.98254900097211,57.78614787159056,57.807982217825185,58.070755404130495,58.32894863744767,58.51251846700936,58.28016969508078,57.04701668934077,56.24407701050232,56.70063163781239,57.957557708381806,59.09562121171121,60.4847136984454,61.05763005550973,61.77010610092377,62.43813597655842,61.920658081854256,63.1709255972705,63.48793485547257,63.64656510662572,63.64656510662572,62.855681066165914,62.33426165354382,62.23058614502787,62.7572024854228,64.00946396141046,65.25734928635721,66.3772163023689,67.3538774707472,68.38721280519744,69.88138458004026,71.20469186135331,72.17720264574565,73.06311833041853,73.62313426552551,75.33659414006405,77.54427030253107,80.61086670413833,83.3290548469878,85.41273353079208,85.340093923649,84.94073305962802,85.15011229852774,85.58344519278289,86.27869271980445,87.56090962641899,89.76798854075653,91.73923769556089,91.63329143128301,90.2353463846391,89.16966119692701,89.29263426390168,90.23248197197402,92.7371541451888,93.5973534741897,93.45142083921577,92.08059708781855,90.32190415254134,90.74964270879148,93.02983823969126,94.39869860517186,94.01417114335135,92.72091735991359,91.60390587122251,92.67111125721568,93.51072080156419,94.35238154103612,94.8956105314329,93.0971739660118,93.17333617967377,95.84248375864483,88.83516179062089,90.40348417143767,88.72124001540428,83.11460764702844,83.79864849334251,84.24998329940603,80.62793273440252,73.60201602086416,70.06957631896627,73.82880395420639,72.4409220583942,69.13236811457078,61.33853884448351,54.73806857393018,63.396221282648945,69.08937740098416,67.06483091933313,61.76863439379679,58.874489569064366,59.4968830263327,61.723904141161825,63.312948546348,53.9444965012619,62.97841843646677,71.71396984712928,74.91579275387377,74.32720078323692,75.0755528954064,79.61821021935089,84.02933138085115,87.20475892647282,89.06083083989716,91.16916007476186,93.38570614691555,95.54535904673979,97.8949736152666,100.03978600871434,101.82147024948063,104.06284695276409,105.94542064428707,107.05333831219649,106.93688166958148,106.97884365997201,107.32705302465888,106.79835238492686,105.67359179097892,104.00776607917041,102.11950870298553,100.15774821196112,97.57158573583511,95.84727372254181,94.10999309611384,92.62329160849595,90.0,87.84956692022813,86.08173031611966,84.75511193532107,83.51184564466361,81.85419804419082,79.99198444307952,77.85161469132298,75.91091118529847,74.0397064120853,72.49076101891177,70.5359102993169,68.11846888269784,66.36446359861384,64.05256942445942,62.58546780732493,61.70632855213164,62.16816432554081,63.81344527587865,66.02659381729447,67.99931046801447,69.38081491995806,71.94630263624582,74.9685408091599,75.61308643124671,75.72084923231063,76.42582500575367,76.26375914239047,75.90919971764508,76.39947823070223,77.60584486811656,79.86739428061159,82.39786411873477,84.95757496163061,89.44268827813856,94.10931143234689,96.3524423125447,93.17354248213957,86.87154160405983,79.80063243045775,74.76603796786499,71.17790845985911,69.57393703046299,68.22145869719317,67.90798255216114,68.78594058015976,69.37759062818468,69.71519807110037,69.72185702350424,69.13127954378638,67.42916582619118,65.83460629733679,65.30512753009995,64.56839690170652,62.949423240670704,61.77536672259705,62.36910456613295,63.547424758634456,64.06393060557802,62.867661077444325,60.30086109716795,57.502070306802615,55.29786057795848,54.19103789935139,54.12505810838525,54.688816897438684,56.59773803468793,58.073202508973004,58.69963061870368,57.94738253210357,56.85101099442983,56.24407701050232,55.74459488389725,55.60918485476793,56.71247177298975,57.59426291304025,58.24051176374646,58.465187265926055,57.95612149499054,57.10062121606593,56.5693329466057,55.101865588987835,54.396635160482134,54.527841852148995,56.153564933529594,56.649509971186596,58.19542158847405,58.40703718561138,58.25403654347537,56.89269063179625,54.94526834191178,54.282082650989665,53.3500546665736,52.761754521953804,52.17171652500659,52.10668861882775,52.488181703743706,53.06803545082085,52.96383590250504,52.89895121291332,52.4958489706419,51.62210360837558,50.688002971264645,49.552415587645385,48.402770982144595,46.08970117287771,43.43919506739836,40.63711396094085,37.40015906363086,33.2512567646548,30.66541142786311,29.558871430747324,29.561876521141812,31.424246422228524,33.90326949707347,36.50659819650509,38.82383103633859,40.04287845023486,40.53506133325964,40.17057920080508,38.011496916610554,35.105216466630246,32.33830193032204,28.75831042805873,25.878300037477445,23.560001848012625,22.192996887697333,20.465322474510426,18.960562019360825,17.97772585468245,18.11605854774245,19.623152317614707,22.558889540002028,24.720666123773555,25.589898602473394,24.479836465978728,22.728371862415916,21.444175273868588,20.98489025038299,20.362554404631922,19.814524026946387,18.939010850206483,18.36659024807049,18.123756588899063,17.01406356781856,16.02135415299853,15.174804956569172,15.379048691647617,16.802733367998183,17.91813516007183,19.164790555082764,21.12221506127931,23.230139773921746,24.107952071940204,25.08135449189883,25.99314258811044,26.312699275161943,25.6370596830751,24.364313812451094,22.140595458999787,19.51077112094099,17.808243322491318,17.048992244296567,18.2994714449075,18.573176810188297,17.56421256289567,15.33326132945889,12.878110810333679,11.266910771596697,10.593271665211937,11.038395064408425,11.56253753308581,12.269387549315674,12.765546290928928,13.209037460585947,12.936585048440223,12.407442893010346,11.089422385155745,9.648008075000403,8.114010688293968,6.340212033445084,4.9848024122505095,4.069081002305835,3.1475362062469325,2.8040806380889087,1.9992219477742599,0.9430544570822106,-0.11786880843679874,-0.8235197052949186,-1.288666568719503,-1.4000249075738727,-1.0458269891603467,-0.34448217620271254,0.7989154669381685,1.711537410066702,2.4994607770047224,2.7317217078881906,2.84533763269103,2.8681080650107975,2.7646471809961213,2.539722340540674,2.5603429761184193,2.4741789211050538,2.3809865026073176,2.651851013161709,2.68002017781646,3.0577361245177475,4.085588505764397,4.835652378235787,6.093437941835524,7.20186637179391,8.304804757140989,9.341607184164175,10.380852136808429,11.286253240651735,12.477156085272252,13.43612108065724,14.372778363995513,15.444897511153448,15.991481728593241,16.68862771282051,17.45917612008279,18.022261253992088,18.23009163664584,18.537154279510226,18.741333663832197,18.845663727157522,19.12106608381936,19.192378437851534,19.50674772912146,20.001938292491115,19.86966129528724,19.84069615258043,19.63874736336255,19.146660176738468,19.258010778902488,18.79305652332127,18.47104407993665,17.748984936775305,17.19593481074273,16.64393409674094,16.10592622647552,15.46125088178973,14.60604766063529,13.979379707996127,13.387147293696321,12.342589177065616,11.200784675479829,9.884109795493014,7.769747730006361,5.239091178247801,1.9284210678007003,-1.4273583652419748,-4.4732447044455,-6.04522148646218,-5.951051297592916,-4.930535937454678,-3.628043151833944,-5.738361073216146,-10.366339367833891,-13.0998502900058,-13.868314493659861,-11.936619592107887,-9.91273268947272,-12.193077452858732,-16.850773185934898,-17.353995079281358,-14.868256980006779,-9.81482537455905,-3.618626648369875,2.422647582622115,7.001281487104491,8.812888265697676,8.477909848522673,7.490378413043384,7.006833867817577,7.5014816048171316,9.498861031009536,12.259973082382363,15.13581192370713,17.974929575772297,19.99244633908905,21.106538128505022,21.742612192616303,22.506296312800732,23.962480577669815,25.709973700925342,27.515966667759926,29.627362670692577,31.40983332937021,33.058565653303525,34.19559330120404,35.3755774886397,36.47267523734888,37.72646909461625,38.00356735091266,39.56623945022621,40.94422434232711,42.267015822933466,43.05851417696147,44.58479411303371,46.04163923037334,47.27412761127775,48.374580981524026,49.10514996898476,49.74119038335738,50.83185791827903,51.86998249879392,53.13014989222001,54.48550356048948,55.39346327883429,56.33771427303025,57.30673898787907,58.16381226820997,59.00228783149455,59.792963519235734,60.716959755073546,61.21902304486199,61.28197004375217,61.32021809356112,61.30420823116122,61.232369192447315,61.062025002920365,60.34334569251213,60.1777117408104,60.110286392336725,60.22816583458516,60.22773639716444,59.727430003111465,59.44286041543164,59.661532353287946,60.34089569984807,59.952571128870616,60.53302976492492,60.8759515249481,61.22611296341172,60.76812589990604,60.49651426333225,59.98162639209271,59.9483545501864,60.28624818686665,59.381394774380695,58.416905835003604,57.61423709280593,57.642130453095355,58.255403579810036,58.29549606774652,58.416905835003604,59.357254489209204,60.6084978510205,61.732454638590475,63.32645598144862,65.09908346268091,66.72359846806756,67.50572289334224,70.52746757608175,71.27235520761333,70.95210053273945,70.07440856405266,69.71519807110037,71.60013067690616,73.9480748517331,75.23956738439058,76.15006615515105,77.47116400576698,79.7050390637898,80.86985944136131,81.30583281674889,81.95213712964528,82.13853396912248,82.21299508564393,82.16783620817861,81.23483023359634,79.66189295725155,78.71398515831429,77.11183531302963,77.17562189598554,79.32543909184032,81.57304036658104,81.93223456362608,81.48016493845826,81.82256717706312,83.27661475849223,85.06672305916749,85.31808104808485,84.30167110767412,83.29011694245368,79.88796402035952,73.65987387838135,72.63848357207586,68.17872147683619,70.05403124742267,68.38880651669797,70.6118607803864,74.99726378585032,82.17541525688658,82.44484504767216,84.98689484005621,83.63282540851124,85.94827554851572,86.67535367573447,85.8912541575389,85.67231232625018,85.47117882916493,86.25439994799045,87.38106016527341,86.8045036781198,84.27871128075122,80.0767843921296,75.84011682864923,74.49573010600693,74.23152058248641,73.33286360941612,72.30821869292974,71.40548491878246,70.61380856942141,60.65012476532937,70.99496383782422,79.08521036171847,81.55555555760216,80.61155960106264,77.66393056926202,80.04581162318068,82.62147462111257,84.60307437768836,85.75216188255936,86.06580273418128,86.30857233830807,86.58831114004249,86.79569062344507,86.79569062344507,86.13451975866626,85.9144081830008,85.31041845566259,85.28290125761593,85.25505959558768,84.9278913578612,84.26706039251161,83.37523769369231,82.3160302951532,81.27959850631066,81.13329341561686,80.81946151960915,80.80119860687164,80.17854692103765,79.11878723342559,77.90527490818069,77.15035378428706,77.29724315080782,76.65504847742206,75.90873251497254,75.3886330961421,74.23787654341673,73.78360306614604,74.27830112330231,74.86756051408742,75.37018924996259,75.88736345195852,78.15461758553367,82.00512034422357,87.85509478830939,92.58301674739954,95.18465748474628,96.41206537868936,95.9400784761966,93.92592698748112,91.14810358368828,87.66745018836268,83.94757711988726,80.45860608938796,77.24916125354531,74.10397131296594,70.08677964959624,65.51929567676017,62.499554317056464,63.07088207191749,67.81968593042843,75.8624175522113,82.92797921077299,85.92225224842912,83.44439685751752,78.24156453852738,71.80409810389628,65.25233020333145,59.03622478534007,53.39295694900597,47.5663854875736,43.33004482739408,40.931471003333506,39.45765669370804,40.14546692306453,41.935008601416676,42.34692146661738,42.14193818245253,41.344154677526284,41.76964533767234,42.08916132446201,42.355037022782305,43.54692669718979,46.138191100251916,50.62007789428485,57.206517539408935,63.194220930653216,68.03946861009659,71.1615398714803,72.69099484021966,72.18857363868156,71.66993141361586,72.47444442642107,73.75294735170391,74.00978083100128,72.71621638018554,71.76636343157516,72.06908541427279,71.36186233649977,69.11681622280182,67.29711400371153,67.07170571962519,68.84525489993857,69.66940452078977,70.05320457596684,69.66592131933267,69.9547845152254,67.02830326513809,65.16261145943214,64.29647238625098,63.43498160779251,59.58547665669496,56.669500591943375,55.38329997341643,54.255723928604866,53.97263842927431,51.848851891051275,51.41083941478867,50.97909357301834,50.952010965437594,51.90867520607398,48.503497879254176,49.48621111271114,48.80353297141498,47.081176521079925,46.28646416904184,45.37154639057402,42.13762687661272,41.49022708088538,40.392948486783915,38.80781274476233,37.7819749055846,37.32015323527739,37.405367913149455,37.65238238183143,37.92965945856337,37.902166095620764,37.31544665200737,38.24827997185386,38.72340407223412,38.866615473988766,39.55621842912269,39.54243555759414,38.05772348115375,35.08868089275882,32.538257093647125,30.153670634242186,27.33992400856717,24.1555409993161,22.209420122039027,21.412954994573408,21.78181888542766,22.875181410577866,23.885111045268413,24.498555470260346,23.227816829641686,20.84451478080312,19.00011680308746,17.248741500833688,16.169046162052716,15.368424931293745,15.46568261468156,15.960703827729029,16.688486706902747,16.677948275920365,15.530065653817571,14.287189176950356,13.920937849796951,13.04998828298462,12.474062333025412,12.69609772643868,13.298546778207717,15.036032938253072,16.99407303677625,17.681131510840117,16.898635416147542,14.726182294309778,12.063223425972811,10.105068170191938,9.259055857932168,9.53849308864416,10.422070036962616,10.41257512628186,9.109126011343053,7.932745627926949,7.251153722008268,7.152663284855726,7.660444781871646,8.503537602031843,9.4079463344154,9.842205466645208,10.136369105484214,9.956370783131778,9.610295585860602,9.067722224830604,8.439593803556104,7.932745627926949,7.2127520728000905,7.021960416573622,7.5082775193350955,8.297178130939505,9.32706585408032,10.346675427694075,10.648248460826435,10.428560962295768,9.443508622985672,8.435333303335035,7.857156381541232,6.983342479493653,6.352938890627901,5.152073476277694,3.790452574012583,2.520800819339127,1.5676790246825139,0.7314436935300632,0.49074392123212063,0.49074392123212063,0.49074392123212063,0.24701180741949705,-0.1239918323017412,-0.37287656045444717,-0.49285413412173373,-0.36341697894647174,0.11909399506042664,0.2363166685325927,1.1739743364527722,2.0868218252309934,3.134790399259522,4.389897920364551,5.402263722159556,6.038740527337013,6.8292361381895414,7.683969638067771,8.098388511001557,9.205099598238652,10.572082960282435,11.956575379691342,13.21551408128336,14.298235525242234,15.208034158069335,15.930715396935787,16.06309492665101,16.29881930584524,16.033514184354576,15.930715396935787,15.650503660506459,15.767170579137291,15.73499051685792,16.282497488188678,16.332310236928556,16.589667283860084,16.941832701020864,16.898635416147542,17.145514693513253,17.431190251284324,17.41796359862915,17.217661226288435,16.745722686594902,16.60487279830387,15.860731257084096,15.091553326658412,14.219089673056775,13.125888749986288,11.701988007484575,10.627253762823685,9.523010068925855,8.637124326944198,7.8175631808346475,6.877973674573606,6.1228761757809265,4.874649293321015,3.784836731995138,1.5505175479744087,-1.2263619426779715,-3.154147645017365,-3.861392962529037,-1.0975289001182886,4.802474910646805,12.112662151151866,15.98485570009747,10.401526871212582,-2.8035110431412,-13.333464333423164,-20.38748174522982,-24.80486668420102,-26.450321905466062,-19.934011346382206,-7.028441180106546,2.5244762245436907,7.6310522519477795,8.989829524673194,8.55849382881727,8.178119243796722,8.65251305699569,9.085989487298908,8.737968026764594,8.910773368090165,9.904167721052026,11.669959439066059,13.620298857468857,15.536404428199821,17.169941798834472,18.722172177554462,20.40985876590086,21.67596477305418,22.712069722421592,23.671917635930765,25.03568415328792,26.750359402617242,28.56889495280572,30.566899502319146,32.33573717487461,33.60580744241039,34.76426452976638,36.02733845882351,37.61015422060456,39.481311217549326,40.82170692897866,42.13075123241502,42.639308028771985,42.99744252714938,43.66467560921282,44.19496091589385,44.662585918108086,45.75470884737856,47.224013808040574,48.92596102588737,50.809131246273665,52.42526400714685,53.854356166969566,55.30489244954623,57.174143115991114,58.727077242925155,60.00843098138556,60.868525126980906,62.06684757988395,62.246036560589964,62.25062299397051,61.7721170534776,61.07808784868655,61.13731530364401,61.10134128354575,60.53179010473884,60.344614861424134,59.32276203911245,58.29591107859077,57.96081808176285,58.64727201807967,59.356324716176196,59.687296176336744,60.24105718821583,61.12378964362714,61.87274636192467,62.32916301424966,62.15833348755585,62.09651722777601,61.75666447712854,61.087618754495736,61.00530095882376,61.75028813734404,60.92115380141894,59.61714521018599,59.75268710546271,60.065174304029874,59.95461908785704,60.0983528767296,60.73802709516609,61.716026743366164,62.28696885726371,62.21376327598163,63.12183949626671,66.04939591971747,67.05975994101371,68.54074372659616,69.60511322043988,70.5915793313305,71.9606918866063,73.43119661710824,75.20527645426775,76.17629982721611,76.65653147592143,77.80491849625713,80.65406782456225,83.34886910105936,84.54049225266473,84.88871685002685,85.72127072290942,87.32459567851504,89.77873799633359,92.60772810939424,93.57635159672445,93.0876959669111,90.24282522123652,86.82012650258943,83.52521173050381,81.36287556808338,82.54355718170852,87.02918957651052,90.11188321674169,89.44592218133002,85.38576548602522,81.08062636678308,80.06787521314243,80.39482412748265,82.28678791738444,83.44300490907736,82.28259208439228,79.55213517957111,76.18500560742417,74.39266959476839,72.93474674732096,71.44822372614092,70.33026840647085,68.08511964582493,65.62521826541494,63.56806498797727,62.79359689878214,57.241053243597335,53.26959264335952,55.805264957542995,57.69078138699363,53.11454520328271,48.43852750761932,54.086359416171156,58.10786527742661,57.25175332624096,55.86081880018152,54.331924236352094,54.947627300339065,56.12634846242781,58.08382375413321,60.35243170057411,61.69920519534006,62.10276419063564,62.88074123240791,64.13095450199405,65.8977608087485,67.4794016260183,68.84774362389128,69.29210415137807,69.31493355418186,69.0562142032683,67.80602027644308,65.98666182011145,65.83221148641843,65.76756434320308,65.8576958308122,65.89772435998773,65.98290364588159,67.93210455112833,71.31269904044274,74.85770694828992,76.84689630037911,78.5521441824175,82.15065918487183,87.41340235914927,92.09956161765326,94.71590658008465,97.9539420642397,101.91714919747078,104.71613476051571,106.84014615830067,106.92747551000441,105.97355162983627,106.96118434972189,109.06802462759947,110.60253341477583,111.25051294160434,111.04465053330878,109.21264499701927,105.25508150488531,100.21497270241987,96.44159007776295,95.88602702301603,96.11551741618322,94.86451050848633,91.59452063281286,87.38616733209757,82.81262441275112,78.19576499897092,73.63895072700964,69.10647826393993,64.09353433496229,59.076990020019586,55.07351969142888,54.34266398413445,55.53923571368983,57.844886811517064,60.255165778755455,60.94538720209465,59.11692626296985,56.309932474020215,54.38551365065254,53.64281979005755,54.13408671601129,54.295898419620116,55.4707112829695,57.50574300856921,60.316847861210576,61.81831020102036,62.71134882385103,62.1804821994237,60.76423242654638,59.020278123823125,58.26329175853218,59.62657582347341,62.7341544086993,65.82272172719661,67.92953201963415,68.5346173054479,68.55941696162633,69.09660005975198,69.4571409240529,67.9637689876904,65.97744202649169,63.0021281026519,59.69042428081455,57.5674432688274,58.1164118356101,59.761984561402734,59.565792809718616,59.439207440051696,60.739515346036605,63.43494882292201,63.20849350422612,61.47499880399088,60.279062742440644,59.352413433675146,56.337030136660765,54.49740942138302,51.83682534198567,48.00450719310559,43.864004427499665,41.25090430265105,40.56356316689343,40.105613038435095,39.04799089380914,37.10662807696321,36.25384721285059,35.44079638497253,34.21564870149261,32.90519081361156,30.31596595361637,29.14802415574949,29.05462352645117,29.24458859437484,29.411058328704247,29.05462352645117,28.316861827201016,27.747797750054964,27.832440758246257,29.065475905128885,31.34093011818864,33.570538618692034,35.095768715157824,35.489772630270686,35.19302155495553,33.946863423518984,31.763673104729627,29.65403522311923,27.97945308119883,27.627769619245555,27.623271206252493,27.763560862291502,28.072456270894556,28.61048933595056,27.768986232141966,26.064684866437187,23.905558177136946,21.366106955185497,19.580009706716123,19.187908277622697,19.63961526479884,19.388139409037493,18.141415875296055,16.146971366397114,14.376035856857616,11.397841807670755,7.686758503400494,5.389281375089677,4.316022065838645,4.161815043385002,5.120768384499507,5.733415540981766,6.402047464095347,6.535509190989262,6.475567844182142,5.732490832738171,4.845856492763872,4.473923143643137,4.054389494080472,3.8286373400841245,3.5898729385666392,3.2581449598224834,3.0355645327667378,3.052878970330162,3.755380954027592,4.689581268254167,5.967799551406426,7.617128239894666,9.049732874035985,10.570516213073464,11.91824410341682,12.590908432761012,13.647271621422902,14.56317749399588,15.554575321835785,16.75344330241501,17.47473961728035,17.937313341086632,17.90277045278819,17.201070832447694,15.392412579688441,13.112187925551337,10.821385487012744,8.275889224310689,5.814600625672714,3.3177797408957233,1.198528369758352,-0.733002803071093,-2.5802263569582213,-3.337465882369555,-4.173029584884796,-4.651981055767765,-4.75354930227588,-4.97496394491095,-4.573966968685763,-4.1704533684642175,-3.642272341856658,-3.0189298136942617,-1.7218216942330442,-0.5694989059698656,0.6807542635927798,1.8255408691108266,2.873856366525512,3.352865505692416,3.627412613206315,3.759409186864459,3.546894838508433,3.5763756218966307,4.307028733335435,4.664448329715374,5.9268141205156395,7.348502630924621,8.7917269051752,10.634219328609412,12.528837902601866,14.260733824217004,15.536404428199821,16.808643640329553,17.531312552977507,18.17964770092168,18.471475736041523,17.885797844960802,17.19593481074273,16.120821178209408,15.193832519483399,14.630688123819755,13.78155797238027,12.742564527098132,11.824086669423847,11.200784675479829,10.546566670547461,9.268317932098457,7.73621325780324,5.97066845453676,3.6716961311911906,1.1791629849005445,-1.8024566401328161,-4.569706134927681,-5.665603012879892,-4.155255174044953,-0.8185082293763005,2.935670504261195,2.726338090595043,-2.4017484325841303,-6.678955672388384,-8.15846644581768,-8.477909848522673,-7.610309748489441,-6.91483779136156,-6.546280097875016,-5.319132523474902,-5.607468928213893,-3.4682738084411566,1.3294332482789206,6.1372965618142965,7.197978014507763,5.643358720009847,5.0721086900557495,6.743164316513167,9.923478448960735,12.994597399741668,16.133685992454005,18.735993939021807,20.806801218603127,22.059882953084013,22.73506825597653,22.886128789285483,22.552614314205904,22.96373880742863,23.610182669045745,24.922840346345996,26.810943185092245,28.097642608496027,28.577073189960856,29.17603758565451,30.044664239820847,31.516082553113492,32.82563518983406,34.870015726704246,36.371111024284026,37.95580954744943,38.99476969128172,39.03975704197254,39.79249562426672,41.137501190345255,42.23210607591661,42.964909891936,44.274748388925225,45.50962017313382,46.75788412694988,47.85875755476743,48.39239801920818,49.47876741866283,50.16738228408171,50.6139348918044,51.07874507440704,51.43691317524711,52.43143234655532,53.72413289429902,54.90866566928365,55.784293040097886,56.58007687861274,58.04565179098982,60.07605768213449,61.84259061269424,63.088790244845455,64.09599825568147,64.87378499401889,64.84769211113796,64.50098179166646,64.84938978677,64.91847661134322,64.73581440444569,64.55535657544152,64.96313964370381,64.9763592351328,64.53184038347553,63.931021982569426,63.534228609704,63.73595539835136,63.84021644110702,64.14605026377387,65.86172852286994,66.13170791970562,66.03752905147532,66.2634228113542,66.50621301935413,67.36143115353248,67.34182542927341,66.66822752819982,66.12861430649629,65.73705536328973,65.3764548322417,64.50420670759044,64.76592367748653,65.25062083832066,67.92278364927733,68.0631127053451,69.13483086551184,69.66464121952247,70.17502003467645,71.45703500799695,73.02115634002799,74.19149050799204,75.08967114517363,75.44240598497242,75.9896098605259,76.24982736223066,77.16702046690696,78.13382445480208,78.45216088108316,77.75864865081239,77.3409191322185,77.37754345763089,79.36705629615487,83.46787340066638,88.47822616776465,91.42386257605314,93.52144801714033,95.58849298489724,97.02690141809681,97.12505039492967,97.62512803080723,97.525945075651,97.28231796641093,98.30898878865418,100.9941410848001,103.53168458715768,104.37562477934841,102.73563516028143,98.43580064147604,92.09529546391848,86.56192742333683,81.29049095620277,76.5257605028895,71.72558724119284,75.64822625352856,75.1903282283412,73.79228233642128,74.84829907627639,74.29541472357661,70.70991395570935,63.19551687262009,69.59013377927977,69.61177854769797,68.07713427156544,65.82854514204395,61.83124139994177,57.72433880605591,54.5995847866565,52.17657152085413,50.186274396904686,50.03984921236778,50.62811307049751,51.194273301335365,52.13712293167783,53.83959652812899,54.8610978738035,55.022884975284114,60.21504186162412,66.64263795380678,69.05730328575376,70.18197983670183,73.41485575039015,78.38554579105131,83.89235082177042,88.14184372850156,90.32556181084064,91.41574442997238,91.87243958561298,92.67334557317088,93.14249329051347,93.17354248213957,93.09098780900622,92.42435450627563,91.27562822092489,89.42012657469027,86.52472396211593,83.65978826322976,80.72513913192064,77.49563239790605,74.48181047165431,71.77363728491088,68.88448456889063,66.39507809640926,63.81030850024995,62.36719023374033,61.89687405445792,62.402686796797184,63.24659385338336,64.2372542946761,65.61750764071243,67.26493054233221,69.83983932267023,72.51345915551114,75.4979314030601,78.78026172405278,82.38222042154985,85.88085207618282,87.18444788633154,86.97494665490052,86.9871687215932,88.03702788583509,88.84027952522655,88.72178568407227,88.48338197753037,89.17308551809526,90.0,90.60561617534002,91.46566849941202,92.79568530817775,94.00777872403728,94.9644699696575,95.31453910711154,95.13915968290745,93.78061536458092,91.4419474785165,88.34371693243345,82.53775582448363,74.34687739783001,66.0513295152911,60.77320879900507,58.91686955134281,59.94104921240656,62.491558431911244,64.84550307647449,66.30100809517273,67.51568447309815,68.76886186660752,69.55883039400085,69.85637184200769,70.7529734710398,72.35373252155112,74.57464624768019,76.32314464056152,76.23922622443499,75.2626161284465,73.83024381616148,72.37770105562652,70.3547422328214,68.0824705233999,66.28644347227907,65.10695910854504,63.539672890899254,61.6764132357337,60.96636815144531,59.91708897814595,61.23956062256138,61.866840230204346,63.90263922989667,64.08546161316049,66.3705990690726,65.2248482363167,62.650163913143295,60.13212879559758,53.57776860863596,50.87262155923632,48.65220462394482,48.0214131559945,48.19346157961112,45.568825754592325,42.884893453240146,43.85098907635751,44.58058259971699,43.04844127459327,43.552965100390196,37.539433919036334,36.24080228898103,35.992491386543634,35.71259295077694,35.53762642707294,32.017051676307304,33.196440570061085,34.93676108420778,36.47311469513312,37.8182541222638,38.87648134053919,39.07829972264546,38.84405611533537,38.979038865113,36.058735642826846,33.56887186704414,32.0403698842593,30.24854436966473,26.910508794860526,24.790961043396898,24.294653914481724,24.110356330322812,22.440477330788962,20.219401389565405,18.98988062684495,18.924629616890957,19.60119596840466,20.330986030358833,21.86498177612343,23.512213488459167,24.64070089986418,24.331205315982192,22.324893153503474,19.13790058347562,16.551344875753234,14.460060072640239,13.43261571141443,13.516527379580102,14.16606379434988,14.938475139033313,14.93141154535692,14.924003120443292,14.59197748015491,14.346737443320942,14.036243467926477,13.753828228138211,14.695450845704936,15.765834230009744,16.541864669263134,16.865087955992948,17.169941798834472,17.434847488901237,17.216095487043514,17.134539188780842,16.74031741321227,15.69913361944059,14.938068648272155,14.607904041660113,15.336489983263728,16.31877463736565,16.962745133097794,16.811892020772973,15.663088380797404,13.957084829203966,12.799431835766127,12.163136683907547,12.352292646187202,13.035326876213844,13.745646339407365,14.246716192503563,14.64374635004506,14.74912858612873,14.74912858612873,14.832735823159071,14.569956332211097,14.224455072837896,13.188890902418803,11.888649132753015,10.253559514943817,8.948524129992347,7.211388237585593,5.687499828703943,3.9452274263925053,2.5603429761184193,1.162071703351465,0.23342912118321663,-0.3522465335793367,-0.0,0.3515263493131705,0.9372694573844393,1.3971787354445702,1.7357269249978666,2.184945058085101,2.1632473632408504,2.1504331077877348,2.04545057503264,1.718378115535332,1.629971545195173,1.3019740446884305,0.8390227317685092,0.6005380250286451,1.2060963009916925,1.8087625354669097,2.7721794888403495,3.829982835773124,4.912689926752795,5.865126030019952,6.577400740522748,7.405769182134717,8.197049113651014,8.86250205964396,9.865802979694733,10.648248460826435,11.490836622280016,12.391724010673729,12.728005980167309,13.397793921220169,13.365822120605554,13.424359112097607,13.61678116360668,13.3392553283149,13.20112085437009,13.20112085437009,13.06330958085665,13.011692701454077,13.097086827022801,12.960495413111158,13.122938816740806,13.31869296867503,13.31869296867503,13.292537120135817,13.181985521387674,13.071333911928697,13.174965622302917,12.916783316200487,12.541426870222043,11.768269839310824,11.424620595691536,11.309914577609973,11.286786936313028,11.379200404382756,11.332929318368357,10.990893591817047,10.833015379318434,10.828067843568835,10.768109554988708,10.800170964544055,10.265124922895927,9.444573691854822,8.290749231037497,6.7329122983401755,4.920609410771929,2.309834343867437,-0.41071510491296875,-2.211092203866527,-1.851339447815381,0.7393074675255937,4.730035521334632,7.943525798065298,6.85435497841144,3.1657579442098687,-0.9277850509313599,-4.182143234052342,-6.555602879482461,-6.80020156851485,-6.124229201525978,-4.283815386208043,-2.995923072984425,-0.34867429153633706,3.3869977796066713,6.802342686074588,8.40213410854235,8.290113853699305,7.388128711469478,7.653964801202035,9.462337437500794,11.758984740493297,14.090799655151491,15.092710555530232,15.974648327132472,16.047573110966205,15.98964340080608,15.960293433872117,16.229704766426693,16.260201036402194,16.678379174185064,17.438336726828318,18.817588822399188,20.067563505947568,21.554552200909033,23.520854878833166,25.625039343397777,27.783954666005737,29.67948724327414,31.37088713986235,33.318029639600326,34.983545302626915,36.164636019407894,37.64524455660692,38.74192650540921,39.03772557896356,39.2744475486103,38.94354043302897,38.743931331158144,39.304676359013726,39.708526111032356,39.506199979933406,40.47415718326103,41.78282833204934,43.06101183223255,43.821848196233006,44.12309350546769,44.48913912451101,45.14650731244582,45.51612014557638,45.89284775583481,46.64944947567461,47.26648904772817,48.171483436394674,49.50218636523749,50.747707544684786,51.860348403117314,53.233707874648594,54.87210033707097,56.4548548474365,57.86045213635544,58.99968079348674,59.51280300079412,59.80502906332731,59.237283253301435,59.84364536008014,60.73617801234164,61.06111348741847,60.96636815144531,61.10358548120671,62.451388977765205,63.28602950081581,63.13551683984647,63.283987940633494,63.131512088420735,62.92341333941285,62.305629722445246,63.330415337195824,63.22411054979069,62.744640869347236,62.00416776668313,61.68313986500004,61.78778461035027,62.41954269310221,63.16842799186002,64.12080867060614,65.3583766609368,66.37747951524355,66.94178494051239,68.28700843701367,69.45790961148286,71.41410504406001,72.73880163222601,73.33494446956732,74.78639869373708,75.54060015503325,75.60448094995071,75.88176560425215,75.31850148565026,75.05434463438826,75.05434463438826,74.91920482525505,76.09735061386237,76.30860382893773,77.92043509867382,81.0445748439831,83.63522093541525,83.58542303270757,83.19765777018956,83.52207583691147,84.85726641864319,87.81066391773052,90.69732276345351,92.43909037358102,91.76060688438866,89.64410669402777,87.75191999799334,86.3577277405991,87.32346848580306,90.22922716987571,91.57247394795358,90.4450066566248,87.91940291218147,84.62073761557768,82.98022634966507,82.72950401907842,81.99189654198817,81.9798132500926,82.39767667738472,83.34756406770951,84.05843415627754,85.0428162105358,89.19082455101582,83.53145989348978,88.99270594198018,87.0544685803308,90.46965768114175,81.80384943139154,87.39250713883094,86.76225015130586,82.27482120170367,77.85340636391125,76.93922712275781,71.03252564588804,66.40922624886348,63.68923626947286,62.531762428574865,61.08382656317871,57.728340722762994,51.21050158844081,49.655029823389164,54.410376470700776,61.688430260715364,62.425408357110534,61.25566811384668,59.35496900162002,64.41549299466377,69.07546662481373,70.84044561571342,69.84540008179846,70.06281851565912,71.47462647108766,73.60485269546976,75.56795745292551,76.54478290821453,76.39782227511813,75.93796679904227,75.31119826266081,74.77353625129048,74.22158487804673,73.2374156776266,72.7839037841655,73.44865478878621,73.85847773829987,74.17548919866232,74.31122855585849,73.67844632191454,72.36413051948641,71.63428956358732,69.92454470891059,68.4956100105313,68.12004550041503,67.28335058110468,66.6640270081124,66.7466279117038,65.9848654558506,66.89753302207443,70.78115338236914,75.37446939426597,80.076521509412,84.68282226908943,89.54797186093289,93.27368256407033,95.1539489171104,97.07033405808852,97.76027113479874,98.5897026958394,97.71637589426159,94.66467391247707,91.62422849998411,89.4605293489034,91.30690036395495,95.18447365586233,98.75456674211728,102.17992561195318,105.30386381556158,108.0812897492044,109.22569344016638,107.1372008980204,101.52719142194421,93.22994289914543,85.15827523570447,77.6944719884386,70.91647277471402,65.03925042908195,59.869038694752014,57.79697135751461,59.84916205554659,62.94313284544612,66.53161516355755,67.6141822363217,65.72553758503031,63.570730867581936,61.189227599714926,60.23008890256607,59.58123461368032,60.98633333305077,62.813723844065564,64.43166255721678,65.02092719015751,65.93613387764185,66.9148527569016,68.54911233342243,70.04110539960483,70.6238395904917,71.34813457812243,71.8220062203952,71.73111809533228,70.94604748130864,69.28844663350975,68.01287158618807,67.09134221011347,67.0447067361474,66.01579364353512,65.99449815937272,65.71417128451407,65.63568648935512,66.61480476717918,65.75169678732718,62.977376531771114,61.85367153341881,62.16193087672005,62.3255065985614,61.31014851980516,61.661958596935726,63.67870942969404,63.43491057381159,60.95538771426409,57.96248648690939,56.70391502228813,55.56586247678936,52.4958489706419,47.489553772551005,44.055651226766464,41.06855813135304,39.62621970170192,33.33300781132913,30.795348490988662,31.41768086880966,32.520241818532696,30.963772603104157,26.791470561499533,26.335410223320775,27.07965730450886,26.509317077454494,28.08678004056218,30.424202872247978,31.981639314347937,33.842120614274975,35.23329993861004,36.609529057534665,36.00409038568889,35.93579748521733,35.29709489379643,34.243496928559146,33.1152841432882,32.9216940994355,32.0403698842593,30.558201670748343,28.078706774617586,25.431603783289013,23.283562461206518,20.296133268823,18.943276006980664,19.550972795169685,20.69547799651937,20.065005416867777,18.09275207795553,15.605992725304935,12.97738543238145,10.144422957401169,9.569077176656,10.464685526321967,11.678792003641176,12.219985092126898,11.733066288622263,10.680798622775692,9.331976556677702,7.91673261515172,7.227585665622264,7.673636430280532,9.047592116345738,10.656182776804973,11.972709467732644,12.814417269959845,12.859258998921332,12.504764609056004,11.288581781316728,10.151141222874879,9.675750741847452,9.011012953086205,9.086176795770866,9.839070811929988,10.73538529823701,11.802417272813202,12.963063278413644,13.77962840327056,14.883691838472915,15.843090531620895,16.401635233392994,16.761263486415785,16.845714876237587,16.508290471590573,15.899495556831791,15.314109693525117,14.749285079588851,14.61136728369194,14.639900497075118,15.33501780573478,15.664134794858537,15.463536562988304,15.018337398271049,13.873713253039789,12.6258177445736,11.132856241452018,9.348939737301954,7.270108883802856,5.474166157982797,3.765651025247177,2.8135741603499493,2.2073578059917818,2.0937247810335933,2.216840607909275,2.3499358738087683,2.602535228533082,2.825632424734413,3.402113167945185,3.5763756218966307,4.010092576406958,4.43451304003408,4.6292310346880505,4.869464431494964,4.6292310346880505,4.3094346733177415,3.929340532971103,4.283360316636548,4.514007794534231,5.120768384499507,6.236411381702344,7.329788438599785,8.331414954029624,9.481714051007415,10.555222468798048,11.467899930809244,12.578049418893745,13.491364747237178,14.279151871944887,14.817006425784017,14.653462681737935,14.411564079115273,13.767388265729359,13.253295600572745,12.927787189640943,12.650321100149071,12.918845957316433,13.163212278369102,13.188890902418803,13.163212278369102,13.408183513456734,13.706939560984662,13.5666446843764,13.5666446843764,13.424359112097607,13.273822955589493,13.392514759601795,13.513424716496232,13.392477592965712,13.240515108861372,11.969864530377432,10.740669652966552,9.768383593674958,8.115794663883538,6.494308504516323,4.470412132967706,2.013516852296228,1.071912281662882,1.9964292372753458,3.5274907761465752,3.3177780390676515,0.27886476349113376,-5.4090747575313385,-10.57512235475848,-14.719636732539145,-17.82659256114415,-18.90309209790417,-18.640267355844287,-11.73138432614783,-6.156201826109879,0.8487630295064813,8.22157387701921,13.504286565611126,14.625530903253544,12.540981875990719,8.954835712558863,5.5834725724416945,3.6839747442780295,3.7167195954046166,5.397740294304947,7.498782649753626,10.254736761642155,12.945244429124438,15.236240939166084,17.37970449308523,19.59574042156214,21.70054062009271,24.317377112285335,26.371321307063273,27.668573538932808,27.897232274225203,28.27912531573089,29.10665187558423,29.32299422697541,30.36337848966603,31.28949625247245,32.35918269722183,33.3748273728873,34.19881271210071,35.27646547157001,36.341286371719775,37.376905448401395,38.62789456073092,39.47712202018432,39.528584227029704,39.75210090580744,40.18639424737055,41.185900020932785,42.98225431433693,44.30226811860423,45.2313554847893,46.59745822317167,48.04477775816888,49.65604316641986,50.27622946422809,50.34198583037227,50.49934440523144,51.09728797000279,50.906177466419535,50.090713976708756,51.64598269272029,53.83847647219219,55.11641443639156,54.88944912983996,53.43836879924454,52.45142630884354,52.325322495679494,53.06451621933991,53.48096766764575,54.04464051828305,54.31242001969257,55.09549965159308,56.251112939283246,56.89638062625525,57.62582961124159,58.58050104606277,59.1648897739989,59.81345645473333,60.82789317238003,61.8676617591718,62.19295949158575,61.55707459361806,61.69121225355745,60.66820689814221,59.64921979055723,58.66683880587058,58.172578961766945,58.49572542762649,59.26736213210198,59.752394201768524,60.52871864427015,61.47684133698161,60.886527649609064,61.47684133698161,62.676089293775306,64.57311445474186,66.57873595805135,67.46321841088037,68.24287556018182,68.59573192400025,68.70082828801701,68.56384780691644,71.12547997668457,72.42876920109656,73.19355326634947,73.74871510455132,74.08496958624417,73.5544070434436,73.15428588475864,73.66577645461346,74.93558653090253,76.70339805174038,78.39140744319661,79.5006091072757,81.54500040497278,85.27282055048511,88.56792797919503,90.43653031827705,91.97120363996522,92.32150680084501,93.14249329051347,94.19867658265397,95.83563852550691,97.12505039492967,95.50547333137314,94.5830465411378,93.74613365627997,91.463007808112,85.30874397488206,78.54938727849854,74.69387098427877,73.48896159777824,74.52552033408533,76.61192226188113,79.29784157470722,80.21762719789051,78.33667653745017,75.2779955311676,73.92893540872397,74.43256369266531,75.2564290239212,74.58338758573987,73.58837992274083,77.19573420309003,72.0378220058838,71.20012902818024,73.45326193812295,72.02838015037801,71.15088884798939,71.78953839788674,72.24897919650049,69.23629935313862,63.99877243668757,55.98331066235808,59.988543068516485,70.07869301932287,70.1329684578909,64.95655432003487,66.92095641098884,72.7731738814374,76.30183377843947,75.16804244899488,75.10863024117943,75.75656030085327,77.9658973065396,78.35077535776868,78.29265227376646,78.27874580375219,78.5274944763298,77.94128178253015,77.0282997614627,76.43298354820426,76.43642705559593,76.29057770018132,76.0146503958149,74.80975505749768,73.28038809911851,71.39703501983948,69.28249048814465,66.67732875511079,64.50531019317263,61.52729450187993,58.883936998043076,56.60419117219278,54.86866497412438,53.37163088013118,51.853042596654326,50.410573310128726,49.379758014235854,49.635467471484574,51.53598321522528,54.85449668146858,58.27637426955868,61.504344362257946,65.0220330916253,68.67956710413898,72.08186518614447,75.09921033262987,77.62781354118201,78.7372914732345,77.7902044653372,75.03972304134433,71.53190832943658,70.27949142534217,75.86885693074798,88.43866225445896,101.9318995723643,109.34071227321786,111.43886742993844,110.51329338786816,108.61855160293707,106.79836037166565,105.76212345658325,104.32518713460237,101.73212563910523,99.83187471223012,99.66274709948337,102.92385842430002,107.2372007368494,109.8321693013364,109.13359546579086,104.095110710504,93.86220583105957,79.59225163594236,66.17451362170434,56.18171827368042,49.47180600740986,47.11685031867017,48.27867221873192,50.797859207011314,54.43244325594516,57.350665905784524,61.13068368447566,66.38240715536018,71.14939729183942,74.30146356288674,75.77253605973208,76.69545942930826,77.20556680728825,75.50900081228417,74.1298393043437,72.45277057722166,69.61516351326898,67.48848224022878,67.52368525049698,67.49015017077073,69.59834411831038,71.18711387055369,71.8813098270077,70.65020382073338,69.54027460245989,67.87174909774019,67.31420058347958,67.5394014485912,68.36910848252948,68.47189830533564,66.61746654291885,63.28602950081581,59.810182041037564,54.893974311877905,50.15076651026482,47.1686631205806,45.24662568644729,43.663898206290796,43.72695423948839,44.31590467559601,44.573083175091014,44.40228407777095,42.64209668111591,41.21945110740292,39.25584152210967,37.377097383170245,35.00196127099902,33.22826751695717,31.74528982098712,30.459555318082792,30.31596595361637,31.227599065642416,32.95106083234999,30.189818292044674,30.441782032609538,30.863316124884353,30.264783016208998,28.395851447551347,28.292816598396755,28.292816598396755,28.011385904742085,25.492765888265243,22.55084188549583,20.915127974090836,20.287189282118188,19.63069497185675,18.43492167291577,16.508105249895486,14.796751282659997,13.357611852353838,11.979382824890068,11.969511564414928,12.774174439977013,14.42713224565644,15.579811137204098,16.292345965526824,16.48441906474058,16.096926076411354,15.782963468874259,16.0032904031437,16.448610340896362,16.830793320868732,16.936472994986378,16.61610915590219,15.458984184902379,13.845478239670127,12.73869822344031,12.314180195921328,12.61928364450104,13.275042565549695,14.065350837969005,14.81632338911863,15.67359161211435,16.460010957282364,16.816417035775228,17.191088363905372,17.682859781985815,17.96368022450455,18.03425964413668,17.808243322491318,17.878730122343207,18.566813777126335,19.299962018690508,19.71844301302235,19.632032548791468,18.746893540349138,16.508290471590573,14.960276728813309,13.733815946455893,13.227378902069905,13.220561464064586,13.273822955589493,13.980718276413242,14.960276728813309,16.395701442889372,17.96368022450455,19.13161224385836,19.42272210979826,18.86520537869219,17.7608855977965,15.871146116272541,13.633552574741882,11.79584322062621,9.801866493497306,8.16300734843611,6.483086527801087,5.248347096622265,4.077122899140179,3.267058207546666,2.6630454825178367,2.674339422469599,2.7721794888403495,3.5689613258545,4.909102388123368,6.428740042456409,7.557494969251357,8.255925857530215,8.16122128354221,7.6310522519477795,6.548111228039829,5.1439191023486455,3.8593829402192656,2.639041659227337,1.4000249075738727,0.7073657373278281,0.5955443134577988,1.0763876838931872,1.9251803956217806,2.8924837097256826,4.0942348605256065,5.3669152173218455,6.5231766218568525,7.386060628718598,7.999338780728304,8.615667633188087,8.831946424157325,9.169468802977152,9.662229293800607,10.225727980755783,10.789436529378516,11.441069450590035,11.552655977112222,11.443687442528798,11.264648396508257,11.08257915174355,11.009925635149129,11.032436936740762,11.472888053961142,11.894814874247635,12.26987667885154,12.425922633563511,12.234741149443781,12.20979556092462,12.184968447741852,12.59213555056764,12.654855774196674,12.881499827299525,13.055241787179645,13.220561464064586,13.134001308420974,12.871701690968957,12.605612743541995,12.10303657578962,11.522589900602123,11.381429788825205,11.453862867818454,11.748067995167458,11.598369324226555,11.12733514210909,9.77481886347639,7.835537029346201,6.340166070228,5.413852714391318,4.419866835888981,3.221892300639627,2.4409700295332457,2.4344172397922237,4.586681300479363,8.392911982419538,12.05673957607051,11.949744816920102,5.446962515604051,-2.197318188665777,-9.420694463944114,-14.9082694845628,-20.369895992106017,-22.238583110233563,-17.921414000530326,-11.095798316354152,-4.941890103152002,-0.0,3.722193909160231,6.24685700464752,7.188574923087018,7.037977817163038,7.1377911784647345,7.517911274556749,8.206189276494598,9.641587845663205,11.552655977112222,13.392514759601795,15.736708520646022,17.60567213906388,19.269265203810047,20.505786957206894,21.525406627374103,22.766798205661022,23.8002332045338,24.782672744229018,24.84242951948421,25.108674827873177,25.7795545148405,26.76143637422519,28.418970414691657,30.318365791601057,31.892826242657414,33.98032801904464,35.88387590931292,37.6295382247521,39.69191631745491,40.993104806047945,41.577326648000614,42.208973194347315,42.540121879412695,42.71493984081634,42.87887897722201,43.684738146576734,44.39849243436274,44.77171655370206,45.45710590681541,46.212426074545,47.813049341697294,49.42209588238855,50.24868229419645,50.63690655734029,51.45465488363669,51.960129989068044,51.45465488363669,50.70327077506281,50.1810682315785,50.1405199217028,50.86964034025842,50.91664257871933,49.34131687197647,47.401068120435454,48.54868071233311,52.04753459192554,55.443819174482904,56.11302727715619,55.45482332694604,54.48959431789278,53.664951384548104,53.852676056679826,54.65293970861305,56.375613995596325,57.46493908924096,58.52524049660581,58.790818156393925,59.05672784796769,58.93480732523346,60.167448129556725,60.70614509570201,61.296493361293905,62.23598062165376,63.43494882292201,64.74887148657886,64.76098959993372,64.27824680706854,63.063926230784105,62.588535674501586,62.38377055408438,62.80769021855793,63.382777906787354,63.79820182245349,65.18465608790194,66.8767868323301,68.94598135965417,70.51553957454239,73.64300041669576,73.68081514244435,73.71750234600262,73.40598950403421,74.0992539929088,75.02710532239973,75.2891199280009,75.03430003349902,74.70703520281394,74.65813528320274,74.82339113919592,74.7548620204789,75.05390031407663,77.16012548457323,79.37320214701458,81.17360982569248,81.66858553314309,82.12226314246311,82.15473865092198,81.60323951560076,80.61449656191196,80.3667480427903,81.40145349534141,81.72616821715953,81.42478069156967,81.48599987774341,80.77992839502873,78.6682461550788,77.45929118400782,80.04934116987894,85.24551371111889,90.3312076391597,93.13024016052226,93.46129421625136,92.39091832286971,92.47878702353327,93.83964544023185,94.55838260716925,95.59429286359342,95.63426172407397,94.98051142487752,93.4238655652137,91.26186667724964,90.41321018400315,78.43746250745971,80.84765368089242,80.17475434408787,80.12277605629947,74.87063008992912,77.18713376042362,77.0347968763944,71.64483455499128,69.10221207147481,72.19028874738105,73.76293174024805,69.31931136108751,68.23348525686947,71.99799044644604,70.79003807039149,65.84002617169207,66.5570498544066,69.92357089037577,69.72496922563725,67.6546857530425,66.18665397011776,65.09526137944326,64.74362281223902,64.03000523440511,63.51987689349541,63.56265862193268,63.09394118257912,62.54240604714041,61.86615078002484,61.284231230711995,60.313571346815145,59.439156232760155,58.84258053211193,58.47250789472936,57.86577479031332,57.592660185078934,57.4863854894212,57.20387260271864,57.876817076928205,58.21051808207844,58.84258053211193,59.69512577695,60.58350399121594,60.96485422545716,61.242882404983234,61.982908556955095,63.33831015267385,64.57473612972139,65.53753957682127,65.8896438454024,65.40991840265535,65.08816654231013,65.00237873116248,67.07912571139809,72.41512138902021,80.64447101729085,90.74964270879148,99.0534526584021,103.96338193502949,104.58763137136584,102.77773188927347,100.28654012928244,97.03277127804456,95.57764084714807,94.6573934069199,95.11735643823724,96.79792350116121,99.29329213308459,100.67535867966858,100.24715854339853,100.83761360068013,103.01320272986575,105.84624438870992,105.56874889969146,100.30483772613124,89.10877964681988,73.74481466113566,60.91182753443887,52.07034221654447,47.962130969453476,47.08135705184722,48.36643051637011,48.920069133720325,47.59971747118915,46.835749317487895,47.80162202616388,49.494352763606315,52.792056757082335,56.75384028469802,61.67111410564867,67.94272419047593,73.33164766802633,78.02061669282271,79.55376198324079,79.61298274938353,79.99201002202496,78.51285477742935,75.85767456086936,73.94003613293798,73.13870185274402,72.84756523812652,73.36435051616063,72.96657473409083,72.19403224836836,71.80705874669371,71.38237570054427,71.65559518623505,72.74279752017982,73.75131331895028,72.33303801292303,69.9070424124257,67.1762137697214,63.24659385338336,58.08670426419058,52.93089176283376,48.07916302547595,44.11610800629497,40.47521640322229,37.88536239478686,38.13000862337506,38.88449663396919,39.559667351207715,39.11134600368421,38.37544385949083,37.68558284065855,37.3493860741118,37.68558284065855,37.53253855072731,38.54904284262188,38.5111861682462,37.98991557596639,36.54273554352304,35.61712439194792,34.56663142899484,33.07065434252097,31.534782432624795,28.182028244901502,25.80114296352088,26.200146481185637,26.411061816813632,26.21136841796017,26.514849172496266,26.81637538989819,27.52664855389724,27.60397048271314,27.048568038793434,26.045082497750403,25.0613252761471,24.125346053433883,23.61075755617501,23.885111045268413,24.11802516882887,24.062748025254084,22.68819281504833,20.373455480131888,17.837808250942444,16.155396696854506,15.930715396935787,17.509811036771357,19.086034153599485,18.95518734983178,18.038928244847625,16.66835206026727,14.76043226417554,12.039664183809316,10.570516213073464,10.060673774954136,10.3554753892028,11.220722534893197,11.969511564414928,11.969511564414928,12.589832560372873,11.900177583081781,10.519242016033509,9.42648075063458,8.612392581572992,7.660444781871646,6.6709451432391536,5.962887635760333,5.074770268408302,5.24381124409342,5.678049076080849,6.1466164342367255,7.412400995995413,8.585665074548263,9.702324180305729,10.3554753892028,10.570516213073464,10.626797682842318,10.367715693409894,10.504259306471067,10.041984452299614,9.442993532714175,8.960410650499467,8.594536544197275,8.396760646095952,8.280170766997378,8.030219691678706,7.717952555822749,6.879747191201914,6.2761887417708175,5.606159056762926,5.1311609859494345,4.685892158160836,4.018349313590388,4.018349313590388,3.806164048139876,3.957524566116787,4.361565278852924,4.61264470056694,4.622414733992456,4.137638361850236,3.765651025247177,3.8379864502228784,3.8220122208555116,4.161815043385002,4.606871025582321,5.045905967131453,5.606159056762926,6.340233117486876,7.446670156794734,8.213960760595183,8.700991713994158,9.207822469417255,9.403175722983864,9.383596640650625,9.601554030001884,9.343123429526697,8.847080666942132,8.334337057231137,7.792051065576279,7.390450348496814,7.095748067809884,7.081209432421526,6.559612996673973,6.37854629249608,6.1732706891237985,6.572989839067111,7.829110194903335,9.686029865479101,11.033113859326555,10.514816601954394,9.785957485518418,8.441637139524234,7.0634863934968655,6.438403128714492,5.2957014257455315,4.431078034213467,4.744940360304513,6.163609115877936,8.922836497597782,10.862569523026918,7.14384672139327,-2.005157598515769,-8.912876577953067,-13.110610358062514,-17.66127183360175,-19.876827308141486,-19.33268773093057,-15.138481808300806,-10.977562952899474,-7.5585210702450905,-5.622985679330669,-3.7016094059515807,-2.2394522961969816,-0.553008463186055,1.7556414800833373,4.5309911017582944,7.216912433702832,9.514251568303663,12.597750542217707,16.152499585829446,19.835453351547134,23.114214254143064,25.0613252761471,26.472546424555603,27.163806856456223,27.258120977352288,27.30550397817095,27.163806856456223,27.404164749582417,27.88629988757945,28.458434272294852,28.98256526943728,29.023802221801272,29.32299422697541,29.758100488148454,30.566899502319146,32.016398595600855,33.718654962661375,35.91537616985574,38.25290082561535,41.167026322217765,43.51667701571713,45.91838890785412,48.31677212626185,49.87929791001016,50.82632344783011,51.99891880599222,52.74687539853148,53.37763524991841,53.72059616420278,54.50681721849528,55.21994514237149,55.619646061841166,56.17631820075396,56.821492912940585,56.79640421843475,56.79942720290158,57.68896860054601,58.504017693831926,59.21026740467016,59.9127706735043,60.76555533609637,61.579864987133575,62.87416001496383,63.95491839189719,64.2935838186842,64.14520078327999,64.71430367503724,65.37242274176249,66.27373092185768,66.71759427907614,66.85796359780312,67.01742679515802,66.53712335692579,66.03752003845176,65.61364711739564,65.10277855190829,65.24142861029866,65.53615981193401,65.6062581642521,65.56612099489344,64.53669685345778,63.71311479656168,62.596523055341656,61.70767273394985,60.81215886316175,60.193169395572724,60.02249825263251,60.642230222834,61.18925456644826,62.6423928770092,64.06085202868789,65.30450758450712,65.84657595008288,66.28644347227907,67.34281266210307,68.75575716920075,69.6235947233208,69.66080989569471,70.0851583896628,70.99285580367666,70.89849297699641,72.64598046814906,73.88895567361963,75.59133474670404,78.0139747497135,79.35264446847536,79.54181024063257,78.33004040458307,77.07402157682026,78.33004040458307,82.28204763801574,86.80703896011951,89.04516032421945,90.0,89.3956611346636,88.55283614686257,86.61224124033288,87.10142571578018,88.80646505944263,89.291176187494,88.84727847472553,86.63349750703048,84.26750908449837,81.68488696417376,78.39428743026161,76.04107725137965,75.41956427044431,75.35512262947857,74.94880395823863,72.50532377795301,78.17302919072362,80.9211846423461,75.43682260873635,82.951513418433,89.42702327310192,76.67873187894459,83.75641636791111,88.81269390422804,78.03971886962636,81.1513818210429,81.82877487653695,80.08225960209879,80.68568389216848,76.81957534007425,72.60440598096636,68.89017037553529,66.01761273867383,63.43491603797648,61.41726542397529,59.68986933716853,57.429713774294996,54.935940197186895,52.58715133876303,51.663767115407225,52.068589801840815,53.82137807709971,56.12244390817099,58.59562382188647,61.00010365479877,63.257598352327705,64.68329731826746,65.84445787499968,66.71759427907614,66.52645782093467,65.79075830510574,64.53242638315523,63.521156022691486,62.582997417101495,61.40463758707595,59.61525460756512,58.21051808207844,56.99929177171189,56.05642417556646,55.43086292238235,54.368457299658886,53.21853343566321,52.93630861165454,53.61185658592622,56.23269429059058,60.09684551338129,63.98537418036056,67.92139606279356,71.63468283871597,75.55094342733243,78.91742161087775,81.71982903627776,83.71214020053863,87.01235061414371,89.64188285158842,91.88948241399946,96.39143754851014,103.63025459053462,108.87284615190009,109.67465289838985,107.43325724079321,105.22817978014281,104.75929326597675,104.93806865231169,105.88797700484842,106.64823170946241,107.08667722092889,105.69853643711326,104.37277835598385,102.1443139683081,99.16616785043435,92.88037396541951,83.38654241679848,74.20977397189988,67.27847462269493,62.26186029657435,59.77536720220451,60.1847340723369,61.56558000799093,61.62895625193412,61.85367153341881,61.934076198640554,62.0295071873513,60.76215986604613,58.875841864034825,56.309932474020215,53.55691197727739,53.195505238087236,56.184489664637994,62.11501583827295,68.44428902574883,70.19670230788566,67.75096829162383,64.83100500019812,64.60922145271948,65.51893677805356,65.73983000217173,64.98861101947627,62.79838180617701,60.98408854192283,60.139309469118054,61.07106535526148,62.05102404025129,63.43494882292201,64.6912209572357,63.58761039682798,63.59466352029117,61.29932111735854,56.74922272478873,50.64620209147696,45.892420933341754,45.087259108042474,46.63659143737865,47.56132262379546,49.386496692521106,51.28821278304764,52.02004052594182,51.85471292779209,52.74828693718925,53.13015235108253,51.81903053733822,50.989203862791285,48.752959771197524,47.056666827527955,46.13922082745506,43.777641944347195,41.34779631219161,36.59928198676308,34.666432172735114,35.61712439194792,37.32552005120002,37.91483663826553,37.945196282673535,38.927532622907556,40.838932267262116,41.44381935486511,40.67497295941222,40.01999113843029,39.73451239253648,38.48685948190074,36.41205081901694,35.42482810614684,34.82445283512588,34.58618580646604,34.166009009788525,33.690021028128356,32.33245056473878,30.433074488450533,28.61902689561143,26.56505117707799,24.603316709603142,22.98874780501973,22.58649724300072,22.57753563407236,23.27076451927907,24.22770925000114,25.049931324244824,24.389060167166324,22.324893153503474,19.72438196181499,17.871394252121796,17.283952536635724,18.0368101141163,17.94043846380104,17.795975889754004,16.655255214371664,14.635745993144068,12.178296357636588,9.284664462536023,7.405769182134717,6.772125363958635,6.833472805217093,7.486724222966817,8.632842363193705,9.481027139401853,10.192735070491377,10.32480186265713,10.19749956444837,10.401218793980666,10.95410018031836,11.729026270263757,12.169370617756993,12.0203381431965,11.205918505856085,10.665247939981766,10.503016253203349,11.185351690612656,12.64412315368646,14.140723308049012,15.705376494375674,16.941212365834865,17.558915279417487,17.72760189838021,17.508563988220487,16.732154117386994,15.437512347050696,14.120983548666652,12.503456909939816,11.055039363926577,9.617722067511174,8.261301516412495,7.6321803248002285,7.528031292129184,7.2211886772631075,6.754993320653983,6.131320868697655,5.732939663164843,4.6691460774888975,4.0856364991119065,2.9568364761451535,1.9251803956217806,1.203561714353429,0.9648899600215317,1.2215203746292818,1.8436711475669236,2.6914541539311183,3.5458153325477446,3.773638407563676,4.61264470056694,5.325731694337803,6.393334537421057,7.2724661953019325,7.765199774519807,7.833426334666011,7.786053678722533,7.541106058036635,7.356116184707465,7.6332983271893005,7.5480140017690545,7.711856640950149,7.995540189775488,8.583610754303615,8.991262986580491,9.383596640650625,10.196838779578655,10.456288862845058,10.812511733400068,10.133101119952318,9.090273391180848,7.962591544528633,7.91673261515172,8.943334572105888,9.78244202666428,9.947014590467024,9.11914918839557,8.246308840911901,7.92073703208509,8.090785764745442,7.3148927221475795,5.036779287725315,1.5160219544738356,-0.0,1.9869908715535909,6.313425054498772,10.56803116574976,10.638755105071956,4.573912250484887,-2.6630454825178367,-7.623385392501291,-10.784281586079603,-12.343064997865865,-9.676313247691915,-6.435653545136161,-1.5724739503056604,2.568554960118962,5.184833679107875,6.558143863730321,7.15144198123204,6.599017658526838,5.174126119110575,4.198676600744379,3.7387380122415927,4.2696035459080655,4.984085572368018,6.696822813970071,9.019308577964779,12.039664183809316,15.56009648270519,19.13790058347562,22.045880582710137,24.138697007230355,25.559975141272172,26.80179947568506,27.5488007391019,27.544797896301198,27.3208014119886,26.46909698648115,25.253193754498586,24.298093692949205,23.50747237350556,23.332053283313606,24.064665678259395,26.763954804144355,29.57021387093186,32.65861407156473,35.17228206880664,36.6235549420373,39.486590230347026,42.174683802132975,44.70158745713126,46.256592749189814,47.17477085833889,48.38337055175427,49.919655108614236,50.79696146573963,51.27659422259164,51.84849741746695,52.22235922137416,52.24809946188808,52.25573023216121,52.06441855317646,52.57620167538297,53.390591139573615,53.41137891421333,53.150219586081626,53.778875031606226,54.56991577102549,55.90765145320658,57.41612601146199,59.288970834324715,61.007358223101974,62.430711385126244,63.62790118573714,64.49946272926634,64.68977042627571,64.3008323603879,64.2072110211251,64.25754156951884,64.31561825235124,63.977328007139235,64.37903590772427,64.6912209572357,64.95569757377113,65.16912703862025,65.67869162558281,65.47123046865806,66.09557097416364,66.95321910284231,67.70208105146583,67.53168861148195,67.7704126870392,68.1123842625324,68.0901041303191,67.8296849381996,68.5719494757633,68.48842311082038,68.5848104146471,68.40470357533701,68.54405974749898,69.415019677075,70.01692698087186,70.72141470369633,71.56502112419835,71.07212397879759,71.22647945106722,71.60214750069514,72.66674224717036,74.11701020957257,75.6657621062166,77.26872776423872,78.32890794362484,79.23573320098744,79.57085127138731,81.58087215662171,83.2709036006022,83.79653474364558,82.7612622250582,82.01881334941008,82.02096806864269,82.63610216564993,83.64634536148908,83.64634536148908,82.54788152119667,77.92917992143639,73.41263949555916,74.77182021985719,82.82422683187121,89.48199027490968,91.81658400858059,88.88539317733654,86.3577277405991,85.29789954852197,87.00769640333259,90.68858927235704,92.8695657195052,92.60261966185371,92.19662834778619,90.44532410056165,81.3288487001928,78.66775143068396,72.01105598738886,68.10457354700954,70.47145012241846,72.30915095096995,66.43927759851933,61.830092164445645,66.71610024536592,63.5924668878191,63.14185996760813,69.73143679048233,69.10226942847781,65.09522746504346,69.75903850251942,70.42509405657714,63.56913951928927,64.19471621474356,68.88360343272636,68.30568054885447,68.13197411741629,68.03651088561737,68.91172258027805,70.47570489466929,71.37638424985104,71.93752395712691,71.3181133976774,70.81282834072684,70.53164429591389,70.33913595347455,70.65456691837389,71.15680292407907,71.36065398187343,72.00868701158656,72.14445786231138,71.73506116709918,70.95336336182983,69.97108076080306,68.65086314647804,67.18671028644933,65.58998392861515,63.47942342341785,61.22732041633921,59.784546519440255,60.87121514761253,62.86812274464523,65.21786080031006,66.84136385501327,68.17948964664336,69.48070465838875,71.73506116709918,72.94537633339804,73.82788629607664,73.04086728530861,70.01691421792387,67.3111848035184,68.77001368262917,73.13573965258351,81.53108061755651,92.83102045735883,102.26475671408703,107.84873798300687,109.84532549679749,110.28448012821883,109.95934664352816,108.22724340719024,105.80077386071075,103.25176860440989,101.76416905697127,102.22508479358169,104.1398989338213,106.29563879165184,106.38951488400528,106.51699192771189,109.5403101251164,113.3404879995441,115.8663255936223,114.9412320091026,109.42490759565509,100.80555876450833,88.03072376212417,71.51326261432808,56.07018676155263,46.28063147177461,42.82899987543374,44.165655416596714,46.78785328329702,49.31967093019345,50.66729018939537,50.39161422688405,50.82634797570487,51.424288989746636,52.67070467611723,55.13490812583063,59.150781170944086,63.5889375158434,66.86148461322657,68.36209158445344,68.08178720986288,67.82680171219488,67.61989493617014,68.16227370662891,70.12899993426608,71.92664417684003,71.43007955536166,68.48314478588615,66.04915054141296,63.434992536066,60.01015975476958,56.510693518872245,55.88548142582352,57.431356611954506,59.50015056363852,60.295302283633944,62.16816432554081,61.975537117691474,61.66490999883104,62.965340602690766,61.29401176263906,58.88289909144021,57.8862061866498,55.99476492509646,54.22792646814121,53.758238118451,53.65427834013813,51.78516047132055,50.35092538073379,51.7505536176535,54.38551365065254,53.69909277140909,54.14249502406594,55.29786057795848,56.34083035072288,56.37191916412241,55.16353260911424,50.62160652110464,47.79673715589601,45.16367036530552,43.531233032653475,37.76176122035481,36.410007065221045,36.10633732232914,33.816383852145876,30.28882408192512,29.021932564426418,29.26048520547405,29.966696336273735,31.51960175944633,33.23486236505871,35.170477043594346,36.627303114216645,36.75821360668869,35.82261435038817,35.85296081761596,35.44570825314798,34.21940831850096,32.240993102630526,28.916372742624475,24.570008863289424,21.02205610197746,18.199158762446732,16.31877463736565,15.005937623455749,15.737850676527882,18.53964548431353,22.154788499825074,24.54423855389337,23.829414995601365,21.80142597301343,19.794704847443,19.403652251097448,20.293485031012366,21.821127764399723,23.114214254143064,23.592585243450312,23.324495886912626,21.958992590006343,20.256472336739797,18.986515619273145,18.68580824218439,18.360842502214002,18.584967189448246,19.178977891770778,19.370614591208675,19.781958531625303,19.90557998349579,19.52965198932462,17.102709290721496,14.74359527986446,13.109224705862074,12.92258182221258,14.191085665079267,16.238876991597195,17.5577123664113,17.59490214333429,16.557099700289456,15.068466604355102,13.462251427331246,12.445799224837849,11.659274780602054,10.978962553760967,10.591511276213355,10.284041098093386,10.452747596897172,10.443660813003365,10.154254146948295,9.639764711544917,9.24607798689627,9.094888504456675,8.887844811435265,8.728762170019978,8.686318613624406,8.459471552999272,7.973977220722873,7.645720089155685,7.521754587243263,7.152663284855726,6.0796310353089815,5.02906550615265,3.8217466019700863,2.576030668634738,1.6534846856696983,0.8320608880127899,0.35886521223533696,0.12059844436437207,0.24129189466367798,0.36036952881695283,0.24028000400119348,0.4774530018523664,0.7073657373278281,1.288666568719503,1.8664110335254729,2.424354633458098,2.8854226277754025,3.4682738084411566,3.9693064333220476,4.587997881337322,5.418071283322201,5.780876340280354,6.418823236601367,7.379369245045237,8.404708404706748,9.582984612034247,10.239761763070986,11.239242479836706,12.464905174690932,13.756241522349196,14.66854294657563,15.650897896535966,16.237812950287623,16.48441906474058,16.83886523738101,16.688486706902747,16.710098918011667,16.699218229141405,16.993851277551137,17.347142269626975,17.422280463955577,16.644996830884004,15.411038839467741,13.694068044769795,12.102156665814928,11.208798760388783,10.877956576871266,9.674438220887245,7.890740123980571,6.985206467694089,7.359123407715809,9.617980179191422,12.004787256348612,14.547050886098765,14.16459014240275,10.254154753132305,3.521449765344951,-3.2299429975732745,-9.095137404189673,-14.200125822815231,-16.657875667241147,-13.887328533782435,-9.989976092545188,-7.1122361834508965,-3.562849416797252,0.9992200348667627,4.921351389269013,7.083305534467808,7.166567025317457,6.0796310353089815,4.6804822410166835,3.451420874816767,3.2736825660447564,4.240599623048566,7.082658965110828,10.454796900770935,14.16911377572243,16.9678924553331,19.244701599912318,21.38777225891024,22.772735949790647,23.983419224563256,25.321716750109722,27.08245936587465,28.525150763962547,29.638341430843777,30.87205721942282,31.949973957975534,33.09267168501082,33.91311612497463,34.94266137067565,36.02734962711411,36.68974315587139,37.52613379972578,38.27383052287925,39.170806718217925,40.13694100370443,41.23312844950629,42.498019127462946,43.088476256769525,44.57240036799924,46.29870292287603,47.920777165099274,49.50043489855889,51.01292341374299,52.31701889994265,54.12505810838525,55.628571361334394,56.59041297769836,57.00118002681254,57.847726664153335,58.37303369884305,58.663984989102815,58.140809094541524,57.6497747483095,57.69764842657318,57.97307762146267,58.202854816086884,58.17259795727707,58.32259657547999,58.667269146781805,59.48474871692435,60.282433463201485,60.99932824713439,61.291711009423004,61.68408498593956,61.934076198640554,62.72325739592744,62.81893122215394,62.344197699645605,62.017234467444354,61.57878351021509,60.07790515389657,60.45061604368314,60.407697774723054,60.348453538060596,59.908240051835946,59.82642689412446,59.45603564372684,59.190020872746175,59.12318741717504,59.74354054101972,60.81215886316175,61.58910938606427,63.267079785837204,64.10304604870673,65.22490101196165,66.70386370159017,68.03763445154954,69.73258099351109,70.74496200090832,72.23176023699725,70.5262773813044,69.59794072393994,68.7615433491704,69.15060632387662,70.15930357958146,72.2595109461364,75.21731786262433,75.80529434635545,76.43684028142914,76.9569328541556,77.18151350768586,78.00180496053791,80.64328466642192,83.09205239376882,83.8567652229227,81.80574967735427,79.29603228835994,78.46305558255317,80.30552495264598,82.20794876996422,81.19976290888833,79.62257975723443,80.01185650580332,80.76173651244012,81.34014288431695,80.48135776246514,78.28342772443393,76.13032517898863,74.29136528629166,74.0057380355016,74.22438522946955,73.68316496404735,71.6483790024067,71.15682002395677,64.28999539579439,63.58360937053879,62.35935405683381,61.80671128052181,68.76377668802508,67.28819401269632,64.00667771024389,70.31060620315316,67.16635405044872,60.727690389339585,61.78660616648965,67.25740761062444,65.0520644066409,59.46472292251586,61.899467029906916,69.49779726798275,69.21330193143699,70.35245068292896,69.70746206131474,70.18197983670183,71.33578361587526,71.82640185099288,74.38603103909342,76.97340893942945,77.77137627931388,77.57408155853324,77.8023090161662,77.98635071190631,78.89812015892616,79.33475145012767,79.33475145012767,79.46566570501408,79.24096275355762,78.88315585443472,77.84342395780813,76.37300968961719,74.25726143291948,71.63683607077398,68.19855659817591,63.38693148625036,59.384978755318926,57.460657457522295,57.72437581080026,60.77925862104487,63.89702083605936,67.29911815446255,70.72007593793423,73.0635275552772,73.92114311921392,73.12602869294193,71.73408427599215,70.42469536675517,68.732943592004,68.27898096671512,68.07570222036814,67.06391191001914,65.31771564944249,63.24019261135102,59.870133268977646,59.51911687503119,65.8576958308122,78.84082759735664,92.67334557317088,99.46229341055812,99.79785396730931,95.50128738846544,90.3649604194863,86.12778608121103,84.23856452158199,83.47276032468291,82.5970131022034,80.99309720278146,78.8167261572524,79.77381749638437,84.029986383516,90.0,86.88918953454237,77.88797500900795,67.52822647405542,59.84264557568592,55.55327914044179,53.541587633017166,53.3639126573779,55.084956850471386,59.08341722782247,61.6154080277599,62.97382588448178,63.861659332465905,62.949435954364155,61.996324770421474,61.80113653679857,62.852965375351666,63.832445210967,63.7868363647827,62.02052569995338,60.190885854670874,60.001317728723826,60.94539525656537,62.485701192565635,65.09942008277805,67.24501491261222,67.04283026588604,64.3281016277742,64.11850011000496,66.61158275857707,69.31709456161985,71.39195957647979,71.85363097396454,70.98691031576452,70.62677570081317,71.50674060289121,70.8324157262178,68.23348525686947,66.14667990601042,62.38831515456182,57.28975511600089,54.95580378061203,53.51218332046841,52.880902528530314,52.78457260017962,54.24940176998563,55.11704665754583,56.452005613478974,56.76242974394896,56.08400332154037,54.33211233467688,49.848984960153444,46.735720630468826,46.14730645450993,44.77298329518943,42.91201919587968,41.16632766088991,39.35491738771784,38.46560254648166,37.53079679071559,36.371111024284026,35.01757912409879,33.318029639600326,31.498527235830004,31.127610923083555,31.671557510767272,31.20983322179353,30.678859423512893,31.19246554752239,31.665422496708366,31.492116114383485,30.256431218079264,29.275251757539063,28.14818958275805,26.75410642721273,25.35604820538535,24.313836278101675,24.2858287889101,25.21829668600839,26.371321307063273,26.907597672837497,26.418294758521434,24.590080409708776,22.386286032220585,20.002380066417036,19.18362979471699,18.866275687424636,19.1978717570894,19.72438196181499,18.874519664645334,17.660180362108374,16.676580356926657,15.99426203651666,15.275972286201887,14.239036955035381,13.453694035414772,12.788398027614443,12.194225936982326,11.447856281479018,10.474217706579964,8.978732096698435,6.875688911212201,4.763610884216402,2.628519180488773,1.694668842807579,1.6651256188019485,1.9902146762352406,2.5571626173225277,3.2354731766629987,3.148653617434726,2.822925719498903,2.1461964549423036,2.1461964549423036,2.3906583362576304,2.982698537551438,3.937267910261812,4.879311955875986,5.838213882235614,6.44349418460327,6.833472805217093,7.257448202536931,7.4927837330112,8.06227019352446,8.691304326305147,9.462354051472177,10.077974659814487,10.272554776112653,10.304880653859119,10.452747596897172,9.870887029416007,8.880667484783295,7.648880138517216,6.0699838031731,4.909102388123368,3.4148085708388423,2.2715247089024078,1.3322422483521763,0.7268047186967322,0.36418675825492053,0.36341697894647174,0.24231194924011742,0.8372716966141529,0.9648899600215317,1.6989983714347667,2.0627000134796165,2.2858230552257854,2.2954595474649513,2.6630454825178367,3.294861117535921,4.539683745267843,5.880965829391909,7.3212307674581325,8.554517325139159,9.501185645659433,10.555222468798048,11.5369438685768,12.57891556420261,13.451028255039267,13.84229730639179,13.981237620687436,14.339063430805155,14.311007464215832,14.663406684340835,15.518189111464071,15.945383948091095,16.74194435135161,18.058226820540384,18.921824277400354,18.34098930272068,17.138569980129436,15.187186621645338,12.748665899033243,10.870831811528827,9.05506842057258,8.115794663883538,8.673149554497662,10.446238689748425,13.199687669622968,14.154439403530908,11.478203167262665,5.406991438095043,0.22650926386634468,-3.267058207546666,-4.0856364991119065,-3.81409458252767,-0.8794948768060143,2.3100653406565286,4.882132322481177,6.618664356946146,7.110563633550662,7.617128239894666,8.925844448121222,10.136369105484214,11.184184126274994,11.759774411507783,12.131336709193205,11.969864530377432,11.823869918818115,12.189435354668,13.397404496031466,15.841654045124248,18.611236145446803,21.488789669392382,23.883624896994984,25.7795545148405,26.853228267847925,27.455801050341464,28.485148401352888,30.02038860148143,31.76809684256061,33.66059198693152,35.156600090713965,35.709382219583325,34.940490457730135,35.0700729277878,35.13097463229478,36.22000759286295,37.72034554926231,39.188391063557454,40.46904044313059,41.138425161288126,42.05515045623122,42.55421085719183,43.47146319418194,44.34481810054547,45.65690850767735,46.74894202982465,47.24433764655806,48.25602839642233,48.90046077133386,49.55378102508223,50.06364437357302,50.35135085724303,50.92595512250765,51.16635117890922,51.718192862750605,52.22235922137416,53.00807581561121,54.01023325775127,54.915510897904944,56.28122622615847,57.761628422257,58.94576133933103,59.45392575650029,59.362835605385186,59.345973115984584,59.42073981330898,59.572705272650246,59.71209096976969,59.966744118922904,59.55724862267245,59.016549797912674,58.043702209031906,57.48370162551873,57.32880713141072,58.16186035930146,58.95144014375118,58.58816703838506,58.326839697169426,58.53421487163189,58.08985148668219,57.844567590273165,57.31128184167222,57.10117536058507,57.06277327195404,56.27421820886527,56.309932474020215,56.309905153243996,56.34526542450545,55.888877820828725,55.09028375148009,55.13084777029786,55.210868769125845,54.50511331211163,54.54756956571821,55.901871436907655,57.368294678124705,58.93102407527659,62.06451077616275,64.03120490002941,66.2329314939504,67.56205414414933,68.71923156429524,69.86013127702519,70.67822658821635,72.4800021063663,73.10001383673193,73.2691233905236,73.38560077499017,73.54733021886629,73.64890402811236,74.14944511994723,75.82071491809559,77.34023548149652,77.4711498631791,76.40514567442591,75.2685720317355,77.61355049084425,81.24478575474966,84.61071879976866,85.96502870371937,86.35025510160264,85.35203691514126,84.39176568994309,84.4140165228575,84.91792192778959,85.05941081415475,85.52413629547137,85.89068856765313,86.43062323202382,87.21004069983037,86.51476004616183,84.91792192778959,82.38287139986528,81.62749849731152,81.60708807055518,82.28814353936899,82.7425516501309,82.3003616009187,80.25877976231789,76.80940844580626,78.22288598985853,76.02062060984227,74.58965607384397,69.73289243136081,73.56719513835512,72.77750284573655,70.37855072747902,67.6617721058953,64.63107243309459,62.498531945146226,60.92689628512275,60.350173627414925,59.51493191240457,59.019983144951674,59.32546961806001,57.84527567338767,59.1663378547233,61.353838704502316,68.1296504201678,69.24307362690361,67.57272205520358,66.11737655359981,64.6442683817377,63.211111853532195,62.374821132645195,61.904536534883945,62.017885553458036,61.647681427846436,61.744053048070995,61.46437545758667,61.054197054183774,60.312778921256346,60.115372433147854,60.302081603022685,61.03832135282219,62.694821952674964,64.85701188036575,67.20077348307251,69.46817816551379,71.8654216694871,74.42405555975866,77.07927999614658,79.5165737799215,81.36429188977563,83.57285412901405,85.46223446934148,86.93349688144563,87.84531354847385,89.21052000549618,90.33639276359438,90.78026610283084,90.77424155522223,90.76830940067195,90.21625237124798,90.96015226730916,92.65066462775023,95.52072876150602,98.9945106280414,102.5403108094715,104.9801189688227,106.36407399531232,106.42340856177255,105.8379924719806,101.56332124234177,93.75172509341172,85.20898896046424,76.49127590027165,68.71556917547899,63.50727772961281,59.172398006940455,52.048059018270216,42.83403971270131,35.26463510657369,32.458572089369355,33.54195784479155,37.76815320866669,42.572733157948306,46.77734192522463,49.85423235316441,51.94664221713686,51.93247378726294,49.73249162113941,46.95871730848281,45.65854348794472,46.126750011395096,48.07747092128837,51.18861538311649,54.42209258265616,57.95963011342145,60.87332217570391,65.71417128451407,68.66003110060693,70.67822658821635,71.24132830479559,70.88593369276242,71.66929503772461,73.73120610751204,74.94706088032335,74.88946669855311,72.82946966712989,69.43179390737346,65.66121341623428,63.57988848809285,63.682930769924404,64.95569757377113,66.27960137862078,66.0713280186062,65.73730909568626,64.56986800652393,62.216045995655605,60.48314870403039,59.09113967623767,58.72657291018823,58.16031502537566,55.558641151501746,53.40412419557046,52.305737452261354,52.30936325598095,52.943460347826935,52.27505778454775,51.66462640799386,51.00900293536954,49.43510623955383,47.73369087922865,48.04562032042951,48.86650660649018,48.43986822569223,47.02866938803734,45.15700405463305,43.50701880440397,42.11817551621839,40.94159768193418,39.75131768012448,39.155412942231216,38.743931331158144,37.91398640288366,37.165897306388715,36.31586921792669,35.471062722036656,34.85283752597392,34.15638695814886,33.72120899029646,32.89964662033895,32.28588576393146,32.0297603445322,32.35709676013151,32.385280451595726,32.76848811569277,31.785992369712446,30.889283125387486,29.57021387093186,28.28627329310411,26.997675017984633,25.89272909477564,25.320748480816473,25.505052048763726,26.416389710764875,27.41863843894293,26.76665824842668,25.297622615505123,22.76779415674584,20.236120906078725,18.141907773633793,15.835636066566163,14.494572331173213,13.717325520752187,13.086821298746937,12.61595101927985,11.972709467732644,11.104903370646419,10.377420675758819,10.10057648605808,9.988143540555232,9.974588805304567,9.82145281369379,10.04793467575046,10.169652426830837,9.313629092883271,8.317661425860237,7.913185445827109,8.021648316730742,8.904291096360838,9.606886001178436,10.599411420315235,11.074814658146607,11.458722734410228,11.92193689136112,12.62245683444636,13.165779978462927,14.381430620227327,15.49483151775744,16.4694740684297,17.295380422614674,17.81142716144611,18.053696620406736,18.469942655760832,18.82234970434153,18.858336729496965,18.258605092303398,17.587232664403537,16.87140715973298,16.038578717766793,15.026373225442544,14.423898666612853,13.813195617487931,12.503885758588554,11.130987951828773,9.612099948784795,8.502504573982428,7.640439817343674,6.805621038049803,5.828719978806831,4.823654150278835,3.797810903990518,3.1663722756678947,2.5637427259985115,3.031871662031526,3.0127621969875373,3.366455145549575,3.6952382733993754,4.0349714528386915,4.743961845865656,4.912689926752795,4.803477844016747,4.693778749685729,4.545379177668572,4.7537778140577105,5.58084795737134,6.039961840319456,6.5231766218568525,6.964381275921169,7.797030878104009,8.524986080300359,8.894831850498608,9.387407089669384,9.256525896973972,9.462352390075113,10.132605538606317,10.646432630135847,10.769397415909046,10.803608622628344,10.638803760851898,10.172846877370423,10.61321280283649,11.571551447684804,12.606007101261213,13.936357956431912,16.185852970465312,17.374693520147805,16.357000368210063,13.081391740714048,8.519460727957288,4.2069990674007025,0.9835210637854126,-0.5184992295355061,-0.4202822026733822,0.9522583934222728,3.516607118797405,5.5651513643058435,5.906112582160433,3.7517229106530254,1.5363426034189211,1.2777599603000451,3.09691291468557,5.077235724244876,5.891485208466468,5.530944099883481,4.763613851816089,4.123263634378349,3.8931385756693455,4.726340480414777,6.467453820658802,9.198800978119984,12.72433582208107,15.838717796819616,18.331305636299895,20.282563661309222,21.49266004898411,22.476129876191525,23.184816960660186,23.30937131414177,23.896448047845375,24.96275247084573,25.458491309678926,25.669080820587332,26.119727674849532,27.157272590563974,28.75831042805873,30.815662488934873,33.06862779994929,35.441460553556894,37.476202647298045,39.337978201704686,40.47520652259348,41.2953498417802,42.48613720704106,42.51043656208518,42.59893236647374,42.19655037640304,41.8859756333802,42.13762687661272,42.93553901698156,44.00831117202016,45.5340493316129,47.733530213939005,50.37228989155413,52.835499384655684,54.71322862888734,56.034198104899886,57.46915256320631,58.692599904531,59.02011344299106,59.60130090376922,59.29519237530339,59.83423466716315,60.15550527553487,60.176551196312396,59.03625913717685,58.104845174546035,57.27924673256834,56.37919922405717,55.81782088687119,56.66781781502144,57.56855908804411,58.35019346262853,59.69729257786473,60.41314347851709,59.88631629370763,61.47684133698161,63.81363681207061,64.7103379640845,65.86932436424233,66.37066051834417,66.83211254922863,67.41618232885315,68.37289087029271,69.40255157725632,69.69332227266058,69.95621598497674,70.58639053582324,70.91960734996253,70.99015889183144,70.75596109405599,69.75711548128683,69.07553806083351,69.27447486199205,69.21598211161619,69.94395387943797,70.60705592993897,71.03666230452866,72.08867162323273,72.77763577167761,75.0836354311872,76.58070880391561,77.54566566769599,77.82637444979575,78.2317512989081,78.86370773191524,80.03029962191714,79.94104637818594,79.42073976100451,79.96021399128564,80.37474096623933,80.37278446557337,80.076521509412,80.1243667529281,80.88209872093421,80.20960434086338,78.15979458519455,76.58070880391561,75.88176560425215,76.81607012679643,78.88503656629,78.98388477727237,75.88303179717599,73.03210756892693,73.64189526272749,73.70765487766077,75.08412237394359,76.7151067833344,74.50394168441133,67.15392487859094,63.286291749257146,65.60968294949673,79.46343065344702,91.22262500457666,79.47920118222814,85.41331888231065,87.51041841665086,77.15609408361962,85.89446043451083,89.74586789866207,82.07310222687775,84.23814049102545,84.60573309188115,81.72580271367407,78.5165073281671,74.74485324057633,71.53406158659162,69.56209729036775,68.02126507348794,65.94402169007931,63.77802489837963,61.94342757281777,60.97303028685985,62.57917083216068,65.49539446330267,60.29218416055527,68.46920867021697,79.78066136130057,83.71227849726134,81.78076137184942,81.88531352650178,85.06733396335505,88.0498028179453,89.89914748603985,90.71236419280126,90.83790384971451,90.86969805131001,91.45443859352588,92.17187322203284,91.847607312404,91.04160320199585,90.0,88.84262127751732,86.98107019849263,85.23638883295857,82.91809946438423,80.1243667529281,76.81110826474716,73.5544070434436,69.30673211473761,64.71713205482696,61.516874587722405,59.574255587378815,57.92271200669219,56.79048996616815,55.9391226066864,55.574380052384505,55.54531645499129,57.32866581710797,60.76156835507066,64.90850422422406,67.69380281691157,69.82135805605601,71.59789016843676,74.49818461523382,77.70868473065337,79.90811070628509,80.70308705332818,80.79415058829308,84.45095810622051,92.07574366263555,99.4924914652435,105.57115423921175,110.14160006645443,113.03686141124686,113.72837028332825,114.30452248831699,115.18231161827211,116.52318057316522,117.83401694046216,118.73355957778399,119.90936702572054,121.16444011105902,123.3832358910012,125.62023586793057,125.4011097104679,115.49753981643242,97.73562888168516,83.3173122433878,71.20579927096708,58.63469023374446,47.35920687686195,40.04048051797422,36.20738716834288,36.5146176648303,39.24541135929504,41.80045479781118,42.992279523141995,44.32728227527468,46.71346504860744,49.47134453490959,53.15159030620988,58.99366443884002,66.06663034213823,72.88594558286684,76.99404243583528,78.36233307666498,77.25178524547162,76.46831541284233,76.17457454138184,76.83842260473732,77.29895895429827,77.64463290155635,79.5597375985229,81.03295245903305,81.16515536659347,79.45123509122187,76.36096732811014,74.50231019063843,74.38362294266275,75.0805890711307,75.40624582722123,74.98593928972375,73.63648983469328,71.68243679136845,71.05484182181215,70.41244492158884,69.21446147428492,67.66070843809179,64.80469774656157,61.4935030050423,59.332166489043935,56.95401764522732,54.33904754911237,52.34497943242499,51.079162931595526,49.98740823827461,48.746156904491116,46.41442436207833,45.6335211815188,44.27706456771545,43.307443149789314,42.61771292460492,41.376376305909425,40.229637124699686,39.53343759531536,40.26960011257813,40.40361628397049,40.169588147597864,39.94831678958844,39.41270077516518,38.15720698019614,36.69648635620043,35.42111570217244,31.375395601073162,29.816419182221626,29.119909431499618,30.033254839963973,27.552771077639143,27.360122915692507,28.5928018560768,29.054613087863054,28.271277061069814,27.66485268596674,27.774320161510385,28.285409972208313,28.085839063833866,27.12630756846856,26.152488276991203,25.84440968345067,26.00333534814099,27.21899721543716,28.67165326891009,29.931526685568453,30.438761224073993,30.72556354862987,30.870077151431286,31.04080359129389,30.453944604038913,28.81078902345634,25.555539116663496,23.769919939394967,21.681059321817425,20.730979935536887,22.08136223753307,22.133864886192637,21.76157311479498,21.554552200909033,17.5658018426877,12.52878745964791,6.4993883200352975,2.405966538196113,1.6135828373226808,3.26724840616845,6.241904645085839,8.737800378639273,9.551121926854771,9.497639329128381,10.069079871233296,10.921002569598713,12.282358649818374,13.687481041938051,15.156165309118991,16.798359498106226,18.82693133960207,20.67620371803252,21.612976466497535,21.913782534755672,21.37061911457951,20.425328515214737,18.98555983460906,17.316790849195637,15.56923490582544,13.803109639317695,11.586750869989721,9.205099598238652,6.403193313888273,3.961249664123879,2.1255101180888696,0.7207105478085112,-0.2438587191210177,-1.2346787698955206,-2.4949688664115404,-3.7640779288871933,-5.262435969157297,-6.421842792095611,-7.003365695500059,-7.185292279324405,-6.780404061629389,-6.260572104609456,-5.53144018597996,-5.053057264991189,-5.063660447673243,-4.258866842972715,-3.070837089232106,-1.8436711475669236,-0.617361868506295,0.2486193264008079,1.2346787698955206,1.859622391281022,2.825632424734413,4.854233596786012,7.336767707111909,10.049340247484302,12.102615395114793,13.491538317507082,13.096621924165957,12.860294449353994,12.907369194174489,12.753751775403062,13.117410436566136,13.72707647916241,14.304469362000434,15.224396029069148,17.04906247876604,16.83268934448998,12.5018969304566,6.157467333628655,1.4751005182987853,-0.3745015961016408,-0.0,3.6063505027975835,9.119395557361004,14.693448959904016,18.43491859932962,19.95236094863624,19.14973526228308,15.913221164027213,11.623728948296217,8.161586863464445,6.847188115476162,7.083305534467808,6.851563331854575,5.946875582340812,4.807930815582268,4.236388462148117,3.5961524439245296,4.161590834221502,5.242771142439039,7.1117200019716655,9.498507228370274,12.118088015466835,15.068455459367724,17.37399519705452,18.888830028963238,19.786453462293736,19.88955840796327,19.60264465701534,19.89162696178016,20.96007345077643,22.76061020730622,24.048670669323016,24.7082635764963,25.06907044021377,25.82736937019943,26.910508794860526,28.539943527845487,30.622465473758492,32.781131855523014,34.52516083206469,36.27657046812784,37.74677893750208,39.260202716058956,40.623653862304366,41.78779357850735,42.80300154427253,43.44379147765635,44.18681064160171,44.92621594223151,46.04159644800488,47.104407425535555,47.24870646354734,47.92608341948593,48.524916000206574,49.02195764555245,49.57983331029751,50.20770041801003,50.97098321074553,52.387416289868305,53.541587633017166,55.07576735209603,55.47540694151142,56.222476568813484,56.90026136339468,57.42084386255044,57.277901577497786,57.46974312257105,57.45196070232042,57.923495994524146,57.46003893865372,57.58022590904881,57.94738253210357,59.28816024567485,60.39555412127091,60.89012959779188,61.09973489960401,61.26342990946369,61.55291545129225,61.65297936084105,61.199160924073695,61.078830660666,61.40811853448778,60.88900286389272,60.934085987807144,61.22017563129296,61.361067246578635,61.131486121579385,61.37991698506453,62.39035735464766,62.99166487102288,63.43494882292201,63.711681344611385,63.434992536066,63.86904083203172,63.43490647568656,63.864927813884776,65.19159854456457,66.45891655082994,66.44494673233896,67.84583494885138,68.93656293974927,68.44428902574883,69.16169955025688,69.9241085137908,70.95879983246505,73.33494446956732,73.47913394322671,74.66498284162533,76.18138119450151,77.48332399308623,78.82078819659851,80.10103752255932,81.03318011595908,81.3911208060505,81.62749849731152,81.18356509111739,80.80771793496373,80.44115733799502,80.44115733799502,81.68840981518298,84.03891511341975,88.09832498653726,91.6428531414213,92.60255837196635,91.19577465302879,90.0,89.56429940261857,90.21666106827068,91.91273345401106,93.26750257062666,93.26750257062666,93.10269354067154,93.50130300765036,93.92592698748112,95.0898325213393,96.039961480084,93.47182161407986,89.76221238774046,86.59915648945561,86.73981811626683,87.89615821608028,88.0170519287847,85.89612816539038,84.71263146067736,77.99860927853689,81.00873694799624,77.37417002079133,73.92042112233365,76.62146432602454,77.49223493709869,72.00243199803452,68.80034784326857,74.90164650985456,73.51127826660047,71.1342821075833,66.94872756661297,64.40312445906795,63.47654973899882,63.22885750611972,63.146578214209846,62.764887673476395,62.92221466194039,63.47831487615489,65.04789817599833,67.00583394130616,69.51299870129438,71.91077617394167,74.13628353852656,75.57924617062456,76.58909691080264,77.492903811671,78.13228439869022,78.30718946653707,78.60865641309566,78.89619112441777,78.73191454907004,78.35077535776868,77.61402439429821,76.664081160962,75.50170980385967,74.0392953277903,71.88010091460843,69.73743182636288,67.26493054233221,65.40827906894843,63.02305879178204,61.246091266432046,59.153403066566995,57.41926543897859,56.38820538970378,56.001755954547356,55.97873133274344,56.031692843863176,57.642191103726944,59.52012912494089,60.89014899567004,62.573424759594985,65.88580689428956,69.4320366977235,72.98153873012201,75.55906540892516,78.87412944873196,82.50143572265527,85.7901541256438,91.41446289731901,99.34841785506067,105.53444067619898,109.1828862084853,110.90899569324283,113.47218112635964,116.56505117707799,119.80394667461394,124.42561994761547,129.11675143141443,133.18701233602908,136.38703602140552,137.74753581193198,136.10659790021182,127.69974834303768,100.82301137441065,58.45126798471305,37.36666462778516,32.685017528740914,35.98928759283731,42.03700483272456,46.4109730604335,48.27813677058391,49.655192991642814,50.663278266428016,51.15518682728352,50.95185916836172,50.565766492190164,49.612918775047596,49.79332037024902,52.008778262495255,56.4548548474365,62.994943621932144,69.95765528098401,74.2517519313992,75.4095050698065,75.16689389552181,75.03218989646997,74.91544119431937,73.23990142973214,69.90957976186642,67.27668308121821,66.1011951542302,64.97014476881226,64.08490326155083,64.21617476873544,64.18599499925962,63.817288802601055,61.86338051759674,59.46767586237522,59.472984567212,57.9178378009232,55.07683512629175,52.98483838539275,52.856295427053475,52.38603476038404,54.7178458546023,57.629091733676745,59.03622840132612,60.376205211460515,60.03888415858305,60.14419866193484,60.84859969245351,60.4934957536241,59.14347904997648,56.908299359233425,54.296112436432836,52.43138664269043,51.12693215414515,49.60932831915681,47.89450898579971,45.482786034744535,43.539485562797786,42.1170236512003,40.52513964764118,38.62332355225663,36.52194735077674,34.86111136591146,33.318625812947275,32.08780906302439,31.46127980436471,32.4540810232332,34.241228485661,36.05116215284518,37.60710653952544,38.65976910542345,39.57393846578849,39.791882684214166,39.72255612503355,39.5560336920117,38.45862789300579,36.6762070751846,33.90038752851593,30.53214949357449,27.84572032050711,26.41505298979379,25.40520304223397,24.56430846743365,24.41620795642915,24.350855653364697,23.86015893240561,23.89518340391197,23.498596582822312,24.257151787508526,26.178576255486348,28.37484539705404,29.799194562989488,28.801288818435406,26.76143637422519,24.46246015602676,22.637157296630583,22.06789500430861,22.321545552009987,23.324495886912626,24.373458115261833,24.125346053433883,22.339292875506032,19.300343792799545,16.147168301719937,14.008405059305243,12.414254823933332,11.240063817634846,11.40349528188122,11.72953046053913,12.799025899661041,13.809397878546257,13.758526695323207,13.57417505965278,13.044287281502298,13.24051025494796,13.803109639317695,14.775682941921277,15.662140108269098,16.38369918343349,16.952924603314493,17.597176640073812,17.950738840909473,18.33722304851006,18.53368366300599,18.568323640329687,18.77193830105563,18.672415050205448,18.332567313021148,17.541934877400127,16.741128536952075,16.202842719574296,15.488531419821115,15.303863764489392,14.873981708826179,14.550418456008126,14.558855327197383,14.480988982957374,14.233872787148885,13.665131002541488,13.192396051498598,12.739625822175709,12.10335164418595,11.478203167262665,10.20639218839276,9.143033742248331,8.14725178136132,7.24449442037661,6.4588556722597295,6.313907085235999,5.687048813613429,5.311784097865792,4.654754944769844,4.325053386579769,3.9658103993682983,3.5988112577218496,3.4645926103421716,3.627412613206315,3.8979401323254805,4.303295845735427,4.662389493740797,5.067707550142672,4.772416063629866,3.835315053917541,3.3146270943457825,3.8290848474899293,6.743164316513167,10.99414173438328,14.839914383359126,16.69925425995885,16.334024266577384,14.15760849644754,9.504400521579031,2.290658578850361,-6.209161880765412,-11.515980451149034,-12.751529673781096,-10.507143217566245,-5.35938386144839,2.4946857376058014,9.830486261332627,14.767194109112104,17.11974616793236,16.831642781690068,15.475275064646087,14.72055677667008,14.630272485759136,13.877561194364718,12.780843494006561,12.043946505264964,11.76400418873507,11.543309734376148,11.331380452316955,11.460189026514787,11.501946534558957,11.437230953820965,11.352036363988198,12.669795730314583,15.447724517477543,18.993205804703265,22.82844570622029,25.95254713791283,28.77468532529157,30.702421647718264,31.951783573829356,32.338872397987565,32.487022929643786,32.104570969115905,32.005373384889026,31.738193822329745,31.763673104729627,32.05910175451659,33.493962926830186,35.07549884039742,36.70433034302401,38.05772348115375,39.67177006053177,40.79352294406929,42.04916458206493,43.96372644594852,46.190389710800105,47.94320323339792,49.709530063609876,51.5601905540675,53.56911818094781,55.07293758673906,55.30483269909989,55.175521980163836,55.0398776130952,54.57589204165481,54.11788635599325,54.05383128283353,53.995352171194824,54.05792156042205,53.60198878356412,53.81769344512951,54.147038824196194,55.02695384115754,55.691065008480145,56.04895868029996,56.79882510259383,57.93262009627375,58.006868950657505,59.23261884640864,60.691754046405045,62.1675598560269,62.72947623163146,63.03252757750132,63.284687818371594,64.1428702900839,64.09935578586027,64.46719090543837,64.86173097228735,64.50577079610714,63.70643662048389,62.49937810125613,61.93476712961302,61.648528603046,61.69076065546723,62.8097112095916,62.92285151578813,62.19450969742588,61.86097739523181,62.00007365440234,61.45812396142397,62.44721131911425,63.10694470310023,63.43494882292201,63.38024404445965,63.54526149241737,63.826578091704924,65.21589731911321,64.9831620108399,63.88613193736395,63.379761353311714,63.3808048782822,64.89539698274294,67.05511867683128,67.95593794667839,68.88755292796164,70.48414201779462,72.23826117847149,74.28463541691707,75.55761932189384,77.03070837542298,77.95301106154162,77.7843176198056,77.92982387143897,78.24624404155549,80.18073970947012,82.18468559661525,82.36414675979434,79.37274593515248,74.9673977051565,73.94171913395782,77.37055057655783,80.91423130062172,82.77567043218976,82.61818744098575,81.18356509111739,79.77784763648175,80.08502493514271,81.31520981251349,83.50648507022314,86.05894435618687,88.44864480743848,86.55526344566871,88.68308863321,88.33967102674819,90.37614015240935,84.81516670556725,89.89715575688739,90.92033423379678,91.25032527512438,88.75257075333124,91.6874745612036,91.51971105944433,86.41086281666847,87.62542627259339,88.99487465131635,91.02992412847482,87.51908788821069,92.13188843475109,89.86521369149402,87.22978871252548,89.71061081356747,88.55342614996847,83.29887590906945,77.07927999614658,78.43540960718059,73.93433960597635,70.41415049377535,66.10006289404521,64.34795116297927,63.920877547175124,63.51987689349541,63.027141282432254,63.555042371535556,64.645257874219,65.65490313464285,66.93589925826734,68.35695846548639,69.46642372560237,70.34617099701217,71.37214955319419,72.5215859741509,73.93845108006776,75.80769825193471,77.14302724404438,77.94320007949528,79.07346211828376,79.45343315735175,79.09017924757774,78.18818681878076,77.02136079398413,75.96373563969972,75.36558839107387,74.20340298580317,73.2487445800733,72.01397923804564,70.84334096921891,70.09100039338453,69.96156460859952,70.45363950439219,70.0979868296656,70.18547603011886,69.93775554165337,69.31299543819156,68.7599065973325,68.56542409532751,69.64973881296977,72.71645633464122,76.88542595005121,81.31498991360284,84.94271673508862,88.06710866878026,90.40924802819622,92.74567057537428,95.14880598899892,98.76123937481091,101.86355500520278,104.61685935121125,107.2071627335231,109.36143285749722,111.13276263378721,112.92196834810873,114.52432054650906,115.36970995159824,115.42389919407661,115.33101592488003,114.26844031962952,113.10630792400337,112.32659302928407,109.45433107743361,104.72296790511783,99.96753079421734,94.16742051646219,86.62490160816441,74.43675585122752,58.28869604962788,45.0,37.92363117000169,36.209443794875945,37.819475247060005,39.55706089907611,40.393717093156354,40.23636458598157,39.984958708692375,39.76394603154022,39.617573788473656,39.25661347248398,39.225636120713254,40.030202326901964,42.16262465544374,45.35258600594883,49.55212236796502,54.001749959259016,59.12791595027432,63.019804628725375,64.88153849920708,65.60754431192657,66.68996809520526,67.40741126960523,67.57587304583551,68.45344249298807,69.57766170039505,70.0663059386174,70.92388640780374,71.96297880318055,73.56583399363522,74.91134527138996,75.02560701740518,75.58989159480592,74.84102200118461,72.11074450793686,68.66473341347765,65.64293092152703,63.573988787835695,62.78390669767357,62.72175105705921,62.17592499665572,60.87187220771786,60.84112813415865,61.212318004608946,61.24839397164342,61.90310191121182,62.402686796797184,62.38984976481581,61.869614421984856,58.920983530199244,56.758308935820075,54.109848322881575,51.89604600104578,50.84724725436592,49.992108986128194,48.645043494253045,48.99480004770459,50.81248289214095,51.24710727214533,50.448108128452525,49.58696210005448,47.58059856822089,46.12019745421475,44.52782381495938,43.36787847717492,41.79854169900169,40.541382926951165,39.50771249894416,38.031688358473545,37.13857485096431,37.35866932302754,37.721772900153375,37.601409149411225,38.139142485890744,39.12477987243073,40.08818725132234,40.45525160211024,40.67855968930074,41.35686013473226,41.45019737825422,41.54916049574514,42.63489631011342,43.43257018307369,43.79022126670877,42.05515045623122,41.252985179001605,39.610674960439596,35.823777374802,31.419498922785966,28.52311551142141,26.712731144373553,25.68812467128832,25.50053823406714,26.662099577615724,29.977941680607692,32.36929422897542,32.538257093647125,30.685199373646746,27.249419588082645,23.635725154450462,20.085243374341207,18.773958826716775,18.43492167291577,17.921860754404513,16.69926052618658,14.518640827979768,11.070215627424007,8.194250440233466,6.05769073237364,4.389588118638258,3.7262033183398877,4.077122899140179,5.378075229175092,6.572989839067111,7.7294296023132,8.378659731849172,8.664125746133449,8.567693819076434,8.353636384718051,8.770182857206091,9.427615717482368,10.87355808518449,12.214608242624923,13.377424161763006,14.408666430295764,14.89570547771616,15.235428641257755,15.759547617827005,16.17864927784752,16.644996830884004,16.30069279793566,16.037294864758703,15.577862340410475,14.845441183007845,14.063469382967314,13.266459745114464,12.763840080849722,12.44122624173714,12.102810477026543,11.46957113159815,11.035390533546991,10.598110568399063,9.850646028397076,9.128056542013603,8.044245862753336,7.277619262595476,6.666703103563912,5.95712092102492,5.563179505077632,5.294631023694068,4.52035992379223,3.990883983506728,3.5988112577218496,3.457387927312746,3.450218863435532,3.056056419536698,2.3230956538787373,1.4953093088662295,1.594346605565482,2.6785480807119346,3.5966911813173765,4.093325978490549,4.356970078496737,5.4667051572700815,7.19454759944267,8.897756927219225,9.893948494172495,10.431828619611457,10.831001627627503,10.487336085661804,8.405921595724342,6.0352770851094615,4.295287035631739,4.931465183481547,6.816800096162972,7.543270844897961,7.788063442638927,7.368038186073785,6.786140093191737,7.242480459584128,7.884898043310493,8.789355481407133,9.890051697530355,11.906020732906944,14.331840916470137,16.77125892160157,17.562845201208923,16.954044814239143,15.547113994400057,14.246716192503563,13.48306617939616,13.43261571141443,13.43261571141443,13.61416258307004,14.378713243016328,15.529929331807203,16.833424590959492,17.78967046977097,19.356221758998295,21.261602538258114,23.438531190854413,25.264185316093183,26.855625742403735,28.55002089379668,29.71840743276762,30.271701855821778,30.248768633573206,29.55756908325182,29.580425054802394,30.61862884264652,32.2165232547288,33.92974860498876,35.11197919042436,35.717140668635054,35.997507830304365,36.62569302857745,38.11074881961518,39.552675771282566,41.322781700827555,43.7498568406324,45.953660709904824,47.920777165099274,49.40976391357941,50.6891351743852,51.84849741746695,51.81435840853861,51.79742100102051,51.83137960571154,51.625868042258396,51.73943835431091,51.81979521251934,51.29237458125507,51.56527702572354,51.551110208608605,51.24190669249368,51.78893706945327,52.06797552083093,53.64409193640034,55.03619717252093,55.75718563573988,56.30995769316358,56.47680005726367,55.97821176046752,56.1100247039954,56.50923362733553,57.243112972482116,57.66595250346925,57.682428183150755,57.85895980994888,58.03116929886081,58.9182786084376,59.72699952814547,60.47134172524804,60.5594449986338,60.79644158830483,61.29405115616016,61.47684133698161,61.993133728359055,62.37501497593273,62.48105486441307,62.19450969742588,61.9126736213746,61.97908911904581,62.212552017958764,62.88140685555226,64.26522886788248,65.91253224247741,65.85059384345583,65.90069459398498,66.0125813813171,66.22370908767274,65.64586519435673,67.11940026488709,67.37085491749693,67.33426340233034,67.47145314737047,67.5689974358647,68.09135181647356,69.06922724380738,70.77923485006932,73.82135061453289,77.43401655022883,78.86901213093638,79.33836417113467,78.82338990431965,78.88889351166998,80.64961876452188,82.22457224522427,83.2434232806213,83.57125978644548,83.5840587002205,82.81856499456129,83.32313291491563,83.94408402135274,84.7652767289314,85.7190315574974,87.26330209291974,89.23462326607171,89.2272497362729,87.79316297822686,85.34661167896016,82.72496013952544,82.63005704066238,83.28377247406091,85.8505427535781,91.03532944731907,94.17045324468131,95.73588210025078,99.90202274139607,93.97606920243236,96.53403289020966,96.71697647816335,95.57545616894699,95.54409647246003,89.69575760549769,96.62341353683942,101.2600568595684,92.30741301442123,91.71268936749496,94.02962104669032,87.92337250200808,88.77460999708826,78.54805949278033,86.73533274666902,86.20336095950911,81.4891857573357,74.95266183312879,77.1458998911281,70.68168208665455,64.32928858796029,61.789861931874206,65.65521187380968,64.78006036130638,62.77057422278934,62.65015670494057,62.78616093459907,66.24008503511892,68.00307307744706,73.54187480112142,73.75083203106115,73.88454058372362,75.70160400333029,78.00309763692152,79.31130269332165,81.76571197017631,84.1950353211065,87.49148425283984,90.22429305956265,92.84533754949483,94.72536952330262,96.78356236811258,97.6929959044192,97.985417305386,97.985417305386,98.00124156489102,98.38918492693472,97.85330412068443,96.14836400250648,94.16802976951325,91.9669369352439,89.76985206637305,87.48056924335206,85.23632100201804,82.8194756006428,80.37474096623933,78.30695830081568,76.35104334867822,73.55138908184789,70.53746181707997,67.45519885653135,64.22778255467429,62.37706779874862,61.03234343671145,61.00592522709468,61.52447203182421,62.220396752154265,63.35168664004142,63.77806756926753,64.54521864475835,64.86474795598521,65.77715231775827,65.99288831449492,64.41842993443431,63.62949944794044,63.769421412464354,65.91827866221978,70.74562157457348,78.75448712427864,88.90874152241474,99.23642462702038,105.66575920584005,108.4030001919738,108.30487891052861,106.04901901164985,103.81500373948002,102.47715624362925,101.21286008022614,98.85300981550024,93.76230184659279,88.83616380849418,87.80239572280402,89.74359381542702,92.41238875919987,91.89654099696827,86.09377466078503,78.02757234991545,69.58743879856704,63.00613483925557,57.64593148647857,52.90043491730872,49.02378158818789,46.138191100251916,44.42121750448013,44.44239481565575,45.682086621686835,48.1419877098454,51.34020507310442,55.1500128043475,58.38555105039778,59.830891884157076,60.16888988323652,60.10371240532785,61.8294832630682,65.26162728410944,68.5171835936214,70.33752297801475,70.03800914741367,69.34652506843572,68.55605616614197,68.36036965636612,68.55941696162633,68.60294521537075,68.11598873509281,67.45093896686959,67.27026068346929,67.69956357445135,67.33296506765363,66.73783977760178,66.03752905147532,64.93578114019371,64.347385381448,64.98309605226284,66.70541262645547,67.6141822363217,66.40071694551203,65.47697620053864,65.36012908729154,65.61888578838885,65.32833064558048,64.02091271264231,64.04124608891065,65.11966457500004,65.75535742875212,66.02814078413782,65.43515905618462,65.9714390200423,65.66723305291056,63.74018376772952,61.13731530364401,58.57516571614187,56.28206600541635,54.22265570255704,51.504981904057956,48.8447678234276,45.46704482604654,42.28106349569295,41.74530876112673,42.781602869849856,44.57811188466835,45.5941733760687,46.332221404507145,46.21201724584222,44.53034219213233,42.965793163629236,40.864349189775005,36.803848971822724,32.855692228117455,30.385803240695534,29.07639382153483,26.6147342669633,25.050959963770904,24.727317278374212,25.841115153765962,26.720755763068865,27.407531875962306,28.815885852354654,29.702097298453488,28.9995802181072,26.26404573289183,23.60326212331532,21.801392116472073,20.153676232921914,19.269265203810047,19.843850731740595,22.090179655147168,23.836363012013752,25.176636267868712,24.159973414540648,21.950271935780535,18.57924173338447,16.038578717766793,15.126894848849638,16.452668793532276,18.89161201863891,20.438948017889604,20.5168504719784,18.47056787317237,15.554575321835785,12.717046368600592,10.576623879216164,9.057861026461362,8.594536544197275,9.53849308864416,10.954045865931711,11.91714883490586,12.292528722203894,12.319478012148323,12.2872999180921,12.642147876054834,13.358955888650101,14.061064096096695,15.083734140505822,15.97355146179906,17.140324138383555,18.175131485607853,18.75863682916798,19.30933246108755,19.618822432374277,20.297542220618443,20.40985426624857,20.48270061864226,20.59289165300088,19.846894902637032,18.983188647330824,17.77798886268506,16.53983890350585,15.294719418835252,14.56317749399588,14.25885720833728,13.758526695323207,13.174965622302917,12.054573323890258,10.784293120431595,8.997128317929514,7.5551549709058365,6.260572104609456,5.734849509035699,5.370985491194156,5.359602636458484,5.238503175811134,5.063660447673243,5.011076562879891,4.832042824235554,4.407633427612248,3.3394009924813775,3.0971738324732057,2.6995666585632234,1.9979208869577485,1.5511930281256319,2.013516852296228,2.1675516990324155,2.346870432495819,3.7826393381230576,5.42396516557033,6.802342686074588,8.146045362244191,8.919373543570114,10.356577518395127,11.989843187653475,13.585969858224098,14.596530217614811,13.3392553283149,10.253559514943817,7.5946311771508235,4.578822009245196,2.553777530902051,0.1272982682889823,-0.635156600532128,1.156009403724458,5.024073266162312,9.223906768703293,13.206763602936109,16.834472698396812,19.582909336306088,20.63612260526618,19.17900074065922,16.2201869117321,14.143187928049306,13.101903408887443,13.126896067542981,12.731272315298153,11.75939798858419,10.652881122467619,9.815246488028267,9.74581465168117,10.344042200832417,12.179925458638635,15.4185163375341,19.3312114023586,21.841417028441622,23.929899313320867,25.522583852040864,26.143469075674318,25.911851833428933,24.915043022505632,24.345753360277108,24.086245642008222,24.853757895415846,25.909417621035786,26.967473535641794,27.763740023111225,28.893275817321584,30.39870640651864,32.141864281007344,34.19109085350364,36.469214609217794,38.320104172175824,39.211283285008456,39.81842467225477,40.21858964528139,40.48980296771262,41.036779833492496,41.2866931103477,41.57095069067589,41.9225442533179,41.89757823535657,41.807233232413644,42.3406659664075,42.89051629425975,44.065913143773024,45.0,46.06942718115967,47.50940919956066,49.10724004143818,49.98932817423322,52.0592524555312,52.1992860070625,53.025344174841564,53.046886748530696,53.606901621245235,54.15763636675014,54.817885037956714,55.4860141326311,56.30990935644288,56.4278847343476,57.07896840460901,58.02859770283699,58.519400312032445,59.1663378547233,59.44631315543617,59.72783790263215,60.350128496192774,61.07361586326812,61.106725547239975,60.696835000019256,60.53260002681166,60.1847340723369,60.16888988323652,60.26970400832716,59.709347459345594,59.76094695439769,59.5775309238841,59.119896998138614,59.79674433881469,59.97681702611609,59.68046207187285,60.005817852474046,60.2238557935425,60.860360033109586,60.594775033815964,60.87286260189359,61.09079710818126,61.162074081272365,61.124539868794336,60.48250873696669,60.60245585076293,60.79324293775359,61.05121937101658,61.32186190874215,61.90592709760171,63.43494882292201,63.49104573586386,63.88613193736395,64.04857538797467,64.48868266395229,65.23340233653904,66.7855664218811,68.57611112063633,69.4851867257737,69.88892136919522,70.66708045246943,71.24736852421475,72.40760221950447,72.44108493140871,72.3690619043804,72.2300083157169,72.71846615172272,73.18358331203116,74.40973479086122,74.86418797704953,75.85237271227633,75.68439282343581,74.87596684014744,75.46145303604376,77.14433118192274,79.5295481172403,80.9734091027621,81.418492912775,82.2705699136011,82.5637020213594,82.79002126830798,82.3901235690438,81.33260405924659,80.08502493514271,80.5752607296049,82.54891036894573,85.27555586463016,91.2275493065314,85.61010193581782,90.0,91.7463019581014,96.50696240046102,88.17588678180171,89.89292657444192,97.88489774570273,105.3660633645377,93.26432456747362,99.26240900869168,109.26397326463395,99.53849266967023,99.92134742827936,110.51255029892212,100.38026042761018,100.7983846020501,101.30990200094956,98.68893212251822,96.8540774216893,93.50352701953383,89.6089088880743,83.40607123702526,78.51185891899812,71.80326155031663,68.16356083720119,63.189029054436766,59.05121193611701,57.360913001933554,56.7847439600298,56.332248891664264,56.30994928678616,57.07864359137128,58.495716101983334,60.276213538760956,63.08104081632367,66.00054682786345,68.87525486541094,72.2333566496964,75.2964683935712,79.08765668921367,83.082451067189,87.18617475344044,91.44878290750889,95.21496518970851,98.51946028917175,100.14916619118179,101.46957076574326,102.93349071442354,103.77942445222394,104.66553853021536,105.29652259524708,105.68744104409183,105.8657234196515,105.20482482479878,103.87101409832015,102.63907986941231,101.30991461047638,99.86579972439426,98.94944433211563,98.52523601536707,97.7651379219267,97.02690141809681,96.61677219644007,95.72200451777877,94.71590658008465,93.78356601095206,92.98867573664518,91.26032460931427,89.20267231336553,87.52506003767179,85.38576548602522,83.83281741893319,82.5012170305158,81.65023564396205,81.26219910963229,80.91840225821304,81.05557898764864,80.64447101729085,80.66203996038888,81.01615391697656,81.51741487956264,82.63005704066238,82.84733675642681,84.03220039066709,83.23761567901396,81.17771375616397,79.5966802233583,80.13895271500353,81.41433433391683,82.36095014050717,83.58542303270757,84.59166978418719,84.59166978418719,83.4609984788577,82.05908337783696,81.74407361724168,81.5241852585121,81.44738201540632,81.1363871879381,81.26219910963229,81.83841332523313,82.67998671774532,82.5637020213594,80.68823818334843,78.10542908363936,75.9915952053544,75.45723720640447,76.0201662007336,76.5858628860225,77.58574530559457,78.46067491968458,78.32630794149019,78.24101536915877,79.4712277968874,82.33752581420158,85.67965503380283,87.51530727009788,86.83894826413292,83.97319831685753,81.2449775471078,77.88846093071692,73.9023874195538,69.93075891750881,66.50145343553235,63.37867798171335,60.93333798435083,57.968707038998325,55.521934347216686,53.59126217807425,52.47932101031527,52.163601949866234,52.1059001733354,52.800182494508825,54.162354790295815,55.639607503093195,57.682428183150755,59.36463053930848,60.07487294779982,59.63892594812564,57.639113317513825,56.63604164852271,57.52879336574862,58.802178897550654,60.575060793862946,62.05102404025129,63.97496663744195,65.29361324284967,64.6950375333257,63.977328007139235,62.18415909710121,61.7925524166341,62.79890274191033,62.72831183342432,61.507445612572404,61.986166531703255,63.210701163413525,64.2693052121932,64.74056366772712,64.84873591091602,64.39147719564842,64.21047711390612,64.69859354443749,66.20519733975271,66.73413606303643,65.6062581642521,65.15419236968205,63.932346234330666,63.072358569293755,61.92752213955142,60.02520592829985,59.41261884694908,57.6321398983001,55.55609798394391,53.91780439443965,52.02004052594182,50.051684974691696,48.0214131559945,46.247121612981296,45.85005679833402,46.28831027862906,46.4512802462852,46.332221404507145,46.60900685649515,46.314230730659425,45.81523375128322,45.794734708881435,45.498226507235145,45.0,44.50423839401746,42.836175518185314,41.75474835952076,41.235938550506035,39.373650394351586,36.22918191037469,35.011508641426644,33.79017870848481,33.06369655619617,32.36387083076225,33.244951035366505,34.508509073646756,35.01939322174324,34.90247168416726,33.44846594418961,32.017051676307304,31.226932311480038,30.60508565843554,29.291408991755027,27.862447993540908,27.167653524218885,26.665064230224598,23.973841069363203,21.99107514533695,21.421248166237525,20.702581508075653,19.755230154161794,20.911665271667808,23.1523442785118,24.63685795815094,25.790821080440487,25.84440968345067,24.33856976852515,21.478503630524443,18.652236985586562,16.732154117386994,15.69490027375014,14.946099345284907,14.5059086544108,13.981661294543365,13.079140627507474,11.73138432614783,10.523947077414403,9.243581940756545,8.33367591012802,8.33367591012802,9.041945756165497,10.31468786285073,12.232250798066625,14.246716192503563,16.47398230504251,18.105680313582482,19.428767938343412,20.1020820099937,20.394880967236237,20.95385791160335,21.12673920916355,21.696047444777598,22.117645285115227,22.838247626394146,23.64563272711339,24.357595718913814,24.594565762196492,24.339000693609783,23.69817765942101,23.091263126515432,22.345939471224685,21.5619815038037,20.170638550861245,18.790803838735272,16.8417700203163,14.908990208087054,13.43612108065724,11.589157225357058,10.517437036843752,9.34471115037613,8.213960760595183,7.139734618376937,6.144819161166488,5.0874755714868884,3.798292019564167,2.40092939647816,1.33506329502628,-0.0,-0.8551206365105231,-1.5979398034399177,-2.0937247810335933,-2.0937247810335933,-2.5857665316978045,-3.431183847213548,-4.304487792900941,-5.283311369370586,-6.015388032449352,-5.480654090807859,-3.8622058927389142,-2.1611244929163265,-0.0,1.6039057957890137,2.46526716200886,3.2043093897821984,3.5214480642396975,4.062143707276794,5.894969052481411,8.207225547705788,11.48029406254503,14.436001283552102,16.18918217765748,17.753337132007587,19.178977891770778,19.32892919825843,17.954112282024514,16.861866422485143,15.33138094599926,14.997264572290401,16.233989547111,18.39315994281468,20.198578530137308,20.631244271220044,19.365243793500454,16.95667733546373,14.82331473600548,12.905243902225937,11.498348268398395,9.807341313294446,9.462294241167688,9.691401473471574,9.72761032924639,9.587099427141718,9.303002494985128,9.107320581107688,9.176189489755561,9.976724612255984,11.664211050931344,13.651880830936475,15.642249687361195,17.048992244296567,18.001635828322538,18.536006121233427,18.77002028756752,18.53538905653384,18.939010850206483,19.45193868581346,20.480382461475234,21.84177747168893,23.112983612847597,23.9076546239286,24.90479068189755,26.764861411582284,28.38499658524313,30.125544837740257,32.06511836895092,33.782412886740616,34.91091466900495,35.28542756878823,35.662926036081444,35.8133830387474,35.42482810614684,34.70880507278933,34.50293845374117,35.03723214052415,35.96941513129273,36.89248632216757,38.14446159556139,39.586424929559705,40.6869475160798,41.912337025129375,43.57976630790798,44.53422260062799,45.69217618768521,47.1495006470655,48.26833336338065,49.54975635880003,49.77601977815193,50.383695320030576,50.82939468236756,51.58764187902211,52.12497993870978,52.720524916640045,52.827207305586924,53.41285916504422,53.41285916504422,54.271036403254605,55.01708434739953,55.54271908689312,56.21758845640264,56.61781871318054,57.38451558190809,58.017949313420566,57.821378939466044,57.6372405628612,57.33674883996894,57.251641399387196,56.88863915242424,57.144307426678914,57.71934831519525,57.91063773955131,58.2359015237906,58.78163173059758,58.78163173059758,59.23261884640864,59.470270497581076,60.25513047199489,59.743549211476434,59.23969895028536,58.95455769373436,59.20048201127559,59.44901342704489,59.882132716976194,60.21038782548057,60.88779198078567,60.31381258501686,60.358089716769186,61.15277083795476,61.675029424788455,62.09651722777601,63.00420549434954,63.43494882292201,63.54416617982439,64.48868266395229,66.33429800474794,66.10191033188882,65.69173967950279,65.32015704690623,64.57852264355158,64.07509714964031,64.06623778559542,64.3631698869493,64.84692216435961,65.99200190869757,67.63810203412842,68.50801381065746,68.9865471939105,69.68080433896004,70.55999493038884,71.34915589517871,73.01523671340375,74.73478332883697,75.90786442525757,76.57564065911889,77.24666534681293,77.52094841956476,77.33371024661584,77.67145193001905,78.87266434327087,79.7475637989932,80.69194194160207,80.28880576514678,80.02541094965662,79.70547447582734,80.1981331542807,80.78286351731496,82.3901235690438,84.82638971807097,86.43797152055593,87.46027764812698,88.14866058127852,88.95628917370459,89.88285436243025,90.23631668120385,92.25740041642193,94.05172445148428,95.25926313519221,95.59239871267394,96.37929253903623,97.03793469282208,97.93274564145209,98.55357462053871,98.71975908963687,99.28466478012598,106.04157612460199,96.0576911136154,96.93724437349242,100.0206905605691,105.60162906725894,96.1886565330663,93.44868098303384,95.42524125163972,94.35898384407345,93.68479931411976,93.33089601609365,93.16851246687179,93.88201193767203,93.97674712749662,94.72011082549886,94.0628246678358,91.05509329063695,85.83840932256291,79.8322192751629,72.21784634536365,66.1632852972564,60.68169049405859,57.022852862780304,55.42852531919953,55.43455458408505,56.07258063965858,56.79458937438742,58.270645602234225,60.13747734040151,62.638764806322854,66.16293278737508,69.84953305813184,71.89920329889254,76.89720813463181,75.85204789951352,82.37893936342024,84.91812172516033,88.6056535306329,94.85571970993075,98.09334038641525,103.94404826217826,107.71069550308454,109.00063030417233,110.12871496026378,111.56112801952894,112.55721551423163,113.42518845160755,114.56716187548155,116.25448777466084,117.82405268264738,119.15799305916538,119.52507497103662,119.2365757098362,118.51874556958015,117.52664749240577,116.56505117707799,115.67683701978427,114.45303320684897,113.01026519583061,111.37059304512924,109.6613109529079,108.46994240607069,107.31442053109666,106.11343361192515,104.79472354573225,103.46521349745503,101.74996492108625,100.495533919789,98.72040149368934,97.36319684685967,95.81249817369573,94.46896331628622,93.0971739660118,91.3775883103283,89.31517757664618,87.50548131687111,86.20812443056002,84.5858468066294,83.86508907678989,82.5267122237717,80.83424186572576,78.91640596260538,77.37016004555026,76.21278888702662,75.12124287925016,74.29140333744911,73.0305705445789,71.9457738913821,70.64863204225833,70.20485707077394,69.51397087191597,68.56880215458374,67.33443582680587,66.43848528600999,65.9474237088972,66.37063637759485,67.05353866424613,68.14119225452187,69.30893739548374,70.65456691837389,71.5306868841676,71.80798150980245,71.07836874684287,69.10226247612984,67.52731836854781,67.21758792935465,68.10085338125404,70.6704425038457,75.0413860558223,80.9223592819258,85.92959419985384,89.14490386937001,90.43078657453164,89.78333893172932,89.01790567459228,87.4673961880418,86.56856021700457,85.93785627340273,85.15602269082224,85.12448436229074,86.30542541039905,88.73991135434187,91.90914988589259,94.96973744757132,98.24070073774494,101.73080303085814,104.14232543913063,103.94887596521221,101.65305326737229,96.4898983499274,89.34708530457775,79.58891503395505,70.25720826677397,63.162707619040624,57.965202118512636,54.30284817643728,51.62149544891324,49.861420113228114,48.34194233676154,47.18163762347051,46.51107455251066,45.84876439613737,46.64514590051409,47.4688187765851,50.02501669756674,51.12492244048006,52.29210473540661,53.631563953211476,55.078692962288756,56.108582707787725,56.94096961287101,58.05763733194285,60.13718946428785,62.42425502158556,64.39336040589565,66.81717144633534,69.37411280181182,71.26468316068184,71.67599578544146,71.81873774065862,70.46674460189908,68.85198686357906,68.23884886988186,69.3312837611425,69.09864665650039,69.2718193515349,68.93988499715508,67.63131204206773,67.2741777356046,67.56157054825553,68.421661160823,69.0023637860973,68.21907406160237,67.6912067987233,67.38850899705251,65.16486721460564,64.1944159316083,62.06424394697038,60.347310054661264,58.53997570797118,56.81803771559062,55.02561859014268,53.30351490836378,51.104678346352536,50.22219650148241,51.168088742788406,49.07445774836165,48.06364332745088,48.57117014479401,48.63818753522761,48.66256409027475,48.96463367653556,49.125943324762005,49.36159954341741,49.05731124378015,45.939190064894404,45.6296002413219,45.8621295724371,45.235799557151815,44.22154161238386,43.53124739308428,43.08831779469347,41.26691089735008,41.09428763556048,41.35744505907773,41.563361355186906,42.25246418806801,42.620250169301286,43.12827161323197,41.134574141996175,40.275556299839394,39.720127601266356,39.7913382875083,37.97157725839184,34.2232259712748,33.2512567646548,32.57400890031204,32.70860312316449,32.538257093647125,30.92577965086484,31.4768420870393,31.759500776922245,31.737237891170825,31.7727793229038,29.963295066491106,28.990117127879373,28.5928018560768,28.1051656479047,27.363506192471732,24.69624757372593,23.498529087194076,23.48484327967362,23.75371017848279,23.421787855333854,22.637157296630583,22.774189094055423,24.471644000516516,27.210459873343588,28.81080999908294,28.97103937382816,28.329630524388698,26.660482181484415,24.471015942925433,22.99790730032886,22.670076855490663,23.36913526202648,24.3994088857713,24.692671639549975,24.203192516598207,22.728371862415916,21.23355796892164,19.757444375443864,18.292747925921127,16.798351673471373,15.336944178399678,14.462994808467327,13.89487052254404,13.360241720543703,13.029173818449616,12.789079245041822,12.774174439977013,13.112187925551337,13.423023883753833,13.799512066467615,14.01039029649413,14.444014519289345,14.700691043429948,14.877262643803906,14.877262643803906,15.005937623455749,15.135025901949726,15.39406806485685,15.74069335504994,16.122575139635032,16.626908367316123,16.814121697273773,16.86798567847659,16.251284185545707,15.433428466640738,14.78424294743687,14.036199272576269,13.585969858224098,12.845673195475577,11.906713915879598,11.217909877878483,10.43136535470446,9.734271102252178,8.700991713994158,7.808284046698371,7.095277670050394,6.42026156625951,5.66172404994092,4.588710037580801,3.988022392428047,3.755866792249068,3.8722141980123106,4.578822009245196,5.796368927793191,6.5819817600532655,6.751993814736561,7.2724661953019325,7.375194269903438,7.227585665622264,7.416236089783551,7.6777050388390755,7.13905458440338,6.477924200136979,5.835638916615918,6.045447337827782,6.938983429396045,7.872714085395158,8.306459954212777,7.837607483565571,7.617128239894666,8.06691956420584,8.252516766087597,9.444747325702819,11.84903114219557,14.090340241890999,15.118207776236549,15.61253113913814,16.44223018558757,16.166176229042126,14.662279998448733,14.427660756335301,15.027102711612944,14.646030460712606,13.643971616722016,12.321938192778484,11.182993546055096,11.01527265881133,11.586750869989721,12.600193251100729,13.23421942055137,13.158934817342972,13.209037460585947,12.650321100149071,12.27423311244728,12.259973082382363,13.011692701454077,13.504700667092699,13.344951475864699,13.402987213771018,14.147627320476756,15.536404428199821,17.069297170400855,18.434949335186197,19.258010778902488,19.878473360775118,20.224884752840882,20.78262400416669,21.741356989089386,22.520533156890387,23.38253287139527,24.71428339002604,26.071115120224665,27.509957362750587,28.7523260107891,29.786779594466786,30.596847607330172,31.876198549842115,33.629776709639444,34.71521806915678,35.118583133013175,35.100279129545235,35.13419754040195,35.16833874947473,35.143531341968675,35.33239717344132,35.93344662640851,36.71862015289644,37.39511331044883,37.1998156922632,37.67021666379111,38.55460283294337,38.71242697878695,39.54448465443993,40.99420016004245,42.754259240630915,44.36163299280237,45.87408453488431,46.63655923632164,47.70422003002854,48.8447678234276,49.25890156540952,49.976286535560604,50.42606065382959,50.52266821693671,50.084651782050166,49.43381504689017,48.54751934739288,48.42121506839558,48.61549501194337,48.8879548407551,49.472126148848545,49.71723201404997,50.17999829264404,51.02159748179018,51.74728114005847,52.36258391702088,52.72580157015015,53.758238118451,54.527841852148995,55.439527011792144,56.247301165801225,56.90509027801569,57.15614863383756,57.1283987010821,57.257940224601995,57.78998670249323,58.212771689026575,58.70118831321307,58.77859114175691,59.558218257181515,59.40222370363804,59.92589202368492,60.80256228746885,60.945367871348274,61.32001358774641,61.2496107763894,61.36963327915572,61.2217223076215,61.63311507897259,61.97031013078324,63.43494882292201,64.38888416922347,65.01873703995173,65.63350097706824,66.4039830311528,66.72475672231216,67.41618232885315,68.15462733166262,68.6631529333727,69.4721111687061,70.18287950926238,70.45225710568485,70.94652790200055,70.91090781245865,70.95061344662209,71.26072502515984,70.85495657505436,70.32284916506725,71.0262574686609,72.09389907434566,72.64598046814906,73.75294735170391,75.13270249686826,76.04421640828207,76.53023718692607,77.45901810366657,78.46767423269102,79.74644027283358,81.21885140747877,81.78838627233111,82.11510225429726,81.80384943139154,81.11215537957241,80.53770806623041,80.21365686449771,80.80119860687164,81.72616821715953,83.53698028239947,85.11668722181332,85.75532351832268,85.67965503380283,83.7865890563742,81.36715823739235,80.1047349617565,81.67436303555978,84.86883880963771,87.89186071884372,89.17478638439698,90.23729540150269,90.60306693176416,91.49672386358857,91.16383619150584,87.30571788342704,92.61289411006302,99.43928817304904,91.90914927944033,92.78141152482547,94.02983341380954,93.14374241344386,92.9356714399145,91.32981948666617,90.41668890811643,88.12372314494112,86.64477561396392,86.29251824379796,81.62467661573574,79.83151511529479,73.95375355032893,76.43320003918043,78.66997050062858,77.78129806183834,76.31843710340097,73.988015029493,70.77356740282299,69.20028213916252,68.64050261667809,68.6293325841352,68.61429957297948,69.03673558292479,66.9374296411984,72.84326561575303,78.9485738534626,81.88317690394291,79.93003691575142,79.82956816880014,81.31647915450534,83.09501844620368,84.90161191865377,85.8228749898686,86.65882100125874,87.68741419079262,89.88656589001351,92.44901554648898,94.48925942338882,97.03793469282208,99.23277299478933,100.36635085214323,100.88554108530771,102.19749706408025,103.78783646705662,105.35671104871608,107.1372008980204,108.39785249930485,109.17897706540604,109.13583967178576,109.13144420445657,108.94645992179075,108.32468744445421,108.0676292198618,107.55464411579234,107.12804923875736,106.35109597188764,105.8066058057583,105.53006507759859,105.50014694659245,105.0602667536606,103.8237001727839,103.19714877730156,103.09187287869779,103.50428598454458,102.60142730544024,101.50968305288403,100.13260571938841,98.68631911847164,97.5133727348327,96.06774581357338,94.7078929441623,93.69496419085343,93.13635705979924,92.13358264031665,91.68141106395561,91.01295928319189,90.1125426868881,89.88745731311191,88.98902610490399,88.08712421422479,87.07580036202552,86.40264652581028,85.85863301259579,85.08821958422615,84.66489835345648,84.34446841265878,83.2709036006022,82.72496013952544,81.85434888255355,81.54500040497278,80.75390126026201,79.56817111246835,78.85869111272015,78.2533096359315,78.64872022855221,79.80850584802495,80.9940747194168,81.64044390043465,81.62134007269071,81.17771375616397,80.68462241549389,80.00499893757429,78.90841065690125,78.19106294272056,77.35180313765697,76.38914622101905,75.32867586760591,74.30765976021168,72.92093768301721,71.53149297328956,71.79948947593722,72.06908541427279,71.63181562578396,71.6981416751499,72.5701225199006,74.43590323718557,77.35391697068576,81.11262099756112,84.70586086919923,88.10939242471429,89.88745731311191,89.6555178143135,88.12212560383313,85.5830265072433,82.26198155288753,80.37823106878213,80.3375461514026,81.23540371290284,81.44548303952729,81.17360982569248,80.74596026755286,79.84743515052227,79.815934234198,79.88727674591638,79.51266314752108,78.33004040458307,75.6243752206516,72.12860528001654,68.4000154724751,64.73443832395743,61.33184693588573,59.57094106846441,58.106963494727644,56.91810847788133,55.87350874440171,55.27712895074258,55.830709134263756,57.21886758130513,59.324340771854345,61.315735658261005,62.74146906386492,63.87520810305577,64.28167879960361,65.38612916984872,66.444739476767,67.02216784361403,66.93612987620132,65.96104994003262,65.19063172610957,64.8817846470905,64.43538463483954,65.15173458878161,65.803767075304,65.35929801991705,64.28629803540532,63.23513910895275,62.231013148359324,61.065780852838365,59.81727579104042,59.334588300589864,58.53133188207302,57.91927515487611,56.73433162819882,57.03060958132806,57.53797702076162,55.87588839506214,53.919820397416046,52.27140845739983,52.02158984003521,51.59450677999144,51.39365133594011,51.92575246582126,52.28525072329955,51.99273534004907,50.94002950108559,49.52478286253001,48.53028717124023,48.09848779864244,47.99575489822151,47.64252429049865,47.27803880908238,47.77766658649338,49.21097736091535,51.7143414865997,53.94043830159268,56.063550440924395,56.86832980177035,57.1283987010821,57.1683818080139,55.99476492509646,54.38424203849791,52.95082790892804,51.56975017414619,51.53577444203645,51.42874475652446,49.398736211360166,49.137605251591715,49.822645608554296,50.443967307979776,50.695324316470355,52.11575116288333,53.21207265213626,53.429559444352115,53.381788699608194,52.49587681911586,53.05048536853121,53.848039012917866,53.56537466613378,54.109428147254896,52.580928202939845,51.75171850523398,51.75171850523398,51.57383725517624,51.37071201539725,49.38839523030393,46.11239600877609,44.92965674588673,43.52762116716059,37.709318050986504,35.46089339849043,32.62682986899491,28.703506414664982,27.503364370440995,27.34631829699306,23.29011033285762,22.494277959750747,23.29011033285762,20.111078901869714,18.834544409354425,18.81995552845824,17.986019931157802,17.127384688312965,17.803824145206377,17.943467656434848,18.294545841075802,18.715149397317028,18.850601944942504,17.698130673914925,15.235428641257755,12.491769219149955,9.311761731897372,7.504767973797523,6.917965248713492,7.544182901714192,7.70747428141194,7.348957805495985,6.21041194677426,5.389350343821649,4.655873230176638,4.163652874290499,3.755380954027592,3.8729327709542063,4.653388570745411,5.633789838607326,6.960974304647918,8.349764302415332,9.808780454563896,11.547839510847362,13.310354985232836,14.817006425784017,16.52816677703146,17.875301223625176,19.12940831592204,20.067563505947568,20.672471441588627,20.582057633904025,20.268942091507306,19.95447462850083,19.109827965524158,18.50596125886745,17.616006527664897,16.612643994649314,15.585145581289645,14.726182294309778,13.509053892548215,12.367099029752197,11.332494291442494,10.088180673909493,8.851989546314432,8.080551521684347,7.270108883802856,6.805621038049803,6.456638229821866,6.586420726945191,6.791780019151602,7.240624440569373,8.04786274320602,8.869888465910979,10.055181765361692,10.850087116256166,11.565372062069603,11.962032064318887,12.036328222853498,11.944180582989864,11.595238884592593,11.28601512963965,10.950147522226636,10.446928153057993,10.175493706663216,10.400567121907336,10.555222468798048,10.99414173438328,11.597879403997178,11.831613018982072,11.611460535360065,11.460189026514787,11.116843901409917,10.431828619611457,9.786089313778213,9.752410014685273,9.699468102624193,9.71819389378277,10.105068170191938,10.605908090399325,11.53015640816796,12.455729460051185,13.137651339543986,13.818618673936848,14.686708102676992,14.989252048899909,15.422143809301975,15.853237011864637,16.635115143183146,17.11078905556556,17.78190148097183,
