# Supplementary material for: Automatic and Real-Time Computation of the 30-Seconds Chair-Stand Test without Professional Supervision for Community-Dwelling Older Adults
Source: Sensors (Basel). 2020 Oct 14;20(20):5813. doi: 10.3390/s20205813 (PMC7650655; doi:10.3390/s20205813)
Supplement: Supplementary file 1 [file sensors-20-05813-s001.zip › supplementary-material/critical-scenario/gravity_1]

8.524668775586862,9.581384978739354,10.636465791845566,11.68231275411284,12.634768358796318,13.552119085740662,14.456270258160426,15.365683088684818,16.28862379788908,17.224154476731172,18.09862093103144,18.99896272001928,19.896141355052674,20.831843269165795,21.73624608068609,22.635462683623373,23.5225273212917,24.382888651885096,25.218258951628528,26.031813001140055,26.83990711490105,27.65234351237054,28.475177375331015,29.295653347538526,30.12288263076611,30.957702893206744,31.790066083307234,32.62289825544816,33.50605509607788,34.3150999883714,35.17172299876824,36.01955115588245,36.91642821801738,37.769640601390854,38.648051735744595,39.52624770483452,40.41697300117313,41.29301332906047,42.173717814030454,43.03358846810307,43.87887013083632,44.70376129602301,45.50749343720612,46.296459723836286,47.06761421307133,47.826300453995266,48.570165323667375,49.33690626450411,50.025707375206736,50.74481152790427,51.46771555484745,52.19525978050635,52.87796965896153,53.556637220496945,54.23761481590213,54.902075530043355,55.5636915528128,56.21225339569949,56.85529523784186,57.476388068387145,58.114300355420475,58.76345184105937,59.418059776938634,60.080693815306915,60.7420362456389,61.40345936484616,62.10962734922382,62.73266064991348,63.38833630300254,64.03324252358351,64.66960170343079,65.28373447658831,65.91341279948352,66.54287803594524,67.19167081242206,67.83995526260055,68.49654430188897,69.16043410211836,69.83202528549675,70.50843047684536,71.19769284650032,71.88993548128849,72.62305057578553,73.36323197361621,74.09631274476149,74.86474954766513,75.55857689771227,76.29857274684736,77.04909218794076,77.828569393144,78.57162900583012,79.3016447581282,80.01983238298352,80.744693994464,81.47492249176373,82.20933056566554,82.94334874537417,83.63761533888163,84.33167469120856,85.03284955199469,85.73620288264254,86.40705165762164,87.06332811999667,87.71251300594236,88.39970733197289,89.00484868901107,89.63782486607388,90.2646628328744,90.8758871846414,91.47388851761272,92.07220525507776,92.62292102793135,93.15882556583377,93.66495365329223,94.1439302202895,94.54376702472666,94.92241957288638,95.25834234163793,95.54444942540283,95.80952162764775,96.02952131093252,96.19996310654842,96.31487056599798,96.39298787466072,96.40291780369034,96.38982773602568,96.36004233984796,96.28816787555394,96.20951401030342,96.11413046283472,95.99924439484103,95.89958502785623,95.78920028801733,95.66580136163604,95.5323994457802,95.40479384406693,95.2729332827179,95.1386643087008,94.99858815330023,94.87129123719042,94.73981091328787,94.59687702091074,94.43623992743045,94.28985621038031,94.1164577951392,93.92210598026705,93.69497122575945,93.45179437872936,93.17948650387454,92.88087270357333,92.54422734110177,92.17773673991964,91.782829463689,91.36121503902751,90.90233112857167,90.4182292721534,89.89978328306763,89.35060839900044,88.76405796084421,88.14618619811539,87.49317044399184,86.76097445791655,86.07355553602265,85.31290367921542,84.52671025016825,83.71454543734201,82.92105415488622,82.08686174924591,81.26527296501627,80.4481423136887,79.62956150845368,78.80992594623974,78.0012559327365,77.18822874882723,76.38249196738978,75.57053823820345,74.76792217245433,73.99015170672664,73.22847218383771,72.48717201395966,71.69667192076169,70.99674119087959,70.25103842532786,69.51949600952554,68.76965184969134,68.02728128197644,67.24739149380133,66.44689040405399,65.64533321791556,64.82177103943866,63.9865093668671,63.16028517496721,62.35332129259454,61.55579008926943,60.787038954644586,60.05120803761906,59.341448521363674,58.62986931551943,57.9342834258491,57.18071122462752,56.53015630937345,55.83523523593717,55.153948851510556,54.466807027882474,53.82440527424852,53.14199588473782,52.465975107937325,51.777602762956434,51.09890414335844,50.4208956341789,49.74363198097739,49.082127036169894,48.42320342582036,47.767146349210655,47.12576525391826,46.47897691519463,45.8352999591567,45.19728377313621,44.52785852873694,43.92975061364124,43.29233767549557,42.63258207937422,41.96591782750038,41.31571398100844,40.65749735538324,40.00197643114149,39.366880563171705,38.73591758652404,38.12219982005071,37.50502384412657,36.903092138515234,36.30104837947977,35.70402066758181,35.09639512793936,34.491685942880665,33.870942649912195,33.25868871344784,32.58463966224002,32.009376162273256,31.40882088873939,30.839971051905327,30.29151552005687,29.785742945443555,29.289465925373214,28.79708489033373,28.301297071409945,27.80324260313401,27.30494581438306,26.796227102305743,26.285780569442853,25.77332638916975,25.266960126370673,24.771688936725955,24.277213851954237,23.801658370609832,23.354347557947804,22.905950746712943,22.507192577291743,22.090263220348554,21.676926203167703,21.253832649692963,20.842306070314134,20.43189040872048,20.021402639319174,19.61157412480601,19.201779450989214,18.800954216395922,18.401087129540976,18.024162021644514,17.659625318969603,17.31567344663597,16.987218560234837,16.681616333235294,16.386767074612813,16.105078261177347,15.808528595355325,15.552549976742448,15.272047341373975,15.002048857077158,14.737922750154487,14.499146692419695,14.264608856935181,14.034891082490832,13.80072871554226,13.579267110293015,13.375970432350126,13.197062413520474,13.043665794870071,12.910311284884742,12.793779463875286,12.692904428926408,12.601564205129973,12.522246793979987,12.453849791111184,12.391913778965016,12.343918863732796,12.30522288775821,12.274618695529503,12.246892151181408,12.222842652310526,12.200642745758518,12.179758225856284,12.161353175145077,12.144963518997736,12.129261434060744,12.112613996434728,12.092943382941534,12.069256284591564,12.040619633496798,12.006577754049566,11.968157702624532,11.924971637207587,11.87818341017334,11.827449940484616,11.779738897939593,11.73026791734775,11.681600423445293,11.636301782903844,11.592834272592935,11.55083906517357,11.510288845671877,11.474222180976872,11.438754062108718,11.4057308484795,11.372419316391229,11.341726427769858,11.310162500158283,11.277951965048153,11.246497194693163,11.218677942400461,11.195160174030118,11.176861368930668,11.163638878405258,11.160175078655481,11.161057677469051,11.168019665482724,11.179195784505621,11.194272853225918,11.21242405338881,11.231927439026709,11.251373984373592,11.271304851050049,11.291324911394714,11.31067640447124,11.32886545865943,11.346541708764828,11.366075293300463,11.390170575336064,11.416275685042825,11.454040830780588,11.513318713582779,11.608608918755253,11.73842142230415,11.931486344349192,12.173985710530692,12.4448751972649,12.709816617536205,12.966693226848996,13.213826988688412,13.439753956595741,13.64854306207887,13.866611687807675,14.115526530342208,14.40950738091006,14.743215204059641,15.100269640005035,15.47121011874466,15.846162552951268,16.2275748997078,16.616233021342108,17.055149265503356,17.454348207529442,17.90516392300859,18.373583309597848,18.869248016007134,19.368854759301513,19.897359744168643,20.447848947654162,21.01730239398659,21.600747741636194,22.200872322700803,22.823525358492898,23.46006113615225,24.111574074081542,24.776879144147273,25.462603230578473,26.159488032445537,26.88025784809125,27.609792520404035,28.40071123144302,29.131725221433353,29.905260791227427,30.697737898671104,31.501970802194357,32.30623691787377,33.12103844507377,33.95518680966858,34.797434931759994,35.649265021120335,36.50462561597677,37.37050849859582,38.24031320083909,39.114752750228874,39.97704428340817,40.85106479318076,41.706213055508385,42.562200619769,43.41031515474597,44.31063651852327,45.11511292518695,45.96151700025593,46.799394393663,47.64999859311888,48.47671025507211,49.31140436558756,50.139288240352656,50.9840721214529,51.8061994364508,52.62370554540229,53.44595587941063,54.256775102580335,55.06160332045803,55.86195028591912,56.66018156401926,57.4625583333856,58.25418592048795,59.0509518100971,59.87899907327378,60.65008702516083,61.445549457918354,62.25029131295927,63.04872223298541,63.85613326102612,64.65794954503484,65.45985631436132,66.2621655253244,67.08053872536509,67.89283949319862,68.71767137164316,69.53956521760466,70.3679888714072,71.19545051084783,72.08473261655689,72.83706206342715,73.65983279116489,74.4616636354733,75.27105903883805,76.01133375620368,76.76119686374886,77.49469097589858,78.21428219904016,78.92076407702035,79.62902321409013,80.34105994180246,81.05831362336048,81.80440854875351,82.55137450272265,83.30477314479403,84.03461874190751,84.75415883718074,85.45701642369511,86.18385153151281,86.77067971338347,87.39665816213959,87.9877356239296,88.5859037797044,89.150347250282,89.75109754383901,90.35619592934415,90.95900853467532,91.55793938588384,92.15477018267012,92.72133830054607,93.24981654435094,93.7455214701501,94.2072750288586,94.62615424150667,94.99620691717091,95.32136238745126,95.60626711698133,95.85530948041031,96.02453348144353,96.1561505202834,96.23204799123938,96.25702868569866,96.23847502030654,96.18374353806588,96.09636091609673,95.98473896946467,95.84940460413397,95.69662175024172,95.52260669859294,95.3262941506641,95.1039555135358,94.85019314952879,94.56216801933641,94.24252408390979,93.88673721310292,93.49748883554153,93.04102870248866,92.62423718874302,92.13637044023787,91.62293573593315,91.058382009985,90.4950361184716,89.89330214387329,89.2702691230037,88.61503871844403,87.9441808714526,87.24416647048743,86.5332378929682,85.79598081439717,85.04522022595529,84.2808603188963,83.50765052479716,82.73947433759827,81.97120801597781,81.21142805859941,80.4157712410567,79.7446280953358,79.05487053651873,78.37367291469168,77.69836740913486,77.04373542196576,76.34986728238904,75.62850263742507,74.87348450413269,74.07745046733844,73.25570236791405,72.4052758540436,71.53666787330388,70.65166139580532,69.79720561128642,68.9690876365509,68.18158439376417,67.41415338610989,66.65452342238132,65.82238947020413,65.08822713583085,64.28225757479827,63.46492381082927,62.62240077342517,61.83588617396684,61.04983994285744,60.30478047493549,59.60044568343936,58.928648206961945,58.27747710390083,57.630250762145074,56.9757393500635,56.314343216036754,55.62557784346361,54.93132748833032,54.23182382150089,53.52422947133896,52.78681861725645,52.00987809003222,51.30734600548949,50.56297748828204,49.824453626627935,49.088241427461135,48.379444697832284,47.66744373925189,46.957120007659256,46.243917015714466,45.524720741962454,44.79777682679352,44.06065830158602,43.30598918323133,42.54660274641279,41.78397145119393,41.0341391622508,40.29683374045501,39.568993353579756,38.85563062831924,38.11322872983005,37.46066588574035,36.778353233145246,36.0995622697301,35.42264878279699,34.7792173203747,34.13712223726535,33.50825848961536,32.89349977104032,32.28431634469185,31.692264617677164,31.110158001689502,30.549578263718765,29.999295186444172,29.464690405139727,28.94279399986531,28.430943392655816,27.924892175834817,27.420228752557716,26.88023339523238,26.40754842468475,25.897365270049587,25.399794151092944,24.89856596788785,24.42008849506584,23.945533071450146,23.48813249900173,23.037711334869886,22.583419914847532,22.131302293998495,21.676293607189447,21.21674866009511,20.75846143917661,20.295026217290552,19.83784665006097,19.388412895770788,18.945651384836005,18.511338483301444,18.078377591727364,17.699390604138323,17.310918886908834,16.936954287192318,16.57895015443458,16.23157328116446,15.888180116403818,15.54867033120448,15.220934984316646,14.907484974708616,14.605329723650174,14.320332980219765,14.043679293749172,13.781478245406491,13.537945173200804,13.316415502237618,13.119354750954066,12.94537417739828,12.79409204779378,12.657947615845448,12.55465803425903,12.464259672356558,12.395422406447214,12.343711101081302,12.309339364663398,12.28965066416815,12.282484996007293,12.285840054287943,12.295378190267089,12.307872410857295,12.321146930706924,12.331860751577747,12.339937911014804,12.343277650095871,12.341628567817448,12.334567588422903,12.324057708544341,12.311711720268637,12.298320510941846,12.283406911945782,12.265972559338225,12.245772661956915,12.22304489738126,12.198350772699099,12.170652286791405,12.14055794983919,12.108625256422568,12.073570318172386,12.036344555789464,11.996909437311233,11.95765480422474,11.917818257530936,11.87954961647236,11.841106653934238,11.810244205089559,11.777092843505269,11.745332944853134,11.712328838083153,11.682275909512953,11.650540886325462,11.61953993549021,11.589098234505542,11.560556852439813,11.534607924189721,11.512108741692625,11.495072938225789,11.484714359130898,11.481911000312124,11.487378277300783,11.499822347085278,11.517961761121663,11.542137722068432,11.571984920401261,11.602394306091321,11.638636027816814,11.67702013166323,11.717164171583056,11.755140246314488,11.793434728418644,11.831468253938937,11.867180494094232,11.906424545115838,11.953810183231441,12.01685713534107,12.108959084332197,12.24577347732033,12.436562724055884,12.682093749949415,12.957648563990183,13.24505019739584,13.526591914170734,13.825529967635998,14.09291678746701,14.412179159058745,14.751967789619336,15.127459746484757,15.48541532209031,15.85321489013948,16.22156128004112,16.598018382431572,16.985197573124342,17.38632782559881,17.79438912700899,18.2175962451175,18.6611104075784,19.117561576859014,19.593185279942084,20.080791020139667,20.586377958326594,21.110341017739806,21.688553773137116,22.202602457899214,22.77877188480286,23.3740891824991,24.00835081298068,24.620127685600785,25.275341042672895,25.942508500211748,26.62453579745787,27.312961801931422,28.01924572368594,28.731396155891233,29.45418654570945,30.183760648965954,30.934172653298702,31.692279452850865,32.46494440384242,33.25043277217161,34.04981582748329,34.918458141554254,35.690143938052444,36.52959979901693,37.38515560034501,38.24735530932569,39.078641348987276,39.912310674357116,40.758314637602986,41.58562726705394,42.42439526127153,43.248962049194034,44.08897403847051,44.9025522531275,45.724516909228456,46.54001924088255,47.36872051021541,48.18324308526548,49.001950120611134,49.81528137173512,50.68739435523727,51.45512961058415,52.272577228135525,53.09183619388421,53.928623618611844,54.725343756562964,55.545237751909475,56.35301698384632,57.17457865406121,57.97655411483822,58.79336154062436,59.604347163276444,60.41869721744544,61.23304941131539,62.049212999889846,62.8645781889167,63.699342297609824,64.53529539761412,65.39978342280487,66.3088861855616,67.1347074499372,68.02691982399806,68.91863516076432,69.8212150164007,70.69567284314478,71.58367122541824,72.47790227932204,73.34703312667376,74.22412775473029,75.08325345806043,75.94069691128674,76.7849831932202,77.62125045423376,78.43629233263,79.23283430437516,80.00235804206831,80.76848295510962,81.520776462694,82.32875619612399,83.01797088451482,83.74578763204124,84.4534303843849,85.17073850465206,85.84226118565282,86.51244152851133,87.16076891170066,87.79240224328919,88.3850723144968,88.95636959070528,89.48707237558277,89.96365053869371,90.39846294015176,90.77527792413424,91.09330683561575,91.34944240576088,91.53439859400102,91.65695711213922,91.7219702462858,91.71899152851651,91.66450864647982,91.56040447108454,91.41335173481427,91.22919892882243,91.00833657344255,90.75938650600935,90.48123244440042,90.17228894542892,89.83183097457074,89.45641789684117,89.04594568750977,88.5936266876539,88.09479371980929,87.55244001767849,86.96414806870729,86.33598717043026,85.67943268617074,84.95972980414734,84.29600816613144,83.58218999160077,82.87730054214755,82.16678789200404,81.47503416372925,80.78937362783536,80.11527470482866,79.45896230776306,78.80785433791978,78.16240268223572,77.53172744497044,76.89436005763577,76.25742658502212,75.61660150109283,74.97654879851194,74.3148057537498,73.66144477302802,72.98855342180296,72.27040305495834,71.58476186336067,70.84515896190906,70.09044438006318,69.29757701643098,68.49969352380359,67.67713030035016,66.83624342155694,65.98383593919604,65.12538919174204,64.2639925938982,63.42164153424605,62.60697874190898,61.82283096390227,61.07926674694283,60.29465321290176,59.65278566314589,58.945152460530046,58.2354510337828,57.48821857854659,56.78180675141718,56.04120044987413,55.29600314568782,54.56689254277806,53.84313465516125,53.124665928740626,52.40196162395309,51.6895894678088,50.95829883006913,50.241768870153386,49.517966954580686,48.80163657392304,48.0815897049397,47.3624066734111,46.593546305209074,45.92957621888783,45.20838223847335,44.483500522536005,43.73086676737504,43.032055713291726,42.29226647920214,41.553756474313666,40.806533008906186,40.05899106132343,39.295191368882705,38.55273567439704,37.803736052094024,37.07432823912752,36.33920565663901,35.62163561034726,34.90783258360381,34.19535966239837,33.48613636254405,32.741964915404736,32.101267603028184,31.430181985475546,30.7607548870041,30.079313961165774,29.45888597775789,28.82432703333678,28.199086766308326,27.606260754690076,27.02488205669598,26.45836970517798,25.88914427321872,25.331192135972536,24.774472022983833,24.215383889733943,23.654282356138022,23.114426580816595,22.573824581074835,22.04982077153818,21.485812086776797,21.00643691318627,20.480259583703667,19.95944705961967,19.411186556991645,18.893631196100245,18.36258978362358,17.83895016660714,17.30640532933782,16.779547212882537,16.267003800591265,15.770303418563739,15.297061184515236,14.843335161036553,14.408736910209798,13.99684981551687,13.59370872530676,13.207375363821084,12.828933394125837,12.453889680427451,12.13913073938927,11.831696442835637,11.549511401503345,11.297688672667485,11.0892727468079,10.91460836697718,10.77800923923905,10.680245418104542,10.615634432649706,10.57962523405864,10.569027004616396,10.579562534558061,10.605655685563637,10.640693077522375,10.680289113926811,10.717867808124799,10.749956384170803,10.773059066506896,10.784560058044866,10.784866541386945,10.776118338610969,10.758912111746755,10.732794973886268,10.703844277632143,10.672790561979072,10.641592783169234,10.611322321294091,10.582730477252786,10.554874265918817,10.526788531543458,10.49847563966915,10.46838668410056,10.435991335615805,10.400133498297723,10.361737759336304,10.319088387965031,10.27375254687033,10.225786688256365,10.182239614300837,10.13960144991448,10.100852875550624,10.067897117909071,10.039906623767925,10.016513070476892,9.997177747277927,9.983925197380222,9.972391685799389,9.963357759904275,9.957298421740285,9.953977948129612,9.955337950727428,9.962133652594934,9.97480081376077,9.991287766423827,10.012928029032349,10.039741058593702,10.073253787247307,10.110954006210815,10.165043438418051,10.241236755353178,10.347371940619533,10.48977455679959,10.687117050018555,10.940909428724172,11.246222880635067,11.577942780741948,11.910976749917259,12.24254459871731,12.563920259585688,12.890001580492125,13.217905909742182,13.56273166953711,13.917728420121673,14.30058768482628,14.703223183009783,15.144438685961315,15.54464631237148,15.968889255448326,16.389236091048883,16.832381165016503,17.278914538201654,17.74709530569185,18.215128073711714,18.70789318821005,19.215549317828835,19.740839243290505,20.27420259083012,20.826382347391483,21.393615402735005,21.978204510491626,22.568037036028134,23.175134533638982,23.796171952960368,24.435605432283033,25.112524937044004,25.75299804658262,26.434787019142508,27.128926061357664,27.838179701116495,28.56104212204769,29.295822179364844,30.042005352524487,30.800403228822447,31.568681671984102,32.34605382438158,33.136998971790774,33.92142024325152,34.72500295248915,35.527035130107606,36.33184803026683,37.14119644132056,37.953132100213026,38.76836038172837,39.62432131153185,40.41728972820662,41.251935105835024,42.07884750436509,42.91660041342996,43.73992746012905,44.57866287578128,45.41226669484114,46.24457364565235,47.071679511484454,47.90782287940312,48.73791735772456,49.5657648521546,50.392366552044884,51.216821411883146,52.04326380489547,52.858616212232626,53.67441109649111,54.49063819417397,55.3266186068668,56.095840026226455,56.894416523365905,57.69980944474219,58.484626273559876,59.282565240434074,60.070840473758906,60.868233761802315,61.66289424314371,62.45890406905567,63.25368395869168,64.06474587025359,64.8821710901666,65.70834914357881,66.54049031902707,67.44511203675006,68.20804524587405,69.03664990545035,69.85745235163458,70.70012069978426,71.46205279050444,72.24479816901395,73.01892529758223,73.79587023407855,74.57316844101496,75.35383368496707,76.16167613038624,76.9896877032076,77.83967305404492,78.72291561916546,79.61100455836196,80.52067918208472,81.42039407054543,82.32514998037198,83.28003502793582,84.0893562218121,84.96224813773127,85.82786331159109,86.69711868445417,87.4959195505516,88.3003044068981,89.06146452957128,89.78949289004885,90.49297469282898,91.16325056249846,91.8266532352169,92.46983394340991,93.09068089640716,93.68056510198679,94.22323766425012,94.6948490556327,95.09539985641571,95.40285056211025,95.6366765537713,95.73456868053631,95.75376686930548,95.69324117338014,95.5694974935301,95.4089098638096,95.21190364789817,94.99186160111674,94.76890966272786,94.54094684408246,94.31449925832852,94.08924991857278,93.86099220689928,93.63093129066667,93.39208377591928,93.13384145997611,92.85101656993116,92.53035100194084,92.16738800617817,91.72241797391099,91.29925806103718,90.78260170677726,90.22443740431596,89.59273389190683,88.93696637409234,88.21001507621138,87.42776600273187,86.5981755641384,85.70893486226866,84.77487622447144,83.80999631847223,82.82828120081285,81.82581110737804,80.81279573526331,79.81712984267715,78.84017877280165,77.87108222558496,76.93267322836941,75.95688125980851,75.14740826873884,74.28528079832346,73.43899129768401,72.5872848842262,71.78359447497638,70.95081717026473,70.11360851299152,69.27365363957819,68.4340817212826,67.60302618159471,66.78982331878092,65.9998756485163,65.24618120168039,64.51407164008718,63.80721627034925,63.12254167737619,62.440950682266,61.75268110425402,60.99917733523717,60.33191203337865,59.60118198002977,58.87242168557149,58.13519451612469,57.463696393133056,56.78765816745196,56.13350192549627,55.47599491712588,54.82103886670913,54.151469182050306,53.490452031324075,52.814915444824855,52.131101163937544,51.42001828576061,50.714109237725154,49.9860077177169,49.25967250779562,48.531356476429494,47.75277209747044,47.06827649024824,46.33173620574355,45.58315519236254,44.80988543236426,44.07139799220908,43.29931885323232,42.53871467130082,41.78070338932737,41.031315605371525,40.28189303991986,39.54538833065278,38.82576286202961,38.102663100627524,37.392371377530964,36.6934124291556,36.00042485376333,35.30609791246813,34.615789255491386,33.89601126905089,33.2593334565989,32.597430092744446,31.949007652921505,31.303410249440525,30.69207134333661,30.07963361307708,29.476869258014787,28.876110697544703,28.282133992257403,27.68413997536409,27.096137369193496,26.50019192159704,25.911744078138714,25.334862193853528,24.760017479562222,24.212764851706783,23.68144881927746,23.17151083889854,22.642879397643135,22.17086043017493,21.677672334877244,21.18539735983447,20.693244003318213,20.213606376060014,19.739981515100748,19.277014276382015,18.826952755674476,18.391162656399658,17.981122982661734,17.59154459601278,17.22827483690368,16.88737139110132,16.563594645557195,16.251676065563938,15.94638482367129,15.645272368670838,15.348260304767463,15.042616650038726,14.777073469884638,14.516456490536193,14.277334899628386,14.057326723026907,13.85630982348701,13.668365927106457,13.495012091755811,13.338084864845827,13.199469170188673,13.079058002203402,12.975146209755472,12.88533497723292,12.80893523835333,12.742856119584976,12.686404642663192,12.636781957397023,12.592601510714735,12.552037127203072,12.509856941548154,12.471546417392402,12.431993486745617,12.39195613064898,12.350422890092778,12.309248088015877,12.26918129915033,12.230282294578283,12.193166362851436,12.15754212998508,12.122540030248468,12.085975247762361,12.047000556509095,12.004550373027255,11.959222038139131,11.911063394821097,11.861755158012402,11.813667529391827,11.76866342135019,11.726907996186087,11.690443708195286,11.653729865529334,11.61527051868912,11.576449037642753,11.534533337254809,11.490467670600468,11.44400812680855,11.398077271033907,11.35132153731759,11.304746690386516,11.259884564048791,11.217994488394982,11.178328908065529,11.143818089406162,11.113489142586333,11.088232673838778,11.06753738402618,11.05086818599659,11.038015080599065,11.031104467619148,11.028014244275345,11.030298400186586,11.03831775176498,11.051483343511654,11.070316769828562,11.094237040550189,11.12369868068314,11.15743438613813,11.195286698960947,11.234382528336395,11.272241788388193,11.307734975149366,11.340825237322878,11.371437082173127,11.40080845344896,11.434023104591596,11.476350854144597,11.534118600388387,11.609854921003981,11.726027282247431,11.88974217837286,12.105356310669826,12.36007364036632,12.63220274271402,12.910935060865617,13.171559535161125,13.434823944441472,13.698775353673232,13.975405716161433,14.261367375514999,14.571344678978274,14.895735777249763,15.266931980357548,15.574463740504036,15.918088084824346,16.2638015402769,16.63668273776502,16.99010003145158,17.370141104311504,17.76162120617242,18.16342677236647,18.576902040549303,19.001112110548927,19.444285175127025,19.900792873580553,20.373589032767555,20.86275317810327,21.368679231094383,21.895097141821694,22.440343126963363,23.002106072121986,23.638284587218838,24.198379527759695,24.82310730238334,25.468105303905432,26.147023261475884,26.789761592479497,27.46131614533056,28.15017022100789,28.84324393828991,29.557044517136276,30.276243406224953,31.017269168564976,31.766210881058377,32.5235560450372,33.282404219608125,34.05449275072413,34.82422269605877,35.590044133820754,36.365584169631155,37.20482922148361,37.91439239273031,38.702675744188575,39.487043842222455,40.320827562006436,41.08932181925547,41.89631239215308,42.704082806715824,43.52626929909708,44.34927158139891,45.177466675175175,46.00853550222763,46.83561187168057,47.66868893259841,48.50584258634891,49.33604202919442,50.16397428683214,50.989447429901084,51.81246579016774,52.692730017867646,53.44771232256176,54.2629225812292,55.08041186647359,55.91605333501318,56.70139746899612,57.5091824158158,58.313794453955026,59.11073482655356,59.91408035756837,60.710010177943985,61.50579635293549,62.303965489581316,63.106828714090874,63.910723125164424,64.7353689977008,65.5505359278759,66.37315993155691,67.19481525364925,68.06297924806859,68.81416732964351,69.61420217312181,70.4067427698052,71.20906263271365,71.96794626495976,72.76088821675049,73.56725307780297,74.37567891110908,75.19471366300596,76.01551680943848,76.84973215370718,77.65317061739466,78.46245996121408,79.24468420122484,80.02352122728959,80.77689526587972,81.51422674701662,82.23536478836651,83.00198674579391,83.65946972525059,84.36128269619446,85.05284951985622,85.76236709404118,86.46812368201999,87.19105243872366,87.9393076284173,88.69167186935054,89.44516268117708,90.20392358112527,90.9534897713887,91.67433698291468,92.370597295496,93.04449123486849,93.65856443787978,94.22944874825576,94.73802972421706,95.1918356233887,95.60026450352393,95.87464818619169,96.11794376611401,96.29304931930677,96.4012981524965,96.43851384273106,96.42193551261366,96.352466394005,96.23454285192946,96.07358809284656,95.87242458078903,95.63680148761121,95.37520272178004,95.08198331656831,94.76893458907954,94.42791129436833,94.0688929821119,93.67474624861461,93.25347739441627,92.76072038615844,92.29954150468016,91.76967830408363,91.20052859808824,90.57385669682053,89.95564640264867,89.27693488535836,88.56993873188274,87.82234341991156,87.03440221522816,86.21968227383721,85.38151566011207,84.53206337896604,83.679574231506,82.82650382155362,81.99073195466818,81.18000999555736,80.41259985684066,79.67098626424652,78.90837122304117,78.25570749501406,77.55724877838695,76.83438441568545,76.07168012035466,75.30795918428804,74.49153177275751,73.63819302234879,72.77151792000156,71.91839049034256,71.07738186061387,70.26257988929169,69.4700196826952,68.68639638026069,67.8960255810871,67.09041278948096,66.27641774179071,65.43560289046205,64.58538804902783,63.666535156149116,62.89313758586361,62.09699290700548,61.333882471357015,60.59976814511648,59.905736434530255,59.20472196280798,58.50321418482975,57.7981720577796,57.08826452844249,56.351540739258645,55.6150893042198,54.860819567538854,54.09749066367493,53.33165994091364,52.5739515507595,51.81316542485865,51.06099130557821,50.31027532133354,49.52114775619444,48.808356286207626,48.06031798527417,47.315922952324485,46.574391365229275,45.84431011918822,45.121843446616175,44.394545116598394,43.684059491020584,42.97055836999563,42.247814255610564,41.52475050707083,40.780078942957715,40.014480753451295,39.250535695053024,38.4766637452237,37.71057056388765,36.944384344065625,36.19586138979899,35.42713429597776,34.72921982061219,34.002011317815445,33.29185197776789,32.595890876716524,31.92078897922607,31.253712442922335,30.60725373320046,29.980688561026877,29.35555616070418,28.74240821629249,28.138760634065473,27.53421620766658,26.926712744440604,26.33309646267159,25.730611924113504,25.143682292811185,24.54060587287311,23.951289220123677,23.337787346599786,22.791482183126956,22.223875827666333,21.670706172272695,21.10891737198534,20.564511939345525,20.008501320154362,19.460257890199422,18.920754678722503,18.390447681187187,17.870866813272734,17.364261667373096,16.875382052259692,16.401820658517792,15.956151518684871,15.539471437128372,15.147646096627708,14.778411297435143,14.423762530715534,14.07195576918915,13.76409888275944,13.458399586506204,13.168957958947425,12.911279799181134,12.684265060438406,12.492052431503202,12.327334293523457,12.198234133864148,12.097526839957402,12.023306158067449,11.971766608858893,11.939341826264153,11.921334511165123,11.914571649586334,11.916548068200772,11.925243804740592,11.938137217835648,11.952210200370011,11.964494772600295,11.971652223452642,11.973052620975425,11.966504779951437,11.949431839938832,11.925306738296616,11.896302720153605,11.865944174251913,11.835457006433867,11.806078840668745,11.777045387518395,11.747571238119457,11.717310694198645,11.68563773421722,11.651260747042096,11.613831240300506,11.571521129126971,11.524343242010657,11.47167527482269,11.41539137300521,11.36221999811373,11.308627343706513,11.257216387630931,11.209567694849516,11.165309526178678,11.124436830512392,11.088618282783075,11.057990861167598,11.029160850563395,11.000516047306784,10.970489869979865,10.938419777156453,10.906220086047638,10.874475340320656,10.848425242053754,10.826357129371582,10.807292505284604,10.80034066626258,10.798661764126075,10.801831726515086,10.80915253511594,10.820498382391886,10.836978561196807,10.858744539572783,10.88780948470256,10.92436995156342,10.971705220208806,11.036498425471645,11.124057892147361,11.23973856842642,11.390661218414905,11.580308319314131,11.81181313709754,12.087100982095725,12.338918617740191,12.615241229632513,12.895241566202616,13.187976358418616,13.484217469577494,13.810106391279941,14.15850751379812,14.538534715402172,14.929009084351954,15.318614407728225,15.702863565614699,16.08216784754455,16.4580164565582,16.8409472421696,17.228151773987868,17.632047149714122,18.045716108789616,18.47545577945562,18.957452420451073,19.398424916283393,19.890822195075344,20.404443994084108,20.941017182368515,21.469566297343786,22.02823945992521,22.59324242827412,23.17642752894824,23.773317855981436,24.383197454441373,25.004572755699996,25.637877144845834,26.28048318739516,26.93655556573863,27.595379768970105,28.269271769695692,28.95991092036619,29.6555594579736,30.41710492535534,31.096680346492757,31.840125406360908,32.58776730332694,33.37143345967977,34.12791716780804,34.90871681210207,35.69249573151078,36.475208124102345,37.257013532151994,38.04159456215984,38.81560924099786,39.5877757540342,40.375666059913215,41.16261734542511,41.93994082421732,42.73150572186476,43.52689946027584,44.335178800402055,45.17516888572417,45.934185334212124,46.735232963374585,47.53881089204479,48.346070088826266,49.12718931892235,49.91471645930021,50.71218678285629,51.48719456292832,52.26794014469541,53.04521804864455,53.829052312910314,54.59270065504803,55.36314302617891,56.13635026551033,56.903630126394965,57.66425252382807,58.42839792056774,59.19208673872731,60.0066900792347,60.71891725412345,61.48451750859777,62.245383357915664,63.02283249983157,63.765281867707515,64.53967857141387,65.30510607093227,66.0667674759494,66.83049914384074,67.60695816956357,68.38201130143113,69.16464823520661,69.9357925851604,70.70891508189945,71.48182077721978,72.25796855178385,73.03604837658779,73.81847392212522,74.66111533531016,75.41059896814903,76.2151082630836,77.03604960745652,77.85642598662955,78.64885675982384,79.43889778120906,80.22483853456008,80.97220313204812,81.6982327587209,82.38759200193248,83.0557849514971,83.6833354449609,84.3022695312624,84.9108064864418,85.54566566179834,86.18123159882178,86.82149988706338,87.47377219650777,88.15824661155128,88.73851416153664,89.33805897017002,89.90072796793429,90.44900454644971,90.92476470754741,91.3670367539168,91.76858944099317,92.1268697798172,92.44258042243898,92.71663040095649,92.94741352384958,93.15012371675158,93.31344863176312,93.44243513405881,93.53362112939865,93.58953873295755,93.60754603987067,93.58832215293612,93.53142348787335,93.44484466294922,93.31934632052621,93.15897655674691,92.95619763833072,92.71898895421998,92.43848902740821,92.11768910219332,91.75250856770238,91.3443439293011,90.8882892832099,90.37993156866975,89.81159573259161,89.17981743635424,88.49143274828724,87.73306465301691,86.91492746645363,86.03011420810144,85.09526773176408,84.07263418866418,83.14149788685918,82.1261643357151,81.12097693092524,80.1095252138276,79.19288636034979,78.26629158835041,77.38995442823148,76.53267522467677,75.70103822753889,74.88176267845465,74.07322595687795,73.27118012705427,72.46723094671192,71.69300529783911,70.97058458105481,70.30173875147908,69.67662291633087,69.06996988157377,68.43547324579389,67.86417194446665,67.21642440399006,66.53401108343832,65.80411358180933,65.06385356407498,64.28868420614197,63.484679000856865,62.665016892099004,61.84540113220802,61.0286581749781,60.240340333081846,59.48000387796896,58.746440656872885,58.04274360251575,57.338053888734756,56.62346294568581,55.894698215944054,55.152903031463566,54.3754868540189,53.69295380067556,52.97504554589271,52.26244753955739,51.55498148255927,50.87430512663315,50.17991146303632,49.48077415234049,48.77614574851456,48.071768777869075,47.367241672583056,46.653411249448716,45.93767717887453,45.18421641971114,44.42779123577746,43.6479722073509,42.87232222939304,42.09551573672809,41.329508961611225,40.51818739077201,39.81328072740489,39.06695626153237,38.34156658335574,37.59687076172438,36.892866400281186,36.18036306490506,35.48475971826318,34.79118440404381,34.10636375665888,33.427060195821866,32.77087614315621,32.10952557018266,31.46689514539859,30.826358967306533,30.20156146443864,29.58300012713975,28.969962446976403,28.367283614062945,27.737426481996135,27.18559392962376,26.609247296532324,26.03487217178325,25.469299464330064,24.924021375152694,24.387401551983107,23.85746681365876,23.359266605539993,22.868232032742043,22.392100468734466,21.92298819768277,21.460092473331123,20.99759098732159,20.545569798279356,20.102533761444608,19.671427293747303,19.246693928902744,18.83089780903032,18.408641569828642,18.054406650170304,17.693028783083545,17.353167479973393,17.01789660266043,16.70839938163341,16.39711735107419,16.097416298244813,15.804279255411993,15.527358201525983,15.264174762513347,15.023584248717768,14.808876733323823,14.613594509568447,14.437380100833895,14.270400306826,14.108721753722545,13.95462102419404,13.807216759468918,13.66467876703746,13.547535847676649,13.436012851895539,13.336515068000883,13.249968546926134,13.174744650418265,13.103958923189246,13.036179350013597,12.969449873694408,12.905685187190288,12.846632470727583,12.792285545621136,12.742304611223751,12.69779997313518,12.658015889105618,12.621842202724103,12.588458228020894,12.557287835496142,12.528070679411279,12.499503623284644,12.471611533909694,12.43818943796294,12.39850337261914,12.34907290143466,12.294947839782589,12.236462514199014,12.17734026100834,12.119842722808736,12.066482787295717,12.01831995369437,11.975302704212247,11.938169907486612,11.904438987292995,11.872288371299154,11.840178420125575,11.806593382915551,11.770327745419577,11.730711535415976,11.686526074169974,11.643647560242526,11.596338356078522,11.548291087200596,11.500486415311897,11.45479532564358,11.412831102716972,11.376065914495578,11.345938473835428,11.322035189080957,11.303915049503912,11.291455457134031,11.284551148772659,11.281931874866565,11.283844195852469,11.289989889657777,11.300237053682944,11.31375240339669,11.33046360107183,11.349420786754276,11.369312577476732,11.39284611845878,11.419715261911968,11.448828965554846,11.48107219566051,11.519546297160675,11.567892687796935,11.62721095905704,11.70865004034919,11.813611906168166,11.954215487429185,12.14553307443706,12.384879950779077,12.659107443528718,12.948497015410782,13.215194466012285,13.479265066844413,13.741006969831801,14.026854385700178,14.305282236521483,14.630371599593449,14.969991816116904,15.333623426442061,15.702428385887647,16.080025341755675,16.4640343842729,16.858322608800563,17.250463982549284,17.661002067731484,18.080500892945032,18.508820350588927,18.95182552340602,19.417760276101394,19.89950961924232,20.40049142025907,20.914429188591836,21.450966504846427,22.01480613653621,22.54931700693601,23.120946271518672,23.709062061678203,24.313108801498547,24.92066219464318,25.55362813391054,26.204741908695976,26.85039574636999,27.522977141410905,28.202312151353887,28.895783607090127,29.591308165671368,30.301258971178253,31.016827708675766,31.75534041874012,32.49282755975417,33.24116716102272,34.008108631861774,34.82005465500009,35.55593917414681,36.3296471207795,37.11115880346948,37.89420863538531,38.656630825743235,39.42618467752661,40.18891942676229,40.96101015767407,41.73421568200417,42.51217906288241,43.29309213240696,44.071905699192556,44.86504300777916,45.65414550770142,46.451627155461736,47.257548908675254,48.054935512005194,48.86219701554038,49.70442835431019,50.4737705810595,51.28476897916295,52.09838019756173,52.91975604249376,53.72757818296753,54.544051195342135,55.36517950156509,56.17085521776511,56.993214422599806,57.81738983850493,58.6368513496728,59.45207497809236,60.27195475815775,61.08635106618642,61.909551357956445,62.72954649410334,63.55020290844743,64.36846485624675,65.23930328468195,66.03506600544858,66.86289990687091,67.68404952693953,68.50006417860038,69.2885320637074,70.08120481362116,70.85025521896327,71.60244549716349,72.34486955576632,73.07963204804666,73.80948102385706,74.53722088189579,75.2564422950168,75.97750815700655,76.68276869527524,77.37481091450053,78.0496053363214,78.71739232051233,79.39619476663631,80.01080602223067,80.63920851115314,81.26935320484014,81.89509590187265,82.53032561987851,83.1790385101467,83.83807428024993,84.50046471051505,85.16961904491062,85.83874511289942,86.51362360162365,87.15702780039244,87.79656212142527,88.41031505447086,89.002884772302,89.54355230027099,90.0518759378602,90.51703050883295,90.95979919583718,91.32658739269883,91.6830226269377,91.9935970859879,92.27025972338522,92.51349021409659,92.71013273327542,92.87224384888495,92.98856908929125,93.0635093933281,93.0958827988719,93.08697226410942,93.0307043470377,92.9256514159531,92.77094818406857,92.55998651197474,92.29755372986845,91.9791900118893,91.6056915672884,91.15472161965235,90.69121497328629,90.14613799363208,89.5414474116647,88.88680273500836,88.1851274265504,87.43356574765015,86.64575644520313,85.81490122200759,84.95954717583044,84.07723925913672,83.19065102518992,82.29084697175924,81.38514561478333,80.46478319480939,79.56894763008695,78.64896788753586,77.73252911964377,76.80889201390407,75.87190639961896,75.01840048352923,74.14418610086341,73.31682676101198,72.54022089122469,71.81298655602025,71.11226336289354,70.4269554248612,69.75272032543624,69.0475587852065,68.32131392985677,67.56758324482625,66.81846486107179,66.04600522801698,65.29342471318151,64.46210655995436,63.78672708831871,63.04000664629918,62.29091967035462,61.47040476095238,60.70208772145917,59.862106439459126,59.031973667669206,58.23752924946665,57.50935584726156,56.83080997189265,56.186698028583294,55.55797261872944,54.91892248655262,54.24632391176394,53.55619856631067,52.85662164682944,52.14209609590231,51.41055243263154,50.68749030926305,49.96405746144688,49.235269958695355,48.52493397590816,47.787874242198434,47.136576809027936,46.45917376771805,45.77556295813641,45.07422637720825,44.36652897416964,43.62897295416246,42.87146195405232,42.09307868147585,41.30805892678086,40.529358054740854,39.7494867196793,38.989312976068945,38.24361008016868,37.50982915450206,36.78673468572363,36.072597624811834,35.36724397698594,34.67232508903879,33.94515953701932,33.28459750365516,32.59686289173133,31.91361410488427,31.234111285694826,30.560189522270104,29.891088182556434,29.229672744602215,28.584483865976157,27.942043165247913,27.316784693817972,26.696204223982374,26.081175872405318,25.477777599878088,24.881946798098713,24.297797241033948,23.714392651857516,23.148717906584864,22.586795652088203,22.01546949785407,21.487416211714404,20.939000472424844,20.389378126112568,19.842802240889192,19.30270740638434,18.770759638718115,18.252315778709892,17.737985794958682,17.240390279239467,16.760876797729715,16.302924896650044,15.869529924538739,15.460104056743901,15.072754153597447,14.706635487674237,14.357021526571204,14.025088020862341,13.712591558071278,13.407903991858879,13.149080060467606,12.903585013749776,12.68539295710808,12.49711759595022,12.340324930763604,12.214149083967634,12.117045789996,12.04396692027665,11.992072568131801,11.957764298737867,11.937529188890144,11.92665203823802,11.921766067398085,11.919310755673251,11.916472052632267,11.91121951898942,11.902334051786708,11.888996586501069,11.87037590375702,11.849413043483786,11.824701748518562,11.797607839741001,11.76960768634785,11.742459528608194,11.716804003599226,11.692732832379914,11.668566582267498,11.64282282790465,11.614926469430038,11.58285735331136,11.546237263594481,11.503800970750435,11.456364990097523,11.404852213474555,11.35219886140001,11.298507213646444,11.245605261442776,11.194092102024896,11.15047682170474,11.109763551785974,11.071852810116372,11.036655520086658,11.003564069312645,10.972948537012188,10.94366898372072,10.915635672467312,10.888330640674265,10.863863160487053,10.843693164073356,10.832259299037029,10.828164209651511,10.836283447109466,10.862907961408283,10.913598340951957,11.000464218047377,11.127899015656068,11.371947483756722,11.591945333994316,11.89886226751915,12.202871875829723,12.481496655389135,12.736201308344226,12.991733497681519,13.256496378109075,13.543006498881626,13.855272423945873,14.203844066279615,14.571888496677607,14.956427742552556,15.362298155148899,15.778360428371451,16.201255516873726,16.639588990308027,17.080670430524926,17.540363808171307,18.0322494758716,18.496776817096222,18.99876884470587,19.526835383927658,20.06461069840153,20.613178851136627,21.174511905877626,21.758706907613508,22.345631258492592,22.948376244249825,23.560931550876802,24.194621791253287,24.837357300556704,25.503925365621168,26.18413456988168,26.883569754212726,27.60652624841033,28.3493319622736,29.106698801783192,29.932806530769906,30.68162788659931,31.49321366538822,32.310132853013215,33.14965501052499,33.96507077162307,34.79148152132226,35.621227161802445,36.45232222178711,37.26984935522898,38.091313856357715,38.913849900167214,39.7448049129819,40.5703326056544,41.410354492798824,42.24648183472109,43.098563321323525,43.94525982617206,44.8059764367962,45.7099498980378,46.52227843465161,47.372790018708,48.22624494547091,49.09135517452008,49.93393864622702,50.77279135583212,51.6166137863454,52.44914814688481,53.26935079329727,54.08120055530309,54.89994382766472,55.69547611589144,56.48786517521032,57.26827506286964,58.05658387529574,58.82719321507862,59.60032675364833,60.37319431545317,61.19472785781688,61.92463891493963,62.69949961708377,63.48726523359051,64.27780423915918,65.06072570495841,65.8503194684099,66.63449524877416,67.4286445843822,68.20963408026049,68.99568079896856,69.77340592474738,70.54782646512894,71.31725700353313,72.09334249832789,72.87974826335319,73.65280067366596,74.42981920357234,75.19435417969576,76.00207636353554,76.72898687673973,77.49578736693304,78.2502854631378,79.0080266368369,79.72873035464993,80.44345465788233,81.14192182061932,81.82231235035323,82.48610592559054,83.1302345689645,83.74945135505392,84.35940728318573,84.95526745103346,85.54896138742126,86.14351608358285,86.74180927254143,87.34819078945134,87.9372645066644,88.55069603751592,89.09528181429705,89.6512629169721,90.17811756195654,90.66823272800329,91.1147629067974,91.510513752172,91.85637519286183,92.13004925890277,92.34338786593122,92.48657450403286,92.55705773050308,92.56367327442614,92.50810612489865,92.39687881745797,92.23532492441139,92.03807158063567,91.8005089226348,91.53249671224289,91.21773856570668,90.90371942664895,90.53545169376581,90.12885448984126,89.66669097255702,89.1625378036029,88.58369565459678,87.95288569271845,87.25484791466815,86.49991282652248,85.67909958714674,84.81123644386544,83.91257258420696,82.97448441560819,82.00872948538587,81.04287640709961,80.08741389947353,79.16928336703909,78.28145013620001,77.39768186664396,76.63588888490655,75.8774126899722,75.14454445594868,74.44104212591755,73.76096102897831,73.09493527703185,72.43402524517538,71.78500806437812,71.13290515342077,70.47286959529944,69.78233546909314,69.08649187603699,68.37776454401198,67.65423160731785,66.9178073317189,66.17707901571325,65.43141183428449,64.68456870888103,63.89558745508916,63.176499478927454,62.420462145538536,61.66544236062493,60.89937809289212,60.169968157911434,59.447193879637545,58.754668085343425,58.07671306960348,57.41524647908853,56.7544889927323,56.07731645027845,55.37077376577442,54.65991546209879,53.96600714716607,53.2187391298887,52.59862722865109,51.92230012376213,51.25534870500151,50.56759074104231,49.92990863603271,49.26605149539025,48.60166659197408,47.9216084479571,47.24136593563114,46.54775458519921,45.8423777221532,45.14343568975975,44.43698919038119,43.72708799432188,43.0098477280487,42.29927145851491,41.5800822926884,40.871383854364325,40.09932519701572,39.460826351948256,38.7562964355581,38.066998201833876,37.358665007778164,36.705096434478136,36.035171120101545,35.377530051753986,34.73305107662551,34.10079338197219,33.468102565908815,32.85108904537431,32.232541461035815,31.624552038675304,31.024219114368535,30.43055332606094,29.840707146437644,29.259837999240904,28.673325252419694,28.104302053393248,27.524682619549417,26.948106337931897,26.37056881807746,25.765154617352476,25.20993864814339,24.635507793649833,24.070031100587745,23.517138028370546,22.975389789613995,22.439658975164672,21.90386571687682,21.361459747533697,20.815888987032153,20.27114640585893,19.730810660041197,19.197398130759005,18.672531521867352,18.15680219284732,17.608915918024202,17.152377817788885,16.675807857944825,16.220585212883833,15.774705993532061,15.382507688826541,15.000183282313099,14.635447067400996,14.295735800678848,13.977869076649277,13.688920494344977,13.420527863533906,13.175892404799129,12.96140921274023,12.783091875685106,12.638393951493788,12.531969395077232,12.456443385204254,12.408475495536484,12.381340087853914,12.376267148649049,12.383824355133036,12.400393614780082,12.420115323647165,12.438766680392977,12.455563392519462,12.468763469641022,12.4766571504855,12.47853730253984,12.473929660597424,12.46302808080007,12.445867610758045,12.425717444194941,12.405327172353779,12.387891935225536,12.374919056024053,12.36613452741581,12.359597881422584,12.354049133449946,12.347234873967706,12.33814782794977,12.326024810170859,12.309458350197923,12.287888423652992,12.258878977922961,12.222396570355434,12.179686438060685,12.1307605644807,12.076586140275765,12.019713332603594,11.96289246484526,11.905056973817437,11.847048836549945,11.788442535560034,11.730896512270256,11.672098237208004,11.615144367392737,11.55852697399226,11.517155960724022,11.481475609664004,11.4595665922952,11.45711783238165,11.482395586063172,11.543131064601027,11.644910447746538,11.790518138290699,11.988987860409008,12.24153433487404,12.528331031376945,12.822304222735212,13.10742924668755,13.390813162276718,13.674122148063933,13.971273197997087,14.285981693511227,14.618176728917586,15.002126920554913,15.34388390736906,15.726996513468977,16.114383416775205,16.511618122929562,16.88346736175357,17.27006623675658,17.668928815987503,18.074488854561153,18.49340284980592,18.92666480423765,19.384976012380616,19.86070173532637,20.3606693708893,20.868792898442486,21.404483266895113,21.945798825322505,22.49341796842789,23.052881537598484,23.664953479249778,24.194482558953755,24.79134946428212,25.40650851594456,26.05907934676489,26.686401364074833,27.35641885251429,28.0353849639195,28.74208004108769,29.45529218128536,30.18662115373331,30.93584353928231,31.690444800392374,32.46086000232085,33.24601160803112,34.03550756893113,34.82626168341167,35.62905465648447,36.42676532522256,37.27396480405431,38.01421674415876,38.79988179155216,39.59128643437305,40.40744604208375,41.197410440887126,42.00378667095861,42.82659905170138,43.64700482722789,44.48175344716828,45.314978357023456,46.146526193400014,46.98607297779478,47.832451006820776,48.67035472643102,49.51370028860106,50.35719274056724,51.20569221450597,52.04855243280411,52.93815196646547,53.733577997042154,54.58429578826536,55.42966666709416,56.28280262351939,57.107201367878275,57.94802502165265,58.77985735388914,59.60324553729489,60.42991211672636,61.261513110432226,62.08837302145507,62.911713904134025,63.74438413955323,64.57387495369905,65.40673653607368,66.24080570962705,67.08869658927797,67.92944715881316,68.82870197671093,69.62661998009297,70.48116267764047,71.32991859045543,72.18940695048782,73.00398421501022,73.85450376884855,74.67929238663038,75.50176802342868,76.30770224919006,77.10704908336177,77.87935675249757,78.659816305777,79.42176463515366,80.17836566860831,80.91980761096292,81.66442360099394,82.42380751577272,83.2171046359171,84.05343571152193,84.79370527741412,85.58118133825111,86.369379430744,87.13865069629549,87.86157208073544,88.57964484332628,89.28253098193274,89.91234163724194,90.5061544935449,91.0418908857844,91.53733130626807,91.99486792498665,92.41842046851475,92.80320039220376,93.1843369350103,93.52509519515203,93.85396486969307,94.13994003310849,94.3461050974679,94.52555064296882,94.66778164934367,94.75662173692511,94.79757078500785,94.79472613144802,94.75312287186182,94.67352703188529,94.55663070998789,94.40129077148258,94.2090506844493,93.98079214209803,93.71814000717846,93.41914633169418,93.04499163562323,92.63158519925177,92.16831185113998,91.65278830945049,91.08087300884759,90.42712617683674,89.78101208326882,89.04609830425952,88.26546605507963,87.45484828008263,86.62236116927582,85.77841760364497,84.92433847516564,84.06742896828231,83.21228020854119,82.36202466350473,81.49631039209264,80.67149485455056,79.84755399304731,79.06949104009898,78.33273709182718,77.67026481597101,77.0614460992365,76.48406270410366,75.88634576343779,75.34394352494593,74.75191742529096,74.12186451605581,73.44716915257399,72.77872185774581,72.06815053266898,71.36195302676676,70.65123704131648,69.95670700455229,69.26603212393937,68.56404120604114,67.83135968382386,67.06753153217564,66.25115670215501,65.40902188046982,64.54454486994709,63.708915845746965,62.928243850094375,62.19247492673845,61.57912853894334,60.98197683117542,60.399257496242804,59.80841158636994,59.19900816670052,58.572103757286854,57.93218306165853,57.288251151142774,56.62730129991233,55.95345711402223,55.26562640882077,54.58809159414813,53.91147795089098,53.2450981574069,52.52356858054103,51.91066631640366,51.24111700087388,50.56209000871156,49.83908052519084,49.160042233883146,48.41468337774531,47.668081830826694,46.901339293857845,46.14366067501562,45.38607082474311,44.62855354763707,43.88688558726849,43.14757272201587,42.409813904992234,41.674013576661835,40.94165419240581,40.20553468191717,39.482686482664086,38.675851855198296,38.00731820686782,37.268644695755405,36.54668994391236,35.79880527708368,35.11947195565199,34.41214528952651,33.72344866004168,33.044429189324354,32.38321276722242,31.72241967070596,31.085029846779697,30.45444708238456,29.83288745374627,29.21550958728322,28.625160764681976,28.039423673491445,27.453784178672556,26.876796304817947,26.260657984306235,25.733976338397277,25.176935551649162,24.631112855501055,24.098746768925217,23.611857139205707,23.121145578624144,22.631670381028368,22.157971250404096,21.68605030322687,21.22309655687699,20.76656823966989,20.327167829761624,19.886366387506833,19.464670669126235,19.052204830321486,18.66439957645467,18.289750804645127,17.937423077730106,17.5855149718784,17.303553891863064,17.006297092732325,16.72254925245796,16.431455849850202,16.17179472995471,15.912611597956957,15.675733283879707,15.454006477737675,15.244695777136485,15.046666370429515,14.864182970174117,14.699938579278168,14.554872129379355,14.426685411943833,14.317745575867697,14.22317792541273,14.141097419931228,14.068289444858388,14.000216195994586,13.947301668910038,13.896711291836041,13.85002733811571,13.804570215776206,13.76273364889712,13.719638042465101,13.675914007622056,13.630447325685736,13.583036797196911,13.535446709844901,13.488822519352313,13.443383491935874,13.399358072759867,13.356441566823763,13.312337460950696,13.26677194653445,13.21839624496601,13.167500113136665,13.111277668340202,13.058433157602273,13.000774059524971,12.941792264510498,12.881056023016452,12.822676803279968,12.763893679422331,12.707241950102805,12.654985008826058,12.605837974800416,12.561997428656866,12.52424669934963,12.494272534436238,12.468963707128957,12.445747121255426,12.423285274116786,12.400533691953152,12.378428955133753,12.357433319303603,12.338999281525814,12.327153394921739,12.320320623098091,12.320540646342684,12.328594872794602,12.350347936350232,12.39089081872732,12.452999901539652,12.539803081281319,12.659911270262333,12.818868961919717,13.016622836870255,13.242336121721262,13.48232259828461,13.720693568587054,13.95893666886468,14.19169071858153,14.443433242828528,14.710969408108419,15.013517204611736,15.300858101720657,15.638568197422385,15.998580670187748,16.375375156089973,16.7453735139518,17.123666875189418,17.50562411608476,17.888494875681136,18.283571512597746,18.693953454790805,19.11549447306439,19.559994414439572,20.021972431437945,20.500636620072274,20.994752746880618,21.50316137089373,22.03286437112127,22.574703954188994,23.186660936184335,23.72463177374891,24.31541315779569,24.920604615120954,25.54729018396543,26.171657187324545,26.81917425462303,27.471263970472396,28.14181440382228,28.82705832739461,29.52709646044569,30.242595905513717,30.986106106304447,31.73736633784862,32.50592835152151,33.2980507336868,34.093934187329126,34.9088017889027,35.73942823399012,36.61671094790341,37.40321722234837,38.236040506001395,39.06983209472039,39.90066132839068,40.71495709609399,41.53355836715361,42.36882362623618,43.193514252028734,44.02274291371732,44.86112089881039,45.713286830366556,46.554024606072254,47.400986761111064,48.24113040272203,49.092749350465375,49.92468616670703,50.75686906773602,51.586724292677616,52.46391902831668,53.24041654560446,54.07032396680938,54.88812730469132,55.71731519152426,56.518325963904275,57.34027583918388,58.139724381784895,58.94992840148222,59.75686865551625,60.5814986575935,61.39384249986226,62.20938685075608,63.036424867512146,63.86323932591738,64.68049184395088,65.50191646375104,66.32493814149548,67.1432781826793,67.9876410956638,68.75468100625123,69.55327387517292,70.36423958491753,71.16638129447095,71.95620418138992,72.75523184781417,73.55256200981512,74.32469418699336,75.10439430292266,75.87859345627088,76.6461509722691,77.39289138015805,78.13624985066521,78.87333081000291,79.60865676606353,80.32688698229765,81.04444442138238,81.75197765474893,82.49754483141798,83.14286203288877,83.82114460162053,84.46468841180085,85.1060070204847,85.69203469343392,86.25590292547197,86.78940663539696,87.27307643859874,87.71102036083569,88.1156085431937,88.47622486775221,88.81374616801348,89.12246595902289,89.3923752719759,89.66171249065454,89.8521590325046,90.02408726000826,90.15529874354618,90.25201357127708,90.29745196833646,90.30148327650316,90.25968779554046,90.17348896539305,90.04724788065423,89.88492556900513,89.68476587813275,89.45253901514471,89.18499532200077,88.89000494183756,88.5589201994519,88.19970498494565,87.80410656062719,87.36992704029446,86.84802483956733,86.35224302703136,85.76540782855378,85.12554351469505,84.40869131061318,83.70887896856199,82.94187641217398,82.15834706715152,81.3658339793719,80.58625601695182,79.81953985722448,79.0707561241703,78.32122205604712,77.5775150548417,76.82788561741108,76.06132152377855,75.27877977607172,74.48142520553434,73.64966618092204,72.72840006877612,71.947946408572,71.13281944447691,70.36255959413883,69.61500605832784,68.95237389358245,68.26800607051509,67.58045390300131,66.880607819145,66.16114108224086,65.43884620131513,64.72380319364846,64.0231169484117,63.35297538205889,62.71500507897307,62.07844533528313,61.43489664049187,60.77030843787985,60.067016192759716,59.288621662409284,58.607770456274324,57.863517589738386,57.132533066773604,56.382647694379166,55.690236051816136,54.956389296162094,54.215487356281116,53.484539915933055,52.73944829796608,52.00361223157298,51.27221302330844,50.56757145214078,49.867496246752424,49.196313917289224,48.5367143032291,47.88137564617965,47.21234591043446,46.53104037603239,45.77170509280064,45.11442924120568,44.36959007395465,43.61341152246025,42.82126219939775,42.09263487656501,41.332260710014964,40.58016802157346,39.84803421815298,39.126701514340404,38.40800400131198,37.70499163979758,37.00507474884813,36.31798665413092,35.64158809113221,34.9715102834609,34.306243660774484,33.63944258450034,32.96738595435178,32.262228881145354,31.66453928481008,31.016702293188438,30.380905853720986,29.741455682426647,29.152590369102743,28.55101166038284,27.9511016159722,27.370616864475743,26.78727968593899,26.206208575116587,25.622952887900794,25.044382819668314,24.476572054724862,23.9175579526009,23.367448859013912,22.848989245232765,22.33029485872469,21.82539385809194,21.29181114065621,20.84059244810289,20.354572712529304,19.876401443085,19.391149231884267,18.92869535842074,18.46780274938993,18.024268562239953,17.591816121343694,17.18034735981632,16.785840822312682,16.407241830151182,16.032100926992747,15.665076716655284,15.301800160698608,14.948818615439315,14.610810869892862,14.288231482909543,13.990011451128646,13.72148560981528,13.487697108082285,13.254266277413565,13.046408577404854,12.888686479198903,12.73933665902517,12.611348292716743,12.506961709063805,12.425465028257666,12.376738774141689,12.34132139950543,12.317170990643898,12.303997129057763,12.29926513676764,12.299956282336483,12.303916443742025,12.307825957052378,12.309416786770038,12.306472269660476,12.296889296149017,12.282967555818773,12.26559917955889,12.247210955188482,12.229819113025691,12.216476667549887,12.20813094074787,12.205335865092824,12.20777289379083,12.213326182850015,12.220543723901176,12.22810826286857,12.236752803723837,12.245710694322645,12.255430288213992,12.265484230549198,12.276826198076074,12.287329261922054,12.2956471586044,12.301422509542201,12.30133367245067,12.295141823698122,12.283688946831143,12.267997596304552,12.251147428154727,12.233671298938445,12.218584832479593,12.2119658157686,12.213989234398724,12.229560611347802,12.264453761189506,12.322274742552397,12.417111412834004,12.555155854146129,12.743366201764106,12.975421047723335,13.237601917037912,13.513101046938765,13.79600456766506,14.046938241398585,14.314274769428753,14.591937500944546,14.892882799570254,15.199256750318634,15.527762421693389,15.877356285333894,16.235432981908467,16.600005288144732,16.974692111832134,17.348685557707515,17.72952912156366,18.117835434800707,18.511814463474273,18.91761914771925,19.338189898576562,19.787749128467603,20.24932589459713,20.761628121663925,21.239727888963266,21.766474564572178,22.300585420393595,22.87189235897445,23.429617369655222,24.01614298090833,24.609575307245898,25.21549169997382,25.832054942650892,26.474036419321394,27.118408066109314,27.781396502590088,28.457879948970184,29.15199910251751,29.85055775373671,30.565620879588543,31.28537113496709,32.03002788338125,32.79706600882485,33.51094134965211,34.26772336390905,35.03573937425359,35.80593983953233,36.57696934893531,37.35183550386466,38.143025216649185,38.92284276591699,39.708412926257076,40.49055751115793,41.28304271301287,42.067041655999546,42.861307425773276,43.65183784051385,44.44631479154211,45.229722655573006,46.009955564486944,46.80130516225438,47.612140063446816,48.34750921360258,49.128306565599054,49.90290944157219,50.678197396810084,51.436031965474626,52.203906672061194,52.96399944406415,53.72102902113111,54.47135360115261,55.23174290503758,55.974882317924724,56.71759202577889,57.450242603863934,58.18648204399324,58.914231356278805,59.637329235055006,60.35145229347361,61.07429337276457,61.811041898672,62.48900974420242,63.19482794042549,63.900669743152065,64.60982924776995,65.32253369943055,66.03436734207375,66.75901350760014,67.47635316615761,68.20045382616813,68.9106066151291,69.62066799972776,70.3164691524527,70.99549982967548,71.66594086148443,72.38409403140002,72.98453618860822,73.63637707171551,74.29574099257194,74.97327957063101,75.60291538775512,76.25695784998362,76.9096983303336,77.57018926941822,78.2176675616036,78.8640807411896,79.4925978252711,80.11467646060589,80.73015178763183,81.33284913159433,81.9255380213771,82.51546965955225,83.09576548528716,83.66717299677528,84.25327172814079,84.75678803843252,85.2838263716716,85.79579375219686,86.30203037851412,86.7557356292895,87.19276624225516,87.60229116683638,87.96806060110772,88.3024708445591,88.59227350974537,88.84600861747053,89.04626916011202,89.19957536085242,89.30176273021085,89.3465230423377,89.34993742475487,89.30062217808589,89.20367952738926,89.05283025027322,88.87866621559344,88.64967091111403,88.37695889173288,88.04873837337773,87.6829784423475,87.26183640822165,86.78635946398974,86.26104722467326,85.68829089682536,85.0714370862815,84.41464341939535,83.73145078303041,83.01754374269588,82.28288078244167,81.54217150043753,80.82077294651597,80.09730583383038,79.39499565278116,78.66625433964376,78.04802959905943,77.4011352470565,76.76570598246339,76.12061163527544,75.51086519916879,74.86981581221139,74.23295799307107,73.5825941319906,72.93100375863132,72.26872438746493,71.60727609389623,70.95218201044972,70.3172362654621,69.68981070899953,69.0926883779832,68.49907696212402,67.89788034519856,67.28341373346295,66.57374928355225,65.94134074284315,65.23368522033499,64.51469128127566,63.76444366897522,63.05839730151349,62.32584546579351,61.59907453787409,60.917439441398656,60.29088574563012,59.714139187423456,59.1789365430891,58.67258935179399,58.159090827937106,57.62619579703574,57.045575708859246,56.453250902271826,55.81513224464376,55.15536028714106,54.421509941819025,53.77383041784599,53.06588501470903,52.35781789812207,51.62702093970836,50.94561836603731,50.246864048564554,49.563917369787205,48.89489646390808,48.23406452687465,47.5745406109147,46.907779499484285,46.23115698109474,45.539565251929595,44.833506900396046,44.1400197555361,43.44304976188088,42.76019123444335,42.08218674260881,41.378137686474936,40.76754235975975,40.11436253257018,39.46517220272494,38.81577717865396,38.19040219538888,37.55878610314843,36.91287631583021,36.28880024940805,35.670869325974195,35.059960322437526,34.46445255675428,33.89015202495439,33.32901222837665,32.77721140090788,32.23040325682872,31.70194108832713,31.175821479612775,30.652601655879323,30.091403036394553,29.612323949806605,29.093432625930525,28.582906485475117,28.064378192164394,27.57607726730886,27.0694820716974,26.56871477341154,26.05759933392431,25.56171499607107,25.062622743476677,24.574796456146526,24.094379834039373,23.617731782594763,23.143464227493563,22.660673916964495,22.17485807085162,21.691612960111545,21.20866684011347,20.702533695330057,20.256443782338852,19.791011634385626,19.332386689783625,18.874926338378415,18.445629379678508,18.02655992587,17.62024728668972,17.235444915885743,16.864631318117297,16.513164186101182,16.17405968144574,15.858832072415051,15.563571619458154,15.289311233475106,15.039780320905622,14.815370641528247,14.618007257356023,14.44849328863908,14.298241938832223,14.188814679475266,14.096553408649028,14.0260853211872,13.973452034426773,13.939689915284482,13.918557732417629,13.90814223221144,13.903819862128751,13.903350047053777,13.903896287345857,13.903612307073955,13.898321136447134,13.888459782940894,13.873718081151559,13.853406852040038,13.826893661924853,13.79636691746725,13.763379619943958,13.727356861614973,13.694649920589814,13.660856058200357,13.626395300455528,13.589365858578306,13.548794641929675,13.501875384767535,13.44887039118191,13.390792154751967,13.329702948159186,13.26852786237451,13.207718466467574,13.148408907575273,13.089885495413473,13.031627622919448,12.97229726358873,12.912529771780255,12.85350138165355,12.798835109240239,12.750954649903,12.720653372170009,12.708955421867758,12.723722494029385,12.775104214763404,12.86709607510492,13.003884969383734,13.180120710279446,13.382939931571713,13.597235977430369,13.812603059204877,14.026480702960333,14.23484499709905,14.45582033919707,14.68423789541486,14.936755114665182,15.203017450188899,15.486584067970732,15.784799250491254,16.118785094213226,16.429705830321957,16.766481281628668,17.102520546519568,17.44669792075676,17.780918310462855,18.132477955277434,18.49607347029344,18.883692276484513,19.291971731829154,19.727500300614548,20.183036329053145,20.648037465740977,21.135615839876316,21.630479796098832,22.145708154613363,22.6741069147845,23.217569532211414,23.775979147313006,24.37572060900118,24.942332149638588,25.5462643737821,26.174857581929633,26.823985585263127,27.48232008045687,28.160767780064255,28.855471532142438,29.563731681153932,30.284258229893716,31.011632722847157,31.759039082030295,32.51170868499774,33.28855897782734,34.072960967313364,34.88866196318661,35.704054446941385,36.547569379305806,37.39802531669973,38.299421998979916,39.12581572237955,39.99396572826585,40.86061446846472,41.72679026727819,42.575216658948584,43.42225631901329,44.26562545582026,45.11182701055462,45.95118452649989,46.805132692409025,47.659060369175094,48.51991526373827,49.38547211574887,50.24267401430869,51.13210226021033,52.020190547692245,52.90384928817599,53.78752080132967,54.709180284585216,55.55779128075467,56.43744407164009,57.326223495391794,58.207663228975385,59.079480758572274,59.95604189362189,60.81609429743785,61.67597965497884,62.536485955819444,63.38379379417005,64.23796654264667,65.07924901590285,65.92734575167368,66.76507620047794,67.61415449802163,68.45716185242321,69.30976958880468,70.16705865570685,71.07180488036225,71.88318300294694,72.73202027180865,73.55483402650641,74.38406542159453,75.186014374271,75.98399667810108,76.77032942136728,77.55809091267876,78.33625222654337,79.10880672465434,79.87948032583597,80.6242660421112,81.3684285551181,82.10873238866269,82.84747568488638,83.57756133258961,84.29631473291192,84.9936658032464,85.71500778829555,86.37777832285889,87.07607109499673,87.7474589449774,88.43443292708587,89.11198526134568,89.79510995924578,90.48486736461341,91.14270089222747,91.79195605510358,92.41362486738683,93.01328902157483,93.56944581203751,94.09148597269599,94.5651720687472,95.02949114193187,95.35917798695233,95.67231960646214,95.93099654923842,96.15574147039148,96.31235024906684,96.44329546910834,96.54023687967945,96.603662900971,96.64139518589607,96.65456026739517,96.64311248106992,96.60626326420778,96.54163155744057,96.45010741744755,96.32867725341697,96.17744917319568,95.99214876885065,95.78120118263082,95.51405146812846,95.2622852840001,94.9483946521593,94.60637382688647,94.19723569761757,93.77488698736116,93.2795640314677,92.72889543663652,92.10090077734864,91.41087740123086,90.63566094601741,89.80241865045618,88.90826264559239,87.9831545470149,87.0122170146015,86.04004319015083,85.08144605505784,84.13537051764341,83.21285644779525,82.24922513670609,81.43960735689134,80.59623115240758,79.75029542668854,78.92973911177643,78.17585409160712,77.42256145722548,76.70377089475187,76.0513923264701,75.43300844841147,74.85833702727645,74.29363001852225,73.74849578638721,73.18873712687133,72.62267650380437,72.0209944164872,71.3899425629699,70.72915191511449,70.02178374254976,69.19700364778242,68.44017068451113,67.5866496431711,66.68838514141031,65.7419538240296,64.86002006140427,63.96367757094206,63.1294695326336,62.378863421121046,61.71249609299637,61.107290023197045,60.55241395734649,60.0179225001681,59.481224559679745,58.91401103328302,58.316916769521946,57.68287326401995,57.01657268864414,56.32995859098318,55.568666413792414,54.908780791287285,54.20111982485767,53.500487971499204,52.795972672746295,52.12408658313796,51.42911912881801,50.7161301100022,49.9873602379117,49.24219674983368,48.482712854841395,47.71058816096569,46.946483753143504,46.1814065000307,45.435075255388504,44.68792304051874,43.95562194402973,43.219875185893564,42.49577084031166,41.7153159201242,41.04352919573436,40.31945575452439,39.612711919648774,38.88834738793776,38.22814270490529,37.56449002043432,36.91926164337374,36.27695666026513,35.64478398417958,35.019851314479475,34.393202088126365,33.76408968657557,33.142819862247855,32.516577674823395,31.903656989786843,31.295493738794523,30.696566259086673,30.106229083635174,29.488284437065662,28.947315655034114,28.375508984599033,27.804979437568935,27.220090959395662,26.665939686948278,26.087060259554363,25.515303893854874,24.949533654580925,24.379905371518518,23.820354167081447,23.273000950368182,22.730681538618445,22.175708821449568,21.639922543185925,21.08461310319738,20.53968694348025,19.992630308393878,19.45241387502865,18.87419860504086,18.363863307997644,17.82452815087554,17.30316476963057,16.777648561450206,16.302959502431264,15.84169829363827,15.402167340747727,14.983115984498356,14.586519384008842,14.216706930316665,13.876843436660879,13.58020208126246,13.324181510911504,13.107191145938847,12.932971253793966,12.79379326629842,12.685317385093205,12.603569381939613,12.536463511126138,12.494126861695406,12.461155843856979,12.438827742559225,12.420594118961604,12.408759704100651,12.401975175043182,12.399000164468935,12.39746417567462,12.39731432214006,12.39844066269364,12.40050274468369,12.40367480156368,12.40790381912452,12.412464945229658,12.416266168716806,12.41796153721677,12.416801979208557,12.41291608167256,12.407569932879598,12.398227285837988,12.386533374323212,12.373315174220913,12.362159953234865,12.354684591491711,12.35164495592467,12.352841754665281,12.357843098020934,12.36642208671202,12.382297147242381,12.412355825349781,12.465585675562096,12.548696247423722,12.662174799616697,12.803872691400805,12.948874897018742,13.087753606670022,13.205165403618723,13.332607462483402,13.463667775363197,13.637503565619404,13.846441678247768,14.091843769320434,14.34365059170469,14.61144882685684,14.883747659620404,15.156782547532046,15.443326918778045,15.738553048565333,16.044764323139162,16.36006438325126,16.692644727338916,17.038865442000652,17.399269854654378,17.785813927884746,18.18675448642806,18.615304761605177,19.081343198049236,19.515115916513743,19.99251570461512,20.487417634831797,21.00172239141521,21.520123773875433,22.056571098644227,22.616164421715467,23.176281779610296,23.758216076207862,24.356368502230016,24.975633102386155,25.606523843426356,26.257180770482034,26.927467439646197,27.609642351250322,28.30485513146649,29.018023299466417,29.74311629245262,30.527958562851794,31.231422107305704,31.98861194973201,32.74447033173015,33.53585313482704,34.30135452181978,35.08633706752729,35.876546829984186,36.673171070952044,37.46895998977422,38.281707878435945,39.08084331891296,39.88613479142627,40.686878788077685,41.49680480688584,42.30618895752777,43.10897651772767,43.89948809290516,44.706588767569315,45.53697163074769,46.29122596502242,47.087187221062955,47.89244851174913,48.68899480415826,49.485980513250745,50.27811799512284,51.07462271094323,51.86495109341278,52.66223907005496,53.45059015265772,54.23436720612832,55.013916190620115,55.790911259874676,56.56631840930648,57.34093222789102,58.115363749457394,58.89158530564008,59.67475179522009,60.49544078530948,61.23931553227977,62.026399735645086,62.81545889116042,63.61509242383478,64.39716941687448,65.19081451311895,65.98642201784317,66.78605033092288,67.59258211280923,68.39740684156938,69.20034415050111,70.0213771055397,70.82769339512207,71.63611205344212,72.43924715618668,73.2343188467486,74.02424868318998,74.79315844696343,75.60265105013907,76.30789206513147,77.05886782703789,77.80045488555383,78.55001499030342,79.29043852577645,80.04971234231151,80.81433184573315,81.57174990011757,82.32843389744026,83.0699542245014,83.80038612710737,84.52132026314537,85.2283396952002,85.92949783904565,86.6001787429164,87.26840477288448,87.921938723181,88.56634786484453,89.2130290725726,89.78310813613011,90.39298886241443,90.97792612446499,91.5552650099072,92.09734176719158,92.61580558384098,93.11798059546449,93.57580419694999,94.00209104874371,94.38324257038929,94.71148823143642,94.98142670672182,95.19371956043922,95.34629721696726,95.44266308785721,95.48879054455075,95.49148343852062,95.45539067969749,95.38528345846817,95.29169381513255,95.16635157231661,95.01680752365932,94.84116740302524,94.64902859954708,94.42424602697838,94.17371034266971,93.8930128251973,93.58238171319334,93.2333129794271,92.8477688761908,92.41650647219441,91.94169086734145,91.40949911951462,90.82448028307289,90.17915043517743,89.46385102303167,88.68849559530855,87.79985305336106,86.9556132643236,85.99697290948359,84.97477625487414,83.91566801273267,82.86660951640039,81.77048785176773,80.6719858349737,79.61147097047784,78.56529060089636,77.56121622828447,76.6004817150609,75.73153746942278,74.90996590200182,74.18893939507899,73.53436168219356,72.97702540035861,72.46650196751237,71.99790172426853,71.48545792086128,71.02657949205701,70.49962842213286,69.93185430817124,69.26216711740263,68.57836538512747,67.83195872147343,67.01959870400955,66.14285476867852,65.21642542339492,64.29478146549513,63.421235438273236,62.608694859483755,61.872222645358946,61.19280901240016,60.533297519057285,59.875718605805,59.20847043486461,58.50980709119281,57.76366715139974,57.090419982644036,56.38220175249233,55.69312422775331,55.01227016811631,54.35734138276357,53.715458596073084,53.07111769688625,52.43259268515007,51.777715192943155,51.11771078332689,50.43604926072569,49.750835543464255,49.04542078631225,48.340321830293995,47.620597462004085,46.920655269544234,46.23016337728738,45.55855774041165,44.86792334148881,44.25629297015231,43.62056952873589,42.979883676711424,42.32994682112941,41.69347842346268,41.05028882720008,40.41350068553627,39.78344961719773,39.15981742453815,38.53594777833535,37.92068572494,37.30230873225396,36.68030815629136,36.06896970292035,35.47206161910535,34.88092226243278,34.31115786018024,33.7562483137985,33.19726797162957,32.70575716390225,32.19095918069225,31.68391166180419,31.172128947810297,30.675494617838083,30.168360573125923,29.66082815779969,29.149915289361573,28.645436112276016,28.13805160348749,27.63573074316188,27.13530136234524,26.636013815391486,26.14020090508128,25.65012662728179,25.168710307004915,24.704343057249858,24.24082868444016,23.765463480075656,23.335613557127733,22.880660393542787,22.423176025797154,21.96508334022734,21.522293115172204,21.07337087844424,20.614336674269843,20.158785027732172,19.702739366085993,19.26157778930918,18.82890312509706,18.41939712469058,18.025733868363194,17.6572640217678,17.302068992577148,16.97373615955886,16.66067157375338,16.3753342886433,16.093546474818595,15.8680543172695,15.650907396180575,15.460908263189134,15.2902788171051,15.150579774038693,15.02850273769552,14.928723718791924,14.846736685228604,14.78122579012888,14.72909077432697,14.689163874351674,14.657745969376073,14.633319395934402,14.614130124276473,14.599131925726418,14.58678166027459,14.575819898918333,14.566005526255532,14.556153487018378,14.54731005664806,14.536438769586493,14.522617331565197,14.502867823179365,14.477832208918095,14.447290747976535,14.410671886811839,14.369568847555804,14.324169090139836,14.276298907580799,14.226045069123593,14.177573031827748,14.13240903628973,14.095448299277782,14.071195843965311,14.063972285584867,14.078096036667265,14.1187513096757,14.198092532292623,14.301150464177098,14.441678185826051,14.598535473187978,14.766946634599858,14.926448738313702,15.07809702916973,15.217306886008021,15.347221800363107,15.491274776719989,15.668549879281633,15.87958370116896,16.12326852103558,16.37824526545439,16.64212209217429,16.908236524902904,17.186564265168478,17.474486384105084,17.774018781228314,18.098884742486224,18.40810660075164,18.74063846211192,19.089405804363373,19.45127827445391,19.823289324709098,20.213382325614997,20.62938378185637,21.070003232117937,21.53301030638444,22.0154841739192,22.524953704926407,23.048795808979445,23.596738047931602,24.15357915224062,24.72779625803554,25.31511993456263,25.91868560320149,26.52893132221526,27.196004718810862,27.802096261989096,28.467014983642443,29.137225647547208,29.847988664264903,30.551381581557713,31.29191528889127,32.030685678675916,32.80199328982968,33.58940659452815,34.38507164380757,35.18527086608174,35.99975876320373,36.815991861744685,37.622768791654394,38.428404173638135,39.242392115498326,40.053332904869926,40.87320184359047,41.72856118675797,42.51142380556327,43.349850621164705,44.1895481350599,45.03964569570587,45.87837845562592,46.73506612787009,47.58742568825013,48.43468833372845,49.29112386150938,50.14030389106388,50.99200202423611,51.8297910178454,52.667818699988416,53.50560563182093,54.33036365055823,55.15763665767693,55.98400537719245,56.812680797691144,57.66645465087395,58.437622119964225,59.25184728869968,60.056494421020716,60.860466920316235,61.648628720683824,62.436773029948,63.22672468707539,64.00649666339585,64.78877519163481,65.56999331864353,66.36078746353887,67.13252513761681,67.92454732393263,68.71853697259243,69.5160571431088,70.30621377059363,71.10897324807551,71.91364543463764,72.75558960302094,73.51037475191063,74.30433032184833,75.08184397473225,75.84846174657977,76.57473792030909,77.30568304296874,78.00400765811057,78.70560559902827,79.38280241098296,80.06021697267006,80.73006458909084,81.386440100486,82.05362536707847,82.7281980897807,83.44255813559089,84.0347019560451,84.6662032685987,85.30112307060524,85.93152431069645,86.519468011473,87.12554249853336,87.73769827659666,88.33455955559869,88.92837281629564,89.50747095159106,90.09009748628486,90.66467671923645,91.23405314125957,91.79487973300363,92.35677142497136,92.89914615383326,93.44523533086895,93.97595098332275,94.5151366724442,94.95330507660282,95.40771866128371,95.81219724429081,96.10993498112035,96.37727755722582,96.58500775340109,96.72292690855176,96.79630008961102,96.80659781948147,96.71353058298097,96.62319618527148,96.4608251194401,96.27287778948111,96.05824917515692,95.8234941080815,95.57025109339928,95.30118029211891,95.01218240167317,94.68396214920944,94.38412844373603,94.03360766622288,93.65737228492385,93.23172847277515,92.79911786561574,92.30385139438401,91.76898300191415,91.19605342260151,90.57933686659692,89.92130069121797,89.23239654973194,88.51369089737084,87.75525358635004,86.97677316005687,86.16380630373577,85.34740561600653,84.50990885239787,83.68421901057224,82.79677147155851,82.08518468311844,81.33494688439023,80.63341116406835,79.95779468465271,79.38156319447471,78.8179685013312,78.29493199774917,77.79741632699194,77.30898839798519,76.81489183897096,76.30138179965054,75.75780889703216,75.1817579289668,74.57690639979312,73.93676009091864,73.27323071474277,72.5936756568929,71.89826044544047,71.14232713133018,70.47068230337064,69.75883738658766,69.03921119819817,68.29800056948889,67.60317491904114,66.92046310889693,66.26425724354266,65.65139970673631,65.07115794513214,64.51477474100139,63.95174456853462,63.390168525645336,62.80337774821559,62.19324041316908,61.56158268772029,60.92940071457606,60.29480080747725,59.65647802701903,58.9698175597089,58.38467454304306,57.746833458622426,57.108774536295215,56.44651869575449,55.84019744159791,55.2161421501716,54.5968387487916,53.97492792926293,53.34544469298171,52.71673826874419,52.07555993291489,51.42483073842608,50.76630843698418,50.104941174444676,49.43873103682328,48.78453585400614,48.119259208883285,47.44949798530358,46.71451179976411,46.081161555373846,45.38091230368121,44.6845568559962,43.957170464052346,43.28372975222852,42.58735722368296,41.90902530916764,41.234779775242785,40.56861032230355,39.91082382989659,39.26710990065185,38.62306298930245,37.98559014610501,37.35240953212408,36.733139351308814,36.102618879392324,35.4793204316046,34.864983263983206,34.208934265119304,33.647965597957445,33.060808547932595,32.472285670323814,31.88634380623778,31.342382461550457,30.77955089933733,30.219774038091316,29.678255034154347,29.127978028497314,28.575719456878723,28.012895142856934,27.451267019343877,26.878983568356045,26.306648287396957,25.737441707707614,25.18125122816934,24.634178763102526,24.107232199498412,23.54694444595799,23.08362931185712,22.57483935335695,22.060446158244073,21.52768219971275,21.033448888501624,20.5127419094399,19.995606932320428,19.478432685077443,18.975292855202323,18.480676714117063,18.016256040965498,17.575166231186014,17.15914689942878,16.76430684370824,16.395456289103528,16.04466496535348,15.71568391747199,15.403627460558697,15.102512271814572,14.871632198197961,14.652161679872327,14.46083499132501,14.297765728780291,14.176364375989765,14.07798518703957,14.00497702846203,13.95452694182322,13.923168310713919,13.906496323611274,13.900603521449748,13.901342048800363,13.906215567558407,13.913283333526204,13.920838109464494,13.92778594385239,13.934578137895867,13.939825829498169,13.942188620250276,13.939691523737652,13.933942769007635,13.924225210807554,13.909515413697907,13.891632210099356,13.869834604994681,13.845252067885896,13.81793033975721,13.790022412410885,13.764121435161412,13.745459447015653,13.739822729026434,13.749872283431582,13.780180057125465,13.834875863583651,13.916470363729523,14.018932050916947,14.137890936098863,14.276605215819721,14.395804702224186,14.525217583557064,14.656345928110447,14.807207309907973,14.962793237672198,15.141267772239983,15.335886504153757,15.542649300969577,15.760751198121348,15.984185024970209,16.217954506290305,16.461179370145988,16.71953901737252,16.987432526181504,17.272053013653743,17.565894963684947,17.879727679654632,18.206471973331723,18.57910979175966,18.908517495901993,19.288930867558648,19.68094860965396,20.105089119730135,20.523750503562734,20.975897364421506,21.447503662566525,21.94019418630197,22.451217171048885,22.980038620762986,23.528777429587137,24.08678501245802,24.66606487121566,25.263037370572782,25.883961513294476,26.50564695074906,27.147238557517188,27.801553812410635,28.469580216439535,29.153629627352274,29.853201208786917,30.58676825813955,31.365322539669613,32.093015495595225,32.87533112289724,33.65480219691017,34.465713087842005,35.253762329353734,36.06832931541432,36.86524627704975,37.6765003874197,38.47791953356467,39.29206595366382,40.09111348855798,40.89614951896592,41.703393937211786,42.51350025537879,43.32709561447679,44.143461523378555,44.96182798481693,45.7860804888668,46.64049070206106,47.420815354464374,48.2403305902148,49.05986285818987,49.880874810764674,50.70154196449906,51.51605392321271,52.344604716528885,53.15797356479024,53.97580207857098,54.78738926968975,55.616509592777824,56.41292636189232,57.2258481266862,58.030740406086665,58.83812049478821,59.637221036979504,60.44523605885565,61.244675022127595,62.089651126555225,62.85779213333165,63.67185916063788,64.47166955486719,65.29033626106414,66.08878635189285,66.90144214311972,67.70778271535103,68.51616855795963,69.32470747867808,70.13206127549044,70.93531054721723,71.75010300427438,72.56415774000028,73.3845062299942,74.25696980621773,75.00464292322174,75.81003158519167,76.61003686004075,77.43586814542705,78.179013604202,78.95033642870253,79.7082640874453,80.44198977208735,81.16300426155178,81.88227487462981,82.5897748213742,83.28744904612172,83.98933967255567,84.67850366652954,85.38048981831966,86.07255965106485,86.79484463576797,87.52458187187258,88.3399682217236,89.01591241807529,89.76844805759026,90.5136745470507,91.28602168690878,91.97497061228869,92.68789287414006,93.39317067805635,94.08166477627587,94.74507426143516,95.37141777514918,95.95677937631802,96.49598556124712,96.98402881331431,97.39912857313853,97.75054131764662,98.02758871520061,98.22317707745913,98.34328560238058,98.40586326446241,98.40887286226047,98.37121113570984,98.30151720745177,98.21415937650643,98.11884585821687,98.0134285172295,97.89886005292811,97.78125938138828,97.65483831189661,97.51969485539408,97.37472567234283,97.22177528851421,97.05926805818514,96.88412037855431,96.69403795618409,96.48522119108185,96.25396336120764,96.00074769948559,95.71316352323751,95.39380336216556,95.03859215180061,94.64345986424954,94.18591086896517,93.72284179663501,93.18656102576519,92.60634369545033,91.96586896286095,91.26758665107769,90.5176361530569,89.71122817192186,88.85379855102757,87.94961562467682,87.01049429308713,86.04957547683432,85.0828001637492,84.12348282554011,83.17022749412425,82.22892640594587,81.31373322540402,80.42897684668964,79.57715184290447,78.724153552066,77.99361281385669,77.28167046702661,76.63961279564515,76.06635300777393,75.5528066204325,75.06960847170618,74.59238154537668,74.09468988713,73.55794816103825,72.9682601468086,72.32907019429975,71.62189849919001,70.87151338640186,70.09672195582047,69.31513638002177,68.51775703005245,67.7138332815475,66.91165378644762,66.09589620395327,65.35717024790671,64.60548366943281,63.88395896721649,63.19756403002943,62.522667127528486,61.860956126979524,61.218111048522864,60.59145366914606,59.95730194207846,59.321389418040525,58.67560052212161,58.03714017899667,57.38344204314053,56.734161058946945,56.012112893758115,55.42012921659418,54.76154795588279,54.10516722622357,53.43422153647132,52.812046010559044,52.15228851139107,51.50160499186343,50.83785143289318,50.17569284450497,49.48796359762277,48.80944051548341,48.12746447951527,47.44663987568348,46.76419535175086,46.09713791580113,45.417611318013094,44.74234734920606,44.0548786614809,43.36798856835372,42.6748617033807,41.986502299163746,41.29217661631353,40.57101440042748,39.91600138626691,39.224685186047495,38.53601464463531,37.86240841396251,37.1915984774052,36.53055900490115,35.864114112835544,35.215494294931325,34.56906291441028,33.935560093597275,33.28453784015053,32.6482163484778,32.01365359069268,31.38602399857588,30.754336592586853,30.136483417339328,29.522310261795667,28.916964098264252,28.287555007507045,27.738146141085153,27.15463649938338,26.582708592386055,26.004098113150963,25.442698031096285,24.88723175199329,24.343543656308338,23.814737847320792,23.285076668757792,22.760913667510728,22.238354887084935,21.709716263392615,21.184947542626247,20.67631880734126,20.175394199167716,19.67954977837554,19.197940288004663,18.723509273305382,18.23826789824817,17.81292075600634,17.387848682826434,16.98465093079717,16.609467225638724,16.25849043608253,15.931858518979714,15.632311735930607,15.35777627137405,15.115784053054742,14.902782579308424,14.720149466423889,14.57113674797229,14.450051288025492,14.354641703515657,14.28349612903832,14.235826824395682,14.206259174091414,14.19133442752045,14.1847219756561,14.185136067704226,14.188734431801496,14.193866958573823,14.199087517221091,14.20412008120938,14.207932869733712,14.209407562827014,14.205126246213323,14.197298142887442,14.186922424198226,14.174391655061484,14.15992024096945,14.14277368295056,14.122648866810723,14.099610072561688,14.072342959590546,14.044090684760464,14.016983931048573,13.993345877810944,13.97970852294186,13.978070870488645,13.9905669276674,14.02140251509445,14.068321577922475,14.131989934661759,14.212061641030507,14.310016672800137,14.421819773251825,14.545337465493724,14.677049051050263,14.809894973219434,14.94394109472227,15.077103618507232,15.213419499119091,15.357468242664371,15.524446184318201,15.712886427122587,15.938383854456001,16.161505715316892,16.408838268342077,16.66752151299748,16.928034355030626,17.194028987478138,17.467404891324794,17.757029362272945,18.04357498562113,18.34595072284759,18.658192044720746,18.99536603042835,19.349171839896883,19.731081474051624,20.12505628765594,20.542497414426116,20.97083997227132,21.424584999399947,21.881026947956848,22.38606705072163,22.84919225665739,23.360989193370987,23.88120644248605,24.42863021891103,24.969025432507664,25.53796272736614,26.10858171618191,26.697528952768877,27.29474957399949,27.91429870772541,28.535093898924412,29.168268170849835,29.821444803742086,30.482493901711,31.154064643909628,31.83487542466001,32.521516549965796,33.230031019415954,33.96679030414464,34.65806376147366,35.38914130917577,36.12972779401467,36.884964802620516,37.632757557237206,38.39522050911089,39.16570152724922,39.93493288247731,40.705500853866546,41.47183761836242,42.24673447502863,43.011244643057765,43.78338134946936,44.54366635335933,45.37829730513467,46.06591904788896,46.82710164805586,47.57622541702578,48.36444073151654,49.06856277328144,49.81271900159334,50.545243609481375,51.28825285530494,52.01252780540048,52.74839204811142,53.47400283535857,54.20772312182099,54.93088555061351,55.66210666011502,56.3885632873706,57.11529944249245,57.83850131140005,58.57128850634179,59.36124093464814,60.02186901257643,60.74671966208983,61.4721154175455,62.22302559184816,62.89472999465286,63.60103264684957,64.30696276664837,65.0074468297271,65.70885773200872,66.40853705310447,67.12094692939839,67.83094150620494,68.55369150694663,69.27663198533017,70.00290703575124,70.73138503868607,71.45357503790859,72.18096682127647,72.95644724203939,73.60960737186909,74.32024340225261,75.0160640687948,75.74642054642538,76.40063837263033,77.08430490521616,77.7632909429237,78.43978789311974,79.10129530320594,79.76128351398333,80.41420777964176,81.07138812751927,81.72091625994334,82.36670349082586,83.00300532092308,83.64509575542922,84.26752107773427,84.88970288394825,85.56874912733072,86.14080539154288,86.77553271476815,87.42951819262522,88.09341728946966,88.73336052138815,89.40749484239042,90.07401434846062,90.76665313761005,91.46281050789709,92.16923100363385,92.89810488237205,93.62227990986106,94.3562088090163,95.07498244796162,95.78551944942883,96.45313947926064,97.08595591505338,97.65418150722815,98.19720960127044,98.56892550486764,98.89825866135374,99.13634268341902,99.2962997776569,99.36572196376083,99.37930190765006,99.3460193574479,99.28833658161032,99.21656944499142,99.14383559686217,99.08015292288671,99.03507713915836,99.00268156764353,98.98199973010065,98.96964749242687,98.96550394640877,98.96393567403537,98.96078485352164,98.93847322067161,98.92133645332322,98.88655222590135,98.8357734068597,98.74336979751081,98.65735862043752,98.5433418480438,98.40595317680294,98.20154352531475,98.00293846694233,97.72720137126824,97.42257487769399,97.08380715198737,96.71752446968627,96.31708129192054,95.89633961907703,95.45404076066828,94.98236128291128,94.48095057223549,93.96796776348643,93.42346725240417,92.86210874823624,92.28359487200909,91.66781431357806,91.09519255410282,90.48255321550073,89.86992097716714,89.24840713505864,88.6318125868915,88.01186847705118,87.38733434985451,86.76951858179237,86.14310721283786,85.52486295306502,84.89793621531709,84.2926278180552,83.67184855273251,83.06203175894248,82.44469579873795,81.82552720672537,81.19268731802461,80.56143559013833,79.8911153707639,79.27280760539175,78.62818677062914,77.98815669490007,77.33925252429194,76.68996635898066,76.03408666415672,75.3758584116526,74.70808141836268,74.04240067258502,73.37634186622638,72.71284307043905,72.0489503881248,71.40256629590436,70.75208725326812,70.1194360939192,69.46873435046032,68.82051342341337,68.15802382801934,67.4652931793071,66.83167697184297,66.1688728291981,65.49999967199679,64.84396535662292,64.18387860371331,63.51299859029376,62.831374134913645,62.15357587461101,61.467079504651124,60.7950594333605,60.127359706293454,59.47994750958269,58.8495179136261,58.22599567546692,57.54769689027352,56.99135373683226,56.37100791356645,55.746825899873514,55.09140219802829,54.48729668055292,53.83891641638288,53.194698716975005,52.54386044390996,51.898810628044345,51.248624666884986,50.59850706871511,49.94989641207405,49.29725362716493,48.64217191224539,47.974020346551626,47.30882086590865,46.63663329869546,45.96255663646596,45.286031513328155,44.613189865369684,43.94423828752703,43.283881773686915,42.59785721057177,41.96502854128271,41.31226335982888,40.66268165273794,40.015987133912446,39.369507421687715,38.737461468222,38.1076703677434,37.49529098068731,36.89608380645808,36.308402951764485,35.72794054374732,35.15611842064866,34.58092189328019,34.01082374361504,33.445360732379775,32.884739096919915,32.33072182905556,31.78578262913178,31.225578796568882,30.725843667212217,30.207063438398865,29.695193973398517,29.18655462411241,28.688630884611243,28.193086395538522,27.692175897878144,27.1903929153413,26.685867010676983,26.184287202900556,25.678018915535226,25.18225109016772,24.686138017338155,24.206909974957465,23.728600181813597,23.25803906567876,22.783162771814222,22.307039858930494,21.793051143524128,21.331259046274386,20.827768125486017,20.326873536715038,19.817493757634892,19.30921839788235,18.808783846135004,18.325800202213923,17.857245123417034,17.41346930270471,16.99024215050474,16.594629413743405,16.221537665627324,15.871880740309386,15.545402313726635,15.250970896856035,14.988659330946751,14.759091021808679,14.56384611902987,14.399713517237188,14.288160927118593,14.204027006482702,14.152345891427752,14.12803167648811,14.125921619732448,14.140007193459553,14.163981733676861,14.189567399888444,14.215740982592749,14.239819821626932,14.260340860230075,14.274717638181238,14.284734107368266,14.289293021513222,14.288276382026194,14.280035490423998,14.266267253233432,14.247951366788845,14.224256121172942,14.198854819916292,14.171121902912175,14.14286038553798,14.11140709527666,14.078222951326314,14.041578926766197,14.002513444870091,13.964992129579606,13.931051394280928,13.903279252836036,13.884164839525532,13.875262261920648,13.877539468580144,13.89419390374971,13.929525652208705,13.992258260834449,14.08098612160566,14.192902420786215,14.327553029745948,14.457229332005458,14.593707766461371,14.725215978170617,14.85216422396678,14.977693456687664,15.112620239128237,15.26652674538745,15.430526497446504,15.609288910939615,15.800394937042832,16.007111671524566,16.216229001687843,16.44087148190524,16.67829612848874,16.933480489823285,17.20043352000088,17.478328306149393,17.771078267891923,18.099830446030264,18.407825279472075,18.749893057260245,19.10713559044079,19.484609426250397,19.86727348725067,20.26906530636859,20.683604950525037,21.1170665572406,21.5678269290323,22.026119118863566,22.50218209112228,22.987716017806996,23.49098206551381,24.0094750293336,24.54387543654782,25.099395768523546,25.662502613999735,26.245988276757032,26.87280467034147,27.45778558005032,28.077810851711654,28.704982963297606,29.35654979386217,30.00915799311092,30.679195385980936,31.36205567547489,32.0557681161935,32.76941291807302,33.48987998831132,34.22030030260394,34.961155365094754,35.709388974548816,36.46005691952263,37.22547863087543,37.98713242506531,38.759947195978924,39.532190289599654,40.33546133694312,41.0606819642071,41.83122328439548,42.59742972863973,43.36863286445244,44.126290901415544,44.89217601255046,45.65566719359267,46.411453606499116,47.17336320460414,47.92704947004317,48.67750866861671,49.42033868085384,50.167337445167895,50.90943372310359,51.64112471178421,52.363633271040705,53.08655926930031,53.804549170830356,54.55759508583713,55.22757782752785,55.94347355415213,56.657870689188016,57.36242493796845,58.06709271655024,58.771851137628744,59.4645677687205,60.162545558603775,60.84941812561042,61.53756315793823,62.227304636244476,62.910532682014896,63.59790786355193,64.29112137684045,64.97821421436731,65.66608037561448,66.35845253620053,67.05218687381478,67.77065707745777,68.41205664163931,69.08248429463877,69.74847391906603,70.41297612048305,71.05625136972242,71.70014453887356,72.35207537377184,72.98946888284553,73.63076303466855,74.26200542376172,74.89912233604845,75.52864561862302,76.1599550802529,76.7868419350369,77.40611440446744,78.01691388010566,78.6198990234156,79.21753643979307,79.83378647200993,80.3784577508994,80.95407109510313,81.52298319821145,82.10050009462063,82.66724739446501,83.24657046239905,83.82786808134506,84.42199934807232,85.01517038152639,85.62691315591941,86.23795222429352,86.8632408420012,87.4945822965203,88.14796878509267,88.80001899367498,89.46410593428827,90.14600822880166,90.83698556179557,91.55769708485998,92.2213575433757,92.91578037270757,93.61559212196087,94.30532769048484,94.9846155115071,95.64745536547011,96.30491926378754,96.91752515398092,97.51040303230279,98.0586673647923,98.55875852898362,98.97434526925198,99.32235723162485,99.57502413576726,99.74470356721217,99.82773638470368,99.83963510693302,99.79720999368396,99.721227951788,99.62551415161516,99.52172365772005,99.40678502387205,99.30348601756974,99.20923783264274,99.12333953450307,99.04157821578498,98.97100648885794,98.90753018061727,98.85432879714593,98.8174985069411,98.79833955796741,98.79574966206276,98.80743693837945,98.82981354742665,98.85923276834478,98.89010949205932,98.91817324056397,98.93836175802335,98.94868538735342,98.94461518040956,98.92364984435191,98.88323361531221,98.8247373451665,98.74845969983531,98.65200669046622,98.53640024992248,98.40083238566287,98.24922971486292,98.08103298031739,97.89519784848382,97.69375238539736,97.47767452869935,97.22016175843332,96.99241959846718,96.72482654973399,96.44324179646233,96.13387638820846,95.8295808707471,95.49153348004322,95.13527464887463,94.75423929228502,94.35446553153777,93.92596412853415,93.46914695888667,92.98135260315873,92.46014280826225,91.91309303777274,91.32591015967532,90.71128782142803,90.05738268896613,89.3795127731704,88.66347696447994,87.93139572881375,87.17800985047263,86.40546878734796,85.58024568353329,84.83401304499981,84.03767018385888,83.25274369567477,82.4761057525371,81.71028455224642,80.94868521122334,80.20298935216631,79.48351242328015,78.80174110057665,78.16014193686283,77.57279873485847,77.00544721201827,76.45640188163244,75.90095565336736,75.28933310468479,74.74918155617027,74.12607517138863,73.47913394322671,72.78688420593778,72.15247853312418,71.50287641204967,70.8751490191096,70.27467173467068,69.69396390415264,69.1257084540944,68.55690695668955,67.97558728431734,67.37014303354098,66.75008734371049,66.1127518819738,65.47886578484524,64.84453554291363,64.22047230910019,63.60564429612781,63.00200705309769,62.39318399272034,61.78616346345356,61.15199492250787,60.57430245364608,59.96658499685838,59.38057972488527,58.80795266279822,58.250878532276765,57.69607626036432,57.14226278507345,56.58316172916151,56.02398952799543,55.45300034404553,54.8912114284443,54.31005827828846,53.71675267352101,53.10335125995852,52.492757570751024,51.87780602469229,51.26794061626999,50.65210603199302,50.02257802376761,49.45985395101985,48.86942358321067,48.26664764557689,47.672157814653964,47.060676742101805,46.44641656827652,45.81330265239938,45.19622218982064,44.56976777129981,43.950984749984194,43.330677280613735,42.7368230638774,42.14435083041861,41.57141708034191,41.003152292887236,40.44893946573386,39.89827349697584,39.36425758962462,38.80802012047795,38.31176627678295,37.79933538041339,37.297362188665176,36.795085835945294,36.3088354000139,35.82517610226327,35.349147293936554,34.86935135737074,34.39903150023157,33.92440660201476,33.46727553989553,33.00141608575113,32.54564464113585,32.097370892232185,31.659232237872704,31.21841101424171,30.783997332216835,30.351981697179408,29.906633692846583,29.4937517358452,29.068053628985137,28.64547030567207,28.226851588412174,27.80221918084534,27.38123538281638,26.96202057129998,26.544275440674156,26.127481507818388,25.712734933850978,25.301981369084245,24.90034452167296,24.493879423098882,24.088689138850505,23.642500411118487,23.26546566475825,22.843712185622156,22.428330833124118,21.98963638123492,21.589290569675534,21.160014780312274,20.736746458198954,20.30623269348631,19.885114609266015,19.46263660066706,19.044318642143605,18.637633442895716,18.242417349546326,17.859746559966986,17.490896922150352,17.138217585231317,16.80340625316212,16.488746056894975,16.196096931647528,15.927011213134184,15.68174175503088,15.459935918118031,15.256818119185622,15.096229918270295,14.953737354599573,14.83708226770845,14.744293146689579,14.672761724670497,14.62009365790208,14.582604356697528,14.557502015876633,14.541811351009205,14.532713967763119,14.528395408497314,14.526096054873209,14.525103973824349,14.524681536611164,14.524494319602852,14.523166189845632,14.520711508048215,14.517376637939917,14.513228712969552,14.508290047088433,14.503511206014794,14.497539765481235,14.488942950775371,14.476991774726146,14.461334522818337,14.444094584679517,14.42838144867303,14.417733946059153,14.415818312612751,14.42629623273331,14.451476365980954,14.491640031083456,14.545854214190935,14.614911957177693,14.697237014515176,14.793716914731464,14.903363014948232,15.030804219606178,15.149373857920166,15.281039538241512,15.414757025996382,15.551351866518754,15.690000451203058,15.842197668380615,16.005268898089184,16.184657641145932,16.37504507237725,16.584944867466458,16.801709947459877,17.03169266719973,17.266635987420397,17.514716756448355,17.791407484809334,18.038563905292392,18.322585716023838,18.628584302499473,18.9548406343356,19.271847295077592,19.623611350551922,19.98823754686769,20.366627481159224,20.756539865601724,21.157414411602538,21.57500679351997,21.993316916550594,22.435841313434484,22.888278054003973,23.364837151953683,23.849236948474125,24.347492438032656,24.86237405804669,25.39620328243038,25.92829049689749,26.47391054430472,27.02989807635014,27.61999233265057,28.15526750528491,28.73784245766029,29.324268859689244,29.931847291164292,30.53551920582914,31.16180983258337,31.796643472259728,32.446770837431416,33.107803861430845,33.79049006686269,34.481725250392934,35.18094096773616,35.89407920822322,36.61435893811543,37.34427089046771,38.06849260701657,38.796515165500594,39.52739160447793,40.281895027418614,40.97536006080706,41.69426675013658,42.42157221171274,43.148774319477766,43.86697248126683,44.58504702694868,45.310945278909124,46.0287521605217,46.754399338365324,47.46644659354871,48.18997694197382,48.91194854803345,49.62748451848679,50.33340470246175,51.06138250448069,51.769260463998414,52.485507153551694,53.20181662726781,53.94738290324737,54.632043837683,55.34485831771017,56.05616862863893,56.76922874138442,57.471680576284065,58.17686193570493,58.87649151201431,59.586187352482725,60.29112228626458,60.99590990157824,61.700152403100844,62.39923299550063,63.10484557802476,63.80830741001022,64.50129571017301,65.20109702793103,65.8948855943541,66.58370337004531,67.31364178669871,67.97952852090201,68.68023162083503,69.37443147976217,70.07418485455777,70.77179853659717,71.46564221839475,72.15091807827972,72.83116721630492,73.51973977753033,74.20592222881908,74.89066595939963,75.58128687489457,76.28080190608866,76.97161808040688,77.66052772397565,78.34123930481486,79.02369511826178,79.69418038426572,80.38596814581108,81.01219891097467,81.66644080560657,82.31897057744526,82.97462991703112,83.61983309861994,84.26566371103547,84.90217541612535,85.51907244107026,86.15216879064516,86.78721748314646,87.42922845195815,88.08241474594476,88.74231057791522,89.40048042901182,90.08200658619697,90.74328378899611,91.41841048879321,92.0945070498965,92.80524769153092,93.42467182781105,94.077662375889,94.71211575758896,95.32679376208644,95.88764334460343,96.42917317790253,96.92674847019816,97.3759403264243,97.7742632716373,98.12276620876415,98.40759879311886,98.62579323086757,98.77892000414906,98.86810039001232,98.9094806246186,98.91479704959644,98.89562054417728,98.86622823337167,98.83554457931612,98.80322312968765,98.76726639068933,98.72858386996461,98.68998474605718,98.6480311785056,98.60152412608157,98.55144891703296,98.50096509912657,98.45064647117013,98.4011980343418,98.351916746337,98.30542263146947,98.25706955859089,98.20830550076055,98.15681881341779,98.10478408454382,98.05033865702943,97.99436809341483,97.92867265149901,97.86689330319149,97.79487960502784,97.7187911066088,97.63350717500097,97.54559729681993,97.45106160476477,97.35095682905694,97.24342552696253,97.12860304780413,97.0033006334373,96.86939567352174,96.7206017525009,96.55786161593622,96.38245986240645,96.19228265083969,95.98838300460895,95.76791450520065,95.53639114241362,95.28145118760736,95.03691690662936,94.76803060859976,94.4893283857038,94.19606111599721,93.89506011152345,93.5731369831828,93.23706080614893,92.88495686030183,92.50962702608105,92.11828227812519,91.69885647772863,91.26830283258155,90.80959003458854,90.33606105246137,89.83373135282254,89.32416569315195,88.788920616507,88.246543230944,87.6559615189981,87.12288331808499,86.547598199604,85.96670430852616,85.35575324707047,84.75635085745542,84.12810675325143,83.48562531560032,82.8208720145928,82.13897300147653,81.43560782349995,80.71692371042317,80.00607284689141,79.31011742757386,78.63363846709943,77.98846552832384,77.38789541615382,76.83475858180903,76.31273062803187,75.79581385865832,75.33481433027495,74.84688509057554,74.3412975300775,73.8105961108712,73.27278261476434,72.71737630116237,72.15227065882151,71.58243320024918,71.00901168498422,70.44846218963671,69.900267227122,69.36712833905709,68.83724770186528,68.330200147185,67.8203614931362,67.32719591805278,66.84529729523543,66.36574801535986,65.86919422682189,65.41129500075206,64.93038415201092,64.44512390795559,63.951186111906836,63.45301556606671,62.951667742653704,62.4391931982914,61.928718533162154,61.410324036605985,60.88493335008278,60.347567512595596,59.810646646280325,59.25973139422544,58.70224083027917,58.140379023355365,57.57674294532936,57.00062491591075,56.418634037823686,55.806768559092255,55.23582272451431,54.62937312619473,54.02786584307012,53.41317946805758,52.81168418543042,52.19636328035788,51.58573810970925,50.969192862669956,50.35988658503526,49.74976341473738,49.15764696368992,48.55548918945284,47.96730626166644,47.36984524857151,46.78295682063694,46.192353578569914,45.596694841354534,44.99351058539766,44.3680909778338,43.79193678492586,43.17877529864968,42.55842278434889,41.950889143512,41.33053535821246,40.70621325616804,40.07649378305306,39.455679837117565,38.83508679947102,38.218866709655174,37.60115405397246,36.995157383994865,36.37776612193542,35.765415756496665,35.096472857321274,34.55050592551635,33.93187393391664,33.328101489329484,32.68935490475105,32.11486672370396,31.504341675562,30.89380239042808,30.258207176924206,29.632138918986367,28.991029025078262,28.352392211966304,27.71415148985024,27.088693787993957,26.452524212796277,25.832695427571633,25.21021540423074,24.587084348408684,23.964376983728272,23.309816330714057,22.761098066114997,22.16683034398847,21.572579127916214,20.97194318885169,20.418325145786355,19.842889867456073,19.270569192893362,18.704921286850524,18.153236089457153,17.618742724191616,17.102255368068793,16.6148140469211,16.15242869297886,15.721522323335334,15.322296184478903,14.965379809337968,14.647342723902003,14.374661087876415,14.143228067998042,13.964081941227702,13.829600072809766,13.738877744613509,13.686074617058214,13.671663636912841,13.68440058684602,13.719129613899074,13.769234274594448,13.828373260206833,13.890644205072444,13.951569338923376,14.006885967993021,14.054060036859626,14.092825227929074,14.121712630195663,14.14048567411121,14.150385597039753,14.152760101638387,14.148863576109104,14.139812910472592,14.12676307780048,14.110658675102995,14.091720082448427,14.071067314886665,14.046301886126873,14.017674295792078,13.984890651014338,13.946090577203881,13.901089437578845,13.849104172065308,13.790420212303387,13.725129897447713,13.654081771768398,13.577949748696515,13.499047613780895,13.417978476693788,13.336131911606847,13.245296928547182,13.16681610953652,13.078093226173298,12.988709022180167,12.89662393180166,12.8157104198921,12.736582265714379,12.665223389114637,12.60446218779475,12.554213085768717,12.513435613061189,12.481600833794472,12.457911925841735,12.440106784802648,12.42798997980796,12.422272331480135,12.422965269779437,
