# Supplementary material for: Automatic and Real-Time Computation of the 30-Seconds Chair-Stand Test without Professional Supervision for Community-Dwelling Older Adults
Source: Sensors (Basel). 2020 Oct 14;20(20):5813. doi: 10.3390/s20205813 (PMC7650655; doi:10.3390/s20205813)
Supplement: Supplementary file 1 [file sensors-20-05813-s001.zip › supplementary-material/critical-scenario/accelerometer_2]

-1.588382477258836,-1.6135366634636736,0.10192930007359892,2.800295749113379,5.8067672666643055,8.695539908727199,10.778804316721793,9.73475379270114,6.097126022875194,2.143169376931068,0.11811178605001503,-0.5081530171744997,-0.12426074305778921,-0.0,0.6677252410619533,0.6254494619058822,1.5353701073041781,3.3260494924132202,5.82638363166199,8.709509059772422,10.271832306822834,9.57988411552406,8.507762353195993,8.45202390205174,9.112368082082053,10.186614045622424,10.81511880822445,11.288406895759408,11.681831317235224,11.929286204763418,12.6258177445736,13.4181561923604,14.494572331173213,15.773578484454683,17.340243827839263,19.20273883303512,20.60878075790288,22.670076855490663,24.12241609330586,25.640970629724574,27.17358925312224,29.311640542934494,30.927418161087672,32.027703434022904,32.803424077626254,33.40783572916428,33.774747120801244,33.32511403624005,32.82028845975213,32.62605713919926,34.03437714675678,35.89495102899221,37.705808224453406,39.3418634621758,40.78273606732791,42.010156299772234,43.268666812982815,44.14062829351422,44.15540698887887,44.64937150418652,45.21143669302765,45.64212595549271,46.075528363782006,46.22813683696422,46.60330730888931,47.712409549892236,48.47047505133071,48.50358483518106,48.85276830616896,49.28735809319378,49.81204779209326,50.53687659477163,50.74672857248753,51.38818065902576,52.10709829028234,52.657085251200584,53.253605110486795,53.60261166863986,54.16232201091583,54.522757974121156,55.0079871817115,55.92799550342119,56.13283166651443,55.2779488814024,54.88527774211447,54.911320079797285,54.901766176220065,54.83957776997024,54.86585563788798,55.043615674256195,55.88260014661796,56.21758845640264,56.43372990674922,56.49654946836982,56.74874427328604,57.257940224601995,57.8841194979417,58.93602942875794,59.439207440051696,60.108764853788514,60.693603339340605,61.306140292087015,60.430480975154154,60.358089716769186,60.5196198671235,60.546362504172826,60.5594449986338,61.16332935262947,62.47026519878667,62.89695595751928,62.414742468424336,62.09651722777601,62.31375201682541,62.10269989457061,61.88531625550595,61.715520661553356,61.87077436196194,62.88926999259546,63.76174988454476,65.56612099489344,66.81747840652704,68.74314877717929,69.87128503973622,70.55312291694068,70.55312291694068,70.51922443037877,70.55998131207333,70.61336003930256,69.92634885066057,70.24476968183609,71.23514438851585,72.62530686138612,72.4686874894757,72.42337930994833,73.48371136633058,75.11922510749766,76.4823627143644,76.99696981839105,78.15794247065539,80.59395642985297,82.78861159785056,84.81622941427662,85.01995761969529,83.50359758863249,83.41357921038815,85.73739048721058,86.90589832277112,86.39364968164905,84.110347091288,81.8867248050011,80.96055477113269,81.15821162761195,82.87497230245822,83.48652613983036,82.76485901656318,80.64578482543439,80.80642093953392,81.85434888255355,83.21892127378776,83.19765777018956,82.93235626407788,84.30142976370425,86.69320574727762,88.1264572099907,85.29212766873903,83.747757746858,85.96989293156693,88.52805610922437,89.41658355007539,90.56278572175397,90.3231140483073,90.82731773687406,90.74270148886083,89.28382072759247,88.8084389915451,88.37707495833115,86.28469107154508,82.20794876996422,77.86982289576142,64.63418146534245,66.69320396227099,75.66071305383747,74.99920601480578,63.43499526813307,62.56812440765569,66.56872820432335,67.53678120298024,66.62155169703465,62.57435506121061,63.2273317202468,66.22664411995262,68.75430970590715,70.91663485670644,72.97949654885265,74.47078879953163,76.08063409321029,77.76851597014603,80.19387135140747,81.97018138387686,83.55670384277504,84.83419112617342,86.98155026091459,88.22395847592442,89.54528185414846,90.80695147703516,92.43909037358102,93.72886933520954,94.44354349772608,95.01516840791908,95.1839824681869,95.14273358135682,95.24602067802263,93.98829114444287,92.97674029656868,91.14810358368828,88.85189641631172,86.80117205218289,84.6406160888864,81.93393844260244,78.77755943958837,75.77705559594942,72.45277057722166,69.25841895496518,65.96444969658752,63.075169663863285,60.43836975371459,58.24056096345691,57.287644743268054,59.416972438041185,62.77386558374518,66.64229654466817,70.90653544655098,75.3609157721398,79.5165737799215,79.75461100561921,77.48289281193883,74.90049251871403,73.53552490217609,72.205226827884,70.10275840026272,67.86451523324061,64.30962518976297,66.12923174730616,77.61402439429821,94.77311153318239,107.74464497843603,113.3226712448892,112.40883521449472,109.02203785383125,105.04755638132742,100.27333654471812,95.09574598203287,92.59133058862463,90.0,87.38616733209757,85.24645051090519,85.20654326875788,85.95666945100214,83.43623624865592,76.34131085815609,66.24182567084472,56.56375754112917,49.91240536768898,46.14425085193608,44.623569892674624,44.92511856442051,46.437721390550095,48.99803723879589,50.80410969532764,51.4795395380169,50.992583804604166,50.9223782003836,51.28757428898017,52.403784519038226,53.56262321795639,55.20399482491443,55.61471896667077,54.64645093114022,52.86142472756103,52.11516651070611,52.288951437693605,53.34839236758952,55.92589238010304,58.90441970742105,60.30247388911502,59.43511566541408,58.51504684341693,57.23797922013665,56.43034915619279,56.10101204809466,57.34383000302469,57.658956163487936,56.63362037823463,54.998038679412616,52.98174130728755,51.7868672060935,51.47329176914936,52.32284756421208,53.68973275866128,54.52893667557066,55.497292811463005,56.34083035072288,57.47782732360945,58.27134077175518,58.475436039589,58.560722094592876,59.2269161717759,58.690063873426276,56.98893943259495,55.245833279049506,52.36678612715274,49.32891818222324,48.0128010890864,47.73369087922865,48.79305951083063,49.085613624912675,48.855042283572075,50.16654714550247,52.411481220995164,53.10856007284509,53.769054209812616,53.94944336059848,54.07268739382698,54.00321756249191,54.52179166408456,55.4707112829695,55.619617748740225,55.217698108595464,54.645266357019594,54.34816401643115,53.22589556891069,51.82178898750634,51.166678828482105,50.691103378061435,50.75661485719471,50.703961167750926,49.93753791692259,47.977234406682015,45.549582290748894,43.651265715267705,41.6335128401358,39.03772557896356,36.197329263862876,32.85936720125677,29.770664091980983,26.612509514059713,22.943561604624872,19.336581400494946,16.099104471308657,14.148487884261439,13.690073010728625,13.772708751478802,14.304972799773822,14.217427374326563,13.856363745475146,12.423984721059139,10.669800931686037,9.629115123488837,9.116553137984171,9.444381780555993,9.837889706343685,9.907581168923963,10.26602102072262,9.931688691700186,9.201936589206435,7.948836113546983,6.604856523239515,5.85600352262039,4.823654150278835,3.9247169389072263,2.9690860465139064,2.2715247089024078,1.6812002001478596,1.2086395235209297,1.551355126234797,1.947280468277563,2.3764999802389704,3.3665025792979577,4.147813615845913,4.951156281832664,5.070262005990719,5.490300706887718,6.809040342183102,8.312645084727142,9.552166400281056,10.334473143580878,11.070215627424007,11.678141064396062,12.349214663119044,13.453267643751952,15.092710555530232,16.999449756560317,18.77193830105563,20.271771476101677,21.645994757569863,21.955927189763337,22.419768944745663,22.36314025448431,21.625886338652144,20.59345725426366,19.152409487796085,16.941212365834865,14.960276728813309,12.73869822344031,10.811300025379158,9.076337424878137,7.610309748489441,6.485825059892179,5.914375222277338,5.314538878667441,5.2922938181964545,5.496935059314224,6.0524233081370165,6.893706807823661,7.723772477201523,8.275889224310689,8.25942519480837,7.935524473558088,7.381812727732816,6.2761887417708175,5.429196836245872,4.435416023292255,3.366455145549575,2.898574317272885,2.6574365590671145,2.8924837097256826,3.4645926103421716,4.153212623823234,5.066601643658023,6.082326964357334,7.18237517437447,8.355897083620993,9.388287179288334,10.105068170191938,10.633341846467571,10.74265741915185,10.940046079908948,11.288125272090102,11.808937020697106,12.288352216346327,12.986292469254836,13.38733475100299,13.521781705402445,13.791882558149767,14.008698426476268,13.925643243463794,14.287189176950356,14.401554137214646,14.625714751301023,14.796789590812935,14.961186758784706,14.455865171061607,14.344137826273588,14.176852334213208,13.446172199091619,13.25373887729112,13.220561464064586,13.055241787179645,12.768183115766357,12.680362850913339,12.554320459219875,12.477156085272252,12.22900364860128,12.001390799800578,11.598369324226555,11.14109517015716,10.38275039466294,9.855072509413446,9.913953024357857,9.823923010795456,9.039445180535884,7.431446514764517,5.785122150084637,4.304506470106027,3.2452331826914933,2.302105923717892,0.8564981063663158,-0.4838856268008263,-1.507454753318179,-0.8155426094016356,1.4715348502497287,3.5763513840284316,3.8943780623998365,-1.0261508461529831,-9.334983431230308,-13.62697670405664,-15.564619049871778,-14.167028560478945,-10.206722974825794,-7.335658261607956,-6.668189699836259,-5.255101013284166,-2.518098095500727,0.3243335646119744,3.0241331537031715,5.362599457468756,6.77355069922445,7.459269680666148,8.054429212545786,8.160792960219254,8.252516766087597,8.927565873390392,10.304877348048244,11.838632712831549,13.674118117759786,15.310394270224602,17.095138944302107,18.921824277400354,20.71251693988953,22.34067775694845,23.82548702961805,25.40542317745494,26.5185542569737,28.0170899105693,29.796805428891357,31.59375358145521,33.141680168269,34.03210448487403,35.0913355408798,36.29136289143786,37.83104515726376,39.69035722270231,41.13925419481948,42.06071730445327,42.444426583187195,42.78677367149397,43.130108780008584,44.0194566055694,44.929365748600034,46.06487013795169,47.45199974761481,49.2418153755637,52.01425098702079,53.95704234587252,55.2779488814024,56.39756711825121,57.06379092973034,57.80749561693838,58.3114990025536,58.86103568757812,59.4881964308025,59.995091335518175,60.6099685185308,61.600034081515574,62.56693276408013,63.69497025309099,64.65385715816046,65.49129305071966,65.98754633480029,65.88580689428956,65.73997529102078,65.96444969658752,65.26892395604388,64.29721242007312,63.14064287100044,61.77536672259705,61.113429390513794,59.93672685683446,59.07647054455126,59.58892307586606,59.01588368179422,59.261722816536036,60.224948990558765,61.438959431984856,62.0897005125313,62.53001270142341,63.03631112354106,63.43490374360256,64.85290289993044,66.61792696994135,67.59252851949228,67.92278364927733,68.0645920711777,68.895194422418,70.55363015241821,72.27676272973395,73.59793458592333,75.31850148565026,76.47821919101497,78.31442286611939,78.88889351166998,80.20214603269069,79.22096048729955,78.60215789394478,79.74526281918197,79.41469610405002,78.79921499494742,78.73356559625894,79.62572938449364,80.28180596067689,81.30445984735671,81.5568220907878,81.99528338699223,82.87499457938421,83.5979525885142,83.90844661506243,85.55763827763627,89.07221497050682,93.23295806798737,96.24389127992758,96.96546328271404,95.29007135839802,91.32304381020218,85.2798717845404,80.25136494541545,73.03020864715671,68.86653775617404,67.50811611491572,68.57467303912351,69.84738002721728,68.38526669119206,64.04935754546287,61.28114685297483,59.30733857143201,59.059483334197246,61.041163756407315,64.6206519878421,66.24134009090125,67.51318287272764,65.95581027752202,65.58669863183843,64.19887808984052,64.05969411960515,63.03171568648963,64.48766652862982,67.22034061177091,65.51622477973851,62.156734869989585,60.027556881207914,60.66742014283963,64.77467741262687,65.21277387135851,65.84057764395399,67.17942800194118,69.65781581502668,71.65237693910892,74.1314847996662,76.00974990810364,78.26764617840982,80.83761942665606,83.83549075707656,87.10980815169181,90.11320997731245,92.73172181768717,94.02022080837999,95.30925190755482,96.14836400250648,95.69901419002038,94.55996764804947,93.62003069468742,92.2296718652699,90.1181117898263,88.11051758600054,85.6194629555267,82.46741080598447,80.24935609874525,78.80488402071421,76.90015043148563,75.90687635983569,75.31013014492102,74.38905868971162,74.07041732108307,74.7147792068635,74.95244361867258,74.99726378585032,75.40673753604293,76.4660908609454,77.49476655097781,78.19596164770351,79.21056317236007,79.95339162696837,79.184881221203,78.10024576751073,78.8351565626264,81.05465166072035,85.63312290169368,92.26189174534872,97.36542682442052,100.70767863947073,101.16626029229643,98.83701121315033,94.89587399182102,90.23680483595317,85.59191463316816,80.74241001886095,76.53818836685923,74.17483703060473,74.08881741256047,73.9023874195538,74.93600360961263,76.65716445326719,76.25093860334816,74.41246152990652,69.77517252074168,64.27442790523958,58.996208961049234,54.555847177335636,50.648302965953015,47.747535266637875,47.273574211844846,49.065680732366936,54.01818026280558,59.57869027522312,61.28235481543962,60.43525726981792,60.28285307601862,59.905784518528165,58.452034607514676,57.484869944168615,58.9182786084376,61.95438287069107,66.2670965549245,69.98853707493707,72.8488376109768,74.20760297546762,75.20953572687334,75.05294889113046,73.91392869860573,72.46760161259624,68.69165945869709,63.736538512451126,59.82399721586272,58.42988632360636,59.627237636500325,61.88422719221709,64.40365225463675,66.72104480483262,67.43542498295713,68.23842640760091,68.11424263344557,65.2166510615227,61.74716631698983,60.867375822342616,64.27524375671564,67.35633380195571,67.05428820967589,66.10267254585133,66.61252125237866,66.95578764319106,67.44540345104485,68.21642367473157,62.20952344765638,59.626905860143516,59.33622988990574,53.68846576024405,52.77230660666584,51.941630554512415,48.37568700112713,47.80246638380431,48.215484569383136,46.57043738093214,46.97493310235324,47.31618665352441,45.30970551560805,44.22365152817152,44.44832331423241,44.12591434111829,43.11181222560086,41.803263505759446,42.1673959596386,42.43403488701308,41.659089349130056,40.40319644944057,38.88450284186124,37.53079679071559,35.6334427081235,34.60395642392717,33.345240216956064,31.27342770785714,29.298359784327136,27.26129999151947,24.983516755639627,22.970571283046134,21.963818821826493,21.23929472076166,20.01022151781018,19.40482953240849,20.53101081576401,22.939838531143167,24.922840346345996,24.95576164548083,23.40468362683608,21.27957588286787,19.24780041921994,18.43497699744772,18.232477742688236,18.536630856327125,17.87866980456512,16.731488557925378,14.502069191027704,11.577840357835445,8.719758557932925,6.314453638687046,4.443543621863819,3.5178952923591096,3.450218863435532,3.8622058927389142,4.564392853055243,5.151122418669443,5.722433803249495,6.249191836726729,6.4935149584513825,7.096733840156729,8.018673071889072,8.426959058113866,8.638502946701092,8.927565873390392,9.444573691854822,9.49721326789074,10.352291233304223,10.853592803162977,11.76831320703359,12.355367298101408,12.458270103962246,11.75939798858419,11.245512454074703,11.051440578634155,10.964538870704073,11.048923185704242,10.701334198254528,10.633341846467571,10.214973392887739,10.564762260714984,10.695306540720582,10.978962553760967,10.689140968692698,10.570516213073464,9.727570518075233,9.136380878202386,8.096988489138141,7.125004579960157,6.327006759606514,6.102795641576869,5.877359310747865,5.770298723463153,5.2922938181964545,5.0319752456835145,4.573966968685763,4.214200462429744,4.085657735104547,4.0942348605256065,3.6139270396113536,3.6139270396113536,3.749771034863891,4.12016303480443,4.713532396360641,5.2053891096625575,6.03426725792732,6.35336856182726,7.065761758667878,7.242480459584128,7.897484196169879,8.69281269517514,9.17709310607187,10.108422783877911,10.81643015384802,11.130987951828773,10.928719202054959,11.511752142300109,12.118723793490732,12.814417269959845,13.840712441512695,14.673765258541755,15.2251082556724,15.585145581289645,15.69490027375014,15.615858790910522,15.165479181005148,14.894606715185716,14.755156615433865,14.639900497075118,14.502069191027704,14.530408303725368,14.339063430805155,14.311007464215832,13.31869296867503,12.56598377330221,11.673691669511737,10.784293120431595,10.39834695632102,9.914975348150332,9.42516049064067,9.279334980773767,8.853732504576366,7.918932918301289,7.253230617584729,5.2129297158868555,2.857308366407128,0.9357614557567415,-0.6354584791192622,-0.5519432128093655,1.3322422483521763,3.216985393903072,2.2679500247436977,-3.216985393903072,-9.685851500256527,-14.620849868390172,-17.73532293519088,-19.371611508482314,-18.8558977038014,-16.34815836130624,-12.821363431658353,-6.167387792057031,-1.7639631471242727,5.389350343821649,12.860294449353994,17.572886524842605,18.200510196369034,15.769621824681726,13.221889219540776,12.02527526993616,12.784341500630779,13.43433771666565,14.88767899057592,16.699252693401853,18.19201754243566,19.919311690064568,21.097919605632175,21.782185518572977,22.30130017359602,22.757237207152944,22.782412349331803,23.364311920204162,24.504605394339308,25.909182759814602,27.41453193513735,28.99264113636173,29.95671229464353,31.110430870295954,31.780923783936185,32.56678368447269,34.317772130678684,36.23734764240225,37.206458366759605,38.85977441551428,41.13925419481948,43.999898983552605,46.21891745864835,48.21546637387691,50.16885631652551,51.681146340776145,53.54814692357292,54.358647130792434,54.83907039190392,54.655550182526596,54.80110092724627,54.75454339368066,54.77771286938808,54.236625655564524,54.268383397481536,53.208552443973346,52.69607429984686,53.45029948045432,54.16692700491882,54.847032944293794,55.324682068432416,55.987243487756714,56.90026136339468,57.800908735021004,58.201091152252715,58.21400735542481,58.041029080208595,58.088360967191264,57.94738253210357,57.97063599008802,58.05522633500474,57.775451898476426,57.81146364831068,58.5211417695047,59.810182041037564,60.642271264760986,61.4262897709407,62.15047733249072,62.92341333941285,63.79660385872027,65.16741893647836,65.08368428045056,65.42656034042177,65.83912454365945,66.9317536815381,67.68180004281604,67.7240643950398,67.7456265399153,67.68180004281604,67.73521223713864,68.4710281993111,69.4160919449462,70.3148805035415,71.45703500799695,71.77882621926503,70.99988372924176,69.63841969393141,69.74230172497458,71.85078436929805,71.81553996773191,72.32036843055452,73.34474423648182,74.38905868971162,75.93536150029874,77.0403697724351,78.23172970607045,79.99883250115445,82.05379506375382,82.31037145631292,81.08968705039509,79.5656042980038,78.42909050779365,78.6663651314251,80.43609033020675,81.81670438339214,82.46424977540762,81.16662579690872,79.8308806927576,78.44543455083863,79.10053734644585,81.43256572066207,85.20491384138661,88.33789407893192,88.70681026341968,86.02393079756766,82.51403049778936,80.80573045528119,81.46306094529511,84.23961001424426,84.70290898399291,83.73326844206622,78.45330052402942,73.91932281154817,73.62272375724591,73.56137074372863,75.13870845445983,72.74731192901208,75.39701094682715,78.73073985583966,79.4928567647847,80.15099866258369,81.20258206371018,82.51710381320578,80.11735069219439,76.78645509638427,73.58434425032647,73.50710654854777,70.24554997253506,71.80375310115365,70.56446074840761,64.60886731167177,63.1311661019237,64.61735411144848,65.59446020908793,63.22275200971285,61.47325886643647,61.69925432261836,63.225083629614176,65.59520416260233,68.00201706348759,70.16785271126251,71.81097820157711,72.68487524145708,73.80224738341975,72.72671768456634,74.76263336348833,73.23340833756549,76.54529617570141,77.38069604981727,79.16426184326704,83.10258326476045,87.83675257045596,91.2628509918535,93.51789518471325,93.96581032991068,93.4238655652137,91.22412922474186,88.6506463197237,86.68397338735319,83.92750054456369,80.83013474312226,77.52094841956476,73.75714539195334,71.8220062203952,71.84420657924984,72.72057675539669,74.14692358001172,75.37090379408988,76.2056397761,76.11306316800062,75.6816144819837,75.4111077235581,75.93653037204017,77.48376669331267,77.20097349259501,75.79027468878827,74.0057380355016,72.3751353434838,72.2120117489489,72.4800021063663,73.11325518561233,73.98073410331745,75.06173437362696,78.75328901313877,83.37252250103941,86.85030094689668,89.12532455313358,89.6662199194944,89.08517619588196,86.11553508006668,83.48699157395063,83.67346592320628,86.47081283598085,89.62053860501051,91.24812573255257,90.61078096004462,87.95890236144042,85.09089761840337,82.96067705576299,80.80119860687164,79.16204929221979,78.12321978198504,77.49654294688378,76.44927357473269,75.36425415320612,74.08677922489014,72.20125047632577,68.97106139870291,65.8208793112995,63.382012859121104,61.56148975055019,58.03256695838188,54.257492946695095,52.176042403450914,51.73348701878636,53.51118580751685,56.40188025017425,58.356387096025095,59.0552758936332,58.00638195498079,56.96206905807928,57.60756186939003,58.7575548500045,59.21797039522334,59.3606484381474,58.95642867978772,58.22220946887794,57.110603352915604,56.3384319602778,57.961996360950984,60.22858178873056,60.66062458295622,59.49333147946755,59.51665101896012,60.416611458150086,61.11697545849879,63.96793802078759,68.83138146186177,69.34652506843572,66.48778775761686,67.13923170735112,70.09267142216204,71.59947055751611,72.53831460653868,72.69468586082462,71.07538048991013,69.53122098831523,68.43869856268967,66.1331907073836,62.3457824429003,60.49692839480172,59.237283253301435,56.33998685670002,52.39759572450106,47.51066505134612,43.89667932759026,40.36933302702352,37.93172036677953,37.93172036677953,39.307091164783564,41.613670011606885,44.27885015914252,46.6102865108409,48.2452502527149,47.71947434449719,45.56170516681712,42.57242756809657,39.23060351566935,37.380470099025096,36.59748362676217,35.025615972801845,32.30734206062897,30.144306514269786,28.950974010201204,29.305099279276565,30.058949156533973,31.191910756249076,32.44048595056496,33.329727455118565,32.91022404131842,31.714151228205143,30.56333446621377,30.439746180532197,32.082190156630425,32.754232138214995,30.558201670748343,27.532014229957618,24.631791516214317,22.35685896292114,20.543825501935963,18.793661003832543,17.61415598036652,16.760098718970085,16.169046162052716,15.167475472026947,13.872418507147419,12.491769219149955,11.287720488413798,10.437489258535562,9.309925113846257,8.513279692778918,8.351816941843223,8.284626950564421,8.453463168832409,9.346150893098915,10.676338301230471,12.342589177065616,13.298543543810956,13.469762564066022,12.588709512373379,11.33160781738283,10.19749956444837,9.907581168923963,10.2362734840279,10.626591497955113,10.591511276213355,9.424201654836075,8.081320635272416,6.869987005386869,6.203465419802546,6.389576424336954,7.455337128957526,8.503537602031843,9.662229293800607,10.5924195206736,11.156220575656548,11.73138432614783,12.023269405394355,11.935584131736098,11.758984740493297,11.264648396508257,10.47045229296993,9.727570518075233,9.026591191045107,8.869888465910979,8.559614214393985,8.513279692778918,8.345446668739111,8.507762353195993,8.640085175840248,9.291222770675642,10.007989980829493,10.437489258535562,10.66163562704906,10.591511276213355,10.212930881623711,9.688770858827148,8.948524129992347,8.130141200853123,7.371063721219233,6.559612996673973,5.8860270419674166,5.311784097865792,4.990341769325749,4.990341769325749,5.569344534171417,6.236411381702344,7.139469834066414,8.130141200853123,8.798764284989023,9.026591191045107,9.500278725799951,9.860827337216223,9.443216184826998,9.154934042085614,8.90587272853289,9.132232074985929,9.188797266909743,9.794567558015276,10.347703258256896,10.79548267280231,11.075298152356794,11.357040050406054,11.49857864545075,11.64056236464054,11.733960871500607,11.474646934196295,11.83248814903028,12.15310760362751,12.503456909939816,12.045668704736324,11.583436635493928,11.900177583081781,11.636649055504476,10.409699368168083,8.03678505825959,5.105649999834192,3.0502157217470907,2.445307414531389,3.551050604604537,6.927194666376129,11.28601512963965,13.016305135551383,5.724807777626919,-4.683704115844829,-11.134600395166155,-15.810444534014067,-16.665056468935,-14.343608920228723,-10.112036321208482,-6.550182504043645,-3.21283527395157,-0.9315550696714572,0.8916904137912212,2.9895387148406156,4.2696035459080655,5.324804018514289,7.247309062168429,8.856544042319092,9.590083581015406,9.837889706343685,11.058837072179706,13.234429767487162,15.24583702485761,17.279278852648567,19.015641938021197,19.915029561435215,21.095030192455113,21.99296164384619,23.00351235630718,24.326956367504113,25.83368588304379,26.98874860952383,27.965542957012836,29.682286668880547,31.940703476281364,34.13589625834784,36.07829765010721,38.44697673238727,40.39365370360393,42.27370481442353,43.87671243728578,45.664678817465735,47.36625782364772,48.34247644760158,49.15838893800504,50.14482048925091,51.309951055539884,52.065618899507804,53.11059549946549,53.70363120206681,54.33403734083108,54.462312516538695,55.266216217447415,55.575423479734766,57.140634147805685,58.946693700141104,59.9976327247654,60.776193294272574,61.70615361574444,62.62228089253672,63.84000933479098,65.0135757321703,65.28834055478207,65.29575131466804,65.58140261026651,66.80139818120593,66.8556445331417,66.16346601054086,65.70155525831757,65.38427592830398,65.11551461989531,65.61750764071243,66.68741173795536,66.94654087734799,66.96415310195171,67.51318287272764,67.93504471571643,68.0864801293637,67.5400534287748,67.6672290452706,68.33885795381835,68.01110214704738,67.56489760652558,66.6022757694254,65.6289102027092,63.268747862578586,61.33022932177793,59.841356109901255,59.87569796106517,61.0399900255985,62.29246131377332,63.598461570107354,65.0124837550584,66.308162780769,66.95805847692161,68.68209675152721,70.19670230788566,70.90649451958103,71.276074940505,70.52865763102737,70.30794336041441,69.52351386799903,70.80696439413029,71.82035217648013,73.63056773412632,75.25646175924807,75.6032219399283,74.87601891510788,74.12291457235042,75.02004622868675,76.14859281728583,76.14859281728583,74.71176249189821,73.3124766440413,71.30447077369101,71.31419102450167,74.4879633993987,80.36883392196758,85.57448061905019,87.8523706291021,89.01436469024182,88.47586065439374,88.83088815144185,88.94397715911651,89.07379590210142,89.86360916668491,89.44374884411754,84.17617622843751,85.03574730630582,84.49099869666829,83.56077561787781,73.9046933952549,75.96378063858297,74.23526336881817,76.0636419953939,78.25239235245184,79.71306520478167,79.59030041316772,79.43267891044519,79.32053247796857,77.67841810557196,76.82358980543931,76.5760470735748,75.39490064562834,75.15031406978716,76.2756366879622,75.513112956962,73.89786916119714,70.98292822854597,67.91284688322749,65.3273666487956,63.946496304898076,62.61255576008819,60.506660750484805,57.99465746603053,56.84643569529627,56.14803612961143,48.89112619996522,57.243494896910576,65.53485721733047,65.29759798590825,63.23670285061665,62.302628658521456,63.260896407738365,66.2395838648758,69.36123236825924,72.94970278783025,75.3878289606569,77.05230525547547,78.36027824502206,80.12063718054534,81.93054827324029,84.00805785156595,85.6693416552617,85.9304807808234,84.48351971837442,82.2916398899678,79.49199449268006,77.19078748259757,75.09736832109388,72.44108493140871,69.18914882517139,65.70477227720652,61.897803090342634,59.93139691428593,58.63672738878111,59.822797776690166,63.22657638970903,69.51198460480197,76.06076665402999,81.1288202716149,84.41505747725512,84.73763382055452,82.53556030648647,78.58098547963505,73.71750234600262,69.45698448857952,64.99628373528833,62.42650452889431,60.843038098863715,62.58195613899072,69.08162583385457,79.13592194380406,93.06650311855435,106.6161103509336,114.0253994826142,113.8988048457698,108.4349775097596,100.34866628735128,92.26397433039035,85.60126860977665,80.0342598408417,75.36064441416117,74.0545731698602,75.72634519800631,77.13621657263427,78.5902017545634,78.83052562483518,75.31329189480017,66.78770354302816,56.04419458881477,47.64256769784992,43.59090792851868,42.344160468781084,44.03333573090004,46.96557634495564,49.83924814187234,53.43757625227069,55.61512198072649,57.743543827517115,59.76847550366971,59.70715962615887,58.17255426757343,54.550170609423496,50.43504892703762,48.00112833965308,47.064815989565666,46.76085882442883,48.09676954579537,49.09240667161928,50.71062296038586,54.25436501453757,58.83814609893552,62.58411826637659,65.18089707930201,65.74980040174249,66.20687609249923,66.66592599147485,68.3637333958578,68.21867532010972,69.04638313306192,69.33303483242905,69.01510967251886,68.56255413669255,68.25570270117589,67.42687339927043,65.50608028770701,62.00393599706749,62.80681299070472,60.76875626041938,60.139309469118054,58.90846925883675,58.12150465667923,56.52223143893822,51.37405244429941,49.09643943825097,49.25639365413708,50.010372477278246,48.688810257600906,49.13085089237367,49.2191231994261,49.08564292190343,49.68347898030651,51.405885809800196,52.960730856045785,53.13015235108253,52.59964018559715,50.62245327160822,47.913297485439934,44.709160681457526,43.085915263462894,41.84052388637184,41.243550682410515,40.38366637779913,39.239981040147114,38.50063546616868,38.42080812772458,38.64403329080115,38.87943270202273,38.35751068044523,38.15133853202717,37.30389693393667,36.60193645064051,34.91935132549119,33.75050209866116,33.064404137288,31.994176030415396,30.78412587943377,30.03046479330504,28.627178916666274,26.749577833645574,25.967257531447633,26.057604846145782,25.860658351503865,25.513853359242518,24.33641226398241,22.249030837977248,20.376461108774485,18.88339112500976,17.715746395458677,16.54300698781664,16.508290471590573,17.127384688312965,17.90277045278819,18.43497699744772,18.648222258173494,18.006815802945106,17.05198106447151,15.46125088178973,13.06721933020012,10.77854725586047,8.978962831496027,7.467692741917959,6.8195184969629095,6.709874306774707,7.209979016599022,7.653964801202035,7.755254445955141,7.666835676216243,7.623385392501291,7.445292643252385,8.39113635741504,10.27532476220332,12.444371253464357,14.25349825546944,14.82331473600548,14.800890081099688,14.199835354976184,13.408183513456734,12.769836483267905,12.648197168909444,13.109224705862074,14.036222575581231,15.141014795102537,16.06309492665101,16.658653012672676,16.918832249796495,16.927474877709706,16.78898512302208,16.383521582266933,15.483425093481449,14.063229981263776,12.774174439977013,11.580600833773019,10.872212657660144,10.241308685679764,9.819260275645847,8.966389439713456,8.488981163934827,8.351816941843223,8.466157153194878,8.710545129638511,8.772752997761682,8.984682794846027,8.912667424649173,9.026591191045107,8.78114865340319,8.536483845535855,8.113807354235744,7.801776758764242,7.341239866987734,7.00937304019725,7.037934928402443,7.066718229394987,7.125004579960157,7.461974160804075,7.446670156794734,7.5946311771508235,7.5946311771508235,7.5082775193350955,7.626040852658878,7.829110194903335,8.197049113651014,8.629728677781133,9.539379877855646,10.39834695632102,11.264648396508257,12.167022626750528,12.97738543238145,13.674349456994474,14.008405059305243,14.36997905549078,14.59197748015491,14.344137826273588,14.344137826273588,14.148487884261439,14.007983091512031,13.695854765105915,13.779424653085778,14.036265967370948,14.437072630864392,14.635745993144068,14.968965526320384,15.021075540921652,14.509723979260983,13.95313821276978,13.141463190516683,12.167022626750528,11.244196718407736,9.516037850584512,8.02315517707937,6.149891921569011,4.624144692318914,4.492575273486078,4.935615190758463,4.284207204071326,3.072000208672897,2.0648186764210346,1.2553060169590013,0.6200347754578058,0.5127000148095526,-0.0,-2.7891540865456115,-6.6387239348716625,-10.984118170648065,-14.974141496353315,-19.11406606804177,-22.34062954951231,-21.733884243785518,-17.1362482032941,-11.799251361186105,-7.36619832476426,-3.079712488367935,1.299490843619443,4.8194404492966605,6.4010386229898275,6.397954318487555,6.272175847968199,6.068130718358556,6.189881930993736,7.701857652390063,9.737006329680257,12.745313104830055,16.155396696854506,19.754534416204965,22.684952878229602,24.34105605251675,25.23390972224246,26.19574178843887,26.7942243968924,28.245719180675202,30.059332896480907,32.33016345039037,33.8882528923784,34.65007268497775,35.33552002615193,36.74744695052231,38.21943164135525,39.982025351673954,41.61763650048338,43.260217007367494,44.26637500892523,44.93356951711854,45.066223984699846,45.79388468197017,47.57559129608423,49.696873800163544,52.285038577979435,54.01504898645895,56.71741719079716,58.93485461061025,60.561487718656075,61.76577768801714,63.08744275390294,63.865717649141985,63.86091434106472,63.393040409959184,62.93706595891755,62.93706595891755,62.31082336406043,61.42683037836263,61.13068368447566,60.37623691971007,59.830533072934394,59.428939927277405,59.70461519354478,59.55724862267245,58.77859114175691,57.60966896485469,57.65590663463813,58.197018885205345,59.11897038557167,59.36463053930848,59.42548363946335,59.709347459345594,59.341734451763685,59.504356784296746,59.95864748584635,60.32932140977645,60.26993917578081,61.14654176844116,62.22424787599725,62.771366389841155,63.76970427707946,64.32750682738553,63.93175271066777,64.25341535338694,64.24188841032588,63.972899454352444,64.39783263292169,65.09132915537059,66.2812989890939,67.61983948636102,67.88709188312998,67.47145314737047,66.89369207599664,67.04339344524385,69.34990306620517,71.34635155549435,72.61861310107484,72.17720264574565,70.85334022937778,70.54139945085234,71.56507986382942,72.80406401715707,73.8940738498911,74.6926543587776,74.45022135442858,73.12758349832454,72.17291073499817,72.13606258460256,73.77354421021613,76.66930764651282,79.61914793239512,79.6627296328565,77.61355049084425,77.44567961390875,80.69194194160207,84.83739847663807,89.4129979744658,91.29395810464862,92.51029120509101,91.11117470644228,88.73255280958298,87.79244099783911,88.64248143281326,89.44374884411754,85.06853472580276,85.96989293156693,88.63610404519797,81.54653696261103,80.84463068416682,78.01534730602478,74.54801308771303,79.73397948027525,80.02355894668456,76.48528780962025,79.12277165465343,73.47044496834602,74.60687842063102,75.40847603480528,69.1210264034152,73.72662387637247,77.25754844239397,69.04614204766425,64.49772319541938,69.79188991794459,75.52160876692521,74.30222659842498,73.59377053237603,70.68567140184963,69.30028766414594,58.66113624809849,65.59374653341456,74.28191302238336,74.36713482113929,71.03220814648346,67.0331815014797,65.17482795251223,66.08946183554221,66.8801381590891,67.80602027644308,69.24797963276167,70.81209055575096,72.43044603947007,73.99512958943347,75.6027312814102,77.48250908746644,79.11841238986298,80.45181819595967,80.9724109880516,80.87173976718505,79.09017924757774,77.40108195224693,75.54654081801183,73.62855804527716,71.97041199225858,69.70651561365493,67.28335058110468,64.72742386088807,62.443323396508376,59.72249797091273,57.17399057488516,56.54116334279294,56.51501638428249,57.10852275775514,59.05235897262674,61.53586123713786,63.56707699721734,64.87378499401889,66.29967510443917,66.95277316416288,66.8014426951577,69.84370685976332,75.99070667160812,83.3099711986751,90.33705222428547,95.91743326600893,99.7246012533569,100.57485642082409,101.1094508430031,102.2218209175569,103.29860091030821,101.53051884528476,98.4689193824435,99.35788825831455,105.55242966481065,111.62588634048808,114.81213924913011,115.16083652108163,112.83919931584457,106.20067207889497,98.16780905926183,89.86096080844374,83.16831211620061,76.80528868957519,70.17752899420027,64.16543389767949,59.370008882956434,56.75952187716027,54.91468273325658,53.311684129990965,52.02325542695607,49.7213233062571,47.819862052805156,47.68056793890075,49.615396225301865,52.3343931757658,55.46639643483042,58.509786591223275,60.468839579255416,62.209559081427116,64.44003390347363,66.82013276254987,68.54277842409803,69.50873918508724,68.65566160491286,67.13148953583377,65.94632989629875,64.92465866412992,64.14223888511498,62.17336682650944,61.23600723031427,61.06340017265345,61.179126105649566,60.29859252473082,60.956878395575934,62.69362032291982,63.48716723751255,62.61867968126545,61.77536672259705,62.0267333512967,63.485738051684585,65.28086351964629,65.92228325158001,63.582373691160804,61.53367654768257,62.21205472089914,62.551390616873356,62.32792417533615,60.242305720136585,58.17259795727707,55.29807309785809,52.18296616770661,49.20766871358782,48.11084121348743,48.06223697369116,47.96229634985953,47.733987489466394,48.0214131559945,46.73069274445977,47.4031708588743,46.62267379053406,45.80244021499906,45.78701046486109,44.29463216773381,44.613349080342275,44.92432760464735,44.18476481819759,44.409343069884066,44.78046213324203,44.85497587334995,44.571332799908376,44.43413538288223,44.364205885040356,44.07020273096018,42.94936711056671,40.930174735858856,38.97151555745632,37.36661932729609,36.341286371719775,35.53768748345785,34.90834474944445,34.4341372793786,33.60411836268324,32.31243561516281,30.465502832132078,28.883429345906606,28.535151886255075,28.208338006882162,27.31458481078362,26.6574081842219,27.028955066334483,28.96270567595619,30.583348951742998,31.57327027462952,31.478650394749373,29.629068341333202,27.739007579241164,25.8179611369496,25.162190582163642,25.10589419823312,25.09991387594999,24.48767149335306,23.653404120649956,22.275881746584936,19.60264465701534,16.848655423138805,13.589675607687454,10.663109916230605,8.247992124377415,6.485825059892179,4.933277057447695,3.957524566116787,3.094101549292959,2.479273035907131,1.4173366521775121,0.3515263493131705,-0.2329544042190639,-0.3451737611665593,0.11276418318802292,0.5638933098187359,0.6807542635927798,0.22298387328278027,-0.0,0.22126201114000213,1.5602428634835213,4.053548057852298,6.842762740460124,9.424739235011709,11.577840357835445,12.824378159244384,13.845478239670127,14.82972480267807,15.929870678220325,16.545195870869183,17.000088446021802,16.732819672200197,16.189208949445522,15.582030819255431,14.62598812478494,13.947291214653566,12.847683444933761,11.907444696929218,11.4764631907811,11.709566883836262,11.888653220449324,12.314180195921328,12.627654256841144,13.061531276358659,13.66264973183648,13.98337366064607,13.747968774720226,13.165779978462927,12.064033374864552,11.113045233407158,10.10057648605808,9.09949600693931,8.396760646095952,7.97903220088119,7.539456442347031,7.214256231499313,6.8858140747051655,6.794692743526758,6.54043100908501,6.990838296625109,7.727771379505801,8.65759061973998,9.762955584677963,10.59873748636502,11.35416769159908,11.79584322062621,12.016196370748855,12.28393593064173,11.912070433422176,11.78235626527852,11.445072694987141,11.763534492671708,11.787155597016248,12.013891428570288,12.303958823914046,12.804290789495614,13.233995319762458,13.981237620687436,14.635004272156332,15.284566925673538,15.899495556831791,16.433433616735833,16.826348780089646,17.386987177848955,17.837808250942444,18.117991219186337,18.75263218605815,18.648222258173494,19.014405650646623,19.484460704357197,19.284733711256635,18.400530589818526,17.9832146462714,18.162788540593855,18.11485079923709,17.58795262699049,17.507141431230817,16.6817996540648,15.213409959342899,13.577128507915749,12.065673669673899,9.856898263549514,7.941072839832734,6.409646316704682,5.687499828703943,3.2372335788169275,-0.5256336235257333,-5.351980541241441,-10.899463018636231,-17.383404225360124,-21.91351945633409,-24.979993859852517,-27.86300584963452,-25.419244109656685,-20.056046927894034,-15.296522614818821,-10.428560962295768,-5.005008433414594,1.2679303011570457,6.131320868697655,9.128259619828437,10.193820140490006,9.782423785881898,8.581714182106555,7.55958408223943,6.7915308364688345,7.084538551498653,7.883127124778253,9.13791553639631,11.030430825854012,12.881054400328802,14.683766536458366,16.557099700289456,18.46831123161875,20.752020167828313,23.557206921289794,26.470678745758942,28.66883759117994,29.75769382973263,30.491415769984446,31.347603552027092,32.44779472396847,33.550668553111315,34.80300525558156,35.92377528999555,36.465702871077994,37.40061166099609,37.50602321051745,37.7573213930205,37.7573213930205,38.4321429206605,39.65801288281808,41.414353659067835,43.584644186206795,46.114575515839526,49.21726402803369,51.53439754810442,53.541587633017166,55.37585047072608,56.8182218452017,57.5522058882896,57.64680778269223,57.109997124237516,56.511153091085426,56.22302759097164,56.36861960189015,56.13283166651443,56.28021170678177,56.48899360869909,57.33674883996894,58.27644414295033,59.01701497784023,59.61419738486876,61.20906897612255,62.17310339523251,62.83762153745227,63.38586510428007,64.41010144958051,65.33922960555282,65.8269761493702,66.1378995884901,67.02055230545544,67.50980927242823,68.34717255394112,68.8213407523385,69.1042315520711,68.56384780691644,68.41365426224431,67.66378669372507,67.1942837119001,67.13293770324321,67.26596697404364,68.45344249298807,68.60603936241743,69.15595026052085,70.09820211197939,71.45052856997283,72.21399526459092,72.92361901254324,72.78554906244042,73.53249470930152,73.96003846563485,74.29136528629166,74.10185387906704,75.18008328037054,74.21207180211367,74.32240925317818,74.73478332883697,76.32873119212574,78.4165629363247,80.24935609874525,81.07602605444842,80.88648541278295,80.01259039935645,79.64219376843518,78.7362648585439,79.19913391134604,79.22119556078358,79.61115914525224,80.18960746356528,80.86776844825623,80.1493540784395,77.7652580515257,75.51150565309757,76.80590076484415,80.15419353330236,84.1712803458449,85.04597133494306,81.07106235239037,75.6243752206516,75.54761044685766,80.42297223944466,85.2363662228592,86.01197766302877,83.4327609321853,78.26304225288672,75.4428582043667,75.11676162001928,77.54330556693479,77.83975791390012,79.8592227916996,85.13251557828455,79.23262166425525,82.21394640716696,82.47824535653022,83.14428091942952,82.76976807789653,82.88793041848953,83.31374521095485,82.38630065113463,80.75829338617635,76.82358980543931,69.43099131135988,68.41019431583582,68.19861689227946,73.03829830646893,72.34989677038317,72.10385496624957,69.23418055984065,66.35888748506041,60.030379628477476,63.78865662624032,66.93109092967552,69.01629042987489,67.03772721009877,65.64240347193376,65.35832679172647,65.60321237569747,65.46405947366915,65.34546134080728,67.34544758678229,69.1983165411349,70.45467465119047,71.19423404099071,71.84884107931725,72.23232759952522,72.91216936026571,73.40850822290153,73.62799259814003,73.43200306426807,72.47440974211811,71.49739293862379,70.81656069574645,70.50608654445611,70.09100039338453,69.71078710272798,68.65534671822493,67.13081696602025,65.66555850609015,64.73995921824024,64.25273483459728,65.45419027869329,66.78770354302816,69.53173716021722,71.84217436923898,74.19149050799204,75.58843546726132,78.27696629287394,81.01017008119169,83.36749588161385,84.31114711925659,82.18681182490792,81.54216263500176,84.51976529363836,88.00697567135752,91.86434312851961,95.34304828708053,98.50554018032807,102.70516026884566,105.79137721097906,105.98786947677904,103.8318201847905,101.73306666582249,100.50365650395986,99.4247392703951,96.15746726198981,93.15966466053496,90.74250132738084,90.37287658006902,91.23734620394094,91.60828899210223,89.13379887288565,84.69399201402398,80.41550918442235,76.23427157925649,72.42482921652615,68.08511964582493,63.48760549253282,58.72942753516876,55.11157940519299,52.49960566434004,49.484657406859924,47.51994651860537,46.709813945329536,47.483237665755205,49.72573359220208,52.00679067231862,54.96935859313844,56.27584781784172,57.634897879902724,57.249672574818135,55.68983892137975,53.49661870275692,52.56600868191845,52.80854229196628,54.156722999197655,55.2651541058265,56.23988838259292,56.55222208007482,57.98128183158399,58.570391500730224,57.69267593548611,57.764988606974924,57.99464403590876,58.9993093626092,61.46664314841607,64.49050949037158,65.8067407614241,66.07072123937206,65.87900334438025,65.96848516644063,66.81666124033555,65.19258933999221,63.23513910895275,62.47208614623122,62.878734245521,64.1964142451597,64.30303366201551,62.92795383803274,62.518977710514854,62.77212133975998,62.342150675948396,61.32021809356112,60.29299939163573,58.3012072713106,55.90647970647158,53.53872936508001,51.358184393866836,49.97331178066194,49.137605251591715,47.58059856822089,46.26599859467186,45.0,44.697651703331864,44.545251867788984,43.840309760485866,42.40102906033652,40.982988085150765,40.55076153956442,39.79041682604115,37.54720820019394,35.29232644037011,34.74875297674562,36.432856038181185,37.767570612425295,39.12776607937653,40.334550508638614,41.06669069716192,41.076075325040726,40.58013256252768,39.60281989106978,37.33872541683295,34.122810695416526,30.37276194001426,27.56139799058307,24.96275247084573,22.50062990351638,20.9904676477249,20.873763264402758,22.151157381210794,23.905558177136946,24.63220209531231,23.82424243348478,22.05104561798265,19.85812484369334,18.646877841568408,17.9832146462714,17.682859781985815,16.504342661177976,14.798754461676937,12.420432892164776,9.031828328147471,5.710629148148201,3.7685026463845386,3.4268345447204047,4.389897920364551,6.37854629249608,8.59854643245038,10.414387933330605,11.266434485062028,11.417927807976495,11.611460535360065,12.194684349031807,12.779857733692566,13.659689551079628,13.955158980891047,14.090340241890999,13.928320808434178,13.555707282755227,13.851455937206111,14.193536352536823,14.743566534681909,15.292965443359313,15.397013906210095,15.397013906210095,15.886396760211838,16.443728664474524,17.055843758262988,17.28378440021953,16.9678924553331,16.216397460129233,15.205963900584536,14.229048512663708,13.081391740714048,11.93090607325908,10.452747596897172,8.854942813078182,7.792051065576279,6.591094679038031,5.770298723463153,5.140406097904255,4.426175616710027,3.702935739498801,3.0876960071967576,2.8040806380889087,2.6657130843551546,2.5603429761184193,2.4490156242391805,1.764222021863613,1.0674755928851,0.23927697093592024,-0.6030669437172999,-0.6081881062318664,-0.0,1.3493537038314816,2.6857249465838127,4.48220899530375,5.75825052648266,6.668189699836259,7.375194269903438,7.829110194903335,7.829110194903335,7.5480140017690545,7.813038051793776,8.68307065418183,9.560092731770329,10.517437036843752,11.19394421451074,11.657497745826475,11.797261789659506,12.234741149443781,12.605612743541995,13.118696392216313,13.751464021505152,14.459400426856105,15.345773593484667,16.038578717766793,16.202842719574296,15.840236502109498,14.721472021202068,13.549192450418733,11.856783447290695,10.250120317163674,8.82207744497855,7.18675459960845,5.868692999251643,4.755264196827295,3.717961290331002,3.7930630465515223,5.5028836446289136,7.431428045960857,8.220612949403751,7.207624413129984,3.2705364481254056,-1.0763876838931872,-5.684918000799204,-9.319960179330046,-11.888637687202689,-12.847683444933761,-9.987409023410395,-4.879311955875986,0.22740792656930642,4.6471121725300915,9.339342766840142,13.828630859726287,15.798652715715338,15.782963468874259,15.312837346659355,14.546386958767803,14.432843231168706,14.972895334307518,16.06309492665101,16.962745133097794,17.668352123267226,18.36854504040442,19.39917538837172,20.297542220618443,21.27756687039366,21.996734490345464,22.506296312800732,22.962123231318827,23.51976956296478,24.4961559817896,25.814904522972455,27.93008816226247,29.953566713823935,31.717111826319474,33.088769163879675,34.7731529797458,36.522798677786,37.73402705048207,39.2823565691608,40.52632156547969,41.35373138061788,41.392790365871214,41.91945860351995,42.7442687579591,43.60994019771184,44.34147143199987,45.58762787895233,47.07180941336757,49.744912580542255,51.158112753749236,52.792129187942436,53.88070696830089,54.629430343056505,55.77763368406958,56.9428841126369,57.838183912341215,58.751222082868566,59.69398661585787,60.475527145396796,61.03236105981885,61.01353322871167,61.25157800816077,61.67826427335315,61.79836365972912,61.63466606448975,62.23644007844448,62.17592499665572,61.78728393539745,61.66958369344092,61.842427866618856,61.41655094292045,60.454539417711445,60.139140149699585,59.97473931716379,60.002391655534836,60.2852094215722,60.622136684274324,61.128616902793745,61.1669500124605,60.46117643181884,60.49483940775948,59.72491816423935,59.32460032423488,58.96960883545148,59.39044450585936,60.31912562287248,60.28684557287945,59.64339070314833,59.68046207187285,59.29027482119852,59.30676198791575,58.47915340828867,57.96923925042559,58.46291144041874,58.95455769373436,59.40222370363804,59.701267215467986,61.02500411368176,62.55435234709837,62.330329580085284,63.08949122658197,64.22044647099385,65.1943711423025,66.60122447162172,68.7268260641276,70.51711700879335,71.24736852421475,71.74462480390649,73.62357407361415,75.35911031488388,75.67229105789878,75.70196061120043,75.96377903148486,77.53628869874063,79.58742487598303,81.6130057559563,80.77609297665808,78.29457778137314,78.34250214936263,82.20794876996422,85.92287714902278,87.21611948572756,86.5063036537099,85.32581848146512,84.65527535297562,84.95409430688333,84.65856783586072,83.76162692504968,84.57603476045377,87.27364202841821,89.6188555825806,83.14364708735147,84.48351971837442,85.53827766151228,88.48453336869923,83.71994480398624,86.82750282010842,90.75721843561362,92.94194740618032,93.05605646882115,92.41800393011829,93.65445367667276,95.08187827483967,96.76279801450045,96.42734032764648,96.09116083998067,94.4282441791832,90.57012536100747,86.74804005169192,79.43901617439963,74.00643496091854,66.24400279030624,59.0956518414182,54.42375717949007,51.5626824602573,50.31205530380608,50.76458700621858,47.760572897193065,51.543975937973464,58.810063061429894,62.795975272039804,59.215882610920765,61.86511806531868,68.95615444226378,72.39453115367695,73.57303190752181,74.90629317170924,75.86816480020163,77.11931631086587,79.08262673359216,81.45300030350563,83.68467061855955,86.2012558526463,88.93473071031525,92.17479032919798,94.27699597205306,94.86451050848633,94.28914609536795,93.61267895354555,91.81830010378812,88.78110409469687,85.6594983213896,82.74297149877887,79.62991916033069,76.48438205833526,73.54221908856564,70.15257098058495,66.6606741400963,63.30653672193282,60.61663090406823,58.404551348488056,56.56156964227899,56.661312138836095,56.48695113651947,59.13411016961242,60.964554962664714,61.52729450187993,62.22204650642987,61.59946701540413,62.05856896941474,64.99628373528833,67.92936036869587,70.36125274373009,73.59145010366962,80.48135776246514,89.31106053173994,97.16656667166836,101.11877323875142,102.62090418295101,103.19853733284327,101.74259036193372,99.97087152308276,100.20826123145163,100.45165035757533,100.85189454909091,103.07133348153792,106.7545752215406,111.37058941730112,113.29153495864144,110.20089494728714,102.56893780387198,93.0708368863491,84.593008714877,78.94855979880907,75.98908781541034,75.54557146600258,74.36167325531186,70.42901725208809,63.026358600847935,55.3663399560943,50.96058047048234,50.50233436680072,52.59910599523486,56.39419248836515,60.448316725294696,63.70781699948419,65.80858979076471,66.99113739020534,68.08180243734677,68.41434020847329,66.95196080200682,65.92750484585035,65.06796140594103,63.43494882292201,61.417182564610464,60.660001444776015,60.096499207725124,59.529046950536824,59.11071682493066,59.8901653542966,59.81938882698564,58.53133188207302,56.40650814501801,55.15910802240668,54.93224966382002,56.14899620855562,57.672301592806804,59.13668429191354,59.27811821606336,58.85252599041935,58.21132554688911,57.69723296663527,54.90948730994745,52.33919739439024,51.39234827929153,52.096730514885444,53.75173910208722,54.934912236401836,56.58007687861274,56.707613547228355,55.20266245953293,54.43994526472668,53.03166124648942,51.69286768160863,51.35708440503972,48.70917067777167,45.16052248532436,43.949513794133644,43.39549702512219,44.13079869444381,45.6296002413219,46.484777104220726,46.30723713680454,45.07533338575315,43.7335467501331,43.12336893003833,42.64258822678695,40.00027303645692,36.958778842249515,35.11351030358083,33.97867244039409,33.529313281833204,33.310581554881615,33.69006831407853,33.87204210857823,34.082468490180325,35.10069059714674,36.535486963449365,37.53479992538963,38.356920594625684,38.70871521006277,39.24540931104951,38.96791123394085,38.65978159968341,37.201785217700085,35.51342495260337,34.10032739473232,32.4306969046646,31.738193822329745,30.946093711697074,30.07324529742085,29.80819972411911,30.101293526268982,30.82339733663776,31.92941161827734,33.32042859152959,33.66156673395509,33.48884672292772,32.967022972298345,32.31243561516281,31.210435266743072,29.50307298603865,27.854410491649734,26.565089426124572,25.477017789482936,23.647750466048436,21.092304171815073,17.4074433967291,13.21464828607932,9.856077795512787,6.8658439807328975,4.219088639551706,1.9869908715535909,1.1481035620260134,1.377588330853815,2.0659307643673723,3.084831386644145,3.8217466019700863,4.274740636418771,4.126412622881131,3.7835659001477926,3.798744233713241,4.443543621863819,5.501287384904746,6.662113128042326,7.441399294923494,7.951380259528668,7.985417524675535,7.922724554179548,7.956345356752743,8.398362423056225,9.55425698841333,10.872868081642213,12.21232222024651,13.246908353797977,14.091267098214265,14.761125232916287,15.04275519983749,15.193832519483399,14.856353548589507,14.576490046656886,14.150435367422169,13.89241182701005,13.403473568512341,12.451497927906292,11.565372062069603,10.212930881623711,9.425988873957172,9.145253250164695,9.219478845313603,9.82936974795976,10.19749956444837,10.11272310752453,9.577027624036557,9.188797266909743,8.810111913127203,8.76459630636788,8.736859544571304,8.727311645223844,9.050706240071312,9.194269260499754,9.277666833827354,9.319960179330046,9.023170189975943,9.306127934200555,9.076337424878137,8.984682794846027,8.66739572730877,8.553574740499341,8.292406218592788,7.739247053880944,7.456442615414092,6.7779840863107745,6.366212405378651,6.274920852846166,6.287859694067461,7.080495172678723,8.02877399337551,8.873324018758609,9.966938925004518,10.461646432452435,10.626797682842318,11.287720488413798,11.900177583081781,12.183680390943138,11.30990062169218,10.085114468567756,8.445558345918661,6.10838115174082,3.5636577940410317,2.0675403794128466,2.5354243478908116,3.260844587449698,3.7262033183398877,4.964252806427454,5.733415540981766,5.951461348734621,5.29413878141159,1.6201002617933062,-3.897668187218053,-8.829728075703496,-12.222862224427661,-12.41263676813866,-10.111262648769126,-6.696417733232416,-3.722193909160231,-0.3142540392364941,3.378851787688103,7.321879176462306,11.162112844428718,13.592063229896773,14.96570013826871,15.843090531620895,16.70951309045725,17.149914510336973,17.385934389091588,17.627071791135247,17.804615124372862,18.038928244847625,17.901360316060412,18.099876728160403,18.907354503597748,19.919311690064568,21.40119880220352,23.472308270165293,25.669080820587332,28.224632524669,29.065475905128885,27.89728028862216,26.417625054441658,26.61499085866258,29.197483290576084,33.90628300436918,38.014413886712425,40.75316088801922,43.00133521654948,44.38536868358244,45.0,45.41123332920375,45.5576067464735,45.35497403457621,45.14471330754371,44.926840795417924,44.92608412215168,45.82375951109996,46.58067459320244,47.8699722519789,49.44489340632962,50.48951521011332,51.14667830669753,52.3131390779223,53.53790920006651,55.06641237758354,55.77418322963903,56.141840029592295,56.08688451130886,56.114284226645196,56.141840029592295,56.4787082247918,56.98893943259495,56.96323434638644,56.94143301301194,57.12591361370084,56.87307110035591,56.97159832719657,56.76513814907327,56.61565774521197,56.80355946480372,57.4259901227904,58.473957088625696,59.17234060882535,60.014551698534945,60.1847340723369,60.667193943573416,61.73053961698991,63.22599011513013,63.955824314038544,64.89843099895154,65.48783699278724,65.71286563342456,66.11035041902545,66.0131254686156,65.4861979844734,65.09132915537059,64.7103379640845,65.27409925307059,65.38087684884958,65.86932436424233,66.77034327696167,67.33426340233034,67.95316282377853,68.76207573465379,68.92730777471616,68.49509786123555,69.64681101455464,70.16404540668091,71.29383734271963,72.0653233018388,72.5104615302676,72.3803448980771,72.91418833362827,72.34986035126177,72.12810739760434,72.4024731904436,74.4046971510315,76.07168012035466,76.18138119450151,76.34956905028251,77.08321695603506,76.78627951282876,75.90687635983569,75.73744908065034,76.83951603922135,79.14991317469125,81.19157016644883,82.51327592350367,82.21394640716696,81.7553229390233,81.73869812504469,82.31324174795097,83.22201586089913,84.04587645180332,83.36483054009472,83.51954183492418,84.23206783446972,86.4019412371304,88.93031066291178,90.85149080300462,90.74090032950159,88.22193819429614,84.2894171415785,82.13205270485929,75.15315956455383,75.2813383691996,80.57826343208113,83.71214020053863,86.63356646868945,90.23014793362694,91.8004510989332,93.59031981653865,95.26693297688054,93.23547332510947,90.43653031827705,87.12695275390736,81.74213301834806,77.8435681312255,73.57303190752181,69.37205133821156,65.59744742606382,61.787929619866695,57.77705213487122,55.53428401949156,54.78602894760113,53.35123985769047,51.614256836549316,52.58715133876303,56.17382925445795,47.21151702024597,53.07214830154074,60.5502611213094,61.79635308710553,62.13630448638318,64.76279508054485,67.65369648270494,70.32736142258567,73.05611912176671,76.98951184803444,83.28351312519321,90.0,96.31445345857414,101.62697179386717,104.84277498652727,106.95134553817815,107.41578860970021,107.48493511901944,107.00921246013401,106.59913266008927,105.80034949614527,104.87030361114665,102.06128960686922,99.18533467808092,96.27369984743143,93.38775875966712,90.84254685044301,88.79643825339167,87.7284751986574,86.68222029578713,85.68180538569995,84.7119961605591,84.35664149932701,83.57430533679849,82.69974881693533,81.71835213358852,80.10247210823636,77.64174394891523,73.9699141582975,69.04815267746613,66.52437260745583,66.87616322836442,69.08599231408553,74.54485903814883,82.70741434879189,89.35980853112468,93.67750714136565,94.29740684279967,92.80086379009359,89.54346994667948,85.0252353932658,80.3667480427903,77.09956496116358,76.70746353276122,77.85013595767526,77.69783782420228,80.73398833089314,89.13194985452549,98.76237665992726,104.93806865231169,106.24365727855982,103.22824983081505,97.42156506531592,91.32663601052994,85.94147106818438,81.1234014393039,76.67545454921616,73.9092131731828,72.18111776563669,71.68450772785359,72.10270814537625,71.3808579952738,68.59315904457182,64.74126758100375,59.44944401873187,54.04112463511843,49.22031206329591,46.23430424516302,45.51353442306847,47.00566140813116,49.155546530037476,50.318023818400185,51.15366863840426,52.43138664269043,54.28435682799798,56.34446198478661,57.31128184167222,58.51393827812757,58.785025844707505,58.8563337657751,58.70478061827667,58.38416964001633,59.988936071800765,63.491554625590105,67.49646335777818,69.51686343567579,68.72405652338091,66.45339328738763,64.68711362954232,63.284687818371594,62.9473564122748,64.40183420666395,63.91242176288075,62.39420186253852,59.571361550997814,58.550513732815006,60.214527808073946,62.15047733249072,61.77232791320975,60.15061944424932,58.87559185255251,58.59176598250965,59.55646831565399,61.64207503866573,63.71400158852093,65.18177074686187,66.68064499809982,66.09896865359725,65.11445273899957,64.17899956005932,65.64605800139044,63.882579843434364,62.034455560712026,58.24051365604553,56.851209095952896,55.338441533680985,53.261944948262034,50.10913015086959,47.862401018987406,45.64014946202817,44.83633028438621,45.24515287099108,45.08242403546526,45.08266240329286,45.567282611635065,44.920485490198075,44.76554900073319,45.77634709288045,46.67125617054001,47.07180941336757,45.14688104925457,42.620250169301286,40.356363940106384,37.85615407684606,36.265426957580665,35.186493556784235,35.170477043594346,35.02789229652393,33.56887186704414,32.70282880391146,32.32902716511095,32.57151331284425,32.48779076798716,32.495959173417454,32.91583670303528,32.67710853448999,31.78984155726063,30.525041927934428,30.218269543766425,29.90114699215357,28.560744423758965,27.407556099149684,27.379428520427414,27.400339811157206,26.91656409939703,25.044302930989595,22.033687491472968,18.97374292610251,16.504348940129685,15.167475472026947,14.625530903253544,14.630272485759136,14.063229981263776,13.112187925551337,10.936287285326157,8.737535978055588,6.6900285694280175,4.659906152563878,3.4543480532895643,2.920695861328951,3.2572167134830616,3.6988211168014016,4.176452482842355,4.5692705047688,4.919110617636589,4.994881218613897,5.298602370197922,5.835638916615918,6.86057273387194,8.271918618531728,9.498507228370274,10.082932916893819,10.759037362906795,12.032398460758667,11.888644227517279,12.156575277137074,12.540981875990719,13.028296984845726,14.036221772029416,14.880774744569614,15.577862340410475,15.930293827923466,16.772661485910923,17.74877738908196,18.366968598430176,18.806288297714254,19.244701599912318,19.48149076201147,19.689887533435446,20.102616582261124,20.41690489870395,20.41690489870395,20.02033238370016,19.440053495606445,18.713418502559417,18.329453092240797,17.4074433967291,16.623992323732587,16.007379880576767,15.294719418835252,15.13581192370713,14.639900497075118,14.420805938301946,13.570440588930055,13.298543543810956,13.43433771666565,13.789832369878418,13.899461932320003,13.704258514305243,13.20112085437009,12.629448468896777,12.324707164995866,11.589157225357058,10.656182776804973,10.379151284807012,10.049340247484302,10.199367776173291,10.598110568399063,10.94291511098909,11.013106726321414,10.946767557880728,11.016115825581958,10.950452019730921,10.837951221342282,10.655010219450926,10.315121722906872,9.462291749071214,8.772752997761682,7.7810895295277,6.744290071235141,6.039961840319456,6.1322125890335295,6.009001357642774,5.791168347013017,6.225872110121955,7.308652771775596,9.187257224232914,10.652881122467619,10.745841746263551,9.626392246342252,7.474863209821577,5.410774319241132,3.8282085315042345,3.5695657936230174,3.0245784343475925,2.444041015206174,2.807585710897722,2.0183973787220446,-0.49498339407705,-4.700383776045612,-8.147539580686496,-10.926970956959204,-12.164266662207618,-11.778514060895645,-10.172431652042924,-7.483331830909584,-3.612679103108444,2.0910500633927818,7.705687607550026,11.075298152356794,11.669959439066059,11.118773202140671,10.08058332952738,9.635584788939989,9.255714172658418,9.03717772879196,9.600439308082523,10.5268182415046,11.854375209782521,13.356153842952242,15.047556555736074,16.818918844494135,19.252874559189273,21.429222278350405,23.692739788887266,26.219037237729445,27.789124087602097,28.11059667438889,28.6614624799705,29.547996832652743,30.39154884833853,31.298201709111286,31.908126391525244,32.60534107102183,33.345240216956064,34.49778693901538,35.669938483020275,36.76816640269443,37.80377229575906,38.580284169167264,39.77935332874042,40.92474935334808,42.605010648167365,44.41833776545032,46.369087592618456,47.47727261895575,49.72272497913501,50.98720380951568,51.9629800873459,53.20726131103919,53.97267150949684,54.230689697583784,54.53979892564176,55.15827426238888,55.521763620591116,55.59378352622408,55.6414437176177,56.05644121190788,56.79496628647504,58.248926713528554,59.88812661505085,61.47485083119025,61.32100462951599,62.06870147820364,62.650163913143295,62.65343175108483,63.43494882292201,64.36293973580864,64.89132678355065,64.97655965371986,65.50263283939877,65.5560807739443,65.47517342836643,66.23841734727516,67.09567166596328,67.56413755965396,67.83364091930751,68.32957802102976,69.33196788690334,69.06561793519954,69.28962551073083,69.4160919449462,69.94573540265247,69.9241085137908,69.78719775763355,68.76859673500071,67.7406194987394,66.91483175523236,66.70386370159017,66.25051195277929,65.59708134817248,67.5723204175102,68.19857167173153,69.60662112037384,69.88742898171922,70.09218043688934,70.73359833002303,70.16404540668091,70.49991459000343,71.15234168445322,71.8236745954435,71.82035217648013,71.52895520801553,71.74462480390649,72.7548344585475,73.4548041165694,73.11120437841133,71.00879179870297,69.27744956143893,69.10833540577268,69.38741975727326,68.93656293974927,69.79910505271285,70.48561306859709,69.62674580684195,68.48201090103323,67.40606238855462,67.09841919791447,69.0931528437707,71.66743295407305,74.03947401771903,76.0454748612249,76.29574109597829,75.71489169972686,73.30074749458066,73.50352978582292,76.687208737183,79.65515860618731,83.00274827207438,86.69320574727762,84.014118547584,88.71918908388163,93.19525558240777,86.94559199236967,93.30412603031589,98.74615341885094,90.88140265188059,98.45000987382525,96.73897255321096,96.75485875079775,103.9812370697777,99.44550972187417,99.6311584306905,100.28935920646406,97.40594761227165,99.43696811103028,86.02901575072897,89.01728263720014,84.10034512068124,79.8514479576907,73.51361309254308,69.07549450234029,65.5560807739443,64.25408295099146,63.762588243206714,63.30005723281447,60.516165557464085,56.64851494127738,64.64247709164984,70.11800320479365,68.13766197145908,69.01512894405802,70.1188263108641,72.24364208088883,75.24603589645486,78.21093483324617,81.04889519633508,82.90118430620865,84.31076374174835,85.98394931877854,88.12395308420487,90.0,91.57556106241249,92.80086379009359,93.45813108379764,93.88793012456618,93.56245163017181,93.12415159533289,92.12525428849115,90.45025172015441,88.76195250637379,86.74553425644662,83.75809497260727,80.48331933492011,77.79087287712294,74.63157475125853,71.79948947593722,68.27504559366756,64.28006324527756,60.491641626293955,57.50076703955915,55.058699855583164,52.75147007166009,51.70635611564919,51.03037636612259,50.797859207011314,51.43294746350854,51.97979062456055,52.06986734897416,51.94664221713686,50.861023670792626,48.19402004889476,46.66834876975726,47.35501615475208,50.287725702338975,56.96377839332046,68.35876265966276,82.4204569354903,91.2553060294252,94.02983341380954,94.12527379450687,93.81411642031965,92.66033676083916,92.62426307639367,94.6224144135947,98.92196528874011,104.83310610447819,110.89397694897565,116.842753197823,121.52546774898698,122.65302413161166,120.88712311532221,115.83159099562404,108.8813585645964,102.69694688632579,97.48289618679422,92.75054762322269,86.67018385196607,77.35587694926903,65.88763090014355,56.42331008779247,50.82071951559029,49.98170681925189,54.301417946349844,58.976691342499294,60.89747000980538,62.39749113314091,63.375723664590474,64.67906015376006,65.60903533824995,65.27555466368605,64.94096520358302,64.28999539579439,62.64675115785151,60.56525237935143,58.679450960738976,56.61781871318054,53.80020641545815,51.58497602991079,50.646512428552874,50.743154155993295,51.19455495370288,51.55979984909443,52.2382377764166,53.64541200712518,56.703484818319126,58.221264211765224,59.30676198791575,59.07905874721012,58.075565241908926,56.664905595946585,53.25380557849486,50.23955894479181,50.73467127923498,52.075812788282555,52.93278024567195,54.54980758613687,55.68913578541128,55.815544081622335,55.2126808177486,54.205064298542794,51.472923420615146,47.411029609116,45.84820765052874,45.556203636776786,46.1328516423084,47.019448893064485,47.41268740574742,47.36627662365285,48.61549501194337,50.29293929251878,51.79435126805645,51.64950651031656,50.39206951138356,48.75644808692148,47.02988479570037,45.44417469245078,43.7335467501331,41.75744895006514,39.90188130933282,39.42781070861625,40.132196137407334,40.17173572529653,41.3211926087804,41.27037403611683,39.631717759524726,37.28224624045799,35.00150985226552,33.15666860882064,31.791316994172988,29.92281568228822,28.212716404125985,27.130413786779673,26.057604846145782,25.047916037642597,23.856524188606073,22.408834514548772,21.38777225891024,21.250474688873783,21.564422816282832,23.817748998275107,26.16152671835035,27.474449583478098,27.641131317628908,27.024621894347348,26.363661635397133,26.41699095118142,26.999497002573946,27.22415247736915,27.074098791311844,26.427679384107588,26.023299147028364,25.206533606612275,23.56440347303217,21.267056839428257,18.574043692576936,15.929870678220325,13.029173818449616,11.217909877878483,9.734271102252178,8.898921944757104,8.605270567457584,8.780295596079696,9.01249121953582,9.480164965924283,10.45165027520361,11.012379531814043,11.203951750317447,11.204944168318349,11.58408555978356,12.200459226244131,13.165779978462927,14.46343829426233,15.33326132945889,15.48196768266121,15.106281187182937,14.146692894958436,12.935024706503933,12.110632292330806,11.17660993016392,10.7312348239257,10.3554753892028,10.375855263493854,10.487336085661804,10.954045865931711,11.643471475794664,11.912070433422176,12.318174969665026,12.590908432761012,12.528798036397955,11.989843187653475,11.355522631488595,10.284041098093386,9.021117391636947,8.130075938397624,7.375194269903438,6.758179281427665,6.392415040096995,6.039961840319456,5.792770616104506,5.792770616104506,5.6636969335244665,5.440376551940327,5.183770941736347,5.162601823976855,5.395956460217004,5.512521081489008,6.00287208613275,5.930048344985113,5.990613129548186,6.0649361221831555,5.446027172028336,4.773817155849495,4.103287892387903,4.4748888247856184,5.328890934286875,6.852463866574,8.079122920983275,8.898921944757104,9.423757132096917,9.747078513608448,10.027915128018341,10.212930881623711,10.325295191712378,9.96837501305574,9.519347945889931,10.274010450773375,11.287924933050194,11.866175576239215,12.07956434081335,12.413635942361271,11.828725867989169,11.120565201249063,9.309970842461217,7.001302093775828,4.806069942586731,3.1737397277070207,3.8765145690286396,5.914375222277338,8.198055321635772,9.158467362390816,6.6382185167431365,2.147629421152431,-1.3291822672510236,-5.875575464911634,-10.050850105979071,-11.502645845151912,-11.077751778624425,-9.220071958911424,-6.115538656056975,-1.4544386189411476,4.0063883112253365,9.254039979420567,13.21372098832676,14.813441182294504,15.312837346659355,13.934815395001886,12.230113494446929,10.405627626838523,10.050666341060813,10.471531319112994,11.662806672048573,12.763840080849722,13.266459745114464,14.091267098214265,15.115083820679915,16.237812950287623,18.15616699615409,20.975138107481293,24.094422523015815,26.755718443179475,28.97261551519621,32.00539303127586,34.43142376273737,35.48905039289331,35.202797904413536,34.50849284061564,34.225817575046385,34.44612993431827,35.13116422218716,36.093236495044536,36.85009698836922,37.502317898463794,38.19615467360546,39.599975409703106,42.155786345201605,44.85115022866636,46.9439879812252,49.78846116556862,52.04247311593979,53.82902138364953,55.1070941133037,56.254772202277906,57.26477816628195,57.798133264189836,57.54364905009029,57.32866581710797,56.92746091101835,56.55247522625552,55.391127855730225,54.68883058937662,54.13140199576447,54.613813322847534,55.3499262178436,55.8525371579081,56.569965233562684,57.35948439599364,58.48989966616907,59.56692493089589,60.64223186451309,61.14243276748961,61.4403628945087,62.81630281709733,64.15407489913161,65.86130132313262,67.54848605917441,68.74953012698705,69.53467669339922,70.3988038998134,70.45988395299513,69.24593687663038,69.10999249523523,67.98648963267395,66.96663987070306,66.54692290303227,66.54692290303227,67.39757444634826,67.38898757307183,68.39344738972508,69.26235551916905,69.02276832207475,68.53235242929965,68.08768635386008,67.64577735121,66.81691317043125,67.58112548033557,67.05109868727905,66.84840175100265,66.64442858706101,66.36385757169013,66.5204158104912,66.61481552732702,68.1321693169289,68.5086628871537,68.24287556018182,68.30843160915454,68.98790138454314,71.07536324732823,72.55279594744522,73.08246303855131,73.54260283194942,75.04501121244621,76.56183473979748,77.25610612944837,77.31055606886002,78.05346504072898,78.2011693443174,77.43106219612802,76.932780767158,78.12971753336694,79.7891139534898,81.28024091036313,82.32873915683734,82.41308261226565,81.95213712964528,80.87792415302292,81.49749548570885,84.35806988333174,87.9299252399096,90.34726579400368,90.71471774494621,90.98141583999835,89.4996133346304,88.23755956631268,88.48592796182294,89.24775211394038,89.8762759099763,90.12188134731443,90.0,90.55948816876855,91.30197411203879,90.90221975256503,90.0,91.40506386436593,90.12930981056881,84.1494629483034,86.27533559112354,84.36090813511312,82.56860467354294,81.63413897582575,84.55483313362882,81.17027206900897,77.18713376042362,82.6565069489517,77.47116529145522,70.53210708944657,68.73148058034974,73.32613443721755,69.90058019812695,66.87616322836442,61.26021669119127,60.22327800357279,68.46949937298932,77.71674851425225,75.83208389859115,73.19993372010505,71.50156875027575,71.14918337890425,71.62819036188496,71.75314894576428,71.43970331472933,71.27905870742859,72.05197848843179,74.09804706079814,76.73520644159686,79.38033946588536,81.25380552094344,82.92797921077299,84.1494629483034,84.96391608875616,85.32858139118774,85.18055937494171,84.35664149932701,83.18423715576539,81.91802211485758,79.84743515052227,76.97170277533789,73.69127051390946,70.35336180535913,66.29509463073686,63.434984339861664,61.225953123247436,60.19905821564621,59.69925393430418,60.01836597552645,61.284915514575076,62.75429535026983,64.37882390225462,64.44372065898185,64.25770648945716,63.258212387027086,61.31057982338608,59.13805208630911,56.7403355014492,53.89696016832972,54.09547535931049,57.88255383983157,63.70629455442235,72.47984116989397,82.30992531856403,92.3441075843691,99.02451197036252,101.94002142949378,101.46322655484198,98.91937363321692,95.81460106278315,92.80980472213388,90.71323541400524,93.58382719030334,99.56009271291356,106.81105033986539,112.27331347721052,113.80594589245561,112.01374835061833,106.34999282137925,95.40381621359862,80.14769375222726,64.55565411663751,53.20724171069872,46.90915342227459,44.85565032865787,46.65628164408326,51.14022629477993,54.428040582673454,54.47348236954265,51.77054208345544,49.73183530725474,49.31845492078365,50.1819476742898,52.56528439541058,55.65847705828195,58.975189070813975,61.993133728359055,61.86870493116379,61.716026743366164,61.75028813734404,61.6129890525126,61.59475353736625,62.16960840367217,63.20852958433144,64.25733026297027,66.87913559567482,68.8213407523385,69.28585606995654,68.86837369440349,69.03151503018951,68.2964295790052,68.02376375832291,67.98453380236559,67.37199141699178,66.98700221912422,65.84748162938394,64.63263456002228,62.079376846513696,59.32764710164084,58.13925051283963,58.82021027194364,57.831765058283004,56.98052036569957,59.018464738083026,59.69154107090469,58.439414737222506,57.2157638236231,55.53917885502166,54.290617082674906,52.5096777252036,50.62007789428485,50.380404253038236,48.759772668876494,46.57961619556226,45.99924234405624,46.309388199411174,45.72323864587695,44.92248365930545,44.848853567944055,45.29841340389129,45.96596900934933,46.857172674119965,47.36746726334465,46.75788412694988,45.58166302318989,44.263562334777575,42.174683802132975,40.75241617372166,39.15183350922019,37.43584358554048,35.51265109707343,33.83908372401762,32.81380736971013,32.387469804546576,32.462924130105144,32.97906709499389,33.74852119932132,34.09496700162844,34.0365629151379,34.00854043306855,33.57285252282183,32.44659816068711,31.25721642813909,29.83831742612426,28.49838830066356,26.808889311549432,24.217778425711863,22.045880582710137,20.42670212060245,19.32732659977032,19.193034853203564,19.344292173002597,19.599630567390697,19.38245827407938,18.54296390799445,17.783846113918962,17.12804901342409,17.47272305380799,18.809411164258282,20.722551150570286,21.56371982123909,21.384299016335124,21.884917479870104,22.181991756977105,21.80142597301343,20.716820893216866,20.121800038930704,19.097679567424326,18.65787322588888,18.5100947806745,18.35984118328021,17.69086054668914,16.699208829795488,15.395521949570204,14.36193806471103,13.685924704875934,13.521781705402445,13.43433771666565,12.455729460051185,11.093714967246067,9.8335738332938,8.874154976151546,8.320644754653534,8.57199228267163,9.58160662057838,11.207877840978142,13.483619219893109,15.845773814678406,17.525544429347473,18.921824277400354,19.798836265851413,20.062243852498234,20.229934758263738,20.178642195914634,19.759443776546654,19.205129625316083,18.468878085897707,17.81514639764372,17.28849988750281,16.646126952638802,15.731986313404452,14.498290414531688,13.104698349212983,11.78235626527852,10.190220028462333,8.728335938774157,6.875688911212201,5.248347096622265,4.077122899140179,3.0127621969875373,2.0496860683350953,1.4625519996322685,0.7298911985777944,-0.36496040593676493,-1.9456045252895864,-3.530768113923899,-5.249631854810665,-6.595960213794891,-7.109889818223417,-7.003365695500059,-6.911221012418256,-6.176844584455823,-5.673879875932502,-5.161140138927988,-4.52035992379223,-4.286125535138948,-3.7897151615424565,-3.173108381843841,-2.4263318412250525,-1.4594487368154934,-0.0,1.9332991089587412,3.280903585031613,4.723471337699485,6.208593590273306,7.225977402652086,7.489991511574134,8.176863657461878,8.818594247924883,8.929083147146684,8.761951830308869,8.647906833949012,9.31874053811189,9.74259441426167,9.514782223148005,9.019308577964779,8.030219691678706,5.578121411146579,2.587263131026417,1.0378933601078304,0.4020687605667152,1.008996261766533,2.630968399504064,4.826904780758005,7.9464259290371295,11.037936945278304,12.927979406126994,13.722259919621537,13.233241302528576,11.565372062069603,10.639959124896095,11.00067071228999,11.0877911544594,11.51571075474893,12.132289872313951,12.74148018703149,13.19714819651656,13.277603868339746,14.224455072837896,16.17537799160723,18.613461409681694,21.198273144294607,22.849796937094585,23.112983612847597,23.25491137383603,23.366727951806343,23.240426950570626,23.629402095392667,23.876836148743774,24.089669642254556,25.117818091216677,26.18655464993205,27.284254740582483,28.161590649012343,27.768555751878342,27.778790099480002,28.150648112026314,29.27231022224412,31.38701453229651,33.3237954862021,34.974381217004385,36.15160140135389,36.911330578383854,37.17903299569119,37.84763727570279,38.20400459101098,38.955927214886216,39.669825608072436,40.08818725132234,41.136542325050556,42.54273774596657,44.169670507691364,45.83694441501711,46.89149426702089,47.77630012173442,48.357683347173435,49.14889933887122,50.16775780668184,51.001322284583686,51.37210414182179,51.97382996526317,52.98809342847618,53.8607189260815,54.75795955768324,55.628571361334394,56.50989495965503,57.57658978957064,58.33777897423222,58.69467640858056,59.01823307423691,59.1810969740996,59.59881207417381,59.96525720906382,59.74355094556723,59.529046950536824,59.491391716658946,59.47495816219279,59.90679425031647,59.80668067718372,59.89589689342764,59.8901653542966,60.014551698534945,60.799542059564466,61.09230704144266,61.1029379344746,61.3988457616178,61.817770910625484,61.91368496474848,62.79603237111769,63.274146023290015,63.380548460646395,63.110002007181826,63.110002007181826,63.0021281026519,62.724944313113795,62.777666462752094,63.3248482574035,63.159458109982545,63.04966926524926,62.827824974741986,62.9352561488598,63.76970427707946,64.7067152151895,66.36353478452439,66.92962687549814,67.27026068346929,68.00260162032653,68.52149556024548,68.9214007489161,68.97882283893198,69.80319436888112,69.65710760967632,69.8995396140882,69.24257089339474,68.73170525677682,69.20184265039886,70.86855579554343,72.74317380840381,74.1342765803485,76.18864216967273,77.52094841956476,77.56844987054858,77.87465254472954,80.64578482543439,84.64418320889989,88.40247966193856,89.18484927816301,87.29047183178207,83.97244890060475,83.26954241304436,83.9971280066577,85.09089761840337,86.41643796152155,87.37148075461796,86.96356157825876,86.3194042747461,86.82645751786043,89.88309338667995,91.32943324663084,91.50743318741402,90.3997576968611,88.40517062604557,85.31197713837753,84.2361246694279,86.82857452796439,83.8709217265886,87.7464982759466,92.476866592281,88.62713707350024,94.43541591870871,95.46187155592244,97.28646078886955,98.14485204094119,97.08847290453953,95.08623621040711,90.87988008681624,85.07619044056487,79.44720829518836,71.47268188360037,66.62583331620051,60.265436811736954,53.41663940366309,50.19442162966327,50.38729414132652,54.865799085232176,50.37921546846459,47.96299461101098,56.54046780461224,62.363221219138225,61.589465008181676,61.63095484896423,62.24146799223411,63.72955561200125,66.75606295127335,70.09624066168021,73.29123046001827,76.41565584186796,80.92672395906672,86.5351325605849,91.62010021194936,96.08232654761167,99.76666404625564,102.3080104377672,103.82033972980703,104.51864195952582,104.73231486969905,104.33423789378338,103.32449901451692,102.23074829083836,101.12733565672913,99.96693902853353,99.13223155174377,98.28017096372224,97.06671819340454,95.25777974174574,93.7062863290117,92.41463177456558,90.6821045614275,89.09778024743495,87.30571788342704,84.8460510828896,82.2348620780733,79.57420738385709,76.946340446832,74.00851812483131,70.79366069394845,67.38850899705251,65.27784619170674,64.44002373174129,64.00358384808122,63.6687983039139,62.97657425682263,62.58252095814703,62.89820064802779,63.6149467420365,63.88785207722934,63.98104017878155,65.04525775483684,65.78636091387445,67.03458324182357,68.43326222896204,70.52466644857164,75.53994007025459,81.14345562736186,85.20861347810813,87.45271864471357,88.78579882426725,89.88855203837707,90.11343410998649,89.76657087686948,89.39438382465997,89.00796528572091,89.37862061898832,91.35515412837013,94.79345673124212,99.36885734909261,102.85697275595562,103.68228894384286,102.03718535741652,97.42243170933908,91.06489630313338,84.49321414528097,79.39373148173286,75.32362942206927,72.27239805202883,68.78451850422641,63.58360937053879,58.469306545504956,54.10734826986273,50.86835361973244,47.45496345012134,45.87108137564579,46.77443632563434,49.73830921029699,54.732158038592445,60.76812589990604,65.20755767837532,68.35919740720149,71.25027361118171,72.86078137928234,73.58925333719706,71.00333068088905,64.56936925933536,58.885647857478254,57.3553171589125,57.88738358219326,59.16534197594228,60.407697774723054,60.21038782548057,58.7397838108726,57.86400267984211,58.807534949292915,59.30634555432875,58.60808179750451,57.98254900097211,57.03834284464641,57.23041297941391,57.484869944168615,58.452034607514676,59.46035515146289,60.448316725294696,60.84819451201081,60.30931726284926,58.9818231159482,59.76596809616993,61.06422361830371,59.794184124413675,56.99263677863077,55.58930364463675,54.36655869863999,52.01191198157844,50.010372477278246,47.085508921839676,43.20496207585176,40.24330162677993,38.32015252049007,36.40507861053595,37.672330612659565,40.26442238723592,42.352373724923105,43.949513794133644,45.70736533332721,46.317785502528956,45.92156874441264,44.15633337797369,42.042966629692415,40.48601616753603,39.73764065850829,38.97151555745632,37.49262732789281,36.23171735831429,35.79493419577928,34.770447701408266,33.84002614905719,33.90182971346275,33.720351364291616,32.959426107160084,32.385280451595726,31.4981895689478,30.64002865598622,29.564741913727765,28.150648112026314,27.003148927834957,26.129214382488087,25.160836473364093,24.72991640312416,24.90479068189755,25.62096492637304,26.013173290963532,26.16850750840774,25.010332406772,23.38253287139527,22.275881746584936,21.801424500990223,21.430263923976625,21.48652470701244,20.720084922460984,19.403652251097448,17.592397958590865,15.32452138876345,13.037441032871518,11.08257915174355,10.041984452299614,9.442993532714175,9.714340243220509,10.178524272303013,10.24271090713693,10.120637487267414,9.536620686160076,8.849292971462216,8.369206678076841,8.17743247836682,7.940917068877018,8.712358655182245,9.279334980773767,10.136369105484214,11.07254599646775,12.385975448031509,13.691396375751044,15.121134312340468,16.69926052618658,17.607631451342744,18.019796834521042,18.08981133244337,18.053696620406736,17.875301223625176,17.62603108758243,17.13537031016657,16.858435212161567,16.582813352174952,16.352386085063245,16.08067803053079,15.4185163375341,14.726808398705657,14.143187928049306,13.577849715742449,12.843906389315759,12.221442422914205,11.422334468772085,10.789653202843345,10.014732978969533,9.691595594772267,9.655015529652115,9.289126500326782,9.423757132096917,9.346150893098915,9.15101035987528,8.83662312543652,8.130089325569713,7.169354059264703,6.37996039526911,5.710612241740991,4.885194226317111,3.903252374740415,2.795685284787674,1.7974173085371357,1.06526924573389,0.8269145121319337,0.5882080324868678,0.8235197052949186,1.1836739005008474,1.432093859084633,2.138728063585526,2.8271222570250174,3.310936004691068,3.790452574012583,4.889207079108889,5.7781322489744245,6.402047464095347,6.095880910775358,5.5028836446289136,5.026506066069995,5.666460723349144,6.944877589576038,7.402508194262158,7.587370715879565,7.861002770061921,8.478548788343675,9.286962850275758,10.422070036962616,9.132232074985929,7.326423865910421,5.801000693591841,4.838320948143721,4.717098677789836,5.821799180431125,7.465939328206389,8.471185400134955,8.291871168638652,6.744290071235141,5.194420593938863,4.517145479448654,4.714748862420696,5.814600625672714,7.692996004306807,10.446238689748425,13.504286565611126,16.720005750992975,19.741600147885965,20.75510798530934,20.56837823554069,19.568722438953515,18.83846004549422,18.502954656601393,18.97993025410399,20.11260714138694,20.67060299239446,20.105310469762323,19.342100028274213,19.594020332183153,20.54301547610924,21.80142597301343,23.085100366113398,24.856653982214063,26.376888598686243,27.69485070596401,28.911905958099354,29.823447199611735,30.294405405066275,30.654027097261626,31.055264530770433,32.188938871941716,33.90182971346275,35.32579838752503,36.29929603008354,36.97465445969718,36.74410299399396,36.67974584859492,36.614400743096645,36.848408746566456,37.62802377828058,38.18751401166089,38.760424799121985,39.81935545661622,41.0232128096457,42.09172468096191,42.51046254257627,43.42752536667274,44.32597850632821,45.149235478460234,45.74210040637618,46.263109603384144,47.16528511195676,48.21717063016892,49.283580124135945,50.479452357763634,51.573309590745126,53.25820806671678,53.89458382903461,54.929927233937875,56.01386945711378,56.93137179584192,58.06273548994391,58.79558738360809,58.88798587988447,59.11071682493066,59.46785037819226,59.84633069051722,60.06267220331458,60.08903828820748,60.61775062522361,60.56245288833302,60.8462041164874,61.389584708449185,61.68366698836851,61.8323174934076,61.56558000799093,61.74716631698983,62.20816484742034,62.033850245044235,61.65007650326465,62.17288014479507,61.291517163433426,60.909664235617655,61.291517163433426,61.45812396142397,61.84833581101497,62.343734163728996,62.247062964753646,61.92755844111497,62.20238609006516,62.479245218815294,63.01015032346459,63.22211012443059,63.649582321949495,63.81185702130245,64.08115598624687,64.94660044296474,65.15765034022705,64.87505333926008,64.75488344947988,64.16216495408838,64.10233204881096,64.61035162841696,64.70237561637026,65.32032614157454,65.57491794136358,66.00256241345724,66.57481154839245,67.46899636280092,68.91234683490988,70.3148805035415,71.56507986382942,71.78427927138185,71.6015269849919,70.87301238446562,69.79212789407354,69.13530394125898,68.60603936241743,68.80369494693741,68.73748597228554,68.34875143653329,69.48445690243017,72.14971034115564,74.98709980595142,76.70746353276122,77.53161919782454,78.1283544887994,79.78315724802003,81.40405860945847,83.3419142900252,85.35847166575309,88.03702788583509,89.64702974917593,89.76022255650796,89.87889173165976,91.09699393440916,92.93566857348118,94.01627636530101,96.20608870887916,97.96011991871828,99.09027351105676,98.55961424336546,95.74417860843502,92.0263985967422,88.88856138355847,90.0,93.14172630426035,95.53077625352392,97.125006261252,97.50148183661412,97.97184631403223,99.18053848039085,100.96878736735265,101.4478558175825,101.74906426680322,101.60147257459619,102.62109462027675,97.54273449827383,99.64588039707348,98.16205142995459,95.68803153090158,91.68141106395561,86.57516749816108,83.62406842918988,80.43561365825613,74.78740893925894,72.73544889746236,69.90670061319841,73.12924502568916,76.30996745745664,78.80486548351992,78.27300615412716,76.73668925427826,75.88960543298397,74.95945469297783,73.55052598334898,69.47159211503968,70.27425935784915,73.5942772578567,75.42784606977682,73.55627137768911,74.64779721259691,76.07435642102371,75.63539613026447,74.82710524188413,79.1025404313164,85.50175603077945,87.61403873420872,85.8306535675068,86.23737745762057,87.54433420434609,89.099552162565,90.56724314451786,90.69171103206601,90.11619517045264,89.76561635702357,88.835567480323,87.93406930829481,87.29512831391759,86.44444630214137,85.29084711849089,83.26480099392244,81.15578722043757,79.13066287952577,77.30918619075238,75.67951290024268,73.68864604018147,71.1979837446792,68.4488685282643,65.41449467797682,62.910517101710404,60.90819496228075,59.52012912494089,58.68515122297011,59.69627703353849,62.65606913608438,65.2667408780256,65.95581027752202,64.64904984332534,64.025595970113,63.203891165362755,62.26099174711154,59.428939927277405,55.040592988917545,51.28190186561292,52.611983408668124,57.86171433140373,67.60299445069695,82.1953344742112,95.03608391124384,100.07596218738179,99.11531758205828,96.62270410727507,95.7215211441172,95.35225392712232,93.59174811028868,88.18164785273034,85.46850088930643,92.0119306785581,106.66261801578919,118.52958121650846,121.6885009974464,118.93797499707962,112.93565865709259,105.2906596973138,97.47983232415446,89.79423023192142,81.28527954959448,72.5415759528943,64.01865307524832,56.12484615167785,51.410836757563004,50.1021565466204,50.70409266881509,51.89691469754936,51.7470978672925,51.90221457902616,52.92492744273609,53.52641631174085,53.47504564942685,52.743173429250334,54.117867584657105,56.946052157584425,61.002559665190404,62.98980686706676,63.256631609632166,62.9352561488598,63.749777820851364,65.30375407289311,66.20591778547833,65.83720207978641,64.96313964370381,62.744652329016425,61.782615272314594,62.014225276310455,61.49866257334515,61.7925524166341,61.43527298502712,62.06136699077032,63.180312464347615,65.05132799738062,65.76720534580033,65.7922742988965,64.56013914140593,62.8478226712318,61.179622921742954,60.624247091215075,61.24767490637658,62.529581051073286,61.70671371209483,61.18451088403499,60.500459678181734,59.26450791909134,56.698926933924795,54.32150879981372,53.995909194372814,51.964056235834654,51.15138982404816,51.979510768220685,51.44159204188595,50.400740456471404,48.752959771197524,46.32495554785902,44.76092118022169,43.71627867777913,42.58731464646606,42.45519593661756,43.26426473160094,44.53422260062799,45.0,44.781021333434225,44.14702597688068,44.009773917797965,43.424792781920544,42.10142519399383,39.92528768360167,36.293969735497626,33.055804457078665,31.651286616282448,31.195051988548318,31.00197622059164,31.328696768077542,31.154859978308032,30.2089304497148,29.446966955761365,29.865982355311164,30.388746011383653,30.87106342169935,31.22401296619333,31.99399671295639,32.07279925537718,31.648811838172513,31.053304577680183,30.47619080025482,30.39503501764849,30.16261174750647,29.225779242175424,27.252350791239834,25.030260528549203,22.86076870507653,20.268942091507306,18.886052532773157,18.94493801479516,19.260445615103933,19.13161224385836,17.852101255720736,15.284566925673538,11.800780333834782,8.065180352190684,5.744872292149227,4.830459711565966,5.391482019971847,7.082658965110828,8.608879600024705,9.645880472774017,9.208087017451772,7.380072063965405,6.6036846331534536,4.936492728021977,3.952730067552086,3.9755507036802156,4.855164750023679,5.940078507346789,7.536217587585384,8.91491976814937,10.186614045622424,11.374483052935307,12.659081434894585,13.957084829203966,15.015783965212018,16.035963677836282,16.53983890350585,17.086243430076415,16.894528619305646,16.305806572548214,15.184284177928145,13.78155797238027,11.979580536857195,10.007963485195836,8.198055321635772,6.568073297944464,5.328890934286875,4.040666771768568,2.0363235854998765,-0.12562319923577214,-2.0670782362667186,-2.902952326750811,-2.286039994933182,-1.0270815874369124,0.23438365089148605,0.7252718541961372,0.6227298218486507,0.25356954432747875,-0.3811444399272284,-0.2530099066394731,0.12453082774158086,0.8662011850141151,1.7135111712253017,2.6574365590671145,3.0191052032067525,3.267058207546666,3.7418843818269183,4.223057558051042,5.140406097904255,6.546280097875016,7.381812727732816,7.780323482865134,8.053440698398113,7.963269829364712,8.13009016226794,8.59959563358387,9.552166400281056,11.074814658146607,12.011507217584754,12.15492385989852,12.970504680342424,14.466784393532258,14.36722614684182,13.045660699160608,10.064607875892328,4.8748302577090445,1.0117395437406744,0.1373721298983291,1.8691794386934275,3.4682261720918794,4.069081002305835,4.892281207969365,5.906131166302903,8.06227019352446,10.274726297222083,10.885510778151417,9.793195448305305,8.777804779664162,8.864593321264579,10.191494508847985,11.560113510485651,11.699976563878733,11.045935318959245,10.833716273859354,11.182993546055096,11.86081071045915,13.252881442762941,14.683766536458366,16.176170229272973,18.334392095804567,20.41913049072317,22.41495059443412,24.373458115261833,26.565012928005874,27.3726394682783,27.272417015557792,27.281220012784225,27.425120496134888,27.808354081706906,28.329630524388698,27.93008816226247,28.33704157745874,29.86786996824261,31.945875012813953,34.06088488324169,36.259660829280726,37.601409149411225,38.52707644368631,39.22234462933625,40.63586121864819,42.10722828822111,43.32430335671716,43.864815701212855,44.47158008743673,45.07567399513856,45.22648043235831,45.451109948901994,45.2229532052678,45.14840312672503,45.22353263572815,45.675788381187076,46.138191100251916,47.064461041013566,47.740786970374124,48.46364368800435,49.594900941457574,50.92669323523968,52.431412033738184,53.995909194372814,54.91343929399254,56.19435975734902,57.55281146021715,59.33935984024532,60.61410343567351,61.364929679012775,61.78919953948642,62.34546315339968,63.118178670258594,64.52357308609574,64.70693215862096,65.02606130569737,65.54756366737824,65.70155525831757,65.99525779090763,65.88763090014355,66.88578552073106,67.6912067987233,67.95150551635675,67.44915904201277,66.77175637406853,66.22149070950894,66.50147080958368,66.41002916873737,66.58900952778095,67.29055798847592,68.58703926485374,67.78550643681913,67.298257529767,66.62953526076568,66.37747951524355,66.83307034215463,67.36143115353248,66.94629579290218,66.63930290639131,66.31393121727277,66.8014490542805,66.40648674475308,66.35624021432452,66.53666641914015,67.21527920490783,68.10520042289616,68.6394823470417,69.98490988418617,70.27994869618463,70.11963513450375,70.59905230158935,72.41031348052236,75.03881355549285,76.82503482238931,77.65741140237324,77.83297757330972,77.22123764876793,77.0314184046347,77.37055057655783,78.4165629363247,79.63228400607188,80.38227846136151,78.96756351946445,78.27487936899962,79.54725176083303,81.23586675579483,83.9971280066577,86.91868330027778,89.64038421162746,91.3155614712706,92.76636134263025,93.16637214533378,92.98016613803559,92.1634511159689,91.02531786887616,91.90494685834486,93.13804401029272,93.93672351226601,93.60635031835095,92.93865757171235,91.39434646936708,89.54072522789888,86.73275161309469,84.06705652632948,81.3358744867299,78.22768933452087,79.78422814053253,84.04587645180332,81.00122494150774,85.5133421912382,88.32292867816179,79.44277677491738,82.51575102925486,84.10503132572144,86.06233491291871,85.27988917450114,83.1880383362144,82.28617121098188,81.0680140610463,78.23949013773499,74.24885937263194,70.5333421135671,67.67132304753218,66.20576658422675,62.59537275518011,55.91589888995908,52.98809342847618,58.93740419178003,64.09348218377697,61.81050844955043,61.105558261842496,59.376824675666676,60.05680413083228,60.892793352248546,63.39382541952916,67.25471853978839,71.65754346873457,75.27635885147374,78.72896170750171,82.10130041003939,85.14884572773181,86.7724151715556,89.1286491899715,91.67812688343982,93.90574156387348,95.30089672008242,96.0775104093834,96.7098256183871,96.88987311206067,97.08120958742263,97.15400536558921,96.63516945990528,94.84988770147224,93.33940112665171,91.71837811372365,90.11365913189385,88.76437890398705,87.4428374203274,85.70259315720033,84.07127033912893,82.55902937590274,80.8340942057115,78.77927800122399,77.6435983364161,76.0454748612249,75.18299357164398,74.4046971510315,73.90307423913865,73.20559216244561,72.8241237132118,72.01678438202556,70.60218851581719,69.88739344609631,69.58309582121868,69.7858278661995,70.10837227265677,70.1254466968544,72.06617298632587,75.37018924996259,79.58164764374054,85.02566720656789,90.93576147959406,95.00061749300637,98.18706196166349,99.10208649792058,97.94579508320919,95.70047476691582,94.35898384407345,94.72798079921293,94.80069893549819,92.65497756441968,89.40071799973053,90.87565567628137,94.6668522222987,98.36967398329286,100.69217206443462,98.62368396955812,90.0,78.63801201713994,68.45592588599412,61.56148975055019,58.16577916518389,57.970238305009985,58.83837653455835,59.76847550366971,58.802178897550654,55.318506430478536,50.18179083337629,46.381130154919646,45.5866644883652,46.88227742435968,49.62417423543535,54.24613736013968,59.2945192120941,64.13366140618946,67.31002015154336,68.8213407523385,70.02706539162078,72.42482921652615,74.08940977775104,72.99916946365519,71.2173479654452,68.08895142212933,65.01053357376482,63.53557698856678,64.9274824644684,66.95560135325651,68.30972105670739,68.22065760531811,67.6771243881087,69.64853606790432,70.80212954319585,71.49365297063633,70.34616945171963,69.57118136856482,68.89157719701326,66.87453243801342,63.63545698215371,61.54892261793133,62.00532656185651,62.66653190015858,62.3143934129405,61.897803090342634,62.94943030383509,64.67266192422463,64.10632632898346,62.1936105082338,58.53053706886419,54.85588634751952,52.10502666685402,50.59612376757634,49.680439392570804,48.21741321970462,46.99286144676344,45.17099709241246,45.423200549926214,47.97705381772277,49.06793244701744,49.00580066622059,48.10242045929598,46.911684316063784,46.662500859565924,45.29841340389129,42.86255513590802,40.74740459657859,38.511876195648725,35.95716149912097,34.07987041656377,33.504708786401615,33.69006831407853,33.268814857567605,32.03025124030574,30.138146216568103,28.364901164743387,27.407531875962306,27.48659892242805,28.736569015052936,30.1137682116537,30.74300854827321,31.270144481536217,33.141680168269,35.17791113333129,35.783305203564915,35.445665189073,34.7077342201215,34.00038709728673,32.29428111214619,29.7448489323431,26.99053563156174,25.93973034899926,25.92624506472906,25.762362579771175,24.546653160136426,21.71761006527461,17.674889307687728,13.11531060727323,11.03819438044114,11.175198249514821,12.650321100149071,13.57417505965278,13.278859024465413,11.929286204763418,10.946767557880728,9.57988411552406,8.536701770348053,9.422819891616951,10.840343724263333,12.490372680199883,13.89487052254404,15.102836964048244,15.835636066566163,16.82895357849455,17.73194119056752,18.26284288415517,18.702087159967554,19.50852733096347,20.508811382988124,21.06591724715969,21.728453050507465,22.183173313647828,22.089807275678666,22.072812073756523,21.47380885780581,21.101584717979172,20.662031453090993,20.078843412197806,19.34844370875131,18.269812000385112,17.525589457843413,16.823789280779145,15.900171536712094,14.817006425784017,14.227463371855384,14.174589089213741,14.008195281224722,13.327485511046191,12.28489614712378,10.627017887994375,9.223906768703293,7.890482117592886,6.646453754606273,6.009051178255196,4.922957803063832,4.0686239846465515,2.6462845857740604,1.8011821501087908,0.8425468306388969,-0.12136479617653687,-0.8587829863065941,-0.4939160430686613,0.12372409547352023,1.8318851970200856,2.40092939647816,1.8164040541986919,1.5676790246825139,1.7135111712253017,1.9131343681440403,1.9789185134959857,0.45744107944676865,-1.3639254237736458,-2.0056901272304057,-0.44936910177913153,2.5821979822209236,6.450529941633086,9.625258600305223,11.458722734410228,12.269387549315674,12.601426785132425,13.294396167554709,14.067829941053892,10.304891397743987,4.9206344117876295,0.6585166582698747,0.8243963495085775,6.188585777748009,11.41217564640848,14.09405404718311,14.644878021740347,14.817006425784017,15.767170579137291,17.341532074222613,18.88609992065733,19.48468833979709,19.10819974463685,18.336690713394457,16.923048951093467,15.600116033554508,14.117553269844631,13.57417505965278,13.849933170685366,15.084558747940976,16.152499585829446,17.574723950921406,19.300343792799545,20.888492042513008,22.043433623785013,23.39877556554086,24.652662728824225,26.17697962035319,27.17358925312224,28.536833491081424,29.961116286051904,30.981377176442134,31.939618929028022,32.74760613162119,34.23625475344748,35.730328365911944,36.6235549420373,36.746396650651064,36.498129069716015,36.096529949312135,36.02732505687059,35.9420791894313,36.36193238338493,36.86984737561865,38.014413886712425,38.89253287641267,39.96852425178384,41.45655112923014,42.152529934389655,42.41419423600138,42.94936711056671,43.53114148474636,44.26166371514332,45.148022614978004,46.12331807018439,46.72211397606834,47.63331099827676,49.78253884827755,52.29419220659921,54.772136615315304,57.341385719110846,59.288970834324715,61.13873168321315,62.18353295724734,63.15840123605241,63.43494882292201,63.754787449001675,63.93633933558223,63.84647333169659,63.43491193985301,63.29450875037823,63.00770233213005,63.28976402094194,63.92888497781891,64.2341390689629,64.18551579479289,64.0877104475357,64.54634657526361,64.96930845577518,65.45081400267162,65.63350097706824,65.71286563342456,66.18433775438729,67.01126712437407,67.55227091688087,67.94459270439206,67.8508359839839,68.31495385742362,68.50212457712286,68.78208177028633,67.51657349308032,66.46574858819865,65.55607843484461,65.09942008277805,64.79891845783492,64.27337263149195,64.64798048504393,65.62706087579203,65.88901013228246,65.70612961448222,64.93253487079333,65.30845089476948,65.9407163941855,65.4973048822117,64.80516562680222,64.53664382801949,63.90888160122581,63.591748112768364,63.331319354293974,63.589632109236256,64.30926321258784,65.96712353612733,67.53168861148195,68.6952864184029,70.00685694249817,70.52068432635784,70.55344694492655,71.26267187376867,72.32392191809362,72.80955692136916,73.77774042930284,75.76612767132946,75.74114192028192,75.01074764806103,75.66815977271662,77.92850364133241,80.50113840701522,81.2197045273418,81.09824607478492,80.01185650580332,79.61298274938353,81.88650767510885,84.62192495538059,87.44170376124009,89.13004224169207,89.11857128086612,87.48864105513645,88.19798171003744,90.63095959868082,89.3165386807641,93.69523811808064,98.11103709005889,92.4087700534603,97.20729090177622,103.30089690351349,94.50302807475467,99.07474587603947,105.1997712030817,96.05896013690153,101.64595734293019,100.88942037102801,99.89955273885398,101.65446901610522,97.38224463486841,94.79679234395256,91.73877937374198,85.4471507062558,76.86252451192325,70.19336519366767,65.12342405030778,59.45374403984968,58.08725969674052,58.961168813281205,62.21321406563694,60.474621474190045,59.11323866806517,60.30131544447753,62.405780761462225,64.22322120795181,65.76061735005109,67.92980781302072,65.09522746504346,69.74135019892846,72.22636981650379,76.08839560797466,76.30321864313568,77.42287107941496,78.95907685402469,80.00538738172038,81.86992387368639,85.11786769897161,88.57973682574733,91.28342016894466,93.42002582269669,94.62330176567185,96.16718258106681,97.20861348823985,97.85715601525666,98.14628357870365,98.11380688440788,97.71795236198427,96.55961317706519,95.38495811967353,93.62003069468742,90.92591138688174,87.82812677796717,84.87764197274875,82.63680315314033,80.2441240807452,78.47630420502342,77.6318584087774,77.67026357019272,79.69512468043501,81.61358928129941,83.169489450468,82.56862158387862,81.32121382591689,78.99643213212076,76.39947823070223,73.931857714732,71.28485050806647,69.34112113373737,67.63744357815266,64.73795663074925,61.02160411921753,59.49123328698279,61.35158910866416,64.70988673164123,70.06957631896627,75.75656030085327,80.9875085988233,83.90411912966346,84.21201698856139,83.08203491132669,82.04365441727955,81.18533291197231,82.43552796129173,85.3893579546232,89.53980319861837,93.0971739660118,93.67659896588343,93.51072080156419,93.75769109303164,94.05852893181562,92.91536955741941,89.72514787640526,85.91441511710664,81.76986142547817,77.31958681446369,73.28774738970299,69.59574087688253,66.67263439601768,65.85818027775913,67.68833063078098,67.7415387596929,62.71574569420454,56.984653321836085,52.59013872384722,50.36202698648037,50.484673740520414,51.5976617239383,54.05383128283353,57.55281146021715,61.895887365665835,65.51034841357703,67.92357675711091,68.65804468420298,68.2444539362282,66.20795215571967,62.36525949296077,58.401455747344,56.98213066477747,57.28235977082548,59.9586355031144,65.56837862724664,69.06389830058053,70.85876717217097,70.64720403062188,70.0851583896628,69.58531157565945,70.32420893576273,70.97437421946309,70.44315060162238,69.17031694117915,68.19855659817591,65.30957120893363,63.145598450552974,62.38115205067155,60.76215986604613,59.88449717767942,61.564695761235065,59.69845585688434,55.517722657952355,51.945959700273924,51.801328754162256,51.68797249575321,52.724323434146044,54.14772300270422,54.928168322165455,55.9760862865548,56.73660642190264,56.79347702986945,54.901766176220065,52.069216970477456,48.122156918391845,45.447583703448245,44.10715063413376,42.64469291534391,42.30144793521434,41.252985179001605,40.01465102585292,38.83562348879931,37.738879734991734,36.82799086477123,35.823245261683866,35.42482810614684,36.171718088181315,37.36979670038416,39.304676359013726,41.145730782035535,42.21084678118335,42.19150414432179,40.459986903260834,37.9367659171606,35.44290445904844,33.17184095170542,30.981768761682346,29.105692486135375,27.852923516594494,27.194145888355653,26.46869469820615,24.45287736981942,22.25351109277085,21.519769107012063,21.443943020632197,20.911665271667808,19.852087097416817,17.655187951576647,15.255077813859653,12.959629445958786,12.318174969665026,13.392477592965712,14.514814608507399,15.477016455743124,15.655096653433992,15.144874619507545,13.327485511046191,11.149839069389206,9.96066189571691,9.946550742606783,10.823016362030456,12.119508922119865,12.994623339113113,13.148891425586704,12.55340046106229,11.772869196496467,10.748201104732056,10.178229820305559,10.759037362906795,11.538851937458134,12.97111680461823,14.534433984208318,15.875948722693833,16.843772188204056,17.576047681543685,18.209749312980804,18.82468415138363,19.751886019037695,20.469662883372735,20.968484602488527,20.951437970501647,20.115543084273384,18.82711337604353,17.12804901342409,15.785651509896223,14.233872787148885,13.21372098832676,12.579925653041137,11.979580536857195,11.263735224504025,10.379151284807012,9.560092731770329,8.435801127560406,7.185292279324405,5.796368927793191,3.8638049767353895,2.3807510546621824,1.3698778528722382,0.2486193264008079,0.12292754169224242,0.4804558874448038,0.35369634628857033,-0.3551575773286318,-0.35009478465984023,-0.34867429153633706,-0.9184905094609934,-2.15895685715237,-3.8954692496161116,-4.635503509962166,-5.122358147076921,-3.702935739498801,1.4350841427216772,6.591094679038031,7.993562583671767,5.237467289777068,1.380352955444397,0.11762683133111781,1.2990513762548044,3.561577314749955,4.344695563511043,4.179134390211794,3.3454230352593646,3.4008436092399763,4.8991345405362505,8.16300734843611,12.590908432761012,17.22667033285884,21.21548138950191,22.97944667965002,22.99790730032886,20.80279932873782,17.725253232747306,15.62256444915264,14.791054390474853,15.642249687361195,16.760098718970085,17.102704611117808,17.196114015327574,17.5577123664113,18.537154279510226,19.661067471082262,21.462019577921506,23.464572897613763,24.952829501066045,26.13646051731802,26.470678745758942,27.036590824514377,28.415766067796,29.044288289745854,29.639956435433863,29.460102839605206,29.822287927571097,30.62046752978392,31.14463466231377,31.58712506355412,32.612344416860516,33.69006831407853,34.460821643049215,35.13419754040195,37.21850362632201,39.28220720446444,41.18588648142954,43.01529807589441,44.226717038206445,45.84459184682287,46.984699819357836,47.78748882954218,48.4336841001116,48.79501880132711,49.16741937860428,49.53096101528688,49.90729525634309,50.0382601506954,50.45397051233596,51.466907102670525,51.576483307534204,52.24033288697422,53.21207265213626,54.148304068063275,54.67082684246913,54.71055945661612,55.043615674256195,56.187135863657026,56.8105912254447,58.12873460961579,59.01630000739093,59.17554025966764,58.93725508256774,59.40743622545968,59.751690518650065,59.95166179504044,60.419576052666,61.02030227827629,61.99915232746269,62.83234672869384,63.58761039682798,64.37587336610501,64.65945353117289,64.3545775227421,63.87314734883679,63.37949394640128,62.76485477206659,62.9873794140138,62.82187550437514,63.04212216395809,63.546877195963525,63.6600770174185,63.99667726192393,64.05465361122381,64.73824273284036,64.85290289993044,65.52472721212264,64.56378355496717,64.3407786083688,64.3407786083688,63.88831780192822,64.06085202868789,64.06393060557802,64.06085202868789,65.4099373259458,66.52140241734443,68.08385605992773,68.78735174365752,70.03749646560075,71.11394378742153,72.57542435805127,73.34572045559356,74.21434775091771,75.54060015503325,76.80590076484415,76.84388940831731,76.6178914588808,76.12628616548427,75.01074764806103,74.5364644299595,73.80373330046237,73.09164961002088,72.92291341670742,72.22442207347298,71.89408701427118,70.69915815974686,69.8250520320773,70.89435807277671,73.94659162753126,74.91081669652752,72.91332277907111,71.29318676906298,71.73604869068106,73.81081804844757,75.18299357164398,75.51901082271623,77.15663948728164,74.80476299093559,77.06650928557646,74.87961031226259,70.48724088466989,68.29745700511988,69.71999779671835,72.59726037375682,75.45295003876898,79.93539235266414,80.0819791754329,83.64770217239891,83.31452364772672,84.17577225557822,84.4945276745381,85.97302505593889,86.74276495510932,86.20579993796619,83.16831211620061,80.8628871472445,86.67495851762843,89.54092789753025,90.6821045614275,90.96692476250128,93.61098081202469,94.22645207137109,92.87680035972842,90.21584518838547,86.27869271980445,84.15918830694129,82.55332995819546,80.59472257430367,79.35940671004496,78.34072494186323,76.43684028142914,74.45898111835756,73.84542503732278,74.736193197091,75.79804001836773,75.75438011839738,75.87021168581798,76.90807245169452,78.9738840904406,81.57304330034607,83.68301859762352,85.79464899251214,87.35910059211344,88.92712876489774,89.56429940261857,89.77873799633359,90.33248861930164,91.67812688343982,93.2866167433928,94.15127871241987,95.95412354819668,97.66453714681494,98.90587260898015,100.1407772083004,100.46674753978893,100.55722322508264,100.4168694942736,100.18131201325589,99.67207489485992,99.23277299478933,98.06418096536412,96.70987410592464,94.93500461233555,93.42002582269669,92.26795179768315,90.0,87.63749201176435,85.17113774374471,82.61187133481059,79.99198444307952,77.54301065134136,75.1672645311552,72.8014846872667,70.20921784094527,67.60833197458258,64.9204034401169,62.70626703644335,60.72340814301833,59.31848201123966,57.954733238313395,56.13332375766723,54.739907864796486,54.40158151916814,55.30483269909989,57.076545281852695,58.674858393543595,59.38998938911009,58.866320627929014,58.59392499362453,58.424945089886954,59.208529501619694,61.587377544336555,64.75946953089195,70.66878856302428,80.46337952590329,89.65757655866895,93.49208271675786,93.54867653102274,91.68470528689699,86.559461020082,80.49881488822389,77.17949462589658,78.84004572386307,85.52049147256766,92.80242117920051,97.42000825585073,99.99298098556251,100.81383859250028,99.72762275012835,94.8956105314329,87.71896304262819,81.20944473636997,77.07402157682026,74.54801308771303,72.83353086236177,71.6310993657884,69.0202749871598,64.37975363689569,58.01405922216356,53.76567537640508,54.063636715335306,57.334512534721924,61.73932224586493,64.84796602388293,65.7078960206721,65.54390240822102,66.02251577999206,65.75909071990411,65.56767520409407,64.5366791783346,62.49281731424108,61.733572901102605,63.04966926524926,64.88853718518536,66.18138841957254,68.0047728467061,69.24257089339474,68.70267917186686,67.45692366778576,65.54712362157713,65.46851325388107,66.16575482217027,66.4551329212851,66.85723142009971,66.66213416437095,65.34099171948976,64.20548327487411,63.92656292432113,63.61216231399052,63.47928724288159,61.998402579123734,60.965275758117016,60.68197053161644,60.46430553094984,59.00047073689946,58.1363822898489,57.6151403918059,56.98893943259495,55.91030157153784,55.311578936150674,54.077949461689904,52.88065627229683,51.96465263322418,51.16371369886519,50.91712037497383,50.07960909486991,48.30189441760709,45.697731061390165,45.0,45.15608701772428,44.22154161238386,42.89051629425975,42.213102432269935,41.64295669705179,41.101325781896186,40.95390493813925,40.601294926247554,41.15458366332458,40.78087786489764,40.46967093720156,39.53748188910839,38.50457168920142,38.107522358712366,37.845803776891614,37.29138397683666,36.36577461117807,35.2811561411268,34.35658403059907,33.02840141581559,31.336784589640327,29.92008356065451,28.470955151058828,27.937181516652043,26.368795153175448,24.805629279405302,23.705132548073472,22.63678783092027,22.53539055404194,23.227402988129594,24.1932592906811,25.505052048763726,26.36970940610181,26.867155034057895,26.255884315202447,24.588349432309112,21.974473263802338,18.98404063353205,16.38315537706978,14.526393677452063,13.73871420433792,13.495712808309499,13.465214111112566,13.521781705402445,12.6258177445736,11.132856241452018,9.198800978119984,7.833426334666011,7.390450348496814,7.943509048705922,8.985232541534248,10.196838779578655,11.144674487517948,11.520315196468763,11.032436936740762,10.346675427694075,9.443508622985672,8.908408478006347,8.829741414218141,8.967047536017091,9.793195448305305,10.183382651800663,10.76002041609548,11.269260155022497,12.037184882665956,13.234606944047407,14.363332219718854,16.002481007552124,17.509811036771357,19.29494251212429,20.59289165300088,21.468757387950745,21.525406627374103,21.422760488233248,20.8977383485364,20.262569212191,19.62407947054939,18.75263218605815,17.616006527664897,16.164492349197698,14.708325625293265,13.273822955589493,12.478177552614229,11.515980451149034,11.149839069389206,10.32571910639783,9.308057713275948,8.880667484783295,8.44870511071294,8.34863183127571,8.012116329165726,7.363898266709161,6.4610621367521075,5.503986725303532,4.398697879453854,3.538275730724588,3.0127621969875373,3.5178952923591096,3.4823065445982135,3.510720558379636,3.8063786759947824,4.04561230640632,4.61774859688569,4.390290476977075,3.7195813122431574,3.3210227763639852,4.0063883112253365,6.205835655302621,8.96133951250903,11.630533163372018,12.540981875990719,11.720801815572026,9.69734944719134,7.523834814776343,5.81249823097881,4.46005625886351,2.2251176600929554,0.4774530018523664,0.5081530171744997,2.1491361322411136,4.343236346648171,7.184255202798819,10.402797167155265,12.34645680048559,13.582201071256433,14.97546572683212,17.434847488901237,18.675205728504814,18.60395570475118,17.924904495048228,16.647188095051266,14.588892641608933,12.094769437988028,10.495385205806787,9.897527864441772,10.237746028339792,10.988646671202623,11.79584322062621,12.977860512082396,14.542334515761492,16.395701442889372,18.365710500170273,20.466816765900955,22.544941714621295,24.506002209228527,25.381395833735418,25.656420387182283,25.50053823406714,25.629120422864407,25.915098214580453,26.312699275161943,26.868486649010702,27.374155699340005,27.821364404718217,29.240938045481435,31.11710189457899,32.97430367782966,34.42929324991289,35.81528516543654,36.26432131239156,36.94812307462897,37.92749431816247,38.707097298939814,39.44007481372005,40.030266400017894,40.297318472327085,40.03345188348071,40.25508695813527,40.718468898787805,41.39019942541641,41.642500876604174,42.27368985600414,43.19600816743013,44.92511856442051,46.959382292064134,48.375304269535405,49.63951525562429,50.46511528019032,51.25807200960891,52.097292451749695,52.98146400925245,53.728914544771506,54.24963958536816,55.13278318296293,55.85327531193088,56.309932474020215,56.8722367679481,56.99986920911852,57.292236189842846,57.775451898476426,56.75191250422259,55.93644857057942,56.09219072623986,57.06133351395341,58.33283068908281,59.58672122980896,60.467875453203696,61.189210150627574,62.36361949051833,63.12885140753118,63.281290263652885,63.694192263221424,63.955824314038544,63.90888160122581,64.83083945762202,64.46378970521526,64.70065435576716,64.38142904376095,63.6589770662616,63.49127433028245,63.828499523647096,64.28167879960361,63.938947160588015,63.76484141916394,62.23580721012975,61.48613166983864,61.69099413640209,61.25331118021169,62.01380264860934,63.379761353311714,64.15730421946505,65.92208998671197,66.12664097881823,65.81165639143134,66.13768721225281,66.5451852214649,66.7855664218811,66.13359324423658,66.03752905147532,66.06084914407293,66.75640973683498,68.26181107108954,69.73593420523933,70.99285580367666,71.17288638234699,72.06888083605216,73.4548041165694,74.18264944275641,74.53875007315975,74.526667733725,74.43125110030854,74.79763946045432,75.23189157915972,74.56586814225246,72.79344813208587,71.67461037079283,71.4207581866134,72.98828449425916,76.29042270865288,79.32543909184032,81.31368088152836,81.3911208060505,79.79599760250868,77.27909830477526,76.57209970850018,78.07221445914257,82.1804281708501,87.17707447550028,91.03325549980818,92.80980472213388,93.59130361633736,94.52036024275837,95.5631796868199,97.46952570572196,103.44290779495608,97.75427923004375,101.5416826508243,104.34929230314205,104.40464858904107,107.07301398957637,104.09405432755575,98.62889293104028,101.0304308417608,100.57208288271185,99.27717643284524,97.30865294400105,95.41895293667986,93.93766508708129,93.26150572012764,92.5515766693289,91.18525916644239,89.90404646759565,88.6830514589623,86.83561777757906,83.19364164053864,78.33794482221461,73.23340833756549,68.6781693232767,65.14195443091339,62.30795019359425,60.265436811736954,59.391625627333696,59.164292203090156,59.821472252805314,60.6605245545047,61.42340829865472,62.43725270772915,63.357559234630116,64.71572915266346,65.31664605564936,68.0136681284431,71.25255557084351,75.41851411202194,80.10498507169228,83.63715700354174,87.66265269892752,90.32556181084064,93.08217613056848,93.76989198776637,93.61730851897778,92.16925433297519,90.34174281649486,91.11598471682017,92.63243371636443,94.52100656810221,96.80130214989471,98.87271726841644,99.58615210011166,99.84988312508284,99.2404933400713,98.01038203654261,96.27492093424671,94.47789886647631,93.34685916570703,92.8352291874043,92.88374760345758,93.3602940843316,93.42119373211034,93.20275995524183,92.69675854911803,93.04586950664205,93.23365371201412,92.33501611326564,90.69032243670652,88.23215097826977,84.77335855375814,80.78893822402401,75.85237271227633,71.59976047125042,68.58704654795312,66.66956882208726,65.24502914272918,65.59520416260233,70.6360009116304,77.91969084216231,84.38594265245338,88.554028615781,90.2269577088822,90.1152600025111,87.32888874278432,82.53406055000721,79.19477059330102,78.21367123940111,79.05637134825528,80.7164822010956,82.45581671246116,86.11958604784456,92.04951601428401,96.32732241714082,97.72181297596622,95.73540893814531,92.20755900216088,87.45219420932642,83.11352452980644,79.22850262808896,77.51546073837692,78.26992083427878,80.98682538096556,85.61088581245508,89.28676458599476,89.43163168232707,86.60134940864573,81.76441385251694,76.87277462874691,73.18313053499263,70.28491359525975,67.86131857132158,65.4381145201371,62.11333344861355,57.59037060894705,54.26552037688885,53.49532073239586,54.33904754911237,56.526757374045886,57.957557708381806,59.222497522894955,60.92115380141894,62.12261564101562,63.66809413275226,66.1584206864197,68.59683622537284,71.01374962143286,71.85759463914337,72.70758095769845,72.75032626888144,70.49991459000343,66.95321910284231,65.01053357376482,64.6155768417034,64.74279218619147,63.65054844887767,62.66145486052148,61.81745403059553,60.23987587497952,60.8519752565122,61.89967311547101,61.920658081854256,60.900449169028306,58.97735353419519,57.63334766784906,56.78477880203327,56.27831933696325,55.0453824333493,54.62239832946286,54.43524845550094,54.17809225790953,54.48908042544146,54.59312940519407,55.1948844710035,56.57515955165913,57.6321398983001,58.21154730896569,57.756206887891764,56.65476087742597,53.48353142743137,49.78198925214955,47.58876480054962,45.63483026595835,43.44297234874934,42.797438135573444,43.00109593358791,43.113663120389774,43.899871085826334,43.67164274241478,43.22016535774982,43.32704320552997,43.6750444172293,44.77055819389358,45.832461718007934,46.407975950300255,46.611504866090826,46.457592005081736,45.941548416864705,44.927580330116484,43.833836717479294,42.73275499226611,41.95602854985852,41.51801571871645,40.40166163241859,39.235959481169004,37.77143307552563,37.31599747582236,36.95468568782077,36.55101419289354,36.40233539363503,36.614400743096645,36.976572514898464,37.76308452732103,37.82828191916495,38.211062165966325,38.26396195000152,38.54534545344212,39.51048527945493,39.75280942709982,38.96438912937663,37.642994165902074,35.80059577734428,33.83605133042318,31.364187130908775,29.271036890325806,27.470618760598427,26.32536862732849,26.178576255486348,26.123579254699447,26.713971015042656,27.170224129120196,27.583573722638754,26.71870952464742,25.037548457343437,23.19862534171579,21.429222278350405,20.105310469762323,18.924629616890957,17.79988152801437,16.48441906474058,15.047556555736074,13.59699400144981,11.511752142300109,9.386428930051204,7.416236089783551,5.792770616104506,4.545379177668572,4.325053386579769,4.922957803063832,5.485531580029409,5.9102327405008515,5.617571399504494,5.640544823518862,6.144819161166488,7.344857841501502,8.594536544197275,9.500278725799951,10.549603269156723,11.487145422195434,12.369990050262738,12.843906389315759,13.09437999864199,12.961382455614844,13.06927623315452,13.290781551583724,13.743372193187096,13.903763548778587,14.168052712553553,14.798754461676937,15.350124505405107,15.617160679528133,15.721699527165617,15.389439624101303,14.974141496353315,14.197272465561163,13.656594663879579,13.43433771666565,13.292537120135817,13.37131094572084,13.562696976251523,13.701533083433093,13.868314493659861,13.89602502943277,14.148487884261439,14.54276328502552,14.484710723362358,14.42713224565644,14.260733824217004,13.558773342313588,12.855668938474155,11.85860125003516,10.94291511098909,9.830486261332627,8.978732096698435,8.180192909706912,7.2724661953019325,6.604856523239515,5.698570399948715,5.117356762897433,4.996067862237034,4.52035992379223,5.317424833230782,6.823451053774216,8.978732096698435,11.309967938459591,11.962979076560746,11.883053778941516,11.45736795883267,11.01527265881133,10.95062072753803,10.507143217566245,10.652881122467619,11.79455553338108,14.11212338980943,16.639938549807095,17.83676844507586,18.980641797899487,18.132169522134998,16.265107634490576,14.152357129709213,11.309914577609973,8.729623804770286,7.801776758764242,8.112471871110422,9.769736007718867,12.26987667885154,15.244980295485488,18.547906002123263,20.628513344364812,19.35279567778594,17.00282586033777,15.156305301652248,12.353233624439758,8.797441044536686,6.422760497173578,5.95539037622886,6.727913066676534,7.553167336766222,8.682041941197507,9.637573107306993,10.189155610362231,10.626312735544925,11.592170641547714,14.201191400108254,17.64021526160579,20.989197996613196,23.38519566887035,25.108674827873177,25.884168832427655,25.555761481606748,25.331016369348852,25.568339044564564,25.89553433525678,26.56505117707799,27.142319573693122,27.778790099480002,28.30071462819974,29.34609362269491,30.8553863670606,32.62275532522079,34.57191336052392,36.30778420977404,37.99631050750643,39.28943940732225,40.10481788150751,40.423352496417266,40.909437290356216,41.441443585223944,41.81214157839003,41.77959623646722,42.50410410116141,43.24211428956421,44.63036966174691,45.44417469245078,46.25014293413474,47.19699936330682,48.13537509169815,49.45463914682446,50.92114053324365,52.35003365267434,54.07027222708893,55.72074971804386,57.19859762783975,58.83071931013157,59.75069560573189,61.05082891861719,62.06684757988395,62.992536741340814,63.56806498797727,64.23684138050055,64.28670947360048,64.02091271264231,63.79992209427227,63.805826941000404,63.15152480089323,62.61715255001464,62.54902196938093,61.92753424008218,61.574051354991795,60.80852467048239,60.447346395016616,60.721565543855064,61.00530095882376,61.58005992344583,62.00281923947966,62.67800175896784,62.54903793579153,61.294049580421216,60.22211393919073,59.72433658590343,59.383807799897625,59.47927107427234,59.22334879637751,57.965882403391696,56.75667308542059,55.642857746538745,55.23735938014824,55.20396146126049,55.50504931887233,54.04995677894613,53.33897834080401,53.208138407920956,53.33660409360557,53.821968319677964,55.029027231091064,54.752377856701166,54.858457203586525,55.94044448977042,58.39251088647045,58.20713808317295,59.61740903891759,62.32405969682938,63.173294793782084,62.26268145146191,61.99915232746269,62.895355283320626,64.7468055771578,67.35520593678986,70.19296052655544,72.04766178359233,72.9773134051879,72.84113761094258,73.20559216244561,72.13164473965183,70.99285580367666,71.49223393293646,72.14971034115564,72.88025372624885,74.46359652708072,77.31131273915473,80.17229147380911,82.99683989250731,86.6335189871941,89.45540181638854,90.0,89.77658154158681,91.2553060294252,93.8528511449395,97.07889439430006,98.91492302050023,97.0797567086155,99.01149860525202,102.04446400003484,102.85955299265248,95.6496299347726,99.79983150599848,108.06047228631569,100.41603534458848,100.28196488909012,101.0438498073141,102.65976451850347,100.37585494116732,99.26601166910686,99.47972173191155,97.81318817509208,97.72555350715797,96.87399896637667,95.39774023424536,93.74097562953094,91.78660560433063,89.00187762067641,84.52388471221259,79.06814509739735,73.21487721320985,67.94356024316372,63.08146779316866,59.47485243973553,57.36247659192636,56.49816432503986,56.00615048569842,56.232422085669945,57.04524424732156,58.514117143820634,60.62110932239095,62.78184215406431,65.26048853420573,68.00096286996572,71.06781671320306,74.05461440879016,77.11676066380491,80.45372121319251,84.49959683265774,89.01790567459228,93.82908505364279,98.79876400296769,103.35447720129237,106.7106125454363,108.88311687820966,109.95308822975231,110.28257086922449,110.52882113010824,110.3514639320957,109.99314305750183,109.37413225214915,108.62529184925192,107.78168353064217,107.36122815681065,106.76811393911983,106.60897101327217,107.2568261915962,107.28395364170547,108.47197862865573,106.76384678603122,106.73148908439478,107.29346676761129,107.10270888462709,107.09431405954982,107.38138689892514,107.70969684774175,107.3881088388591,107.43484765094266,106.51628863366942,105.33326130636027,104.03626516385435,102.37555373387708,100.90982075242226,100.09464993519276,99.5142518459154,98.73819685962353,97.80724740174465,96.75219202766674,95.34606952608735,93.70160932664147,92.79274205839114,90.65607243566755,88.00207905639292,85.31041845566259,82.40536235802574,78.88315585443472,75.39701094682715,71.92049965484682,69.04614204766425,66.8502767146082,65.17430300253888,64.11417866168384,64.69709888579185,65.90448155484066,68.52925257972181,71.03272768563322,71.70637535660398,70.85495657505436,67.96919817445844,64.11297310242179,59.014468099395884,54.1347338105028,50.119794544354065,46.632121564139965,44.64051532409183,44.183488082191836,46.51611751809935,51.193374673144326,59.786489014894805,70.88296427650295,79.20499002226543,80.51802407617404,75.90333035521445,68.64477840222119,62.812797071160475,60.2238557935425,60.28624818686665,61.97908911904581,66.8014490542805,74.2427135266712,80.18073970947012,82.91809946438423,81.27075859113901,78.04970490447478,75.9900550099865,74.89892485397584,72.05653304883128,69.205901342821,67.22178633701097,65.6513764866933,62.81611749967113,61.03596377295197,62.41002567820547,64.85290289993044,68.24914836374595,70.19016192890466,70.84592518457458,68.68558603935968,66.88230307871805,65.24659074520699,62.80766169164534,59.88369071943401,58.671302384036096,60.38767122783104,63.03819269980056,63.9654698020952,64.13366140618946,64.54124869770251,65.1878607508699,65.3128600914271,65.70477227720652,66.27808040813339,64.50397385062035,62.114053641821314,59.92642029803676,57.77326105364428,56.9807779417861,58.61298654324123,61.8323174934076,64.53664382801949,65.03898526610725,66.00256241345724,66.19704499125696,65.50144433896416,65.61888578838885,65.59146297447437,64.09347175351645,62.83619375310635,61.131701053166864,58.41874926896957,56.11671296396153,54.850460675172975,53.58911812841417,52.84809598846674,51.02944162312196,48.834862021202746,47.02866938803734,44.69604688031691,43.65734756377007,43.4765366525868,43.671430124934396,44.921358743152794,47.18460657065332,50.138959968331925,52.54056356574309,53.88289266909065,54.175684667637114,52.83676311266578,50.585726339578336,48.71898944211465,47.2026245190189,45.593715207519416,44.03151933172272,41.581173401839045,39.29672738365058,37.420216808661266,36.265426957580665,35.41115606115408,34.99204953627344,36.00345341222765,36.40233539363503,37.64524455660692,38.25598598194217,38.30713188213063,37.500394172057376,36.154994603884326,34.35325564450528,32.479387570889756,30.61293023929042,28.242737601448297,26.18344152844187,23.58706258131939,21.840607863510893,20.906846425667396,21.433092863788257,22.197075243689547,23.287427872350268,23.58410960914926,23.03584591010737,21.86427288778841,20.660570876364382,19.45233493004834,18.469701477310235,18.261829651867053,17.702697643131554,17.17587573026896,15.853237011864637,13.845478239670127,11.466281192444985,8.894831850498608,7.556315324634934,6.160797121363008,5.699013788765781,5.330662041195845,5.183982219291488,5.152990655584552,5.009135485408747,4.876536064772062,5.285953392731263,6.203465419802546,7.557494969251357,8.369206678076841,9.481027139401853,10.508005739188803,11.643471475794664,12.960495413111158,14.558855327197383,15.790225759318039,16.49647010477159,17.216095487043514,17.295380422614674,17.334538297018533,17.53655090241613,17.49799833072117,17.740489027813595,17.807661334779485,17.946431837388115,17.803824145206377,17.62603108758243,17.480719133284055,17.077780827046684,16.677473502129438,15.92958173542045,15.326101715648687,14.737713538031299,14.008195281224722,13.473158651015934,12.427898786023176,11.46957113159815,10.87670505369463,10.190220028462333,9.865802979694733,9.635404710535099,8.935626193495137,8.365919060462762,7.199231002275153,5.746262251392163,4.077122899140179,2.766361187653175,1.5545942038329261,0.4774530018523664,-0.23927697093592024,-0.11884696205706695,0.5906329732420667,0.5882080324868678,0.7147177304597842,1.6847294284315844,2.9446924366540044,3.7387380122415927,2.9780414465012552,1.9242092575781455,1.8401936953241038,3.8954692496161116,7.084538551498653,10.566387646221424,13.747968774720226,16.264591493311187,17.31302928813228,17.655187951576647,16.496019552247766,14.036243467926477,10.482909757898332,5.82638363166199,1.7751481119908978,-0.5196746726395288,-0.37287656045444717,1.432093859084633,5.84727360180003,10.536569401546567,13.955158980891047,15.685185861382493,16.402463358122798,16.357000368210063,17.388108376778835,19.029174266607047,19.42801470215433,18.939010850206483,17.668352123267226,16.448610340896362,15.005937623455749,12.962243545673047,11.61445380989644,11.442330882575522,12.504367499585262,14.090340241890999,15.854564306496684,17.84498753142378,19.053953146612123,20.37928806347275,21.702543884444683,22.797930044568552,23.71454437549129,24.932609484341096,26.132829992740124,27.668573538932808,28.712664547439534,29.44393431804689,30.044664239820847,31.234787925789984,32.4631040378206,33.457984671917224,34.004388858102196,34.283069971363055,34.73378453365368,35.22244610315274,36.13668252258605,37.84866791328349,39.49539900598121,41.26231660710738,42.77254130725015,44.209254443758475,45.50071297435439,46.42852697608781,47.29634206673531,48.59422818390033,49.78767824995287,50.53687659477163,51.211367383513235,51.56527702572354,52.35003365267434,53.06863960581249,52.90712647862436,53.718855080595866,53.96513495055374,54.37900420411395,55.16074645991215,55.46999367024954,56.01777046260471,57.322890904421904,57.8450357794945,58.63846831114213,59.39896373536321,60.490286106826055,61.09658068006566,61.85609859640835,62.0628197793229,61.7359883774131,61.34616080405614,60.90315319497968,60.69003548623713,59.815352419157804,59.5973444889282,59.213778467061246,59.297128016328486,58.995759528631886,58.32234229483023,58.31362861851903,58.6396300628641,59.565792809718616,59.85858497975167,60.8247722198207,61.648528603046,62.31169199179293,62.5882200854956,62.920342151224446,62.571201653621216,61.4817199590722,61.08244997251629,61.307436072437305,60.43126769683961,59.901909875674086,59.27949255083133,59.25557114018898,59.67014385480393,59.07905874721012,60.084832603890774,59.85858497975167,59.795181634829575,60.47492502896339,61.33329777319003,62.33426165354382,62.7572024854228,62.860998668943786,63.1204071090416,63.857008455468154,65.3583766609368,65.70612961448222,66.57873595805135,67.50131706366642,68.37683894808316,69.12442148043296,70.00685694249817,70.54074454827602,71.16788591881236,72.46305091718078,73.89871606303738,75.43682260873635,76.10284049605424,75.33145666718352,75.6380617839615,77.56844987054858,80.96817194354132,83.6470606360181,84.86883880963771,84.94376741171148,84.7625326255425,84.52583370450986,84.15918830694129,83.98481817410509,83.40485260876534,83.02799014590988,83.41806563495959,84.39646567994937,85.06350726495033,87.19913620990643,87.74375871607397,92.92665700830037,99.39646253775994,91.60482247911739,94.3692115382425,95.77578844095511,97.44741354540518,101.42711508352876,104.30885117605952,106.70951256696647,109.0290204155923,108.33888842233874,109.59059388387543,108.27073187656465,107.39206606507483,105.76212345658325,98.77939923732615,92.51227934256087,89.40930399371886,85.04610539398819,82.105599539478,76.91443914444424,70.18050847545449,62.89872797933571,58.203903449298124,57.1386192648306,56.69720972099383,56.78394872494351,51.9529603507858,48.961492251352155,48.57634912501246,50.35105886438108,52.08637081259731,53.64790551523071,55.30483933804726,57.510410196140725,60.713872696403975,63.826025266031166,67.6546857530425,71.93350727166714,76.56002697132439,81.86988562469342,87.18262570199367,91.99512604891041,96.49938836305283,101.45083238283671,105.37904905129305,108.17964782351987,110.0121268290935,110.62124356805504,111.08499031066843,110.88849306822617,110.60702515337933,110.32691890724739,109.88082298050647,109.36738168605247,108.81758936937337,107.45323316979255,105.9759230951901,104.71510873724081,103.3821085411192,102.14986404232472,101.17792414744844,99.62721553442661,98.36590150789063,97.78517218426909,97.67522525175619,96.9045764270138,96.0090430840116,95.12396797023808,94.37295023955518,93.9646724107926,93.66925252911525,93.23100484182953,92.2026194697407,91.0479517639426,89.41895068711318,87.7973805302593,85.84035943124071,84.06259352521423,82.36781929664983,80.98069126590504,79.48848217339233,77.02136079398413,74.62869290708726,73.20697768823216,75.13754197451344,78.76757717130982,82.27137390030805,84.77719998325198,85.6013206799247,86.04726986005416,85.7635658407957,84.21045166608381,81.32302119658901,77.77855740956898,73.79347528179075,70.38313240543191,68.17856670421115,67.52059023315752,67.06785714146223,67.10939689107721,67.84098529614816,70.66878856302428,75.09736832109388,79.8072646022426,82.22960717978198,81.85345858169433,79.56863506638516,76.6631377273783,74.35771963498524,72.83279898505747,71.8869652015058,70.87867485436459,69.5763992179203,68.19855471398007,66.84765633101588,65.06306195486727,63.75606695713897,62.443465191903854,61.529953488899075,61.205400934460464,61.38957687767933,60.79997936141874,60.63642584181657,62.72004512215053,66.73579413509874,71.13753089456009,73.14991388176252,73.72156474287269,71.9104693124381,68.08343546823036,63.97355435838991,60.9873760808909,59.20078643476672,58.8775425761738,58.61895672768151,57.94153174064474,57.642130453095355,57.724368020334055,58.33754184954127,58.384672666106894,58.24533647026806,58.007085601955325,58.50872428730194,57.54681973787631,56.501972012147625,55.20399482491443,54.44907704747502,53.56262321795639,54.62239832946286,56.40650814501801,59.07647054455126,61.43644100069167,63.5910779439161,64.30144372561486,64.73916070649307,64.71126780449802,64.74126758100375,65.08122069651286,65.24780014173784,64.08490326155083,63.17798891545165,61.92752365211828,60.08083824866215,56.468350569456064,53.41836673443796,51.442847184486055,50.04022392257673,48.30335114825625,46.14115228193053,45.68294672659486,46.90659678563713,48.73308940360586,50.575872487101876,52.25590170874338,52.93645003205383,52.00126952495423,49.50587037353922,48.089636350022445,47.85022338757724,48.03801489234673,47.838781659769545,47.081176521079925,46.276350760639,45.89284775583481,46.175132225575595,47.233056597638736,
