# Supplementary material for: Automatic and Real-Time Computation of the 30-Seconds Chair-Stand Test without Professional Supervision for Community-Dwelling Older Adults
Source: Sensors (Basel). 2020 Oct 14;20(20):5813. doi: 10.3390/s20205813 (PMC7650655; doi:10.3390/s20205813)
Supplement: Supplementary file 1 [file sensors-20-05813-s001.zip › supplementary-material/critical-scenario/gravity_2]

-0.9069846678439669,-0.21010863039753513,0.48194839194177164,1.172544118426161,1.8364019370746607,2.5136276161165605,3.1981667075070366,3.895368544372394,4.629600431007382,5.392926541509904,6.183281693784035,7.082915407010338,7.959256192712942,8.870867796722935,9.805334287235661,10.774570995718298,11.734292348586989,12.697242581260852,13.637590647194758,14.537032358277242,15.408340968268202,16.28731172370662,17.168777413103243,18.09128480330343,19.022953972874433,19.9688796362973,20.927541132914996,21.88332953329261,22.827050289962212,23.763901644813505,24.716618165694694,25.595605673879824,26.487615620990734,27.386946403197797,28.280129109631133,29.15811981473881,30.03181120240508,30.89855005137207,31.758782308546383,32.62401745602366,33.481271065791994,34.341143209059275,35.192679442733635,36.04747420834783,36.88784425820616,37.730985254888836,38.56773077154591,39.3868168842531,40.191747324764926,41.011503089799525,41.76732763987234,42.53625607646676,43.308564320282976,44.06842561614158,44.82201816463831,45.576265793993215,46.32564932348647,47.06831134648587,47.81676390764341,48.56243643604369,49.310841162974434,50.05728535074813,50.79922076092542,51.53066022225335,52.27115525824315,53.00332743750584,53.74141103268828,54.48572713288376,55.24901366628009,55.95221319741061,56.690625619626445,57.4074417502898,58.12957435860116,58.845562392860266,59.56546507621707,60.28754025837593,61.02631197970971,61.76820187157465,62.52435956184464,63.2662090478044,64.00329515762887,64.7460895204035,65.48351916238435,66.26830688514708,66.95149806636884,67.70170936419385,68.44282481635878,69.20837335523947,69.93644533719822,70.68796353209639,71.43398699303188,72.19290808042702,72.95418792777356,73.71734986035884,74.47795012260605,75.21663748999426,75.97348093636784,76.7330240581837,77.49730739988307,78.22506173972307,78.95795448011195,79.67232114782281,80.44337408189799,81.0870789740099,81.7546700559264,82.39753083018209,83.05091893462789,83.63815814296473,84.23139390199339,84.80692513310211,85.39950373316893,85.97924143409014,86.5611797342321,87.15335741864652,87.77021316664367,88.39083143921913,89.00382898684575,89.61556789365929,90.1985955939027,90.77863664778542,91.34230607243101,91.90255199543998,92.36536487657617,92.84276923879297,93.27435553932317,93.67762808543533,94.03639865703704,94.30740885865995,94.55136345964195,94.74291103840054,94.84835830441197,94.88766590429732,94.87105877607944,94.80740147414262,94.69704092631225,94.55264961183671,94.38864796310173,94.23451620144371,94.0796830617525,93.9275708303119,93.7762997980508,93.63355284188759,93.47677571765114,93.30680370669037,93.13039169260468,92.94339408477126,92.73972397488956,92.52381041715338,92.2923065810817,92.04428662142703,91.77780449647926,91.48818013693668,91.15542905209078,90.79325555393102,90.38818662428035,89.94171243376809,89.43431815813851,88.87751559814278,88.26687226450498,87.56446688781067,86.85926339553234,86.07133114267434,85.26042635734633,84.4364839364904,83.62367756505206,82.80472698696248,82.01869589136155,81.2361572428552,80.47906127184534,79.75029802178547,79.04350376816248,78.33136487412851,77.60150488972715,76.8684328000266,76.14448275713204,75.50269091371344,74.83543772492064,74.16001504910484,73.4152263686699,72.79870270780252,72.18286240051576,71.60543855202319,71.02682352968084,70.4431490709468,69.83225910909803,69.19612829755593,68.5064404702715,67.78428012471434,67.03705357115798,66.29857373563254,65.56688059400621,64.85181501845028,64.14277155375231,63.37062281412547,62.71797592748647,62.00602932065171,61.289031624996575,60.56600454651679,59.898360761422694,59.21176175242472,58.522631649356825,57.825061148046736,57.11866571741668,56.42515261205903,55.74767625878385,55.098310573629426,54.45915561655518,53.82858361075263,53.19530912632342,52.570432114774675,51.94531090072805,51.32665531253806,50.65474722165954,50.07818018749045,49.449088360267844,48.80547366723737,48.151286292716456,47.54206672126383,46.90748621681991,46.26765350673831,45.638833948208145,45.002643161267336,44.375336189061315,43.74588084978825,43.11977373605661,42.49091911337194,41.86058320205083,41.222751193287024,40.5855750860883,39.949161765322046,39.31889902544376,38.63802457285347,38.06977952459054,37.444222845839946,36.833968172056125,36.20424310005598,35.620771319273196,35.00553807277615,34.4094024508098,33.802897741554546,33.21100868158339,32.6189202641247,32.03375608320637,31.457281569240486,30.881611721457332,30.31351255127998,29.76244226181971,29.198732430126533,28.63448781892821,28.0609476991891,27.445514233537867,26.90200040170793,26.310405188191172,25.716956932779517,25.110707715732794,24.5237424493748,23.932201821706148,23.33325397927385,22.766709643709426,22.20643875615708,21.67034634372762,21.1482641299687,20.64467912348299,20.138990536333697,19.64550250901166,19.149351263809688,18.671995137885375,18.191578324436662,17.723318171086262,17.228740605189312,16.803896047966038,16.353398573364696,15.923867444380601,15.488544106032132,15.086531093827167,14.681497593724597,14.284944177468878,13.897119185616297,13.526143991859358,13.174479159860706,12.847272795055058,12.548475796742553,12.277091943670834,12.038044803561759,11.831779866638307,11.661309744100613,11.52160051129255,11.407249372911624,11.313645684497665,11.253845988822972,11.214612493521123,11.19774734039611,11.202949466947992,11.221314795933433,11.245272632988337,11.271418170702196,11.293294579453578,11.308701228618471,11.316526245953495,11.314936977834403,11.300424239677987,11.279214840888027,11.252807916375959,11.222281630165147,11.188040092914958,11.152328424361349,11.117233544944435,11.0828060861606,11.053077971100384,11.023980487956374,10.995557632295776,10.965195533101182,10.932348967183154,10.895832449959086,10.857620494592833,10.815986175677859,10.775646227689302,10.737533840932509,10.703101562251438,10.672537443325036,10.6443058872079,10.617319488251804,10.590631899062435,10.565522976276071,10.53610067337604,10.503199492759665,10.466601751314725,10.43071298288903,10.394553274424752,10.359388986777168,10.328758367687099,10.299874750286188,10.274708111786621,10.251677886178912,10.231757375758589,10.214965950586633,10.202474797771925,10.194037649821608,10.19019438988147,10.191257973998356,10.19703560940101,10.205881122001754,10.21849852367484,10.23526559770028,10.254240731796827,10.275961248715664,10.29827715835925,10.32223933625232,10.347146379832715,10.3719346424646,10.397142701511369,10.422966890847388,10.45006083763253,10.47610904732463,10.500601102530723,10.525402885606626,10.554344533959789,10.589847384792765,10.639030546062086,10.70957073003566,10.82216139037082,10.960446596852048,11.15681885318049,11.388251471850085,11.63022355300661,11.855784176987418,12.098743898931083,12.361969327045365,12.639594601556112,12.912287240761048,13.196347822636886,13.491500374260326,13.80963056104401,14.147625714941219,14.511790025208294,14.881573803291632,15.264160459753581,15.655949999606635,16.064179770529144,16.50080754662878,16.90200576368083,17.345768534700564,17.806392093086586,18.2903403852267,18.785911081801526,19.30537361437463,19.85590133884756,20.421087578765206,21.012822174555126,21.624741248858605,22.269937703052953,22.92517883980514,23.602413313318003,24.292487822228935,25.007778705565872,25.73286920661368,26.481589784279052,27.236170566654234,28.05527227885928,28.79610925778783,29.597151639227192,30.397248047028672,31.224112861227585,32.04593749760658,32.88645861820137,33.723273837705804,34.58682928221191,35.45567747937938,36.33441006030437,37.21614512898812,38.110660021753255,39.010188356408655,39.91886407611181,40.895897797715186,41.73685905001749,42.63934683877027,43.54943297872576,44.48736805346367,45.34269445352573,46.234287905160286,47.1294739229239,48.00003661546771,48.86929946346954,49.73282262488687,50.59887032205573,51.451673690982446,52.308694314340734,53.160564149734995,54.02228463327154,54.87353401518081,55.73289680987147,56.586018237145765,57.51137580801029,58.28832804960796,59.14615775433335,60.00047595355441,60.890750318193014,61.71110937840152,62.57987770932168,63.447153267399415,64.32764014694799,65.20565272704879,66.09263231359594,66.98026729512448,67.87174909774019,68.74386158740771,69.61461821201318,70.4678944646184,71.30514725621632,72.14147400633499,72.96104623125802,73.83907670929983,74.61599467663316,75.44497136152249,76.29262602764163,77.17791513127588,78.05720529689503,78.96886501599957,79.90139361770616,80.83913554629727,81.77348487788073,82.68511282440069,83.57722699203536,84.42088557002008,85.21784624425632,85.96028833397754,86.66712979494558,87.34086340955157,87.99553828216747,88.63244256422604,89.29889488915674,89.87430027194182,90.4742498836328,91.05624285827238,91.61898618539293,92.12958301889435,92.60335063085955,93.01841489200768,93.37491280371988,93.66510012144401,93.89510095815155,94.05931216265867,94.17012642704712,94.23208243112433,94.24935799709132,94.22938901090683,94.18309260338951,94.11295248769129,94.02359504645624,93.9177852212117,93.80455906166152,93.66658019477022,93.50609550140399,93.32314300820326,93.11277938388476,92.87296900011964,92.60066656513945,92.28985665647028,91.94054121582164,91.55187969387013,91.11638190688652,90.63841377283103,90.11855737259684,89.5591952521919,88.91752223159915,88.33991227647648,87.68988292693493,87.01486391856662,86.31183239698879,85.63189656146848,84.91395403620254,84.19402452421494,83.45868685278636,82.71630820069093,81.95475161401993,81.18735974627646,80.42192624419685,79.64718309628327,78.88579496933083,78.13022035994352,77.40312373626921,76.70058372532421,76.02186251369768,75.29670688263872,74.66578152591138,73.94819809356558,73.20664130526168,72.39528718265032,71.61221842396337,70.75946110253754,69.91057099896354,69.05212394210847,68.21156899791264,67.37484230090263,66.55005141570867,65.72735905143419,64.90925099806664,64.0778514931071,63.24355693954968,62.42925850731101,61.643927112877776,60.8935222512192,60.135914281857204,59.51695509625544,58.873881823129835,58.233421794099364,57.57380527167478,56.931109468849094,56.24817195307214,55.53005528295894,54.80543269427072,54.06619849528705,53.32882445154251,52.5792561274605,51.848270655701576,51.114459419510446,50.36456186160172,49.607180101840704,48.85642904224405,48.1035718138405,47.3623063918497,46.582003985348734,45.90992850367207,45.19535729234396,44.48409154922169,43.74757396290599,43.052325678511416,42.335088510630264,41.61706770769253,40.888977640192024,40.15362361782095,39.41461688335708,38.686540543486736,37.94579519196888,37.21673422570239,36.479805321198626,35.7580467769448,35.03421220876479,34.328340218914185,33.62621804183333,32.905005456664426,32.26627266521054,31.598394221560103,30.949952030503567,30.29639385258002,29.66531759332717,29.033556765941558,28.405668333120392,27.792660073740088,27.17942165406122,26.58069017524951,25.98272315014738,25.39771239296567,24.81651141917096,24.253670047399414,23.64668873946729,23.15228220452888,22.62102841444363,22.107692465181056,21.58258312694482,21.107316852444743,20.615726337966553,20.127671124298953,19.64235219792676,19.160812543822725,18.67307863003252,18.18833574835429,17.702818516662884,17.227858914744175,16.75992024527878,16.311667186699815,15.884409599797767,15.478459662947479,15.093186496070663,14.70356665483332,14.376248960558952,14.041458399565792,13.723644156884184,13.406584738085865,13.12845723148681,12.85560482931869,12.603568568816693,12.37127547078649,12.161467398747334,11.974617225308016,11.808703885749747,11.664860417819616,11.539166667976817,11.433493240631918,11.347855685141788,11.282417963164496,11.235220321080057,11.20420642777188,11.18450539227733,11.174826017112236,11.169279394629001,11.165389236880566,11.16050379392434,11.154905671340918,11.149045162468006,11.143704669700314,11.138857127431843,11.133793254056473,11.127269384118913,11.117918295721351,11.104795675354385,11.088077278902025,11.067010281537529,11.038799721410083,11.01170004591706,10.979323765468866,10.945324033653336,10.908348070627396,10.874567559555436,10.835424433178911,10.794784071031046,10.751805586056198,10.709203920442109,10.663682147668643,10.617811062401186,10.571466658785939,10.525878248570132,10.48244912196453,10.445336190038594,10.415019726732773,10.39081319039308,10.372943307195746,10.360777765801599,10.35266632923739,10.347998221250586,10.346392029497853,10.346689473655502,10.34875834741788,10.351621180847275,10.353622241468468,10.353668508464043,10.352772909195686,10.351764940801816,10.352105337410139,10.355099473800678,10.364030319066522,10.383259236193792,10.421174003752979,10.480338269163372,10.577497561684577,10.717828244356925,10.905755794455224,11.133075700208149,11.38670730907343,11.641331417679732,11.897162720363246,12.125279720571166,12.376288327032404,12.63627307354451,12.917259438113378,13.207294443245047,13.526411938381434,13.873171698560897,14.251959975619958,14.636868156312046,15.025452600407045,15.410145375761408,15.799321466648642,16.194382067461618,16.60297851309242,17.064242809961524,17.4725226378939,17.93468580335671,18.41262759966998,18.93255617819529,19.42961076491078,19.95677683065467,20.51224011946911,21.084110643872354,21.672397637312333,22.271511132491067,22.892327124375587,23.525040929545263,24.173584322735294,24.83430842555956,25.522200059679896,26.217355131552086,26.930266239089086,27.66905570435817,28.475472918390846,29.190523985242883,29.973223968951533,30.768377548758174,31.598485889985387,32.38705824351563,33.22142072573864,34.04573394047486,34.87568656704482,35.70892513092537,36.53106836663027,37.35846003286098,38.18639158774127,39.01461101044349,39.84901452337472,40.68130349316354,41.51605513032539,42.346251760366606,43.185464811471626,44.061765775441785,44.846009093725115,45.67094954266477,46.48768806740404,47.33281334813546,48.12999309787613,48.95292860703551,49.78296598691601,50.611173592728214,51.439649486466045,52.26176694505687,53.088049848325966,53.89846836323912,54.71335854546939,55.51464212519997,56.32298103165076,57.12648108814273,57.93173446440009,58.739896005355796,59.60065730642763,60.36768179910878,61.18631016111412,62.00715637571576,62.844132354547526,63.65478356053037,64.47683150448597,65.29703255979773,66.09468496109999,66.89753512521914,67.6864935310666,68.46809914724169,69.24726616968597,70.02241997801563,70.79873311389554,71.56325603464896,72.33002046337869,73.0986134293468,73.85255886077753,74.64771390933876,75.34228966697323,76.09174124820406,76.83276704073074,77.58446737720064,78.32020211515416,79.07848962982484,79.82861316296952,80.57414265400763,81.31879266963858,82.08039561753759,82.826833126641,83.53946406094029,84.24863373422102,84.94596287456096,85.63681835930653,86.31832560587982,86.98732026555773,87.6616312725188,88.34653921342873,88.96287140327107,89.60108131988655,90.24047042332803,90.8490538573299,91.452430735955,92.0170522961535,92.56472627174203,93.05095263491354,93.48971445926036,93.86310619422655,94.19325052183467,94.45562338925598,94.67311607583079,94.84618358807977,95.00178728837562,95.09649874083227,95.17305051414297,95.21783372994005,95.23919448941766,95.23446220737249,95.19649983795802,95.1338531788755,95.04080419937534,94.91164502285513,94.7443803804872,94.54097561427874,94.3024986142032,94.03678801376479,93.74668537797936,93.43612743440733,93.10200439932665,92.74446591349799,92.34940682510563,91.88739375174951,91.4544107135877,90.93931304619082,90.38320731144967,89.76380180798667,89.15434191667423,88.48163426685649,87.77693413942235,87.068685950869,86.35636776169719,85.63542478957702,84.90530518095409,84.19328912798751,83.4712892196115,82.75747559772329,82.02599546059479,81.30868289831984,80.5732361311153,79.84184814428033,79.04156409235432,78.37137339035358,77.64179650995136,76.92842195835766,76.20373211848673,75.53619563482306,74.84215406535937,74.13217313296384,73.4079535224543,72.67811328467923,71.94563218791988,71.21018938703858,70.46669267939706,69.71569061919136,68.94037184239035,68.1553517244588,67.35540438397894,66.54863221571811,65.7409968791418,64.8896073377409,64.13082707467582,63.33269109519634,62.53379237763732,61.73756734581675,60.96633114965914,60.194964950330544,59.43593692529043,58.6968116670613,57.96174840977388,57.236156964255024,56.50872201480631,55.77480768401594,55.033346104491194,54.28884857904746,53.52805750057513,52.76267490731867,51.98407354503276,51.20225211858731,50.36597371410197,49.625713358056004,48.85437105295399,48.07851668530271,47.302065519472386,46.55351104214244,45.80055802396457,45.04594736245441,44.30323537224468,43.55517313881312,42.80245002827155,42.038673871892215,41.25184631133549,40.466978901826124,39.672215185135954,38.87787012532289,38.08524862398504,37.30650705710016,36.54391485241716,35.758255924572865,35.06885588711138,34.35276683827398,33.65013099344106,32.95792340788129,32.28571979370333,31.621184372499265,30.96347378149347,30.324078612566616,29.694629605883467,29.06173432354021,28.450248173628097,27.850069584866663,27.265277551194476,26.706678552891713,26.162054949227095,25.630389109788393,25.10703110740766,24.590718572008974,24.063039876662746,23.592050350002662,23.10114114842527,22.61714510483649,22.142658161396497,21.671899197510314,21.206951231607846,20.744413565006607,20.29128435613566,19.839715608905756,19.393270170936518,18.952587712195424,18.531746442030432,18.117713583454403,17.731368000860886,17.328812182751186,17.002385505874425,16.666814758605575,16.348519981132398,16.041083287574615,15.76197690582996,15.487091524755302,15.227705934179998,14.977962757085523,14.744840897150697,14.526113656230805,14.320233589084882,14.119149582860711,13.930728070548543,13.753480245695627,13.598518441873884,13.46392455730475,13.349891637742092,13.253073961607745,13.166930245314067,13.104639227689942,13.050046620469647,13.00601425223771,12.970700073981641,12.943971267021919,12.921898895640673,12.90398817840139,12.889242214620237,12.877055222764708,12.866729306316364,12.857538639188151,12.849480225254672,12.839484801359042,12.826202058723053,12.807189023597152,12.782092329220552,12.750502263462625,12.714002270301709,12.66965675826577,12.627132329078552,12.580573829856641,12.533003446160738,12.486091006132455,12.443820902264859,12.403492379846625,12.36689048930977,12.33315062090206,12.301874029243969,12.271607367609189,12.242378260407893,12.213428943824153,12.186937625032524,12.162144579516362,12.140704831693254,12.122764463356468,12.107577243577197,12.0945449578226,12.083240465729187,12.074634109412479,12.066531775087732,12.060004810544818,12.056112485181197,12.054536579770929,12.05735278320642,12.068585980379135,12.089135280010826,12.12194915727817,12.17278402336425,12.25211848285929,12.371058791153748,12.545199903937656,12.768869314628539,13.03169002087976,13.286906434224262,13.542661928853358,13.795336230633342,14.075260501508481,14.327750195983606,14.616790571770105,14.918327286987665,15.240936565756837,15.572838076758275,15.927300163333365,16.298230981038245,16.684734306321143,17.074682049089336,17.481881124040974,17.894989682126724,18.32604486142145,18.77495376473559,19.24330435332112,19.730610953031896,20.239122851872143,20.764054179480265,21.31206236885451,21.902758863216615,22.474824966787164,23.08084751517109,23.713216066036445,24.362855759110865,25.03431182108699,25.71586473066686,26.419856001634543,27.13964491422782,27.88030721330476,28.640756667269297,29.412335941395362,30.195995095810172,31.002613524730233,31.816160420112123,32.69731493733607,33.46572601188922,34.305304561477186,35.156568131739384,36.03747126361981,36.87022549351721,37.73986429096787,38.620878355009445,39.497922651516426,40.38284602143765,41.26808782694405,42.15785075485552,43.033254553041964,43.92418636356524,44.8079499097507,45.6937857817411,46.564145322748,47.43993537476341,48.305466584133384,49.22518930310064,50.01244853463625,50.86398694551065,51.69945416949408,52.563873608418206,53.365885033862654,54.19926884064002,55.01923508558908,55.84313453948539,56.64984232424955,57.459331469686965,58.25340309532025,59.05442163926859,59.838106144069904,60.63828478485734,61.42305354700415,62.22034630718553,63.01319988980482,63.82659669603757,64.67990469436388,65.43913414205035,66.23974574947704,67.04777122136633,67.84012046278264,68.60635200197831,69.37508067219395,70.1550460390755,70.90340112120985,71.64903167587028,72.39459863650461,73.12793331996515,73.83200648611586,74.52828159121098,75.20854570222575,75.89214052345612,76.54369708030497,77.21019303174006,77.89227119766936,78.63683276929947,79.31266904527975,80.05578914350258,80.80808535104477,81.57029347293198,82.28168693104054,83.0013556650982,83.69540494567504,84.35823359432426,84.98869498893075,85.59638075749535,86.18409694348985,86.7354599776245,87.26536584738585,87.78876136761154,88.29904225316878,88.80348434105036,89.29706708233414,89.78969350920862,90.2852896586943,90.70406497942582,91.1196599248409,91.49894808559651,91.8352002210855,92.11103178678995,92.33920460736739,92.5135490647689,92.63006881770829,92.69887531016641,92.71370405942086,92.69163042599733,92.6225295027493,92.51120054074626,92.36215651366228,92.17532742266324,91.96068599892521,91.71246565347846,91.44112293154696,91.13777953050194,90.84833802471523,90.53357649086864,90.20800549156704,89.86173833159371,89.51031382626385,89.12857093715164,88.72652654426025,88.27914371911078,87.79103068935389,87.249757605065,86.65895462995923,86.00000095165134,85.28926443244265,84.52733206490888,83.72493414856426,82.903527644411,82.07410443737642,81.25878617388105,80.43749292078114,79.71956248703258,79.00960073573589,78.30993134699672,77.61558287007776,76.8948137529188,76.14744493519379,75.361833604651,74.56151996276107,73.74301095969307,72.92918405079432,72.14308358443216,71.40934264581679,70.72726356273309,70.08085123286963,69.38599751892981,68.77430641620504,68.07042570994867,67.32490209615345,66.51838597325953,65.75877523986671,64.96782888505835,64.21399318528479,63.487338730208,62.801133280194534,62.13467668281058,61.46742702247932,60.80721505414544,60.13906903502402,59.45793713920073,58.781864753157734,58.09683484860375,57.405043590151585,56.715625552785944,55.969477436000936,55.33463686809986,54.63687631591401,53.94477096322729,53.236839828114775,52.58682106275164,51.90122907255215,51.22981206995431,50.561196983106704,49.90332595825385,49.25197364027296,48.619924715258094,47.99277562712965,47.372022530517526,46.7536362794293,46.133123887879734,45.49684056722631,44.865513075964095,44.205102593818864,43.48859551054834,42.86600442502036,42.17998964550105,41.481336501980245,40.76934646199367,40.10132736225083,39.41639632355302,38.73872270561737,38.0745521540944,37.412454836919224,36.76966534476464,36.12416668865329,35.50169785790373,34.87407757145342,34.261982978869696,33.650308480043115,33.05326141247174,32.456315670313565,31.870196529566527,31.228994973664104,30.688795851730298,30.106768361165607,29.53437185598205,28.938172559850813,28.396025868387547,27.832205739736896,27.279644586490395,26.736286792928453,26.207200993848122,25.681160245960864,25.16664438082865,24.65648918385199,24.155191283163404,23.666355823856456,23.19359053987641,22.729507826120432,22.274368366461005,21.823795758278024,21.350424039769663,20.941685931647537,20.5024523107248,20.07049812492114,19.634668252407767,19.22590983878414,18.817290493377214,18.41072299833766,18.01780332194881,17.633247522415594,17.253402717529035,16.874855099336568,16.508585569829222,16.147464491707392,15.797177653714606,15.451679341404182,15.127738216041873,14.814938152000417,14.528925037106703,14.246122662387673,14.024614681895684,13.805221591549902,13.607113014919548,13.419188553621993,13.25887688660509,13.114278090323207,12.987801097711879,12.880560290961954,12.788696821885095,12.708757996000346,12.640337584500553,12.58136107157482,12.52983699446151,12.48459185770891,12.445245623205176,12.409945392735558,12.381691960717339,12.360555100137512,12.344240691502758,12.334140625699668,12.326671812292217,12.3202350584033,12.312844502908625,12.302575756241872,12.287457233548375,12.266589693466162,12.23881416716761,12.204463972113004,12.164291138165579,12.119389765681456,12.07157987103915,12.020916396689309,11.969416786360568,11.91798745173769,11.867307232597947,11.818117314088445,11.770626405178083,11.723902413959223,11.682023728432917,11.639951378044154,11.602545046083732,11.568322074650759,11.537603663370966,11.507819651809319,11.479377352271614,11.45195856809161,11.425036474881686,11.399481018387887,11.376028989465226,11.35485870434393,11.336320020594076,11.321497520316838,11.310623043885554,11.304486443955884,11.302345344974151,11.30337895464933,11.305235985235171,11.307399206700186,11.309646131188037,11.314177636373696,11.322473531280641,11.340907313190915,11.374857230195445,11.428593955685958,11.505765236375943,11.61134584923353,11.754078040614068,11.935669943669776,12.160059993945692,12.420831073133662,12.69936975752672,12.985176185894352,13.257300401481382,13.51775421678833,13.774603803939703,14.039229427014886,14.29093662269799,14.588679946081234,14.908479961843259,15.261908545382724,15.624816463608557,16.000459856591856,16.38350743702736,16.76814064644598,17.17439656934864,17.586619760699147,18.02337917592402,18.471206911320376,18.9545931977258,19.450590530012754,19.973030638246012,20.51030632497732,21.07232268699699,21.652146115739807,22.27915258285273,22.879895101855283,23.526963035782536,24.180415688611824,24.86696772937769,25.551797702736526,26.274439819920243,27.005187612918718,27.747187887473828,28.5085870098306,29.284709257057777,30.07409950750229,30.87515421380172,31.695797727585774,32.537815355513395,33.457742212783536,34.25914165323204,35.14971691766593,36.04406054258501,36.972769004390145,37.832008087524194,38.72096154483147,39.606168902455096,40.476285470079404,41.33937296996639,42.19248083682017,43.05825346106951,43.90106790694786,44.75351994732236,45.607707710565336,46.47347352682271,47.32459231956694,48.17355816717121,49.02509145483949,49.94909043209256,50.71928429404242,51.569594486420016,52.41553946329763,53.30083911354992,54.11247716139495,54.97200050231691,55.816154274313625,56.67267394969746,57.52296310365691,58.354296470594356,59.181875020952226,60.008236419066655,60.82587590239323,61.642449477549974,62.455295252051606,63.28064131005817,64.1004817325447,64.9327800847638,65.81477958191181,66.58504953710217,67.40239201434913,68.22533361059952,69.06066584331298,69.8317995758419,70.62427412261744,71.39995531753728,72.15503808265007,72.91931152295072,73.65998416412643,74.39391933407352,75.11272586963445,75.82642580287423,76.52868350493257,77.23752279452245,77.93574885628144,78.64812114605621,79.3629563981032,80.14517421280092,80.82796180554809,81.57984886601496,82.31482023355755,83.07079335774866,83.74977196218927,84.43704214554012,85.09746763819112,85.7363529927025,86.35227487642003,86.95027310508065,87.53691067281211,88.1074350352653,88.67886776772959,89.24494465429046,89.79108079117022,90.33190466269569,90.84696985790403,91.33958334871994,91.84619589541258,92.25988877010653,92.66192217297089,93.03101077917509,93.35599418394213,93.63210848169606,93.86435762859738,94.0425895804106,94.16456393139543,94.24021912249431,94.26914331485231,94.25443532028888,94.20151908174844,94.10974751398804,93.9817648955647,93.82218330633914,93.63687676546778,93.42546442439865,93.18791265208822,92.90609250791893,92.62609322840937,92.2971617839514,91.93116897987382,91.52427774902385,91.08176721735711,90.58873416849616,90.04478733535716,89.45043418465092,88.7965942562471,88.09982796440944,87.33025158414274,86.52494601213652,85.66683985009746,84.76949695362775,83.84159464950193,82.91884355688241,81.97869517519986,81.07755957666083,80.14391356430288,79.33985364374495,78.51927662579504,77.75291251796779,77.02786887094948,76.37396502042611,75.74802690116931,75.14829861372615,74.56766749049908,73.9799746524251,73.36933683262109,72.74523289316416,72.09940621032538,71.45041520725303,70.80471413199658,70.19657843994824,69.58302433760275,68.96394399045239,68.32569175708987,67.64280704505302,67.00666356017429,66.32259212852965,65.63558419699254,64.9735628381399,64.33400977934153,63.70680920206055,63.075675239092696,62.45357305278815,61.813081027612824,61.15324463641273,60.48716698744379,59.828430076731564,59.164636751027835,58.502391994854506,57.79661636943444,57.1992711128157,56.54188999718026,55.88376474199371,55.17189317693246,54.517905255503216,53.816969772028784,53.10962088149784,52.39324676548703,51.69579378839268,50.98884121369135,50.29491012233143,49.59733431313363,48.906912045717576,48.20360621827595,47.4994849220326,46.79224941326814,46.06746110328567,45.346652164100995,44.553139992618,43.88834545257963,43.16574978658394,42.45706420606058,41.7280247853648,41.05725290273371,40.35037240490793,39.653197183665434,38.94871502799214,38.25934039730193,37.5726795584531,36.891900907093664,36.228288575787964,35.56629008763783,34.919268666611536,34.28312126501563,33.65668094730908,33.0393848376843,32.43400800027916,31.77591140810585,31.227326871259358,30.629902664202447,30.046959622523207,29.449049037612635,28.890856915745736,28.32972048981699,27.77659260411218,27.21882707555763,26.67793563583722,26.150732703441005,25.627489412656995,25.12264326760725,24.631969293062177,24.155806839175664,23.698844834030005,23.25148804060152,22.81305538101978,22.375720119095263,21.91526839519247,21.509048484125547,21.083368841202326,20.663743147496668,20.243727013066845,19.843006199128187,19.448106706834125,19.064059401086265,18.692660324370074,18.32290270752481,17.96966584260117,17.62262661574279,17.289038518086294,16.962816994469957,16.652570429616393,16.351716327715092,16.067459459145503,15.797947597654197,15.542577978417675,15.291846950911244,15.085037908782091,14.887221273009503,14.71257162114279,14.558244259602475,14.426243381130693,14.304361940272685,14.197432948754875,14.104915270036093,14.020086923193274,13.942606808264934,13.869375918124556,13.798986270451625,13.730868031081632,13.665576787355635,13.60388851006403,13.54895279718819,13.499649015162133,13.457700266261131,13.419652224727365,13.390424522475202,13.361802318966372,13.334520054738002,13.304753426569691,13.274863830373295,13.24301727546224,13.212362395384968,13.183178532331896,13.158061335612533,13.136843289656268,13.119186315105901,13.103733773966713,13.090423321701278,13.078307081460816,13.067050823043086,13.05718141132337,13.046460434450168,13.033491444533935,13.016807621956596,12.997636322346304,12.974808133899772,12.94966957992265,12.924992312269145,12.90078635005926,12.877288897028253,12.85434779635201,12.833628879675306,12.813653387961383,12.794801651009198,12.776237799919228,12.75931335579818,12.742874800974905,12.727579506426913,12.712888438675453,12.700146517375796,12.688553939899872,12.678508406212087,12.668258089617304,12.66239505472662,12.663270382159421,12.675997305271283,12.703821437120382,12.746226035301849,12.802106110162272,12.868465768531829,12.94602940411769,13.04169192613072,13.160141814751627,13.30307242331618,13.462221549797698,13.63398799654379,13.823651038002117,14.034506176053618,14.219769989041055,14.4328063973719,14.657682040941069,14.90903804354836,15.162596820196498,15.441829281266333,15.747838456861258,16.067825263864915,16.406327323244685,16.74958698710619,17.10420675182099,17.46090242130016,17.826849448430536,18.209196164634506,18.60329158467905,19.016571430864566,19.445211347527515,19.89866718919842,20.41333691844853,20.86509547236489,21.39015132009762,21.926679533994385,22.513939691429144,23.066302263629396,23.66536888579319,24.28241530250582,24.920305481615816,25.563417281124533,26.226452217446337,26.892681248895183,27.575623798171698,28.27760237328736,28.98836906220932,29.726095651649675,30.47709382986916,31.25191043471564,32.04919334191732,32.91342276809277,33.68710338435443,34.52042936776565,35.37136099224496,36.23601679997246,37.0735738706787,37.92823800196149,38.7841930500343,39.636959750987046,40.50302279894395,41.362724295232674,42.23746405795762,43.10923316192444,43.99173541383491,44.87897538307687,45.774878483512005,46.668593209299544,47.56828225453169,48.458024076284204,49.413328853543966,50.2534018234798,51.152260529687354,52.049593475888635,52.96494845626451,53.834447580343436,54.72667855243288,55.60508337526577,56.48625777027997,57.36274081951335,58.23490020902466,59.10430704541467,59.96851146873844,60.84305917529946,61.7073459060011,62.58765403520851,63.45602765718408,64.31460461978385,65.1789016279729,66.06543429275648,66.85527099394434,67.70522910533681,68.53458437836203,69.36651598673268,70.18731706056478,71.01452893559296,71.84652743020298,72.67381449405958,73.48532088458727,74.27610732336514,75.05286710139822,75.81016374660373,76.54763275793111,77.27194199619262,77.97444459428448,78.67583151017786,79.36696234800463,80.05221520494045,80.75289817559776,81.39331976495117,82.06333451981038,82.72436820520996,83.37934265007371,84.01301426920243,84.6497687436167,85.28328812051964,85.89527081217427,86.50517631281765,87.08761350883186,87.67241082524727,88.24674723397841,88.82163340340279,89.39413773431079,89.96646535373826,90.51711025374613,91.064047240377,91.57816647047748,92.09273539419229,92.51522304765994,92.92437996482273,93.28951475728124,93.61168277448732,93.88835548007958,94.1258196115538,94.32414103182757,94.48330217416098,94.59774162461787,94.67178721926619,94.70246399360427,94.68578723342455,94.62323679996872,94.51171102028245,94.35306297161223,94.14878590479769,93.89944263265903,93.60925827903735,93.27705734866237,92.94412415560636,92.56359631309206,92.15167060231417,91.71224238815368,91.24500807604905,90.73990624119483,90.20290725556754,89.62942269111198,89.01059179763772,88.35906359162144,87.65543326844265,86.92930549096589,86.17141686254196,85.38689467474613,84.51886010659241,83.80529482780601,83.02143857763173,82.26105920225079,81.4701178484904,80.7623082420816,80.03719157130422,79.30765865332822,78.59026697479688,77.89018299738119,77.18563272271057,76.51177487484529,75.84134294426906,75.20488985757271,74.58466175767838,73.96083729957358,73.33192076414296,72.69353265637767,72.02622111008777,71.28375206189138,70.62275994512359,69.87786717511398,69.12332691319085,68.33291177305371,67.58861157927683,66.80903737943218,66.03668405277686,65.27349935730216,64.51797870293753,63.793998789564846,63.085764862197145,62.40724178165336,61.74543680086832,61.0965344071156,60.44458130041594,59.8025288720377,59.14531160932397,58.48938098084279,57.786081878481255,57.17653543808201,56.5133031587535,55.8499716932002,55.16364404698471,54.51719186156344,53.840697501362285,53.17102398524818,52.513363755335895,51.85684691461182,51.194233065001775,50.52763991445572,49.84801940659111,49.1607607697651,48.45349684605828,47.74453658302134,47.035171016350574,46.32724200941156,45.61177876960984,44.85203073835196,44.171866715731824,43.43833620120543,42.693343736610096,41.93086381056706,41.20423317224227,40.45268892281322,39.710818022830935,38.97342904406259,38.240869372695656,37.51381090404567,36.79374994945328,36.08215891984511,35.379169223635714,34.68948161301994,33.995734723069205,33.32655652719436,32.651065976720005,31.98325849505458,31.29891732536249,30.706127925756356,30.09201150308242,29.494957411856042,28.91409098863453,28.342705666035798,27.788105745080074,27.231164919772656,26.67628324079678,26.117525084764832,25.56044624113122,24.994697210373687,24.432347220439624,23.87629644482182,23.336857376502433,22.791331246812376,22.26873567270406,21.739645044700012,21.225718354858245,20.681884736517713,20.205185244681257,19.692778656740867,19.186432386069615,18.666522294792003,18.164837340532944,17.656901216838047,17.173372521037898,16.710864874281995,16.272718828233895,15.85609541396797,15.469425806077226,15.098327791371345,14.753222891956264,14.424582546779586,14.124074886518978,13.846594604271704,13.590368507060349,13.361723925845261,13.155120271187778,12.998164823030272,12.860463236702403,12.749638095284288,12.667658307191092,12.60968473345141,12.572656414648678,12.552459306714313,12.544705299518911,12.546263947792042,12.554570183490734,12.568215616825329,12.58224915251092,12.598309181810325,12.613791555387134,12.626977864067404,12.63459520571939,12.63642183692508,12.631762127926491,12.61995357381008,12.602065908840322,12.57740041604421,12.54579700608256,12.506477536531973,12.462112316108609,12.41398202781362,12.365264514133404,12.319621435670951,12.277393556119232,12.2376815628335,12.199878487261515,12.163762456470801,12.12577264666535,12.084202952108415,12.033496061737647,11.991464781724567,11.943624065300089,11.894499318023755,11.844101493940862,11.798084782039435,11.752328411201713,11.711439026603776,11.675574123237126,11.644720442058915,11.619478500067137,11.600411732340525,11.587988054807104,11.584942594063738,11.594998015614603,11.623991064580773,11.674797071708731,11.757152522624768,11.873918730729546,12.04498521712062,12.226560487071268,12.45738198321686,12.711345631685477,12.979312493565294,13.21919647429053,13.454887600973542,13.683746926792097,13.913011442481375,14.155767094051047,14.437186330795862,14.750624846020841,15.103074116081512,15.47326402279859,15.849687993067551,16.22394945517422,16.594925816050598,16.96759877655577,17.346919797530106,17.764050993785105,18.140552348009937,18.556917680787603,18.996791901352008,19.46530516660441,19.928803392845577,20.41925196660223,20.924344181312346,21.442638246664686,21.9816242805927,22.53956834796943,23.11273950408732,23.71171882273186,24.326301349099094,24.94487874294456,25.592822346653396,26.241937350938358,26.916727013413222,27.60196440471711,28.345197567852466,29.025750144760583,29.764205115272297,30.508453564003247,31.291982621118738,32.052593697620324,32.84429908159267,33.64627343713195,34.45260913435665,35.27404368082611,36.09384971834392,36.911717018618695,37.73733343803609,38.56496651441662,39.39429669790897,40.23027211086036,41.058289814072445,41.901479517116506,42.73022876072691,43.60577193028785,44.38096604378305,45.217134526538324,46.03543509517206,46.868438238835566,47.66454735078774,48.486679793521866,49.290830407950175,50.09603259859493,50.89748464231599,51.695641587682395,52.487528292528495,53.280915003037705,54.07130934868949,54.85901387748819,55.64961322006151,56.4278366958326,57.20383653278078,57.99123245871562,58.79889078564543,59.53466121403737,60.308943574338365,61.089794662743074,61.867950270905766,62.642978478345874,63.42359665008985,64.20243591548382,64.98177192606474,65.76049071339699,66.53864780513318,67.31691901180398,68.0960427440706,68.88305911435741,69.65742457455197,70.44771711242856,71.21892121263011,72.00137169681253,72.76527593413607,73.57446070579215,74.29395936288935,75.04232799732078,75.77487742997315,76.52445208959244,77.25451987918157,77.99195153901215,78.72642083288939,79.4729680656352,80.21445087078868,80.95134583510136,81.66984099236196,82.36967231178095,83.0477205204517,83.7210129803674,84.42928861653299,85.02649816482416,85.68304664504355,86.35118327589299,87.0472563364606,87.696747995125,88.38861378613426,89.09080130417037,89.79538718016371,90.5076988216086,91.22994740377244,91.96076480363499,92.65519706214464,93.34230487314188,93.98093408764225,94.57141971445314,95.06214836809359,95.47036084710814,95.77424435125002,96.01815047324085,96.11523712295478,96.15517416824653,96.13438862053788,96.0765373169929,95.99710774653686,95.89640362739671,95.78509027582865,95.66727858714795,95.54511158803454,95.4126956695338,95.26727187961401,95.10898082769708,94.93073613507096,94.73590195601082,94.52146256924176,94.28925521099838,94.03835594681215,93.77025555848317,93.45022510528875,93.14173877792763,92.7624758752109,92.33432498727984,91.82527229783504,91.26844451657298,90.62978392419052,89.91688856876172,89.12480666755857,88.26668511492498,87.35256270375613,86.37221510138421,85.35403312852948,84.3043616821784,83.24771430605617,82.18414905998306,81.15341900313449,80.14298007847154,79.17028268329865,78.19084782484664,77.37623083382849,76.5612607328017,75.80783209819192,75.10034838114936,74.47436879847582,73.87449895949939,73.2911367382681,72.70619764457274,72.11838752850053,71.5108189258854,70.88343457871616,70.24348363362884,69.58831283120064,68.9330033647471,68.25760359955642,67.55455120734223,66.82925564068796,66.08771807186486,65.2885315445323,64.58971741320795,63.860991228125236,63.16226075032834,62.46234266059626,61.77660254719256,61.074040907992256,60.37886014636174,59.68172050831821,58.99359918973572,58.32118385891727,57.66897299367046,57.037489593350884,56.42499176387831,55.822854354241514,55.22040740864742,54.60963973337945,53.97901485274929,53.33834523406516,52.641613985346474,51.99946508539224,51.33357783589876,50.658112798024376,49.989195477708265,49.31846943198982,48.66601133423642,48.02008394379921,47.382887455964784,46.755261761317264,46.132395706949836,45.50863733249735,44.885795893317145,44.245387304797624,43.60037452654343,42.88851440903901,42.29083689080348,41.62723384286376,40.97053007794291,40.2939808332763,39.682406968934345,39.051970141134674,38.42715294818272,37.80622185866818,37.19365078171377,36.571341815163144,35.97204792410611,35.36234979145586,34.75944502348801,34.15565966170385,33.56488610182133,32.985598533833034,32.42218814710271,31.864109973277426,31.280285321008645,30.795628203736356,30.274343291011192,29.75776332222737,29.235685374359715,28.755691017549324,28.24932335610678,27.75067845596992,27.256245327714165,26.765196280940277,26.27927648621281,25.805667304360426,25.34522252424204,24.893058588478773,24.451861421292588,24.01522689092708,23.593256363644063,23.172971308171263,22.757455012452763,22.299461386758765,21.910219870697347,21.476911138395778,21.045634177026383,20.590675592815753,20.166148928671586,19.72621273345556,19.28698368153423,18.852475302413055,18.424802831937757,18.00693008637096,17.606471072008304,17.21251521946539,16.8382176322636,16.4793586250212,16.138332609776125,15.812362017152042,15.503932919021286,15.217500854110979,14.936393252462805,14.705119453498163,14.47490747046083,14.260209337283552,14.061321176600025,13.888581274903531,13.734788363608006,13.600858298762205,13.490576008460385,13.398686685825455,13.325932553298873,13.268657270184066,13.226126450947987,13.195672882448934,13.175704620615795,13.162721721722729,13.15396341698414,13.14846072168091,13.145016655218631,13.141573301699411,13.135603675731753,13.123240048416648,13.10329643257318,13.077151934476605,13.051590123091717,13.030091164519058,13.015963119445715,13.009296858789801,13.007662050536029,13.008229413304036,13.008112698889544,13.005010810970045,12.996348295149335,12.981142241719006,12.958102637139758,12.927750692806354,12.89113331915653,12.850341274825256,12.804633385347316,12.763161163630453,12.721703770828158,12.683775056105256,12.650886825586527,12.622364152074137,12.59640638195547,12.571860986323877,12.55039801635717,12.532989615477153,12.523357404330278,12.528998180889081,12.55483129532066,12.615015201862448,12.718051303093917,12.869385921473254,13.059738363027535,13.284992281122076,13.525989841629196,13.783635686445525,14.007029840465536,14.22578354755832,14.431509199363528,14.633894878388457,14.845966086641024,15.08419579410522,15.354794388225466,15.662558045826993,16.003864707148935,16.35299295043002,16.715385300785258,17.07965783129088,17.447664537221968,17.819397868761076,18.206481218468923,18.599595117303725,19.002969884184395,19.423091159702405,19.88195110081063,20.31618363384453,20.795421686537594,21.28820585763041,21.80579186070916,22.338974407317444,22.885699797753617,23.4460770275607,24.02721623662632,24.632745297189278,25.26546590609992,25.910772890163788,26.575511339781347,27.257073859887697,27.95780586292485,28.7081750034057,29.359408651114286,30.077206764073086,30.811999902423793,31.56180907880789,32.28291773402878,33.046408855477786,33.825100407055764,34.59661212634797,35.39077093077965,36.18250120629539,36.99216402288679,37.784374719938384,38.58528635421955,39.389438163181715,40.19213990366139,40.98430368741785,41.77970068648346,42.570088317491816,43.43176155614356,44.16360460995776,44.96929038931794,45.76771375052516,46.60237553801559,47.385019825668294,48.19241441689174,49.0007889613858,49.812474410456986,50.622986598806015,51.450448212402215,52.26461711489839,53.0843515443886,53.90312031632259,54.71986698425662,55.53326246805086,56.33756737465109,57.14343491306041,57.94956767205125,58.79465417777273,59.53521428549361,60.3288661672848,61.11068761510949,61.918381989611255,62.67927659848545,63.46269074719006,64.25041463224349,65.03233257238648,65.81148897435327,66.58455552801708,67.37008842705335,68.1414422119982,68.91869878591099,69.69057104308047,70.46715539116677,71.23445877193326,71.99120467420197,72.75047161378238,73.52699127564057,74.23397159222182,74.96467893479064,75.69352150018999,76.43653825334074,77.14797379591357,77.88940500046701,78.62970335919891,79.37860405810447,80.13153426362821,80.8756307155955,81.6108889282789,82.35353421458159,83.08416272723828,83.81815092809882,84.55280669280543,85.28553451623998,86.01308053139095,86.73441348340901,87.48979306806106,88.1694325171606,88.88499249832311,89.60069694628946,90.32277114659314,91.04875731411344,91.77421855863376,92.48723642220862,93.1666785862087,93.81424360181896,94.39918689576092,94.92438807926143,95.36124986447395,95.71923409858223,95.99946644025792,96.22601457617357,96.35418266619726,96.43102626359794,96.45385254655531,96.44981919162554,96.39786385100192,96.30938315364442,96.1896422250982,96.04950966919854,95.89085389303096,95.71774602822207,95.53800642650911,95.36428211705898,95.19169557987902,95.02540025609022,94.86775903492452,94.71676323585814,94.56055346962599,94.39409939407821,94.18463640510029,93.98795705684071,93.729161943264,93.4358746331662,93.084063757231,92.71875264429072,92.29066747876767,91.82829563306555,91.33262260968536,90.8024000730693,90.24437688747226,89.66231396913454,89.05618209900241,88.43305101587436,87.77236449539163,87.10799022404684,86.41822511250628,85.7021384101106,84.95938689068086,84.17754133338393,83.49629968711527,82.7932981926874,82.1295166509552,81.49499529510948,80.93308236446556,80.3662782714479,79.7981098456081,79.21847152705054,78.61266128999486,77.98888793031266,77.3376078022032,76.69549994134475,76.05080175389017,75.43344395761521,74.83420464339629,74.24690726645072,73.63469303702419,72.9952797714023,72.27275267268202,71.60675383825597,70.86718966648792,70.12327405955612,69.35015450466197,68.65228425476019,67.95443307337443,67.28538147581614,66.63334568846815,65.97970346108707,65.31443989291895,64.63875596462643,63.945410575150156,63.24623122906104,62.54244380267995,61.84222709337962,61.13578578932668,60.44258196348797,59.74448212633544,59.03492298093,58.40535000408035,57.73457065577072,57.05316940811824,56.36849598813863,55.70388332025694,55.03147283736796,54.35153060941254,53.66616225374786,52.965500995090046,52.266144389064884,51.56173218926452,50.869104442032636,50.16813892806289,49.478069636521234,48.793895414449764,48.11560616810282,47.434782432537254,46.757986708192924,46.01534191269809,45.351567322249515,44.64719358062999,43.9264805692306,43.18273035063944,42.46996987987135,41.749698158532404,41.02697972070037,40.30016911125828,39.584493929848485,38.88342679103813,38.18753299973793,37.51375718656059,36.844903001147706,36.194417926630905,35.54940406593277,34.90740539106468,34.29255123849019,33.666239061653016,33.017561723789846,32.42812035859432,31.821249798462244,31.224582365060122,30.63427694817087,30.057324624472955,29.47967218015141,28.913899965684806,28.358811021756093,27.814878333529272,27.28529325379343,26.754637417252532,26.243326153860785,25.731615171362932,25.23578614684315,24.742476604103835,24.261223747945326,23.791096818534932,23.331870441616694,22.857776184945553,22.42675218668797,21.980894528109797,21.541173105709124,21.10014901426058,20.66518422973574,20.23143511345656,19.805949724073944,19.380753400440213,18.963456163665047,18.557494690469646,18.16781718721331,17.789188991706176,17.426444794174873,17.08389382419339,16.7285349838575,16.44146680065704,16.145649526366057,15.867273848157962,15.597533984379341,15.365246482887141,15.138720471703248,14.931129374552787,14.740767036929418,14.56264483048128,14.401839278411119,14.258841168750664,14.134636190304816,14.026822240996232,13.935382397297388,13.858353207893229,13.793916605657698,13.739630188063527,13.69155111660823,13.644223978024014,13.60773645207231,13.569565242325835,13.533585740196525,13.498809474141254,13.46924256506383,13.441033271313374,13.414727041373038,13.389585831890802,13.36612760065539,13.34306814759413,13.320463493374682,13.297001535324334,13.272621935137405,13.247994759482516,13.220941748950784,13.191187753551912,13.156950652909876,13.119597686867017,13.073838724975381,13.033384478139615,12.989030036743275,12.944850317914367,12.90026068102339,12.857730152098503,12.812436524923024,12.766544344124874,12.719190273394172,12.670160632809058,12.61985601150755,12.56975283344239,12.518981625532511,12.469773607632048,12.422684349292277,12.380369174476817,12.34397671131433,12.315040769453404,12.296091362683638,12.291980991288712,12.30179008255765,12.33045516252632,12.383147498801442,12.464744816908008,12.580849527660595,12.740867754158636,12.942790539462194,13.1772514032954,13.426565073871991,13.67220612591774,13.903848018793557,14.123922328957427,14.34546649135249,14.583789434803082,14.849128218112359,15.139826271780965,15.458159342375689,15.799881127155043,16.164520702884378,16.492543790819887,16.84889942185991,17.206692704177634,17.580436183271782,17.957853359593297,18.355878861113215,18.770523904272842,19.20773657564842,19.66072222155275,20.132318001539566,20.62082404748539,21.135684174666938,21.67034044488405,22.22539322589748,22.8495837769787,23.398644684795695,24.007171005866937,24.63906443376641,25.306812896680476,25.938639488386865,26.616620462040103,27.305326013514904,28.010677852531614,28.72752799309583,29.46540749836234,30.22410621467491,30.991938811432725,31.785145998953464,32.583044238775166,33.40282597721082,34.22546736763977,35.060326433308624,35.899482394743565,36.81441155580703,37.575101531518875,38.42193799397998,39.25673837532344,40.121749907065436,40.92481564079532,41.765980638552584,42.610997105009076,43.467901732641245,44.32596277685841,45.18977043884209,46.05159255716953,46.924542280984184,47.79068912290463,48.653608586982685,49.51232685109783,50.36890276217456,51.21775396157279,52.07463879270954,52.97562011568581,53.768961156005915,54.61662119497175,55.46909826361453,56.3367573147021,57.16363089117282,58.00929989623642,58.85426005723419,59.6936161544062,60.54356634801287,61.38766761887753,62.23270028634284,63.071050181643,63.91428923444187,64.74632821020417,65.5724208205536,66.38677396364425,67.20585739505994,68.02165349562856,68.87902819751773,69.62914616374829,70.43826963803028,71.24967233786981,72.06563158051594,72.83045776129788,73.59043955311398,74.35520764691447,75.07957938491464,75.78904812708211,76.46191059238281,77.13155925515673,77.77377458841353,78.41795400730011,79.04750929668786,79.69641494173567,80.32886508688206,80.97093964768574,81.60839981968022,82.29429962685991,82.89019792555216,83.51339066214697,84.11121515599821,84.71093636959264,85.27208602121682,85.84937432526341,86.42920708341477,87.02419217656707,87.62911510761967,88.25589410121314,88.8886728001062,89.53530126096138,90.18840757607502,90.84637998609043,91.4923637946906,92.11717798951055,92.7302714449182,93.32593690849814,93.8921146030869,94.35665178302423,94.79428065818419,95.16633384975361,95.46168889048688,95.68695983703417,95.85599538349778,95.9572790415974,96.0074572309629,96.01595417370703,95.98291000063769,95.91116647601453,95.8123855316787,95.68974697130923,95.55255517043426,95.39603780537043,95.2599073309867,95.10822265449298,94.95401195821582,94.78791868953007,94.6319573997807,94.45785378728947,94.27115515179659,94.06675048436115,93.84492855567407,93.59245249258264,93.30849283343956,92.9834352603896,92.6165838314166,92.20458464036695,91.74022137622617,91.22337386270138,90.64367398879979,89.99620384029895,89.23681686089175,88.52679122673112,87.68330455715522,86.76400511623109,85.76855725754845,84.78501630201137,83.72681885697239,82.64103811624729,81.54172643277586,80.44362936006605,79.35480968285633,78.28440894980265,77.26266639332803,76.27570896583208,75.35622189934001,74.52826506541928,73.79667761712209,73.15244440403922,72.57348018274067,71.98519136951288,71.49175077907101,70.95543911411113,70.41316802079167,69.82704718250432,69.26551161847203,68.6691337116209,68.04549635454445,67.3684420253321,66.65035472196381,65.88861347575855,65.12257312397074,64.34958437460593,63.61800035173275,62.943549745515206,62.30283081389089,61.693889313677495,61.09002612473402,60.472177900230214,59.76477313552437,59.15081709003674,58.47202978392908,57.79370442764581,57.10317820295907,56.424296132054515,55.72997985814154,55.03343359412353,54.330212694757016,53.624031097599484,52.92717635569058,52.23834791551617,51.5647201297102,50.88887011231785,50.22951810735206,49.5661871962949,48.90568448412452,48.23857939823496,47.57508150144538,46.85530739661358,46.22251403840023,45.526631628553424,44.82787819824921,44.10641462869121,43.42162757481005,42.710833865041195,42.0109990769467,41.32570542771249,40.63883468415147,39.96990428806753,39.314081098251485,38.66607190593032,38.02629771566664,37.38742375050429,36.758489803678785,36.12488637928742,35.4916924959711,34.85479460725961,34.180637807354024,33.59175266293805,32.96670566103984,32.347128746330554,31.713461712851554,31.122490596476005,30.502077767078653,29.89515404440951,29.287322751716953,28.68824980949208,28.088451961347292,27.500244916613944,26.919572502372024,26.35147233085658,25.785082847743595,25.23181247325809,24.69108023351635,24.171243555487933,23.660213360445177,23.144828577812504,22.697000482638835,22.231575150187933,21.767154967732658,21.30223314978199,20.85592417611033,20.40478449095412,19.94813794544679,19.502352415089167,19.06008569249604,18.63251256349147,18.207652261246793,17.80133971297932,17.41294073036537,17.04499503558863,16.68787567885478,16.353411150793097,16.03362459424221,15.732177737124914,15.43235749237824,15.19161567642572,14.957940259222262,14.750666364144958,14.573227236461348,14.425187945390427,14.293930320401323,14.180868279049388,14.079890500457518,13.989069305335658,13.90881635614962,13.839191144087268,13.777809940437091,13.725473129847735,13.679913552576913,13.641872885054614,13.609639810381728,13.582614901536541,13.559050897483448,13.536699983066363,13.517555663728373,13.498275070915103,13.479306243520233,13.459592297637114,13.439641692847085,13.418241011108563,13.394024846475475,13.36685897170393,13.335111771993583,13.298101239240507,13.256000534083405,13.210531224442796,13.16045914542975,13.10697329144878,13.049609088660763,12.990768851206775,12.930811523578354,12.871033903383298,12.813015327820848,12.766505364164164,12.723662379597227,12.686452585795127,12.653014776111673,12.622247892512286,12.59151426773798,12.561597241954535,12.531990548054276,12.507571194258517,12.49211346856705,12.489999941729888,12.506116236855048,12.54287166721661,12.605380193884944,12.698997626126674,12.806033797096099,12.95678987470375,13.144155218681421,13.37581204831935,13.611080212886472,13.86879652159144,14.127861460270317,14.378495337264757,14.622744368629565,14.865334683142954,15.11837646403497,15.395812406635882,15.701198795306045,16.02783106458941,16.373699576729237,16.725308812160925,17.087195112815973,17.44556034612796,17.84877034601802,18.19461890051307,18.592307544911268,18.999413058570795,19.442280962599213,19.86540970854936,20.32043634694623,20.791092357864798,21.282214945020666,21.793217501399162,22.322078899538493,22.87623810599204,23.456527665598234,24.056023685884487,24.670347364998477,25.300037205528273,25.934064557962923,26.588214494345205,27.251201000679195,27.979346544665965,28.614329304114083,29.311944344649625,30.03364133862712,30.795973432541007,31.522403533174753,32.29261680911435,33.079793009617255,33.88419783186889,34.70130159708321,35.527401563757415,36.35964236804708,37.195536116066265,38.033830410163326,38.87668210712049,39.713819105631345,40.55028044673742,41.381969705659415,42.22288192580167,43.112733137100356,43.88743903187156,44.72069094743779,45.55920064765372,46.41847900223231,47.2252738731717,48.06854513554265,48.91416405141678,49.743486518844634,50.5940705224982,51.44152570050545,52.294917793097085,53.13184398180361,53.986357488242646,54.81717303434866,55.66460352226423,56.495209199392086,57.32737602506798,58.162770769952886,59.05063748590099,59.80831485367236,60.6390023583378,61.467442606056785,62.31274047216493,63.09400272539202,63.913937946897505,64.71386005171452,65.51387830555586,66.30863917397159,67.09873777195682,67.88106642518032,68.65400020627207,69.41421245060091,70.17681423062852,70.92619154600169,71.66620848230609,72.39790717995392,73.12650862924637,73.88043588939894,74.54429443549027,75.25042366883163,75.95129708161193,76.66453175325066,77.33819065683552,78.01408904304894,78.68811691228983,79.33322780681412,79.96181045037211,80.58175662963647,81.18938437412679,81.78906451303374,82.38819365239007,82.98001415426167,83.59216933950304,84.20307898578655,84.81434550795291,85.427394623291,86.07764935203814,86.63283299411339,87.22549050897302,87.80175662687903,88.39176059065348,88.93972339687376,89.49649150951358,90.04534085343158,90.59280298012024,91.12621248919862,91.6517785300677,92.17166998749377,92.67036905389698,93.14407835423907,93.58941194066281,93.98520850725166,94.34464863870512,94.65362892870681,94.9026449045017,95.11088504838871,95.2525834389451,95.35300616393958,95.40988204745557,95.43135271541732,95.42031728352764,95.37721307442946,95.30084588553022,95.19404778867344,95.0579419109384,94.8974629152221,94.71431046042778,94.51592648570549,94.30250784044104,94.08150505007077,93.8433304609544,93.59456257068148,93.32506721685094,93.03703495494996,92.69645715110157,92.3639275750903,91.96679339922613,91.5237652409342,91.01322063146695,90.46647410759756,89.83473211010057,89.13775500281164,88.37677914861855,87.55318975856612,86.67356681435265,85.74995758278082,84.79221020127531,83.81266845037534,82.81797402363667,81.80955974416096,80.79052983986146,79.77769361586061,78.75110932189897,77.69645721964729,76.78273831345513,75.85483771180232,74.99297577970944,74.19320364300646,73.48389684077087,72.81425457994717,72.17807153663271,71.55318113187883,70.91075148100863,70.24431396469497,69.54441813827836,68.82747247506298,68.09917340284537,67.36048189103145,66.63272896445008,65.88768105663898,65.13932778716739,64.37383699892811,63.56711489401746,62.84596055710348,62.11057039834695,61.41372083887148,60.767391262452236,60.1507717254586,59.547743950224316,58.931338771436884,58.30947845724655,57.66067618438906,57.0091503219755,56.340041412167906,55.68218770313054,55.01930467764707,54.36155519488405,53.69316931749276,53.04350478150444,52.38499919263554,51.733725416674396,51.0498703984403,50.44470412234784,49.78993582516023,49.14223867153448,48.479561667092355,47.81215912216167,47.13089654871924,46.4562694772584,45.76955163353822,45.09125934157225,44.398018226453125,43.71379697892373,43.02574506626911,42.33379896803569,41.6355292625258,40.955210013631884,40.279313168020764,39.61711377428316,38.969587517080896,38.32225876271036,37.74347339366996,37.14408475474308,36.557277104304916,35.97675385539349,35.39795364498088,34.818742704993696,34.23954107692445,33.664325242965575,33.08875238324967,32.52896996973404,31.96826844737526,31.428973548814223,30.892026925928075,30.37514374306626,29.859319923316903,29.375368086941844,28.889280904081726,28.41694691728818,27.918970435049157,27.482704437264633,27.021594708434286,26.56305945929934,26.094803277393392,25.64130786400975,25.174910462630894,24.713974804190723,24.250849598782967,23.797820214148793,23.356021341529473,22.91644842906975,22.483533131226437,22.055296477360816,21.62361532457878,21.165547870785204,20.77768792160289,20.361481321799612,19.954581744245708,19.539887710195234,19.167389642202846,18.77688850288319,18.38876708168153,18.000599487975283,17.61658820904235,17.231991571266786,16.859373568287385,16.492917433313824,16.1354948744894,15.79328199545794,15.454861492887792,15.12239306403594,14.788554622980433,14.464591028839338,14.123027855773083,13.854485314000222,13.58327718831673,13.33838314010753,13.114619024329773,12.93481222599841,12.776096508341485,12.643080243418733,12.534448337632893,12.449700421157411,12.382995999791449,12.332968100682367,12.29516138508548,12.268470426540704,12.25218207813212,12.244180247597225,12.240846959656228,12.241169855221989,12.242847105595843,12.241809120881648,12.23887043019664,12.234606603172024,12.228707633770611,12.22045809436625,12.209029724060025,12.193925765955859,12.174768065848909,12.15028770648052,12.12359119005636,12.095694292294013,12.066846112993712,12.039020680531518,12.01156112621334,11.98448566171409,11.957108147456518,11.929979268930406,11.902010338424311,11.873271985666948,11.843290227544065,11.817354153567143,11.791522794006704,11.769265656967745,11.752040350345709,11.743585659573514,11.747210331134093,11.766540028801488,11.806283348947277,11.873579414802636,12.013343365993455,12.188168549924573,12.38644459497075,12.603341707319812,12.821707604533197,13.04458627461015,13.275879624978572,13.519219140725005,13.769793226154283,14.051569387115963,14.301487168424135,14.586488998303514,14.876602317805732,15.183108864317617,15.482005743705493,15.799166531837377,16.12029640204688,16.44740093943997,16.776789225288486,17.117514378885094,17.46148043743802,17.82460088578345,18.20302963237866,18.60613361411831,19.018468540814787,19.448849128942925,19.890097445076552,20.350134246593434,20.845831624604745,21.29783091690159,21.790959123472373,22.304821212967642,22.83939046330446,23.358092284432807,23.896687842099514,24.467210685239102,25.042377161868707,25.63540945873657,26.238382084020223,26.868530129786592,27.491938945303996,28.13286503825266,28.779801426880002,29.44320397172554,30.104493643482282,30.79066873091064,31.474144399221228,32.22259245824527,32.88524966202502,33.60258083987046,34.3281026583438,35.07021704862216,35.80056207984116,36.54432264244794,37.293428692712,38.048541711634044,38.80881021089203,39.57398310454052,40.34332836179347,41.11127242121853,41.8850481516862,42.668763819215,43.43951375997196,44.21043356068841,44.98950520003688,45.767454509539974,46.571447719103254,47.30439601071414,48.07076238606653,48.83381144502056,49.59902146131332,50.35243537071732,51.10305719059609,51.860741765465335,52.61360262550033,53.36804446723846,54.125590553648465,54.88614553422917,55.64376919722025,56.409911951159664,57.16402249642295,57.92819149986337,58.67081305286421,59.42370751152904,60.16482628134144,60.94134012049341,61.65983317683579,62.40707766212004,63.15221300910626,63.91532983913975,64.66909910114752,65.42614218698324,66.18787426696086,66.95558670111839,67.69831643683406,68.44430562149496,69.17476380067573,69.89736454057507,70.60796256709513,71.31695984089976,72.08494460051544,72.73703820543332,73.44630093320232,74.16174297773702,74.91580663089621,75.62501515169673,76.36481422741453,77.1243513579436,77.89266303184334,78.66820185313956,79.43740066107839,80.20227894811748,80.95140124827117,81.68972897879726,82.40721208323028,83.11706872994355,83.81626724002052,84.51452293961759,85.20275216295845,85.9543981389102,86.59856377039034,87.29597597111344,87.9903126062271,88.71537695782051,89.39287924704415,90.10858109003561,90.83163485050274,91.55970690665703,92.30514922660892,93.04436022669655,93.78365999552739,94.49464853223769,95.16132632814326,95.75096517052182,96.25639786016885,96.66710783580292,96.95548403004585,97.12783065164702,97.22195317467207,97.2148298693906,97.15447488764832,97.05551752104405,96.93641705260899,96.81069118668279,96.67302150905795,96.53043202716616,96.39366066064292,96.25703971978284,96.12343571931851,95.9954596080962,95.87227701016437,95.74937066887867,95.6239060850363,95.49038625648497,95.34111587433567,95.1724335767667,94.97356795665914,94.73123612107378,94.4861997599179,94.18621104384523,93.85248062171486,93.48156259626126,93.09815653468101,92.68067157139109,92.22704192240128,91.75549202850887,91.24011928337342,90.70272928448578,90.12210049918556,89.51643984098926,88.86890066802485,88.18128401533224,87.46148539121991,86.71425407174486,85.9196530759409,85.11485005582206,84.2221084815291,83.44710854018535,82.58058358059225,81.7261710460088,80.8331034444713,79.99431572100845,79.1313623064776,78.27959364688371,77.45917010265904,76.66770830710531,75.90503430830533,75.18484710455164,74.51307789917327,73.874624357407,73.25030926726437,72.63955268289095,72.03784149318145,71.41794128879852,70.79029391512117,70.10762582976521,69.4949800046403,68.83357587718035,68.14774994449459,67.43585742930254,66.70789904526387,65.93586814124497,65.13935676033782,64.3415367558432,63.544559309125354,62.77968586163871,62.02836525758581,61.326364607212376,60.627407254296905,59.946338365626076,59.25970641074668,58.59140612141429,57.924127782903874,57.24817732689138,56.552614247717536,55.93085289846006,55.2816270724989,54.63840681880521,53.96847462766139,53.322945213079386,52.65195284032592,51.98327817043103,51.2977213044305,50.60871730431069,49.9144983878165,49.213189680645186,48.51096001054383,47.801286124434625,47.09723896932998,46.38291787952759,45.67546492876258,44.978242712284505,44.27436496756584,43.54153488412207,42.87414908852661,42.16719333925241,41.46514934779611,40.75879861790678,40.0585429247784,39.35691834064232,38.65284661519509,37.9604632973122,37.27838467989275,36.59530655248623,35.92697768467674,35.27022633504066,34.62350711673605,33.990987931212985,33.360778424232905,32.75151711655462,32.135921438585434,31.539709259373513,30.91821212146478,30.361636849250864,29.781089335813327,29.211370448685017,28.64741403207031,28.091088652692708,27.54315210903469,27.003739937237828,26.470955138678057,25.946418677861974,25.428693067402435,24.91871429167944,24.42186799827346,23.929726693211975,23.451726498345018,22.944122002852225,22.516714123505317,22.071100743642553,21.62651790103203,21.178164323579765,20.76036355480229,20.3303494264473,19.906801246465065,19.490237893812832,19.082598313950257,18.687870666921814,18.306957826350175,17.942962283035406,17.584307757418802,17.239382536921116,16.906973523798644,16.590031140263758,16.283090627355772,15.999265449175448,15.715587399005978,15.489390907097379,15.26932045115661,15.072865598915657,14.89715825102243,14.753250037775583,14.625016127082644,14.513748812396209,14.41798220718071,14.334863978427729,14.263069124788554,14.20061688829568,14.147879389275063,14.102835302257478,14.064555521314068,14.030395069675667,14.000437241882942,13.972556384885397,13.94700653684393,13.919958138608377,13.8966565840797,13.873846026040198,13.85226882236836,13.83055478810479,13.809439745327529,13.786056418300134,13.761074405169321,13.732441497186109,13.701550812637729,13.668103138144133,13.632168890360825,13.592232620185321,13.550005008449398,13.50598332318277,13.460568583820372,13.412980519777573,13.36274788146475,13.310303239918106,13.255959281063577,13.208061568149681,13.160186338238177,13.11865995159279,13.08743284818049,13.068289507303232,13.065065175707504,13.083238611103532,13.131024039859016,13.21125544248368,13.325609994763873,13.47226886295087,13.638042180259324,13.814197162952025,13.986143137788277,14.15585057588682,14.314909622412797,14.477901044198425,14.650862260869934,14.84612563131309,15.025597543629678,15.226456385691225,15.440153932319898,15.676521559736326,15.919540851305412,16.185986833848716,16.46887735124334,16.767429940909295,17.07613627190949,17.395079406560527,17.720848544128618,18.05459650498292,18.391791522166354,18.74921783074469,19.11513775523241,19.492665798900816,19.878962639552086,20.282270701037437,20.717694800418617,21.12585223049586,21.566175843552404,22.025897543226982,22.50149417753348,22.985403483736388,23.483546219254407,24.005850109182852,24.531323283411275,25.082263545446217,25.64536285298235,26.223374208677452,26.815181274348017,27.41888331255027,28.02986383944347,28.6623591175401,29.290923232090346,29.941138826097138,30.595212987139995,31.30293903611687,31.950163282538487,32.64998861101458,33.356549512268636,34.077918828113916,34.799779211035066,35.53525420149436,36.2762308822293,37.03245223195535,37.79728624534616,38.5751247402888,39.355223663451916,40.14307421366618,40.93637881537556,41.72967961191667,42.591290737367764,43.33487824265321,44.13401460706264,44.92647615671711,45.74991691398775,46.51603342243436,47.309348407446564,48.10639515546464,48.893133928915404,49.69187804689911,50.47440964164367,51.259420166750964,52.03743116999453,52.820842745785235,53.59129827132419,54.36669315967712,55.130693732854574,55.898505227144845,56.66634938687475,57.4849488819222,58.200931844960095,58.967183818795334,59.7322772887739,60.519421363532544,61.26372198762664,62.02568288808135,62.792536071839564,63.55236271513916,64.31338559578283,65.08439708285887,65.85393617547228,66.60624749152107,67.3659052325279,68.11246779126122,68.85851927170015,69.57926495419089,70.30354978673675,71.02409834034468,71.79068564783704,72.44840994719625,73.16657076984526,73.86782273242923,74.58394747448008,75.24920873992151,75.93128549712817,76.59036952070636,77.22679432636015,77.83999309083103,78.42904324270002,78.99486426122638,79.54228011654583,80.0761190449586,80.61415724376631,81.16105660583149,81.71895803301058,82.29440228472137,82.87747275745177,83.4906663169193,84.04678706610473,84.62784089183391,85.21428367405632,85.79283584482108,86.3540617543797,86.91394241938835,87.47158308186187,88.00941861878802,88.54310109558331,89.066539280346,89.58551334107408,90.09540599664759,90.62410485696445,91.16206461942633,91.72508705056283,92.29188041967467,92.867648672339,93.45871846102254,94.08124181972886,94.62780196397837,95.19682258892855,95.74518429519382,96.2674764692579,96.72969438397935,97.1537850334128,97.5034063890975,97.78964093542565,98.00122462594788,98.13465597770326,98.19781171059569,98.20429828385167,98.16715728416355,98.09571021535713,97.98209901592814,97.85570065203315,97.68707695952732,97.49511620239802,97.27994910739298,97.07095168802189,96.85098693794691,96.63161347280764,96.41862594605304,96.20824721317638,96.00628319552736,95.8037905152874,95.6035754773339,95.39450692093202,95.17723481207281,94.9416419292282,94.69813487833076,94.43193825096711,94.14293038527701,93.80433053058009,93.48741855377176,93.11676992822882,92.71056549865631,92.24571806662762,91.77580620742489,91.24086728098008,90.6542720347919,90.02147187584882,89.33452764990211,88.59608782557291,87.82515883773375,87.01235892660962,86.18175844111202,85.32962058186399,84.48329449588891,83.63968273433684,82.80106098115995,81.95045052363054,81.03765061969646,80.22880775935798,79.34882011455896,78.46117124433127,77.56146846829719,76.74157261076537,75.96651218405287,75.26493542559645,74.61508515976128,73.99697267703078,73.38921512839455,72.77231598336917,72.13895438244744,71.46851555494914,70.77857304858344,70.07332646347832,69.36931623924417,68.67555027119903,67.99120990355854,67.26081657662102,66.61658221685087,65.93576139088192,65.25380716548682,64.55340726780331,63.86772649317682,63.16367369932312,62.4626244293991,61.75551729802297,61.0603746416275,60.380053140861726,59.69968686234665,59.04274497995714,58.390674086866646,57.74704353891399,57.107124821064744,56.46327490150476,55.80765513340307,55.137278330888776,54.4175974957369,53.77144960684068,53.07470734091426,52.39440402833458,51.70571086898373,51.04829128775602,50.374907013890095,49.70450834458324,49.01425508028248,48.32726952714108,47.620597462004085,46.919176782707304,46.20826554948465,45.50388701136209,44.795601449984545,44.10922649331546,43.418072852658455,42.72269859612954,42.02869977707138,41.31695657755884,40.66736412174086,39.982284010504685,39.303150917417824,38.62350698744067,37.94959018101285,37.28386771830708,36.62490335816563,35.99063129515373,35.3497788950503,34.72700994009723,34.098606241600336,33.49110799809122,32.88230178996717,32.27618524880926,31.62429451986955,31.08719387016623,30.50728494173589,29.93638428006862,29.34470276428002,28.81407422802695,28.248931148828802,27.69953331258794,27.150626698550376,26.61767408371826,26.081270919876598,25.55284843544037,25.026877704604388,24.50317603036685,23.98005940583376,23.46734877083231,22.95181071914934,22.43940223415575,21.918350244254267,21.352868005070068,20.86787303161517,20.344997495862316,19.814141656613877,19.27543500395752,18.768390018328553,18.244558228760976,17.721897446700062,17.22225546627841,16.743796740823182,16.2867878330669,15.849155471462238,15.441193096075098,15.04722532486279,14.676606423939743,14.32200177628886,14.001444401947392,13.712892925810756,13.459790947083963,13.22518548598632,13.05894600532693,12.915024812725617,12.805590538016952,12.726085618530387,12.680195448162348,12.657378670589617,12.655009392703715,12.667412866956246,12.690174217861133,12.718502180576127,12.746879864913888,12.769480799943452,12.786700245653828,12.796970219161938,12.80058143972493,12.796293103794355,12.790019465200908,12.784490090688491,12.78187715368266,12.775282048637413,12.763181466231742,12.745348842445596,12.723374804757466,12.70185683483068,12.68253419092469,12.665262400184746,12.648278452806617,12.627962372074817,12.602960351425299,12.573556755490463,12.545147026911234,12.519314411247148,12.500977371911322,12.512599133924551,12.545419546738021,12.603784859332142,12.687698288298304,12.806688129077978,12.932433555023803,13.090517279064867,13.264685196417414,13.45111708842186,13.627929844964418,13.80623045191225,13.988862707487346,14.184888896663711,14.395119043509853,14.62615598535877,14.877745923312508,15.148392251143912,15.4301552172387,15.724499939584597,16.02536559716345,16.33099560299965,16.645532895846912,16.97488892432676,17.331939805733878,17.67343526318536,18.046745743544573,18.435577881042363,18.844189393366552,19.26255321180536,19.698973785543874,20.15030680351968,20.62199521598156,21.100165363009932,21.60118615168847,22.112923330129707,22.635565961663723,23.178625275033948,23.734786294900044,24.295306422871136,24.869171670810147,25.463977056208385,26.069937142843365,26.71925719353926,27.32759143024082,27.985330908216223,28.65976645200255,29.343869787985977,30.04607935455293,30.757236910187324,31.492463757760706,32.22050755944337,32.97439741299276,33.71791306121149,34.490173314479165,35.24470894398222,36.016385309010566,36.78169420436353,37.62036706038451,38.33456164795074,39.12355489944553,39.910649020969444,40.746079548086804,41.5198268598619,42.35077899526929,43.173624609825715,44.010992817501545,44.83652949081246,45.67908271453796,46.51321283245048,47.356592847088244,48.188140335095724,49.030494660007825,49.85326984855052,50.6700284407821,51.49022672538369,52.303227128971216,53.1557387806158,53.893739475748426,54.680570390786315,55.47838612972457,56.283905392999706,57.04683884646555,57.82610504611773,58.617952886472914,59.39375568780751,60.17291361650217,60.94960557581021,61.727504203107415,62.48848800372598,63.258057497854594,64.02636369620224,64.80307365524725,65.5596170121512,66.32663845165318,67.07926660581931,67.89076913247774,68.578910204175,69.32631829730376,70.06250560674611,70.83170737201445,71.54606899280746,72.29128400378464,73.03196562948128,73.77242415045764,74.5057999892856,75.23608620448749,75.95421121366344,76.65044023993387,77.344968371498,78.01229545055652,78.67017612195131,79.32027258075344,79.96438962475587,80.61473486932893,81.30920066893403,81.9351942391044,82.62053591707115,83.32378510559722,84.04355309905363,84.73194976879445,85.4339997749467,86.12171248654599,86.79535050601399,87.45255155698403,88.09858031995341,88.72705487629807,89.33579149935044,89.92238585995133,90.48642762577029,91.04368326993121,91.59050471189684,92.13599463906453,92.68403482826541,93.2674755883575,93.78213088671245,94.33033495734381,94.857130735317,95.3692021761574,95.81941015522847,96.23424578640366,96.59182910480449,96.88308116154325,97.10260299095705,97.2634754251884,97.36062470503575,97.3996369848695,97.3966631728666,97.35705519938993,97.28418894735768,97.18691715395889,97.05894621593701,96.90516162533085,96.73257174059903,96.56588493756422,96.39109967817033,96.22137537768351,96.057335760305,95.8995030555147,95.74172690484133,95.58183490265621,95.4171908771406,95.23924551852235,95.05002106745638,94.83739496035166,94.60072863500973,94.32967462416336,94.03135571730463,93.65961755845287,93.31262376431981,92.89183508454673,92.43449628953782,91.93048069973702,91.42815620723903,90.87965635401194,90.30158875396435,89.70538704370689,89.08170335825982,88.434401439544,87.76055407446364,87.07169684193425,86.35432158253917,85.61090501376626,84.84450642642001,84.06884767364866,83.27110015461483,82.47313199368173,81.61528476693178,80.91408073464962,80.15765778316768,79.45040726305618,78.75386783723448,78.13130331733012,77.49259501051145,76.8553479807127,76.21744703249774,75.56210959153766,74.88029065849746,74.19201665126823,73.47196855720341,72.74614388311817,71.99919594046833,71.24978807881448,70.46896327743116,69.65511810892143,68.7882995729615,67.84271865675127,67.02105822517557,66.18070667785528,65.38502247011891,64.64759980321452,63.99201318881733,63.33973485733539,62.672396054482704,62.00175056727497,61.31032954282604,60.60844520719304,59.89866313565953,59.19903503013336,58.503540440020025,57.81909679353801,57.14432350949305,56.477647923944794,55.786808876329424,55.094119762394214,54.35362546086972,53.70871183822537,52.99865965413638,52.285644336945715,51.54777975203927,50.84474479513627,50.12855112921121,49.420052545663346,48.71627197270267,48.0214131559945,47.3086261752998,46.60161139749722,45.88244994940964,45.155988519412034,44.4091966784593,43.681437593206525,42.954725747964574,42.22761043530928,41.51091759562465,40.77094872038552,40.127853914374,39.45215745599889,38.79123122380745,38.1298332342255,37.49729020783647,36.858910936298706,36.224112743717825,35.59506874271026,34.964510966390485,34.35086742280551,33.742398484934846,33.14978428152629,32.56666483097663,31.991306866926916,31.417098877679685,30.86087769413192,30.310425263627234,29.775290368859988,29.207152918287026,28.721907748853162,28.20851039151443,27.713340512527715,27.224033660570736,26.75087953489645,26.272087925918097,25.796493701590343,25.322185531985266,24.84893968744024,24.37726903175102,23.909965060708608,23.43563336055293,22.958980275086958,22.47941026607524,22.005127986730404,21.538865453525066,21.084665132815008,20.639989756312932,20.18981733965235,19.78223521985129,19.378047106157073,18.989947803469825,18.624063971103777,18.277340973341015,17.956689794809883,17.64620711735024,17.358095630286815,17.083405485656172,16.826074998319562,16.585918855420292,16.367578594668494,16.16922887724857,15.990989407212705,15.818343445746907,15.693399965499207,15.574908971411146,15.476532738933807,15.392077670089838,15.330585266795927,15.281190487431534,15.244873799880791,15.21705250106922,15.19791304278806,15.184411410010325,15.17472224820887,15.165003565072308,15.15609849443552,15.146831525349524,15.13623198152583,15.122485361296526,15.104999961964625,15.082740782513905,15.05383063837193,15.022566437233817,14.98717114828209,14.952875077355516,14.923792673541245,14.903241825347889,14.891830256582711,14.891806335031657,14.905566728354492,14.934920285364743,14.981484315332239,15.048483359727944,15.140995702463858,15.261922848449286,15.4111039049083,15.580440131205734,15.765440438566376,15.95266927305057,16.13445965597464,16.31052371814025,16.446843353172518,16.5923695121381,16.751760195785216,16.93414463104068,17.13006379200398,17.34047253956852,17.564977717685622,17.79472041443891,18.036479730527027,18.287978960014858,18.550568782085605,18.821598567684102,19.10956117122681,19.41007012628668,19.728799950767932,20.05991158820781,20.414985198902755,20.78258818253478,21.20011363111406,21.576709359612593,22.002817599081624,22.441963766666316,22.91797528191613,23.3848015067869,23.8904172154217,24.404215145169882,24.938403956385226,25.4854224835927,26.057800529672043,26.629377258818394,27.22162486535479,27.817111681090438,28.43545401736199,29.056698153894633,29.69368897926871,30.350458363773665,31.026857370304878,31.757491012602294,32.41954297602179,33.136553573628014,33.86491042627375,34.62130083843764,35.35005834131202,36.09823788798103,36.86581679965357,37.63006301853583,38.410526607521106,39.193365781100745,40.006144379695485,40.81151610952295,41.63845351850982,42.46118329984212,43.29654575011927,44.12767920607821,44.95615936314825,45.77513765549202,46.646736082096986,47.40922155343125,48.22786967533139,49.04053445697016,49.860968812071256,50.66058039785702,51.46759097555951,52.27230869764322,53.07947452791464,53.871370670556516,54.68276415628222,55.48014315696933,56.282446945750266,57.085144825901665,57.888242453256396,58.69217940999189,59.494178075571185,60.3012685014293,61.104322312473336,61.94056548453108,62.707638530126566,63.49534759613011,64.29550617120772,65.07683070131458,65.84171941378483,66.6189230689029,67.38044301272933,68.1316841547412,68.88885021027201,69.6397542179591,70.38383295143691,71.1295833829408,71.87890506099633,72.60175849445656,73.33273325796007,74.04354254859287,74.75229441812482,75.4585617994642,76.19861088676545,76.86384403099092,77.56452116822165,78.25714484191481,78.94762910139822,79.61232284302031,80.27742581080311,80.92244905089586,81.5489570085899,82.16166154018386,82.76664958245237,83.36593120902411,83.96161769464123,84.5504052091641,85.13487133882788,85.72217783496914,86.31451221248017,86.9149663994738,87.51984263252713,88.15356655994722,88.74681373078529,89.36585250503849,90.00120241441307,90.64508455431621,91.29388298756321,91.96690243319506,92.63553122103362,93.31614252585723,93.99136027954178,94.67100439907063,95.32516718971256,95.94055896519463,96.50724520733155,97.00793056584591,97.46007250831704,97.75724068337878,97.9986798301171,98.14403283385535,98.21205350111113,98.19859002816973,98.12197649358707,97.99163276166642,97.82373210729081,97.62258756703204,97.40457926537161,97.16895118926158,96.93261294905759,96.68891735455345,96.44327413756548,96.19769697238452,95.95614388038848,95.71335088510857,95.47406982695912,95.21627779665556,95.00120585219662,94.75997862287261,94.51880425160975,94.2596480609725,94.00447141139631,93.72428674120377,93.42765572177703,93.10097174025442,92.74774172233323,92.35358943620878,91.92846285486108,91.45923359444744,90.9539766348235,90.40363336918396,89.82421705614043,89.20414144875961,88.56520715061629,87.89529702289495,87.17545478632593,86.53161155850835,85.82469251407218,85.08922764214569,84.31795663333055,83.55527017810715,82.73119263248091,81.86553438197117,81.00156915754948,80.09600959170159,79.1991415867951,78.29580676540073,77.4495070967608,76.61682889381729,75.80937320484173,75.01271478787756,74.25459114698742,73.50036472328539,72.78037408231933,72.03113284946146,71.412127359168,70.76386589988867,70.14162292357119,69.50098402195277,68.89649966326607,68.2576617088248,67.6058003222698,66.93637516503698,66.24325791189789,65.53715306997626,64.81289443982192,64.0921105374316,63.36373420339532,62.62994409887656,61.88142530424583,61.1468392039576,60.408657150243805,59.661825108955036,58.87859175186996,58.19820443421606,57.47869792912874,56.764280529727614,56.05531465142079,55.37625840305858,54.68475226545361,53.999000874094286,53.31665972649624,52.622796901456724,51.933652667787264,51.23038789349884,50.528271998595116,49.814971399097416,49.1109689490621,48.4006696320656,47.6979245977461,46.99100559468916,46.2700785721158,45.4979479823963,44.79772867793563,44.0538996970613,43.313977906679945,42.5682212362324,41.825472089948136,41.093280954562395,40.36902576041082,39.65202908826486,38.9440692885679,38.24602830377052,37.56425612978804,36.8842831394594,36.22081443238447,35.552837899693195,34.89138705706059,34.23336500421284,33.58739693143738,32.94416111445858,32.28795057803204,31.70775242832726,31.113409792495837,30.53365955895274,29.966337509452554,29.405698743357345,28.845898254274147,28.293875738502503,27.74277955484412,27.197663564587753,26.648130636691654,26.1034458198443,25.56437053962089,25.01177959721331,24.46882335040959,23.884581403641544,23.39519710650789,22.864562810741027,22.34378049271015,21.793977148379746,21.298007307735514,20.78958501863787,20.292197681351503,19.805874148812663,19.32968183090909,18.86298367994952,18.40492131374017,17.96748269950502,17.54467952587816,17.141138056562507,16.756986340290386,16.392454676683048,16.04110221355517,15.711533540813619,15.371635034051803,15.111969322043706,14.849030898594489,14.615807300905217,14.405858410206614,14.241316557599978,14.098010273394276,13.98672918115213,13.904238189014956,13.845694752460528,13.806085524384423,13.783365102521252,13.772053972703699,13.771169653111206,13.778373683049741,13.791478321207483,13.80664590982681,13.821843727031094,13.835096420880905,13.84427252166182,13.846706481603873,13.844538134847205,13.837375220152234,13.824192018280389,13.80843574356345,13.792033945329534,13.777315455391628,13.76642820073238,13.76464497184204,13.776046213838162,13.805622560241279,13.855053514557778,13.932663977987657,14.042462789027377,14.18892381622039,14.362966856638058,14.551826245754274,14.736178771160203,14.930274886693425,15.085970753923997,15.242503847389209,15.395885417574034,15.56702445483089,15.747093440928174,15.962607401861586,16.20201290547666,16.464926362647088,16.74141509059881,17.020238501892848,17.29744759600046,17.574550141944766,17.861098574913512,18.15848883349585,18.470875103645533,18.796528783871427,19.140026561846117,19.518750559105634,19.928426100928604,20.310924482478324,20.736909246685514,21.1758763870945,21.644706888883157,22.1169667616949,22.619314489171284,23.13627530298039,23.66600345000287,24.21669336836778,24.773378230065823,25.348084273645973,25.929211677797863,26.529694046560277,27.136843010309395,27.771911268697327,28.411694973135802,29.08031170678307,29.760941857387966,30.49626910672653,31.167518503945654,31.898451164659292,32.63314201454297,33.39267142521044,34.144198996519904,34.917312357860226,35.68828538247664,36.474808438065516,37.25666737590386,38.047162976769194,38.8454523819847,39.641162087625204,40.43932660468369,41.241345625211174,42.04191750988483,42.852078309608125,43.67020977866268,44.485902797593184,45.33787899894182,46.12133942409842,46.932190399829786,47.74534882495744,48.562571053757814,49.3734257935561,50.17883306902416,50.994109894021165,51.804332248339534,52.61448395291343,53.42240794609425,54.22195999168355,55.031127329450555,55.82182405451043,56.608738916303366,57.46341781214105,58.1928603022775,58.971068037318574,59.74676390675717,60.54624359892385,61.3011041532423,62.07284907461288,62.84387055439714,63.614979115898514,64.38776360570844,65.16141594641283,65.9356137559333,66.71089319019573,67.49182187080636,68.27035618120944,69.05059428482963,69.83450452537006,70.61493131234802,71.39897966676835,72.23636300311358,72.95600246715122,73.73045347710588,74.4859572567418,75.25506109103758,75.96245466005956,76.67767297696044,77.36377626417696,78.03542068537016,78.69272017757294,79.3347308632209,79.95679440070779,80.57479330926706,81.18333981187439,81.78315724317098,82.3709904624818,82.94488064262639,83.50968906826864,84.0641664752498,84.63631477141271,85.1276809406812,85.65427707022025,86.16845585233607,86.67062990471184,87.14639830518519,87.62768431513274,88.11552854131077,88.59248651653277,89.08349009837933,89.56918668692197,90.05202121746386,90.52159350752376,90.99731290653816,91.4565687911379,91.91352050083421,92.36221276484835,92.8149484050028,93.26353634390584,93.72875563260335,94.11402032783182,94.51619783596266,94.87875197310203,95.2048477176922,95.46541688428745,95.68791774159601,95.86167815212487,95.98842047238286,96.06956879538699,96.11229373017898,96.12122993136184,96.10429039705618,96.06420191029835,96.00646926341383,95.93848422908917,95.8636860576062,95.78432591548409,95.69992494192375,95.6080584534629,95.5211490619099,95.42070004756732,95.31173216578179,95.19746552040634,95.0788806240227,94.95301016072185,94.81709171613564,94.67392499892502,94.51709138755425,94.34489826607219,94.15300376377927,93.94589689049356,93.7151994914674,93.46325915580701,93.18189909866851,92.87489371347503,92.5359322525916,92.16552223387414,91.72919755201754,91.30197016261155,90.80337314608961,90.26607015540054,89.6662912599046,89.03442648169735,88.34335203003191,87.60373572371816,86.8063692248734,85.97318619614346,85.08712054314292,84.16877884748763,83.22710241241637,82.25812971138369,81.29027670470586,80.26291008366063,79.38970654696607,78.45955748847896,77.57180544280432,76.68950007528981,75.92421256865362,75.19872658568936,74.54628394733068,73.9589433323708,73.41297458659037,72.88199954045649,72.31971451882255,71.72628700108756,71.08388170534218,70.41704670284848,69.71899174175206,69.0107078684143,68.28523771696179,67.55932743968792,66.75707562281133,66.05802617311488,65.3027167316557,64.56780236906806,63.83669787498697,63.19660159656688,62.54270228034031,61.90090654014692,61.244614955374566,60.5975689299776,59.951927236626,59.30735102826754,58.665294662666945,58.04118025563993,57.420016048839805,56.79421040622605,56.16634989185442,55.52445129859993,54.8685111719652,54.157915052925226,53.54133920816589,52.87389681492008,52.21578360480141,51.544990350578274,50.90890960245687,50.25664630659973,49.59972153614983,48.93538280433751,48.253990618668425,47.55718266338912,46.85778269395094,46.154455632393066,45.45756294547625,44.75073323111366,44.05326467580667,43.35735299824188,42.66133507960331,41.9608177832998,41.24296564233268,40.608411024742104,39.94424616269471,39.296154709593004,38.65247796131563,38.041880522680394,37.42620468539084,36.79838374308949,36.19223594984612,35.583681735372856,34.98480385721318,34.386688090750965,33.80333162668044,33.220452768261374,32.65562936152285,32.08447506579603,31.525227471612023,30.965912010764576,30.415035025456742,29.830805764994146,29.308742651047805,28.759971769609862,28.219706244599067,27.668528000867177,27.1498263262294,26.61956018179938,26.109274270358913,25.596941736045093,25.107788568410676,24.61842153032635,24.14524205185966,23.68140299272204,23.219418372843595,22.74971378576386,22.281431988918932,21.800825385034077,21.324659689746664,20.84335749021256,20.34456066114955,19.896831324922065,19.428989655729634,18.961091983641182,18.516044428995862,18.087780833607265,17.675651974079678,17.28004172865937,16.907978611448712,16.549970444800643,16.20772068855245,15.881446162122211,15.57336887622735,15.280771007040023,15.012687268285248,14.745061274109686,14.543392036943214,14.354654524246795,14.194033866109432,14.063631661689415,13.975050357588582,13.91353833135126,13.87869414815628,13.866311521425713,13.870129129292119,13.884016790679933,13.902626013238075,13.921099525475599,13.936955512490075,13.948795813667086,13.955851325053414,13.957403254468261,13.95550635966647,13.952118567818689,13.946014984072896,13.939028839134313,13.930316273837565,13.919690285089132,13.905738522043963,13.88874299579521,13.868172862367794,13.844600916056889,13.81849147330714,13.793327170360849,13.772042697268306,13.757460233123284,13.750859872456717,13.753365862351997,13.765565585274498,13.790384780789013,13.831916813567398,13.896156972344292,13.981923376640967,14.095314978673638,14.198368561245896,14.308641093527372,14.41805107952288,14.528068989601088,14.63251051827111,14.751159789868632,14.880599301741924,15.029286362023823,15.19758069118374,15.381285385372657,15.578860509239224,15.788622502867927,16.010497363530703,16.24382715077013,16.485334406134328,16.736905293883794,16.99379818019404,17.257960919824356,17.546387127211126,17.816287056140126,18.114415820599742,18.430380329485228,18.76443591043357,19.11295320604114,19.48430742946713,19.876789554239576,20.292930737222953,20.727886652077032,21.17963266343117,21.646564185883758,22.125814897702227,22.62541633398966,23.132642285514937,23.65951570742084,24.19817353281977,24.755767905019287,25.3185928401115,25.939854622976867,26.51086764919134,27.119511899249225,27.74550003042513,28.392949634873425,29.038026112486833,29.70258943657051,30.38616410812207,31.06510818885676,31.767524150337632,32.47577842880828,33.19839665607034,33.91995520488694,34.6602357368596,35.41356510920114,36.17500273647551,36.930783089219844,37.70150705804589,38.47733978338404,39.299983266658124,40.03911734439305,40.83307548335186,41.62519018613696,42.428572610385196,43.20908064442298,44.00859913371613,44.806860046782525,45.600489988519676,46.392150425689294,47.18650576545681,47.996807043175544,48.78943990459441,49.59608322312012,50.39658024199321,51.19435645620211,51.98498806137188,52.78189156656974,53.571452122132925,54.38978652402895,55.133845682674625,55.91601472386502,56.69068535438851,57.46367663575579,58.23247334781864,58.996527905969764,59.758362183848476,60.5054174145645,61.252311114287,61.991383566875534,62.74163383115968,63.477985291473246,64.21653919405941,64.94904001104764,65.74919202460559,66.4294367013993,67.1661483396082,67.9005507634726,68.67209218303111,69.36139359591786,70.09221686562697,70.81567125338864,71.53628423739238,72.25070718726613,72.9711086725576,73.67843337570221,74.38404859398399,75.08746044391549,75.77775154760046,76.45535445947706,77.11491324190378,77.75351734707719,78.38200450092798,79.0323727588326,79.57887911325334,80.15318127392169,80.71322540630372,81.28409775485315,81.83699356443543,82.41259584995208,83.00456667128776,83.59701152180541,84.20138056019672,84.80942091926788,85.44550473058526,86.08720779151405,86.76079303123974,87.44554963816994,88.14551326685441,88.85186868700363,89.57096968468441,90.29861391880027,91.09573379345272,91.77904818081745,92.52594270294118,93.26125352854666,94.01006510332589,94.70398486857187,95.38745210133733,96.03507179527074,96.64135791087456,97.19465801638412,97.69532212666184,98.12161659113933,98.46946754323906,98.7308186443517,98.90181280236793,98.98783909622404,98.99525058630121,98.93920538115677,98.83484850020876,98.69368465454977,98.54449424159887,98.37673503340059,98.20461264222541,98.0338146222468,97.86532691095184,97.69411084743423,97.52499566220568,97.36711231790163,97.21667772096204,97.0725724420368,96.93075303154255,96.78732976986942,96.63419131267406,96.46291656385449,96.26965295902754,96.05695611362438,95.82750941974574,95.58612378451137,95.32187517861118,95.07329793979491,94.80215367328057,94.51132120932523,94.19710369271064,93.86353482603738,93.49605131330281,93.09575689669882,92.6724495931005,92.21825210854725,91.73679067895203,91.2266240328477,90.6894332779505,90.12751537706552,89.53127601739841,88.89900302037303,88.22107441237566,87.49738248651117,86.73206636277165,85.90765320647105,85.13026307335225,84.29751207959912,83.49863606270395,82.71622388351359,81.9960541722365,81.30566925679692,80.65464563482139,80.01446286452321,79.38862642114418,78.7545650499261,78.1400384413509,77.52372108247351,76.9179309541727,76.33501166670385,75.71973807197516,75.20590708113755,74.63988712946714,74.05511647609882,73.43653152470918,72.84498310096892,72.20804470853221,71.55639887360786,70.90294199972098,70.2437208779139,69.58005983921828,68.90401463941649,68.22192879542776,67.51030298122814,66.80030859892297,66.0728268639066,65.35532479166568,64.62019023293463,63.907848445362866,63.15039071853651,62.530778595664145,61.871647295501035,61.226234820663805,60.558270070216345,59.96236171501462,59.328301180982315,58.71229644154471,58.10630571747563,57.5074223875482,56.90872692359022,56.312403791797884,55.71024488309947,55.10845746250191,54.49279260470272,53.88099650965846,53.265783797872864,52.64495101293153,52.01060006506885,51.32309457230379,50.73374101226899,50.09754195007118,49.45163443091775,48.802057349496366,48.19226568596193,47.57349610102573,46.94894746296358,46.34247043747194,45.726826955545384,45.10307292982467,44.47932127450301,43.85656879441714,43.22747496368963,42.61051800882781,41.98843058580452,41.38521109133251,40.78507188979282,40.1952066453028,39.562811478635105,39.030723759707044,38.455553675725376,37.89244976624025,37.305861025277295,36.76806559454556,36.21346113077457,35.6637465853142,35.118359210626636,34.583296986802075,34.050889572789096,33.52428669923548,32.996251500137234,32.487443298461415,31.975886952367336,31.474395295715784,30.98167839614293,30.501342531965708,30.02321505709151,29.52983455195731,29.09887717781451,28.644336651196966,28.201863898141934,27.748354109960943,27.319642254728873,26.879209082640333,26.44300400105605,26.005543615322804,25.570795606302305,25.143847407819717,24.718213146152767,24.306693032461126,23.898600454909715,23.498208841036956,23.100128418216535,22.700372095241498,22.300344244349805,21.898942805634135,21.47181995730454,21.09068099749713,20.676946564135495,20.26824637465492,19.852763855416132,19.45898729321803,19.060857567878827,18.67406556132168,18.298067676347646,17.93236577726161,17.577655375212633,17.235388840955817,16.90848349591264,16.596846919956683,16.30000538308462,16.017921503306525,15.75155238259354,15.498652935455704,15.258623556153339,15.020817499061614,14.818685273298742,14.623064112281583,14.445619018712028,14.287229265819676,14.153846994894186,14.04049899852816,13.947710992514796,13.873717276466277,13.816658319691808,13.774994408043137,13.746973105700029,13.731038027669063,13.725476352682412,13.729071369615674,13.7404486863721,13.758035350653175,13.781098132217585,13.806594380243421,13.833371394076709,13.855837401415988,13.87614900990066,13.891248433903343,13.899408030370294,13.901551216910496,13.897852908089034,13.88857242449996,13.873718885836833,13.854860358872712,13.83390669444564,13.812077322227129,13.794579314191195,13.783353022867155,13.78075264691131,13.785690010015133,13.796374164451814,13.812655391239774,13.83521313898944,13.885391062911223,13.93168436623096,14.006386833604447,14.108882362053755,14.249828164168166,14.391413529956239,14.535792378274403,14.680327951332197,14.83454845856382,15.002888434755578,15.186715874553093,15.376764325340652,15.580394184670997,15.79410414360438,16.02182266266189,16.272372663119388,16.493622326359,16.73983198836514,16.988369597569143,17.251412423942423,17.508301531238267,17.790503374247365,18.087097304046853,18.397918494835658,18.723530715676606,19.05987975614999,19.420864685037216,19.79662924135361,20.1980536384969,20.615679966389955,21.050790607225387,21.49994343266498,21.969161662558278,22.454708755884084,22.99716937754111,23.463696433059265,23.99400214910389,24.530981289363563,25.104653654990074,25.650681659261327,26.238884889995436,26.838134349636096,27.452625116374275,28.077023915998556,28.718569457955322,29.377686496549273,30.04621241931964,30.72445062899079,31.420356940195813,32.13386195403062,32.85605130448835,33.584770956973614,34.327608900697825,35.13924495602832,35.84408439286416,36.61686715675535,37.40869283638615,38.221665986740206,38.99687375741561,39.808891747456535,40.63312154146019,41.45810292817448,42.28061297542301,43.10685957605853,43.93416973937139,44.75052137457592,45.5596125023743,46.3571340657629,47.158682548223126,47.94962943386663,48.736170488158685,49.51503046271762,50.352488204723535,51.076315961545475,51.85826164410937,52.62852249001525,53.42150080218022,54.1603411034202,54.933796298429534,55.695716929793534,56.45440850958715,57.20765554706022,57.95501012911173,58.696361772529,59.436724590856876,60.16418216563485,60.89042056348738,61.603300101780874,62.3297359979317,63.038180063158386,63.75047793967788,64.48559854870913,65.15117736414095,65.84055933820055,66.5308915310024,67.22948097816723,67.92060666635945,68.61052999359327,69.30719947394205,69.99835791761608,70.68835795284392,71.36253900489574,72.0375933518703,72.70012832819751,73.3678675422806,74.03895549630582,74.70894033193758,75.384984669138,76.06094263169608,76.72505388307138,77.42024723657724,78.03396105196168,78.69184415047165,79.34391137385983,80.00418656476197,80.66333090552753,81.348218353704,82.04245918553531,82.73899560519806,83.46111469062708,84.19302791978483,84.9458878147767,85.70269532399884,86.48701244409712,87.27137826133249,88.06474660054877,88.85789649205717,89.67282789187128,90.47970816050992,91.32930701997716,92.08127243696842,92.89078209766883,93.68141711402554,94.46493022519431,95.19980858544979,95.93188289559298,96.61333437322845,97.22783912381514,97.76402985077797,98.2265699399451,98.57619372831154,98.81298654597185,98.9309112300669,98.9414837547875,98.86079407630679,98.72154210215587,98.54541408632642,98.353637145403,98.16949742757872,98.01554276847382,97.87967426080988,97.76766841452678,97.68534198354608,97.62418676173891,97.58125227234372,97.55487583477071,97.54836702179128,97.55790708147886,97.58197374520363,97.61672923455886,97.65481795169279,97.6919777039851,97.72102634373829,97.73633727988873,97.73220454847961,97.70558052403652,97.65257850187767,97.56583299549932,97.46167188327047,97.3245794256501,97.16158452947465,96.96943287795145,96.7604370015225,96.52254052015533,96.27069906949318,95.99560804667111,95.71145130007515,95.41216722475839,95.10182784900687,94.77585868178316,94.43689124447113,94.07396673969477,93.66383208595846,93.29639821513098,92.87010017892105,92.42091432942058,91.92373511239036,91.43609049060461,90.89646466603176,90.3174817369735,89.71160337130458,89.06066093214893,88.36795125882271,87.61708269531353,86.8458966455625,86.02945882193765,85.16735685425373,84.28384209483326,83.38635831808713,82.49882221993013,81.62645572204404,80.71947028563702,79.95982372464417,79.16893896584094,78.39251912597432,77.60678624979613,76.85408331134539,76.07392125449385,75.28316175092766,74.48697358320321,73.70517748808496,72.97718930670554,72.29976473982293,71.67047858169819,71.06617151806509,70.4788978554069,69.88332705295684,69.27251409042373,68.66205152864963,68.03576751408157,67.38803444069544,66.80923650714487,66.19673792419648,65.57970527972532,64.92710223062122,64.30385295990648,63.66858866882716,63.02754595589348,62.377781375174614,61.718501704172674,61.05738052410049,60.386707278900644,59.71714417594664,59.04204192298409,58.37452490689369,57.7045616073607,57.047204635073825,56.383145964511996,55.72187637118375,55.015227522473246,54.385244974139894,53.70587851181967,53.019588766908775,52.31651354060598,51.62581013262184,50.92425086099172,50.2228675325837,49.524296486116185,48.82423881462224,48.138471736741664,47.45599707600467,46.784484458870274,46.12150349634183,45.46506605763669,44.810564381545504,44.154612415666875,43.48807779954739,42.82719606048696,42.11010030464639,41.487270213665894,40.820723191782214,40.1553612514375,39.48648852283628,38.84310314223996,38.2021361182877,37.59110104361342,36.99537523222754,36.415487798799276,35.844878774718836,35.29019000919068,34.73899677774815,34.186576240604985,33.63748259715904,33.096633779843096,32.549694656295536,32.0060143439151,31.46643799237684,30.917349985517482,30.42980431514318,29.93382217607756,29.446247012059995,28.971865351079913,28.512073160520096,28.052431684158243,27.593480672044844,27.14860411393816,26.694585069187063,26.24654733454145,25.799237073225097,25.36709082911625,24.92909911995024,24.512163093072886,24.101209708404443,23.705742389743733,23.30756673421336,22.913580054613785,22.499009178435145,22.123710671901826,21.723358907866153,21.32429814520848,20.922332981559492,20.523627695327527,20.121521527774277,19.733547503515815,19.351096263788243,18.980638744076444,18.615728021465213,18.26317241308035,17.92247754930305,17.59114739177313,17.271033160958105,16.94529056499968,16.681069502347956,16.407818499331057,16.145887427364734,15.89658784390912,15.678854693967859,15.46664063078936,15.268756312923765,15.092973198567066,14.932608770299215,14.7892330457784,14.6577827282093,14.543700812019539,14.442618169617106,14.356005500560668,14.281815535625071,14.221384118604549,14.171887582337192,14.132364075269463,14.098191777841901,14.077260645519562,14.06038604349745,14.048411808084449,14.038629991524724,14.030630522086188,14.02255254061638,14.013044191538492,14.000262816617335,13.984389813269086,13.965372444667148,13.943429508339444,13.917051934978005,13.890125257688563,13.864393818147166,13.84206629899104,13.82315111202803,13.809938119895692,13.804385027932659,13.809814935426882,13.826844556327513,13.867743139094147,13.93461352542736,14.03689755711666,14.163403822632475,14.3136110556526,14.475656671892745,14.63871122845512,14.794120757127567,14.935663147919762,15.062263442351636,15.178957787311097,15.298964426330114,15.434075805724229,15.591981566573423,15.780857259859717,15.995076232368852,16.229389933155428,16.494039922043566,16.742869767671124,17.019359515917298,17.303650393921913,17.60085512169494,17.896059733193184,18.205518178070726,18.52504104658485,18.858708311512,19.209935364363538,19.575071153197683,19.954860847968295,20.354854892472712,20.772040957882318,21.205855952041162,21.655531351774638,22.12221305788406,22.603903247468725,23.103233016396516,23.639647379848753,24.141503936603858,24.68043128593911,25.240564271064336,25.814916976676788,26.391485457392612,26.99103186584958,27.60056707972254,28.227031866718807,28.864993282349833,29.528958068539183,30.19153032147462,30.88118158341791,31.575808562011808,32.29234836741854,33.01695663917326,33.75333989032149,34.49135883003915,35.25278534434008,36.054843055496775,36.79199789654662,37.56596843283033,38.35660349827259,39.139815204862366,39.9282600521136,40.70936883844802,41.50764086639506,42.29301208191114,43.100047236183045,43.89893132588944,44.72644401450201,45.53068428990791,46.34266248877129,47.145775813632035,47.95770205584055,48.74757939339994,49.5351987796647,50.312439695668715,51.13489933760398,51.86094495656669,52.64023828770015,53.39932923803993,54.18034985027757,54.93196106576795,55.69497061399576,56.45475473518645,57.209881271167866,57.964089393527516,58.708764648191014,59.45047104152053,60.18819346746392,60.92423015898548,61.659088210226855,62.45115667274404,63.11029121607651,63.83522645517904,64.56210260840842,65.29151540005135,65.96556915175078,66.65688928021105,67.3520080527536,68.03234815351625,68.70282333689435,69.36660589105165,70.01950796575241,70.66415308502016,71.30932299928476,71.95664190952358,72.59874981645292,73.23732477732341,73.87895205592577,74.51983826032107,75.2197204665592,75.79388073123944,76.43241973780283,77.06305940300356,77.72898449540364,78.33758981921163,78.97614719637033,79.61540140084715,80.26439311906987,80.90285885638433,81.54114948968767,82.16053838815182,82.77553217170566,83.3738607305427,83.96917194053017,84.57455701236971,85.18139542124214,85.81311857545035,86.47068321724431,87.20130583503884,87.83473550760255,88.54953167559725,89.26239052131037,90.01851431723695,90.72856276642003,91.46947884050854,92.22519123827745,92.96180961897335,93.68083690126656,94.37875931273256,95.02985443504761,95.61070738099195,96.11286867534797,96.52696925592294,96.85024137462585,97.07218395689142,97.19160943497317,97.22985933629597,97.20765300590837,97.13208257696469,97.01905064953884,96.8763315048186,96.71618791533113,96.55387506755824,96.38257262904776,96.21486938751822,96.05671338362521,95.90582735952503,95.76589917637622,95.63796885779234,95.52963089309581,95.43539788616546,95.35564446216281,95.28745484581572,95.22902761580019,95.17469284229426,95.12026290984595,95.05314972267476,94.98465428867232,94.89180267073036,94.77983678600204,94.63884025087462,94.48327279314834,94.29997119059432,94.09332073033639,93.85918470759925,93.6048276716264,93.33010633072071,93.03821890011329,92.72645242633081,92.39680121808223,92.0537130404896,91.69692463055918,91.31769084875624,90.92408758996385,90.51415954231722,90.05875784497071,89.63933676197995,89.16641819352179,88.67474253266185,88.1354621852159,87.58551680333193,87.0058080584463,86.39346071992941,85.77173765874532,85.11393174843003,84.45967049692948,83.80193681187106,83.16570709510172,82.52969530435126,81.91857126626108,81.30780192377864,80.70559982425348,80.07950490513203,79.44703968240171,78.75496089575233,78.1294320016544,77.43866779247746,76.75484345714852,76.05227650614555,75.4017799396282,74.74113850781764,74.11538941808746,73.49420417455168,72.8743295873999,72.2323428644003,71.59262439786535,70.93179604577756,70.26901839616447,69.59381626088911,68.93397411136628,68.27853566210364,67.62193055586512,66.96095239169809,66.2843930025151,65.67642297021082,65.03879064772481,64.40873539097066,63.7911108089214,63.20624803445433,62.624775082019084,62.045348625778466,61.46649197929793,60.86693874111907,60.258277518371905,59.61906005838403,58.98406835291057,58.327973283847925,57.6658626234783,56.98043315409108,56.31289339418378,55.64322537733561,54.98846971347715,54.308735491699686,53.72202862352488,53.10438524567601,52.500663700738784,51.88354241461206,51.28216908610211,50.66687036911045,50.04614244097806,49.404772706061586,48.75960941842983,48.09719302657668,47.434132383905634,46.76597402307423,46.1021329406496,45.445996917239604,44.7433380022491,44.15129677528318,43.51738998782364,42.890699610587475,42.24428097133961,41.65654252511473,41.03416830988879,40.41566251137867,39.80094058400537,39.201670451173555,38.594149591355624,37.99564031159897,37.40946207341168,36.827082809946255,36.256605346548746,
