# Supplementary material for: Automatic and Real-Time Computation of the 30-Seconds Chair-Stand Test without Professional Supervision for Community-Dwelling Older Adults
Source: Sensors (Basel). 2020 Oct 14;20(20):5813. doi: 10.3390/s20205813 (PMC7650655; doi:10.3390/s20205813)
Supplement: Supplementary file 1 [file sensors-20-05813-s001.zip › supplementary-material/critical-scenario/accelerometer_3]

12.515942576914329,12.437859700303676,11.560134817155108,10.294792649248611,9.610295585860602,9.462337437500794,9.666989345856377,10.437489258535562,12.070820586857886,14.147627320476756,16.409249944020395,18.17804161973529,18.655048254768523,18.869027847133854,18.715149397317028,18.091851041540963,17.744644921392464,18.051321066086256,19.02562619243104,20.820849422705933,22.864530916200113,24.83360946949538,26.333132122992165,27.489058031018562,28.503425923473074,29.346462090018303,29.744841208969763,29.926027336799446,30.583348951742998,31.642550061092543,33.30296998146696,33.951972323864126,34.92423249630311,35.88387590931292,37.29625350314323,39.07938221402451,40.59073905058881,42.3322219591232,43.714938835703066,44.66646079660629,45.460422629468084,45.91978054437929,46.59853527206972,46.357462654369336,45.069436793787446,43.63776576098558,42.50410410116141,41.86157390393174,41.92417393075365,42.661141166278625,43.562276866454084,44.62057859685878,45.68482353037069,46.58483679286988,47.94148072788318,48.73465821901625,49.45560023178555,50.52754882669897,52.078931962245456,53.490026510783466,54.73609023928413,54.58683940042239,54.114164606135844,54.200900146009374,54.13818463969999,54.18661834783216,53.821680340497444,54.33498236233062,54.71884391224592,55.445671570695794,56.186226340005824,56.43372990674922,57.08372697248377,57.8993712548626,58.281659318905284,58.82266880842658,58.99715309335817,58.505160440262806,57.85895980994888,56.17988809001696,54.66868204029589,53.51398741953421,53.08165810900385,52.7378208566227,52.082231259097064,52.29693857947721,52.68671253255263,52.81195617867538,52.76512324311138,52.79208922611842,53.03368666568012,53.901716778038725,53.99923214159803,54.764565083487916,56.02806550250299,56.45269606006245,56.05847268770509,55.801603622731534,56.78346090941888,56.959805267079005,57.410933385663775,58.30171455130345,58.97209158280627,58.6396300628641,60.270229770893444,59.795181634829575,60.165958917009725,60.46122291621941,61.65161192874548,62.181600832535636,63.278494032017115,63.95342770637371,64.76833667131443,66.02594656113826,67.96875224645916,69.71975819034331,70.89017166604985,72.13164473965183,74.33182108124902,77.91310825801092,80.53766302397497,81.4523720521227,81.64717413579748,83.08203491132669,84.51811569590186,85.6176971819483,86.2414497409877,87.73810825465128,89.38389966054467,89.48105209899188,89.68226100650729,91.2945990718978,91.86170874393727,92.00179958053242,93.26724838690531,95.4296173434714,96.07484968603359,95.11040940243925,94.36253941084153,93.20618501758163,91.53221303190924,90.11596000524055,89.54437735623178,91.11460682266346,93.84328749992927,94.9885474416904,95.48188430409813,95.71061099072298,95.45683267846815,93.94927285112578,92.42633167934018,91.70260565362997,91.71351112952459,92.19328118853475,91.95806411207518,89.64188285158842,89.26543147798803,88.70338088090729,89.205830305684,90.11738564122622,90.0,89.6978963614413,89.62303515067538,87.70365644630125,85.38225136397358,83.87675017738553,77.20410083736931,71.73091807953435,75.98811408338986,72.25101440795966,65.57940641455173,69.11753133896208,70.83843838252267,66.90955919363034,59.34575295168884,66.64274316604475,71.6904198870974,71.39504548624848,68.81524310338853,72.28552378872143,75.57398211945281,78.9062909471972,81.46467234251452,80.03986904554534,82.11829234721297,86.02533294941733,88.81353826343822,84.12848875123889,81.88531352650178,83.17009612623886,84.32071056687718,84.47583008126378,83.77800787249372,81.93308094337834,81.39472925387352,81.49223771834649,80.77992839502873,80.84463068416682,80.99929350546674,81.09954052272066,79.77100693386198,79.09017924757774,78.64753999757897,78.88503656629,77.6507854769184,75.2231123329151,72.400226690253,70.12899993426608,68.89841562646862,68.66164096089557,68.19860558715921,69.26405098781852,70.44434751944529,71.53190832943658,73.23990142973214,74.12781338704862,75.02710532239973,75.130843383524,75.70380586197197,78.85869111272015,83.44674915175767,87.54747134328608,89.35980853112468,88.60806183684987,87.31457331912051,90.32372290157556,96.65978735711734,102.38072357648494,105.05293911967664,104.50377259060598,101.8543753753764,97.20997873169202,93.59079578838725,94.19340741139719,97.9167320145258,102.44122683789658,105.24498119230951,105.01552764823825,102.46237651801252,98.86123294813261,95.60926462263936,90.12872853083684,81.39965641512924,73.34876285274824,65.92691618751797,58.33283068908281,51.653166493019455,47.22936552156411,46.276024459491104,47.60560504376799,48.37423741251963,48.691381881259524,49.522843055146666,49.31343643290491,47.19988461178656,44.356212422649655,42.293978162423784,41.374918672125176,42.198539030300914,44.41536888089772,48.09206508867907,52.20248799152442,54.67340761398747,55.407738611212764,56.41019627104505,56.68934848626302,55.88209518040985,54.65801862338702,52.79403228480375,51.26024667637466,51.55794126865431,51.905940390813086,52.8354869214886,55.453307846950906,58.061590586052255,59.61320126293634,60.99700661396733,61.313840975865276,61.26802359094166,60.25516073493717,57.27283940095369,53.179658527693924,50.743154155993295,49.85453330544089,50.87964876335768,52.86407854005694,54.30207609709099,54.49004828388542,54.705464031898835,56.23988838259292,57.0133153916993,55.901871436907655,54.313963373520934,52.82426966444687,52.77517878856852,53.76828352097396,55.59268000866541,58.129174483069605,59.40403393628675,60.90315319497968,62.221208299502734,61.609615440642195,60.0333024363171,56.00569356935326,53.17317374444436,52.3403472940181,51.24190669249368,50.73979802879868,51.06628676830222,51.1510189579646,52.52379614341767,52.4921979834446,52.03964604491506,52.167217643886985,52.41368958698915,51.95300445470152,51.122993273705696,49.54233773622092,47.20828000318916,44.41086270900611,42.93352540963423,42.549166173371475,42.4208389588332,42.130433801154936,42.15886977287777,42.6978947373673,42.81971516669068,42.32188826142104,41.20498321856281,39.67724469453661,38.61237410753889,36.93083327922477,35.118583133013175,33.80638048883038,33.07272635580584,33.09973753083776,33.43003351765524,34.41989864688398,36.064355109653484,36.648566648039214,36.26995577978113,35.932029326827845,34.91009938576399,33.214252552431454,31.0874793936699,28.188427818227783,25.667654818022072,23.24101371157027,20.16016035747557,17.354019969370384,14.46343829426233,12.612836208646375,11.266018964831305,10.152564919557086,8.834177250477396,6.80020156851485,5.599312367058315,6.55699534711446,8.684494824160105,9.333238502604637,8.487094508575192,8.328691741901395,9.045194870480053,9.713233733094558,11.663323386864345,13.262448775213992,14.330180281474876,15.214573805661633,14.88767899057592,13.66264973183648,11.899754132972042,11.372679439105694,12.77542658922732,14.902631091469836,15.597980699375302,14.60604766063529,11.586313346379258,8.763617245824769,7.013089652356928,6.599017658526838,7.193445855429582,7.681440677401992,8.207225547705788,9.029666538998923,10.039785761207437,11.180473493408783,12.133314025432139,12.383447238259912,11.929286204763418,10.928719202054959,10.128762455966308,9.462306701649505,9.229917519731982,9.346150893098915,9.423757132096917,9.539379877855646,9.694475034350209,9.229917519731982,8.548309037936647,8.146985733942543,7.84095318009202,7.274999059435169,6.794692743526758,6.595960213794891,6.326774823166925,5.989818900403826,5.710612241740991,5.457527338362764,5.063660447673243,4.1704533684642175,4.026646662668679,3.5035752719957873,3.006756919657543,3.0971738324732057,3.4132438364123394,3.9646726631388907,4.744940360304513,5.397740294304947,6.179226873244868,6.833865872535498,7.291499359994052,8.003003345035284,8.703334231288995,9.648008075000403,11.0436135737312,12.197497593955067,13.156110348374863,13.925643243463794,14.285107743229833,14.894606715185716,15.487120069125442,15.945371318682405,16.297507368142316,16.632352979166985,17.034159102328715,17.478868927529188,18.07002739667565,18.471302152175113,19.155583399065762,19.502460138792262,19.94513387817601,20.376461108774485,20.975138107481293,21.366287624607352,21.625886338652144,21.937169113712166,22.07314201695537,21.52810184292877,20.85442857170197,19.798846847328285,18.64177744953486,17.698130673914925,16.86167875695436,16.357000368210063,15.849174433704153,15.52413072406092,15.0993225953128,14.9082694845628,14.44404654545233,14.036220164925766,12.924092844807717,11.560134817155108,10.71611462873683,9.58566585249323,8.530753419145558,7.39327910218463,5.777544044850478,3.722935686618652,1.6993546151566084,0.5088096774698475,-0.9512967760923302,-3.903037795781683,-9.284664462536023,-17.84425261013675,-25.423418603405757,-30.850531228296617,-34.27849525839044,-30.90947944897426,-29.19462837195649,-24.858422496674606,-18.625292212476936,-11.643471475794664,-5.677431921593638,-1.5334070893678529,1.076902754373546,2.8837475080740385,5.424581158679672,8.65759061973998,10.984118170648065,12.375121067165045,13.038697030643856,13.055241787179645,13.130355217356488,14.144064581304432,16.27321604508012,18.602964890917452,21.234115790089945,23.32097389548068,25.55998486903534,27.198109337204652,27.68837899826154,28.2260085141305,28.956616627432574,30.161256131877778,31.940703476281364,33.66208722089294,34.59511024959669,34.01331107475401,34.431969732728,36.16132601545162,38.08872245189225,39.99671767775071,42.09372557242498,43.756098668655035,45.91349613985922,47.950763123144206,48.87520333480513,50.20635188765237,51.617253675712924,52.88716992740667,54.15815626566011,55.920518838950706,57.628888112928095,59.00451228832103,60.51714997842634,61.81571259714056,63.19503629031419,64.4295581057159,65.59299549905467,66.33964085267036,66.53781198025537,66.73999798823102,67.07803165189128,67.38011161105065,67.28771138670967,66.64014265851091,65.677027829348,64.48614598559875,63.53295336552012,62.78385955215455,61.65297936084105,60.74310159420372,60.06850247933087,59.43441623847401,59.93672685683446,61.16332935262947,63.11454485565271,65.00507642821779,65.81638215846131,66.76936145072784,67.12461353009928,67.11201319427487,67.86846717441472,67.8160251417586,67.00407863136918,66.02448503952108,66.11512825555312,65.14482914086356,64.81951596297876,65.69541503048411,66.75018951522706,68.4147229151465,69.50383822679063,69.70724188833044,69.51551177386244,71.0295782805856,70.80624094003117,69.14033321920463,67.87369494048626,65.5277421917703,64.63263456002228,65.79784289570063,67.66946554094552,68.66644926555205,68.6247151907173,69.28032085157317,69.26559551742373,69.45764385706487,70.34621426510827,74.21678274259861,78.29043356665801,81.68024470510461,82.93634868138983,82.38070488433237,81.46306094529511,81.38814342786662,82.85921139732703,84.2513645782505,84.80559841287857,84.15346684454424,81.5817745795092,77.03950541615345,71.36540281046021,66.98989552535546,67.52936799368045,71.96146735297947,75.66237523651475,75.9920178204791,71.11688312179032,65.79415296481423,62.752916729953384,61.87210727350529,66.02028448704941,68.42498461666754,68.86213665729052,74.19233799752095,73.72035395987801,75.67729618433418,72.69197668220251,72.26891190672,71.51134233152186,70.99053572122779,70.98157923325203,72.82018810550942,70.85837354665428,68.51454870891381,66.19405188192093,58.5398957093189,71.25028066815949,85.38932017566658,86.13140968794791,84.63435027033134,87.81489564587976,88.69164190112598,88.89051881165958,87.91940291218147,88.8677755723538,90.56612241732556,90.55515132111996,90.75104606964162,91.05899213270833,89.57716092863168,87.57006795901663,87.63193570279685,88.9870407168081,91.1861253217526,93.96220728487941,95.92341883656297,97.61929511566763,98.07838247921768,97.70568711096676,96.30013132735586,93.17310847429849,89.51445498617971,87.13163013517439,85.05061029278701,83.59562965905405,82.09921698334382,80.31122902665278,78.71246974675388,77.09032836328124,74.93154468187159,72.96225775785346,70.57198554404847,68.65086314647804,67.50057493136411,65.67441352266434,63.880803459527705,62.07202503977488,60.46118639277304,58.78662360059721,56.682506107947134,54.25809889954646,51.32665531253806,49.532235586526184,48.70379876898584,48.60941932313852,50.37731551146112,56.06160253019936,63.80117355330673,70.07557463126176,73.5987667143138,75.1672645311552,74.1480407369838,71.6391568933163,67.8664293191348,63.01215202491771,57.028000092167396,51.06628676830222,48.75062604021369,52.97103551493578,66.28734928462742,88.41227697050762,105.06399639038739,108.08342300822913,100.31673515168607,85.3417807491218,69.76827099526493,58.642870719572755,52.82499039586293,51.1490570309597,52.76518826155537,56.33918948975035,62.447198166193736,69.21081555116176,73.48829735851764,73.80770613421979,72.11243419553288,69.5100381405669,67.33636478298375,65.41746189924417,63.95706986127204,63.64367648420278,64.30301054632169,65.83664817373798,66.66324889792678,67.87693664373701,68.40778966915802,68.19861500809353,68.75770475973096,69.99026942554015,72.03465932532812,72.917528293463,74.3332865440217,75.96375653207353,76.94013815378706,77.07566460138456,75.36174200095016,71.43318513504191,67.1459881300722,66.54833797104558,66.46285370762016,68.27898096671512,67.4698648189744,66.4355971762113,67.28561978293976,69.65149147101641,69.73889647164883,70.89104275978828,70.41113215819996,68.75500386605451,65.3128600914271,63.43491193985301,62.96912185209281,59.550140356052474,56.13519655837783,52.89682861826557,51.08852364955952,49.87271125057603,48.20145806296946,44.83998790698529,43.069413034276195,41.60511310358798,41.25996228936861,42.80343171992737,44.9238653453451,46.611504866090826,48.63409215654009,50.6210071792666,51.6701808036389,51.41460970685525,50.08411465838625,48.11969449493652,46.158004946783755,43.14801082883202,40.79157138593911,38.88942122070111,36.85009698836922,35.15882117793239,33.454911045481126,31.076462953701903,29.730999012474072,27.998426543221154,25.95064336607986,22.9517050233232,21.901136034734346,24.364313812451094,28.235711016425565,31.545034906589095,33.51687154193352,34.004388858102196,32.31243561516281,29.22695746753763,26.47102765739238,24.504605394339308,23.240426950570626,21.921786120891902,20.893976771548925,19.533255644916736,16.969791972472553,14.807070052154105,12.356401127459659,10.416869669155375,9.062890771532935,8.501291155588182,8.164472997251252,8.334337057231137,8.414000151345357,8.389185240160778,8.632842363193705,8.97851885416954,9.369958120636339,9.390865093125859,9.847549658779169,10.548764909877994,11.72125364944932,13.050688330987587,13.717325520752187,13.521781705402445,12.407442893010346,11.442330882575522,11.134600395166155,11.35371057087741,11.772869196496467,11.906020732906944,11.847501890789518,11.377831740323364,10.605432975068693,10.605432975068693,10.605432975068693,10.419356320551778,9.900532155272437,9.309925113846257,8.789355481407133,9.297329335059837,9.71819389378277,10.105068170191938,9.851338062377144,9.008534435265645,7.154005618603515,5.011076562879891,3.139705535943352,1.9497401180416536,0.8624754177868884,0.7473422061117502,0.49929676067172996,0.7489711952488223,1.7357524080841553,2.8135741603499493,4.454020041643026,6.5231766218568525,8.196150798979229,9.519347945889931,10.10057648605808,10.508005739188803,10.487336085661804,10.1726028705857,10.10057648605808,10.18131161401063,10.128762455966308,10.304830240235729,11.057763888286845,11.606812394929667,12.680362850913339,13.726207128158832,14.684381699437667,15.850555507409213,16.908350631842264,17.709697192050186,18.107971096757094,18.760659204530885,18.760659204530885,19.16014368278834,18.909023339019043,18.764855363887957,18.250755699729094,17.179915636433428,16.15628991625288,15.390550722620587,14.743534595581282,14.009098690613003,13.202457723004912,12.878110810333679,12.939477792889493,12.518008486830842,11.973270767940852,10.654842828318568,9.15607409894131,8.669836286029039,9.194770109605507,9.340708569799427,8.816434932891367,5.0547740104573124,-7.526997494409865,-20.521677713770703,-23.00744892809336,-23.675569868996977,-23.559463819511784,-23.616388602867374,-20.41256150952161,-12.851786623744243,-5.574928427542448,-0.6848223974821147,1.3019740446884305,0.7147177304597842,0.4696262464466158,1.7149509448425468,3.6949640750077677,6.205835655302621,8.995380898846765,11.35245984170444,13.828630859726287,15.787292761061924,17.61415598036652,18.96425031762344,19.965544497835552,20.804933099582115,22.00735463597071,24.044190668890906,27.287950140757268,30.963770092005976,33.853003583543455,35.90705816341714,36.869851746945216,37.545656049908814,37.77749483514878,38.29400138654641,38.959043367251596,39.507627116560045,40.462246563262106,41.4016610427443,42.86835999458268,44.00238525357296,45.14393179282787,46.0891558204004,47.03509169904989,48.14809389555369,49.35566834621299,51.09591143993321,52.608203091124295,54.607241021071985,56.46951976102083,57.36792725372722,57.771246717988596,57.61733477064044,56.661429731227706,56.9428841126369,56.39419248836515,56.45295053857645,56.45576834734325,56.250670239065975,56.549937386356994,57.03064396749871,57.71957235190095,58.961780758517136,61.28496439085221,62.459796280736725,63.581705784773284,64.26098901731109,64.06026916548726,64.54124869770251,64.4442392677395,64.4442392677395,64.55065304890705,65.14109503484158,65.10235243410283,65.93533438052206,65.65886743642855,66.00256241345724,65.99019724946177,65.1754756832242,63.9654698020952,64.88853718518536,65.8773971527433,66.1247523821899,65.85059384345583,65.82325790313706,65.23363487705147,65.14482914086356,65.67283494900573,64.764538245414,64.25931435567378,63.790426025659826,63.31756307249265,61.81321360733721,61.19482141537779,61.716615617651634,61.30973766849812,62.05787913149447,62.50823582747886,63.48893106411089,64.77966105498355,65.95241956326196,68.78071646498796,70.91960734996253,73.52959849544965,77.29057638347747,80.84898961279231,83.49023792672435,84.23095998526598,84.34790286322617,83.76358904893146,83.64680371769639,84.13797190278923,85.0708320365544,87.52072698440578,90.35589330597223,92.98764938585629,93.96581032991068,94.28914609536795,95.41807152049351,96.18579459149528,97.02524665668757,96.65071823325741,95.62298581108628,92.18163886968475,88.9251167584677,88.17319762827061,89.55842292957873,90.34517374504748,89.27010877432646,84.73918327243435,79.97790135033307,78.32843275972498,74.13553328398935,76.23645706466951,73.53718605437186,74.88279589896862,76.74576312594964,78.57537984186267,75.40847603480528,71.44430131807385,66.5863200639955,64.25659066459467,63.22945197853561,62.42316746768653,58.22782882590013,54.53406730286156,51.427146303676,41.42366969122397,51.704018976301704,59.351570366795215,58.44431636969494,57.954323662834966,57.97786002646015,57.578050607393635,60.78707637443528,64.30478006900968,67.78959842087538,70.80521177305747,73.6955663696733,77.37016004555026,80.17475434408787,81.69433565256772,84.35061894423022,87.70935015390647,91.07690280767343,93.67345606315182,96.09155338493755,98.51400012225658,100.2129306877942,101.35510925894964,101.97270863931331,102.87170202676732,103.12641370596143,103.44617176364162,103.26015204546151,102.18242894234999,100.85481701926872,98.92397394555158,96.9041263416261,95.03197559947172,93.20618501758163,91.41733657663042,89.65132570660501,88.04881780993593,86.59351634952037,84.47970765623114,81.79067913628361,78.4078290023973,75.03327601543045,72.66546173601763,70.19296052655544,68.79979049009401,69.6501518121547,70.92686839609554,71.84904258509492,73.55964540129722,75.22781185307441,77.00534913379353,78.53530461434043,79.58561202542464,80.06831084860968,80.35841242901752,79.73397948027525,78.56276876557853,77.71692039187039,78.83930059191961,80.57401148636674,83.29016841395361,87.8410431706544,92.9590215008236,94.46005601506114,92.52953801591282,87.79291810244979,81.78603971559866,76.02212075152167,72.10270814537625,69.51551177386244,67.69956357445135,67.4171453009303,70.95879983246505,76.56387952518658,80.6696855371862,80.70463265595663,75.77253605973208,69.2098260029674,64.17897623602367,60.793947118517885,58.70883097954973,57.21731977257845,55.68787702206341,53.988817837451826,53.08749551281325,52.35003365267434,51.32434289474304,49.894997092309296,49.2635472194718,50.49815605290339,52.765220770704566,55.55516933986101,56.893446620457134,56.86905617162475,56.56637646545635,57.62727277128784,59.293541475235514,61.0399900255985,63.65054844887767,66.29464863527001,66.97452348141998,66.26803473693346,64.90509408377332,65.09527106925589,66.28443056800425,67.21122608670575,67.23882910247357,66.77175637406853,67.5708071945683,67.27593295937022,65.32588600263617,63.97496663744195,66.83023691897556,68.36036965636612,69.0931528437707,69.51730001272966,69.28982881136659,68.76476057717687,67.69833217441096,66.07557016937756,65.44010648527306,64.33479904968148,62.870237705059616,60.09684551338129,56.79942720290158,54.86580134734146,53.15174260304441,49.76363754550757,48.727850395872785,49.23638815989044,47.842151017629746,47.50359347952398,47.17475823397336,46.58235245600075,46.075097774985665,44.775883166674504,43.37184692147744,42.096709750221265,40.74980758235156,39.65585308728659,38.825767007465586,38.09104520500299,36.848408746566456,35.0700729277878,33.63179150030301,32.4306969046646,31.017625343448763,30.45481251792659,30.063694531465032,28.322321647608348,25.906527381413593,23.908662150062593,23.000709886507458,23.357879292592962,24.22772912997778,23.530642011596203,21.15428077911106,18.582020131089088,16.512544194195954,15.451987091129666,15.121134312340468,14.814287020598108,14.450317090468259,13.462251427331246,12.493752506413006,11.162112844428718,10.507143217566245,10.440262937688967,10.40331998426318,10.961139485285846,11.865317015654515,12.81974726767372,13.893606585776814,14.404647399688187,13.923843955723981,12.57891556420261,11.401495958203501,10.828067843568835,10.946767557880728,11.623728948296217,12.418431383270974,13.423023883753833,14.771099341958635,16.316343157781468,17.650091376068893,18.164368695276412,18.13109153976042,17.862300520593234,17.85894060077273,18.50382685853129,19.27957025971544,19.546948372672194,18.76275807575135,17.39605123444793,15.555784487738682,14.660219971145686,14.232297340054057,14.285107743229833,13.871014307106464,13.376709824432673,12.590908432761012,11.606812394929667,10.252435996766474,8.844409861474983,7.797030878104009,6.496402139266713,5.698791883104043,5.021504467302201,4.407802325058943,4.435416023292255,4.2980725432400675,4.635481456829607,4.990341769325749,5.119097304285252,5.33370231176496,5.311784097865792,5.606159056762926,6.365716979964301,7.6251274653117,8.587973967057337,9.691595594772267,10.055181765361692,9.845806682124492,9.596403671173066,9.481444104211192,9.519347945889931,9.557729898352378,9.519347945889931,9.615857178164108,9.80608454145686,9.80608454145686,10.055181765361692,10.605432975068693,11.173829284142093,11.740006724594538,12.391724010673729,13.148891425586704,13.535823580900713,13.647271621422902,13.758526695323207,13.868314493659861,13.78155797238027,13.979379707996127,14.384364223910477,14.184311092128524,14.302590268604868,13.779424653085778,12.61439890828904,11.065325349938934,10.204002235982639,9.619766201627247,8.92070590541129,7.936695296001008,7.125026436565581,7.0727853147841095,8.287972784157619,9.19228165763476,10.356577518395127,12.631403619202018,14.185648063144843,12.569794313635954,6.952979505141664,0.5070281519625808,-4.638804254643371,-8.853009816569712,-13.561708616765399,-16.374823444114476,-16.758313966989245,-15.327756665529863,-12.643228186001597,-8.669383220601235,-5.894969052481411,-3.487995056519468,-1.4990287942376361,0.6354584791192622,3.09691291468557,5.721288861791151,8.359556769476876,10.53916801124818,13.66264973183648,16.326826712722962,18.43492167291577,19.305630648657406,20.4408776146828,21.261602538258114,22.25351109277085,23.33597346096253,24.28004306256917,24.52133968231852,24.529551112249013,25.173507685417835,25.869213727134543,27.121265001229837,29.256081962002355,32.104570969115905,35.6334427081235,38.64403329080115,41.60093310139473,43.99017808905749,45.91978054437929,47.18773606829218,48.232549290801124,49.437532457976786,50.28657130918516,51.08599045741847,51.74010097206151,52.28595359990436,52.75927579073728,52.60771948576419,53.434388800021026,55.28011821028082,56.96786635716524,58.18421940413959,59.61498899754302,61.34189472328261,61.262981519445226,60.83037586656934,60.047847427604026,60.242830680878185,59.94510146834019,59.74358562734548,59.61176639401997,58.512538963787684,58.23228971064338,58.663654322542186,59.198578346028356,59.73581337605651,60.97739567208145,62.283170668109214,63.02719748775133,62.91876526340974,62.65007308953274,61.9553567306925,61.6267507101947,62.15246559935356,62.62800953814192,63.05874782843272,63.59620339245662,64.07509714964031,64.4447070156611,65.85444590753363,66.13559679305482,66.39873542590452,66.73579413509874,67.69690980576854,66.98951772283331,66.95639882162997,66.10482443235993,66.02390309072568,65.90097928117983,65.87542336064126,65.8379550790627,65.02924843189656,66.22771406026864,67.49325113780247,68.02163436183852,68.895194422418,68.30605946565683,67.92357675711091,67.88400790431305,69.53773061351593,70.64398576148197,71.67821661780594,73.21921084852367,74.08881741256047,74.00260010145638,73.8811708624261,74.29514449078341,75.81435226007952,79.35791238464007,83.2480058716062,84.28941605957202,83.88033286378506,81.8698583037653,79.29603228835994,78.33360964777958,77.74947297088497,78.13382445480208,78.77343939820928,79.34817047906947,80.46759754686494,81.91674857589796,83.35138608175664,84.029986383516,82.82656218700265,80.38472814540748,80.23121356070415,82.19247783069035,84.94157981587084,86.94908296595902,81.33943239405949,79.6153570156659,75.72751014928276,73.44573316078474,78.32537501716199,80.2753987466431,82.88810296035966,85.20100237429152,86.84273824974849,90.22168990031535,88.16632033265752,85.92180790570887,84.21626678313879,80.6995890312825,79.85086010675509,79.91346326474073,75.70522259804301,69.91183287733821,59.82642689412446,63.102563029349646,68.95084791815918,70.66381911629792,61.27511668941767,56.19857948559495,53.69688064979068,54.77844443982913,57.47812147841512,59.022062366689724,60.286657633565845,62.33929379461446,64.80847498247873,68.14666356516068,72.08285557129986,76.25720147276613,78.97923712678163,82.4866272651673,87.66269595847189,93.21283537875001,98.06323320188964,102.25505040066098,104.98925235193897,106.25128489544869,106.69925250541935,106.67747288967877,106.35699958330424,105.67359179097892,104.35198106095842,103.13787210031853,101.54416481252264,100.06253294033061,99.46235248247359,98.84929248954856,98.49729137064784,98.58150708722502,98.76361761110411,98.53077482820844,97.78517218426909,97.15186490171868,96.52886831180038,95.79592004337117,94.79073089551922,93.55555369785863,91.81111937313109,88.96049758280995,85.92265478147023,83.18048105864658,80.03933856918198,77.71058623285116,77.06650928557646,76.55382823635837,75.99130224156835,74.91081669652752,73.35281209703255,72.21032873935121,70.55997979892602,68.64635966707183,66.96498765874588,64.62464400784312,61.77399024231644,59.2531791142946,56.70286522498364,55.18210960988956,55.922779081308384,57.61543233784557,63.524561043416846,72.6066913744146,77.91336939716857,78.47280857805579,74.19512212737635,66.97156171551151,61.576058596550325,58.26645889587324,56.208311340046144,55.37130531505882,58.44515811574213,63.59037261114794,72.08521603630494,78.32247910701041,80.95026717155312,80.210076727271,78.02388553753345,75.78683567572975,72.15980888003887,68.61636095173743,65.35083713813945,63.59466352029117,64.33632621054295,65.99784833686033,68.1256292768551,71.97725999475644,74.59530560696531,75.0512483935345,73.60269534222877,72.917528293463,72.515553201655,72.82870649722815,72.69950498116637,72.18527799495045,72.61763902462104,74.00639970123176,74.24592348397317,71.96569198840734,69.47069505046534,67.45896942336475,66.1298581058066,65.03724819658828,64.17263064092342,64.81056611581347,64.70582496263583,63.339516210091666,61.76930837061352,61.16251899900468,60.21793037430203,60.42681464932678,61.560668781368456,63.17703769635147,64.93111499369077,67.05750387748657,67.10332099993092,64.80432392580784,64.2274261729168,63.52971047577257,62.05856896941474,61.34721300901318,59.89351515060133,59.1781063629441,58.46717510230503,56.309932474020215,53.41285916504422,50.61493042013015,49.53778480703238,46.900908828910076,44.91481383677816,43.47476886215117,42.460636844752536,43.00306493946901,44.614451447019746,45.81741022453278,46.86148403539561,48.14499537032858,49.14467342761239,49.13466689293467,48.57633118580376,47.50769827746637,46.65716329605919,45.30076207409808,43.20764011584137,41.61465118083212,38.34832651114799,33.589802354408974,28.757160843237465,24.50414025374613,22.154164529080507,21.286388324734137,20.742875427079756,20.2027324188305,20.11260714138694,21.02243846844709,22.39131511755857,24.1677883863738,25.934977362978284,27.763320197575496,29.560359786771222,30.01415651684761,29.538779502206634,27.87965614374493,25.653240289913285,24.25843485930461,23.286047702857427,21.8218650412718,19.76555358725419,16.623992323732587,13.59699400144981,10.007989980829493,6.164087624582251,3.084831386644145,1.4893295879580886,1.6007067545183336,3.19247015450109,4.659906152563878,5.574928427542448,5.82404092770618,5.7105653264557565,5.17316454223923,5.066601643658023,5.535107729328015,6.301647284685173,7.8175631808346475,9.801866493497306,11.73570582341836,13.188890902418803,14.57423647875968,15.718533544391054,16.70970888883679,17.82256119074554,18.434949335186197,19.074138495349953,19.746868797211043,20.16651906145477,20.16651906145477,19.46408929506704,18.780058377359197,17.744644921392464,16.836102717059003,16.096926076411354,16.005663330194917,16.11104381112256,15.900171536712094,15.370976193132723,14.709662700498827,13.765248244279935,13.020106151476607,12.094725358276195,11.196282462737946,9.845806682124492,8.69281269517514,7.881362892852582,7.052297594466139,6.662113128042326,6.236411381702344,5.557888446268996,4.990341769325749,4.9800425153060095,4.949389418816546,5.300896780415842,5.395956460217004,5.652097436214218,6.0524233081370165,6.366642054389562,6.618664356946146,6.554223043823662,6.823451053774216,6.988456635398987,7.033386151916429,7.215811638724285,7.170134019231965,7.317903862072653,7.257448202536931,7.486724222966817,7.884898043310493,8.049104069151758,8.355897083620993,8.581507160754853,8.763617245824769,8.719758557932925,8.90587272853289,9.442993532714175,10.007963485195836,11.215890711237881,12.490372680199883,13.585969858224098,13.95313821276978,13.925643243463794,14.449056925058885,15.975923516608493,17.203285030574275,16.680292339029283,14.530968323701856,11.648277272693514,10.139888527262105,10.234809194238217,9.629115123488837,8.09752490033898,5.546469973462999,2.0952955445745567,-1.9456045252895864,-4.442361876592203,-5.022824876500779,-3.646859413442255,-0.5686736550771757,1.1429046650395132,2.43966825462537,1.4250296469901005,-1.0809221757730874,-4.311309156583709,-6.907733757419209,-6.497980782289426,-4.827338393605422,-0.893427955040054,3.702187551832468,7.652297602056842,10.239076349993073,12.506365240794691,14.011161073665974,15.829342723296621,17.654791027550964,19.65379571739912,21.70449845067143,22.892602463979816,23.15917928265584,23.145752566486596,23.466044182433766,23.693574541467992,24.78975073083782,26.229141219448465,28.29328527049348,29.51333653517133,30.186544603583755,30.963742469917282,32.09406700529268,33.66135853741663,35.15882117793239,36.81067284376455,39.3233668196462,41.95882739278141,44.26637500892523,45.460422629468084,46.24111717834361,47.70123491630699,49.13309085357101,50.339284389391345,51.90117966607621,53.75633064362355,55.59476050182808,56.951895066782505,57.75882163515332,58.28392655391326,58.85046279112378,59.529396469758986,59.77228957341176,59.90873111491675,59.77228957341176,60.192706974660446,61.033895797143465,60.83649981988216,61.242882404983234,62.56197960652515,63.71171885735373,64.58530250442737,65.08857614913778,65.87064621167785,66.97685977918518,67.81595697789854,68.62099630787978,69.62636832213046,70.7050573022529,71.80084205358736,71.94403787578987,71.5650224902404,71.0262574686609,70.83985702622238,71.12547997668457,72.64602543544808,72.20540289099013,71.22200466311234,70.79080114857777,71.2077103555766,70.74656332287564,70.4514434823364,69.11589275116197,68.57958618039352,68.89294132401355,68.66308963718654,68.92250502351283,71.65417566493153,73.16603232393271,75.59079761595534,76.65806216139092,76.15198526086375,74.33898545940549,74.29136528629166,76.20428520603146,79.22076076243549,80.8755482706825,80.77147378938656,79.72527376534285,78.18911172394328,77.71989102405351,78.9111107120628,81.15535256013632,83.4990206265537,83.89385911208196,81.81494596578533,80.95480516414827,81.64133830771378,81.45716942399925,79.14518298073128,77.84342395780813,77.93513298216787,78.69010115142781,79.81338580735456,77.53387672288291,74.99632269898657,71.99006735496917,72.00914182875886,72.93134035155421,72.25534740825164,76.20614301319456,76.0023832718939,75.53434273687981,75.75192952792393,77.94542760133379,78.92981264307146,80.35192994672471,78.26034537037178,73.86851348069396,67.50062894255868,61.24988888996209,53.5182036303267,47.200745395639544,44.48635124670868,46.351713410181915,48.48402423379271,45.492501093527714,45.53713248243124,46.688697222279366,50.57685034539411,55.2682914950285,60.3801932911232,65.4176061056297,70.14709603730448,74.81281382397603,79.27862760013683,83.93916183267561,88.40247966193856,91.71495086692205,94.20699888481933,95.29632643190709,96.62476230630769,97.39226050179322,99.06289058204672,100.98750448243804,102.41425469440543,102.83559884941786,103.43612047481342,103.6373846079051,103.46843919937092,103.16048396077865,102.96858159536528,103.13400154956284,102.7939039702854,102.68036315974803,101.49272921378778,100.05518110028818,97.9974606550406,95.91023240676637,93.79045253213228,90.82862237358518,86.4531053253401,82.55332995819546,80.11413612729264,79.34498930815447,80.09583177668043,81.27037597781796,83.5772399834199,85.8767365658286,87.5610808196213,88.50097114838012,88.25438524633773,86.35483361854226,83.42653836925395,80.84823703239861,78.84228053040202,76.06912791193182,73.41263949555916,71.2376376465618,71.11140013675629,74.82709026922818,80.9940747194168,88.91288115642087,94.46543760774314,95.23385376596751,92.30373678889832,87.22623697688255,82.56855348503332,78.69004966238026,76.4333548862059,75.29167500767308,73.15823027127159,70.46674460189908,71.35312138282848,77.21092001678669,83.73647332446875,87.67218873304603,87.30707115816892,82.67021157258091,76.16429676011495,70.82102293459396,67.56205414414933,65.24984029836499,62.017234467444354,60.61681506325499,62.78999720129568,65.19903251087256,66.16389212671264,63.38024404445965,58.0824300999144,52.90276589253166,49.63551903984529,47.98923002976749,49.02195764555245,51.9202450916849,56.609448497339926,61.10358548120671,65.34733670278433,70.05486739052563,74.41485405907683,77.92982387143897,80.39844575828363,81.36921308636784,79.75284145660147,74.83556578963837,70.14481920811414,67.39856515215718,67.51318287272764,68.40687021945777,69.00953176960806,68.67244093109562,68.17887247250664,67.28793131994817,66.39673826223233,66.12297765057826,64.89223192548185,62.19450969742588,60.10110413820091,59.76094695439769,60.24061630919493,60.047990446223714,59.20032084370092,58.16952231985969,58.2779567398726,58.92945960458076,59.4331003190165,58.72657291018823,58.364801615292414,59.491391716658946,61.67768008278883,61.97702676739319,60.87467816497071,59.46115931520963,58.62481934176041,58.109230257049916,55.97144963359895,51.71456173273575,47.440069731495456,45.081024435666066,46.40928783535493,47.250654572497496,46.55252264647074,45.72725299509345,45.07989380862943,44.600406554574015,45.07989380862943,45.157808984928316,45.15482349630143,45.30557370576564,45.1520075440325,44.54410524072457,42.901093696586365,41.24578841231382,40.21746060459091,39.903358493347376,39.07244011014764,37.47321067708798,37.05099674522846,37.51916937172678,37.07711514168353,36.505071330882465,36.14408142790474,35.406870684710626,35.30358008959411,34.80844820152124,33.318625812947275,32.12281114572442,30.00359551902788,28.249704960418896,28.29352092891493,28.815489974561327,28.4821828840582,27.232377223998306,25.518215983106042,24.237671180258985,24.489649895577255,25.76585953067863,26.858139991499346,27.763560862291502,27.281220012784225,25.264185316093183,23.580110909542856,22.916869982961586,23.04283158804286,23.127549087454092,23.24161920891081,22.469064117542253,21.27317502254622,19.482882414373453,17.094543024434625,15.38449191712866,14.625714751301023,14.708325625293265,14.036199272576269,12.654855774196674,11.240776735049767,9.754282509522513,8.013813300083768,6.750580139967459,6.0210977877618586,5.552939833180017,5.744178366509718,5.699511279502146,6.327930286273576,7.029883053932348,8.407009450635307,9.958055437197096,12.042561543624592,13.752342851420863,15.084558747940976,16.172112897346615,16.282497488188678,15.790225759318039,15.004946726324322,14.62091221955111,14.625714751301023,14.625714751301023,14.625714751301023,15.102836964048244,15.204825400643301,15.285221544879015,15.064272822403764,15.004946726324322,14.36722614684182,13.869675271866397,13.141463190516683,12.200454332386935,11.172432367380239,10.210886690236174,9.32706585408032,8.414000151345357,7.829110194903335,7.139734618376937,6.772125363958635,6.287859694067461,5.934627634504946,5.557888446268996,5.6636969335244665,5.58084795737134,5.698791883104043,5.710583923506678,5.722433803249495,5.840811637351832,5.9102327405008515,6.015181577204055,6.262035360437595,6.262035360437595,6.366212405378651,6.586420726945191,6.8195184969629095,7.299821293597791,7.981186621053956,9.081149368476988,9.934778505852902,10.9070877476547,11.824086669423847,12.986044407152688,13.871014307106464,14.639900497075118,15.13581192370713,15.602957796615211,16.06987185337986,16.504348940129685,16.688486706902747,16.763846589133387,17.02055543442029,17.6210367841877,18.292747925921127,18.646877841568408,18.57659365657215,18.257542532118737,17.792020540871512,17.102709290721496,16.666433955294707,16.22414781121528,15.762123989760324,15.205963900584536,14.910329592964672,14.187628613069482,12.12233191921086,9.798971497544438,7.696068989802224,6.7160688472573735,7.071147372988866,7.492982636509055,8.62580123826511,10.0625328213447,10.830061043938887,8.530801013370377,3.0871143585229697,-3.8742097115803906,-10.304880653859119,-14.39450707352991,-16.845714876237587,-16.735151426389574,-12.236158361849602,-5.697987103798438,-0.3515263493131705,3.407814761837417,5.578121411146579,6.66044666645635,8.265126849433777,10.201691638874125,10.805228981974047,10.96785589114056,10.3048310666887,9.74259441426167,9.462308363047015,9.462336606802184,9.912790682510614,11.15771955205811,12.769836483267905,14.648565464135025,16.286053122859816,18.232477742688236,20.43086927331859,22.82844570622029,25.30496239176992,27.382848314430756,29.877997653646453,32.07401552262104,33.719786692084405,34.416803054311124,34.48227752438054,34.37604165110195,35.080583262909606,36.43462448720899,37.99631050750643,39.78039812023029,41.121481557308854,41.731480803225146,41.51070694504305,40.31180556562789,39.84384898631712,39.47243375278655,39.94712856986867,41.78453350147378,44.56482255933925,47.8514690897623,50.259605604616475,52.327414489831675,53.878516291856144,55.33567979919105,56.39111023613075,57.53633587550519,58.8150284465222,60.367626697921125,61.09213466734266,60.867126525629246,60.70225782139808,60.81803648274392,61.08289394407163,61.12255511915541,60.79731634943453,60.41974915097426,60.85538898788082,61.76251987634837,62.778542569997924,63.57748399945946,63.769421412464354,63.91842478558872,64.07375502567047,64.13366140618946,64.50723348707068,65.04630328800717,65.3405708311438,64.83083945762202,64.91637273812715,64.77239211103203,63.883831913491164,63.8905694688006,62.571201653621216,62.156734869989585,61.966116388063575,62.48308298158934,63.1334064972928,63.43499800019962,63.79986084980835,63.55572236594469,63.554416531271194,62.78722222076819,61.02031670813322,60.2238557935425,60.1786137667841,60.24009969157867,60.910444025678935,62.73490983185015,63.11454485565271,64.39336040589565,64.91864598701086,65.9657073772647,67.30822518687809,68.19862442902009,69.0282765153722,70.15371883901005,70.90649451958103,70.27561780458947,69.6768272479303,70.40199801706814,70.9547336690417,71.14410228475214,71.64218043309697,72.0653233018388,71.22200466311234,69.4160919449462,68.43887198047108,68.43627966116553,70.08677964959624,70.97820448742932,70.4530507845494,68.89157719701326,68.19857544011734,69.1228897495138,72.91980411619603,78.56393315641506,82.45053904709977,83.26874450538081,81.0206858619759,77.41478230048358,75.74194572466261,75.78966308024921,73.76912496701509,73.28917399275022,76.1051285308427,76.3761344979404,81.52014736985913,83.83512339663639,87.74848778300618,89.12756361949066,92.33939869406778,91.6221000797262,93.77112307200956,93.70943940538703,95.56095959097168,97.4181114306672,101.74367678006098,104.14762728772367,111.01654822284347,100.37869782534885,104.01300555203906,99.81930637759162,95.31950193827907,87.76302446632724,79.56817111246835,73.62192548939977,70.92064663623293,67.85995662012098,67.4794016260183,59.36687925966929,54.906173455089544,52.63823620380749,53.82339149750512,55.347647479446714,56.520315175517155,58.52612864513017,61.9631876271709,64.52913991321797,67.6813942231577,72.38068784028658,77.53218970314101,82.51200296133868,87.28404258038574,91.48339973340772,94.31819461430005,96.96438100845211,99.11351458721705,101.74448832790824,104.0084047946456,106.05502351020239,107.57662069005167,109.31637312972089,110.09520205792748,109.90020715355158,109.86360232216305,108.74319240952595,107.15886238905743,105.68877144414151,103.39247782018093,101.1130447804396,98.48064699962916,96.20100913009384,94.10232066293375,93.30412603031589,92.10813928115628,89.7703131883794,88.8744474895204,88.22395847592442,88.02123679101133,89.01790567459228,89.56346968172294,89.78085319507893,89.34141362610053,87.8993387352457,86.08173031611966,83.93225418642662,81.51935300037084,79.11021885307986,76.64384641355984,75.25640513589026,74.54801308771303,74.22393792497104,74.66673869363974,76.36644771811348,77.13726868351183,77.53059266824245,77.54173040581398,77.63460407416953,77.05349980954885,75.42784606977682,74.62622191532839,74.70854319112854,76.79514147031254,79.36751299101066,81.75062011262767,83.51934832918727,83.52908518828406,81.9476735125419,79.44277677491738,76.04752731466003,72.4510258319077,68.32809521202716,65.93123162927448,64.09935578586027,63.283403992973334,63.73468209313596,65.0843995072917,67.33657774015228,69.40324641293755,72.12860528001654,72.36556107157298,69.26235551916905,64.69279863901318,59.98379895346515,56.34149336959492,55.224833953293434,57.16501653403646,59.969953609622856,62.66145486052148,63.82472019240527,62.94241490155542,61.851119435263925,62.090731595141264,61.50719225040924,59.34575295168884,56.436318833557706,54.6253011609748,54.869406826881125,57.26478016355689,60.009499326650285,62.21607419354504,62.696484812716164,63.00872800607553,62.9544442899111,62.780544701137806,60.67025392081131,57.691116996016916,56.47680005726367,57.05989970285281,59.81938882698564,63.225116896142495,65.75650678030374,66.36427476727943,66.95495664251341,67.53034378603482,67.47267232615006,67.49516256346313,67.65292238488621,68.3707288646588,69.18735540052239,69.50540570581833,68.53124177841184,67.52731836854781,66.48023032641484,65.61750764071243,64.4774173324393,62.773165051536424,63.19618910549029,62.57845088377431,61.212318004608946,58.947607837348166,58.306158758101965,58.3263350205749,57.397722304908356,55.31779211691686,52.431412033738184,51.28888865909613,50.368283079125256,50.05941928781726,49.12228980251006,47.849457481711184,46.09682261759617,44.50753174104129,43.94361861959496,44.27068982137857,42.827219940598525,41.23498642650809,40.200137958083396,40.00483994666287,39.832242817713016,39.92528768360167,39.84495020067588,38.9306037401777,36.53811274661163,32.61922068506778,29.857187962685625,27.73096517629073,26.78394581388091,25.201092972500255,23.436008533243704,21.976460055930897,21.41717569140052,21.677328761353905,23.24101371157027,24.65900805642119,26.65703722038219,28.245719180675202,29.346462090018303,28.577073189960856,25.74930917022498,21.576090652018138,17.30050001633838,15.255135029835621,14.57423647875968,14.275280546973612,13.581551685546902,12.02527526993616,10.24538881801818,7.925547087345518,6.847188115476162,6.842762740460124,9.12207563021223,12.184968447741852,14.260733824217004,15.819168551627733,16.813442629422507,16.780788437702977,16.362101766374217,16.1928923632641,16.566040333912003,17.267233915693787,17.393308320856548,16.554266260922645,15.040861670334635,14.33990811080642,14.681133280222625,15.959365306179304,17.948020523310177,19.4983468121794,19.762398926619312,18.678174075689,16.987894815903033,15.637960145049762,15.411038839467741,15.945420257632222,16.720391039441772,17.525555298296815,18.051321066086256,17.946431837388115,17.597527273630245,16.932105311929966,15.93004278036706,14.663406684340835,13.266459745114464,12.479051694361866,11.400626321560356,10.075527338328646,9.19228165763476,8.196150798979229,7.948836113546983,8.04786274320602,8.277992801927786,7.8175631808346475,7.341239866987734,7.081900147655606,6.797146644336108,6.696417733232416,6.608430711592072,6.44349418460327,6.262035360437595,6.405592077704593,6.509762135795349,6.640706006282828,6.758179281427665,6.9184275905893395,7.154514139971585,7.467692741917959,7.5148189528303755,7.426137509277319,7.24449442037661,7.287545346108114,7.2127520728000905,7.579028642432783,8.461274115238146,9.071482892116991,9.560092731770329,9.657364559028341,9.734271102252178,9.289126500326782,9.021117391636947,9.251477509719003,9.906006186389117,10.641361878468393,11.882600025235144,12.753335134320402,12.663835237433373,12.264807578317908,11.639721233603408,10.2174285063138,7.638105754690505,4.681039859012603,2.144905227102176,2.125027333627812,3.876730436302571,5.92747718607814,7.760271174924735,8.876856186769883,9.991033547628673,7.887512507903609,4.169082238644675,2.0007839428543273,2.050312149470326,1.8426572740892475,-1.1966040578300632,-6.125366142998474,-8.803339272169806,-8.579098851426746,-6.572453532149243,-3.443079465691851,-0.22298387328278027,2.7684073844152106,4.800699211152403,5.744178366509718,6.425694433325614,6.66522702667257,7.178041889167417,7.55958408223943,8.498595385099197,9.865799664859692,11.643471475794664,13.086821298746937,14.194706308400727,14.959420879217529,15.331604878574753,16.290832573757072,18.159463185098332,20.09277384407862,22.425830077149822,25.055136006873816,27.90842114412644,30.156354159764895,31.82740364612937,33.861451284306554,36.458413342497614,38.64369579590476,40.02715871523436,41.31772908269387,42.08208515969908,42.92999944908697,43.15677891579271,43.422180654213015,43.0061296158745,42.832318840274425,43.20337255880976,43.821848196233006,44.850432756423544,45.97100429655298,47.5480979634166,49.44489340632962,50.95779206954345,51.78370193406357,52.42506336110822,52.761917092849885,53.4138176331646,54.06201103265081,55.46537355005054,56.821499049491464,58.23632739668064,58.60977554491303,58.57531425116066,57.85269919645905,57.830210329545025,58.11714927019481,58.244833248477896,58.75617492238981,58.45678879244382,58.236124871736905,58.73958333040368,59.51799735427926,60.7775494033419,62.125273477425374,62.65343175108483,63.287901022074934,63.484286941573885,63.4848505234115,64.14605026377387,64.25555979940748,63.79660385872027,63.17448411513626,62.80769021855793,63.59466352029117,63.80838990737835,64.17898660226659,65.14951278752797,66.32948133173595,66.53478868334989,66.5204158104912,67.73599269932204,67.59364400431741,67.26727870713407,66.34949538761431,64.63637491070772,62.95164655639111,62.15833348755585,63.16465502618927,62.41954269310221,61.89255094651213,62.639216380000576,63.96793802078759,65.12588466121574,67.51682320580287,70.96278293462782,73.33494446956732,75.84856626245279,78.29457778137314,80.5961115341286,81.93676679811034,81.23586675579483,80.49881488822389,79.53464261082456,77.01440073138906,76.31298455226089,78.21698859179135,81.11562613403012,83.14753623005605,82.84441589847609,81.83499030583675,81.2257512307854,81.19830276455666,81.00873694799624,82.32873915683734,83.97319831685753,86.39558507580217,86.94559199236967,81.59786583102175,74.44109912964856,71.2358087543857,73.53306658893996,80.76722700521067,85.983723634699,88.80929412942956,89.32914693317129,86.28647177694197,87.97861103945095,90.13574456305139,94.40868583831283,98.69839548315379,100.32529447554724,100.16717541181299,99.95964875174984,97.40991434683879,98.15782486445848,96.50894747775173,94.84403536398011,90.89827179331591,86.39872693704292,81.26143109859984,74.1902840005282,65.6392662139983,58.799466341862896,60.888213941140464,50.01879406517237,48.397616645113935,48.68121290930777,49.03113474461167,50.18532790580286,51.5043335545668,53.50639322618878,55.82156108223939,58.29855182866974,61.40731446544601,65.12584357420606,68.59166308273404,71.88288184053314,75.14531123765947,78.96416979928863,83.21103581018181,88.12596238919127,92.75480673359743,97.46769269236628,100.95786726064165,104.23728561770972,107.21445093755958,109.26836356153026,109.97338885562222,110.06950972002662,109.43374863756662,107.64516539094558,104.79046427312666,101.58631276795171,98.60137073531186,94.84399211496863,92.07588345991788,90.60561617534002,88.45507764359259,86.06273194908181,85.30290631179237,83.99694334455201,82.5012170305158,79.5567708331516,76.78448629965747,73.71394720444945,70.68984884278512,67.51719077336206,64.35524535642563,61.38159685027933,58.60695315916255,56.25832540216699,55.92948320203722,56.033260002685466,56.94174803723364,59.86656186853553,65.61482309194618,71.46399400921096,76.38583805640282,79.76372578950986,81.46920413003635,81.94655885046399,81.10596994063408,80.097494908408,79.62860351862882,79.66675981031749,79.94933341008797,83.0317117470559,89.68048914807633,98.23428802982367,106.48246690244643,111.53849399624067,113.385205992978,111.97795618196646,108.92766616932248,104.89343780088313,100.62725406484752,95.33558117267468,90.80133939694322,88.21440889931607,87.75426179702727,85.75310960825064,79.38033761013371,69.33497786608852,58.55899199896707,50.66499068950509,45.885580952524656,43.75192571521515,43.64869459288753,45.868938901635225,48.74407499580007,51.90034233979884,55.85640408496367,59.90873111491675,64.3270453266252,68.33563392331004,72.41384950524204,75.79324062911815,79.13594038440374,80.969873015463,82.19247783069035,83.14701502698398,82.92110560569994,82.70017845741147,82.4866272651673,80.097494908408,76.39130339608806,71.37426504350462,66.7756080982334,62.477223872569596,59.48531575399223,58.556700427726035,60.01516586340473,62.047250170674,65.31351300370989,68.45661664394167,69.91183287733821,68.7110340668078,66.1378995884901,63.38438876095678,61.20444060617471,59.76043245756637,57.73471859059655,55.60969911366971,54.279002684543514,55.26272145665799,56.91651095462016,56.0158200583605,55.73264129625667,54.22265570255704,52.15236307911807,50.42606065382959,48.037349196022326,46.218825903195786,45.58550034728489,44.7512327241199,43.749183222693155,43.30535259886565,43.688095479748675,45.0,45.0,44.58900674825873,45.23775716727468,45.38974624412167,45.8527971550602,45.983891912057345,45.37154639057402,43.52742548217445,41.09785635237473,39.05779196881529,36.38897492910142,33.504708786401615,31.86074983014635,31.298812601711894,30.610575227741162,30.786220394493583,30.441782032609538,28.939998169454373,27.791834229085115,26.14108160906283,25.1577364582055,24.6796742025275,24.665908343812248,24.58157613498223,23.829414995601365,22.65265270236734,21.97795635416701,21.6834686009126,22.181145474931366,24.317377112285335,26.22052278288498,27.65064735993106,27.501787200986954,25.86633672628438,23.50747237350556,21.69842084331953,21.576090652018138,22.611490707054745,23.18422682004026,22.2117969277982,20.28024248417592,17.753337132007587,14.398512051787165,12.705992376700058,11.85860125003516,12.240156319267836,12.757516914091731,12.91462655042889,13.281666904061984,13.68701519074569,13.130105015266235,12.36091191689498,11.701273322080908,11.763534492671708,11.976105829420327,12.311986359835249,12.125347457211973,11.64922481732985,11.330920796205664,11.142873744375004,11.372056620835481,12.309918806901011,13.799512066467615,14.436001283552102,14.306643427430418,13.188890902418803,11.620622013634373,10.3554753892028,9.63116575876126,9.53755315347065,9.727570518075233,10.18131161401063,10.068017959444134,10.068017959444134,9.63116575876126,9.293282429556141,9.067722224830604,8.789355481407133,8.789355481407133,8.339357021595259,7.806388448127716,6.966976429473583,5.838213882235614,5.025369942725442,4.0856364991119065,3.9855184838865734,3.664782513705568,3.471821639653046,3.394917752490528,3.3877586011955683,3.394917752490528,3.8379864502228784,4.280263961355692,4.9800425153060095,5.698791883104043,6.814320722764612,7.705687607550026,9.009956922096707,9.560092731770329,9.987409023410395,10.252435996766474,10.576623879216164,10.920762215777835,11.057763888286845,11.332655169478784,11.424620595691536,11.12733514210909,11.26419673841781,11.492729739147801,11.447856281479018,11.518069965909786,11.996925775031654,12.874991081179854,13.712258763385321,13.688681930102318,13.277603868339746,12.551730456439048,11.449325966809402,9.168661671063942,6.715829270693324,5.24381124409342,6.060838136049663,8.647906833949012,11.245512454074703,11.882600025235144,10.00098587518281,7.033386151916429,4.909102388123368,2.671111295361839,1.2787599783883206,0.6600335064690059,0.631332535276452,-0.5026144315080189,-4.969740820215341,-8.936473531227508,-10.194268391335468,-9.870649197174897,-6.842787148421069,-1.8406060691180186,4.356970078496737,9.162322645631214,10.522278327989145,9.633653707731598,7.292585504548494,5.888138598901545,6.025545099054011,7.916055014206878,10.186614045622424,12.779857733692566,14.938475139033313,16.51565823993151,17.83327912682116,19.71844301302235,21.781325621008865,24.479836465978728,27.194145888355653,29.369506759455213,30.633652435876797,31.926796706287583,32.766510471185256,34.122810695416526,35.38149618844305,36.522798677786,38.10602320486795,39.28935553460551,40.21858964528139,41.12871732398657,41.26231660710738,41.52301429865076,42.28063727751067,43.14762907635662,44.47980459586563,46.407975950300255,48.30613442104136,49.49879854666747,51.6424898911777,53.010170210782334,54.268383397481536,55.3663399560943,56.2564245433627,56.65719181586501,57.171499561045806,58.32809944265326,59.358798083857565,60.09461986333709,60.84859969245351,61.86865026889317,63.072358569293755,64.12247413572791,63.849747997757056,63.021407201496075,63.111759526038384,63.06500541674183,63.20205037514047,63.62311071237409,63.861802493551004,64.33976426467252,64.53207781741297,64.97014476881226,65.56499904434351,66.32668249808043,67.06391191001914,66.90472366150368,66.7260001779749,66.09674400520778,65.73415553993819,66.25051195277929,65.57692416734831,64.63561539200823,63.149908637012054,61.83747317111654,60.87119410829532,60.112175821984735,59.69729257786473,59.72491816423935,60.367448035213016,60.255143922198364,60.40336822215894,61.113456487083354,60.8192088249765,61.6129890525126,62.82187550437514,63.380548460646395,65.69547056934248,67.06372104607459,67.53882121585858,68.26117770675555,69.62654382107456,72.52526110295699,74.41485405907683,74.42018881091661,72.82819093336568,69.74619701178861,67.76565289984514,68.28508998871864,71.67747684811302,76.19640426682014,77.58790784930993,77.57407776358139,75.53700517299171,73.79999036526732,73.57781874069708,74.8669572524927,77.9619459888913,81.47501375079116,82.21394640716696,81.00943555695665,80.85964799619751,80.53764751752641,79.63364914785677,77.95301106154162,77.25078341042409,77.48357550192296,77.80577426377738,76.58070880391561,76.07524882461708,75.96378063858297,75.77583669526906,72.77763577167761,75.03330881528483,73.32616817493218,72.43070245513326,76.29012192320572,77.68987499885512,80.57351902584304,83.97380602696589,84.42040780566076,84.4945276745381,83.96142298834583,82.52545720867342,82.65933794039448,80.42046691828439,78.52381204808765,74.09482736039737,69.67346681168127,67.38011161105065,66.38167701326383,66.52437260745583,66.65040193076145,66.55087343913368,66.1915277726946,66.52781887364036,66.91341405904512,67.8466838193069,69.34255100015207,71.53406158659162,75.21052384168655,79.5122105512928,83.53333941768769,87.33949371612907,90.97836867579574,94.11727730975446,96.45243070921406,98.69416718325111,100.47897168771064,101.62697179386717,102.3640279272412,102.83559884941786,101.91301374950594,101.07529856688511,101.19139226235403,101.93265987688,101.71391399196443,100.93516810208472,100.85481701926872,100.88978114692014,100.49148679563547,100.01424168893178,99.35552898270913,98.20830271623534,96.59064840706309,94.20193296824992,91.9171329799755,88.29739434637003,84.50770878020097,80.7566709669986,76.48124906078142,71.95825110472938,66.71882778758406,62.32170192097086,59.12630094958569,57.1386192648306,56.501054491903105,57.65042792409967,59.83729398455966,62.725440597308705,65.37643348914003,67.11489956408718,68.69071600373766,69.23096208805211,69.0399279034619,67.5708071945683,65.59406839200042,63.53737553294537,61.874584541210545,60.376205211460515,58.826512433254194,58.77164001137409,62.31752775059493,70.15257098058495,82.78570487068622,96.84683747054027,105.85075665601221,109.59537734558741,107.90303067395317,103.5600785842796,100.05205473043841,98.38918492693472,96.9327880887295,95.27204000283817,95.25098755182324,97.9142077002236,102.76949674271938,104.40179428510211,99.19532081260859,87.14545244118507,70.52519636895032,55.655790284741705,45.8400871771994,41.86972945286354,41.781354749562766,44.10800282806438,47.18163762347051,49.613853583319504,50.7235111110365,51.36855578252069,50.22904013294859,50.253801125367566,52.70747312087745,56.61565774521197,61.12762163024908,66.11035041902545,72.02158137869912,78.61926076510943,83.52769341366475,86.99355926118965,90.24861932873584,91.2990513314815,89.04056458557602,84.9452261747359,80.28793502897679,75.32358294779117,71.05522338434713,68.04643575755361,66.49252648443309,65.9390997571369,66.7040730848719,68.23762274738117,70.9951362275689,73.61043073549645,73.45699392860527,70.98498182878984,69.29345853747738,67.88126009379519,65.76735262799518,62.43898556174774,58.03945027303205,53.655732110868314,51.57055234485041,50.85405617858846,51.95298369992847,53.01930206839816,55.41714561790071,57.596559844756776,59.373706945510115,59.91649862442185,58.10717321570523,56.835041608493746,56.60545546392199,55.06068035105539,54.424700391011356,53.98062813994419,51.70982859054834,49.979396498523165,49.56801726979946,48.882278461814266,48.608508590211244,48.348972391315115,47.66994645562661,46.78064117851632,44.482488796120144,41.00905874632737,37.555510999015695,35.31873924456803,34.09351964933163,34.491317070768275,34.99204953627344,35.33688591424465,35.72588343606453,37.06536615472109,39.83385188757832,40.57790447709605,40.61250676936992,39.844418723201734,38.802804254578646,37.015797315877364,34.70192713106482,32.4460533733821,30.39870640651864,28.29328527049348,26.812044901162224,25.58156966238377,24.790537436687586,23.169763140602093,21.576090652018138,20.765067875334353,20.808930400048897,22.386486034720555,23.9981692772037,25.05209649227407,25.176636267868712,25.098852451156244,24.682285185078527,24.443918629524795,25.09384894347677,25.42683793491632,25.80867872668839,25.656420387182283,25.07534235260113,23.84109460938876,22.253673447258308,20.0797050049756,18.031685941196958,16.283616111048154,15.422135875337501,15.25515251248873,14.268466114359502,12.967831567244447,12.044153105039973,10.950147522226636,10.064607875892328,9.201269371763374,9.047592116345738,9.034161632329146,9.366498869173121,9.594751040986088,9.462337437500794,9.333496211123823,8.8222867014929,8.114400620521344,7.398186723316496,6.907947478954244,7.275040223491825,7.770184415720836,8.592023225858103,9.274861051380956,9.556538506443731,9.367655008215687,9.348939737301954,9.443508622985672,9.686029865479101,10.040847858564224,10.61961651160489,11.243554451065622,11.487145422195434,11.265594410312085,10.957583665935529,10.364974596075351,10.254736761642155,10.314936609429186,10.446238689748425,10.387016847457188,10.407747753691497,10.449456434246127,10.768109554988708,10.768109554988708,10.541827641628593,10.520798556347472,10.407747753691497,10.449456434246127,10.811300025379158,11.196282462737946,11.332655169478784,11.606812394929667,11.906713915879598,12.324707164995866,12.668928574760582,12.897834300407329,13.065256369578297,13.206763602936109,13.172588332404104,12.788398027614443,11.92601943834795,10.738878827943438,9.662454148514653,9.104609488170333,9.047592116345738,9.560092731770329,10.547235057450669,11.287009445764165,11.720801815572026,11.989843187653475,11.942028865359118,11.894571258367202,11.853039825813797,11.716572349604274,11.423510758271133,10.990893591817047,10.440467720612984,10.075527338328646,9.865802979694733,10.00116721238052,10.482909757898332,10.346675427694075,10.0625328213447,10.091040757758096,10.980659994266011,12.416426586375069,12.264780675205573,9.775567597290747,6.739167718709961,5.091067509230916,5.597358919093982,6.362097604794683,6.340209503359953,6.237073262342518,7.916055014206878,10.784281586079603,12.717046368600592,13.58696204891104,12.122816695007431,7.420008151649802,1.4386573918261059,-3.0760409914776523,-6.278646049838818,-7.991719759035312,-7.378579095898593,-4.70937797790125,-0.5047951210176008,3.0191052032067525,4.97952648495349,6.0655920981123765,7.297591109592148,8.567693819076434,8.983470847391661,9.115317940756915,9.49806123667773,9.918020741684812,11.266018964831305,13.188890902418803,15.554575321835785,17.260005574885128,18.123756588899063,18.63813784814795,18.973553573181995,19.689887533435446,20.73378932197802,21.903173384131126,23.025457875652396,23.741509789163104,24.652662728824225,26.020327624513836,27.109265434351776,28.67165326891009,29.6643300034624,31.03666678899728,31.78475365273312,32.89000341505703,34.42929324991289,36.23734764240225,38.61237410753889,40.853286393414635,42.30741052370137,43.025011355667914,43.66121556481747,44.07711448121016,44.49550818192527,44.927580330116484,45.14434973597181,45.577266350656565,46.45021355393595,47.62240031866784,48.862498533704674,49.56527354467468,50.6891351743852,51.75171850523398,52.56146067471461,52.86563681900583,52.807004869650136,52.88961919202808,53.28989828431212,54.33403734083108,54.90866566928365,55.716931613843286,56.8811799320813,57.60015275459159,58.644294790529855,59.94565482853524,61.464847725573996,62.487998308915905,62.77042407802588,62.09717689214116,61.794259859421345,60.72474748845563,60.025637273941,59.95166179504044,59.522956424714806,59.13428454626198,58.93725508256774,59.15760803544024,60.04638652359257,60.542593443213256,59.90329427121583,59.93140891672412,59.48974045435734,59.79840368715462,59.632297286518074,59.30027763658428,59.080104739260165,60.22327800357279,61.87424302995647,62.859108375834225,63.20735971045708,64.83896346637606,64.49376220792195,63.711681344611385,63.38024404445965,62.83930110620472,62.15833348755585,62.95390060267636,64.1336744063777,64.73443832395743,65.81165639143134,65.77231781499114,64.99818475496969,64.15730421946505,63.27029553263865,63.81363681207061,64.50577079610714,65.41725386100698,66.1586862799323,65.29107383201494,63.955824314038544,62.51340186012985,61.57764161150555,62.93454206067332,66.86148461322657,69.70096996620288,70.72630362540724,70.65570760876821,69.91002462133308,70.04618635000737,71.78427927138185,74.21434775091771,75.45295003876898,74.64328895128392,74.41485405907683,74.54801308771303,75.69335717297899,77.18087737856084,78.95366132551183,81.01575150930069,83.79653474364558,86.09425843612652,87.04316334756614,87.44170376124009,87.51045140807551,87.88353888306281,86.83362785466623,86.4531053253401,87.52072698440578,89.75921530088225,86.65963634131421,87.10419606076823,92.24579123040817,89.88745731311191,96.0671945535872,97.74373935569793,98.68135048873195,100.31540866157896,99.0265908972379,101.33249436509078,99.32044204465322,99.85256142409078,100.93735800548674,100.73538520246458,98.02589845611713,96.64926954273434,91.99555993756239,89.49209293209469,85.43434637683724,80.53766450077697,76.23126987455919,73.2085921443237,70.56497195266896,68.13618059630609,66.15105996747425,64.45545827121649,62.40431373617096,60.49378238709325,58.74609868213596,57.768239364933294,58.04847151654118,59.4276606883011,61.668162350712684,64.54075899925235,67.3727052127958,69.602772151943,71.04392286302917,72.30351558453387,74.13628353852656,77.4377036943792,80.41433429942676,83.78218732050838,88.30866721150025,93.21162445368273,98.11380688440788,102.69160765422394,106.7103810187711,110.19058919788776,112.92803927230543,114.03151483355937,114.07552055502153,113.42865842144214,112.26270533865693,110.64406912051912,109.32585395550687,107.91563190379007,106.11343361192515,103.37671046007269,101.63028189004972,102.79902650740499,103.66513166694567,103.11530972103112,101.37573399458408,99.60688535821683,97.58737080818258,96.07247132726354,95.06217006455503,94.51400763714095,94.06016006745654,92.8195928033875,90.0,86.69105685423655,82.93423769915749,78.80371811920843,74.45204121057998,70.72007593793423,67.39594394071894,64.45163747289658,61.910776415099306,60.266505395328515,60.32322479327911,61.323006971867926,63.81886314882239,67.62529410290526,71.8636031820487,75.06859370481172,75.42576350841541,74.177239228804,72.01951318079054,69.27991559943361,66.50145126377423,65.74913671617097,68.21743198505989,74.2694450279825,82.69158005934234,92.64577313013328,99.44517788717314,101.2274067184364,98.94442101235136,96.09155338493755,94.68589225446772,93.78165972575549,91.75473055850158,88.3562287175879,84.94276046890195,82.87502063900854,80.49776662907236,81.90346936729769,87.68627839273694,91.445971384219,89.89211999781429,84.37379926849817,79.289705401607,74.9866451538113,70.75529774963107,66.00448957575408,60.59453134758594,54.86585563788798,50.605270366382356,47.60595589628235,45.80283190719953,45.95851338757947,47.62642138914052,49.77644988007286,52.05638877121842,54.125848561849715,55.87912528351687,58.781596868685774,60.92053749056495,61.74341776591991,63.495121787481025,65.09080089376744,67.09249094993493,66.42532730219732,63.84673076822508,60.16287356935525,57.15246765840248,56.37191916412241,55.67631431199285,54.67420233419876,54.35035665685373,55.1948844710035,56.80017672932567,58.88116606811781,60.95656771434118,59.995062298573345,59.03629168095889,61.56148975055019,64.97571640891054,65.67750984245393,64.23434040550856,62.914112879933754,61.86071913588531,61.20374805586565,61.85180956209107,62.86958719897928,63.71514013719425,63.75862295511636,63.57126668973864,63.52348586149365,63.95620088651725,64.46638383143178,63.9966798876528,62.46614973997104,59.90873111491675,57.7655249348951,56.66633082455055,55.58168506166994,53.67575563215045,53.10811210544735,52.91144396046217,53.194872771211415,53.17275657057886,53.02439534254466,53.08749551281325,50.7414474325978,46.9198076987087,43.354023652371914,40.26442238723592,37.36666462778516,35.42968523708269,35.029687617355556,35.28819681516634,35.57655022069611,36.06826460668909,35.88791092003522,36.0850875214409,34.96452014059008,34.409753451224695,34.25698370379454,34.09930876153878,34.068876622396246,33.470177191016624,33.345640596159576,32.4460533733821,30.982145282921024,28.778513266006282,25.77257448361342,22.965416591574265,20.84033144912863,20.454653258170897,21.88401176652444,23.080039688747405,23.85817948622168,23.470998033111098,21.214059764975712,18.21141490001363,15.67359161211435,14.625714751301023,14.36997905549078,14.697296126937113,14.145772911814337,13.350554405861146,12.149864227181478,10.82624099447862,8.949443888497536,7.26321742822426,5.732939663164843,4.286387028515506,3.0604438183024554,2.04545057503264,2.15895685715237,3.1672847278357703,4.029833363887143,4.339050086147899,4.22822371462934,4.053548057852298,4.337522936267864,4.9848024122505095,6.2635264472308325,8.45202390205174,11.309914577609973,13.901604313370607,16.202842719574296,17.949361920720566,19.022038286779814,19.69735882994276,20.240813932007512,20.203585126709587,20.09277384407862,20.19315347652133,20.065702948842382,20.139690419548483,20.01082757322942,19.67579067676357,19.409482285182992,19.13366979983942,18.82234970434153,17.937313341086632,17.32705382055623,16.210250902096107,14.916820589860126,13.486947097122357,12.197497593955067,11.265594410312085,10.212930881623711,9.688770858827148,9.291222770675642,8.42696239986428,7.579028642432783,6.640706006282828,5.378075229175092,4.933277057447695,4.325053386579769,4.4169735957097895,4.407802325058943,4.882132322481177,5.557888446268996,6.211005546745899,6.981051587365612,7.57158560252817,7.96729846003205,8.25942519480837,8.59854643245038,8.676978388515929,8.841788199825546,9.180538621057995,8.99056416490678,9.27259410605258,8.948524129992347,8.737348311798588,9.039445180535884,9.423757132096917,9.926229601298347,10.533890699863498,11.378463559300128,12.553807180776198,13.260151648750725,13.898276083629034,14.339063430805155,14.997035150658123,15.314109693525117,15.50014657980353,15.792398178757388,15.899495556831791,15.685185861382493,15.33326132945889,15.010431593024135,15.118207776236549,14.93141154535692,15.235428641257755,15.076863224468376,14.836153636739375,14.673765258541755,14.42713224565644,14.205305974905565,13.72361515091584,13.294396167554709,13.408804759997672,12.933490297165633,12.79390368562914,12.427898786023176,12.32854761147634,12.054573323890258,11.445072694987141,11.175198249514821,10.66163562704906,10.253559514943817,10.120637487267414,9.841101464949949,9.613963219645521,9.405277267908025,9.081149368476988,8.94216233971647,8.764132629274965,8.818393324309515,8.513279692778918,8.444083934880771,7.948836113546983,7.456442615414092,7.26773726568767,7.489991511574134,7.740382096509872,7.09844138123911,6.431681918698627,5.517751626455966,5.024071571710634,5.393416932583568,6.904576293733296,8.525467046440555,9.621494110576242,10.234809194238217,10.634219328609412,11.046814496636323,11.826970646693345,12.99459577853077,12.994654142109669,10.293823981711661,5.183317477809049,-0.4960545330784601,-4.311309156583709,-5.523184663781437,-3.5235848601751294,0.27485212104846807,4.513980643004968,6.907733757419209,8.146045362244191,8.772019152043278,9.66461804863025,10.698861997349272,11.536693883403531,12.56343467428643,12.669795730314583,12.769836483267905,12.652590489343236,12.553807180776198,12.158391486053883,12.55340046106229,13.292537120135817,14.5874117604567,15.806606297006816,17.216095487043514,18.78217819306615,20.5168504719784,21.699451257210505,22.973826598939837,24.366077884538278,25.78212976032172,27.16137383066637,28.61878478912309,30.401188566333033,32.172655725715565,33.4594560369868,34.178038749477466,35.30766948217696,36.371111024284026,37.15915422252624,38.484333836441415,39.50905622739993,40.27727576486625,40.76105971186036,41.306334220180595,41.90594591831225,42.64079386272312,43.475335357631735,43.47146319418194,43.2465395063065,43.37184692147744,44.47018534259248,46.08387585663143,47.81555657800454,50.081313546206076,52.038896578553974,53.83847647219219,55.298252409752536,56.59216479009805,57.826095362740006,58.60269184626451,59.48090222373204,60.053408917443576,60.078421797092126,60.23143255869171,60.00559765488332,59.30031680286538,58.96913874286605,59.00192732648491,59.33622988990574,59.53972772343664,59.36634725495523,58.99888537805587,58.84725145957656,58.94058063925222,59.50556515316934,59.952571128870616,60.22592421572735,60.03414765343047,59.942370373799136,59.264482942616645,58.91095353401704,59.18426451482666,58.97209158280627,58.04770063170303,58.27639315428632,57.645405297215255,56.41500397860845,55.888877820828725,55.7465013256297,55.88552654312531,56.132057445886495,56.52367993894435,57.372139283340374,57.126338215010186,57.23393440841054,57.69585583409518,58.075565241908926,58.28602362938973,59.74354054101972,61.29932111735854,62.25319179389382,62.867661077444325,62.69307984517113,62.300528738024,61.793490847011846,60.764154221579744,60.14880718958299,60.40511250907298,61.495288903959135,62.25819340482688,62.38377055408438,62.611306967644815,63.48555292763675,64.84065730573748,65.86513875753631,66.1418200850844,65.89780181348044,64.82336321248887,63.64082228171771,62.51340186012985,61.967415364734855,62.33996353994513,64.18876628922573,66.90630209211297,67.66946554094552,68.40905494683491,70.16260452410329,72.83808618121607,74.89716305356197,75.15722501347274,75.32623415198675,76.04611830233894,76.78535155613697,78.27283347269109,80.06284803983876,82.7110152925908,85.25464827906482,87.2369277152437,87.79316297822686,88.01361615161149,87.24224239070168,85.5765195847045,84.91101931016567,87.02627009398935,91.89428242506692,94.71814917089141,98.29011415310228,101.39968507488311,101.30995033761974,108.96657819511783,102.4514975304434,106.42340856177255,106.10361470222726,104.57423649158459,101.96986407673518,98.67320600914012,97.79395953130272,96.22582178127925,97.51406787025418,97.50269411572577,97.55268611115444,98.40455624812613,93.98123723710339,93.2638402520363,87.57147936390098,80.93071520550278,76.02888898499016,72.94589919219636,61.44220328406491,65.58379063841292,71.9802657710679,74.87100602469943,72.48862040214325,72.88300071260849,75.45109690005648,78.61008544706847,82.14668924838331,85.71347284998564,88.93904762207102,89.79008463736716,86.93730223531938,87.03337250747576,86.2154786983188,85.42166007579227,84.33353922900982,83.79416415794452,83.65983757379149,83.92036902361723,84.49452666862685,86.37996930531257,89.8845076657385,92.5571625796726,93.27351685780646,93.0610670699671,93.36046154796504,94.16718794471694,94.32415066157965,93.82158610125427,93.3939066453854,92.42120918712386,91.24002305775588,90.25189800121626,88.86184969699673,86.611424004246,84.05570626635216,81.19830276455666,78.17302919072362,74.74492227796976,70.9963501137696,67.4698648189744,64.14999044605592,60.738204974515504,58.13991468704862,56.59638628054061,54.971512202869434,53.5186575594608,54.18675398833599,56.52187189452085,59.504518608728006,63.1090337441959,66.42226786105871,68.47867658340378,68.35876265966276,64.21373209597907,59.87903347432645,58.931682565886256,62.15583194144797,74.21923720892106,92.36250798823563,107.34761578981094,114.01513454414942,112.0624938304862,104.99107283968645,98.35519441332444,94.7636831432686,93.92830389151186,94.38053704447331,96.84718772839727,100.83813230987721,105.57103808914444,111.80139629702859,116.14541039647757,116.22421283711448,112.03422937670598,105.39282128788349,98.48258512043738,93.92471682929074,90.25755832712333,84.16814199668383,74.54159989226329,62.64624501695334,53.86604903882887,51.46987040381082,54.46228482655075,60.19090948495452,63.38749068831753,62.11970791188466,57.537290276520075,55.83350548899505,56.54311901768985,59.1881447138238,60.71957079000823,60.20801057162014,60.755410782807154,61.22017563129296,62.08464135639404,63.79820182245349,63.855074998630656,63.43494882292201,61.067795118010054,58.771617980660515,57.50873897564534,55.801603622731534,54.03950661093789,52.79776057324377,53.588672928086815,54.38911496601031,56.10379297590862,57.46316886383202,57.611891440809494,56.47189543649406,55.95923032405706,57.46661432322259,58.697256018698276,58.056448125909355,55.888654420320435,52.783573185451345,50.07960909486991,49.16959763991635,49.19258908506898,49.289116104472185,49.83041116998605,50.35584987418337,49.97664811412418,50.03784314545704,51.28888865909613,53.086655359326045,54.53783798598537,55.40152717986219,54.99896903306524,54.46237251138403,54.684932578007626,54.488656396830564,52.92492744273609,51.0896096033401,48.920414192754635,47.37930806881174,47.80246638380431,47.71111077964134,48.130820702265126,48.65220462394482,48.25194662194705,48.30959117977323,47.65737469547717,46.85281909356121,45.81153401995164,44.25809909337395,42.203261815956154,41.72016795143746,42.37510148027031,42.85537644338416,42.03518687429004,41.668258915866865,42.620250169301286,43.41516282262949,42.7215595133851,41.499599888044166,39.93055542764675,38.95409745763158,38.69547446919573,37.915725113238885,37.17193664787897,36.17963104170996,35.72410757604223,35.22305461459611,34.179216759578445,33.237999347646905,32.60454615840963,31.28383721747113,29.785472847258966,28.55963791978331,28.442889898551783,28.84268580723036,29.577862766162976,31.5042870599371,34.012757304205955,35.71991857356665,36.24825928557103,35.41703098213359,33.74852119932132,31.510100783256185,29.575401090154095,28.244211184993887,27.82663443474998,26.612083661915225,25.06742845756832,23.34905823943082,21.627540489162012,19.53347404311764,16.936472994986378,14.62086265837479,11.986024808052845,9.555391109277862,7.6251274653117,6.640706006282828,6.432119466662311,6.833472805217093,6.656358165367859,5.676799548227486,5.132525834066319,4.994881218613897,4.578618833523346,4.657393532849048,5.391482019971847,7.125027277204209,9.443911555430686,11.813828673015214,14.089973995029917,15.73499051685792,16.927542077675373,17.487970458518287,17.663893481628282,17.8690076050286,18.534778127391423,19.369734680005838,20.083017228864467,20.53101081576401,20.8977383485364,20.975138107481293,20.96007345077643,20.83514856777306,20.772251439125903,20.54324905190481,20.479126701316762,20.077547992642856,19.24290252636746,18.36399558119106,16.86167875695436,15.245137654465088,13.815003867748972,12.318174969665026,11.084882190838842,10.24271090713693,9.251477509719003,8.710545129638511,8.080551521684347,7.416236089783551,7.168599310977571,7.037934928402443,7.255342780567477,7.110563633550662,7.110563633550662,6.879747191201914,6.810774387204092,6.797146644336108,7.480860941134018,8.485602041643386,9.406043423841938,10.027915128018341,10.108422783877911,9.577027624036557,9.270256443936008,8.764132629274965,8.180192909706912,7.6418362170477,7.169354059264703,7.317903862072653,7.775872143219034,8.230941213651093,8.880667484783295,9.289126500326782,9.80608454145686,11.03819438044114,11.693210137839392,12.416426586375069,12.691607585976753,12.8910465123238,13.055241787179645,12.96858153652839,13.333464333423164,13.50027463083219,13.839100187578916,14.233872787148885,14.654990619976639,14.737713538031299,15.102836964048244,15.40682219467567,15.456468394664235,15.115083820679915,14.697296126937113,14.257012640916942,13.897160216272047,13.47780126717247,13.141463190516683,12.855668938474155,12.691607585976753,12.391724010673729,12.118723793490732,11.758984740493297,11.377831740323364,11.196282462737946,11.197424460615833,11.048923185704242,10.139888527262105,9.337959495958836,8.944420984012764,9.044212315187698,9.445676969978019,8.783501003268263,6.634807338424045,4.573917764722563,3.94133181164046,5.0874755714868884,7.110346314662346,9.442993532714175,10.922786279117394,9.3530186012191,4.203459673674065,-0.6240872145980529,-3.865505616985722,-5.107036555549214,-5.1021941720822435,-4.27854724357524,-3.7314207666110124,-3.216985393903072,-0.9177277518727491,2.6718369172842604,5.996511718118417,7.068629056860831,5.566838619155377,4.117277302346439,3.769892108905635,3.784521362031718,3.4447364024902085,3.001129825603556,3.26724840616845,4.801611012166984,7.096733840156729,10.499852447684113,15.133043319136444,19.599630567390697,23.332053283313606,26.173626681722986,26.75340660199174,27.252539721687302,27.06804146903181,26.610988988963307,26.378383808907177,26.899004642424973,26.709624536635914,27.048568038793434,27.290285938405994,27.7736330631138,29.0129280149852,29.61483802816684,31.14267088903213,32.936209110555154,34.64251926240554,36.68322060287034,38.24827997185386,39.49956770131676,40.8895787716337,42.14797415077636,43.75760948352663,45.068329556787056,46.363926262309946,47.57795052126951,48.85906041996754,50.501447365941594,51.78896842955843,52.5187689831108,53.22589556891069,53.7049499400847,54.57421454814292,55.317046814958,55.76814508509473,56.773960325523404,57.19859762783975,56.70141599678378,57.0444640766957,56.76530638559191,56.91123103247955,56.85832098063238,56.42481002468636,56.19435975734902,56.0480276869471,56.783684322305106,57.570307329202,58.52884866926775,59.78375942439381,60.297232571647434,60.63604154593036,60.711092365184584,60.34089569984807,60.585466241869234,60.52850371940865,60.934085987807144,61.194260061677454,60.88900286389272,60.57253670189465,61.04686944395265,62.55035437998601,63.53923894372579,63.64367648420278,64.64262240790615,65.12588466121574,65.29969963145858,65.98820232911997,65.92453400399285,65.8704476008072,64.99876306031209,64.37322373011607,64.13364320590549,62.79376536763144,63.14559008813166,63.949089066495404,64.16442216412551,63.654681330031615,63.70271562761767,65.84319509823186,69.0322199935143,69.72734746637336,70.5262773813044,70.55998131207333,70.83098718479874,71.37211470922391,72.29222051771951,74.69140326528235,76.61888801192035,77.51115532907,78.14262974673845,78.99645402941492,78.85182171711978,79.23189118698765,81.32302119658901,83.47049159483456,85.14034359117908,85.78091138736573,84.66629770029354,83.72507906575329,83.56788084941755,85.17634582065699,87.45253191086351,89.87863519864604,90.48349680623231,89.16447334799703,87.7703281347301,87.59020061589327,89.31381110342382,93.38699798863641,96.15401036271753,94.94832960320439,91.75473055850158,89.24939401992577,87.667926900726,90.0,85.37872870459533,85.9555145423135,88.70904678178113,82.56856719631001,82.63887571981587,83.2978035880798,82.8147078483538,79.65595848364461,78.84958557433448,77.51072858830707,76.58006132704952,75.29266386616247,73.0072038576784,70.9867943271961,66.09645468257112,60.86677685614802,57.45375968877975,54.13779785661689,51.297136483785614,49.45810522503395,49.413750945159244,48.955658808798624,47.01456280299899,52.91244495675759,59.78128718552395,62.22230611860098,62.19855018623239,64.67078937112166,68.12782487024089,71.8177322353621,75.66009215193189,78.9695691582392,83.50648507022314,88.8983201444145,94.14822800101736,97.56141521305581,99.98662076358696,101.16947437516482,102.1443139683081,103.72361596416329,105.76847941751359,106.96612070883998,108.723925059495,110.52977367041301,112.16636880368276,113.56227433349295,114.70996689495026,116.47368788673914,118.08462557490523,119.8222882591896,121.27342708981176,121.52215532946205,120.86899475112978,119.75871059783454,118.02609291881355,114.63220145510559,109.66925181929767,104.48098917728377,100.86407805619594,99.38913329586167,98.74614899700545,98.3103126846586,99.46233549922303,100.97020299026823,103.34539255512178,105.091561875055,106.18250960041348,105.79022602810012,105.03784308247565,102.3166892958907,97.95487964678915,93.68353206631862,89.15921895242761,85.09089761840337,81.13329341561686,76.8907757634043,72.69616522570752,69.69078662572274,68.00016545253641,67.49015017077073,68.0037361513004,68.9693796771321,69.9160428737472,70.52113243121806,70.08637713166381,68.8294004155149,66.15246903795087,62.236795777314455,58.64671729367648,56.511519077275466,56.48492302098161,60.5347882666386,68.64984744138378,77.190925800196,83.29016841395361,85.42608603720537,82.94770277780316,77.17464729598314,69.6235947233208,62.97537710737638,57.38800762064188,52.96965821095176,52.41973668392855,56.202787718657106,63.56913951928927,71.11894327850499,78.05957160687441,85.55485433297014,91.21671733462621,93.59556266286403,92.75659490253615,89.66557070232818,85.95666945100214,83.46596710979036,84.74619953948539,88.38266884044292,91.35751856718674,92.38599232802414,92.55614555736948,91.7320064845619,88.54672090063411,84.56541535346591,80.89539059719547,78.83353580709601,76.82996654249767,74.69009006890896,72.7132109763793,71.96297880318055,73.33738198421082,74.60812859739369,74.79071812777701,74.25204072782807,73.5230844353624,71.88029250128587,68.78071646498796,65.12588466121574,61.45465259656979,58.240568532631016,56.567489864992346,55.467423656260465,55.32726628810805,55.48533435575639,55.461209027055055,55.467423656260465,55.36431021918109,54.98898233190726,53.514895448764285,52.24192073630214,50.557227570917014,48.90389319830341,49.318852524739675,51.05645831207232,52.6551601099975,54.524644447630656,57.90273285049924,61.91460541074077,64.47476442187717,65.67584125910197,66.78669763558791,68.53714691545602,68.68998355356972,66.6231604347611,64.59479718832314,62.120342671801936,59.874455788704516,58.01878854237079,56.56018003958055,55.63875460557198,56.51654443414009,58.23632739668064,60.90544657318764,61.51974037236539,59.86701801782647,58.4985247617867,57.56028114590475,56.77434790568866,56.42870345907172,56.1578804906634,53.72255471096163,51.56138110687855,50.138959968331925,50.34858095183802,50.73403924893827,49.2655716015754,48.03801489234673,47.245741538089234,47.09136351044305,46.90915342227459,47.42833749080722,47.68259265221214,47.747535266637875,48.1195057704206,47.61860827965432,46.41099578915441,44.57556644741075,42.686221659223904,41.18591742885728,39.58162968586627,38.33134447061077,37.16300198354312,35.709575861473304,35.32659175358923,35.26577117189473,35.04536126449217,33.89617126924336,32.59112988013776,31.32097142635431,30.040326520533924,28.272789588900114,26.333132122992165,25.325921705395746,25.010332406772,26.21749805749714,27.426226325295122,27.076587059001632,24.767152956695778,21.43615249323533,18.034307504726154,15.48196768266121,15.470340964060897,16.144348150516997,16.635115143183146,16.3452999453004,15.314109693525117,13.272666417588177,10.626591497955113,7.985417524675535,5.619421550492318,4.159640463896873,2.908841211188836,2.5346199622706482,2.070074701132074,1.5104670176165091,1.7463019201881276,2.1893360146880094,2.9590214256258016,4.061521031108272,5.376701301204782,6.960974304647918,8.662082291917855,10.354333595016799,11.894345627162538,13.366915541655423,15.052123614914354,16.481307153289617,17.682859781985815,18.4691069772142,18.81305410702021,18.50424452954808,17.56421256289567,16.358103990663235,14.93141154535692,13.630254605643135,12.492482945645136,11.177923816160439,10.405441794322847,9.555391109277862,8.676978388515929,7.564472024228564,6.352938890627901,4.869464431494964,3.3939065997888074,2.366244110237804,1.670697956894751,1.1960274784487939,0.9568338835884533,0.9528553363412469,1.7825105715561234,2.4946857376058014,3.806164048139876,4.535931141755708,5.281231850035468,6.021632701754855,6.646453754606273,7.546558258867219,8.027272197442873,8.542830281918796,9.323556699520049,9.876116765814883,10.612344272988578,11.332929318368357,12.225103212685317,13.220561464064586,13.701533083433093,14.62091221955111,15.456468394664235,16.22816207377446,16.8417700203163,17.388108376778835,17.892756759437024,18.039308020913307,18.004133188615253,17.502795971790906,17.110999619209732,16.96062676012385,17.267233915693787,17.84498753142378,18.060438584679652,17.650091376068893,16.999449756560317,16.51565823993151,15.830913725159983,14.898660439473181,14.011886837221525,13.040782769094767,12.0203381431965,10.964538870704073,11.224194743562274,11.24611775415101,10.195212856700614,7.8175631808346475,4.325053386579769,2.3199037309164456,2.405966538196113,3.68757850949203,5.53144018597996,6.6382185167431365,5.852673384653026,3.3177780390676515,0.40637300624328165,-3.1579432951291775,-6.624072706193978,-8.097969258613471,-8.083942629418244,-6.507508057565802,-3.7338169293197656,1.121149189133559,6.802342686074588,11.153040952253338,13.840712441512695,15.554575321835785,16.77414855716117,18.82711337604353,21.632724035791963,24.222658114783446,25.88126768050846,26.41891789132402,25.598165276146343,24.16912016231202,23.114214254143064,22.37439141896459,22.240013876879903,21.682315577761845,21.97975803747045,22.719027772501075,24.18312699950457,25.937016968456447,27.96461317893729,29.386878702918693,30.36337848966603,30.945548598568898,31.434577846179067,31.904710390089722,32.536635747772195,33.15793716039301,33.572115216426006,34.18445663606199,35.01757912409879,35.75386359347409,35.95887549128269,36.476486650092205,37.015797315877364,37.14161744138171,37.27188010323426,37.8182541222638,38.93408580916732,40.0875935782329,40.864349189775005,41.651806727049596,42.28840924498249,42.099466151394154,43.09340274332816,43.70326129762532,44.77110897998299,45.83917223243752,46.67569707165253,47.44313787753494,48.54751934739288,49.422526493170906,50.04022392257673,50.51280453753031,51.52406157771794,53.236578033933036,54.584848574998134,56.078060968703774,57.6642622942813,58.66750924653797,59.57557981090215,59.844629571917835,59.8949208669613,59.844629571917835,60.079118559972756,60.10331873109473,59.987553684140536,59.37234020999211,59.71364235698064,60.03243672556791,60.12200109112786,60.1741690358323,60.33690635798734,60.70859112714312,61.479054268856,62.3255065985614,62.62233866657981,63.07556180130401,63.17570393748135,63.90888160122581,64.18245108467251,64.4023059533295,64.90935662390544,64.92358639645008,64.60067679710843,64.55829387990455,64.85991158132784,65.39603791136753,65.72559992082408,65.11965490295204,64.38604812407375,65.78367441236452,67.55227091688087,68.90931011470535,70.13199658640453,71.41205934734407,71.48937870488717,72.55279594744522,73.2777545389755,74.15375561129008,75.00698921876804,75.90636931618958,76.96987951259415,77.49708076260754,77.04137689999075,75.81829155151829,75.34864772061225,75.8752856841733,75.46113366047881,75.63976356322713,75.31804430993601,74.46320057734847,73.32290624903098,74.08586007715584,77.65741140237324,81.11215537957241,81.77045034722902,81.13749816505319,81.90346936729769,84.59946598536318,87.58389173415648,90.0,91.09699393440916,91.09466588872031,90.36265045382746,89.40071799973053,88.31527053198586,86.95524825659375,84.77257852438625,83.25440493198658,82.07927358746574,80.57826343208113,79.12853685283068,76.30414530736218,73.92645189138771,75.76443527022863,74.58896057111617,80.49830493281605,83.50925827992317,86.7708069812413,90.3337800805056,90.10530186928727,90.51245033416967,90.0,88.86182451605218,86.72683160520485,83.71077985067316,78.01361653812953,72.82110692792153,66.7908395780334,64.18130844534271,62.08743008803761,59.468583677481334,54.54860129147006,50.20512359555432,49.552708803805345,51.81510758044348,47.9988194567211,57.480279126904236,66.42785951600955,69.08279597064276,65.81408025490796,65.98836745341241,68.69790085042239,73.99822989281932,80.00413223729728,84.91101931016567,89.36336508778969,93.44868098303384,96.85156313034535,100.74665022301603,104.47027618833296,107.23743104835067,109.39942543518552,110.93438206480046,112.23434710015486,112.28214390412279,111.43683641479278,110.24581714584086,109.16607495525048,107.96367993819938,106.15539666055616,104.03622257561362,102.00669457651703,100.24271032016495,97.98118665058992,95.44037672690163,93.10053367556256,90.23927696924453,87.59907045303972,84.49161402555707,80.96583841530666,77.90521613526072,75.31013014492102,73.68884214995535,72.39432870218823,71.25120791049252,69.91698356778872,69.86692918210447,69.42026010974229,70.31197535155577,70.42251916538397,69.87356418708794,68.68933585443615,67.00831012338412,65.21025008632819,63.026358600847935,60.605118427029616,58.81292597821476,58.86424994173156,62.76971623211416,72.4397271523718,85.02128685539,92.29899921928428,92.64089940788658,89.46154393189451,83.89235082177042,78.77927800122399,73.06768711174513,66.25887340928318,62.2522013401964,63.434989803998405,67.92278364927733,77.92345427377187,92.13095092285003,99.8267248229777,99.5048945064259,94.9584983154174,87.23616996253823,80.04488251202405,75.46557097597133,72.87872067575178,72.12131833915024,72.15165214090675,72.66021409066109,71.63600358167831,70.48922957533142,68.6376916670156,65.246032709078,60.71936492907307,57.109997124237516,57.153761709253594,58.70118831321307,61.47684133698161,65.19826814931461,68.63468782931544,70.99130962571591,72.46148058242156,73.84268890141115,73.26405019596915,70.96195301175521,66.52140241734443,62.777666462752094,61.14654176844116,60.780767464590454,61.12067527082701,61.72354086980552,62.181600832535636,62.156207423226924,62.37777550225623,63.3847917889642,64.99672301932182,64.1305930214543,62.855248864155854,62.727583320864014,62.878734245521,63.34405761463573,64.51079845646987,66.00732669617476,66.84036445019991,66.29066930257397,64.11698254958588,61.33970625656387,58.94576133933103,58.48989966616907,57.61713493639403,57.50521077875104,57.91911524048613,59.00160304668384,58.63754514438751,57.08977478409095,54.05383128283353,51.164374440105206,50.710557228259766,48.98712437129694,47.08406169967317,45.34002867588577,44.21994197444042,44.82481862250105,45.61790429886416,45.95921646017759,45.08486550891669,43.44297234874934,42.620690282540195,42.80942598118381,43.59523946825354,44.461712835514106,45.07547303609226,46.64080622491319,47.49589642202861,47.12107888143086,46.785262656335725,46.218874950797634,45.94176310280914,45.08040804514864,43.70904710144985,42.27365806933937,40.9366341263893,40.40166163241859,40.040182265857574,39.109349501251565,37.97771226857448,36.4206338529616,35.36526366341617,34.2122063728198,32.73525734082729,30.18186716370943,28.0170899105693,26.280218236953797,24.887442522483198,23.765317595951824,24.41689743840687,25.37774532672852,26.767469528859248,26.969247669880716,26.10592983248094,24.767152956695778,22.94420164563453,22.30090406382908,22.679081646898034,23.511517131664192,23.623256161835595,23.366727951806343,22.69380601724323,21.244996909279017,19.085572084926866,16.290832573757072,13.036356812927238,10.021098165042686,7.935524473558088,6.756577044773906,6.529508158185294,6.770042911264856,7.3670666135661795,8.130115263213096,8.226716307784613,7.790877750192322,7.238737318202907,6.238373395228719,5.814600625672714,5.6646282042954414,5.870682185739414,6.983342479493653,8.62580123826511,10.936287285326157,13.09437999864199,15.080795429557401,16.308729058987534,16.720391039441772,16.635115143183146,16.192715990876092,15.354437128136993,14.644878021740347,14.313288816389912,13.95313821276978,13.286430931329987,13.011692701454077,12.54115596898096,12.269610918695712,11.894571258367202,11.445072694987141,10.63376574354586,9.71119405245481,9.039445180535884,8.746197612728896,8.954090930556342,9.462337437500794,9.891210886117419,10.547235057450669,10.73492954282842,10.87670505369463,10.69776890733873,10.39834695632102,10.00116721238052,8.898921944757104,7.9269675523012415,7.020233808431418,6.300131533266746,5.6017528901913005,4.895610422927003,3.911565206600132,3.1463287780949205,2.8864136882637683,3.0064408281909176,3.8867324489750548,5.662736068615212,7.242480459584128,8.577032773155837,10.18131161401063,11.33200755219952,12.504764609056004,13.234429767487162,13.168182493986224,12.939477792889493,12.255855876077627,11.699976563878733,11.227406482765412,11.581470179854824,12.86604932063627,14.688802781911933,15.835636066566163,15.517681807445737,14.180532819877241,12.194225936982326,11.100537948198047,9.741220217281155,6.471131968650813,2.659773847437846,-0.14956712936749775,-1.527585414160041,-2.093489027677745,-1.3837406784000021,0.1272982682889823,1.16680488320143,1.5452194822147431,0.31598669375928273,-0.9174487461832399,-1.4094922597881152,-0.3047817237669341,1.7768305629640002,4.431807471720498,7.675225477722095,11.73570582341836,15.387439616875978,17.99872446867017,18.613461409681694,18.82234970434153,19.580009706716123,20.187335449938413,20.83514856777306,21.35741356372983,21.82143238869905,22.60324108768856,23.326291368341973,24.138697007230355,25.06907044021377,26.51735525764728,27.875472034547887,29.53874072693574,31.772172132906878,33.8660123949336,36.59748362676217,38.88450284186124,40.71085036750596,41.97982220355129,42.90981352079601,44.228609147339036,45.14144099644265,45.14326918747977,44.42700399877619,43.64454779198743,44.06082407260241,44.41536888089772,44.781021333434225,45.291579187672966,46.54422645595227,48.192192837844566,49.37598841136191,50.52754882669897,52.40616651332725,53.64166999177178,54.89972025681748,56.08688451130886,56.72248263274165,57.37087041441121,58.004878703640394,58.22882675277008,58.08575369001686,59.01965015658865,59.98542092389076,60.80773338905666,60.754801090395766,61.720875085096225,62.354006588508625,63.131512088420735,64.00423206763287,65.10277855190829,65.83607364265745,65.77754782955515,66.27161865676949,66.54692290303227,67.33657774015228,68.36552723078886,69.29992582851688,69.57540110230603,69.22054790597849,68.44809618978199,68.78451850422641,68.97882283893198,68.98720586775751,68.97074653522724,67.57587304583551,66.66387910664133,66.18138841957254,66.21986720475559,66.67468625600114,66.16123480162206,65.68825777974381,66.23702669958311,66.75272650252671,67.28560756217682,66.88168817942294,68.22145869719317,68.35742487062318,69.2000633741181,70.0802138057546,71.80244757096604,72.96227065801153,74.07192052420447,73.86515200056037,74.27646547412618,74.64753389468717,75.57582848284075,76.34788288548826,75.93464830629514,75.22672562641363,74.53167836832505,74.59317798467069,74.30873096476753,74.85770694828992,76.34131085815609,76.70360470757383,75.40464212824268,73.87385824139918,72.15343315494876,72.7209539836941,75.33659414006405,76.5257605028895,78.26279692667725,79.890716402626,81.34748691766902,82.26636196225805,82.21818167144508,82.21736564560594,81.79408961124558,81.50294365020483,82.20359081611636,83.76906513234896,81.32248080512868,82.4894308007358,80.02937091809592,78.96512977767395,78.71342111212675,77.22123764876793,76.93669008739232,74.75437841599413,75.0049227607601,74.95468991895763,76.19689105782639,77.22332379718644,78.93883355148768,81.02210058277112,82.93736487747653,84.36932483205003,83.9622887912721,82.90870189062417,78.6900381035509,72.46460361862493,67.7592845885278,64.94807746347519,63.270339749343776,62.50716456111912,62.554674459572304,62.64274049044547,62.35742818802921,62.19593491412176,62.42132591084923,63.317932170702925,66.06591767212423,70.50355035008275,75.70176481230642,81.23678381800572,86.50791728324215,87.76302446632724,93.22451880312065,95.69901419002038,97.27978459928485,98.25592638275833,98.94944433211563,98.65251308233098,98.70333407771432,99.7823728021095,102.3247079964168,105.32946626245224,107.81885920916993,109.18882584921303,109.9634557247854,109.63132650410515,108.53844017029785,106.99083972880122,105.31283708374139,103.4957129452551,101.26559498300382,98.80675997527698,96.78356236811258,94.38107647998955,92.52953801591282,90.0,87.48559056035502,85.00077043757572,82.3160302951532,79.94647932082141,78.16326030084913,76.28774127154368,75.18920268500283,74.32412874878231,73.1477833098572,72.19175694343942,70.47570489466929,68.7088729858257,67.18942897331073,66.85089952752755,67.4686112533792,67.88768999910884,67.74668058763054,67.14123553142939,66.71882778758406,66.33472498805226,65.51330804858954,64.87941651739436,65.11445273899957,66.0969234267868,69.94096203699196,76.08574829250269,82.67360345963107,89.29015765532374,93.00755975214072,92.97633983611298,92.07715439895352,91.49695458041066,93.36046154796504,95.1281664074063,96.00899697534132,96.24190502739275,95.87068223192485,94.19659097178958,92.86242512066624,92.58496054845547,92.27986485720687,89.16762032119395,83.47210924967096,80.32823511091578,78.47092083342939,76.72066743011055,74.27152018322948,69.44396713088848,63.16722425669644,57.934882109760956,54.200900146009374,51.80800380274454,49.65827866945386,48.832973911880224,50.30098047855754,53.194872771211415,56.21758845640264,59.29402767927586,61.02674470575672,61.44861251258366,59.273204641341685,57.26478016355689,57.8413866768045,59.59651880658037,60.47714926525264,61.77381301725617,62.116684596300615,61.74341776591991,60.02249825263251,58.33754184954127,57.009802377948475,56.0951982076298,56.279388685748145,56.30990725484355,54.81617981541177,51.714805574169894,49.66338148744207,49.098263778976786,49.286893143628255,50.43150169678439,51.215594033159185,52.786231527278225,54.83838178697996,56.07199124126635,57.54629460625337,58.61125790249728,59.922013494610525,61.34078874531069,62.51829557002254,62.097377328692446,61.95877909137487,61.53713342890112,61.81797200417454,62.25172903815913,60.417067584791724,57.18284390285092,55.760113659268285,54.80254419636663,53.35948813025952,52.078931962245456,52.07797742262192,51.491714853205295,51.727649415483405,53.13013759790319,54.309930420379615,54.56327417984121,54.98119946457849,55.672020518034195,55.28424570646111,54.19666970413341,52.22005989966602,50.29147291150917,48.73308940360586,45.96353022864839,45.07316020228166,44.565978770781165,45.0,45.87024692318032,45.932123717107075,46.27937212467836,47.26800813080907,47.915635501161525,48.36647272224369,47.50198192929841,46.5207520805369,44.85311717810968,43.21008933677924,40.93584869765481,38.9274892202868,36.54801019152267,34.219195827355584,32.69064176403363,31.982902231062248,31.57327027462952,31.175658984270356,30.226979672779045,29.6678599678314,29.504451754132976,29.64835310835527,29.389059177258797,29.6719414219917,29.256898176254143,28.574563225354968,26.083604355757483,23.468384664615126,21.148013116209494,18.750741293344767,16.17537799160723,13.551806011017565,10.922813442040843,9.75587635259062,9.462352390075113,8.114208164795537,6.669654809547926,5.236486433346675,3.9855184838865734,3.759409186864459,4.292014186772613,4.9848024122505095,6.2635264472308325,7.480860941134018,8.114208164795537,8.579566324604077,9.551121926854771,10.5610279342469,11.454553395664094,12.483298604424006,13.065665491061276,13.495759630236753,13.645988073268201,14.114471390988088,14.27347313468062,14.593263203815383,14.704301521152008,14.817006425784017,14.709662700498827,14.715109874584021,14.606709629558289,14.82331473600548,14.82972480267807,14.639900497075118,14.473815676412135,14.063469382967314,13.600521155739568,12.859258998921332,11.976105829420327,10.975650719583063,10.233205157163416,9.519347945889931,9.136380878202386,8.396760646095952,7.4366084844955775,6.5130085796988295,5.613644017657325,4.825237294713288,4.103287892387903,3.731439895156995,3.4984415368685338,3.381179805250877,3.838789225771233,4.190949255937981,4.408085376637954,4.510763596652682,4.48220899530375,4.249859430342604,3.8703448827939693,3.6445363347452813,3.416583858704242,3.6522682628047045,4.642078250748146,6.015388032449352,8.181752954751667,10.916695896965814,12.577128777286228,12.881054400328802,11.781676360021041,10.626133766510366,10.49897419746492,10.588276694310345,10.93156293714452,11.46806721578297,12.28635276095393,14.13758264645971,16.6888689891305,17.974929575772297,17.409274841567807,15.693950714130615,12.584116379564668,7.910493409280314,3.310936004691068,0.36341697894647174,-2.444874060791733,-4.178564974743787,-3.932129450613604,-1.4943310168493247,2.929421272395808,6.737882798307854,8.559614214393985,8.996228790671218,9.443911555430686,9.942848195512754,9.793833833086081,9.827708640615782,9.587099427141718,9.337959495958836,8.737800378639273,8.579566324604077,9.408646832903093,11.630533163372018,14.959420879217529,19.440053495606445,22.812499703310923,24.880357429446605,25.402828874619185,25.148830032809887,24.362426413384444,23.996128501260166,24.4348199100777,25.18943283340321,25.836784407624247,26.71143402000176,27.389733037789878,28.10411338935725,29.369506759455213,31.357095185360077,33.78056322455833,36.80512758261337,39.52054796288233,41.91785137605583,42.77254130725015,42.46768798494247,42.207299987357736,42.26031605866503,42.652559752425255,43.69147029227583,44.70693032261444,45.29083888437404,45.794734708881435,46.43209610097371,47.51451948656792,48.78504290729048,48.85276830616896,49.466060054989946,50.43340839911647,51.01292341374299,51.801328754162256,52.960730856045785,54.817885037956714,55.76374604630466,57.22157243071123,58.4985247617867,58.79709250770139,59.529396469758986,59.49430479732177,59.736391085670256,60.23008890256607,60.89526274661031,61.32251152213147,60.91439243888528,61.50976764769935,61.596714827524956,61.6845214125007,61.81797200417454,61.56515260254262,61.64655230218162,61.569432319818475,61.99514571380732,62.27976019743946,62.42425502158556,62.5213147866741,62.564382441957754,62.55608035534645,63.32323897704366,63.32218438095184,62.9806359375238,62.69307984517113,61.905103075698634,61.57096337901137,60.676532673603205,60.31690815899577,61.04204760001176,62.27595575399562,63.54526149241737,63.268747862578586,64.04560331260716,65.10326276011126,65.97491300112316,66.28644347227907,68.19860935553386,68.56886963247084,67.76141752693565,67.46551989704155,68.40470357533701,70.3214071153596,73.2416869119912,75.2752540018098,76.38019419292871,75.52209375209,73.81079043931085,73.15514052024321,73.84687999381077,75.96375653207353,78.23172970607045,79.23747980142637,79.35175183345733,78.89509662991311,79.80063243045775,81.42757940735666,82.47850985471511,82.72238051545808,82.61621382469247,82.93522722338238,83.50061163694717,83.50359758863249,84.22047323819079,84.35664149932701,85.31041845566259,87.01046129871669,88.35400190859787,87.81420243622807,86.92372724787866,87.44778964889568,89.3205907076468,90.57987342530973,92.49986452843075,94.15525518444719,95.23958862386544,96.3402137358632,96.71719327180915,95.03197559947172,93.76850260706135,94.18490933535556,94.3269898872054,90.10569052451831,91.49902885161988,91.26744719041702,84.72777315314359,84.06579816857314,84.23735284064975,79.55921185059496,76.30321864313568,75.46183609644234,77.7969988663672,76.85404374241362,75.89647724888238,72.67144194564347,69.61436958514852,65.40592497737023,61.342854535730126,60.18583494479237,60.539039944145856,59.3327901873884,62.340702433099864,64.44636942520435,66.01094898007226,65.57094895332561,66.60791635501106,68.09318125824926,70.01690624107343,72.08066003162648,74.05458141766282,76.01585026288475,77.18151350768586,79.10642049788785,81.83963663553482,84.36621014651246,87.02325970343134,89.88285436243025,92.85646070802684,95.33370229970645,96.86156347365478,98.11349232489117,99.13638056888189,99.23277299478933,99.51934833075491,99.00853491546034,98.09752467523427,96.73696042361975,94.61992170920448,92.99467715095076,90.0,87.50053915779601,85.05941081415475,82.35427954637386,79.86011115010089,77.48272982811834,75.61089171647721,73.69089887114374,72.42874679135802,72.73151952663235,73.15985384169933,72.9605911325768,72.15148916351521,71.2156767315934,70.6466894767607,69.56105119268297,67.85599402810223,64.81528172940237,63.96829585004857,66.16977597099071,69.24090810380498,73.91111963956236,79.02243708168024,83.4953244181441,87.85909939622718,90.53643987866317,90.32372290157556,88.35714685857872,84.04853873288526,79.03214431325316,77.73061208982918,82.68295484445616,92.13776958174043,99.6480078945854,99.70814010672176,95.79452672621065,92.14913627193849,89.33844258453338,87.39118173069023,85.2709182485737,82.49686521301248,79.5380875641971,76.5709150545707,75.06029095258155,72.94304012581921,71.25869035604049,69.01214320447367,66.05997870111553,61.24168879432103,54.573333292395795,48.98062613643914,47.021318641566054,47.40853020521483,47.84661820357356,48.81407610361751,50.86213120138404,54.26107247154168,57.7453394839169,60.43347131278909,62.400241658184775,63.32269241404086,63.95684603959865,64.21401386541534,63.49454228630194,64.13015611155642,64.76592367748653,64.39336040589565,63.07556180130401,62.52152273524312,62.31561715029163,61.389584708449185,60.5594449986338,59.44398669336782,57.66595250346925,57.03060958132806,57.20259007274,59.01720140828795,63.33875298139889,67.1354684850586,69.87356418708794,70.45078274782516,69.46786561388737,69.27701170408012,68.99247383957075,66.64667831993688,64.41010144958051,63.9796732046902,62.60318725495464,60.176551196312396,58.39254090407793,54.9910326746895,52.34300126860799,52.76518826155537,54.46237251138403,55.74301505777241,56.309932474020215,56.21493378402145,55.922856276581726,54.5169893451939,52.196594238509206,50.296016726048485,48.23966709040576,46.749480755740855,45.22648043235831,43.80651115680628,42.85704648250138,42.93352540963423,43.30447003939455,43.07603175626818,42.9227686858439,41.35744505907773,39.37601962718448,37.793942563403114,35.874149843799565,35.55111084693139,35.123721585032364,35.38980179049205,35.61712439194792,34.085221009222536,32.1857076590634,29.86068895362613,27.82908897756637,26.961089987825684,27.081603872144868,28.24215716797518,30.681516746978883,33.08607698947031,34.202141670174015,33.40041728272495,30.271701855821778,26.51683026032244,22.83363837607218,20.629865359833115,19.583946083910476,18.888599211381084,17.91642380759219,15.860486355911865,13.382889025387469,11.350486063720076,9.856898263549514,8.53601292670106,7.991188928678513,8.178119243796722,9.462291749071214,10.252435996766474,11.080226741990012,11.309896517010214,10.928719202054959,10.088180673909493,9.385503122234345,8.755022307322713,8.650084790410245,8.866707063299447,9.645880472774017,10.5924195206736,11.505790650317502,12.3357286918447,12.794433047548806,12.769836483267905,12.911881669443076,13.49999048063764,14.116968698918402,14.442381172749167,15.047556555736074,15.304950357066156,15.285221544879015,14.761125232916287,14.684381699437667,14.54276328502552,14.291364756819426,14.433764072127534,14.713887878254036,15.05119525018848,15.193832519483399,14.968965526320384,14.378428042755608,13.321496691708381,12.219353876159111,11.192634581820478,10.41257512628186,9.680088127563184,9.085524128958614,8.440330609942945,7.441871066987078,6.5819817600532655,5.5899124418085915,4.833801829639016,4.249859430342604,3.765651025247177,3.1596645963951526,2.795685284787674,2.6574365590671145,2.7721794888403495,3.253334570035859,3.8703448827939693,4.864510470111288,6.2060887941813005,7.705687607550026,9.308057713275948,10.562939663312658,12.086891183159329,12.789721485995065,12.77542658922732,12.175493310822404,11.371462520237479,10.286197583395625,9.428067708057574,9.847549658779169,11.652537487420915,13.555707282755227,14.89570547771616,14.95286551416792,15.356710869237153,15.642279772109678,15.090314902705742,16.264881036258107,18.39651940019932,19.08876228867884,14.90481409035433,4.669696080494651,-7.872450192236364,-15.455986168120512,-15.929870678220325,-12.587710064574855,-7.971846170441114,-3.54781423454551,1.1481035620260134,5.867501339216617,10.021098165042686,12.855668938474155,13.704258514305243,13.600521155739568,13.397538613562453,13.595542135185335,13.858400690600853,13.706986299458327,13.595542135185335,13.929156479116541,13.843857198010062,13.981237620687436,14.283061550513947,14.74359527986446,15.672048250950011,17.50369365700335,19.94679661562396,23.047227089338072,26.6117369722504,30.077986744335007,32.612344416860516,34.57191336052392,36.34906314012171,37.87502029767187,38.975257803018934,39.45824301063378,39.961739600392775,40.353200716723904,40.35706794004282,40.44261229712532,40.49505479116946,40.57977797000237,40.92959383558483,41.94127484994605,42.42745064212316,43.38021522563356,45.375442771594884,47.8927709514466,50.23557162054521,52.078931962245456,53.60261166863986,54.45066787981406,55.27376909742532,56.14699546006773,56.71741719079716,57.15811540498389,57.826095362740006,57.467809413984675,57.06015214241809,56.33824939327522,55.56102234157668,55.077338773581175,54.13818463969999,55.034916373114214,57.30522246092375,59.17234060882535,60.814127513385195,61.88813107959941,62.74764872712438,63.33831015267385,63.95706986127204,64.56378103496262,65.40827906894843,66.06950309881323,66.03752003845176,66.24268370475782,66.77296534628354,66.58476046867142,65.78752818390718,65.07298523442259,65.32317660783362,65.31723922641372,64.143558826559,63.10056393229765,61.971896814740894,60.64914021026126,60.39805090855816,61.13284252969102,61.637787606541124,62.62227367076552,63.897467745947964,63.37692247192659,63.3767208488601,63.43499526813307,63.26025621525538,64.61008039481678,65.26162728410944,65.71855176242865,65.53446125899947,65.20701720933133,65.28616307605176,66.32794436261533,67.40822979863795,69.42984801441132,72.20961081650249,72.99343360743956,72.71604635829453,72.22866329528424,73.22262838814926,73.97412348985152,73.94171913395782,73.73036663077595,74.10325804714479,75.27451881631234,76.91623288090656,77.08537356819855,78.17850337822503,79.34381702099708,79.71639148354625,80.36249702578387,80.63350162143405,82.16239268763715,84.91792192778959,86.90594416972277,88.24435863443804,89.45436476577221,90.65357858282421,92.9837790006092,95.4835817955328,97.94620493624618,99.40233293428666,100.52776792201296,101.73212563910523,103.08300412245256,102.83885457548169,100.84295952627376,101.28577207826734,102.37127469438919,99.97996001195278,96.11139125882383,96.85635291264852,94.08561040051879,91.3505327901563,87.81420243622807,85.22771347164606,83.7246514755839,83.41084557972752,84.42781095412009,84.76330745407908,83.28464230565174,79.25949050004732,74.26677073433191,68.84137393746408,64.05350303221834,60.16126895958676,56.89457137715133,54.839441866381954,54.54453153117869,55.24013260974485,56.266219742594,58.371803451225055,60.47278011861454,63.1090337441959,65.23636033040931,66.82326475653439,68.70130951128095,71.20880324818113,74.78365324958209,78.6722856875392,82.17557020325445,84.8055921425992,87.32261436064157,89.89046983166028,94.18490933535556,97.42613761653575,100.69647724035403,103.50572381114888,105.7807132850047,106.62451346269394,106.1378456868172,106.37537590961688,106.56977210900423,105.61438856884304,104.87030361114665,103.12641370596143,100.4704518827597,97.40687783061206,94.75448628888111,93.2215431448868,91.89168977703677,91.13956820508334,90.93576147959406,91.48241009175172,92.82448869088445,93.68776315602607,94.67842233223918,95.67604103111334,96.67567802173082,96.93593653150837,96.55961317706519,94.88920744287994,92.51943075664794,89.8881167832583,89.01415005647533,88.49252370331695,88.30284630267933,86.66413341275388,83.81625392590837,82.27482120170367,82.39887958506787,83.9909982341803,86.89473604815632,89.35861451251957,92.87902765486423,95.60823431005693,97.54801391909237,97.72181297596622,96.54425447419294,94.65915390229786,91.15084894920814,85.51286899899068,78.34462896391041,74.22438522946955,72.76256895164931,72.09906807934772,71.30775450031572,71.03943737870473,72.37292717511777,75.81351540754606,81.4087867903444,87.06175655064105,90.0,88.60545678823428,83.01665780269293,75.46113366047881,68.69659010478118,62.62641694543469,58.00813431054241,54.7178458546023,52.389013973044165,52.691902021972005,55.605848381524055,59.36882093530547,62.6804909033075,63.91349948543802,62.96036281816288,60.983453772529,59.63304615276017,58.97997483781443,60.402568486559865,62.44720108906596,64.23498311409611,67.20718185381124,69.23220905846503,69.9822690979378,69.29095629184152,68.48069861342225,68.01759833786608,68.73090359054554,71.1109334189906,72.67490240828901,72.30203361034903,70.69821045259344,69.9420788559434,70.41377133182895,70.88824474009448,69.83648814594972,69.1292199761354,67.27026068346929,65.69196652610103,62.80769021855793,58.996208961049234,55.25998242946198,52.30573234507669,50.790280532562456,50.013122650552376,49.63540444333982,48.998936873864274,49.707853416227586,51.869016410445646,54.27259683535696,55.53923571368983,56.956635497545626,57.2291863237868,55.87912528351687,55.49773549664441,55.72700398830017,55.83303371312193,56.208311340046144,56.41096349541616,56.34313403241552,55.74888141135143,55.94044448977042,57.7188359425653,58.072348639299015,56.9662385863002,57.04893849631014,55.53191052610041,52.99997573974518,52.59463037929771,52.060662213926115,51.148871579915195,51.40366377993217,51.214245985051875,51.1988410095534,51.1988410095534,51.35610955238572,50.841136315479424,50.01061506932244,48.59422818390033,47.596015322966856,46.52466480798456,45.43844837501243,43.56790521514953,43.02991702745395,44.29090181291812,45.07116059124106,46.36223487701865,47.089150380281104,46.787718794585224,45.79273577626442,44.27296429907338,41.42816831428453,38.92125522564638,36.82765390236335,35.799099580661675,35.27456037201929,34.896466829556836,34.00854043306855,32.51858097132768,31.016489086102364,30.15883073784145,28.760438930378886,27.394013681112163,26.93499483583348,27.32385284501707,28.75831042805873,29.988938538229668,31.226932311480038,31.18746469396138,29.65130128520266,27.536034115452516,24.918778895071437,22.75420964155326,21.148013116209494,19.093498569016024,16.98206605035801,14.514814608507399,12.018272581824856,9.390865093125859,7.275040223491825,5.666460723349144,4.744940360304513,4.46005625886351,4.389897920364551,4.7829679913253305,5.478974381986168,6.506634486194007,8.42696239986428,10.491513821974028,12.528798036397955,14.423898666612853,15.929870678220325,17.086243430076415,17.34067324531022,17.314420632343957,17.281533210849027,17.11078905556556,16.941212365834865,16.605180145693943,16.12507601747028,15.407680772651362,14.51104906971041,13.639825718982904,12.552526822769712,11.956575379691342,11.461684005541068,11.288125272090102,11.067839171960543,10.954045865931711,11.040922507452825,11.309967938459591,11.377831740323364,11.446485818957036,11.309914577609973,10.987504685983762,10.706870331195574,9.911634131765483,9.226911338003505,8.755214125731541,8.096058762127768,7.943509048705922,7.5551549709058365,7.523834814776343,7.897484196169879,8.328484448572603,8.49062142824794,8.930560414735805,9.044704426178402,9.17709310607187,9.214144060787316,9.214144060787316,9.154934042085614,9.076337424878137,9.423757132096917,9.694475034350209,9.946550742606783,10.220295375879747,10.634219328609412,11.100537948198047,11.637038098072269,12.203608385863978,12.60704706146551,12.72431632560585,12.60704706146551,12.26987667885154,12.169219688380865,12.349873771462146,12.959629445958786,13.979833134717353,14.916820589860126,15.582948147082497,16.049019266732852,16.353591951147305,16.638794247151672,16.34819452334911,15.246185118841256,13.071107892984955,10.191494508847985,8.454999321578521,7.204849613458709,6.466660611564129,6.271072860760634,6.7623843654205045,6.505615526457132,6.036478994078478,4.53149889601688,3.3351117043880385,1.8648366377875492,0.1354237227581636,-1.7985224967063993,-3.669547487946003,-4.763632929242028,-4.0675158420909705,-1.471943858006702,2.2715247089024078,5.792770616104506,8.065180352190684,8.224112075084454,6.352073221155286,3.264324573085427,0.4373632019745254,-0.11037432640190716,1.0050626478787872,3.5267121046792296,6.225872110121955,8.954835712558863,11.900177583081781,14.910329592964672,18.091851041540963,21.17108945648769,23.77355238576211,25.64099699790608,27.142319573693122,27.83704210875188,27.854410491649734,28.126838643985938,29.06466707856197,31.231941477733088,33.60411836268324,35.22244610315274,36.451853804374146,37.476202647298045,37.95580954744943,38.036542224675976,38.24827997185386,38.97243206232462,39.310358350498404,39.99671767775071,40.3187092772494,40.26565525088457,40.189417664101796,40.97967549314542,42.313995704381526,44.01221166710608,46.131618303354045,48.094054837833525,50.18179083337629,51.49406865061997,52.99171919161793,53.523896356626246,53.893466713884365,54.552906861863164,55.57260740851583,56.50239018691705,56.805520844138705,56.47450625263674,55.927592476062856,55.602602893337256,55.59823186085039,55.511944347229395,55.27942910289591,55.09943527894819,55.422379819101614,55.75650222280047,55.865552962064,56.58244908845974,57.63999972648818,58.9196074587507,59.48797282617615,60.25514055964853,60.467875453203696,60.56245288833302,60.923607514741654,61.524144418208536,62.481810155208926,63.43494882292201,63.282015124095864,63.38320702858082,63.857008455468154,63.48859355858021,63.54473282481652,62.98946594908927,62.75491232344592,62.91510832541026,61.81321360733721,60.52896001802069,60.51425279711303,60.41601714256635,60.15951537648268,60.33462940325946,61.03227294408602,60.933052637566725,60.676532673603205,60.363476876184485,60.301652424543384,60.933052637566725,61.4817199590722,61.78825016236372,62.48308298158934,62.95947632094966,63.90938890310627,63.02610566065276,62.41291159281541,61.732454638590475,61.836435479194485,60.8788214708324,61.24767490637658,63.585604617511315,65.19344540449575,65.18581101076424,65.38913124496409,66.42904133151033,67.22178633701097,67.43300902854723,68.2625437061405,69.60511322043988,71.3110721794821,74.64328895128392,77.22721632738272,77.98853178939513,77.18506957639941,77.24916125354531,78.69010535459493,79.27736706793411,80.16951360861063,80.3667480427903,80.44460817765186,81.85419804419082,83.17463544638281,84.5285519234939,85.71083128728158,87.20460116004551,88.50768542199953,90.0,89.75819914222124,87.43078762123147,85.87111434815418,85.88851594256586,86.74666550918839,88.67615169776911,90.35886521248976,91.33506325040419,91.55459423009117,90.2334291231305,90.11596000524055,90.22876972646768,90.85512066517903,91.15737872248269,89.78168819727351,91.41574442997238,91.45443859352588,92.69292884183109,89.56677034798338,90.8680501454745,91.64599809140215,91.99406034509644,91.44316867007271,91.10174829481726,90.0,88.18002079102237,85.78692760275443,83.25438457677876,80.84712072069689,78.72825718219109,76.54529617570141,74.41561920163801,72.8161327077803,71.8781227184194,71.42494802836762,71.42695079956914,71.70310697712706,71.62050517485942,71.73372194181806,72.716568471946,73.84852074328383,75.30117165532779,76.97489262581894,78.52449011004894,80.14349407774978,81.25379730885643,82.57843493468408,83.90084420320402,85.48599236285905,87.32888874278432,89.06844490399303,91.04371082629541,92.97081042348947,95.18428180948344,97.74038172676975,100.29522272451156,102.9705054561171,105.056496516835,106.30872948609054,107.54812348516067,108.10797004754609,108.39806205491384,107.94776337734422,107.22575026854473,105.69776340158931,103.33686227262172,100.81787541787108,97.78108960947537,94.95480096978049,92.69956652414699,89.89150716769788,88.31531813789849,87.63118432458508,87.77403746753605,87.98337894013221,87.44842333067109,86.90590214340226,86.52223570756688,85.6013206799247,84.86482297099343,84.13556504532426,83.31614586026858,81.93308094337834,79.98557242483675,77.90526171430886,75.4851852256543,72.6777972141381,69.408188426747,65.93185871297126,62.893694877709656,60.867992572159764,59.43548832806205,60.658751816077384,65.664215465191,73.3884079771977,82.63105131451323,91.82918140450602,99.50323940892763,105.2317195218197,107.76614858232726,106.62912364864565,102.52879485233781,96.25999695285475,89.86196570650102,83.58911815193164,78.78209010645787,76.28020103063903,76.75949871664734,82.29328567305669,93.12036006480935,103.64910269790145,110.9146047532722,113.91625510228404,112.52936906683618,107.80382454833857,100.46378016378057,92.27922377446293,82.34477288450654,72.79441515034674,64.65379457385626,57.49704797717227,52.66349027713541,51.115466099265255,52.25058275814188,55.199904024115206,57.67390121264784,57.43026008366739,56.23398562866997,54.47299344125516,52.810156967490784,51.92592909507708,52.253219356038336,55.24785298378681,60.73434340724417,66.55194847718035,71.56508396192973,75.36827271463851,76.93942663946756,80.49776662907236,83.51691390755164,84.77410389976242,84.6693380346026,84.75288826384856,84.6477460728777,84.09384287943706,82.51913925582299,79.62414505883267,75.90965960328147,72.38744767058748,69.51730001272966,67.30102636418341,64.72227644581109,62.020546747117216,60.624247091215075,60.585466241869234,62.23003161571651,62.98513898034909,62.35935405683381,60.716520183678696,59.534503190287204,59.72654474013553,59.03625913717685,58.48310890023216,56.91364728089133,55.80682464528169,55.3758592909736,56.8722367679481,58.72942753516876,59.87100233712828,60.10807952183214,59.99380512079736,59.21395203296099,58.25728284631208,57.384299291723636,56.755878712681366,55.29786057795848,53.573422162980656,52.657695932894214,51.647628962255894,49.70203423779486,47.27760495873791,45.48420959773761,45.89646059505738,46.0593849064207,45.891391900202265,46.0685033392681,46.08090522741021,47.29062680169163,48.15616229269942,48.03939508863181,47.81281215816011,47.919068503530006,48.28187862248811,48.32927429293698,47.296923264178155,45.55167570233232,43.35448949389504,41.38450362784071,39.9343987826596,38.502618272036784,37.22425306376918,36.76038586423817,36.78161314818164,36.4925231571115,36.13395156860401,35.99432456386135,36.278312741469456,36.25385165444626,36.96146085185602,37.62994735033862,38.37449724679283,39.20930679944224,39.26090700822813,38.70653371630179,37.47085521929617,35.94616870034427,34.168732715993876,32.275633521524945,30.345427720553364,29.12532251571321,27.913512047266252,27.739007579241164,28.18531568360209,28.896414462060715,28.575492953388455,28.557140296725834,27.46257988754253,25.918000466136345,24.407631983350164,23.666516253599532,23.647750466048436,23.51976956296478,22.47268311246186,21.02982802190063,19.65379571739912,18.23130549347787,16.37144237176878,14.58467223773375,12.779857733692566,10.93254074141907,9.026591191045107,8.064181009933115,7.461974160804075,7.702317954953461,7.436297879893641,7.125027277204209,6.490741531125331,5.972990073607929,5.4130886186843234,5.21535642236621,5.0592672404807875,5.585983419506249,6.352690954418,7.489991511574134,8.676978388515929,9.593123296555,10.192735070491377,11.377106375858721,12.61439890828904,14.036221772029416,15.314109693525117,16.806446695684112,18.044243416836142,18.612326547531573,18.612326547531573,17.934236022902695,16.984763383193336,15.660061476764076,14.346737443320942,13.047038963136973,12.127071873599327,11.219738439749285,10.591511276213355,10.1726028705857,9.83658343517364,9.57422006363331,9.36885768386823,9.126163912239877,8.841788199825546,8.292406218592788,7.999338780728304,7.7336379758192395,7.125004579960157,6.709825884990432,6.059705142495624,5.637586736132534,5.551241503461912,5.475672040980711,5.735408640514645,6.133213608025304,6.463464569041533,6.92606472470633,7.352369905463214,7.618566730170223,7.824584478439423,8.09653073929232,8.362490987278205,8.229549647324003,8.577032773155837,8.675166189163598,8.808429406500393,9.076337424878137,8.978732096698435,8.86250205964396,9.403888705499664,10.367715693409894,11.689399835352804,12.710278086020057,13.053660249884564,13.495712808309499,14.194706308400727,13.37800193150506,12.066422368994239,10.304883959669926,8.268087564448352,7.681440677401992,8.330919295466371,9.534068207263234,10.74265741915185,11.398745098798438,11.287009445764165,10.228107684303703,8.861232621390194,6.837932440053606,4.9599853708973,3.6988211168014016,4.033379824590704,5.111494329642396,6.881689418651197,8.169847787386175,7.125055018277222,4.56897612537434,1.2939580236920871,-0.5594881544723097,-0.10849282959288378,2.4942798981343968,6.544515526232587,9.804734081413757,11.972869606021082,12.809074869543736,12.938067517392941,13.044287281502298,13.543987751385004,14.772188183984605,16.251284185545707,18.157825898185923,19.279923222574276,20.152619821846265,21.336829662002124,21.91708783389593,22.052293912712848,22.78821811080876,24.12241609330586,25.85479966576265,27.500446437061864,29.295770231170057,32.016398595600855,34.267357178268,35.717140668635054,35.64447500638961,35.084489352296785,34.91451090829954,34.403625630113055,34.16929146317791,34.31510464787832,35.166421719977926,36.21399244647384,37.03926795289268,37.478919088523796,38.03258672181425,38.7428904978516,39.80559259055882,41.085866642518575,42.3735805951978,43.87961180190382,45.66877496093184,46.611504866090826,47.539981294036004,48.18785800203464,48.97751615066661,49.919655108614236,50.97098321074553,51.517704343939926,51.90678010811561,52.83823113827236,52.735374458462935,51.79073497839734,51.56527702572354,51.372487427542204,51.16230351705529,51.42251228261947,51.573309590745126,51.39048398143445,52.39167482555964,53.19614994286578,54.85225581302714,56.341243691142445,57.15614863383756,57.15614863383756,56.86832980177035,56.46392116048484,56.553274066998384,57.48710572399612,58.45678879244382,59.317934260586405,60.310151747136835,60.654301891363204,61.479054268856,62.1675598560269,62.71684650135203,62.969109155503986,63.5924668878191,64.23064102393776,64.67680112384083,65.08727457375662,64.37227566488848,64.31885624458573,64.71297026897062,64.2693052121932,63.76970427707946,64.50420670759044,64.62370820895545,64.40018679113041,64.45496548876811,65.43944803744041,66.42957868200895,67.55724317687019,67.1226709483235,67.40982435758409,67.89061432435341,68.17522725939479,67.48505153370768,67.39905543029198,68.28905180924548,68.91895151551263,69.58484120267424,69.52773742942995,68.22044886090322,68.72506370866931,69.75151448676907,70.38662849812732,70.15113794694032,69.78112321794961,69.19320363486379,69.12442148043296,70.05764716232683,72.36556107157298,73.31230205284248,73.40294956491493,72.70857787234252,72.46305091718078,71.77363728491088,72.59419029166826,78.95366132551183,79.03886123500565,78.56151388331685,79.40058830053351,79.84409624845766,80.38970452179636,80.61259330500866,81.06943970691214,81.42925327637128,81.50937844242596,82.16657372923041,83.53016487800298,83.89282707395934,83.14800368986378,83.0305116106917,84.45798514033096,87.38710588993698,90.4629859208816,93.0435784192292,93.44307947434154,94.01627636530101,95.1043499440042,95.59685347835455,95.01546281863457,97.09063530867462,94.5275705486481,96.42688707008499,97.62935191457585,98.13014661402113,98.00065033207045,97.92851826029796,97.71321208261554,97.63585324020568,97.9071256825747,97.9167320145258,97.87978003927655,97.65063960261534,96.96267832946633,95.14177534657678,92.2494107215668,87.3686288025011,82.03211494381797,76.56771959176622,71.37928016422373,67.1227968849795,64.29007252071617,62.390144638458715,61.845714394136714,61.585144419900644,61.96353922888777,62.746717789038485,63.81880996432199,64.54356569215352,66.01245269337343,68.23013923714488,70.00939093063378,71.53646372610922,71.94141421348087,72.28302184606619,73.92938031076373,77.0813532367803,81.34744548862527,86.5167100316605,90.95659091858809,94.44236172236374,97.6108549261447,100.6825458080213,102.35903450652964,103.46524608768398,104.73030800689435,105.15145641899994,106.28633426401544,104.75666588102324,104.31745232527993,102.34281080547451,101.56537222087707,100.13260571938841,99.27933544057227,98.19004269836663,96.89904364351264,95.44036985056226,94.00716704312363,93.58913718333153,95.08679930329866,97.40250841330233,100.81643005384994,103.78155752066992,105.34787893228237,107.47041271482628,106.81641668796884,110.93637030768868,114.16279792021359,114.30456182829593,115.0238143004603,115.00280598662053,114.1162591056789,112.3611881401248,110.43497651266073,109.30084184025314,107.82279735425436,105.99219625063115,104.25701277630796,102.71363420181838,100.68275985163804,98.17882544156147,94.7444170135344,92.09529546391848,88.59425244900385,84.84792662965523,80.99713646568844,77.57028673247108,74.22393792497104,71.84217436923898,70.06303135187058,68.80997385008187,68.35559630427974,68.02376375832291,68.29550107977491,69.43162192755777,70.48922957533142,71.32901004030907,72.5499035067931,72.92900394280763,72.64600112882802,72.33610738966986,71.46631577691477,69.94697056385336,69.68041723942542,69.24393319580248,69.78509229155729,72.27876393572019,75.834949327492,77.707471229859,77.17121080377362,73.9336239938689,71.91445246139521,72.87261542809905,76.26864989262823,78.75852538549205,79.08330386483607,78.05581876904745,78.0238302477244,77.6571891945255,75.99356239423108,74.05463090430395,71.64218043309697,68.35384365216076,65.28923818255107,63.834913028198784,63.87454064249562,64.82743673615524,65.25478852386317,65.67972501811295,66.92958492293272,69.205901342821,72.99623308098161,77.33941526723098,78.45649384513356,77.92781294608514,75.59332305812163,74.89371896536916,75.6873412545576,76.89474492806603,75.42320275122563,73.41267512047993,72.1376988108236,71.84884107931725,73.15282305816847,74.12065581248095,75.15679920282506,75.37487088599768,75.06173437362696,74.87310496862575,73.17595955293659,70.37977681652663,66.87091611194309,62.45252999591025,60.53480644563975,60.634635667527455,60.61357388333974,59.915118762301724,59.072963673801446,60.377914031256495,61.69925432261836,63.269115449250826,64.6493603671821,65.4773174283788,66.47787843271287,66.39976235202278,65.40827906894843,63.57863896201583,60.67177140129077,57.45392376335182,54.602848376665435,52.30172028754432,50.03291179101227,47.263824937885225,45.95921646017759,46.55307175962191,47.37836538469376,48.27298742507623,49.51619934388164,51.358629168538506,51.58803474230328,51.96055272899194,52.97574641992803,52.34497943242499,51.407493723058984,49.82077490673568,48.06223697369116,46.03876937389715,43.81144654212598,42.06033893276751,40.87081168457598,40.27426614669249,39.244270468005865,38.542627525494225,38.44129325352182,38.095719879841795,38.572321390325634,39.27318889811263,40.588749974865124,42.27365806933937,43.212563757288024,43.554583029034035,42.87890281739896,42.02724315410972,40.496008682159804,38.94695719642421,37.34484071757029,35.340058414564766,33.95369003618596,32.308671611660685,30.801421167541555,29.65403522311923,29.22695746753763,29.306834003334725,29.65403522311923,30.044664239820847,29.771014036652804,28.712664547439534,27.7233577794261,25.979425300194368,25.272118394765275,25.20111394196192,26.005869124262205,26.209801545486243,25.75167933076665,25.146879567578342,23.655087514363906,22.33780716514308,21.657498993327,21.965537151446544,22.290614654620978,22.36825862809406,22.08425653625242,21.375037710716963,20.03965955815654,17.868354862125948,15.255095296522283,12.452977921563077,9.754282509522513,7.257448202536931,5.865126030019952,5.650894298350192,6.313907085235999,6.950124243782563,7.081209432421526,7.00937304019725,6.893706807823661,7.124981882713856,7.61777912648714,8.04786274320602,8.456544650485908,9.031828328147471,9.46230753234826,9.884946696099611,10.155903649526183,10.225727980755783,10.394298872254204,10.523947077414403,10.763430151906132,11.61445380989644,12.444371253464357,13.272666417588177,14.063713604322981,14.616101483680152,15.115083820679915,15.395521949570204,15.97682150538701,16.273840709509482,16.568802835988254,16.720903188750487,16.548277482938804,16.038578717766793,15.33501780573478,14.120256068391571,12.855668938474155,11.697209450809895,10.190220028462333,9.347570673913932,8.675166189163598,8.196150798979229,7.897484196169879,7.696018682076319,7.329788438599785,7.5082775193350955,7.626040852658878,7.6418362170477,7.4366084844955775,7.4366084844955775,7.214256231499313,7.110122270022551,7.333171437474723,7.705687607550026,8.079122920983275,7.894074911323566,8.02877399337551,7.995540189775488,8.063232718282359,8.396760646095952,8.675166189163598,8.834177250477396,9.650292479155507,10.284542820377224,10.57793976356816,11.0436135737312,11.221599014654668,11.53015640816796,12.236102097665315,12.540981875990719,12.977860512082396,13.246908353797977,13.491364747237178,13.818618673936848,14.306643427430418,15.089183117034636,15.808509625484247,16.762583225842043,17.17587573026896,17.262982935137348,17.134539188780842,17.134539188780842,16.730180915798606,16.626908367316123,16.346741742047335,16.020253067754624,15.524087922846142,15.052123614914354,14.359314762732742,13.926608428737739,13.344951475864699,12.641070808508827,12.367099029752197,12.054573323890258,12.054573323890258,12.230748736332343,12.221442422914205,11.7544389296025,11.106983271767092,10.854816521345969,11.084882190838842,11.643471475794664,10.93254074141907,9.424739235011709,8.507762353195993,7.997460843902206,8.277992801927786,8.372501761235835,7.348738616381555,5.3276649075841025,4.151278773389375,4.398747955786945,5.755452124241828,7.639050118002521,9.801866493497306,11.100537948198047,10.807126930209604,8.822564320327064,6.326294924927241,4.103287892387903,2.2810369394504733,1.4291182860790956,1.6568983172113358,3.139705535943352,6.463464569041533,11.309893233264559,16.25518560409175,20.004332587001763,22.523394743674725,21.002212013124662,17.4944741008501,12.659764159782851,7.790877750192322,4.908367162531024,4.216463051146043,5.841953982925552,8.241444547783908,10.396314254709724,11.0436135737312,11.708436382198585,12.799228056004717,14.47741759551234,17.761738902951087,22.043433623785013,25.9575057671972,28.245719180675202,28.87161163914178,27.633380053672486,26.701047784365954,26.425447370271485,26.56505117707799,26.99053563156174,27.275263371651246,27.52388494580908,27.627769619245555,28.091341151620504,28.686173558392394,29.135795228610238,29.44393431804689,30.12659230784843,31.09152913438719,31.904710390089722,32.598317238903455,32.81476258790264,33.10399614360305,33.322820258063814,34.0365629151379,34.215714089003185,34.13148103575612,34.61363808244315,34.89421305958969,35.7289623060995,36.426577393289975,37.53479992538963,38.901103002296544,41.09245851790054,
