# Supplementary material for: Automatic and Real-Time Computation of the 30-Seconds Chair-Stand Test without Professional Supervision for Community-Dwelling Older Adults
Source: Sensors (Basel). 2020 Oct 14;20(20):5813. doi: 10.3390/s20205813 (PMC7650655; doi:10.3390/s20205813)
Supplement: Supplementary file 1 [file sensors-20-05813-s001.zip › supplementary-material/critical-scenario/gravity_3]

13.634133136787714,14.716159342858278,15.72571975615136,16.718473979081754,17.751398030596253,18.735338509329342,19.74040206023241,20.74053978696762,21.80247551785689,22.8802270191959,23.970011689639904,25.062324300401233,26.1615115866662,27.230813913620576,28.269621442845875,29.258216048837795,30.11622904061505,30.91727709284449,31.6865106851582,32.444956482533044,33.210506660923144,33.988978249246784,34.77096157967843,35.60487676809432,36.3920488180322,37.21311719997323,38.039058947845376,38.894822996700576,39.75121876633602,40.59574863379788,41.42441086450262,42.23583728956816,43.03741637132313,43.818952099670064,44.60315063713388,45.37976321684351,46.159217442339646,46.93053736799564,47.76043400352522,48.475095313251366,49.24192309255748,49.993684166326084,50.73817039374249,51.40049249492172,52.06521104713158,52.70068972138982,53.32530636179364,53.94209480498954,54.553908454429255,55.162618795081805,55.77221250191574,56.37782552466564,56.98588410838668,57.59525155115485,58.210508604573896,58.83023261628725,59.45442855452908,60.12308075009665,60.697270201907244,61.32969007995184,61.95724840824765,62.62093180466675,63.24126706634142,63.88439570563107,64.52608513579018,65.16043004914498,65.80780983559552,66.44697111115272,67.09615583960432,67.75933547047937,68.42535403459026,69.0983302154144,69.78687650144498,70.48350627496593,71.19089755175604,71.92172572524123,72.72244707255597,73.43015234350607,74.20808153491538,74.99845645685916,75.82360205916355,76.62649710429778,77.4402131472911,78.24276481945098,79.03929978582656,79.8184762776082,80.58925178154743,81.34734902544561,82.1072443229633,82.8457662373846,83.56544074551002,84.28066171300796,84.96389082499027,85.64434092121651,86.31515261394978,87.04611132512261,87.67300100243523,88.33833986684614,88.99834843505073,89.6512511920084,90.28234646029559,90.93501066361492,91.59250625867071,92.22083769912702,92.82908688473209,93.4213957266109,94.00524701094749,94.57548476618238,95.13634739793335,95.69942318412963,96.25634399925077,96.76105266095911,97.26842381981287,97.69806543651477,98.11268644471194,98.43174671729491,98.68064781280532,98.87144092994552,99.01443673017846,99.05286212484295,99.07272030399704,99.06144759321961,99.02445886662612,98.95633223384543,98.87022991502776,98.77418074709804,98.66162829138209,98.54106510465972,98.43090855851652,98.28491523217573,98.11753446248169,97.92533871467252,97.7013096360921,97.42252016302463,97.13525228272565,96.80255074375911,96.44440077306935,96.05718365257685,95.65980286951783,95.22769499436914,94.77210235017887,94.2994201800347,93.79481507800644,93.24191577870994,92.65229423155486,92.00634970895118,91.32759128236141,90.60783270168702,89.86593095642934,89.10380089170185,88.31674996890041,87.52067054219162,86.70746099960984,85.96820862626682,85.22306726739853,84.50900892157543,83.83729227106414,83.16985424162344,82.50857207908295,81.85616070321737,81.28054795009356,80.70620625174836,80.13684401888392,79.56767666105621,78.98862424459995,78.42769437823563,77.90153030920725,77.3477044604552,76.87038133315623,76.32260697172894,75.74162504221522,75.10634922747876,74.49762936717778,73.83767013205448,73.16900252477113,72.43981419558997,71.7001701275336,70.94435417633866,70.18699690494486,69.41495719517978,68.62907681759559,67.83260634772304,67.02978462555008,66.2228097921665,65.4370287243213,64.68054930828862,63.92475778974818,63.283506151008346,62.60840572130446,61.92664633818985,61.24256148281151,60.59819448573126,59.951230229322604,59.29609344626976,58.64040513766187,57.981133989316476,57.321771942050624,56.65394155164726,56.00948949016926,55.36734151042025,54.731392912584724,54.09044329013742,53.46612805568616,52.83142105465338,52.20018917760203,51.519047867367895,50.935847142493714,50.29888194934692,49.651531461861886,48.97206906272913,48.326061760825546,47.661591773910885,46.99960689169587,46.34349252547937,45.69881724842198,45.06740966573294,44.43294781038697,43.80448341079259,43.174696228094206,42.544991924294116,41.90715463355613,41.26842546284793,40.632120411654135,40.00120290008962,39.34067872820211,38.75738256542963,38.13609178078533,37.51356165426189,36.88229707066892,36.265311510149154,35.65092019398856,35.04218168995542,34.42307766555582,33.81488220019927,33.214993565087376,32.637096945863505,32.07280661192954,31.51023730521502,30.97073537042091,30.437375143395197,29.909443532377058,29.388504344853935,28.870110993436292,28.33788289550558,27.86878692917674,27.37950661257065,26.900506615948558,26.437072065601228,26.00653392928679,25.57937194018583,25.162517913869216,24.75807014600144,24.347177791807262,23.930515606142244,23.501306403378653,23.063684535927383,22.606097788612253,22.15399315586517,21.686563388954045,21.231335543749882,20.783574763766993,20.349191583856463,19.901100851525406,19.504421898880384,19.10840708540765,18.72395956195874,18.344080031694098,17.98629643844122,17.63524810805774,17.301569351262923,16.976305649708223,16.664848042081875,16.353524347575792,16.051126169281876,15.751773821916512,15.469762052238519,15.204914445774733,14.928463860108693,14.693421799189998,14.437713192342128,14.183335237781053,13.938777114495394,13.730680309445153,13.535877650097758,13.364039330061644,13.218157550672593,13.094806842376766,12.992574112070216,12.907095828494391,12.83698500952948,12.782197886897539,12.74195372394745,12.716801023643793,12.705331024035024,12.706049249618623,12.714949547570608,12.730739439706886,12.746208978832009,12.766139926448055,12.786042562143896,12.806556613493367,12.822796937948148,12.837636745761403,12.848909705652376,12.854146540066417,12.855029468470633,12.8503469556228,12.839896288300908,12.826286475326283,12.809974350479894,12.791970521470095,12.773180507224597,12.755818717218807,12.738504905160578,12.72144056270002,12.706432734919238,12.694322327922244,12.682847049363389,12.67207533790254,12.661379927458293,12.649986215518979,12.63583491154302,12.618601516273179,12.598901158226786,12.576772555529107,12.55267161611845,12.529128356001085,12.508231941313511,12.488848352115888,12.472396999320459,12.459605122785836,12.45279801124444,12.450596735379932,12.452367365169696,12.454559656293918,12.460297047865183,12.465148559982351,12.470778040016171,12.476053217062123,12.484821370157203,12.497370686204036,12.514330672281773,12.534725761450066,12.558119144095812,12.584473394187155,12.612093878980568,12.638524015688018,12.666291312849063,12.69748308884161,12.734675030553133,12.777389239184592,12.836562150216857,12.921738301913852,13.040250398637145,13.161793220514152,13.301717254122437,13.441030040737846,13.582860133613593,13.738854381730972,13.933814890542925,14.168365735246285,14.436723523306588,14.72451639188431,15.019205519744599,15.334865346034935,15.67164776470245,16.039001407766992,16.425263089788686,16.828933241006688,17.235574199622214,17.648491174807805,18.06604568972729,18.521726532576746,18.944276576311623,19.407689875220566,19.890881080721353,20.40041191669326,20.9150713563185,21.453713290102698,22.011589039576343,22.594376264849146,23.197729492100937,23.815190886553584,24.463790000803222,25.12443633873806,25.821867118822947,26.540271359118904,27.28480502013108,28.04517791170191,28.82570580429526,29.62194078333776,30.47309602113612,31.265301555096492,32.11653754339127,32.96909265117166,33.86422285876684,34.74291244713377,35.65401387542129,36.56869846337747,37.489542068829394,38.41153727813113,39.33327323092411,40.25335840795258,41.16884161081136,42.07315964337869,42.98691828890013,43.8793154905582,44.76436801283713,45.655333497625385,46.542769191827034,47.44977284723301,48.298466843695444,49.17591234635288,50.06978785704958,50.95711727500072,51.85508293756974,52.74577163171822,53.64269977229002,54.51431041696037,55.390134115625166,56.25956022700041,57.13062191759262,57.98140279253171,58.84781078951637,59.71059156414377,60.65050216215187,61.44622360005297,62.31962972000501,63.18414668677384,64.08564685570924,64.90415540596084,65.75910683911489,66.59578775339111,67.42630575921284,68.2292072123724,69.018404614518,69.79354260018897,70.55770830954013,71.31045923085522,72.067676581606,72.83279541477594,73.59757295479595,74.37410125031262,75.16527506197679,76.01914247834853,76.75698868808246,77.5553967029201,78.33995387148494,79.11029003505843,79.80594946216672,80.49429635870351,81.15629287143437,81.79264391357994,82.40350552980257,82.99012818900681,83.56937679080553,84.16002567926613,84.76564148319676,85.37169288876316,85.97836384497909,86.57082320906122,87.1536792076752,87.7179259400011,88.29305881931371,88.76474153073912,89.22761395691656,89.64123744296403,90.02081399552348,90.3360314897587,90.6263003810258,90.89080070186822,91.16721190408869,91.4291006937205,91.70009583877683,91.9743503887324,92.25653383564381,92.51830952010356,92.7629481067724,92.97424558287625,93.14559163396493,93.26816164424542,93.34199250815153,93.37655577748662,93.37232465017345,93.33857664598358,93.28513645243943,93.22528519620444,93.16387148339956,93.09897619042155,93.024396705308,92.9273001405122,92.80430724221685,92.64715473928118,92.45156370214625,92.21209325188939,91.92657075173214,91.59956223802355,91.23085087215205,90.8168073000767,90.36162344916278,89.86256740346121,89.28950028614253,88.72044063839527,88.0761348323085,87.38498243816703,86.61669266183272,85.8171690437739,84.95778685645286,84.05326856136787,83.11420004517049,82.14103513694954,81.14246985431039,80.13829880213862,79.1495181792776,78.18244417614932,77.254279181967,76.36932057619607,75.48756602746153,74.6196931945778,73.75003731055736,72.85471950929609,72.03900026430453,71.15850991432923,70.292361881386,69.45621741713767,68.71046862436174,68.03652044021008,67.40842333423264,66.78775659493165,66.15466830370846,65.4637697252088,64.74292896944084,63.99062889916081,63.223287123391444,62.45286892433763,61.64479760356412,60.96310201003514,60.21953619420337,59.46548456594115,58.69325275752154,57.98880097751571,57.260433580652666,56.52922976522714,55.8164130074867,55.1026212277342,54.38025529004715,53.64093303172051,52.90401079894096,52.13215380399854,51.36612778095875,50.574048879523275,49.80110103726736,49.02993677467257,48.28207825318459,47.466924168663624,46.78961118108251,46.03437844312813,45.28743121177093,44.49143840172814,43.75342604985228,42.97566286784253,42.19662160273768,41.41018160707338,40.625806111560074,39.84953385237331,39.08432297431977,38.324144187103585,37.57803171524729,36.82848098661171,36.11076644691615,35.402344342364685,34.7238010201519,34.05865114527502,33.372264695193394,32.8018171525663,32.192644333306625,31.585063216339574,30.97729044126431,30.39136335276627,29.78457508186694,29.179586025528547,28.576017070447058,27.96612372716553,27.36637211866494,26.75836237710699,26.161079644208513,25.57238370314925,24.99780128454227,24.44258836520933,23.9188121707887,23.407211793799505,22.903810735371636,22.355126798222628,21.89315953076261,21.38444410820005,20.8812837837849,20.35572243924428,19.86429202445668,19.361938160563767,18.870547612157765,18.384592349140288,17.92279599310837,17.476412802819453,17.056555412901034,16.652122174508587,16.272795928479503,15.911207686906176,15.568536123228213,15.251010631729278,14.952749161983876,14.683426198050068,14.423669637890098,14.219185944435296,14.022751041409013,13.847545960595719,13.693550640306006,13.571216697293758,13.471526829546942,13.394932990182104,13.337800330576641,13.298114176874256,13.272917945321474,13.259064542785328,13.252614504364736,13.251504681470992,13.25460196801819,13.259212564481773,13.262913048317,13.262921945519425,13.257627186121239,13.24430191133719,13.229951726400808,13.214248561734346,13.19925552591943,13.184955077264851,13.171692283678336,13.15647464295587,13.139703017461368,13.122376029776516,13.100405890841984,13.072041939918387,13.037071524002618,12.995436373539542,12.947515004414097,12.895315390103605,12.841258162496857,12.78699336028707,12.733677538384116,12.682654458675218,12.633033565727505,12.591876140956316,12.551389619904741,12.51499952157447,12.482791554454645,12.454793292264661,12.431388531129683,12.411468205018037,12.394937003074004,12.38094911689291,12.369429609471204,12.361491131064547,12.357713565722255,12.361199487682518,12.375149576776712,12.402839242854215,12.447730299108839,12.516208649089927,12.614262315116473,12.753846798615808,12.913726197176697,13.104380874399848,13.310025916995155,13.501545225981063,13.692648803718281,13.897305834756457,14.12592322557438,14.386051291518221,14.673001423087943,14.98395889759597,15.311334654902538,15.647851631651418,16.00344186825689,16.36673759767695,16.74491160198569,17.13179160138746,17.535103943434347,17.95102318539319,18.40352540758164,18.826850264421367,19.290969278301944,19.760227189331797,20.259441937086894,20.75720876388856,21.291913426123237,21.845418582151307,22.422299101427814,23.01618495316166,23.639911050435767,24.270510645412536,24.921555372540553,25.58398539663444,26.272271907052264,26.962899592295877,27.669221782575033,28.39536782313914,29.148073649114163,29.945023675976916,30.693631985125755,31.491947258096335,32.32066508143,33.15581889809356,33.99716194351111,34.847076129345986,35.716983083133435,36.57357971155969,37.43523207581647,38.289280566048674,39.150956564475074,40.00764311371204,40.86647810495674,41.723799835762954,42.67461064851142,43.46484897424644,44.34472553082334,45.21501280167669,46.13173639138984,46.96977488711092,47.841541796293185,48.705229605358866,49.58023818258298,50.42886587135562,51.28757696054046,52.131708561338684,52.98039439777266,53.8179386313339,54.66422496973531,55.49719638366783,56.33544561620413,57.163757410699134,57.98821368788692,58.86836733259276,59.62175724788469,60.44002218716334,61.24816324219696,62.076970075971914,62.83696246779372,63.62915178057541,64.41220888888164,65.18785834525758,65.96601781272186,66.74648738499447,67.52280674706967,68.2987252816721,69.08490085727489,69.88420605729284,70.68933497386465,71.50088803552808,72.33895570274098,73.16913652063317,74.08060919622365,74.87098834500773,75.74016646320001,76.59828053795044,77.48444159145491,78.2980953930529,79.15947925626845,80.00652702944603,80.84545369959302,81.67203671234296,82.48594194101446,83.2847633469091,84.08536759752103,84.86520728589015,85.64356703530315,86.41103690070153,87.16883104554455,87.9371026661752,88.70918022782433,89.516148297767,90.22105179729161,90.96462159127319,91.69539023282842,92.41439630840313,93.08183242710905,93.73125452523976,94.33421473338657,94.8642967655117,95.33235512257906,95.70496842481407,96.00128281344749,96.20682188326602,96.3274989578681,96.37217497101044,96.36250410381695,96.31548013068797,96.23924100705963,96.14766457303487,96.05495766643669,95.97290249808908,95.89459232331036,95.82056252758815,95.74578228948592,95.65867268841392,95.55179355010637,95.41975176907549,95.26205915761611,95.07696630568287,94.86839768916734,94.63130040837802,94.36819346060052,94.07733030119093,93.76055486079065,93.41015269636479,93.03785392083745,92.63506454879048,92.2114861128054,91.73357888265174,91.2855275576557,90.7762100387223,90.24235710841151,89.67396787535529,89.08739928650091,88.45718045870373,87.8094610565753,87.13377267871664,86.41888268396218,85.6861491528581,84.94778949168128,84.20284541350793,83.44972199901093,82.69141603006524,81.94041225280742,81.17954685976429,80.41462747926538,79.63765051148019,78.82894250976678,78.08673710900368,77.29603296441974,76.50790631877756,75.73667877771739,74.99203325113885,74.27935517885552,73.57886464595258,72.90226827872809,72.20812761181433,71.50040531759309,70.76694513900773,70.00676112745677,69.21937869497087,68.43344865021929,67.61171921739691,66.91581459464133,66.1594629415946,65.4018924657817,64.57919474042095,63.83927116184582,63.04325630308454,62.26328804164195,61.49562801491429,60.735740598844885,59.993113290645525,59.266789543967995,58.550398455146244,57.84136345639261,57.118055726143275,56.38837701398578,55.64836278499912,54.89670745399092,54.13131757970355,53.31295922189751,52.59685066118564,51.81998050532878,51.022981140122816,50.21174834909322,49.457363565929576,48.68588114403759,47.91694862468015,47.1668952444221,46.42017664283344,45.66302417912291,44.901118138701044,44.144219467384524,43.36332107362853,42.582060541752824,41.78422019763461,40.984348448110126,40.18356789624294,39.401389514557174,38.563905851753276,37.8490192604191,37.0964134923474,36.345425312478575,35.59104458938694,34.88752453917189,34.16601836187021,33.46220847275759,32.76136915022965,32.069912943323565,31.388388303272976,30.714524066311796,30.05674643169495,29.423382193749337,28.795503412257034,28.185851631037902,27.588408043989606,27.003954108836265,26.421017319971728,25.81963674202994,25.29068118029553,24.75013233498442,24.221956575980812,23.69914692157761,23.18367274684653,22.67740987479628,22.171244096395053,21.674957617018922,21.187302001043435,20.712600601152893,20.24532630523711,19.788049986091643,19.34803631730029,18.924383618665864,18.51739244665343,18.127365535584875,17.752259170275682,17.393487141426437,17.026962549490147,16.713156440887413,16.39841380832211,16.10755278646544,15.833858102491122,15.586679162888915,15.359073475081715,15.157466596204038,14.978361129213155,14.823225372173818,14.69249833089582,14.585131228489663,14.49832562608934,14.425588339489124,14.360878815786862,14.301222615172104,14.245646231900595,14.19587143762056,14.150828713225927,14.107958861058712,14.07219193942405,14.038003232564467,14.007843238987018,13.980026081716407,13.956840380929485,13.936908866233443,13.919101487783955,13.903263967715157,13.889072873531118,13.875041780880387,13.86047140064105,13.844294253672512,13.82605483887563,13.805324651907469,13.781772993341264,13.757804981785908,13.726905671132853,13.690500970230499,13.648573699034051,13.606082279797704,13.561418158536272,13.514687100087473,13.466748314820853,13.417662626837219,13.36844211218004,13.319291231060472,13.272897726069564,13.228172599897562,13.185818654932957,13.145580957640878,13.107508613501393,13.071983612823377,13.039078689376224,13.007376747134714,12.983008443586991,12.95925240781625,12.93939426350285,12.924073379254493,12.921795888577021,12.937756103057579,12.975953696568519,13.038661376689399,13.128632942161456,13.251147141618492,13.403247357249494,13.59105172284761,13.8038673055747,14.031437324630717,14.255742277805187,14.469189039925947,14.68198653888528,14.897207686432296,15.133156292348321,15.356798197690578,15.622434584643376,15.917266946649429,16.238662925039723,16.562792998464797,16.905977804313615,17.269606905279968,17.647121987781162,18.040161739172703,18.449547624204822,18.870244884501737,19.30728690344754,19.758052368072164,20.22879519058136,20.7231740434508,21.22422273958284,21.74714812673164,22.282839949251805,22.87321727596059,23.413707215639224,24.01123896925158,24.62109152279509,25.27050840299621,25.921011694630753,26.60317552759157,27.29711744767893,28.019011516070364,28.75316334553277,29.497666197261495,30.26573326807708,31.043859579794983,31.830850034110686,32.63976566089873,33.45762335977174,34.291145618954765,35.131351526997044,35.98642564499412,36.88963561566432,37.714973259569724,38.58065147888257,39.45012734382563,40.31618780909527,41.1637825497351,42.02223774163689,42.868811274772355,43.72612316273685,44.57499980171215,45.42669620167783,46.29609127386338,47.15560015846629,48.01424070861607,48.86670462884073,49.72883886620099,50.58107532829272,51.43738827122832,52.29250078239627,53.18728906985294,53.99980557952742,54.85583429335137,55.70429100807634,56.55106420437801,57.38972363451593,58.23592802284652,59.06350742759417,59.90363262329321,60.73726006989099,61.57518113741139,62.4026692072976,63.23401017342238,64.07638170746549,64.90904956974305,65.80727072130802,66.57359166334086,67.40693141610915,68.22430155661125,69.07164673287531,69.86021063017826,70.67209018685212,71.48692341020313,72.30766484372859,73.13749617415799,73.96127526962991,74.76838890956392,75.56655554331141,76.35752867969066,77.14176769616199,77.90952305937837,78.66610344835088,79.40808163890748,80.13042347244978,80.88916528890837,81.56052232942288,82.27426677774979,82.99289084603244,83.73665413215903,84.45856351419695,85.19579058520945,85.9322549861768,86.6517602738545,87.38552715425185,88.11122480669043,88.83052043993999,89.53128327239247,90.23242185048541,90.91661884862583,91.59778351063758,92.26624272562034,92.93389160193605,93.56887871317386,94.21873728689152,94.73826870485966,95.25350634506636,95.69961449921827,96.10053413816982,96.39196033584874,96.63220818189875,96.808981821399,96.92843847577791,96.99452407657229,97.012866321986,96.99879441574522,96.96924301967222,96.92813236970633,96.87948869400493,96.82230132285453,96.76136318345603,96.6890226259428,96.60149568251288,96.49651432651004,96.39004837743813,96.26030426469728,96.11477643107183,95.94803611800579,95.76967334075724,95.56010282427921,95.31870929258176,95.05247028322307,94.75302345138276,94.42615877307205,94.07217543519447,93.70655280101563,93.32641552461895,92.93051118758348,92.52508609006235,92.1164730409636,91.69160091572257,91.25517953518964,90.76656690488656,90.30959925658192,89.80004169862183,89.26008034591477,88.68000691607992,88.0778243042672,87.4226840310162,86.74464292533608,86.01396655942584,85.25231776295591,84.44076290962388,83.59519451784276,82.68818833710013,81.74312315251446,80.73820107261776,79.69569554684406,78.62115618562927,77.5494994309501,76.48301947656297,75.40444088260763,74.49708383965051,73.62930142564525,72.84662420597176,72.1288831562061,71.46195337187481,70.79625338923579,70.12264555186061,69.43149041172455,68.73301188515593,68.0219404986793,67.32139961742429,66.62695777529437,65.92780257392455,65.23539438090002,64.46647266266301,63.82561860636764,63.10758611957807,62.38602028156878,61.627207267716095,60.96067047122382,60.274310995021615,59.611560154309366,58.94716440507133,58.30692605795466,57.66574929589823,57.02502806483331,56.362796313966726,55.695545540023446,55.01384208882838,54.312794247141255,53.594948183581884,52.87224954651972,52.14784999609261,51.357574479226315,50.67745139120703,49.95725079358825,49.23466424524176,48.497002327608875,47.81730903553533,47.0957259093654,46.37483643285127,45.64168860155499,44.91407911135572,44.18975181267124,43.46689437444676,42.746871197539,42.016149525043,41.277110187301425,40.527294297971224,39.789900635525804,39.04131455518232,38.3132317492835,37.53789218156259,36.90272089737135,36.21008188297444,35.530127091744966,34.8343775091941,34.19864684134907,33.53623752210406,32.88426465143074,32.23623848414888,31.592333795130568,30.95565855575761,30.311394993232696,29.660792055028413,29.02192995312576,28.392563771674602,27.764935304828665,27.15968957404948,26.565859865768598,25.98426024377315,25.371583985876175,24.864024332996966,24.32536985022658,23.81597405101844,23.30457963635142,22.838763935802486,22.358196760474865,21.889584073778753,21.42243050283733,20.95704764667842,20.482598723096153,20.01174870822095,19.533267778165612,19.055835672863278,18.587168595472473,18.13695165571838,17.701177412127706,17.282682164998143,16.870403246177023,16.45496808918587,16.098724595466226,15.731280731951301,15.38096790160887,15.048633048963636,14.75284444659319,14.470269672974469,14.209389911554352,13.976753174448383,13.766739900551144,13.580739343385575,13.418415495202108,13.279776121315487,13.162595439495814,13.064320650990686,12.98460385371674,12.921499844180866,12.873844591628954,12.841603092534438,12.820960813138758,12.812942267293176,12.812100444600608,12.816406913223771,12.822835900518609,12.830306750473387,12.837653789876553,12.844923300075978,12.85098969562855,12.856767715618716,12.86176321626775,12.863951728219144,12.862798646035351,12.857598689877932,12.848497436673865,12.83504033190017,12.818350255366486,12.798469765075666,12.77552484425302,12.746545234527954,12.7203357325033,12.69158808447811,12.662425126427976,12.631881630611216,12.600800668485444,12.56737868004645,12.530796212991682,12.491394043209654,12.447331386458005,12.400071925353288,12.349254584485209,12.30209489842455,12.26004238079422,12.226437349230176,12.202969751153267,12.193540762992209,12.198074265084424,12.219044791272754,12.261621559435438,12.315365927870085,12.386517084538296,12.472861764693397,12.585624129319346,12.719419366043038,12.881395164273895,13.065634705729536,13.264477328261004,13.481763092833875,13.72178534324972,13.98806525238919,14.274946971732657,14.57395657889013,14.873595709914245,15.172928097069125,15.485930713693033,15.809341134827745,16.147425104792088,16.53505755104154,16.894058053699954,17.28455813655302,17.68573964337693,18.10694218000681,18.535717544266948,18.984058955720208,19.452864770847345,19.93024312224632,20.428476074672037,20.946434028664267,21.479285816780735,22.0374640386139,22.609540806927043,23.200751674213848,23.82131589523395,24.450037483735773,25.100136520765957,25.76353979416935,26.484818233902537,27.16343920602601,27.889757513605577,28.634022163294908,29.39824673667867,30.17734240889195,30.990232241749972,31.812333153692947,32.648417305274705,33.502571700905534,34.36736339374988,35.24641728466269,36.12348263609745,37.01091983757668,37.90106678412191,38.801379350458255,39.685347825634246,40.56771761653125,41.45655880208992,42.37823807310334,43.253560183206794,44.16754969398332,45.07788104555496,46.00156592631052,46.92945758690594,47.86453151645112,48.788529733063775,49.71112377102412,50.64220579207625,51.56610310700531,52.48866795065338,53.40998350146823,54.320151896141944,55.233308748559935,56.21378690250766,57.03097973499743,57.9088045006876,58.78238766641683,59.680977293796026,60.513534626343,61.371667042249676,62.24578476245785,63.12059698525739,64.0252553272642,64.93607532513631,65.85694398780001,66.79847686528814,67.74850437567646,68.69940792766575,69.6478834226043,70.59359739775476,71.54162635255516,72.49268231932275,73.5207753006917,74.39045636552179,75.33677008453292,76.2634880185243,77.22645643868626,78.09725846288673,79.00154878135142,79.87442049898755,80.73560449026434,81.5934068724173,82.43943102565122,83.28441141861676,84.14559230100508,85.00972160661851,85.89143283591984,86.76955883813102,87.65114177982653,88.54903785626446,89.43916589780424,90.37034576985471,91.16314878195539,91.98063638399483,92.74831696702732,93.44463949908301,94.03650099806356,94.55509037221148,94.96452398470569,95.23790633295049,95.40508278998796,95.47027444351761,95.46159780983456,95.41412206022594,95.34319659103465,95.2721313471527,95.21532048128273,95.18763312584409,95.18030485802475,95.189549338155,95.21014396032645,95.22867726628915,95.24187075345166,95.24042037323049,95.21711618694287,95.16995930777858,95.09453625554093,94.99104133473523,94.85791825740706,94.69580465799312,94.50191820309033,94.28007346960189,94.02322517161595,93.73354035520047,93.41769083804627,93.07639109559285,92.70560249872399,92.31179763702738,91.89016329458879,91.41835102982617,90.96453983002894,90.46071682777756,89.93215235195937,89.37943186734822,88.82397981003437,88.26658672522534,87.69832715934476,87.13592539596095,86.56494043701075,85.98821084685125,85.39409308170322,84.78053706037242,84.14322069370816,83.481102680415,82.79458569703314,82.10552016866404,81.42228588357804,80.76851881432601,80.12561227026767,79.55354103324018,78.97952665765236,78.39554228317357,77.79828045433813,77.18429399453822,76.54787376507362,75.88739756193236,75.19686217883296,74.51110536674959,73.83508814107367,73.16539416493345,72.48644340305177,71.78907545632667,71.07295186154175,70.27441964212775,69.56393104547935,68.78305688575547,68.0117015652957,67.22794612759537,66.49799986170632,65.7739785860407,65.05454067921735,64.34783084034815,63.640310618726524,62.96006638399319,62.28311452276862,61.62024021521719,60.95678181138605,60.30586492708451,59.66758508235865,59.03018502708637,58.39429309334359,57.756453798419315,57.05045195612325,56.44168555769329,55.76461944797081,55.081170554529315,54.36902754114145,53.68411331530388,52.99305549685103,52.29050769988329,51.61380912009599,50.93877378762459,50.26469697007964,49.58911209930887,48.924165296133225,48.239255045331724,47.56775366115421,46.88961542391222,46.205174185254776,45.51109604681862,44.821454604037534,44.0720432016682,43.42068533483573,42.71781388496063,42.02707732475382,41.3241357387147,40.65990683717169,39.96632771283659,39.2815401707859,38.60035547561059,37.92774504752429,37.24885854380338,36.58614564540491,35.93946454576653,35.29615535271738,34.658137702933175,34.04175483607099,33.443042378001195,32.84823290393853,32.255930507085175,31.644851919092797,31.108340506552835,30.53522278187412,29.956586680317393,29.37784468395963,28.81990738068348,28.260062884073328,27.697404904840404,27.154317456317877,26.617586737581604,26.07883131925092,25.54504394259242,25.031503981393712,24.514265119667378,24.02084432596267,23.52191720772204,23.037383081699218,22.55452213645277,22.07161400038502,21.564950058091554,21.122742521306584,20.656552276762994,20.203875376114446,19.745324391393847,19.311250219948334,18.875790131300597,18.452443937098174,18.035595099200574,17.628669270981405,17.225011277531475,16.834946689442848,16.455153412554882,16.084944050130673,15.732973486414759,15.40586680012703,15.102948377821132,14.830881669956733,14.585831705467012,14.369648966411358,14.202537800446734,14.053462285864326,13.930121635037404,13.827593213184722,13.744535453093421,13.679931285041146,13.630986778861388,13.597024651768024,13.575292393031154,13.562973715433602,13.55740250072822,13.555869463150685,13.556725546047364,13.558428011138727,13.560256318516316,13.559798034049544,13.558336030235928,13.55498997476936,13.548593719894756,13.539822214192561,13.527602356152489,13.511527887371992,13.491707043713657,13.468842874853157,13.44242079545244,13.412860152645342,13.380765491100519,13.346626239251732,13.311469121176971,13.276172392228283,13.2408613541855,13.205691395577242,13.171136195940422,13.136316192123392,13.107600128233388,13.078442360939828,13.051278183171195,13.026154308026474,13.004056804757466,12.982911161818874,12.962889764713287,12.944836532108742,12.928825317355358,12.914470002987064,12.901733035482263,12.891515430760565,12.88267464347882,12.874914811146109,12.866931353856904,12.857586517443137,12.847224912867183,12.837288558331835,12.827601418949024,12.82382294828032,12.828520247941073,12.84694330030814,12.88018950482055,12.934132610348215,13.01767075917088,13.136564762209689,13.288066071222483,13.476439990056127,13.682013218975047,13.900727414166468,14.106285297581843,14.303359866969235,14.49875456598402,14.7117106142712,14.95230287846372,15.22086821063034,15.513009737248645,15.847982965915323,16.154842172110843,16.49458467761453,16.83505619198734,17.192201043267737,17.537898478638052,17.901804078610716,18.26651228752909,18.64754928604625,19.037397585657395,19.443193492774128,19.85710826259463,20.298420924913312,20.753057915529705,21.234755202248238,21.726587548692436,22.24308305072587,22.777970608151143,23.333916224352237,23.93140436991987,24.487947257224093,25.090550857789992,25.718216821219674,26.364951568869696,27.017653973146025,27.68107899806005,28.36299988815162,29.0508524489941,29.75324868363302,30.46824037287438,31.210222928113065,31.966100628733553,32.748859906624794,33.53904676730187,34.35863679148545,35.17948996076827,36.017209749520994,36.86491620069493,37.76095867564544,38.57921769751167,39.43247850406166,40.28923803737506,41.1451401176164,42.000024257303004,42.854478989447294,43.70953247282674,44.56733947049873,45.42073752088448,46.28832006333068,47.143595643491054,48.000088603381464,48.837182010813535,49.679795969196626,50.585797928782966,51.34748056415185,52.17294707130153,52.99746966556278,53.83974158406947,54.6143790509287,55.42509648041159,56.23006070391923,57.03051046789188,57.83604132240703,58.64166849132267,59.45737623791698,60.25660152250603,61.06069769099684,61.864777861700155,62.66232204132237,63.46356601879729,64.26091945848499,65.05235118207678,65.90844038498254,66.65641099732314,67.45983660507827,68.26307956800729,69.08908853467995,69.86078389841728,70.65445299212253,71.43613326158015,72.20829341613579,72.9688414102024,73.71318872201105,74.45184785832183,75.1853347540168,75.91026599202053,76.62774083515785,77.34267188549258,78.04880756067531,78.73319746349904,79.39402950496688,80.08473008222752,80.69246080644453,81.32406323593239,81.96542274366588,82.62203151230366,83.26328546308288,83.92859307211059,84.57306428751521,85.20209169756907,85.82241224273449,86.41598534378055,87.00525454328778,87.58612644081761,88.17560326961458,88.77147198122124,89.39291890080099,90.02475017892023,90.68077428342431,91.35154334238503,92.06325182910068,92.7201361691242,93.41892478055736,94.09442020085342,94.7423716605501,95.3461013067781,95.89605995932885,96.37373014521768,96.76795143003653,97.08136238172048,97.31101166334076,97.47135638048583,97.56607644688987,97.60369354928842,97.5994304814924,97.56514535314344,97.52012347594972,97.46888213349816,97.41558109941903,97.3662490410273,97.31990373600352,97.27125567391039,97.22163238143483,97.17246150339776,97.11869109035946,97.05666444929577,96.98535476623006,96.90344895476899,96.80813245012763,96.69089359657602,96.55516231530642,96.389788482395,96.19606767578232,95.9703387352869,95.69258575189733,95.42825468222796,95.11449363957588,94.76973388082112,94.38538715785306,94.00535631196863,93.59093703976087,93.15376990099413,92.7030755453718,92.23148742805546,91.74381945847878,91.24055361041825,90.71717680934464,90.17303982686032,89.60516908268565,89.0059342660539,88.38410344002546,87.72994467074375,87.0526376175028,86.2891978918794,85.62577710236194,84.87654540398428,84.12451366413511,83.32958792728637,82.57356845398004,81.76781914448785,80.96758614842736,80.15988535048085,79.35613803332531,78.56553327502579,77.79738581181738,77.03968131977962,76.28137814478954,75.52391387052029,74.75245314650499,73.96227312869613,73.15688967930474,72.31560350419251,71.43316851551666,70.66214311467746,69.8485036141751,69.04711858548947,68.26076918686842,67.5270070020675,66.79475531494978,66.06372545560467,65.3457846161974,64.61161229135242,63.897671362894634,63.18419394786657,62.48792835120246,61.7905166649544,61.09964396733139,60.40774441234134,59.72054281010962,59.02666688465806,58.32714475588418,57.58602217136085,56.92512375073354,56.21733081934717,55.51757597685196,54.81416148034435,54.14815880325259,53.466733166978166,52.791437338496856,52.118007209891694,51.441613271087,50.755349230282846,50.07448938694038,49.37368351522837,48.671135146904646,47.968399371200924,47.25539049166163,46.54642028254961,45.84164516606072,45.1211395199912,44.37642142037155,43.6952339208997,42.97371404423655,42.25482912206795,41.52485770100871,40.79682486790331,40.06842456776241,39.35029638194141,38.6298203378244,37.92001627270243,37.21940886896043,36.51554194790139,35.8236381729032,35.1480227707949,34.47403442336467,33.754938131218246,33.1613405268784,32.51045796156795,31.87357814967108,31.204886670186127,30.595250943342588,29.956973776508356,29.3242922233317,28.687051375866325,28.05855420230475,27.43515017467783,26.821967541544876,26.210935470573677,25.61365665563483,25.038496006706016,24.476983651435575,23.934140487195847,23.403307331528627,22.878622495440318,22.314364690039078,21.820586206887402,21.29465284480847,20.77362627026633,20.239518192124784,19.742925284499268,19.244846193789407,18.750701484621725,18.27768122437543,17.81931893903704,17.37884757705732,16.958700498980132,16.56073472723521,16.18473796017047,15.832686999724888,15.496926179567417,15.185055520072924,14.887316963253813,14.610537458631736,14.339843998695637,14.136037974331272,13.946815947070279,13.793764415681762,13.661967735998395,13.555473290749791,13.462256272335985,13.384154401299948,13.326266428771138,13.28503999379707,13.2587280556355,13.243085228833015,13.232963803594906,13.224752623483031,13.215744689250029,13.20409075454225,13.189214633168698,13.171407359854538,13.152359670320594,13.130836996644687,13.111855083170916,13.09171765907659,13.069870857238714,13.043927516479236,13.014722290058025,12.98036154165897,12.940933465933746,12.895631777757377,12.845910986047437,12.792486088936426,12.737636593788077,12.683989585597686,12.629707802403578,12.575410282844771,12.52089045320448,12.46506878826495,12.409422583555747,12.353812872621477,12.300164929340962,12.253926859555458,12.206562541100745,12.160185641124988,12.11480052955086,12.072651025920402,12.032435210936482,11.994958699262284,11.962617921682334,11.934930324743133,11.913903028339373,11.902812263297667,11.904877136758984,11.924853125648678,11.968898774095859,12.044124524062376,12.159501923220871,12.316140111333471,12.506894982873138,12.736708980492038,12.947849099857967,13.171627528322068,13.397472362752586,13.63880897620394,13.881932017561509,14.131048957566748,14.393978405662791,14.681764436615985,14.992067414336375,15.317834515171095,15.652827889540454,16.004249678314782,16.36039294559772,16.724976792178367,17.132142461282697,17.488851203500825,17.897502426121793,18.316708852548267,18.773779736625976,19.206821411493284,19.676573395908548,20.155950026489304,20.661230157565377,21.179580700435658,21.724716104078524,22.28720400749854,22.868833644461446,23.476763168818387,24.09547408582074,24.736894762282432,25.385936706257112,26.05500715431293,26.72891273856389,27.47188766616888,28.120333414734077,28.83878920431244,29.569989113829692,30.327251548679904,31.052582733180135,31.821861275162156,32.595466674027854,33.39340941213812,34.193962475319196,35.01391174402647,35.84156650116145,36.66562395883252,37.49211564402016,38.328749086731705,39.15941293330937,39.987567039475564,40.81348605711854,41.632335740555234,42.513142128661606,43.28123938779465,44.09826275921217,44.931075743349105,45.77639693120781,46.584743231062006,47.40881800848739,48.24400527978662,49.06928103255209,49.89924831886531,50.727072105221325,51.55149842201007,52.37659072147185,53.189868761092065,54.010780448584946,54.826030477305075,55.639189762008954,56.46345627318075,57.289322289907126,58.16182424601839,58.931740773792406,59.75712336178918,60.57852232976335,61.42448656913605,62.23262468050724,63.05898197571346,63.88673533349391,64.70145763794373,65.51443915126501,66.31959123675782,67.12276798160069,67.9128797173079,68.70493514122535,69.49833181076993,70.30101238528198,71.09310421139148,71.91514752815252,72.71519017041334,73.57128709134463,74.3326718991128,75.13418622349137,75.92353786187667,76.71536934407781,77.47174253924929,78.23361594350023,78.98497402464972,79.73086676256713,80.45365208038419,81.16667218295184,81.85937986353815,82.53959956483276,83.21776007838709,83.8977639822225,84.55517556532797,85.2119610126344,85.88545398360937,86.57913547954097,87.32241499433337,88.02359853461884,88.77334321397919,89.53687192187009,90.31522779703978,91.09554032385809,91.87176382908906,92.65362924677375,93.3972186109262,94.11455107985383,94.78694853285397,95.39919651053647,95.9169460451887,96.35010192732831,96.68922576456663,96.93605526107362,97.08021160344374,97.14203802887648,97.13341365532935,97.08241800413555,97.00388472913984,96.9112935795647,96.81577746639036,96.73067975117033,96.65400998196174,96.58408953167624,96.52070995703463,96.4669149581206,96.4143580457386,96.3584388541639,96.29397712827516,96.21789216251724,96.12199857654649,96.00231568500064,95.85660634743394,95.67702307605778,95.46284498690406,95.20896188523508,94.89965669001727,94.5778546515539,94.19584698799996,93.77065157350549,93.3062994492403,92.80651098863669,92.27673150969119,91.70583378062791,91.11042378353517,90.46792646102112,89.79219768116991,89.0642623040438,88.29491194484775,87.48493184560965,86.62951291671915,85.73785924763224,84.84368829322938,83.94545572521915,83.05289956987573,82.16307188802246,81.39181494802081,80.62001886887666,79.88596258154232,79.16931134265666,78.46527360172661,77.76164486695369,77.04201159984375,76.31713016393596,75.57918008606761,74.84372205639293,74.13256220957791,73.43764827861906,72.75475641929428,72.0856115427853,71.34501826578158,70.70247368400759,69.97107274882337,69.20600464149389,68.38868792261913,67.60061042311858,66.7753659404288,65.94423959166083,65.1218381891764,64.31649325239111,63.54641093790029,62.80747626536581,62.12310543467306,61.46491162872333,60.83315829769731,60.210411427691994,59.58976663206665,58.96934565778467,58.33782414047918,57.65199623223523,57.06076202224078,56.39844362913023,55.733959970438,55.030932137279066,54.36745817985739,53.68878670845331,53.00247657607103,52.32430704183157,51.64054336766547,50.948164230173795,50.24697297962924,49.53466370535001,48.81595675275876,48.087076326952236,47.364023660951354,46.63834955692127,45.92392859537257,45.21015867593274,44.452851556156176,43.799340500787366,43.091750956116016,42.38817879675616,41.669739600741636,40.97794315918766,40.26786236226688,39.57869216993069,38.90379172962895,38.2433931062485,37.58438251508422,36.95407723785235,36.321310020961704,35.69805703606491,35.077857011685204,34.45881800493173,33.838070593917564,33.21605247429545,32.604810323007584,31.954669960258634,31.39637628370481,30.79880320730427,30.211330424403705,29.616484758953085,29.04689839346314,28.46889669435847,27.897314965660133,27.342413907724826,26.786139387657638,26.2347798877863,25.686729632589277,25.154099055426173,24.63086452874102,24.119804617686185,23.619520734816103,23.12294653699911,22.62609428331485,22.127809165128507,21.604313990088556,21.137957013320356,20.646624468041626,20.15620433813032,19.653258108436532,19.17096668082979,18.683860691003492,18.2146843500827,17.76124178787091,17.318988264172756,16.893648456477713,16.491278419388326,16.096030745400007,15.7196838153899,15.36346511228395,15.02110261935229,14.704557125668524,14.41526571992242,14.151963789196689,13.912652674029795,13.730702062611558,13.569708041244807,13.437374588749908,13.328399814687664,13.245063140681784,13.185221354440774,13.147701319004424,13.131990020409367,13.13361832415308,13.148527918066554,13.172677370311266,13.200463744083601,13.2294266481109,13.256523071123254,13.279325661030107,13.294308835821635,13.302314791810494,13.304310336104749,13.300626477455696,13.29158615663134,13.278085875706426,13.26067740335648,13.24017776141864,13.217918046776466,13.194446812497663,13.170097673066419,13.145024751397994,13.118472079762306,13.090141449180585,13.059667877425806,13.028056300228652,12.995536887894385,12.961697054179863,12.926500872541368,12.889144859688155,12.849072015902573,12.807444746935714,12.762967070597622,12.722397532846214,12.681915785359264,12.644641760609924,12.613882617853243,12.590845002893234,12.580177767373355,12.587145686218737,12.614619245778089,12.676014371172926,12.780859733815515,12.935712427185152,13.137702348526735,13.372767155659945,13.62761374494011,13.910915929401643,14.147762185381062,14.409662755853187,14.66969353854971,14.94213986272867,15.189831354275993,15.462711756714576,15.75453386439295,16.079669041243665,16.42890464389605,16.802999392935767,17.18154432965036,17.56331702868816,17.943701023605183,18.329586956804636,18.724944368577898,19.141059813281327,19.57446025521685,20.025930714535253,20.533631427535497,20.991889095511034,21.507747832296445,22.04539354487427,22.622871782135476,23.193492436819643,23.789161014944547,24.406477953837047,25.034822068718775,25.694941308896944,26.358971847236504,27.041175032027493,27.737051934471005,28.446419991803168,29.174504104661075,29.90938964653455,30.6678041968511,31.443030265771327,32.23319634230953,33.09239602689205,33.8602526462471,34.69211369853791,35.53709048370554,36.40166504586413,37.22926767649979,38.077335018625085,38.926052770253605,39.77321302500526,40.62926633853205,41.49474138794716,42.353451753629095,43.21943085488602,44.08724914728077,44.96061911482343,45.83318125279472,46.689343209006246,47.553754492550496,48.41559809601312,49.33094300318761,50.12637281050014,50.98271050384409,51.82879972397211,52.69861290247949,53.504622305746715,54.34099279670788,55.16261433734972,55.98194894887249,56.79567297621864,57.60763831712406,58.402775803672924,59.196792683505,59.98433905821446,60.77725474834428,61.55569401832579,62.3364849548031,63.12152678440679,63.923892087198645,64.76070149541333,65.51131312648832,66.31438975611462,67.11200286243694,67.9322202438032,68.71244034563074,69.50676701584331,70.31844648255662,71.11757990382127,71.94104797088133,72.75690284940842,73.5732482090244,74.36859285855265,75.15073127237522,75.92988002664957,76.69444510257384,77.46281570376468,78.22131854920718,78.96365320459877,79.74052606153101,80.43514825430933,81.16894257541485,81.89090842228657,82.60324445504992,83.26204155917928,83.92021211294973,84.56719784721027,85.19895353869528,85.84112344514672,86.47788930784341,87.10958614170374,87.75002599544223,88.39866770143901,89.04153118214997,89.68374202288075,90.32489800553789,90.96342566747433,91.59438796500689,92.24498903848476,92.81074544375754,93.37197036036893,93.89207104971113,94.35327610008146,94.75065659404387,95.07582020178621,95.33349267325995,95.5208551989617,95.64218362334186,95.70583894593565,95.72083858535562,95.70532534965167,95.66792394888373,95.62299892576677,95.58287418535112,95.5586479500988,95.54623527855236,95.54838390315714,95.5628104894704,95.58266784929201,95.6030540226431,95.6178406474444,95.62334622469375,95.61389210754984,95.58546424567302,95.53775046217396,95.47042540329093,95.38189050526779,95.27231081562967,95.14039151707065,94.98114615488937,94.79595456904848,94.57712589111168,94.30502654187241,94.0304139619808,93.69176200360735,93.30205806887447,92.84299316939503,92.34722200604863,91.7663222792661,91.10082383155247,90.3647400245438,89.55358480899046,88.67962277615486,87.75898627481244,86.83164878344506,85.89392458100806,84.98312018695697,84.09110734140425,83.22053516549784,82.37059655768083,81.51130889897638,80.6213677867045,79.8372333034084,78.99658939259537,78.15920450137683,77.3378362244972,76.59845078764184,75.90623323449456,75.28028363921591,74.69946902618514,74.13823591771741,73.58926315032902,73.01442886324682,72.42133484704394,71.8050464632933,71.17668553527494,70.53019053145982,69.85274719254427,69.14048390587229,68.39815857389067,67.55084675718265,66.78673583610902,65.95384626769643,65.1579951232866,64.40407549632113,63.73892956366921,63.10240506874955,62.48612099658038,61.877844451924254,61.2413852391432,60.57939748638436,59.9102866244527,59.20889284716339,58.51579205802327,57.82147967269608,57.1330601068886,56.448325589667455,55.77408815524518,55.09640759803418,54.387922317419566,53.77097007214962,53.100763615936174,52.428837232568846,51.74410769297905,51.07047803814087,50.36499543154317,49.65484375299274,48.93333425330606,48.21406528106031,47.50732429056846,46.799266364115425,46.11700428144923,45.43469520766204,44.76046490032448,44.080500138423695,43.40627063282798,42.72090332375567,42.032285460935924,41.312419425960584,40.68506824508301,40.026918418534805,39.38075965079924,38.7332951203642,38.124040692507265,37.50063061304808,36.893724838643344,36.28245171595495,35.66165234795892,35.04490574668462,34.431395883227275,33.82915872651343,33.228640295762226,32.647151020252515,32.070055178772144,31.521329002089967,30.985626708545563,30.45311474209177,29.89987403228835,29.408075379717378,28.89231769446358,28.37132374971215,27.849169857752184,27.33913443925614,26.823901274902386,26.3164406922014,25.816508261794663,25.3199518095995,24.840864446097978,24.36541193539426,23.9094356226399,23.459832666142173,23.02159756732068,22.58578251158759,22.160302930262592,21.739615578862875,21.324099591302762,20.882804193709816,20.48774128222979,20.06777441651814,19.654946642782622,19.237864301761334,18.83766010810714,18.43663056979553,18.046690171361867,17.657797373368048,17.280894896793704,16.909418228430784,16.546123189136896,16.191923885995557,15.848332190690087,15.517263279752841,15.18048304874875,14.901071551642913,14.621598079984874,14.36329376050338,14.122297176772289,13.918590711736078,13.733067493957476,13.56407340441067,13.417699785686995,13.28897743784772,13.177705478642695,13.08214183263871,13.003672606470353,12.939114480198246,12.887136086026908,12.844076821860854,12.808390512869646,12.78096285655364,12.760035336260003,12.743873032977778,12.734876477530397,12.730888905037721,12.732021261657552,12.736789395573686,12.743318280118135,12.749985712516295,12.75503823745879,12.7573747894502,12.755653038254927,12.748609045220274,12.736733348703986,12.720278053603852,12.699182066934902,12.673887617151026,12.64424996058955,12.609681481114965,12.570584874765228,12.527420610801729,12.47972723747885,12.437891452855434,12.395081972727123,12.353544023573425,12.312812719931886,12.274217623885507,12.235059982789169,12.19799433062224,12.162915582336614,12.131734133343587,12.105422424972172,12.085629933591978,12.072699195031637,12.067337621696142,12.068875820005523,12.077039242492203,12.093879678027644,12.120355256226002,12.157821985657945,12.205140933484184,12.263422468517794,12.351398099546666,12.469277086316119,12.618902336082883,12.799509775348769,13.007042001113954,13.229936354341266,13.449553611264228,13.664762604053399,13.868819858452165,14.071944522975317,14.27831956434743,14.502344471698313,14.748997642448343,15.022939158058406,15.317388178932346,15.631816079886379,15.957403266444384,16.30709952402377,16.62537510383593,16.969487364992307,17.316885781098808,17.680796702900576,18.044845463696948,18.426893091097668,18.821653641068302,19.23798607518718,19.665376908095897,20.11464424577043,20.574676451305834,21.05694454061305,21.550792949520208,22.058992669108438,22.58142263492163,23.12021258518881,23.67461171466279,24.24405559402453,24.854933216895045,25.428056590695867,26.04741048432807,26.676116907950135,27.318690649380745,27.974347081195926,28.640046428333807,29.33227936571473,30.026996213540908,30.738739976733118,31.46224141719384,32.196977995064046,32.9390186933428,33.6992124387242,34.45800073442592,35.29928555496942,35.99922454150304,36.77991969198379,37.55958444661894,38.37607981819131,39.13150413296569,39.918643105069016,40.71868077223866,41.518904071226125,42.31689379304569,43.11973734529358,43.91645562524157,44.71900291114211,45.513641747017076,46.30083183568989,47.09485538611054,47.87967052645444,48.65633282721372,49.44403584974288,50.27613461529812,50.98866259339501,51.75767550763732,52.5181746501876,53.307755978088956,54.0449631113909,54.804597727094276,55.56550649664892,56.33400159422262,57.09846291711386,57.85616813147118,58.62837002554821,59.39572438342027,60.16318973846965,60.925218919649964,61.69579814400426,62.46084759108703,63.22372379474745,63.97944185739321,64.79314907914568,65.50128696024078,66.2612224784508,67.01403175917356,67.79369482770626,68.51264270619677,69.24267384413145,69.96124383252803,70.67055774568598,71.37849324123016,72.07083838683158,72.75706129015653,73.4485483637673,74.13801447430704,74.83105888455069,75.52351607800458,76.20727827081286,76.88144279233019,77.53655847743269,78.21513356289748,78.80891339176542,79.43389993023352,80.05828002333159,80.69743999260452,81.33222680708315,81.99355904887,82.6665254521629,83.3489687905125,84.03259197017246,84.7203149198239,85.3971311410665,86.06617669857708,86.73107454936071,87.38646867099696,88.04693556785955,88.70650126594882,89.37421855835473,90.04740814692346,90.76908839240375,91.43705457459048,92.1473752550897,92.86072472551176,93.5782597689592,94.27824389549188,94.96351957848779,95.63444606992239,96.24359268012371,96.80697392836522,97.30340886283926,97.72293426387002,98.05791682243668,98.30767101518103,98.4721157072282,98.55712684862588,98.57605581389203,98.53671569838491,98.45194178935537,98.33369750899364,98.2030021560272,98.05817557743264,97.91223423326126,97.77307114810617,97.63673561580177,97.49706820498052,97.36095161866933,97.23545820437386,97.11293241581164,97.0001072877004,96.89859979385022,96.80921916083705,96.7300703355941,96.65642383977277,96.57545650622848,96.50599346377759,96.41547258641009,96.30399219209949,96.16631748046368,96.014759428635,95.82290350714912,95.59652034678201,95.3415732755312,95.05999878588445,94.75180898071444,94.41375275652393,94.05453534637039,93.65945305192837,93.236315980025,92.78000796255117,92.29448513299728,91.78277742344592,91.2454718555732,90.62040029453269,90.04705044117318,89.38600781303947,88.68391423777233,87.91492566106088,87.15848793513385,86.35228261750699,85.5384588653774,84.72295401625243,83.93222915453491,83.16034465149633,82.4208913657588,81.71146567787319,81.01717776336136,80.33407064928929,79.64657866271887,78.97544288426796,78.32159371421565,77.71874645362682,77.15483840208323,76.66011320481837,76.13984667319083,75.62083859602879,75.06346158152762,74.50471781844179,73.88749335705677,73.22703777081307,72.52259391913552,71.78659092614393,71.05992906465472,70.33230497064594,69.59459511630392,68.8624812777771,68.1317144779777,67.3971527156447,66.67512742563301,65.95134886329994,65.2305515847894,64.47980349787598,63.81915831914934,63.12352299885388,62.44244335789549,61.76502406509867,61.11248895137533,60.456565514056656,59.80739068263487,59.142347077057565,58.49191082627748,57.823283089690726,57.14772270056536,56.46110456119652,55.76950242587797,55.05895975077517,54.35989250050971,53.655648149940454,52.963179245908336,52.269733197118654,51.557241621606344,50.89647117375973,50.21143505759242,49.527387257966325,48.84654560077052,48.16224079520744,47.48162798531531,46.80393264750135,46.12417773613415,45.42923944520538,44.73325070597464,44.01818330605273,43.305195259197646,42.57146818171004,41.84291210860933,41.11855695566831,40.42151378990935,39.72035995494977,39.03570430156176,38.33861685964636,37.68521710419716,37.01319970111951,36.33225583871201,35.64811943897157,34.96959086500311,34.30157592030246,33.62374361183021,32.95749542977631,32.2827126984736,31.627674340770206,30.977887909651532,30.34106808970765,29.722948389206522,29.11520998496569,28.459999544391742,27.928688574236453,27.337237271096278,26.75964754051057,26.15819490188627,25.607845775941882,25.052358549493864,24.51901880473719,23.99427293511845,23.489883330921064,22.979219453933197,22.477786128020632,21.96124271818734,21.446818766549825,20.9349073076878,20.429911103100316,19.923779225960583,19.43212096951625,18.943136995636095,18.439101648349492,18.02025081171106,17.57607251100682,17.142806410612877,16.72271996533607,16.337450663275764,15.961279954729514,15.60006851176396,15.272207837948864,14.967551971329906,14.69554031460497,14.454385709982358,14.252514977859937,14.078778803741526,13.933019467226995,13.81219245319233,13.717342441808265,13.643789400238763,13.590712938652064,13.553670729991891,13.537373823804264,13.529020350128826,13.526291685348204,13.524805864361626,13.523125516500205,13.517943084026149,13.509538202264196,13.495678095489508,13.47830750328431,13.45858693257551,13.437930263403002,13.415506586062131,13.392996308892164,13.369194480483051,13.344141567477976,13.316177000433417,13.287037439796224,13.256749557068378,13.225471902573393,13.197277680170156,13.169773082270714,13.143352069393393,13.118106052785182,13.093804931688725,13.067854470493485,13.039526792499668,13.008676817541927,12.974548698566995,12.937319797290126,12.897219382699664,12.854882584672216,12.811817941606986,12.769596924974486,12.728143263790065,12.69148001361894,12.65891888081111,12.630531325067752,12.605441177227453,12.586881387143656,12.569338844110062,12.553773016369696,12.539907212649366,12.527009739714712,12.514479576986282,12.502849032850582,12.492563514295078,12.484145039753486,12.477520721551205,12.47237827843862,12.469129757493972,12.4682929917239,12.470143962456426,12.474718367696058,12.482429374688705,12.493230848657523,12.505857467546354,12.52050071617477,12.533489146284186,12.545852323307313,12.555615441057094,12.562424455776402,12.566906121498276,12.569326644011271,12.570432781592555,12.571202192264591,12.572529536841152,12.57524518254657,12.579531215108743,12.585345188817893,12.593230920162537,12.60479231297435,12.62399421382558,12.646659267822262,12.683534522608033,12.7346206073229,12.811593887058121,12.907520072305706,13.036069144605781,13.18936516767539,13.366978576712963,13.557541279995647,13.755193565922713,13.960463630205771,14.163021757604339,14.364534063539931,14.56427000600652,14.766699159524093,14.98052665417161,15.211468596912551,15.455718087262044,15.73216349900935,15.990392937676521,16.284129005589552,16.585852982149838,16.9141652135025,17.2333078139216,17.56771545993241,17.90745683162428,18.25384656934978,18.6049710468985,18.964830656116714,19.33848179653208,19.72209570791744,20.123736040417988,20.544979886202153,20.98122832186702,21.434943747801967,21.910690199595233,22.408112107352437,22.9708260399675,23.463032611175247,24.007984619127377,24.570001801672838,25.154549545537538,25.73170246970125,26.325445444399225,26.94308301993953,27.56789009655356,28.21455676194907,28.871323560430714,29.560902405662635,30.230536205129614,30.93281831338337,31.63460901384853,32.35558585775344,33.082631820608356,33.83748155374715,34.58905822366079,35.4201450233251,36.15789328841034,36.96049055311965,37.758864720355525,38.57917595629404,39.361752823209585,40.17648703211691,40.9711686652181,41.77677215888725,42.57504813530789,43.37033467879589,44.16289812940665,44.95691866431727,45.73993468023979,46.53053607526365,47.30981313769555,48.091117389847184,48.8693703891113,49.64501721492574,50.453646554552314,51.18080093322163,51.95397731313057,52.71687110074331,53.460983913085734,54.209678470270504,54.95125419388154,55.705479326164756,56.44176486780609,57.191388196363846,57.9317286883966,58.67575558977489,59.42464066466645,60.17425351551753,60.909661006593986,61.66186779930397,62.3980395190654,63.133099614259784,63.858387439200435,64.62777959327774,65.3096450986457,66.03220124198539,66.74259458336958,67.4595074046531,68.1640276462545,68.86906076128214,69.56987983635523,70.26222934680773,70.95441220212425,71.62774389216531,72.29657070086354,72.94559958028596,73.57842795805131,74.19304957703238,74.79023580163394,75.37394332908079,75.94180526931747,76.51324471196662,77.11014829388336,77.6731369215783,78.26982823865974,78.88343414191084,79.4965795555693,80.12436916390729,80.74572852003467,81.35966172263947,81.96592015323942,82.56399306714893,83.15641953919499,83.7440952896498,84.33381195966881,84.915824396345,85.49393011393985,86.1263387300445,86.66487219423601,87.27227872425523,87.88876978775696,88.55338073932919,89.18727022665131,89.87135855180036,90.55283516516056,91.24073988763016,91.92625535041161,92.59862114285153,93.24721515144444,93.87589923559568,94.4763529336021,95.0451343825362,95.57699620510878,96.06251926922515,96.49505902989733,96.85816238949751,97.18029560994007,97.37913823603446,97.52199715540294,97.60080110555867,97.6332752986101,97.62457872870577,97.59047713870181,97.54278722318251,97.49081030787623,97.44696145926639,97.41402814989736,97.38966722722017,97.3693711743246,97.34771121499323,97.31817936670025,97.27622119541122,97.22299821596643,97.14960551790116,97.05903781421974,96.94970179433935,96.84338184887068,96.7141743661948,96.56757643637076,96.39670656037532,96.21018468804107,95.99479202311971,95.75291904648682,95.48534724025511,95.19007734890272,94.8660092000064,94.50650703030725,94.10713072744285,93.65243313020463,93.14370132971696,92.56602500589929,91.91458822563588,91.16570199676143,90.34447791935959,89.39136707657265,88.47330348620248,87.41389259196835,86.33625047001317,85.20648984991728,84.11888433536143,83.0300682927783,82.01006360383055,81.06588759433514,80.18914025833175,79.40034980492072,78.72455569193886,78.18999643150913,77.77450725434451,77.43954388403012,77.13599583806887,76.82580688456203,76.46546390735104,76.04690623988463,75.52470939137207,75.01434805332467,74.43179525212055,73.82742742899808,73.18770980919084,72.53524525591908,71.84782420460334,71.12526554037493,70.41176169156395,69.70415569882041,69.01039939565696,68.30902503440065,67.63787266625218,66.97993306230305,66.34429528632366,65.7012638137715,65.0755134203865,64.43748564852086,63.79468339935102,63.10989582276099,62.49645931524845,61.84864901298349,61.20075404974896,60.53717945630144,59.89771304353618,59.243086067265175,58.59843320302864,57.953658323103625,57.308359002672894,56.66767551449257,56.03422582086267,55.40823614584078,54.77640642778149,54.13498936036726,53.480667735878704,52.81522232710786,52.13609111184712,51.454832575884986,50.74918139487803,50.103724520175874,49.43857508048176,48.780188415307464,48.1217825478427,47.46860029499475,46.81458077547338,46.14323114941223,45.470709716027905,44.778118536460724,44.09335364719222,43.40572988040862,42.72768020924275,42.05502807626763,41.4027389647605,40.70365403203143,40.122916082794035,39.483809439875365,38.85082149029923,38.19055408768201,37.58522963545205,36.957823739550825,36.32738623836519,35.71189498773962,35.09379568061404,34.484936690870946,33.887469210794684,33.28902192181906,32.69844194967184,32.115158264095626,31.5384441117928,30.978043551448607,30.432041157695316,29.890171777733258,29.319497260416846,28.84467985358672,28.329506160163497,27.821733029644495,27.313765224208783,26.8349067955131,26.362268858754003,25.907115940737082,25.472952779935248,25.05947150355089,24.663966525258964,24.27895481041272,23.904747551841456,23.520952498959986,23.141480455894282,22.75609589602542,22.36881498212277,21.97379042883576,21.58014537937058,21.159272251450247,20.793120502435148,20.405175985494758,20.020591658229595,19.62334774779964,19.25693486262291,18.882499893742917,18.51544257370593,18.155980444791528,17.80806377349596,17.473165831588446,17.148243165782848,16.838180089802083,16.538567874611434,16.254176821324624,15.979821581687716,15.728216300103034,15.490061682792899,15.271864597450186,15.055001016445525,14.88582418576648,14.718159214871184,14.567673839321621,14.425822168976964,14.305787273942167,14.193003529126011,14.093589828131336,14.00695509110287,13.93339827921652,13.869568244945249,13.817133316151429,13.771768864932017,13.733687847820423,13.702395364377832,13.676848214183122,13.654455040810078,13.635607106494744,13.620275471037246,13.607034782599904,13.597449722468658,13.590399965725021,13.584849398756832,13.57937036888121,13.572100906042696,13.56197244904118,13.548394411355945,13.531857094446725,13.511408426485017,13.486897042401958,13.457743065423509,13.423856686720303,13.386051632219516,13.345362894312126,13.303258394039517,13.26095645680041,13.219298424262174,13.17785198031142,13.136003657033497,13.099243661739544,13.061310100477721,13.023771711599158,12.986642673732211,12.951119457711009,12.915785644296644,12.881661284043536,12.849519179556898,12.819660411462738,12.7928620053043,12.769389848795694,12.749424488894928,12.732203217588841,12.717307148647393,12.704887412087622,12.693376521980621,12.683229792017997,12.674677535285051,12.667753394837172,12.664667480068477,12.66539568791754,12.670524721561675,12.679604660966637,12.692431521562856,12.710161906612495,12.73386355339862,12.762588628932248,12.801007667342848,12.850264989804757,12.915756444023344,12.997976767830103,13.106083242517549,13.251906710321503,13.436481304041088,13.650960132148098,13.892604115616784,14.135394087135332,14.378637937400233,14.584555490650867,14.803577901062138,15.024640277604254,15.264584774131341,15.515782565878629,15.793558680675353,16.091810916422954,16.4117702411065,16.73823320065098,17.062463809695878,17.3866512820134,17.71651491258385,18.038540748066268,18.37010146022206,18.7061361024435,19.064149398422522,19.44015219175725,19.83587943648417,20.279259906705732,20.703513850587022,21.157509458098225,21.619639771414676,22.09603191218612,22.579438399343218,23.07235112324151,23.577160493279706,24.092231118807803,24.629040143364925,25.177294969947795,25.74097891946745,26.31770972817008,26.915013677472178,27.518365371019154,28.14206135324548,28.777500555079627,29.427053381253906,30.086839297523355,30.793965022923427,31.466691414712113,32.16875042772695,32.891525278851724,33.61818095319817,34.359518842656435,35.11027433105991,35.86376646096189,36.62648048323735,37.39929480299899,38.157494148813555,38.91588021296866,39.68360639947335,40.449028460860006,41.217706255278074,42.0451702335284,42.75955611248991,43.549424008870005,44.34029581525924,45.16364320062327,45.932067549111665,46.729274370971076,47.535738338187784,48.328622157505066,49.121862694308234,49.91964661409985,50.71665857495593,51.51407273140584,52.31339435027529,53.11815959223367,53.91244007301057,54.71574248090357,55.50731653404502,56.301080599651314,57.14788148842675,57.87327871953551,58.65878781151598,59.45500719480518,60.26245079239001,61.03057942478836,61.824614227442,62.623037714669785,63.41363234647297,64.20974534854149,64.99718181167039,65.79446758011477,66.57332176107069,67.35487383412246,68.1306625939855,68.91536504167038,69.69492463356775,70.48195257763487,71.24616840510467,72.09186243733947,72.82174802121112,73.61717232854569,74.39976599511833,75.21717734623554,75.9747182242144,76.7719719104327,77.5488123699284,78.32625760759926,79.09874362159479,79.87949635402946,80.63955687744483,81.41818448879263,82.2049957588825,82.99851845930088,83.79866124547257,84.60479899866573,85.41377168484856,86.25285469106186,87.14333464442221,87.93504268353253,88.78546426509071,89.62953343467659,90.4831330439063,91.29083873913339,92.09062083307327,92.88364166880964,93.61553453837087,94.31353397873366,94.95936797418176,95.54914152548508,96.05504703937903,96.4754324415118,96.8085885961815,97.04689817324036,97.18617446156236,97.24413963665666,97.21941523632238,97.16387397162907,97.07513303291925,96.97157190807148,96.87218351135876,96.78521481346353,96.71009790359928,96.6444107257554,96.59004957992923,96.54823505960276,96.51535314378818,96.49107829127132,96.47438598731756,96.46596478954217,96.45907936006628,96.45035705001123,96.43794153915906,96.42433851096474,96.40902804801257,96.39368640953435,96.37938495649055,96.37091388268264,96.35837049600207,96.34324914011772,96.32272055714051,96.29529412607121,96.2570001270725,96.20249303390499,96.12328650368234,96.01630830753211,95.87555848283593,95.69692648380735,95.48949552415702,95.25469629474503,94.99980597495924,94.73024266807126,94.45746561711402,94.17848802980183,93.89961574247941,93.59937583997198,93.32276775848077,93.01565150487653,92.68302439134509,92.30424827523305,91.89979951462998,91.44471515949402,90.93601682178652,90.38649694271396,89.79775816452633,89.18244448049843,88.53688718083889,87.86822830788454,87.18042200525926,86.47612935084645,85.74365755977136,85.00845900903228,84.27474281464474,83.54881392151205,82.8234867031183,82.2096889897752,81.62107438112383,81.07552572257237,80.52960100565815,79.98340572692247,79.40146731483154,78.76735947498781,78.09658550538903,77.40793384498492,76.70644089106602,76.00905367011651,75.33693989766604,74.69491610332253,74.07967804804376,73.46424497211939,72.8383585456654,72.20741334362737,71.5655579636663,70.86892114087452,70.23432525851062,69.58229284980744,68.94605364226209,68.32259632856469,67.70752914842261,67.10722447478258,66.4952667328831,65.89141488467449,65.27218713959483,64.64645017946823,64.01619117462944,63.38009183394595,62.74947892338016,62.10965873532048,61.478825359455044,60.83623382137159,60.17170710696898,59.50715859028142,58.79091535096093,58.12166086686296,57.41838605740896,56.715561782960236,56.01860476575057,55.335363832221326,54.66256616888131,54.00751360015486,53.37810191544591,52.744104612576876,52.11538028398555,51.48413021265339,50.8481103907625,50.2016314312054,49.54897434668801,48.823143382533395,48.200942236141074,47.53276194471649,46.85717586797716,46.16913496022574,45.52755350109832,44.85766501963812,44.177981853988186,43.502300838158746,42.82636391892211,42.14376505263953,41.45970643967557,40.79043602351059,40.11923170965963,39.44348843743991,38.775403756716734,38.107137532424815,37.443223978077455,36.7906400004224,36.083704659833295,35.501471519803374,34.87102490387075,34.25091518992118,33.60379617446244,33.010158471021406,32.39710997489463,31.792138579931102,31.181773424647407,30.579605407835206,29.980990913581383,29.387708383124984,28.797979204123333,28.21765393565636,27.638593248037893,27.07048938840917,26.500115336904443,25.933414123973886,25.372978009406282,24.78943829748176,24.283631183001745,23.757294895818063,23.22979660040249,22.685559015338487,22.171192843395218,21.64389107930629,21.111657642842346,20.588480417714084,20.061921437663198,19.54526211939808,19.027306396124352,18.52027572061894,18.01814458485435,17.53088713727746,17.057134408615934,16.598662915936984,16.15923259962769,15.744451832979042,15.321829219109667,14.988984370230868,14.655024183234321,14.35877150558341,14.081675297265617,13.861456443679089,13.666137845050038,13.509349321708944,13.387135173601791,13.300223801304972,13.241293350475566,13.20500032259838,13.183550840013408,13.17467908725486,13.174920294769363,13.181401961592764,13.191535757534272,13.204462189291176,13.217973877118613,13.231897489858076,13.241012633959606,13.250953001891865,13.260333640986962,13.26968605736591,13.278207185983842,13.288409755093019,13.299682046139798,13.312803968667168,13.324746600768087,13.334836122648888,13.341960769192818,13.346662611750984,13.343631532563087,13.337174676162446,13.326977022652146,13.313440259656305,13.295302634883779,13.272059028534574,13.242050553757739,13.21151114302233,13.173685113018214,13.131672616070913,13.087005978895736,13.043530477288343,12.997968661996103,12.952215774678052,12.908055444850186,12.86630898147427,12.82912332728007,12.79788115280648,12.773879671520332,12.760818221553007,12.761826869528393,12.780259671487668,12.819032122694166,12.8821959558961,12.971115183100947,13.094460183820763,13.222803509543297,13.378140919057472,13.541862232036966,13.71823280822212,13.891370727504254,14.073490063701975,14.258821921243708,14.445647841843293,14.63503304590884,14.832978360642429,15.039734136370628,15.25580572589667,15.493656522331726,15.753205257320662,16.032227111500312,16.336859425793726,16.646120682929357,16.965471140108768,17.314168511130045,17.636543037102467,17.995425326378573,18.36398020059759,18.743909229129336,19.116907609346406,19.498226944490618,19.88839878627326,20.280645127003922,20.68097604126752,21.091082335107497,21.527445779931625,21.972879971998022,22.433345204744263,22.91316427511099,23.405057537022927,23.90360295444633,24.416137167298654,24.93625443510833,25.505605645821657,26.016012788700184,26.576150525190283,27.139477236670746,27.73473770872914,28.306369352690304,28.907402149702495,29.52117247102372,30.149845528133273,30.79196912998444,31.447946883711406,32.1217749951961,32.80508161062357,33.49564444400951,34.20388897593272,34.915516696619854,35.630081210446235,36.35113446743546,37.09221563356211,37.86357486450022,38.57339641636016,39.33292181385784,40.105826808609486,40.88450003834932,41.66544028114571,42.45186809603992,43.25446958216041,44.038733080327376,44.83628219987007,45.62786002310509,46.42193259960744,47.20289880945234,47.98415705116476,48.76474981399239,49.536732019130575,50.306709384367444,51.076461553741275,51.84259304751228,52.6516612470217,53.393090534096615,54.169618824557894,54.94882582452672,55.735395470105836,56.50919203333665,57.301860147663774,58.07960618458435,58.86161283627037,59.64270335829086,60.41734391806708,61.1999059879817,61.98171188259071,62.76529535876789,63.555150739352165,64.33747659399953,65.12636077788115,65.91566056193507,66.70365858799052,67.51816557126821,68.2765166051629,69.0526198126024,69.82710729110276,70.58562685315083,71.34520834766657,72.10385238638466,72.84332742723504,73.5802269670533,74.3240449767761,75.05070208184125,75.78537543414238,76.50663168646791,77.2457279688821,77.96774378379426,78.76336586158374,79.4400201165879,80.17993948187453,80.91796661337644,81.69467142874942,82.40910572768432,83.17287927675416,83.91859472744346,84.678772961696,85.41951933480125,86.1607651769423,86.88499042268477,87.59491172089398,88.29661313218645,88.99527977479202,89.68597403341708,90.37731356012955,91.06582770931568,91.75918221211012,92.51755696013963,93.16541952274844,93.8684826162712,94.5517323325192,95.23078052004655,95.80933464474461,96.36662291033548,96.84011725856318,97.22324915702879,97.50678418044636,97.70133024286778,97.79937956692933,97.82188266424028,97.78142865982943,97.67680747549213,97.5292497286735,97.36279525250332,97.18566189192062,96.99950840151159,96.80754277569572,96.64880216819185,96.48978735967783,96.34693778471608,96.21641564713936,96.11202797836376,96.01385483337486,95.91909239071381,95.82364599619102,95.7164690624636,95.59555963174815,95.45140554975252,95.27270070558896,95.06161282209631,94.8146561690979,94.52589323657317,94.1988561402482,93.83737173314618,93.448267789731,92.97728856269187,92.55878840566338,92.0674320850424,91.55275047848055,90.9719749647903,90.40393691913074,89.77532728087846,89.12167256386304,88.43962826650528,87.72955334038429,86.98431159448981,86.22422038502937,85.44240208326487,84.63521591659813,83.81358424410956,82.97064035332363,82.13072803442172,81.2874215258298,80.4533439764592,79.65817424510361,78.95254488625159,78.27835228227032,77.67145193001905,77.09896983912044,76.5638116705365,75.99765030185517,75.38266217291597,74.7285736646087,74.01279167396203,73.26775346955877,72.5298015084071,71.80814394935696,71.08892380354479,70.37040798099645,69.64618470463789,68.92928196668814,68.21114740947063,67.51842324010842,66.7922206223325,66.19122947604426,65.56873850346038,64.96918129248849,64.35302679533268,63.78160880317434,63.192526169086776,62.6141426155514,62.02512681954217,61.43432976415486,60.82180326036122,60.190435184892664,59.54529105295718,58.879865274418435,58.19201784301154,57.50321773586146,56.82162996209789,56.159026482090916,55.50777651685215,54.82281848796414,54.237166900114595,53.61078443111893,52.98078065247174,52.33258494842144,51.70105195664867,51.04194676647168,50.371206285049055,49.70068565778673,49.02475371555175,48.35381385461186,47.67551785443186,46.9780269180301,46.27115558482678,45.55114315321504,44.82313150807568,44.0938081309797,43.37435693348748,42.65611561914453,41.912815502793286,41.26355738003552,40.59178080639915,39.9242151575431,39.250275604923495,38.60870825717926,37.96272414448112,37.32274063297496,36.68923808186087,36.056209076099044,35.43068062715754,34.814175872435655,34.19949254174248,33.591861669075044,32.99074514581793,32.39247885919006,31.806840768158004,31.218121283109944,30.635384363102887,30.021576551731158,29.481362140468335,28.914671903418842,28.357927721103124,27.800150900454653,27.264546284437813,26.731517057572994,26.205423700119947,25.700598137286626,25.205053276680815,24.72578874508566,24.259361663862478,23.7949468089207,23.338406359722928,22.87764120974028,22.427364974226148,21.97430585970851,21.51974546249295,21.05899524296338,20.58135875691006,20.14983425913975,19.698864811121112,19.25623178099199,18.821009586179812,18.404054255749546,17.9984248325656,17.61402412936205,17.25212569528216,16.908238088012595,16.590467138796196,16.294085865235292,16.020661638052484,15.771889569426845,15.550240907938923,15.351494846307252,15.185914327375455,15.040407791571191,14.918435704591095,14.809187951862121,14.72698409061949,14.653176590515127,14.592885803900554,14.541590565140753,14.500609551854165,14.464996084120715,14.434678499697272,14.407325701629153,14.381427415811986,14.356366078670638,14.331419348332307,14.307440253559768,14.285070860775088,14.264371482934296,14.246019997402247,14.229184885074822,14.212405029912379,14.194284226951684,14.170927673137832,14.144594423400772,14.112940859458462,14.077397200259448,14.039303351817878,13.99936014154182,13.958463861567031,13.91709698048514,13.87728117282942,13.839964673995466,13.806703880580898,13.778380931151334,13.75976310269956,13.7493164588646,13.747218801512043,13.753918445639625,13.768837207957915,13.80318613082105,13.863820834771307,13.965178669060617,14.093527182509133,14.26134812843941,14.449530889836618,14.654332138746112,14.864857728709053,15.072276529482668,15.267059112574767,15.44135174611397,15.605612572142325,15.778896485407532,15.972525605644071,16.193361638260836,16.43577263933383,16.69661770815862,16.980685335791122,17.235786037642505,17.52888734622666,17.83968203710158,18.184814087826517,18.52719487448766,18.899132099376935,19.288987152715883,19.70014676472556,20.123988951535438,20.566712294518595,21.027672377250045,21.498899826346836,21.985220074087618,22.49059887107065,23.012649595952777,23.557604359086277,24.116565727794622,24.689480329084727,25.335509417764946,25.89930807155801,26.535601399650737,27.186066820993304,27.87462876932255,28.54014119346776,29.240358197864428,29.953943578744813,30.68448711797141,31.418553841963536,32.164007829965115,32.929605407134744,33.70476699327645,34.49238887881484,35.29260400888028,36.105557102693396,36.93147483259607,37.77135412313742,38.613156023729914,39.51543263860365,40.305933222306486,41.15694751258217,42.0080313463297,42.884103203340395,43.70797818603031,44.55663415781475,45.40605583369175,46.26302472445958,47.113690318062496,47.97270093555613,48.838711784351965,49.69712813312202,50.5621285954749,51.422761932919364,52.298024260860245,53.165025116188794,54.017777090257304,54.87207546162956,55.76692382988811,56.555025173911645,57.384390570461335,58.21488288292822,59.05170869361412,59.84411765113232,60.65127005534503,61.47051382481322,62.26107756853834,63.065951390571485,63.863008700358215,64.66449479749014,65.44489162717827,66.2240354827852,67.00011261581102,67.77581545751697,68.5529884043285,69.34153940200152,70.11234396295285,70.94907228686651,71.66960309762429,72.44466366909656,73.20178567039225,73.98001938914727,74.68854804426854,75.43211056232663,76.1487572325996,76.85826923002622,77.55211491380744,78.24250731261598,78.9154901062202,79.57162828959568,80.22662988313678,80.88135564781311,81.53683353544812,82.20912824738947,82.89070850228512,83.59447572598792,84.33505436406224,84.98768746488358,85.68912927879173,86.37708267949313,87.06201668159943,87.71169427813724,88.35679503773486,88.98751564953758,89.58266416872335,90.16805406615612,90.73697137367294,91.29757625023895,91.84610118954078,92.38692040083662,92.93544816150829,93.47110519251333,93.98551573857195,94.47829592661337,94.93647250449446,95.37669343378171,95.7103594328369,96.00264133101433,96.22777148552301,96.3881855849505,96.47627971852938,96.51340284554627,96.50311080552041,96.46260158445298,96.3951083399318,96.31071318324273,96.22718702516536,96.1501910382248,96.07931595354631,96.01359814087182,95.9470681133273,95.87835467868778,95.80510889726044,95.72481621537793,95.63452929284468,95.55000872738708,95.4571301636398,95.36103568851657,95.25863286639664,95.15009527410353,95.02506527313432,94.8803088669342,94.7088148194232,94.50835773533062,94.27595623641655,94.01560608798512,93.71776434873833,93.39034120983251,93.03461010387684,92.60321851666556,92.20852746262749,91.7470953399464,91.24933242888685,90.68931020204528,90.14590388428243,89.54054711619436,88.91025643686946,88.24109952183834,87.54907678123215,86.82360840887299,86.08700906819173,85.32563596172386,84.55898762803703,83.78492760552231,83.00813425783036,82.2426931159928,81.48722314754338,80.75546471092305,80.04929303781948,79.37830146438215,78.75756904999734,78.18034571993465,77.60270129495592,77.08573247985474,76.55326242206513,76.01680107803614,75.46943296558173,74.88855413327082,74.27423605309228,73.62033089929524,72.9287167041406,72.1899756552591,71.42290602022267,70.63473332164945,69.84061164590427,69.04623988005858,68.27668502949787,67.46444244765976,66.80005208786564,66.09169897834123,65.41683068212917,64.73031670985202,64.09988488789827,63.45293370691685,62.81494566928617,62.19057516373739,61.56214804351074,60.95092449411943,60.33705357116292,59.729365267768834,59.11126226571102,58.49169815418768,57.85286550402697,57.20942252551301,56.53796988520818,55.859990579679504,55.12623729457017,54.50624619543156,53.831662102152144,53.1685303873977,52.48795123921339,51.8561694804073,51.19353562405379,50.53686003987126,49.87675082758135,49.21880266261305,48.54736668978998,47.88462888755352,47.22429417771374,46.57020173754282,45.88794717420335,45.21270109373664,44.52497367267222,43.82810700063695,43.11553392091598,42.372262808007164,41.72876090839246,41.04796196139631,40.3700744200884,39.685851427279054,39.04365275626414,38.384814198702074,37.726219130208015,37.07970403842265,36.43505553444447,35.80212112104949,35.16380163349331,34.54381253872975,33.924665253157436,33.31275672751359,32.710505970002046,32.12239227919518,31.534211819897397,30.959280037239168,30.33972247760615,29.809441599406153,29.237581078732827,28.677394574175818,28.099013894577332,27.560893404505112,27.00790122662348,26.463108894856376,25.924165031864067,25.381735923188874,24.845693125591954,24.311853778383036,23.784151104860197,23.254101320963823,22.730969153211902,22.218994177250703,21.69702777105052,21.18481541757963,20.676377099262233,20.132065117370054,19.64811353851209,19.144737047154575,18.647371461085086,18.169420373557536,17.717745146045782,17.287307416673805,16.886086221858488,16.514258187431487,16.16018879534028,15.829541865729835,15.512198008881978,15.22130382867799,14.950675521756516,14.70681600456627,14.480968172874986,14.287099377831245,14.116051687382905,13.97366911181237,13.877029313801952,13.79154435203875,13.724845481106453,13.680025589465144,13.653398113958945,13.641772099844172,13.640885992569808,13.647061997678213,13.656445520350227,13.66752596769071,13.677264937238274,13.683611519569801,13.685807031738813,13.68343017036727,13.676599952938458,13.66582749019007,13.650704560369489,13.633055063051549,13.61383354267235,13.593094087048097,13.57191938562344,13.548814007891,13.52348547773947,13.494916025456062,13.462383049890224,13.425662823444116,13.3848832388611,13.34113548277476,13.29638860778229,13.252662229757723,13.211185853003828,13.17786897773124,13.150495217616072,13.132185158893874,13.12782078426628,13.143182856826458,13.187400111252007,13.263178346436755,13.377175275481678,13.513783092736597,13.674630771339936,13.845320482884848,14.01561604824219,14.184856796489031,14.353632066327913,14.529057843882738,14.713135505077789,14.908511852304384,15.127903706174875,15.375667367218576,15.647427300652563,15.933404239268263,16.23136077285174,16.559200408030314,16.846936465596144,17.164780668661816,17.490679459939848,17.836347567820155,18.17090637768163,18.53732926484449,18.920019703696095,19.329403585706935,19.747631156939274,20.187582138272802,20.63851679272732,21.103134830675902,21.584380008873048,22.08292523222415,22.598450062708494,23.13130079170825,23.680990552276487,24.249221431837906,24.87507329275047,25.449258647813252,26.076731886435603,26.719464270951153,27.390134193911233,28.04094542742957,28.7192024626139,29.413745683639764,30.1098633425391,30.83581179379536,31.562711598310475,32.31247464402086,33.06859901997428,33.84060808613877,34.62323191651796,35.42050789665997,36.21319658177325,37.034582820239244,37.84738600018876,38.740000520151625,39.52355949391921,40.38311551268773,41.23289088350088,42.11039726532094,42.94358846966879,43.81171329647612,44.66304547156615,45.516354894608895,46.360738564266626,47.209723629229565,48.04771439563541,48.87387375562068,49.69917984546491,50.52472493179761,51.341471121243764,52.15063510071996,52.962314411125035,53.781369461013846,54.62781447696137,55.38994020929264,56.18872213894662,56.99444666980803,57.80625288338233,58.58195247929599,59.37569214981615,60.17891780931755,60.96888889648099,61.766107864114765,62.56219713929198,63.371016623698395,64.17252693060964,64.98208220356203,65.77737766899061,66.57739342288963,67.37042617428781,68.16052327990501,68.93799738677073,69.77512517590657,70.51726896444656,71.29930577563825,72.08173200617318,72.88564037480545,73.64422891737709,74.40408894530488,75.1369865305603,75.86583875498044,76.5739558430433,77.28043484426932,77.97109214193907,78.66666162081967,79.35133484666052,80.04322225773761,80.72552447490412,81.4187131152517,82.10984356725227,82.79880309698854,83.52857783226618,84.20110334279092,84.90586355654582,85.6079447533549,86.32098026158032,87.03333562489611,87.75223641995366,88.47875948418097,89.20990391032453,89.95785866528853,90.70026625666013,91.44239756618938,92.16742583271315,92.88179058972557,93.56857130986019,94.28285123534832,94.84717784812308,95.4343567476728,95.97540627850906,96.48604243397195,96.8948455080612,97.27839249877833,97.59086662090566,97.84001161559603,98.02834111590505,98.1441907405582,98.19338847798932,98.18267901941435,98.11846934051196,98.01116572812394,97.87402486432084,97.71612470385557,97.54140343715574,97.35074483832142,97.14128933432032,96.9512516986374,96.74372366532944,96.53135096057012,96.31241366193306,96.09920391106323,95.87865903451025,95.65372156537092,95.4268418739093,95.19840688962144,94.96145108408908,94.71374102155373,94.45060556056276,94.16347723027509,93.85334068018841,93.51131796028375,93.1367326536451,92.71779847801187,92.24952790161787,91.70784789905665,91.18754572463126,90.58016325329001,89.92078934661983,89.20218029380354,88.4786920120342,87.70572959843423,86.90745763028562,86.08564341362076,85.249383508266,84.420319991446,83.5651717205139,82.73328612929325,81.89067085630917,81.0750154713932,80.27363675772342,79.52575359798384,78.80595701500171,78.13078902354106,77.45678665038159,76.8788400045238,76.2429599988587,75.58949988166636,74.89981116594723,74.23965043996841,73.56882275768024,72.90029145066406,72.19870246173285,71.47572409264295,70.72053462309823,69.93352693026212,69.1144570491559,68.2718708567515,67.41457451584435,66.5861022069973,65.77919413196919,65.00358861567254,64.23717171282753,63.47311145434251,62.79257462274339,62.09819998828796,61.40959828874045,60.73253471229879,60.07423890148993,59.41220677161042,58.73002748059805,58.0603691468894,57.36574837513799,56.66403101735534,55.948378176898984,55.236571081760125,54.51024302172863,53.77470824393432,53.03762086919418,52.31330755800564,51.5918417364971,50.87943667288957,50.12365244080851,49.43966964200341,48.715787316564274,47.9894135929267,47.25263400652622,46.530911069035746,45.7964778470174,45.06453055609646,44.324382796024935,43.584398698363906,42.841680550963474,42.09976509182447,41.37317057923429,40.64689238792196,39.922156375728726,39.14850839696615,38.49736819980211,37.80141638354022,37.10398454077782,36.39003720762283,35.73776548065502,35.064385467571945,34.39588785753139,33.74382711777363,33.08640303183162,32.45067412812896,31.80981517207194,31.177878872409153,30.556196010627204,29.936758710641957,29.31928177505143,28.708064664528628,28.1053171076629,27.503031207235487,26.87312259846191,26.34712984452381,25.791258520030144,25.257706541064014,24.71895989857211,24.228838138841486,23.715959968611003,23.20753846343324,22.686335211865668,22.177077907934052,21.662432611154816,21.150511333588433,20.639988260932896,20.1468710095973,19.672855033358708,19.220815762042065,18.79297694581673,18.3864990660703,18.000662811654433,17.617115596916296,17.287150183727668,16.961653145916017,16.65734280583969,16.373742016712015,16.117176053980135,15.883875681967707,15.676306288219026,15.495570441911092,15.340569728204105,15.212834391247625,15.110245725242356,15.034188661635708,14.978169910776858,14.940043700720649,14.914899321103027,14.897851939376146,14.88623406369569,14.877001065872768,14.867963477783066,14.85881186944547,14.846615431984889,14.831566210424556,14.811261123313916,14.787536182676426,14.760055440610227,14.730196008324038,14.697700327235202,14.663063086325899,14.625981730091336,14.586002825877719,14.541467372833901,14.493471127136168,14.441870346701835,14.386927659411453,14.329314689777911,14.270759556164037,14.213316449552696,14.156227848802507,14.107541275543518,14.060141815036351,14.019411039019975,13.987508155980265,13.964894035420993,13.951264568027161,13.949891882793478,13.963880122871782,14.000925148938492,14.07042306070203,14.17551525947066,14.314334086652531,14.476383456482498,14.65009506898477,14.82537965828174,14.999432901045802,15.179775292010214,15.366767450810084,15.552079292246216,15.72110146300181,15.900331054666093,16.090677506329996,16.3086865907564,16.549913960917635,16.810824886870215,17.09744302792189,17.39537017854728,17.709909478892058,18.03341976374916,18.378633586891258,18.734842339544233,19.109289802429828,19.497620016758123,19.934633078543722,20.30352472298446,20.72500534871659,21.155783751153322,21.626513474212132,22.07283993568622,22.568256898820785,23.078621994939635,23.6249403311278,24.187760687047355,24.767963882479755,25.364069645070078,25.97234188665845,26.59806152792645,27.24070333956002,27.888639678732023,28.556871558069126,29.23401844871719,29.924467709374465,30.679867303904796,31.34460946701582,32.08494331097231,32.83724046737469,33.63126827935555,34.39073707447162,35.19722017760823,36.01256450585468,36.83574893147101,37.671780740788435,38.51290493921775,39.36021557931342,40.19559918415009,41.038635366083,41.87041498478872,42.71117681870125,43.546438692577695,44.39032870937519,45.23878333461277,46.15371818276242,46.951990181688316,47.82124778334292,48.684231879353625,49.58589420622192,50.42489910777486,51.29215555805142,52.15106967934094,53.018493854673,53.858431121605264,54.70668157864974,55.54296397126601,56.370394104145966,57.1917972605613,58.00751314505157,58.8139699185584,59.626476287331315,60.42483309185117,61.22842017813365,62.064525766427764,62.81013476957015,63.594547347733595,64.37693869769613,65.16706476081362,65.9408526183102,66.71383750673169,67.49217620093633,68.2730334070994,69.05488411928107,69.83087882514934,70.61074070654595,71.37726328442226,72.13722583885288,72.89037109571291,73.63997715077095,74.37248065341782,75.09858885028804,75.82251634078027,76.57939318435098,77.27008369355852,77.98479519684099,78.70164821768466,79.42107404072351,80.1304331046512,80.84667135494833,81.55410064083034,82.27079575824969,83.00103440315019,83.73997056317008,84.49526742302864,85.26919988992081,86.0627100510521,86.88140919032708,87.70944704148233,88.55854976937829,89.42226082411604,90.2952394821212,91.2129464555506,92.0426515936437,92.90421140518171,93.74174759138799,94.56614739957965,95.34426812960385,96.08544880497605,96.78689324284379,97.43894451426056,98.01726536656376,98.5299861372987,98.96331223131222,99.2977850681438,99.53829236396443,99.6835666924362,99.73530767144706,99.70972210959559,99.61905325808767,99.4819269889494,99.31552576653966,99.14374038551031,98.96785936730234,98.79737256319416,98.64758583563814,98.50949078142848,98.38459149740689,98.27208109247094,98.17913399326889,98.09552274554183,98.02299954853048,97.95834307104802,97.9004216803589,97.8458493266737,97.79307985931068,97.72865278127931,97.66738609987677,97.5835660341492,97.48160456752854,97.3469208077993,97.19183251919833,96.98868599767401,96.74407480428182,96.45160619138379,96.11125253591476,95.72623887209949,95.30305038614438,94.85337529342048,94.37809275592713,93.8831064756109,93.3811396033816,92.85951391834683,92.33130288031711,91.77906039893406,91.16386189048536,90.60115373575181,89.96533252221487,89.29040044434107,88.5831846041457,87.8788305458686,87.14203876817176,86.38548753708233,85.64885141704414,84.92697807466688,84.23523393277115,83.56367657660539,82.9030706099303,82.24775944268744,81.59442864555639,80.91323788261042,80.21407835092224,79.48748004605511,78.74641761127421,77.9536525089905,77.27958447152157,76.57619284678688,75.92630173758646,75.29501089376903,74.7448475662429,74.19048171782713,73.62340792659215,73.03465510634116,72.41552037466856,71.75774278889465,71.07250918292013,70.37260303156177,69.67943048352706,69.00551701213749,68.3516315421791,67.72707508169341,67.11068238090478,66.4949864337891,65.84903668731843,65.27415900215134,64.66534774953206,64.06257956517715,63.45973187818172,62.86892814158766,62.258776497327965,61.64262205538223,61.016992684446016,60.37981788592596,59.73589318097545,59.07167547652074,58.399700519315395,57.70425744391042,57.00480202266184,56.29057747497295,55.584822740094985,54.8754966772416,54.174793156396305,53.44218327534902,52.790643058209625,52.090058366079305,51.39595410761005,50.68407410420649,50.00365226836694,49.31647841460482,48.642097360071155,47.97189578620822,47.30355743443179,46.61960650104365,45.93147612625434,45.2362838919366,44.536731748697214,43.82380721335117,43.1133009580463,42.39524625477222,41.69875451234166,41.01417863097373,40.308489217223645,39.68154529497088,39.045397550851824,38.41705982106105,37.793324119673244,37.16947332030604,36.54259887362384,35.91331755332733,35.29052219865243,34.66369910888256,34.0550061259037,33.46133142022846,32.886692217484374,32.31100372068397,31.75146613471515,31.133263662322797,30.6179307808199,30.04683679537357,29.47078925702248,28.874102143945603,28.329818393198234,27.76699422966654,27.208874338664543,26.664734225916824,26.128684477899473,25.60018593738971,25.082008619619486,24.58731167005602,24.101938185350146,23.633929479231398,23.16620265947173,22.700411332859368,22.234837815851307,21.772053090947256,21.26373507280037,20.833964285225836,20.3614468028035,19.90461382885343,19.43415884020388,19.009159619335083,18.58362330666013,18.18065418394555,17.796737525851327,17.42648054534748,17.075334267707834,16.747473227897192,16.440203903764935,16.1550611467419,15.885488484285634,15.640281492227992,15.411134057171816,15.200832603251577,15.007091003401182,14.814106682042075,14.664247296333492,14.514027264623055,14.3787901508272,14.2552674919578,14.155783148254999,14.067921520630826,13.99595032896699,13.939633619409454,13.897306639277963,13.866140917130688,13.843961029062111,13.828345085224804,13.816852343903383,13.807246549853042,13.798674656686497,13.790038517696024,13.781411403558252,13.772216661007525,13.761211333940796,13.749411513108027,13.734401653527781,13.715909783753215,13.69302356238961,13.667534834855935,13.636825455969715,13.602667401504009,13.565565189245905,13.526645180495672,13.48582651223137,13.444620771697778,13.403125364570364,13.362481993272125,13.322365767981537,13.28445450136906,13.248027925847488,13.214514775057127,13.18377665216371,13.155053887966822,13.133113074580988,13.11363023212408,13.099224223668237,13.092970674856877,13.09807332239282,13.116152810757109,13.149436280052205,13.194258247512636,13.260289154021041,13.354109043989716,13.484458867724683,13.650283712259276,13.840573191306037,14.044960064809692,14.24909348993872,14.450816669243352,14.650066299184594,14.850769873489911,15.063135982881509,15.25246173900501,15.476983150723825,15.727668900906375,16.017497146406882,16.309944900903226,16.626281268649826,16.946970231618483,17.27131809803842,17.605122965522135,17.951984386606462,18.313270879350135,18.692946837197233,19.08861132100471,19.501341929425063,19.92906749611554,20.381285175479068,20.84293990676343,21.32343724715025,21.842465986798693,22.31517575236508,22.83192686945344,23.36372336790401,23.921149317860998,24.475037383464162,25.039782744087386,25.62457014019721,26.216900239908956,26.81843715205483,27.436471007781282,28.04890200953004,28.682078634527226,29.320299481063564,29.972665296616654,30.64325184151939,31.33440024700737,32.03483840694431,32.75216206996364,33.51804656359497,34.21533810943152,34.96749017970995,35.72858646264332,36.50429684278204,37.26303614161678,38.029876733301904,38.79530575760347,39.55495164060147,40.322431572988194,41.085837540666056,41.851673082885405,42.62063850483502,43.394052681059925,44.172458785427764,44.95984965194524,45.73756915604273,46.53154143482892,47.322364042814385,48.16109510765097,48.900741167832436,49.6995427347688,50.48074398303315,51.277842404033876,52.03983986833209,52.828361804526835,53.60113980250716,54.37726414115538,55.14684556230451,55.929140226897474,56.702251786897826,57.47021911137765,58.23684221603365,59.01076929538576,59.77547797241292,60.52911211470009,61.28033939019464,62.03382621216321,62.80905231428288,63.5011928934405,64.23874584440233,64.99383568254623,65.73405402278979,66.47222206387379,67.22365774026267,67.96192471592929,68.68561130700118,69.40178399374284,70.0940983151999,70.77403845509403,71.43615264504999,72.09606178408086,72.75108419842276,73.42105842525207,74.08339378545656,74.76849922516395,75.44753757849112,76.17422662518136,76.83379903056012,77.53930651098743,78.23380907874318,78.92731203775836,79.5949917572635,80.26308200742527,80.9038272126999,81.53652047801147,82.156022224933,82.7827018070746,83.39799153705023,84.01805747703789,84.6467279826253,85.2854385443174,85.9298158124288,86.58675345022101,87.25464485435711,87.92556779415436,88.63494204748798,89.29051721899407,89.9877416706292,90.67814576530466,91.36466858184885,92.03878932041822,92.7006411284846,93.35761168363989,93.98424040451071,94.60365123093015,95.1996977325033,95.77395675795869,96.31658584422134,96.83594836767007,97.31398067899741,97.7921752740404,98.1397634350832,98.46956888662547,98.74022076808102,98.95355198821426,99.08738975789588,99.16895779729093,99.19548825617139,99.18007464061137,99.13138650831863,99.05932833078393,98.97440975642415,98.88760984900618,98.80637574698193,98.73463378770423,98.67674500686324,98.63363282130909,98.60039490606177,98.57302645279456,98.5510200363925,98.53315019110318,98.51432650625472,98.49472056246309,98.47470143102588,98.45577635221791,98.43682501932898,98.4174713039237,98.39519886128524,98.36809804334999,98.33449649416127,98.29146730900096,98.23322114245553,98.15713671871121,98.05932245803159,97.93689311458775,97.78312184691877,97.59503470777219,97.37094109742917,97.08757852908452,96.80868613025206,96.46729482612292,96.09183705772631,95.66142214496054,95.21708636888657,94.72059335184669,94.18414533653556,93.59164989618672,92.96134315836446,92.27524978733896,91.52977895469587,90.73389091251137,89.88419167660285,88.96906507638619,87.9987249887832,87.0099175299272,86.03669301495296,85.11492534413013,84.30413132989815,83.67300077297833,83.07451333180254,82.53615183527829,82.0055621519112,81.50118306609845,80.96436494935331,80.41249981759782,79.83614955786348,79.25813345442707,78.69517108109143,78.17066681861152,77.6604291536324,77.16127358030711,76.63991038708257,76.08271593478595,75.47048369842783,74.79584323046319,74.07471424556148,73.2736052450634,72.53140925136802,71.7505075790126,70.99172408893364,70.27869037461956,69.63359780562179,69.02278582944811,68.43477012282027,67.87420654237911,67.30760715265171,66.7362118147143,66.15919736437552,65.58162439088031,64.99032024621403,64.40445028378281,63.8161903791534,63.22884780590086,62.625707948435206,62.02653648889147,61.37947348306368,60.801167656688264,60.16781998903898,59.53515985704447,58.876918514531944,58.23481313550411,57.55639139455053,56.88126149199383,56.19802776025961,55.52184679528608,54.82926688404331,54.14108645446471,53.46388657315802,52.79480646291158,52.12320349041186,51.47184484069817,50.822232382772654,50.17858096989638,49.5224055698967,48.84690942316978,48.22465649043839,47.56798064667632,46.9064724541957,46.24567779388909,45.58241580903178,44.92171146132955,44.249568521517915,43.58963772689121,42.92962046668289,42.265388707924345,41.59860130709013,40.943275417166525,40.28515635542846,39.64717408511622,38.94751491975989,38.375210881723355,37.74903584786034,37.12968873880707,36.472240191317304,35.88019696622081,35.25393768314545,34.63526501729328,34.00999772972103,33.39393789830167,32.77437947834153,32.16604392829562,31.569437793720127,30.990839586782837,30.42447965855862,29.86870974042693,29.328780440102776,28.786409637845903,28.25339896096603,27.673328039865183,27.177432544116705,26.649644717567696,26.12403625161043,25.58861655461161,25.097778404942808,24.606429148676924,24.114459010058912,23.629545417184747,23.14923184702741,22.674311900648323,22.205905990151276,21.74223209808883,21.281753857280506,20.82356745375194,20.367775527637924,19.911258922730674,19.465001579913974,19.031570084737734,18.573179878814063,18.192296483243936,17.78992746343085,17.411681472174863,17.031972095712884,16.69507302783708,16.362541936152244,16.05394423944837,15.765672918037007,15.501005970479126,15.262221623172001,15.051454810952325,14.867767277481809,14.711908694375895,14.581691150158573,14.478944773913472,14.40240475289777,14.347447439214141,14.309668771475506,14.282857891365929,14.266361880525915,14.252582347888152,14.239999495160633,14.22543859487478,14.21081002787065,14.195348254357214,14.17952964657436,14.1630169416504,14.14650986225611,14.129491350394458,14.112187631251542,14.094103842194155,14.07550951732978,14.055710263318351,14.035153043126328,14.012813525324423,13.990230908895155,13.967689686207247,13.946191099907717,13.926848115164272,13.907192177367182,13.887614163168436,13.867377792587416,13.845840435560916,13.821678692782967,13.793898085195043,13.762864937565833,13.728251986165532,13.691714722605568,13.653361834837098,13.615973095354267,13.58070465536404,13.551195997074851,13.528264142579905,13.514533742180488,13.512607065770407,13.524812320983962,13.555823471717744,13.604916038155507,13.686938623331665,13.80007328869644,13.95172453856891,14.119488435159461,14.310694836800437,14.504914791915152,14.693562395754265,14.87284444360878,15.044000547415854,15.2153433363294,15.395402909554916,15.588171531260635,15.796704933692917,16.016045800619956,16.24768164904093,16.502592387490022,16.777379334927684,17.093120289335786,17.384973339442553,17.705074792699385,18.028213561625435,18.362125280926012,18.6948328947651,19.045104395806753,19.41054404160142,19.785062525318143,20.173629482787156,20.57179831499633,20.98086658503954,21.396978662713256,21.82919913436289,22.27876658242214,22.743984626084032,23.219895717298197,23.718285825871256,24.221942374710665,24.768655132034514,25.264928257097232,25.808364582705625,26.358851204579675,26.938490810818834,27.511335504572806,28.113601570611007,28.713184668649305,29.337265179369375,29.968098299082975,30.620753316698426,31.280544738234372,31.960638844948132,32.65867700734369,33.36079271844964,34.08724955977594,34.81237109742471,35.54533236511949,36.297594623120425,37.083975005510865,37.79498749652394,38.545892774573,39.301375923126606,40.04909667560515,40.80839564529411,41.56184709809158,42.32459894556196,43.09748538960244,43.869668680594216,44.63957820521782,45.41923671749934,46.18970887054617,46.96927554958576,47.73387626102321,48.57580197341964,49.28244952700603,50.05626617398313,50.82066227004228,51.631374046919966,52.358872573460594,53.13215377183761,53.89694356809445,54.67119684932486,55.43980834956135,56.20699291548309,56.96703625239012,57.731280739763946,58.48218124091175,59.23707597341717,59.977822441023584,60.72431793007355,61.45931209465035,62.19792464245433,62.93543572595159,63.67860737155104,64.41826183516292,65.15714158801387,65.91238433936736,66.62706097101274,67.34717010826093,68.0627504605745,68.77436550361035,69.47774355328434,70.17798767355214,70.87383952335576,71.56376428273138,72.24776013867545,72.92588030744777,73.59895730808039,74.26272095241339,74.92890188989533,75.5904499403535,76.28972904108392,76.88925350676551,77.529344306418,78.16060772461906,78.81207805252342,79.41689081709595,80.04410512720102,80.67015229276022,81.29010504537473,81.91381219268813,82.52975626256038,83.14006538080353,83.73979449418235,84.34659130491235,84.945086190278,85.54487187903544,86.1432552963403,86.7625067031508,87.39472498090912,88.09226174034998,88.71185098962857,89.40728460178318,90.1063471237065,90.84298432752708,91.54302823398852,92.26961477241,92.99534125071922,93.73218037552415,94.45973849349032,95.1968817642768,95.91334750209036,96.61545422172188,97.30597319279065,97.96590851718882,98.57652850805721,99.12574012298263,99.59842598761215,99.98960995737575,100.2914995883108,100.44683532157683,100.51509252113459,100.48979582025058,100.39251130041512,100.2453051567936,100.07087862256148,99.88303240297054,99.70340724984601,99.534751255448,99.38684196050176,99.25952279589562,99.1627740561823,99.08305391074929,99.01793921374843,98.9696587825036,98.94444941055893,98.94001815264916,98.9568692833187,98.99416807092845,99.03685015955027,99.08730252366948,99.13282757952616,99.16665872573012,99.1803048161628,99.16876564406427,99.12715605413533,99.04771088126675,98.9291456295186,98.77041636961648,98.56615995971076,98.3190123019817,98.02677199684238,97.69841302193963,97.34294408398083,96.98321619766467,96.61496618872152,96.24838534414545,95.87361227859374,95.55423361850771,95.22600534998601,94.90885350327679,94.58969893393638,94.28595210620254,93.97082309722504,93.65200055706903,93.31964860797011,92.97448951055588,92.6136663093363,92.22555836041069,91.80702701309956,91.35832758435843,90.86709957270136,90.33898872951661,89.76588397356707,89.15988256984062,88.51418569526544,87.79660202245032,87.14415224504157,86.42809863717362,85.71485708946481,84.98338342731955,84.29661641005383,83.60541360472193,82.9463451374447,82.2874045257821,81.66647868349858,81.04932244095029,80.44800990556213,79.83944687020265,79.24070948844336,78.63910939141662,78.04285079998121,77.44095984855944,76.83011687743648,76.19871972255764,75.54406739938824,74.93791523923717,74.29316450883844,73.6477455100891,72.99513489665114,72.33898084944732,71.6811764692746,71.01056087629483,70.32697747804656,69.63954255741956,68.95160740807978,68.25902812868556,67.56863346192745,66.88436655585731,66.22756755927875,65.58513035661696,64.96844029775528,64.36807374769168,63.7857115762979,63.18442886100931,62.63920772376546,62.058648448728306,61.45754857300976,60.81437601389539,60.13872530975744,59.42938693135823,58.705781318353736,57.95417367510847,57.223666364468045,56.51833220000366,55.82982145530652,55.159587307171996,54.49737717178996,53.84919658751756,53.1371098049353,52.541872270908414,51.86745651981991,51.19435109138105,50.47673611885915,49.8013087530674,49.0932882546362,48.384623805069594,47.66088845842198,46.94283870187342,46.22738501782259,45.5297189446563,44.83891299190534,44.15616462614965,43.47709772009424,42.80416521077289,42.1292673548213,41.45187993890828,40.780727089434144,40.07238042200398,39.45909396693443,38.817757124639115,38.18043076840173,37.53690011064756,36.932026908994715,36.31357205757013,35.697953430353074,35.10419476122976,34.51286161680387,33.939598516979714,33.37843058523634,32.825222812722764,32.276268251448265,31.732939662343327,31.18183841445719,30.645357540045136,30.10481824443381,29.57885463526054,29.02393539313756,28.550734985419822,28.053484955882833,27.573232961035423,27.08083499954584,26.627895389462783,26.159726020371494,25.701694778817764,25.247857870109076,24.803038950126208,24.361054754708313,23.93224604504104,23.501877935823895,23.071167410729814,22.63990204463153,22.20939816840859,21.78091775503062,21.3564404913177,20.927584334029458,20.475398261250376,20.070458957218563,19.63765073451768,19.201190110755878,18.758502104483956,18.33832155627536,17.91637433711026,17.49973787375358,17.101891916376978,16.715352408642488,16.34687224168401,15.992811930966198,15.661136417909193,15.350969259977314,15.065223363776063,14.800459129895307,14.563009537309563,14.35279710552095,14.171991919804269,14.01071339662676,13.897164238884574,13.804114492119469,13.738564359353008,13.694396055454607,13.669276010730593,13.65828521274992,13.658851948314279,13.668369151507264,13.684226492784479,13.703926501862265,13.724988897931304,13.743555060987548,13.760964862036737,13.775779639145696,13.788928858351909,13.799042634609638,13.806089550151517,13.80968450467093,13.809528309622975,13.804476011562114,13.795082583649231,13.780912907122175,13.761997463079979,13.738715815573277,13.712303888143785,13.683257686866417,13.651981607512843,13.618655344566871,13.584266174843444,13.548328244074852,13.511617482958668,13.473152191598302,13.433649563686835,13.393030243501007,13.352687362948368,13.31051588067956,13.2689039534392,13.22668552471214,13.189558596151105,13.153187857108303,13.119737779691874,13.090538338464116,13.066229347358199,13.04697414213027,13.033123544577748,13.024101549960601,13.019234116338975,13.018110835267391,13.019915698229722,13.023646097250197,13.029348860273876,13.036394898542197,13.044789654332687,13.053901694899857,13.064088948149644,13.075780487157806,13.089731598905122,13.105044978941004,13.124306499785627,13.14585865501036,13.168515183626434,13.193468375571921,13.222346365399028,13.25731091684238,13.295546029506566,13.34063432666465,13.393986064385196,13.458039429014887,13.530742580772152,13.614207745406132,13.711257956248875,13.835906200656039,13.957987031834785,14.10789622332896,14.27403444595201,14.448112191940703,14.611768603390177,14.776623266453914,14.938648893438224,15.099696639183746,15.265584369387751,15.44399640651771,15.637733707956578,15.845811740429474,16.065721868356448,16.285135907316466,16.509312323883965,16.7256048101327,16.952874607536568,17.18547177830033,17.45735655386029,17.698257752549836,17.97417873662989,18.250895846172835,18.545516335799917,18.832051155276933,19.142499943040022,19.470519090533823,19.81396633995726,20.172191201873975,20.541304062452117,20.918299990968585,21.309465875496954,21.716155465990955,22.13909673888521,22.563715352157963,22.99777129163715,23.443196775593638,23.903160523587736,24.397043856623736,24.837249017439404,25.33134139770453,25.829645107905467,26.346615635258665,26.85150756872971,27.3796924175717,27.91637863617938,28.453128367714662,29.007346391041835,29.575858304534776,30.151571714218043,30.73653995055252,
