# Supplementary material for: Automatic and Real-Time Computation of the 30-Seconds Chair-Stand Test without Professional Supervision for Community-Dwelling Older Adults
Source: Sensors (Basel). 2020 Oct 14;20(20):5813. doi: 10.3390/s20205813 (PMC7650655; doi:10.3390/s20205813)
Supplement: Supplementary file 1 [file sensors-20-05813-s001.zip › supplementary-material/critical-scenario/accelerometer_4]

15.007298100691907,16.103615582814015,17.582001901962034,18.22759300999718,18.22880844215926,16.034752345376337,12.587710064574855,9.248571502472126,7.352376623796862,7.623385392501291,8.243038396739328,7.643420469677862,6.500979165338382,3.8622058927389142,1.3887160122997644,-0.11714563851977025,0.24028000400119348,1.092345932781616,-0.11811178605001503,-1.9511821768474733,-2.9708105098072535,-1.9166377541969493,1.0912584067041509,3.8712504329791377,6.243583564529374,8.053440698398113,9.444747325702819,9.621494110576242,9.246098780200937,9.517265234096111,11.397042706100963,14.487398302531739,17.61255203859365,19.798846847328285,21.50144673159041,22.928292950007673,24.84242951948421,25.36661821269108,27.43239004255481,29.230260515504757,31.071650287624237,32.37644890290212,32.65657103122402,34.37589276318817,36.3800285071891,37.48158156847249,38.740067006810825,38.691765101171555,38.19734851010138,38.18020497660277,38.29017260414928,39.31838598967161,39.65081236460099,40.55734629566062,40.80817064750151,40.959757895863454,41.30160863477453,41.156453848074975,41.64231587650741,42.70937534773615,43.83679533713729,45.58166302318989,47.53357145756257,48.94766468862987,50.142814776084286,51.70149008218122,52.15133196529081,52.850913338092354,53.59025394837559,54.719552548912446,55.13224521511319,54.03154654760244,53.73004285567683,53.96513495055374,54.18568521058882,54.30397833675033,54.47476459764811,55.46340884780531,55.667543283124004,55.90922654695644,57.251167701424876,58.62460457444394,60.056455281455015,61.44421825369148,62.72325739592744,64.19208592747174,64.33091888915409,64.9763592351328,66.12807961425338,66.47914472477996,65.54696679315103,65.84748162938394,66.30726067195694,66.35164955504085,66.16122587599659,66.25045434470088,66.30726067195694,66.4659946983075,65.87900334438025,65.95737718669818,65.62192324939387,65.60379036139175,66.00183033176046,66.18138841957254,66.58225348830928,66.86537153253748,66.08772256062437,65.44254646553854,64.79219016686736,64.23861940438766,63.77982229776316,64.07022415198362,64.63561539200823,63.55020832869823,62.800267078013974,63.14699908809131,63.897467745947964,63.8905694688006,64.47554563827988,64.41970080012935,62.58411826637659,62.48105486441307,62.60457844691336,63.10694470310023,62.63547208662192,62.80769021855793,63.33228935513399,65.93123162927448,66.7708129107096,66.83211254922863,65.44180319283272,64.71364820398632,65.803767075304,68.39556988700946,69.55617249211294,69.52773742942995,69.31931136108751,69.17145516459617,69.21667871266968,70.53502599465075,73.3538725907658,76.68392245834053,78.98762044802382,80.43092286890497,81.51741487956264,80.55542612511485,79.67602366278216,78.853971215799,81.37192370583082,86.9596975989312,90.85829884342108,89.78210313972863,87.67849319915497,88.29862484365086,90.35589330597223,90.93726948317162,92.74906564780822,93.52510511062806,95.72243364799478,96.17327096879582,98.54830880791319,98.36249067382951,99.59640361361541,101.77806216583056,101.0099257031745,101.91944815044697,102.50189623268864,102.3166892958907,102.4218528290318,100.27183168406631,97.57857730873087,96.05970536426841,95.75930250221083,94.13013323910998,90.73144366871361,88.39517752088261,84.23206783446972,81.2894546837953,77.57956793688358,76.15152822916072,70.99988372924176,68.40466286584909,66.67902659436764,65.16927880573778,66.6808419322274,67.1624264246565,65.17755109775331,61.97546926580855,59.648855313935755,61.47325886643647,64.38566517481146,66.93109092967552,69.58819485759501,72.31559089860448,73.49564854053165,70.61967073847276,75.42580848682285,83.96611482858563,86.89918111680065,85.94124442492452,86.19279062283563,88.83300572004484,91.5941113627088,93.51000382343156,94.96044955181016,96.4855697408675,97.59463764197426,98.36920629070646,99.10818515123253,99.40604357014703,99.29328215832724,99.18053848039085,98.08132020816414,97.0676437359221,95.26849109179989,92.5919115236861,89.28824084869703,86.69587396968411,84.20722942833113,82.21891039052461,80.15419353330236,78.04079235368152,75.93653037204017,74.54101467586088,73.33221407991677,71.63340938204854,68.84831991773615,65.83820225461753,63.07657570769258,61.686005785129936,60.67376717829773,58.66431380214829,56.36053483124804,55.91187859554824,57.264782160831615,61.854492248949796,67.61981770243612,72.45352052816447,76.16980362908402,80.12955248396781,83.09205239376882,83.92752867273647,81.62134007269071,77.57770343207068,75.62128761180752,77.30341738256938,80.66802351156372,84.73306702311945,89.42478388440777,94.16802976951325,95.49010815301796,93.1199967945803,88.88642453248467,84.3020131562975,80.64260579230769,75.99491462253611,67.91959137352976,63.3248482574035,65.9593746606437,70.97876170465841,76.02829176528134,77.68501860571378,75.24989415390574,68.71799530501633,61.120192527920615,54.70290557752149,50.61537316919015,50.08551790375386,51.42969793348072,52.876860090032835,55.527786310236806,57.65544329597202,59.56123902078233,60.350128496192774,59.452440209705784,57.547850289268645,56.124608487249134,56.07442531884041,57.49483708309445,60.06846676921005,62.172295213018316,62.55550292403623,63.37551105101083,64.9753644301313,66.15070711704173,65.85444590753363,64.11450932597586,61.62895625193412,59.661532353287946,57.70937879708716,57.171481494449175,57.646412672226845,58.2231130042645,58.40665289735962,57.43848640146013,56.250670239065975,56.28003489706674,58.172527673788224,60.61681506325499,61.595841628133826,61.296493361293905,60.811362887963796,61.30825473629049,61.03060025441172,61.69191420122189,61.68489482402292,60.83446092556932,61.496573753202576,61.59471953329839,61.755788040001406,60.516165557464085,57.64081565410556,55.31779211691686,55.03308138994352,55.570707969629495,55.713130103451306,55.93543928310627,54.153155795674856,52.19622727054589,51.6424898911777,51.06939657978546,50.49507987718897,49.44333707775202,48.357861275408226,47.38899603082591,47.233056597638736,47.4397229022516,47.90130032629033,48.49786009972187,49.120429195193736,49.74055997770291,49.67679882172207,48.480879211312114,46.77443632563434,44.71565585947903,43.39137117563502,43.192697423195874,43.09318603101021,42.92654266390633,39.311384649999376,37.49836931607213,36.746396650651064,35.997507830304365,35.92377528999555,36.24844585883749,36.07953570683772,35.10940587661448,34.60395642392717,34.0365629151379,33.28041370102477,31.677402336715037,28.979695796746498,27.885443450712817,27.54840073640905,26.878160297728144,24.832580006755666,20.960485915574406,15.656504116683157,13.276355169214083,13.97835788342756,13.82033989411551,12.10241296672112,10.16420550143741,5.930048344985113,3.457387927312746,4.5835739128815,7.333171437474723,9.343123429526697,10.56715247903346,10.619661049597946,10.478273617608606,9.774375259902964,9.71119405245481,11.701273322080908,13.948137202190262,14.27884396696131,11.804235798296354,5.759302350098409,2.015765044613868,2.71020207062796,5.362599457468756,7.362566422254659,8.13007844849246,7.7129557798317725,7.0988155084395075,5.84790601799747,5.262366125344331,5.635230221901972,6.960974304647918,8.06691956420584,8.901753623121644,9.88063205496829,11.217909877878483,12.83559873990723,14.630688123819755,15.91414024370156,16.730876239115325,17.691781162389077,18.203245360516025,17.441466824900967,15.75378889756816,13.011276917464782,10.47045229296993,8.197049113651014,6.809041604841803,6.652435953592864,6.367727768754743,5.923418524133467,4.5638202050132035,3.5526046750367475,2.893830725780227,2.473440930584706,2.324854305850773,2.5314030488763453,2.479273035907131,2.4490156242391805,2.742608052220296,2.84533763269103,3.8366193059665767,4.277975427116044,5.408330112101286,6.0796310353089815,6.616772670371148,6.897416415187256,7.023630664371937,7.110346314662346,7.24449442037661,7.441871066987078,8.11282164135819,8.895841882274379,10.283060792621754,11.713914440104874,12.904998112314939,14.239036955035381,14.839914383359126,15.542947270207808,15.913221164027213,16.232382382688446,16.467504887770556,16.688226628775293,16.951346598745822,17.027202963882885,17.169941798834472,17.531312552977507,17.610828622575887,17.53694834633393,16.568802835988254,15.567133790083139,14.509723979260983,14.308851118958323,14.009759364509312,12.804247761988707,10.690741123171417,9.251058329038097,10.70463232681997,12.698120106722097,14.256229893621496,16.327837893307226,18.467005455476418,19.704947475770865,18.512675827313323,11.637667116174812,-0.5715091835012523,-11.70290571379582,-21.083744946487595,-25.606640485706656,-27.543938763912703,-26.159782421991956,-21.860573906048998,-15.797179234714319,-11.157377681608923,-7.535080620603971,-3.282182176607764,1.115371129681179,4.000180193430257,6.317762877103758,9.357887843158121,14.198586816220942,19.003650701274804,21.76029762254827,22.865763194393885,22.82298717388124,22.53539055404194,22.544941714621295,22.595798264554222,23.941609297130288,24.937512426616394,26.208629112436167,27.72597218926843,29.112819696848206,31.133679020752204,32.92466822412402,34.48317089329045,35.5837156166366,37.62452981980547,41.363543808299276,43.75618418851496,44.786991195672265,44.65527873041649,44.592664594039995,44.26637500892523,44.60214652343045,45.200061338874534,45.47018906867691,45.33583041078744,46.093820535345195,46.33550034093105,46.372537692294436,47.810742100775705,50.369725276110806,51.877970016235764,53.52351254404832,56.02161734554411,58.663654322542186,61.471059132660855,63.66140276204324,64.45957764496994,64.88241476511612,65.33977419768443,65.38008502612992,65.90937584697527,66.50532073593331,67.29622881521423,67.71742991569933,67.78896597487824,68.0124235070632,66.93301826321014,67.01407550493313,67.4194959958066,66.67902659436764,65.93062269250773,66.05955133005627,65.54675846590408,64.73688929213004,63.97547944091633,62.93282386417748,62.17583571353863,61.7347691989223,62.83499077630258,63.85976628769989,65.63524476655665,66.47974954055803,67.67136839699837,68.1986300815723,68.6612177166954,68.9162542563795,69.2359491111234,70.1023375141726,70.79080114857777,69.59794072393994,69.70549841677715,70.64986788871538,71.0262574686609,72.67294697534112,72.16595853954469,72.97944504930926,72.61943958109606,71.46090527122601,70.46337367035014,71.73816963923151,74.54801308771303,74.07012817229607,71.88589699073944,71.09983158738186,72.83005896548104,75.07599686454606,78.91511746035187,83.10258326476045,86.80117205218289,88.64146248574735,87.94640568561984,87.24089462041563,87.33966323916083,88.37989978805065,88.1598062085779,86.46628172469583,84.83598233138932,85.84242087926958,87.73652472808547,88.51660026659228,87.9215871922113,86.62674143806476,84.83811643178299,83.68657486345028,82.99450058277992,83.27560350992499,81.43084157728717,72.858480779293,73.01236052022935,73.87612898422725,65.32312422387955,68.52526763616513,68.65954628832266,70.69294195712827,74.00493732793174,74.00978083100128,77.08811881185711,75.60644038845173,77.61696004018872,74.67106741771977,70.57569976245978,64.42120582139816,58.95682283251369,56.23398562866997,53.73599895095983,53.50868578061183,58.80185817827726,50.72152098844028,52.95751382519214,58.00855607728921,59.40190516761607,55.96068566324201,52.00893871129229,51.90611457624009,55.74085070473471,59.897637446168474,63.735316085068426,67.14518448287637,69.5082671029415,71.35157253596631,74.02644837016373,78.32890794362484,83.27710903650046,87.51530727009788,91.23562109601293,93.5973534741897,95.1539489171104,95.83315582540962,96.58622022533304,97.19344547227479,96.79935467205986,96.31622208010715,96.76072247793729,95.86443495467574,94.11727730975446,93.15483799441611,91.70813740563347,90.34310675129817,89.54346994667948,88.75461415500938,87.628181152469,85.95438780400318,84.49051368871164,81.56891172410262,78.2317512989081,74.41705167491295,71.25680759047405,69.8068458894569,69.36897875490904,70.60795955514651,72.85673980345798,77.36092013058769,81.09824607478492,83.12600103362334,84.41150701510276,84.70586086919923,84.2894155185686,82.87501643585614,80.7164822010956,78.24494127213414,78.36946716840112,82.36095014050717,89.31106053173994,90.69732276345351,88.94346042239073,85.99812985298978,81.00287159505392,78.43188836227267,76.87779804199825,75.4916883686654,73.98778012739454,72.9771108661931,74.63841382804809,79.04985306298198,84.10647825719508,86.43900260902534,84.65959374784555,77.17359849600909,69.06869551213853,62.04040529742994,58.006868950657505,56.21758845640264,54.946721601193,53.353344808798816,52.27066419708871,52.361124417029416,53.456841064386644,54.8153362212424,55.97006997202703,56.39939331135102,57.60756186939003,59.534503190287204,64.29869493779445,72.4265752741446,79.58396465541153,80.4483273780444,76.5094587604312,72.69147489221724,69.50159378687852,66.17151517357497,63.9654698020952,62.26903464140757,60.19625918045685,58.384672666106894,57.844886811517064,60.506039922236546,62.017234467444354,63.06728405826947,63.96298272355678,63.275593663485246,61.23035842002285,58.68399618932221,57.82875035005005,59.07422110646739,60.90315319497968,61.6044045838241,62.86244962361168,63.99895620896151,64.04994348085235,65.38040507998596,66.71759427907614,66.80139818120593,64.83651121912776,61.71973290281729,58.86281090628858,57.33243316323588,55.077338773581175,53.30187337117462,51.14207874444589,51.541373657153265,51.90221457902616,48.5906336620808,50.37765995940578,51.930126228350474,53.54214235759727,53.17234675070595,51.19389507702521,48.10605101067988,45.994396800107,44.46020279777546,42.48397721704034,41.563361355186906,39.832617401410005,39.84668549786309,40.368641177605745,41.24578841231382,41.765952140029334,42.17947204143887,41.742749744950906,40.903173525415674,39.37601962718448,37.29966806342395,34.601911072681865,32.843850719407875,32.9491658620088,33.78116484538686,34.790099562312655,34.306798255457196,32.82563518983406,32.15496420233614,32.017051676307304,32.34436460971052,31.81773118442578,31.19246554752239,30.44863527379039,29.92281568228822,29.623793735747974,27.336625528310154,25.547184545787278,26.56505117707799,28.654825307315605,29.509712974373244,26.312699275161943,23.916208106955764,22.515477008676307,20.71155333474999,19.71254599465258,19.827127616279334,20.830727548971456,21.97975803747045,22.677620665698544,20.49256736212622,17.061799016683157,13.233995319762458,9.635404710535099,6.418823236601367,5.042490163940176,5.270224514102425,6.737882798307854,8.02877399337551,8.86250205964396,9.090273391180848,9.782390620817889,10.807126930209604,11.807688721583089,13.145598769152832,13.92292137756382,14.5719476766771,14.679073607815127,14.47741759551234,14.036221772029416,13.551806011017565,13.296602081578738,14.088314625009744,15.141014795102537,15.854564306496684,15.590265880020402,13.843857198010062,12.016196370748855,11.353331413979097,12.20912759483274,14.376035856857616,16.251718558484058,17.46168553905674,18.232477742688236,18.570747958251783,18.503389223110403,18.055962521420653,17.07843770481634,15.625144284369725,13.872418507147419,12.528846852156152,10.837951221342282,10.027915128018341,9.291222770675642,8.54226503098762,7.717952555822749,7.023630664371937,6.353196103110185,6.198369636643114,6.05769073237364,6.783562326480834,7.1814347341161735,7.699072339405048,7.826247801689208,7.922724554179548,7.985417524675535,8.081977601575943,8.195187239067176,7.91673261515172,7.401117809895642,6.786140093191737,6.327006759606514,6.128301742311882,6.03426725792732,5.914375222277338,6.234469602406713,6.221504914947848,7.0365006732260635,7.5480140017690545,8.375995675117371,9.348939737301954,10.120637487267414,11.154691176445395,12.61439890828904,13.603991747198393,14.279151871944887,14.93141154535692,15.56009648270519,16.06987185337986,16.132814628950463,15.92958173542045,16.200009985751386,16.343729195942768,16.376425129230224,16.677092741247282,16.500214162159615,16.655255214371664,16.601241006732003,16.460010957282364,16.395932452622684,16.440354698287386,16.52816677703146,16.75229722745968,17.17587573026896,17.492318180216134,17.30747459559289,16.87140715973298,16.210250902096107,15.345773593484667,14.737713538031299,14.064639069990369,13.091922581081155,12.078133212694441,11.14638891234502,10.166471147178457,9.442780019037144,8.800237598293672,8.213960760595183,7.946204840506932,7.797030878104009,7.211388237585593,6.709874306774707,6.135990445417137,5.76793231218432,5.733415540981766,6.014910525294284,6.009043156292795,5.314537608993842,4.508196472490676,4.2646612441803615,4.718148923941249,4.955425102554705,4.662389493740797,4.857357209464098,6.252505279905034,9.571631621173172,13.366915541655423,16.038578717766793,16.699208829795488,15.265667006407435,13.36937550072728,11.156431781052852,8.417106491472078,4.000233294604275,-0.5115549823919663,-3.2878675082231896,-2.9629510773083134,0.9296662736845664,5.9022525442705085,9.975648844826143,11.946311836633889,12.859258998921332,11.965888707704012,11.129171421994268,10.800170964544055,10.898082425067116,10.88141797178009,10.804378851544573,11.14442463676646,12.219985092126898,13.475298313903378,14.061603964486306,14.292285159487156,14.294183666629458,15.273782598249777,17.335198022018464,19.69616764686587,22.173632444744413,24.322972276458508,25.96245845753049,27.163806856456223,28.223996216969027,29.1948261654276,29.947587767065862,30.183712164402497,30.78973373231951,31.88498713076311,34.03889630964249,36.25951649862928,38.41525680571175,40.290468009418625,41.25175558627145,42.273678637184936,43.192697423195874,44.376505166453576,46.3193200046741,47.903789833467,49.53562165268945,51.492429755511665,53.188807005610514,54.223951343202934,55.217698108595464,56.19945248981014,56.87024156294636,57.48142003103949,57.480288996622754,57.08416262603839,56.52082855359617,56.066922096532956,56.309932474020215,56.8105912254447,57.10035522081115,56.6894185248542,56.8762775277424,57.53751657046127,58.10280669724703,58.645936951506805,59.133202303725476,59.50015056363852,59.47774371052645,60.18585182876442,60.88009126527889,60.934522844261494,61.47041878349156,61.66862999306082,61.65297936084105,61.58232317117757,61.50139799026092,60.85387906473418,60.18120301551349,60.119539814106886,59.67237309983094,58.928346197211525,57.257150991111224,56.34526542450545,55.55797698829854,55.09253847564219,54.74544749164185,54.37380674751827,54.71014457506064,55.17989838675701,55.703993917261506,55.44184133531399,56.376633927737615,57.75121935067846,58.384672666106894,58.675637443116536,61.38008936760548,62.70044933994682,64.42631809477179,66.37066051834417,67.29055798847592,67.10016918298604,69.3236022433518,69.59014042450602,69.60246517000894,70.13298581190966,70.98559521550217,70.40036880407193,69.75254363040932,70.47034798629086,71.9323707801382,73.42463445593091,74.16931690080754,74.33470492914277,73.84371069511269,73.59753700868595,76.59181671607874,80.48273453251117,84.10150871186873,86.23737745762057,85.32858139118774,84.06705652632948,84.97093424346677,86.20170789678579,86.94876995942285,85.81802963241215,84.01018099138746,83.15725347709382,83.92248959061662,86.30476188191938,87.17867245230575,85.86533194025886,85.18994478293891,86.95868277171937,90.10890543275195,88.78757230147636,90.71490306983118,93.8222884434349,85.3931288556484,89.75029716107564,88.50768542199953,91.1739743337757,95.30270734374919,82.4540846904805,85.51539599488142,91.85560956215737,91.88948241399946,88.6285613332756,88.29170605296737,86.28716158558674,85.11476366954291,84.25067155396331,83.3245028857342,83.14166541531893,82.54054365869843,81.90921423428152,80.9134722887176,79.05843380852109,76.50822605526088,73.10263625252793,69.80568040557353,67.5140261228709,66.73413606303643,66.46463123081425,66.32442932518913,66.55301477112685,67.0331815014797,68.43285799806948,69.5796008751749,70.39096962203004,71.68489218420245,73.83151395074084,75.70703122295411,77.32430464377425,77.85092498243215,77.41788809808774,76.0124064858896,74.21059831255097,71.93729545431094,70.30135229381634,68.74367306520757,67.76048416956957,67.10274612341115,66.23108311366128,65.47226870056434,63.9966798876528,62.36182792092461,60.73883651187846,59.18174415379824,57.750046642090744,57.118778452878054,57.62270987888937,59.67635713669807,65.40840918228697,71.00496759718152,73.27909686203971,73.24303940731193,72.2695175170129,72.8882686035369,71.93951195842845,73.7580270648658,77.81391033314551,84.84365166093009,94.35987479855248,102.68507913832481,109.09680358001326,112.98146741941201,114.70398145074111,113.83144384318753,110.89021245609902,108.95952433315084,109.99906608225403,112.64162942581356,115.16584513721473,115.77543812695426,113.4697779749326,110.37646158408292,107.56030144772512,104.03622096851514,97.60282113876521,91.15600932224416,86.37340501795751,79.34611838594178,70.48413591973114,65.02283444753861,63.09556778345892,64.65980885795786,65.93660174198577,63.49018847422221,60.500704785621664,58.60055987328714,56.81312897137873,54.35816705191157,51.18654931991248,49.15665665624909,48.08766149755224,47.50270823013889,47.18582749719883,47.59935721803062,49.6317542624964,52.51364454628574,55.99057080268733,58.279372912012406,61.07574257049866,63.04039130871956,62.427473308119914,61.34616080405614,61.44556506338996,61.70767273394985,62.0822563823096,61.78263512247774,60.84952508605437,59.5915236132565,58.401455747344,57.036506890457964,55.60870109043936,53.52215828184106,51.97758018247178,50.81248289214095,48.892853447061036,48.503497879254176,50.66096190572017,52.89812854575419,55.02695384115754,56.8722367679481,57.08945419270996,56.77434790568866,56.053135879862815,56.4548548474365,57.60368809661833,57.20464207793675,56.59014998474795,56.85101099442983,56.76159046942602,55.200713798010334,51.48685027444695,49.02139663148053,47.25837636008222,46.868511666632244,47.25204239468857,45.705366794695856,44.058236880827934,44.51856590952638,46.79503784596607,49.84117991127052,51.719909908881945,46.602865608353014,42.775226014131604,42.47506452037117,42.812947366614836,43.15243880908818,44.76296315968802,44.9237232419165,43.35054947686646,43.28689851857818,44.407816380427256,46.04709508476953,45.535473655256084,43.53513702297695,40.9523972195276,39.63939413063228,38.559631565046466,37.56220898750684,36.53811274661163,35.874943623295415,34.59528149868743,33.77752432039001,33.11129737388906,32.54260871011383,32.016398595600855,31.10725147819639,29.499539236339803,28.420135343522087,28.560744423758965,30.39154884833853,32.44718915018147,33.8636789190921,33.57441244146541,31.938426143423463,29.55756908325182,27.052642038811506,26.279070562002364,26.5185542569737,27.384138087335195,27.198109337204652,26.24777944044501,24.171411263585778,21.250474688873783,18.53843903190943,16.05340964804879,13.558773342313588,11.029512891445371,9.462354051472177,9.207822469417255,9.057861026461362,9.424739235011709,8.720401687480585,7.519603011845744,6.403193313888273,5.49451016459347,5.380742671246863,5.574928427542448,6.327731243362317,7.388128711469478,7.849567284027069,8.098796046917254,8.678785564370731,9.190447951483538,9.625258600305223,10.206141617211982,10.619638780603042,11.525807212044898,11.979382824890068,12.945244429124438,13.769495226375732,14.732315406896804,15.381566357696274,15.018337398271049,14.755156615433865,14.315606994659095,14.06437878352844,14.036243467926477,14.462994808467327,14.779547958966806,15.285880926596457,14.91636459058934,14.008195281224722,13.424359112097607,12.6776250569308,11.91824410341682,11.218824161707639,10.663109916230605,10.124632177068412,9.69734944719134,9.047592116345738,8.608423049522266,8.284626950564421,8.044245862753336,8.422481896136595,8.80169755932939,9.085524128958614,9.090273391180848,9.057861026461362,9.136380878202386,9.481444104211192,9.19228165763476,8.800237598293672,8.316916631451745,7.873907883580275,8.096058762127768,8.435801127560406,8.83662312543652,9.15101035987528,9.462306701649505,9.906006186389117,10.39834695632102,11.332494291442494,11.600731239931516,11.685577965518139,11.640104534453801,11.659274780602054,12.02527526993616,12.720901959180695,13.316078365651599,13.848471553605794,14.009293999715368,14.25174182370275,14.334237252768473,14.445692677810415,14.420805938301946,14.452389046760024,14.480988982957374,14.679073607815127,14.761125232916287,14.790463773721347,15.40682219467567,16.150131737128387,16.5570730293217,16.633774829491347,16.38315537706978,15.554575321835785,14.36997905549078,13.280224153765154,12.478177552614229,11.424620595691536,11.055039363926577,10.984118170648065,11.520315196468763,11.802466356138947,12.349873771462146,12.871701690968957,13.187049667475662,13.003030652246919,12.683068081355277,13.252881442762941,14.951635043585206,16.17018340114044,15.316242944496313,13.867335141929052,12.146884330887502,10.48342652704597,9.372067548656032,10.304838504765257,10.49579214948073,7.331831010106518,-0.12843995807080494,-8.182568523036656,-14.424170937908318,-18.115278063383794,-20.02719684069874,-19.983073891536932,-17.64021526160579,-14.436001283552102,-10.889541724364502,-7.566938605848366,-4.319928858984797,-1.5398576165313163,0.20801058963607702,1.0435639608617007,1.1520655026982043,1.4906731589642443,1.9562536673760424,3.9182696547468097,6.995183935173545,11.53932485258032,15.8519586842164,18.95111984340898,20.97680846256652,22.10941756495453,23.15804762159673,23.172034706542217,22.896678808533064,22.90712721706494,22.853263957787327,23.264896412728756,24.283541801681125,26.379214312256348,29.178406710671315,31.475028741276034,33.957216886099864,35.91860164296751,37.26462600173538,39.078861552164994,40.700142629195724,42.56482019386571,44.254167874188994,45.66772429725464,47.21035716082458,48.25501709760222,49.06112683679644,49.45200102021539,49.63548466095029,50.142814776084286,50.782388130544945,51.38874986188582,52.6920902056151,54.205064298542794,55.930456360941506,57.028240827827695,57.63817011518064,59.00160304668384,59.67147098795151,60.30472348473276,61.14073667749232,60.80773338905666,60.41974915097426,59.388654073335516,59.87903347432645,60.41463698142758,60.648173646839446,60.37811594050341,59.56813583071079,59.22813194883363,58.70883097954973,58.30421490853695,58.9196074587507,59.563314495399304,60.325741053474886,61.799792867349744,63.53779326192287,65.19258933999221,66.13170791970562,66.93955508742839,67.73599269932204,68.02163436183852,68.22065760531811,68.39779382329623,67.2805654351439,66.49685932043073,65.9797283595389,65.84382421448998,64.9164242955586,65.18682389147102,64.8511686617034,65.0097314790433,65.74156644283711,66.18793884143211,66.81666124033555,68.39779382329623,69.94395387943797,71.16715427612415,69.87562292040613,69.73056134242692,68.12655458665346,67.25277435658273,68.29230586693079,69.18402126004965,70.9547336690417,73.1313847520585,75.43251847010204,77.43401655022883,77.88127644310656,77.80869541629572,78.1413988428034,78.97048721036391,78.88261955363562,76.90245731701727,75.23082724503865,74.54401405942176,74.08940977775104,73.86515200056037,74.40999823207815,74.64982398663912,75.39875084517425,77.31131273915473,78.69010220221986,78.64710912646792,76.32588122093266,72.66425745168041,72.61012447469261,77.06740979049191,81.56912374282066,84.88776948386004,86.21834027424451,86.17609686774058,79.87532057726126,81.14371272159704,82.96752686956596,82.13592176720765,78.83325197340751,81.79408961124558,81.17963550807445,82.17998057782798,77.06894638579658,79.24096275355762,77.76988682707362,79.01328050219547,80.2693819895372,78.33004040458307,75.71886614549412,73.62989716776659,69.97794797094653,68.77832901474687,68.12088020450868,67.6666195560875,66.58608279381181,64.51361890487115,66.22478593748991,65.23707695700352,64.95159667163749,66.67463271492514,70.31965810603539,70.26899815560911,69.33176027122474,69.21887314421252,70.23283947512819,72.67426639433528,74.49135891011781,74.94243778759495,75.67109969298491,75.7894893839008,76.92705505118403,78.58514013190658,80.10605152904986,81.86992278086299,83.63522093541525,85.11668722181332,86.24461896184508,86.80799170458785,87.02767883676722,86.90594416972277,86.77706263394262,86.0740730125189,84.80553033475188,82.87497230245822,80.8340942057115,78.35989566488722,76.07252854242861,72.69252559605141,68.82891044391619,64.810150389706,60.6201213494792,56.578408902190695,53.34902517604235,51.48856107208785,51.5248732930086,55.604381548407325,62.33404225034537,66.76180811889857,68.78200662022489,68.49855395929401,66.5745978072854,64.91847661134322,62.22204650642987,58.62703536411037,55.34641747000134,54.2725898486109,55.95613308361385,64.75184176541296,79.59878136151741,92.62740752107267,98.71316089295435,98.70444648212079,94.07754882347363,87.7703281347301,82.90520849363722,79.03788227243346,73.26405019596915,71.72739361740874,75.1362216052356,84.35610884033584,95.61972739231742,104.06610207611617,106.5753655440691,103.34495152257794,97.26544121934508,89.09062098221357,80.85964799619751,70.84441621376051,64.17897623602367,60.73199598218235,61.36312094940758,64.88199633066226,68.26047496854201,69.3920695048931,65.04912581802171,57.352633887498,53.10990638022504,51.178057733630496,50.93868428493976,51.72944435082092,53.03368666568012,54.901592303736415,59.659221495218404,65.83607364265745,71.38316787573844,74.18083053506439,72.7508523821382,70.46699352079818,68.73700271362873,68.71799530501633,68.8496449241925,65.77754782955515,63.78096355418334,63.62234225313351,65.58082129365846,67.71438139253584,70.04110539960483,71.44495839149484,70.714511964212,68.2347625357446,65.72731749993002,63.16057199119815,63.15268804875837,61.7359883774131,60.419576052666,58.77013084289072,58.48661937662396,56.188849035304415,55.227229032126694,52.653031199016326,50.37095899355118,49.53778480703238,49.221139572030694,46.34393520141815,45.75938027334116,44.17681022074983,43.71267113690364,43.671430124934396,44.392110904338494,43.406768116527076,44.92432760464735,45.07567399513856,46.002363479765705,46.25559353538631,44.29075132899962,41.33422087605221,39.16050730747583,38.15722598407159,37.95417465045343,37.65501964735717,37.97771226857448,37.58135845981277,37.70171870763238,38.4347225142026,37.68685968178136,36.93136136135734,34.89068856793416,33.01051149248354,31.50130544648907,29.704697073007846,27.627769619245555,25.842864790406782,26.421361054757433,28.446926911799093,29.94880310005509,29.065475905128885,28.277888424929166,27.411262121701032,24.489649895577255,22.285554907965064,22.537502789684606,23.170526591631187,22.849170505462315,21.74200669224465,19.284964948375347,15.915848888381364,12.493752506413006,9.19662457011663,6.907947478954244,4.40714583128652,2.0966181894062568,0.6740811411907922,0.5661224027501106,1.0189641481765177,1.2332043465480933,0.7787515020123946,0.11166516060743549,-0.2242930618624636,-0.11166516060743549,0.5519432128093655,1.7726090765696207,3.806675754769902,5.418952559514669,7.025247076044096,8.375995675117371,9.481444104211192,10.199367776173291,11.123416736053114,12.028667857096321,13.233755037953168,14.60604766063529,14.547050886098765,14.459400426856105,13.640706190190988,12.57891556420261,11.824086669423847,11.021985777598614,11.067839171960543,10.940046079908948,11.15771955205811,11.353331413979097,11.505790650317502,11.046338310316337,10.060673774954136,8.816434932891367,7.431428045960857,6.1957352156844445,5.053057264991189,3.894975071332532,3.025475167155019,2.305173690582227,2.188630121447611,2.314974217745006,2.5314030488763453,3.0191052032067525,3.591303778747803,4.05172458605372,4.597415279875886,5.501287384904746,6.352938890627901,7.6098760887907515,9.103886134656085,10.640593293159334,11.73138432614783,12.749217379694224,13.650430444912633,13.84229730639179,13.813195617487931,13.558773342313588,13.640706190190988,13.92292137756382,14.433764072127534,15.511586037572439,16.699208829795488,17.589687340871784,18.471739951517772,18.72955580644974,18.619141627243202,18.32400447477481,17.76697934988219,17.69086054668914,17.47272305380799,17.47272305380799,17.409274841567807,17.428603829004928,17.02055543442029,16.389500119656326,16.976572747687094,16.64913166367501,14.231439016961515,11.192047954552846,7.431396984787563,5.346069605083733,4.910994897956292,5.261058561611439,6.881739909620805,7.801776758764242,8.02564063509797,6.1290782611685355,1.9877732667846355,-3.0725916640460094,-6.987797605305087,-9.603546898781454,-11.309914577609973,-11.709566883836262,-10.811300025379158,-9.320441548672079,-6.483064191236653,-3.186137527159336,0.11934206859147559,2.2620877943250215,2.880374047289048,4.0686239846465515,6.352938890627901,10.234809194238217,14.52682570880223,17.597176640073812,18.81604208967823,18.69156482520843,17.977129528598315,17.378900454140652,17.102704611117808,16.626908367316123,16.202842719574296,16.49225963316743,17.415788766336988,18.616832167706804,20.129116246917935,22.472255900101302,24.868615070570105,27.104646200364392,28.27912531573089,28.97261551519621,29.96756263606159,31.37517902558459,32.976411469194936,34.56069800779931,35.990646945327015,37.611365079407605,38.23621327756591,38.787176973814425,38.51360747890775,38.6764117586463,39.90188130933282,41.67785643105877,44.10715063413376,46.97999812463977,49.643267377295494,51.939115217358605,53.994315974022555,56.25611895531759,58.0351800970932,59.55854437848086,60.71470294307015,61.30596079523487,61.76410988470205,61.910284284037346,61.618764945238205,60.516491498424834,59.17660189488463,57.54464634202311,57.7575250010884,58.16932663129019,58.575754278755745,58.05412301851823,58.018361268624226,59.13211459903463,60.923607514741654,62.68109082519543,64.34274816832504,65.14624333720644,65.94632989629875,66.96415310195171,67.4235255425352,67.69382840028759,67.75574187860926,67.52060021838375,67.02729408890359,66.63486695290734,66.57130486553983,67.11431490773256,67.30624289186657,67.90471083087483,67.99356164555533,67.69382249643652,67.14236511286553,66.91483175523236,67.83369147872632,67.05918091783175,66.49655950367837,66.89663073960625,66.58225348830928,67.16059282052473,68.24287556018182,69.26235551916905,70.34620808396289,69.83389410532469,70.29034067153407,70.7100063837783,70.12649653627132,69.26863941179823,67.54588575833863,66.49252648443309,66.68404809173681,67.0081517295307,67.75574187860926,68.73170525677682,69.23899961453762,69.25059126219276,68.4852248102618,68.68749899924204,71.64218043309697,75.96378063858297,79.49494962305572,81.00188193705058,80.67644322904401,80.01259039935645,82.0374083659976,86.16201363947101,90.36188713556346,91.9373824017888,89.87940155793135,91.0877388449768,93.80593539828531,96.32653407679372,98.35866169228622,98.13007448707904,96.46346421621034,94.1376382947194,91.19353494055737,88.06670092198623,85.33555193712164,79.8273972118934,75.99070667160812,72.5233134588767,73.85926428029308,71.25869035604049,84.1889803967776,92.81325307799463,93.88097809152329,91.15084894920814,95.35166588373477,89.30549392366015,87.1216123736353,84.46256297295419,78.98674908182271,76.4209742268377,72.34984025789113,69.10089277739037,66.88578973106429,64.94325878712898,61.176222672288915,57.71790856966261,56.07341895866277,55.71845504458017,55.440054516819195,55.632136860727684,56.16756948291487,56.88587720289789,59.00869776263579,61.57880052974943,64.62757392105016,67.50167911136697,71.56507713176157,76.77875223514705,82.36095014050717,87.19913620990643,90.22385473124001,92.65977395795187,90.11762682929836,98.14498475254146,105.84023531731319,106.42931936311152,107.77286392986292,109.92991734039796,110.4283443273239,109.24604539785449,107.18572872382934,104.17128537331884,101.94002142949378,99.02451197036252,95.55607800682841,92.44140512378908,89.11689831002606,86.06233491291871,83.80361531813102,81.20506731407927,78.89812015892616,76.59780792603506,74.50910895718077,72.27876393572019,69.59900810870613,66.39354695678989,62.736753074124564,59.068090026388354,56.30995138838085,54.193242645005554,52.66457811583392,53.53075070543474,57.99464019872926,65.111629513133,69.58531157565945,72.26417079929476,73.67776877663239,72.36030039857077,69.6361024829518,65.48208662563498,60.653537423749476,57.80125588127179,60.00892591029823,69.17644191054339,85.57704836877843,102.52883470854479,109.95034290864444,111.853752844395,111.62479725972618,109.4123885974505,105.74069345365353,101.66639035222043,98.28231904955229,94.05931681750133,87.5529555014038,84.88090277095752,91.98294807121529,106.41441757467551,116.25023286825459,115.12317117854406,105.91738189957258,94.85307140083178,85.52413629547137,77.23616003477399,71.27424200266104,67.42464495473926,63.64082228171771,60.14281229680244,60.703850785387964,60.73199598218235,60.00413642449048,57.87498231690864,55.444858559372165,53.43490027893882,53.711458651872846,55.394377543860664,57.49885436087179,58.49189590200432,56.66238901017224,55.54142464738549,55.51941488470155,58.462659175611755,62.02771612245801,63.608454292669244,62.25892300687099,59.46767586237522,58.18940482676205,58.100842368607026,58.99888537805587,58.78161888674348,58.53053706886419,59.09052150364957,58.83863622817384,60.33443030100227,60.97678475108855,60.2415131994509,60.04468367510737,59.53445051537451,59.44398669336782,58.6045177208056,58.16907394286449,57.75001746926544,59.48278331064141,61.99915232746269,63.72212480213272,63.85149647396857,64.19054273124547,66.42689388324501,65.3575122345013,64.3770715390089,60.744300638543756,55.75098862668583,55.074379384297494,51.340231727470176,48.5906336620808,48.67880700148081,47.296923264178155,42.55292103767797,41.25237714442565,41.15253911566578,39.98983839050413,42.031750366165966,41.09569577340119,41.028660891234296,38.73346136799271,36.493922504217245,37.05652810063525,37.448635627746945,38.3230406897466,38.86521589722887,39.38606412262488,39.17360635546073,38.89718536892024,39.12776607937653,39.17656995139467,39.084088401599736,38.31114390612406,37.48705432592271,36.911330578383854,35.43985564962238,34.53077715431708,33.10327482067106,32.18853528862319,30.66541142786311,28.09259299718171,25.72832822635501,24.925702301035585,25.206746077830847,26.380672460866567,27.945419941025676,28.85195577115597,28.92155080039239,28.035073667394414,26.372983875487883,23.72191972230774,21.48010643794082,20.720084922460984,19.973833059632444,19.653830548278048,18.43497699744772,16.818918844494135,14.924003120443292,12.691607585976753,10.034916415035338,7.997460843902206,6.6544141240677925,5.828719978806831,5.389281375089677,5.446027172028336,6.166945577905959,7.28493533949219,8.146283802105433,8.146283802105433,7.999338780728304,8.414000151345357,9.286962850275758,10.461646432452435,11.942028865359118,13.677292342571251,15.1858045912762,16.376865234368612,16.646126952638802,16.247052096562225,15.274170325716554,14.896762766926518,15.85705135679545,18.024696267390635,20.453052298152766,21.67596477305418,21.27403799241384,19.807485397829836,18.5775034628075,17.73194119056752,17.81142716144611,18.331981097224652,18.773958826716775,19.00821783238134,18.80851761702951,18.091851041540963,17.223431642241565,15.59530196436563,14.25349825546944,12.849645780955683,11.716572349604274,10.419356320551778,9.539379877855646,8.548309037936647,7.894074911323566,6.961698605645132,6.604856523239515,6.221504914947848,5.698791883104043,5.247111437872401,5.309251912439382,5.370038064588952,6.164087624582251,6.856353380020467,7.337738572370801,7.723772477201523,7.884898043310493,7.61777912648714,7.329788438599785,6.978684967516744,7.169354059264703,7.302687320386654,7.452118847312898,7.792051065576279,8.637124326944198,9.109126011343053,9.69734944719134,10.294338897021873,10.806136770973469,11.5369438685768,12.030577272693225,13.130355217356488,14.172311352376104,15.381566357696274,16.02135415299853,16.264591493311187,16.464893384719513,16.452668793532276,16.47230371411068,16.5570730293217,16.324610885430882,15.913642804715344,15.36783116257928,14.886299452637495,14.235565325475891,13.97882739324663,14.26646131929,15.214573805661633,15.403435424232764,14.997035150658123,14.480988982957374,14.306643427430418,13.87997273114854,13.282075302797114,11.576450676426152,9.408646832903093,7.910237102785637,6.944877589576038,6.6071282555361455,6.872552480200081,6.590151049119172,4.424799889852339,-1.1960274784487939,-8.299582435294768,-14.534472384269941,-17.102709290721496,-17.795975889754004,-17.209528441112994,-15.69697344818533,-13.177618063198791,-10.294338897021873,-6.889873023050704,-2.1611244929163265,3.192961041040273,6.847188115476162,8.368969343025825,8.50554017409232,9.260248469894567,11.020762616052131,12.818486629127449,14.453460236220334,16.229704766426693,18.294545841075802,20.284802141705896,21.5619815038037,22.37439141896459,23.294587582479164,24.171411263585778,24.99191561350817,25.860658351503865,26.661245881829796,27.19681253423921,27.743202213850097,28.35949332177794,29.28673563633217,31.28383721747113,32.563790420930616,33.6900919570341,35.359587891683205,37.130906524385445,38.39511142622971,40.01465102585292,41.383876894605436,42.540945038943796,42.97695531218557,42.98681046989325,43.53479241520544,43.95328573824782,44.64851072537513,45.35497403457621,45.64053342015184,46.28896584590903,46.79218858315757,47.152991217231765,48.707769808783,50.556050401409784,51.99612247516261,53.046141280229286,54.064201322091165,55.02487799240013,56.30995559156957,57.961996360950984,59.987553684140536,60.35558846741135,60.88718084600158,61.786934369130094,62.852577175389904,64.20244885136377,64.7660900190902,65.30512753009995,65.81097982958073,65.8067407614241,65.80237636595669,65.94632989629875,66.22149070950894,66.1298581058066,66.24629035602696,66.36407275851717,66.58900952778095,66.43683720234003,65.82519390794454,65.87266638897425,64.68144122351006,64.42631809477179,64.65383212447341,63.38156176352451,63.00007575466759,63.159458109982545,63.99389108560953,65.19826814931461,65.81368357056455,66.55925281135612,66.3478333485539,66.2505474037736,64.64766992961688,63.77635263134347,64.68408164798649,66.37061662603809,67.01476708363623,67.76141752693565,69.50159378687852,73.5399656156328,74.54895750636675,74.98166972181653,74.08778041337764,74.43125110030854,74.96215691752434,75.00892716031355,75.35006338395709,75.62722164401615,74.24592348397317,72.6738459945516,71.30273724719774,68.86766882955551,67.1544808527491,64.91637273812715,63.32537546752692,63.654681330031615,63.817288802601055,63.59620339245662,62.6038814210829,61.31014851980516,61.61969857908248,63.4349870719303,66.40071694551203,68.12088020450868,69.56714643488644,71.84217436923898,72.20402491575716,71.34495117716553,70.61967073847276,70.51922443037877,71.80409810389628,73.5514208439449,74.89686628977377,76.22587905766227,76.87473598441585,75.90046845893522,73.95264505501824,73.11120437841133,73.64761340723823,74.64175687610624,74.63319610464364,76.69478081668052,78.92778967708739,80.49188677238021,82.14989375187587,83.4143698950705,84.76919995124051,86.13737813471663,87.50572019192343,88.87885075492179,90.23014793362694,92.22058205191097,93.14114802864914,93.53371827530417,93.30190434488577,93.35415489283899,93.90732213679917,96.29745571715428,98.8542808979586,101.29130587666641,102.89947914341523,103.81503022244259,103.93245263696356,103.20794005921411,101.42839351939183,98.78421354050387,95.35586630201084,92.95212293762998,90.37946139498949,87.4142333979351,84.43065536361024,83.31698516413967,82.72266898374296,82.69974881693533,83.34556373816382,83.61437103235477,84.82390529092278,86.66910398390634,88.67018051333383,90.20688412023199,91.05509329063695,91.62730249940947,91.23079500306605,90.57870228731946,89.39946199776139,88.52172923431738,87.75420876959183,87.38047706461457,87.03268153873036,86.96812825220552,86.83961903504608,85.5673382550033,84.00176833043653,84.44436143909414,86.51756828662533,88.79689332537926,90.556288815096,91.31049473016623,90.66291497558383,89.51611437892613,87.71334593606876,85.04341263963727,82.2849818179712,79.95692484758709,77.06451350261256,74.34302094822202,73.05332599003626,72.3031987601599,71.62026071096294,69.73305470323865,68.08960197459041,65.50145373464883,62.38144415976429,59.43984486956802,56.30995138838085,52.81752505345957,49.78818785971993,47.50013023880505,46.35317767885836,45.697021351977604,45.2282828424345,43.637996503971415,40.76643164223972,38.53452475041815,38.493774282859356,39.829820008363704,42.6821248023258,50.35817968501964,63.60083011040183,73.9458018584461,77.45671706595186,73.61789172196892,66.95372992334502,62.47157694531471,61.65582932873303,66.8191400921629,77.14498575807922,85.3212613967149,94.36530889180818,104.17375274763938,110.08604016214804,110.30087977624531,104.93942397285684,98.59453600021291,93.17980590965475,89.08903392140974,86.08044344753503,86.53700801548405,88.85420587482629,90.31654770036431,89.4406293045761,86.24268953762333,80.47653782754828,71.95001088096507,61.06111348741847,51.23310879958435,47.33203842149164,50.86085767273033,60.094879622889096,70.34612000223541,76.81835078376378,76.9306548077046,71.04576779182455,64.06708426546494,59.99804429744281,57.78207913942506,57.140234003874895,56.37371430496261,54.24616767489343,51.30361941567929,49.46204401099607,47.53936185906608,48.648701827528576,51.3402077385424,53.600637131915526,56.82153791426698,60.80251677696006,65.52835635565056,69.68439463166573,71.33700907055595,72.17080693015728,71.15380000682532,68.31092826535414,65.50496959485996,61.58423344780258,58.92225211267649,56.09219072623986,54.080765695208434,53.35655658786989,53.17571096840764,52.39045128025889,52.53259848836231,51.30544007456405,48.731395686156986,47.09810624945113,44.92290142516703,42.25921238748167,40.496008682159804,39.819538789957626,39.52260851233326,38.83191208547132,38.3353727266051,39.41270077516518,40.74360572158035,42.237200111594504,43.87084009342535,45.0,45.28719455263531,44.571332799908376,42.852445398123436,41.01243644279775,38.96791123394085,35.99678357035157,33.57285252282183,31.824292308058407,30.318365791601057,29.541933124662318,28.470955151058828,27.296494474758955,27.353247977586083,27.840241192690314,27.67792946699872,26.70845815241863,26.237410804423636,27.646022196697214,30.356798068678568,31.60749081374202,30.677237677072377,27.999430286332743,24.78975073083782,22.09714015069827,20.720084922460984,20.772251439125903,21.59954615972728,22.00275301283045,21.4368360099417,19.84069615258043,17.650139443690062,15.395521949570204,13.055241787179645,11.035390533546991,9.617722067511174,8.466157153194878,7.657696663494352,7.020233808431418,7.020233808431418,7.317903862072653,7.477341721346293,6.627053986966993,5.58084795737134,4.813548979549581,4.964470159440458,5.6390922064129825,7.881362892852582,10.068017959444134,12.28393593064173,14.116968698918402,15.360469102179803,15.796597425152548,15.331604878574753,14.593263203815383,13.878776222503763,13.931668280582688,14.34931135735328,15.617160679528133,16.500455911827284,17.24141825852348,17.616006527664897,17.422280463955577,16.951346598745822,16.479991390715824,16.05502287530261,15.681387208071554,15.762123989760324,16.02135415299853,16.264591493311187,16.326826712722962,16.130206795446632,16.22414781121528,15.681387208071554,15.165479181005148,14.146692894958436,13.089259378419115,11.989843187653475,11.196282462737946,10.32571910639783,9.885863967415283,9.462306701649505,9.694475034350209,9.825905773195084,10.491513821974028,10.859539188977884,10.928719202054959,10.66163562704906,9.311761731897372,8.211613958347913,7.037934928402443,6.119667460063309,5.604006931124547,5.355792458950036,5.021504467302201,4.564392853055243,4.352381612833048,4.240883224129694,4.510763596652682,4.985493407133876,5.56637050205128,6.128301742311882,7.257448202536931,8.311590140461256,9.53755315347065,10.536569401546567,11.244196718407736,11.419014720465398,11.17921139645086,10.82624099447862,10.495533785771295,9.77481886347639,9.371017824677693,9.352972052669665,9.737006329680257,10.364974596075351,11.266018964831305,12.221442422914205,12.516424272927669,12.466123724558564,12.566720676360891,12.339044909503764,12.617631570827683,12.871701690968957,13.206763602936109,13.056889740465289,12.735634337685992,12.26987667885154,12.26987667885154,12.310125808149287,12.757516914091731,13.107644670777434,13.424359112097607,13.677292342571251,13.650430444912633,13.677292342571251,13.344951475864699,12.97738543238145,12.038054603198365,11.356018317972461,10.400567121907336,9.839888878006715,9.902240582951253,10.208636560843908,9.289126500326782,8.389185240160778,8.130089325569713,8.503537602031843,9.479948175957727,10.555787677953804,10.707678972160718,10.798928676220916,10.593271665211937,10.392438750285741,10.511517679405934,11.813828673015214,12.045668704736324,9.31206603162055,1.3353754998469893,-7.262072332293802,-12.985873357506126,-16.13840508834624,-17.50713211309848,-17.62798840681878,-14.32027206308302,-10.909820766297479,-7.487358716957542,-3.9832138039972618,-0.4299785363856838,1.9857550266771005,3.9196688266822797,6.36441116048404,8.608879600024705,11.309967938459591,14.148487884261439,16.357000368210063,17.47473961728035,17.912503186265013,17.882024338771892,17.366988342063028,17.34115711548695,17.720100205841955,18.333745887081943,19.06677300663772,19.417052502864713,19.709436152372476,20.81264401408656,22.932142661343295,25.126948789369493,27.50420264313155,30.144306514269786,33.34302376547173,35.99678357035157,38.320104172175824,39.80552003376397,40.97967549314542,41.78603731728105,42.49872087184933,43.572958895136594,43.83917978883338,43.297314574432455,42.768787111598925,43.09538040000342,43.552416204640465,43.87393879079948,44.92848417999953,47.06647340996702,49.586155442634784,51.27196172723869,53.17396389858964,55.10578655167756,57.14240151421523,58.495712371724686,59.95967283323729,60.581581050896,60.94543391796812,61.69264990640416,62.4472142419839,64.45873964839913,63.90107688119577,64.29324712241785,64.08845650025023,63.035809796941734,62.076394910662714,61.03552809481891,60.832416904184846,60.20164086792813,61.228500877050415,61.73053961698991,61.55265663026356,61.21099217782286,61.32860996834026,61.98106678489609,63.25940995612969,64.31181995413458,66.40793534322495,66.93612987620132,66.42108103342852,66.76879399592394,66.76936145072784,66.62678578051899,66.11035041902545,66.43927759851933,67.13683781504552,67.5596797572958,67.32283118908698,67.8978087904403,68.31630224328335,69.59574087688253,70.61771956847053,71.44241976479177,72.13316859491881,71.88244460945629,73.86817602308695,75.34323164987005,75.52972381166704,75.33446146978464,75.99254445359551,76.33486833305433,76.47680459643445,78.19753346208113,79.02287296911992,77.54996674219778,76.52311078129853,76.61888801192035,75.63395151464954,74.19071187497153,73.88393642972122,75.62493347939194,77.52712849543501,80.08346136862339,80.82080909936589,77.83343751330946,72.28260310229491,67.97583701257044,68.85757031193232,72.69616522570752,76.74050337581045,80.27566532882842,78.77840067887335,74.1480407369838,67.34651355287068,64.92465866412992,65.70190683347496,66.21409107670792,67.39905543029198,66.77131652515914,69.2240135337956,66.22149070950894,64.86427474841715,63.393378805039774,68.1036407685005,71.70725148904636,70.76711856816691,76.82956374170402,79.00948852765389,81.28190645325436,84.89272366392262,84.78076043601884,84.99481650877992,84.24475103921259,82.72313670995882,82.23480920993784,82.1796285366957,82.2033897097914,81.79687381157169,81.07759506562684,76.95064852332327,72.27155957286827,70.3603855323593,69.75418285415914,69.0379612221455,68.74404651561017,68.79802178049046,68.98472377908412,69.39608627285129,69.47955489325851,69.58570713829084,70.41415049377535,72.76874690923745,76.2203725001081,80.55561812760162,84.75511193532107,89.07966576620322,93.49208271675786,97.04205591205063,100.68914092846344,104.40155429343204,108.13614797935251,111.77934239468188,114.38493939740714,115.03123688761248,114.3949628618625,112.7474564339576,110.50040315504508,108.32252315188698,105.66956393206749,102.56672061682809,100.68275985163804,99.26375189285677,96.94003783250048,93.91688090489602,91.40949224280513,89.1032898540348,86.61009711357156,83.98051703926123,80.85372963646817,77.28209155781072,73.54666725056873,69.18180253380383,64.94119801042028,60.313571346815145,56.80151802012017,54.297519774187116,52.82624725434448,51.82113137442209,50.601379919214025,50.048353412018116,52.89425836002229,58.27013743116615,66.91341405904512,77.62713621649402,82.31695382967956,81.36124736838059,79.24073424419969,75.60180138949025,67.31054659639182,55.64341680365728,52.295252474631816,61.650746441864264,82.8065545277252,104.56027078459033,111.23573225260331,110.77838787744945,109.7613061247377,105.93029373573748,98.16500969416326,89.06516152205666,80.03986904554534,69.58426775170882,61.78266718807177,63.54162277800092,71.7176660047232,81.46329814812096,84.20883209267623,80.04362900131505,75.09650723809897,69.60639387079014,63.153879062160996,56.84777776281729,52.49960566434004,51.12606049258663,51.203501659460805,52.19347866749194,51.79989999517189,53.63422479121349,56.43546911984187,58.16186035930146,56.96511408295765,55.52078519712331,55.246601234922686,57.023269711913635,60.39552078373614,65.18121237644303,69.30454856343668,72.68837888929579,72.86796407973418,71.8395750998251,70.72630362540724,69.22774781714992,69.11289787500321,70.19336519366767,71.73018778459549,71.29640127404355,70.25839908610169,68.30054806535894,66.71521227669339,67.28793131994817,67.74199346341602,68.72243404443066,68.47867658340378,68.93468887928623,69.55496746974833,68.80768729060296,68.02547196629861,68.23383840117671,69.38633616413355,67.99072069655884,65.26892395604388,64.49946272926634,62.8835128074669,61.298777660640624,59.209657100480214,56.21883646885192,52.29790930888052,53.46451353434054,51.556945915250516,52.13517761549672,51.55151162643102,52.86407854005694,49.973029258699256,48.92900668926782,49.22223801792936,48.339730334855446,49.44416000962436,47.559422242363176,46.708718839166266,43.93057249675409,43.88917380119487,41.78819418245532,39.27268337859957,34.8665673262144,30.801398490923724,30.325574778062496,31.830926453245105,32.79535749985232,34.310864282630995,35.598245776591014,36.64051119481099,37.26821862204609,37.015797315877364,35.84236317758887,34.991971607922295,34.25852344119495,32.66815025186946,30.94422221438285,29.009443815081653,27.897290958482362,25.971846443576407,23.156357311625072,21.996734490345464,23.57469764757905,26.66084494042303,28.899432512735345,28.787681864977795,27.275263371651246,24.24743565242035,21.01404529670686,18.91585115757205,18.331981097224652,18.91874990832805,18.748792174972365,17.00282586033777,14.767194109112104,11.447856281479018,7.948836113546983,4.318194492286198,1.764222021863613,0.3551575773286318,0.8372716966141529,1.6918352963730536,2.314974217745006,3.0447516896000466,4.077122899140179,5.512521081489008,7.053454675568137,9.201936589206435,10.503655939898838,11.831613018982072,12.32913674703621,12.86604932063627,13.598885433860262,14.877262643803906,16.496875129291084,18.232477742688236,19.148129161534502,19.218845642891658,18.640514185176713,18.162788540593855,17.996588380795043,18.067024156925804,18.101797415008846,18.03425964413668,17.36664770659219,16.923048951093467,16.606941101833655,15.945431308359518,15.226464334519846,14.52244291247424,13.156110348374863,11.87678039770038,10.75683144403202,9.403175722983864,8.061278369742686,6.803578860255774,5.375261357104351,3.6309390262976637,2.862425069429068,2.2409110840307727,1.7432930256830657,1.8556096072913035,2.2026432137729195,1.8049629684961126,2.2480800941895938,2.555157683766524,2.660336763297239,2.753585767236136,2.639041659227337,2.8681080650107975,3.0189298136942617,3.2506253280801705,3.627412613206315,4.119148040785524,4.743961845865656,5.011076562879891,5.6390922064129825,6.286882881881321,7.546558258867219,8.579098851426746,9.741220217281155,10.90832090505875,11.894814874247635,12.83559873990723,14.262551064346711,15.265215680353457,16.4475894185805,16.969791972472553,17.616006527664897,18.01210974984513,18.679686559539114,19.233060195991435,19.616867999081506,19.653830548278048,19.45233493004834,19.17440036996166,18.648222258173494,17.896126224379795,17.12804901342409,15.913642804715344,14.601249066259678,13.206763602936109,12.958623197534415,13.206763602936109,13.134001308420974,12.528846852156152,11.460189026514787,10.388862991802087,9.900967134909214,9.42910296142008,8.274032271662403,5.554390763988108,2.8191447854850202,1.7013752108518194,2.1081392797410086,1.921148299983193,-1.564385279933024,-7.096202910841739,-12.055708303952663,-15.687441244867738,-16.82675554011552,-17.369469187762046,-16.071385482630326,-13.289865346572169,-10.80086542230505,-9.295367009167915,-7.233511940190629,-4.179606991683613,-0.9896329109294599,0.32250796124270575,1.2498905585227649,2.1747212038329646,3.688015958772802,6.233624208883148,9.225807505783589,11.818905827029159,13.787836904607012,15.610940923756209,18.139963294146913,20.5168504719784,22.240013876879903,22.823418012036743,22.766798205661022,23.05957488826316,24.00550242528738,25.285697596766102,26.899004642424973,27.95874375159043,29.0129280149852,30.541495436167438,31.849046540072266,33.40041728272495,35.501555265049184,38.59559529320489,41.308619677650704,43.68068205832015,45.137373020629475,45.95943431003791,46.65628164408326,47.080071139352185,47.61221456256934,47.77366261081223,47.90130032629033,49.22319656874706,50.46756996649155,51.06939657978546,51.13338519258257,50.96024447099967,50.632683346280196,50.72480856898462,51.56527702572354,53.57116551165317,54.817885037956714,55.815544081622335,56.77128600928751,58.4814065985162,59.53449616697502,61.389580009987746,62.14035011100113,62.00626256319086,61.78919953948642,62.4233928891212,62.69449711981004,62.69449711981004,62.5477533107305,63.05893570738765,63.05738773683486,63.19820006204147,63.9144186539509,64.59717045297981,65.65650246318327,66.3449132547359,67.10016918298604,67.34480309730948,67.0761520424816,66.29731995595353,66.09674400520778,67.00147229998946,67.74116243982768,68.19855659817591,69.26559551742373,70.14791210734887,70.47423088191124,70.34620808396289,70.22394841819556,70.87104398630662,70.3214071153596,69.05165598741794,67.80820902471599,66.57873595805135,66.45339328738763,67.00796832354287,67.95041206431155,69.70240185617831,72.63111795768481,73.62462409038312,75.06057602714316,76.02370185574269,76.86601255698625,76.80185434008622,75.54512206562457,74.82103708156335,74.34349651466539,74.70137504476487,74.31005078848374,72.7706658543017,70.83593466014202,67.87369494048626,67.81800950950812,70.52212426743218,75.15722501347274,78.95907685402469,81.9020307998269,84.06259352521423,85.59236681600419,86.68906374495135,87.33132166738929,87.4142333979351,87.89269103497503,87.4252902657127,86.86029443557852,89.51954412381659,91.94148312967602,91.33224230157222,88.07481949839642,87.79735696186772,89.37180807464709,87.6939832652938,86.33389102960098,84.30254580878952,81.1234014393039,77.69655398354678,75.74800620297673,74.63572532476147,74.33898545940549,74.85611288079262,74.38414164032886,76.25662786637842,77.99521217576911,78.02690924150897,78.24770860849864,77.93792778938895,77.75433967277381,77.11034271064715,75.65257430957345,73.61984746594221,71.53932823899561,68.89906896128808,65.54304078593147,61.7712048226324,58.76809270654739,56.88597301167255,55.66528146638927,54.939470030835096,55.285362176296665,57.055708704494435,59.6550241903972,62.68113110684895,66.23143150856804,70.21449560151203,74.93489534859168,79.78521031291282,84.40066784219154,89.13777371171811,93.79420006203381,98.5307327450071,102.8533943125228,106.04132265054086,112.92685759764639,106.82404044706341,108.18126225934138,111.69274040318238,113.16692965784537,113.79927301037124,115.27040022085579,115.29328478481048,108.25976755424855,109.46924948654025,108.83284572387585,111.11108067649684,101.30994928681821,104.27528006648568,106.82634891543015,102.24709485836006,102.69361511996549,100.67456090815968,95.39692562231163,95.74012001290494,96.14663890455292,95.80323573261948,93.41168885995751,91.04371082629541,89.40196875909622,87.9329218569008,85.145766405903,82.3896904169175,80.0652215713237,78.2041568383074,76.61266485282876,74.49358239860607,72.32616842941806,70.02616644103752,67.2741777356046,64.81528172940237,63.20849350422612,62.71481561330004,63.434984339861664,64.77687550266822,66.17700992851286,66.87245254888477,67.87143897324972,68.3637333958578,69.06635209861994,70.82099934572292,73.03020864715671,74.68589093612687,75.45361274693674,76.80940844580626,80.55542612511485,83.91855486443855,86.13737813471663,89.6930413209911,93.31921223243262,94.96977845461907,97.08798117824257,99.54453501442926,102.9644907841145,105.7660485776669,105.00386589844182,100.16209648806212,94.06992764260504,88.5312224055753,85.47687562854566,84.65527535297562,82.99450058277992,80.7566709669986,79.02287296911992,78.31065026369903,76.6971896562024,71.45131654218005,62.852965375351666,54.090267075118284,47.73369087922865,43.09340274332816,39.400655419891315,38.31202699645163,38.31202699645163,41.73391900266128,46.86329140754588,51.06542090947037,52.84467781083172,54.183919384498196,56.89310021435626,60.350116795485164,63.08521065359868,65.5228958461047,66.8903318360837,67.57609169541212,67.47940563399754,67.45488358459289,67.84142060374454,69.0083292493627,69.27701170408012,67.95937417601188,67.12350706057596,69.0562142032683,70.61729679025227,70.15310477422084,67.8525115793529,63.9796732046902,60.461219595909505,57.901118668770124,55.94923261072511,55.5080415496837,55.68913578541128,56.845681889134525,58.71616272183927,61.23810741855021,63.485150002302525,63.68408792792864,61.415872390151705,58.6590705275432,56.58244908845974,55.7131712868326,55.57844212146846,57.208256579123876,58.73306921680327,58.60977554491303,56.45295053857645,56.04278175410669,55.514221716595785,56.02549119068096,53.981261137975096,49.72793129963215,47.228911975044035,43.99196697274162,38.923921756641974,40.387973911524526,40.64134186489233,39.96260029455546,40.27206740555069,41.496504019552965,43.71267113690364,45.69584845937713,47.08798200134146,47.46439885285103,47.72633942725743,47.394990513123915,45.583141810031876,43.80651115680628,41.22603742324199,38.60951527687197,35.852276533015534,34.50293845374117,34.254715987903666,33.3081081181656,31.76809684256061,31.528435834173944,30.359457804480755,28.14390148889883,26.515539621492884,25.47291102901059,25.74245996909535,25.376522866318588,25.34619598051307,26.10111042125015,28.22187513651559,30.890125647320804,33.150677198593534,33.5422520259018,32.323301413915296,29.988938538229668,27.0107204267742,24.398404821340346,22.510765861022033,20.849617981359874,19.057718156385253,16.86798567847659,14.46343829426233,11.61445380989644,8.87376575184322,6.637720257688972,4.061521031108272,2.4146317155171104,1.9789185134959857,2.337303893491934,2.6765313956441155,2.926657154528726,3.283856892603463,3.612679103108444,4.236391434049189,5.344724732676348,7.051100984890691,8.548309037936647,9.211061907702797,9.633251223476648,9.650292479155507,9.499790382347008,9.929052777310085,10.653911866397392,11.611460535360065,13.052178350513758,14.46343829426233,15.748406310347042,16.433433616735833,16.699252693401853,16.816417035775228,17.07843770481634,17.60265164324553,17.744644921392464,17.774000200089176,17.698130673914925,17.592397958590865,16.881039183556858,16.699252693401853,15.806606297006816,15.076863224468376,13.925643243463794,12.353233624439758,10.75683144403202,8.800237598293672,6.80020156851485,4.912689926752795,3.7106594278755636,3.21283527395157,3.443079465691851,3.7517229106530254,4.219088639551706,4.7732736768841155,5.84727360180003,6.36523968410792,7.0407558987180066,7.4068782764389205,7.760038991446977,7.579542900680839,7.125049974446014,6.838193357887666,6.506634486194007,6.1732706891237985,5.990613129548186,6.039961840319456,6.4588556722597295,7.065761758667878,7.6418362170477,8.409909531703821,9.462337437500794,11.046338310316337,12.456988798579593,13.877561194364718,14.96672327202264,15.869037004599383,16.115779745209725,15.628973533232276,14.796789590812935,14.492341101153126,14.293551903453164,14.437072630864392,14.900790895860258,15.24472438795501,15.130234861835484,14.954226665960208,14.576490046656886,14.488494764900215,14.708325625293265,14.931394009339842,15.425936174924225,15.345773593484667,14.596530217614811,13.837371195466632,12.861828945213901,12.203608385863978,11.66877784539777,11.61965051918347,11.76331110007882,12.412091982874173,13.923843955723981,14.78424294743687,15.50014657980353,15.013354722383673,13.890113993688562,13.016596091637563,11.097508383394326,9.229893397282375,7.086335305728163,4.480475384437146,1.7013752108518194,-0.4855450305571766,-2.7561398937117785,-6.527239930877423,-10.958090587317107,-13.441233566825959,-14.58110899702891,-14.005699616041758,-12.683515832486176,-11.487932536497087,-10.7263333922836,-9.688770858827148,-8.884202844998574,-7.89173780149465,-6.085783893469732,-3.9626678096382366,-0.8519184153953016,2.2457407272500958,5.153948906113041,7.355901201551872,9.409231825906579,10.764267329956882,11.729026270263757,13.221889219540776,15.07253922301118,17.037741561523195,18.92163175064861,20.912516062341794,22.28070972204393,23.240426950570626,24.470380806240883,24.692671639549975,24.873254658193606,24.631791516214317,24.873254658193606,25.50053823406714,26.90184559301932,28.128557125176982,29.084977827104513,30.323592603395696,31.994176030415396,34.07719018079632,36.461735770356796,38.511876195648725,40.50120029646571,42.36179683172794,43.44038159504611,44.498032828364984,45.432986611285386,46.08366227117759,46.64475638834158,47.115901408967346,48.45754645704631,50.440324448726884,51.882967280021624,52.69608935172074,53.255898156747044,53.255898156747044,53.33996692373377,53.660615662448684,54.3236299441922,54.11783942762102,54.09336824081108,54.24611637297636,54.89215351713966,56.12795673849919,56.642473445876455,58.21400735542481,60.214527808073946,60.4955484676398,61.46664314841607,61.49102605331193,61.5919015732487,63.244282313387735,63.768031023791785,63.19820006204147,63.00946520865706,63.43491057381159,63.9144186539509,64.79306483635462,65.09520808534762,65.3555504405038,65.06306195486727,64.71671842561445,64.17263064092342,64.22719374508445,63.93531611291442,63.28269162763579,62.50505382471347,62.32916301424966,62.94711764158151,63.711681344611385,63.826578091704924,64.83896346637606,64.50948289120946,64.67783322736032,63.76643230786988,63.81363681207061,64.17218986673251,64.71364820398632,66.6231604347611,69.68477829290784,69.4040003688093,70.29204497702553,71.04350338173161,71.67975671962235,72.33923985648812,72.96987258922454,73.5044857924949,74.24570798236432,74.22990634335146,73.7397750961603,73.44624548834514,72.04055502484528,71.4078611169011,71.83773965421099,70.88029001654844,71.00879179870297,73.38912358810792,76.92866651846208,81.16805387884604,82.84733675642681,82.99871898920155,82.98518319101467,83.09899106740366,84.51641820446719,86.4019412371304,88.82119482042387,90.47448815205836,91.91313432610099,93.4573881005305,96.96169886140075,99.08066805095106,99.5445087236832,96.21435968694446,91.3758586814961,86.87346276393215,83.72381114077535,82.04365441727955,80.38375238457137,84.91101931016567,88.99493739758144,93.35941498606874,95.96837260072661,105.53302987806892,93.50635218858548,99.21107647681683,99.80110121910569,97.14165669453799,93.72857931481778,88.14037759926248,86.00608203745222,77.48135905875876,78.44387017449591,76.27871783063244,72.72024049051394,69.50966989599989,67.18550269707296,65.16542386437501,63.604985580657385,62.20693086520459,60.499292054694514,59.50100913298727,59.11323866806517,59.554085086745424,60.57618010493097,62.63975882731859,65.35609910730533,68.49074824482865,71.30236804321996,74.91140543961527,79.06316127762705,82.15613977171074,85.08445123368358,88.45460708236332,91.99406034509644,94.96978542588431,97.52149014528489,98.60444202886849,100.50505037694428,102.38077632626421,104.36604848535046,105.30859673471765,105.81345528452856,106.34012612161865,114.7343017707749,101.70734772623352,106.87963586693651,108.9158512697781,107.21143997079373,104.43042033067309,102.89783456671232,101.65749785063737,99.67732407384777,97.11034621192235,94.3269898872054,92.18494501936033,90.0,87.56800789119848,84.6307954316534,80.62199386156679,75.98713701500334,72.61909827114653,70.61245238207215,70.09624541140255,70.19152524197067,70.41599697970398,70.80641516438733,71.3010006026078,71.06740544024028,70.3811767809215,69.06635209861994,66.34402257884136,61.93428937761364,57.165484416069916,57.12154629580791,58.13154123469566,61.869614421984856,67.14434162617391,71.9347106195523,75.73551114494936,80.13419706730032,82.988784311955,84.26706039251161,85.4393960929571,85.45700202576246,83.73254241616266,84.00805785156595,86.2429898576453,89.78969956333465,93.47444299469933,97.19922863249575,102.62508205857159,106.87834604904467,108.52989357708557,107.44146736504277,103.87371383451573,98.91031294960491,94.49717105122467,88.23555084612705,78.31064241328549,67.92545607145334,60.10110413820091,56.47189543649406,54.309930420379615,50.69643698279724,46.997904010246806,44.28947918413099,42.43032525654716,39.74468780918604,36.62027499233769,35.855910958607105,38.169785378782336,41.140335006128794,43.83817414913586,47.735257313847434,51.74971852643388,56.23030761805136,56.957770665968795,54.727578237245396,53.98271837748182,55.49834252895503,57.645405297215255,61.84833581101497,65.20854487817536,67.90368061822598,68.07570222036814,67.80457193002226,68.58704654795312,68.25684065368382,68.15939273290546,66.8704439718565,66.40071694551203,69.12203618906484,70.57157142533967,71.59772952851822,72.53608558687667,72.01516312762689,70.50355035008275,70.04312980253277,70.36003831857259,71.59772952851822,70.45706869345004,67.38791125489593,64.9830789518379,65.31351300370989,66.15510811102718,65.07644256578338,63.17008383407264,59.77301835456665,57.76729120666628,55.43336954577624,51.19828048812658,49.9312529910343,50.432504951748996,48.5137116601895,47.29742591112287,47.133709962309055,46.48569025412779,46.38919349110135,45.8184220939438,44.91828169266221,44.35985068733227,45.46457890318722,47.19966704661062,47.95083359407888,47.82981919193234,46.75788412694988,44.924127293196406,41.82016938100656,37.60359132293275,32.68775353557173,29.86786996824261,29.200280800444087,30.097390227388594,31.916510270835577,34.44390262229991,36.97465445969718,38.82383103633859,39.134528809446444,37.57508437017357,34.70213948731399,31.787228586036754,29.688098974527733,27.97947172507044,27.114043924263463,27.2077155462835,28.098479734979982,28.233842228991012,27.59511422123854,25.136698078675984,21.5519052355509,17.219131906461246,13.926608428737739,13.272666417588177,14.778122340851278,17.027202963882885,18.5073063643999,17.60042072424431,14.232297340054057,10.049340247484302,6.406764470586295,3.6139270396113536,2.874359465237548,4.00187008181576,5.445832995859999,6.770042911264856,6.637720257688972,5.655531382306616,4.671418597819837,3.8286373400841245,5.225281507272587,7.609380356803601,10.549603269156723,12.757516914091731,13.118696392216313,12.959629445958786,12.717046368600592,12.318174969665026,12.308010957195403,12.086891183159329,12.221442422914205,12.713634243864837,12.763840080849722,12.789079245041822,13.156110348374863,13.272666417588177,13.086821298746937,12.878110810333679,12.720901959180695,11.854375209782521,10.265124922895927,8.475815113272038,7.416954742656971,6.31532955566168,5.81249823097881,5.549774910064605,5.17316454223923,4.635481456829607,4.564392853055243,4.70363472430458,5.389281375089677,5.852943751260718,6.695889695585513,7.4927837330112,7.7810895295277,8.297178130939505,8.808429406500393,8.69281269517514,8.755022307322713,8.261301516412495,7.9649789297114575,7.61777912648714,7.401117809895642,7.477341721346293,7.894074911323566,8.299582435294768,8.910313391866698,9.066519160989243,9.284664462536023,9.442545735242636,9.601554030001884,9.601554030001884,9.621769644856144,9.761762327683561,9.761762327683561,10.099152327879949,9.994119753487205,9.952699104655851,10.241308685679764,10.504259306471067,11.149839069389206,11.673691669511737,12.416426586375069,12.900435904280815,13.045660699160608,13.163212278369102,13.09437999864199,12.81912303805884,12.321938192778484,12.396603329924186,12.635202459845152,12.970504680342424,12.132289872313951,10.67895597346473,10.239076349993073,9.99586777701969,8.32312567265846,5.942468799518136,3.2892837252265417,2.3350161725658136,2.9014379957576124,2.8854226277754025,2.4681136969555606,0.2491597015611138,-2.6407457971385413,-5.163280158723883,-5.461051965416682,-5.17316454223923,-4.231633391193941,-4.085609741759579,-5.290053521157178,-6.662113128042326,-6.284824225531102,-4.323015129202357,-1.288666568719503,2.623291421452877,5.527531529422398,6.92824130892983,7.4361006037695745,8.477909848522673,10.779239341794408,13.19714819651656,15.666870301709256,17.74877738908196,18.954266335893827,19.51978358086252,20.219401389565405,20.966657725389602,22.29566526432402,22.81740053730488,22.83919902495779,23.498529087194076,24.743500521190953,26.02267038265817,26.9004006914579,28.128557125176982,29.096102822945802,30.302697283736965,31.71207770843216,33.33838553525023,34.93229686503571,36.154994603884326,37.395878515356316,38.26508408796984,39.397843286527,40.30931932780185,40.951060863553806,41.598798016966896,42.27370668422546,43.223957287298504,44.33122294030995,45.149235478460234,45.82597843432802,46.735720630468826,47.27844121463614,47.34503033881663,47.69786271863059,48.130269983196186,48.645949927835446,49.364702203599215,49.64738831627209,49.71480774804918,49.27449319138475,48.69616428363668,48.50658313289392,49.03679789492085,50.0694445614237,50.79503488932202,52.0769119017979,53.59229201458592,55.15199765042282,56.828562931668934,58.017949313420566,59.09295621776057,59.901451247729476,60.56525237935143,61.53713342890112,61.97861124513949,62.080273858773594,62.125273477425374,62.20562549628047,62.04503192866286,61.8676617591718,61.03411366013152,59.48797282617615,58.91686955134281,58.41541071332139,59.7175783782106,59.49728952342627,59.547021102030115,60.395484112369054,61.501146084538924,62.289185871138,62.57556639474803,62.925381674816904,62.818834304492746,62.777666462752094,63.00613483925557,63.43494882292201,64.05211436607946,63.79173694350094,64.25555979940748,65.30601209425903,67.0804765727912,68.86766882955551,69.21598211161619,68.49175087997148,69.3298660194083,70.11003734244096,70.88029001654844,71.9420363991699,73.97294588539711,75.58909714836989,76.33801641966856,76.68459491308396,77.11183531302963,78.45583518747736,80.97127203592596,84.39599311639635,86.76704193201263,87.13163013517439,85.91434244650996,85.33555193712164,84.43065536361024,83.76358904893146,84.28943445362671,85.15011229852774,85.76785567247347,85.34930450234322,85.47118121390453,86.04313638861998,86.4872229226094,87.05267893379762,86.95759677245444,86.42367115292932,88.7667957096414,92.63904163194732,94.01834944708511,94.43646682043945,94.15023727043632,93.95923587346513,92.99031383240637,91.90912126176498,91.19348942398203,91.0443683317964,90.59371678603766,91.4840722014463,89.72711120361545,91.0560228408835,90.8872768100173,89.76022255650796,89.21668702390394,89.14649569804288,90.71236419280126,88.26704158406082,89.64357727264904,88.59640394389628,84.74326712701192,78.80401785706445,72.44641958032048,66.68962371307595,61.66838079067694,57.05076716053642,53.83959652812899,51.58386582639562,50.655919463273946,50.76076388393713,51.08319553948102,52.21300152008648,54.068129619071485,56.795648396152934,60.66260370666571,64.70115578905002,68.83155247085872,72.95837864158797,77.28950514697608,81.77663400626538,86.57437521746395,91.6211662641674,96.42874021355452,101.09832238739752,105.15657209288656,108.63887158836202,111.2641543178633,113.46133703793953,114.90481613931189,115.57529583345008,115.60452958271034,114.92849744726271,114.52150363916836,113.745418481259,113.69778483149346,113.82299007148713,113.26678044789408,113.06340051530323,112.3523554744016,111.2292429846308,109.31938239714349,107.90136040971643,105.88639750959878,103.7715690001868,101.00656263587695,98.94944433211563,96.97200985409013,95.9022526763908,95.14273358135682,94.96476665768314,95.12076824616895,95.03561278833149,94.47086371951453,93.9936809976648,93.5468946746599,92.12551011283695,90.0,86.78837554631728,82.47010053587547,77.98853770552718,75.48172977342224,74.9734503650446,76.05993585380183,76.16903860950704,74.31661571710153,72.97185375336669,71.64467064141981,71.59393872988873,72.41720090923525,72.9865467895828,71.60973602246973,69.37012005387382,65.74949621675904,61.89872297730001,58.90479683123473,56.66548518816738,54.750967403428966,52.416903901724005,50.290106809857875,49.76360904711044,55.12463621690031,66.76236101089602,81.08508222835793,93.54563238822264,101.83455022339578,103.5255083759207,99.61132355159637,93.22758482844439,85.32157766776082,78.04480538419395,71.7871700856994,70.94033596758042,77.27568351027713,86.4313656047924,91.24271151698186,90.3819912286408,87.11792928895146,81.15228548302665,71.5240464039699,59.709347459345594,50.53730701810259,46.00763927691492,44.21516183658064,43.479246584203985,42.49119579159513,42.52996593918524,42.68550936165117,45.07454996875745,48.19673634272086,51.00900293536954,51.90135388842834,51.17461082440889,49.600094518633675,50.53274854649564,54.488656396830564,59.22813194883363,64.43129614632919,69.14055491840836,73.44595606032962,75.06084293445201,73.78406329128244,71.60527531872812,69.82682461524557,68.83875027083114,71.35515308244666,74.14350082228914,75.33220557209178,74.58584693918151,72.47446052980226,69.4721111687061,66.94178494051239,66.80144693457325,66.92368915334852,65.480395136211,63.13806334826961,61.456789152522006,61.1103687731493,62.4472142419839,65.09212635449639,66.42530982180334,65.1170697957124,62.42053681196634,60.35703045026019,61.6845214125007,64.3590137869391,64.54166770406744,62.65721617998188,60.438123702972,59.03628987297262,57.206517539408935,57.36654289138446,59.89734364404026,59.45392575650029,57.601876393247345,54.817885037956714,51.551110208608605,49.73906804748178,49.410382683199124,48.69899698957483,47.42636493566426,45.408712027653046,42.89689689442582,40.08694192514243,37.626232924596096,35.1486734959287,34.551580844712255,34.5084882026056,35.15150003379434,36.10958732765925,37.32877432233061,38.979038865113,40.58983314958616,42.337003131895415,43.10055338946281,43.60638252447327,43.58831372200823,42.22370220912,41.0160743225735,39.832617401410005,38.825767007465586,38.17523087146599,38.57552758645154,38.67659700358352,38.12729105347708,36.469214609217794,34.306798255457196,32.5288194568788,30.815662488934873,29.42258936894738,27.919725019803096,26.180198975053244,24.971201874453342,24.890484563095722,25.769288419896174,26.815238396621584,27.613055916212705,27.660038506743856,26.11588823123177,23.96245348575046,21.485405505715338,19.79889068486034,19.003650701274804,18.858336729496965,18.469942655760832,18.718560534862352,19.46497425705606,20.33473948458933,20.067563505947568,18.610130392913607,16.4475894185805,14.615800905618753,12.35421125701293,10.78428323384423,9.694993510727361,9.110171471133366,9.361508515740324,9.442545735242636,9.462306701649505,8.536483845535855,6.86057273387194,5.5028836446289136,3.9227084935165153,3.740975584069782,3.68776301196227,3.26724840616845,2.484692640139188,1.9128757498013091,2.1169940969840053,3.569376777934251,6.119461928754626,8.618954312461522,11.287924933050194,13.028296984845726,14.749285079588851,16.10128281839859,17.00282586033777,17.468770584083376,17.36743629911013,16.881039183556858,15.99089630770468,15.109574103764388,14.306643427430418,13.195685830976826,12.149864227181478,11.309949877866561,10.487336085661804,9.929052777310085,9.870649197174897,9.817181275124685,9.481027139401853,9.669493359606992,8.99056416490678,8.54226503098762,8.063232718282359,7.229344322524669,6.300131533266746,5.038824404616129,3.453310229798957,1.8677003557792684,0.6254494619058822,0.12480229979543084,0.2486193264008079,0.9877586889209948,2.0670782362667186,3.21283527395157,4.559967744589069,6.111391218162737,7.760038991446977,8.891053348877783,9.846725000221465,10.564762260714984,10.847334060886885,11.0436135737312,11.198632175185608,11.467899930809244,11.972709467732644,12.605612743541995,13.463546651614598,13.95031406364733,14.521828443026493,14.833106011731036,15.398839143210123,15.89749917851341,16.688226628775293,17.169941798834472,17.354040192562742,17.753337132007587,17.934236022902695,17.792020540871512,17.542515483049005,17.011715268541465,16.36407308269803,15.422143809301975,14.063229981263776,12.278777703843902,11.030430825854012,10.971125111833834,11.581470179854824,11.105768218507102,9.37888852199317,7.72011639146479,6.262301942916662,5.781095224150961,5.299880148439791,4.451191564977802,4.943631159483637,6.823451053774216,6.559612996673973,3.337465882369555,-3.472137440636223,-10.900338952099325,-15.692857127011793,-17.44004321864076,-17.620769999951605,-17.428319380253303,-17.2246078032352,-16.796351675646616,-14.792832606368561,-9.793195448305305,-3.609463365395736,1.3997826872354227,4.356970078496737,4.988547154968245,5.048751171579493,6.245290736151674,8.530796003452535,12.21232222024651,16.97547154937159,21.73682805602392,24.78308232959341,25.669080820587332,25.23629331644455,25.310230460404807,25.19551344111196,25.0613252761471,24.55883074034545,24.128386811883576,23.826895923637643,23.939575287488193,23.89387163085484,24.627763183010764,26.418294758521434,29.138981699413883,32.57915727796679,35.80896085957896,39.35491738771784,42.46140262267185,44.3290945226968,45.388904072912226,45.50815428561151,45.76389801173519,46.35317767885836,47.295864532788634,47.80242016055606,48.13446549531552,48.012798032483836,47.86245943322971,48.37509934001857,49.81360633472963,51.79435126805645,53.51577446126631,54.70667245872108,55.74012775733247,57.08977478409095,58.192719895173816,59.25109027977212,60.65782847168608,60.80739866686459,61.38957687767933,61.25211362139002,61.83662111252463,62.477223872569596,63.34654701017784,64.83651121912776,65.82858865882002,65.56458763824325,65.1663901143226,65.42454977429796,66.17956367546194,66.42706866393513,67.19895185799736,68.09245293941623,68.81043788743771,68.39779382329623,67.56704616594993,67.02854670334438,66.55606391003381,66.90149260234834,67.59882506231534,67.35005933405735,67.17901907751947,66.69878399994765,66.68228887363504,67.45017560056432,68.27109014055918,68.4875579505947,68.29460053143877,68.27025319844459,67.58534878730559,67.08120373794391,66.24134009090125,66.15317909646517,65.54547799943664,63.99389108560953,63.21605448226166,64.58953631691384,67.52453973226952,68.84621558869222,68.22114278033234,68.42095163652274,71.06554155399874,71.7176660047232,71.71563054028086,72.49207778427872,74.6125608449392,75.93603913029709,77.65408245338965,79.82447161595698,81.24543325788272,81.0445748439831,80.62898170136654,81.69354028563951,81.8698583037653,82.33546285318506,83.19979890139923,83.54114467096342,83.89720450731629,83.82983247981352,83.37822170329768,86.37996930531257,89.88015849848529,91.36690801351133,91.8142418712344,91.75200114102333,90.8509196851614,89.09772036253716,85.780878262734,82.52067969730412,79.91940201245768,78.11927468796593,78.69002023985963,75.03683671262071,77.67806226667282,78.66775143068396,78.88014256254687,77.5377952401399,78.49077921770225,77.21514910956358,76.96221160226332,74.37575223703313,72.53355205252805,67.87685527310582,62.27085652874356,57.7492511795264,53.7547883032561,50.59500634005739,49.11645884773575,49.182260461634634,50.233852981498686,52.09757083724554,54.3235672190744,57.25501489594607,60.470797524732596,64.0333446588345,67.77578223536194,71.11387651872187,74.65625125382003,77.82198951777387,82.11958009488441,86.27264543764932,89.90207819744644,93.09409785659773,95.75370371329652,98.43533263827366,100.61234458072585,101.47820313840653,102.69264296427555,102.51488358202127,100.88064908883565,97.7880638258128,94.00777872403728,90.68618889657618,88.38492631080301,86.95518535791717,86.81484107640645,87.20726520571263,87.9839863645771,87.89581308672082,86.89110871606773,85.30507187476307,84.0299917033485,82.4116740701888,81.36033008232413,80.78324482098361,80.38603672908766,80.68190213720139,80.60353746224006,78.79922324192043,77.08972558410777,74.79330036803853,72.10127216133252,69.48672841908746,68.8318748869014,69.36897875490904,71.02367223570108,76.1551398509961,82.91152709546047,89.40930399371886,96.22948498903732,103.21100730523936,108.91009907825743,110.65009693379483,107.41333902829834,98.74620205944402,89.0759292371591,83.8709217265886,83.13294312139735,89.88040863885432,98.82639017430753,104.3415789305833,105.40682201532931,104.38137150078967,102.72821449979601,100.473209047617,96.9343870433589,92.7139941313723,85.997090338016,76.77360112702257,68.17724916487705,63.769421412464354,62.61910152898579,63.30159051556611,62.49719634805734,56.41848985179266,49.29425865725888,42.714790508604736,37.019840357851585,31.494276427784694,26.954827819304487,24.116404988102026,23.144640891056433,23.367276187342718,25.42211767440308,28.889058373663413,33.97650482646903,40.04454169148377,44.719827112772634,47.313778712719035,48.686667037220886,52.485613533918055,58.084154015137585,64.01078867872013,69.75548816184644,75.34526652338651,79.22787371941597,82.70377240938322,86.03418967008932,89.4129979744658,92.24345050821897,92.69145402483626,91.01397694318538,86.63349072376406,81.90665961358476,76.98627500172448,73.71505150074132,71.976145820118,71.06311336952527,71.35948594816165,70.98107004841086,70.59830163576146,68.75449804820829,66.07685287155121,64.40524061834748,64.81473751408272,65.48990133328448,63.835292858304264,61.29606009457778,60.12217906176708,59.086754314505974,59.27372173882074,62.379973281271255,64.46045621659098,65.3644687794629,65.75774584623238,64.75243077241257,64.24476717864447,62.611306967644815,60.29859252473082,59.82886656948057,58.03256695838188,55.95142527084006,55.9540565633644,54.814789680405035,54.51258641906919,54.843398551236405,54.13408671601129,52.735374458462935,50.82038149222666,49.375606207356135,48.10242045929598,45.871667464183425,42.9261618079134,39.950564659927885,38.02725766412768,36.68235084554183,35.673981744868904,36.044703557849296,36.963346867410124,38.46168928496974,39.09935706512551,38.829831375156225,38.64328954783173,38.90554756548242,38.69254112529426,37.939338350125915,36.096529949312135,32.9976832318835,29.53874072693574,26.942610788742176,24.76773862637988,22.973826598939837,22.03860693992776,22.496522632495772,24.104857701197343,25.974355357514423,26.317069039972445,25.520723270525227,23.591323289448944,21.285048124881502,19.19698541877546,17.852101255720736,17.334538297018533,17.198515323292238,16.585144057431563,15.617160679528133,14.381430620227327,12.838303899400744,11.550214573087567,10.773674551238996,11.26419673841781,12.861828945213901,14.695450845704936,15.97724761323587,17.401078140832677,18.869027847133854,19.9931430074671,20.485791885337523,20.80679674233492,21.30471280994781,21.610747848747568,21.11759405388457,19.823636894178115,18.503389223110403,17.06386516537181,16.50064899716674,17.0874821758657,18.13109153976042,17.949361920720566,16.313826685800425,13.137651339543986,10.40331998426318,8.927565873390392,8.721663749792599,9.815246488028267,11.141308863218212,12.575446881404302,13.983764365960376,15.064412936238305,15.064412936238305,15.101075019264746,14.788655189451195,14.794724123597959,14.639900497075118,14.146692894958436,13.61678116360668,12.289414287301959,11.609939298137057,10.187510586589891,8.810111913127203,7.290340968000078,5.85600352262039,5.006686881497441,4.50120774463908,4.4727728935807995,4.803477844016747,5.237467289777068,5.8860270419674166,6.1732706891237985,6.327525453072488,6.252505279905034,5.766770227987643,5.3276649075841025,5.266933031095771,4.840150279654766,4.753994878912315,4.201932833154883,4.026646662668679,3.68757850949203,3.8379864502228784,4.325053386579769,5.303393059051004,6.37996039526911,7.0365006732260635,7.743739406168852,8.197049113651014,8.991262986580491,9.83516691498075,10.700397750770543,11.72953046053913,12.028667857096321,12.364027912253322,12.845673195475577,13.468438338552703,14.317965202965148,15.244980295485488,15.739824899093605,16.434921235345314,17.1362482032941,17.468770584083376,17.795975889754004,18.053696620406736,18.159463185098332,18.294545841075802,18.29702560975725,17.901360316060412,17.004479513405116,15.219443695234672,13.563573180313227,13.549192450418733,15.126738904746762,16.97968727267597,18.534778127391423,20.451313389917825,20.55598833250728,17.518617538377175,9.203381663741014,-1.1825147568182626,-10.08598757751809,-15.321503612771236,-18.46809155537611,-22.17399998838917,-24.733054930416856,-23.119608876641045,-20.58448045767903,-20.016791391909884,-18.016756362340793,-13.471888561313595,-7.384037868890046,-1.5594111576257679,3.3039281556630007,7.426658845192099,10.155903649526183,11.678141064396062,12.232250798066625,12.751529673781096,13.745646339407365,15.216303651838988,17.201070832447694,19.23795106534575,21.17755708452189,22.98874780501973,24.59171957012191,26.097360644562222,27.3208014119886,28.00311495483421,28.05981213117917,28.10411338935725,28.066351291238234,29.06466707856197,31.464129798346896,34.78731938113,37.66143007577242,39.80556034311335,42.13757054033373,43.99017808905749,45.2677344174611,45.467995526146396,46.22463579945209,46.950923996404676,48.25833848885874,48.89889934803178,49.26794480355539,49.882811761900676,50.60215585889993,50.710617482715726,50.856007830649474,51.17990446359174,51.08474531872321,51.06939657978546,50.990159172472595,51.3402423892078,52.258345745744315,53.534297683762624,55.15745384417391,56.28195656259089,57.83297893129635,59.26450791909134,60.66477275670416,61.90924697130462,62.69449711981004,64.2274261729168,64.79890359785819,65.09181135751129,64.48614598559875,63.38669162574625,63.09534121711846,62.409313636042164,62.64334915491935,62.78385955215455,63.33364999787934,63.9465252916747,63.95342770637371,63.960561016086146,64.07213072602131,64.56240756313673,65.50565292870759,65.24199163252054,65.83912454365945,66.21038852206304,67.11940026488709,68.17628450932625,68.96246186503113,69.5716556726761,69.84096047078916,69.38741975727326,68.67377619233318,68.33563392331004,67.32283118908698,65.93660174198577,64.95278912316255,63.88613193736395,62.25319179389382,62.24736213434286,61.971896814740894,62.59241484484983,64.67178193147728,64.03399411678306,65.91511230808194,70.90654713993995,74.23974416345001,74.56586814225246,74.21678274259861,74.82710898504361,75.79469353014687,77.4332793831719,77.6359720727588,77.16440115058214,76.39761676398489,75.0917311156959,72.30913833647563,72.73880163222601,75.16310951122372,75.87448108129534,75.49580841881213,73.51215747775359,71.91445246139521,70.50781146363876,70.68168208665455,74.44936232437139,82.46658674979255,90.97283144808083,95.2364863580444,95.1726982777802,95.80018938565523,95.25701221140447,95.57936440677933,96.82471634903779,98.51577367467684,100.46446056621762,101.1965424904979,101.98955997748502,102.283926676768,94.01193465162031,98.51782067017439,97.6996383990813,95.88740819876189,92.60881826930975,87.75169633047237,83.92248959061662,83.39405927131368,85.09829957585063,87.60694337731454,90.97253655086885,88.82284010886997,88.19537283129496,85.06179759021084,79.95797162465473,73.96007601047943,67.79816820544411,61.95740238923601,57.142869968703316,53.658425879700836,51.55148785846779,50.467426068576934,50.32530766439605,51.01984346805102,52.49860073572714,54.91726414765372,57.56872999093295,60.555672383315816,63.7487917167874,67.79192100011248,72.8285302801631,77.45191519458122,82.09286552770058,86.59354142899603,90.71236419280126,94.36604155272319,98.47111363411122,102.72433637156973,106.21417487800005,108.91516507786416,110.34782472385517,111.08912632114397,111.46379133347476,110.29759814382167,108.7826520345548,107.51951633929565,106.33601625333176,104.96118644450713,103.053659553168,100.96785568674686,99.21947896206532,98.49507052137983,98.66124227612791,99.21372618795618,99.32952674988114,99.37888832572915,99.3602248646537,99.11132931874444,98.14580195580919,96.85199631013623,94.5739671279577,90.97723068658752,87.4252902657127,84.110347091288,81.06943970691214,78.00447146871021,75.5708605607937,75.22244225776747,74.87360543065631,74.83149192282458,74.27522943560753,73.27486336659419,71.50674060289121,70.08229719107187,68.96977022532568,68.66003110060693,68.81043788743771,68.74288123713991,67.25691353645915,64.20599800027267,62.294841395495666,62.711146389896726,66.1134955264588,71.40459178344457,77.45732654819761,83.0189008886897,86.16890474721546,86.58150735596705,85.23631685673139,81.7643460208619,76.75261146322383,72.99078753986599,73.49565184795796,77.80250293591975,83.27020581657452,87.11457715330059,86.02586240597296,83.10052506622881,76.85679605145454,67.61987117199816,57.65251440899444,48.72520224605844,44.12402090910866,43.110057685098504,44.07595646579841,46.37949184629603,48.895832298808834,52.88716992740667,57.04507649319117,59.46630082622343,60.299707568278905,59.84848829293978,61.37454396541402,64.71486690616858,68.8294004155149,73.1786140460499,77.73061208982918,81.93223456362608,86.29056059461298,91.0500868702277,95.90613108546265,99.809336132916,101.11048962233724,98.79372059379995,93.01281407045701,89.84885433414524,85.91441511710664,81.64926245050064,76.89723200390424,72.20797966081822,68.57723922057703,66.69214967179559,66.71995234953688,66.30438849103462,64.19132211860929,61.94587367395286,60.26764950888863,59.574255587378815,57.984595482236344,56.61498562340245,56.10738485558654,56.07723986960861,55.74930114180155,56.03072689891579,57.17149153144949,58.16318889701768,57.377009415704705,54.84850010251899,51.488815297313074,48.96999408894882,46.01473908916925,43.796892370956634,44.35005043440463,45.64376513735745,46.06419276427133,46.41344713284972,45.55010147136301,44.392110904338494,43.80651115680628,41.95602854985852,39.90050254678654,38.28565959191489,37.38445270466803,36.93808394927645,37.92527805122539,38.85836421530913,39.849908247474765,40.846146261625606,41.99529373453367,43.882583623937705,44.716359444984526,44.79560316971478,44.335320320844055,42.85408990110718,40.86952084883664,39.24540931104951,37.149277088047796,35.61448602988404,32.634316663224915,29.475875386899745,27.13900124602578,25.924902581798584,24.424648283080415,22.79498700453772,22.093174746116865,24.0426227373002,26.869793775230097,27.926587791221806,28.38499658524313,28.013398212828985,26.759808183891963,25.285697596766102,24.13234612351418,23.61137114585181,23.142036322125062,20.658878545593918,17.79988152801437,15.32452138876345,13.365822120605554,11.46957113159815,9.500278725799951,7.4264162268606375,6.0210977877618586,5.402263722159556,5.984942848635628,7.648880138517216,9.132232074985929,8.798764284989023,7.253214654463646,5.879036698331444,5.383099936005191,5.828565772045004,6.834306494339281,8.220349508904734,9.760653644133184,11.372679439105694,12.851328106658043,14.580435678719638,16.106540917978517,17.45587259378261,18.973553573181995,19.380809622332535,19.00821783238134,18.43492167291577,18.12931800623634,18.127413345418155,18.196380321052132,17.715746395458677,16.605180145693943,15.731986313404452,14.691916765542349,13.871014307106464,13.122938816740806,12.454334160550243,11.445072694987141,10.591511276213355,10.120637487267414,9.817181275124685,9.462337437500794,9.388287179288334,8.40213410854235,7.744698388168662,7.337738572370801,7.296956910079949,7.00937304019725,6.640706006282828,5.604006931124547,4.48220899530375,3.530768113923899,2.8135741603499493,3.431183847213548,4.041993317643575,4.651981055767765,5.359602636458484,5.901988138787951,6.247499032817175,6.327006759606514,6.84749489242545,7.501950729474076,8.277992801927786,8.894831850498608,9.914975348150332,10.859539188977884,11.557560784131628,12.391724010673729,13.081391740714048,13.78155797238027,13.837371195466632,14.237286715212461,14.209725285263989,14.384364223910477,14.153389441393601,13.744035188303032,12.985600163980253,11.87028269174159,10.916695896965814,10.482909757898332,10.04793467575046,9.724334999315513,9.650292479155507,10.033944515077685,10.744321287892134,10.069079871233296,8.159945513126319,5.520729109034695,3.283009536367988,3.042403194424933,3.9452274263925053,4.792701878528518,5.894287746465087,5.838213882235614,4.201932833154883,2.801622965007148,1.4353823494140805,-0.24701180741949705,-2.4001887688106827,-3.555553545969276,-3.2375220850404305,-1.018483412178045,0.9503429467678075,1.370504271067648,-0.0,-0.35886521223533696,-0.24437855111307316,-0.2507953940094373,0.12034492807309831,0.9148238499921729,2.623291421452877,4.044507074064511,5.676040782898707,7.872714085395158,10.335174668403425,13.21464828607932,16.068142188417728,18.226362155811994,19.55293034483973,20.79286680079979,21.037523268710935,21.097919605632175,20.991671786921177,21.18381482248139,22.18892268684306,23.725041076198806,25.47291102901059,27.152176035356053,29.096845968376194,31.57898122686675,33.809535231143954,35.85665126371059,37.902166095620764,39.34552975509398,40.16288332130901,41.45288713128934,42.210509543755336,42.794850975231235,43.04367536899076,43.27268082577515,43.720627845368625,43.98213385066701,44.482488796120144,45.375442771594884,45.90221965328311,46.422695318238475,47.290623659369984,48.34939171954055,49.136409483987414,50.410437387090155,51.52375750753616,52.41973668392855,53.28321244610136,54.205590015701695,55.21339669824039,56.283105681012806,57.247329699319764,57.75003497296627,57.83140301014818,58.819395564551414,59.18725225647068,60.664000588713975,61.21143730058134,61.818151767389715,62.91754213836903,63.195190467301046,62.706643312298425,62.650163913143295,63.28602950081581,64.0877104475357,64.74489103496941,65.7931309861718,66.33090803442207,66.61766018253702,65.69196652610103,64.76098959993372,64.61948753232015,64.36338724837792,63.32593982249774,64.20765326881425,63.82092389355598,64.4255315194192,65.56612099489344,65.66681559611786,65.07150255273729,65.45501771062419,65.13903322301165,65.16395146283948,65.53503059174817,64.81951596297876,64.37322373011607,63.73180335865203,63.85536145345597,63.556960360088084,64.35900611297724,64.48895885725757,63.74302336649015,63.19160785883229,63.01541492690339,64.15185495455619,66.07846336678433,66.07752898994254,63.60331165813867,64.83896346637606,65.26826644043146,64.74687767799223,65.31723922641372,66.19405410754437,66.70988952788781,67.4152716644148,68.0513472852226,67.35455792302088,65.84089799041776,65.9408775925757,68.79373819313149,72.83353086236177,76.28267489236231,80.14866234319145,83.50648507022314,82.35112020568714,81.98788376848574,82.17541525688658,82.78574407898309,83.29017438161289,83.72507906575329,86.4892791984358,90.59554432749118,93.90325231819128,95.13774526925224,95.42814368423818,95.63253156609414,95.33922696270037,95.41340804171182,92.73280650911231,91.64048004542487,90.81270514838911,89.86891489611871,88.62414131850389,87.99666859836991,90.7457215778736,90.74546273202411,93.86139311180224,96.98520606649947,102.68868726084527,95.74012001290494,99.9731589074763,100.74066986041447,99.85196949905968,97.06949471711856,92.7263067907194,86.11958604784456,78.17612939665347,70.21574771399284,63.95361997684936,59.32030475562233,56.137968307945165,53.95664271723663,52.758590400528284,53.130122844713725,54.79900391861873,56.99690281389642,59.22108102414682,61.48794175953712,64.26047118209098,67.95698662402583,71.43859603401171,75.22185567107026,79.01135605072454,82.4634250314014,85.6092649375524,88.99493739758144,91.65008501248894,93.78971503653337,96.51979893372359,99.2725897183991,101.53465539185517,103.14635054651121,104.18691208091711,104.8056529566221,104.78592980042927,104.54276279359554,103.81861880549849,103.1164309665702,102.43809678988703,100.88942037102801,99.82311321711477,98.52103635258565,96.91718988979436,95.45442631332212,93.50151007686624,91.61353668007267,89.38610026172451,87.18442573663995,85.22758412243726,83.2211610186639,81.68488696417376,80.31918672832268,77.60339636496909,75.74998882251445,73.70916632739453,71.93513622079017,69.77516762300996,67.83037742894005,66.52581408649856,65.65544864623342,66.60550450580283,68.9469879845482,70.56387237777571,71.1615398714803,72.12356217612859,72.52377176591058,73.92171417508051,77.44521876739294,82.43591333519943,89.80109674423002,93.5468946746599,92.30077407430721,86.16889791699339,77.59719216713175,72.07774994579663,68.06824773128605,64.7184426277445,62.55348754217973,63.541172619118925,69.14055491840836,80.2475902379607,93.99582397931128,105.15999905309184,109.20296036196874,105.67423388323876,95.8382137905809,80.82958310383009,64.83896346637606,54.64058455553783,51.25181434836334,51.4795395380169,55.21184040344212,61.07087996397562,66.20687609249923,68.35045095442855,68.17742849502982,66.45292236734754,63.86716998202574,61.649461982327836,60.063043034851475,60.125924473510764,60.4122776169322,61.7359883774131,63.87642110495817,64.20401141676611,64.76495786260864,66.10355351849591,67.90051982803055,69.3298660194083,70.78366497747727,71.95359442386861,72.67096445170863,73.8237767844824,74.95638525760579,76.11397431855933,76.9447583525325,76.89809685637262,74.43076497310311,71.69512108947139,70.51988832174268,68.92455603091872,69.36647018613115,68.36727622570164,67.9841537302842,68.96247594792105,68.52498385883483,67.52060021838375,67.10715212309316,67.61393258927369,68.09886360630932,66.5225884103965,64.23388868481004,61.406405535992654,59.92661582388844,60.955712907196585,63.19820006204147,64.81528172940237,67.13211255790219,68.10541697208876,66.07818934992618,63.25042161430009,60.161681540182194,58.24511134649579,55.79579628730709,53.726925510280864,50.7781118529072,49.869919462590026,49.25790657774799,48.05498738928396,49.02823074241686,49.72307609836114,48.727850395872785,46.94698033306177,45.243138206631876,43.39549702512219,42.82524333969593,41.463751309555015,41.54874160378078,40.77239225376802,39.84852135484274,38.901103002296544,38.23120256885522,38.45862789300579,38.99094079505917,38.975257803018934,38.65979409393901,37.90326962674349,37.58851928210748,38.2258644985058,38.37850391466762,37.20630888694565,36.06826460668909,34.46258606511676,32.8345160434962,31.13124436801055,29.970932859884037,28.517046195986662,27.556872653960866,27.17608390885784,27.038576818532622,27.042486284931968,27.042486284931968,27.33022473079348,27.466946297189814,28.50649573625192,29.580425054802394,30.88676050093811,31.70980636878718,31.095851482305786,29.054613087863054,26.613680591102995,24.918778895071437,24.72991640312416,24.827886733616847,24.364313812451094,22.595234998992904,19.945968268950036,18.75263218605815,18.328745299148466,17.63093826408611,16.035963677836282,14.146692894958436,12.259768448035919,10.326239701816379,8.554517325139159,8.09653073929232,8.389185240160778,9.054654604977335,9.535725579172182,9.98882919730953,10.440262937688967,11.247930353958706,12.82276771601239,15.69913361944059,18.058226820540384,18.36448775873474,16.395932452622684,13.137651339543986,11.00656266910513,10.116909130734733,10.046608559766932,10.805228981974047,11.42003435985475,12.016196370748855,12.516676511676836,13.17716236871598,13.636714184335416,13.423023883753833,12.696581995598661,11.723033140232122,11.177923816160439,11.065325349938934,10.591511276213355,10.108422783877911,9.519994843627867,8.665222143200861,7.995540189775488,7.5082775193350955,7.0365006732260635,6.4588556722597295,5.816687372071721,5.077012940314121,4.802474910646805,4.802474910646805,5.215859796500397,5.0319752456835145,4.491691947216353,3.6993622817793463,2.484156199515427,1.5008548312629244,0.629573280895871,-0.0,0.12589944704027545,0.12480229979543084,0.6200347754578058,1.8397267361441803,3.173108381843841,4.864510470111288,5.5546783273919065,6.406764470586295,6.90030134470462,7.787004924680899,8.615689333137052,9.075570665535654,9.563910058080884,9.849883544483129,10.115902145199957,9.807607422731376,9.543416869310754,9.523010068925855,10.141773131771036,10.965156034693562,11.354633838331152,11.375733588877676,10.71611462873683,10.559184664968772,11.392119189613986,11.290436540379211,9.316354439651189,5.679289298977443,3.0470871912764808,2.825854292240887,3.827138420608098,5.380149861348407,7.2272235133607765,7.7336379758192395,4.212806558566386,-1.7780617995413064,-5.687499828703943,-6.414576912937915,-5.852943751260718,-2.478249997803994,2.065082363123006,4.542040238152024,4.249859430342604,3.790452574012583,3.173108381843841,1.4502150475443818,-0.0,-0.7973276493756184,-0.9075789587024333,-0.22126201114000213,2.0415932275083817,4.842264849096737,7.636564236158984,10.652881122467619,14.3294813968464,17.53655090241613,20.81085064035669,23.951307759911323,25.971846443576407,27.058947487370055,27.821364404718217,28.011385904742085,27.995833231754272,27.780562467186204,28.37104348845362,29.772663375308255,31.148589479829898,32.35918269722183,32.73521626107109,33.552388188528674,34.951511355715304,35.77604743753985,37.278185753387525,38.7050571292515,39.97738520092344,41.05945872735471,42.611204279453396,44.37800906573312,45.90494494844174,47.44706158352179,48.53742999188307,49.48324197859219,50.39188073594487,51.92973667601051,53.61562792657359,54.93638427802482,55.95839131408837,56.93120301223099,57.38729934611258,58.16972180599078,58.538301241417926,58.2599860693389,58.556700427726035,59.56891559706272,60.472517998758974,61.52868536563178,62.573424759594985,63.26480608155589,64.70796196909711,65.54047899620319,66.3922631961462,66.4141764027881,66.7508514809619,67.01943421060119,67.06087847738775,67.06434134290743,67.04260166164087,66.65094267322583,66.4551329212851,66.63327262869076,66.71643748594012,67.44738688837933,68.09581651293043,68.59315904457182,68.99486993203372,70.30010280293605,71.23514438851585,71.4908188152511,72.39650669356068,72.52304610235241,72.07207200111257,70.89285204799889,70.1581280125797,70.33752297801475,69.3977202998683,69.00128151955984,68.50236857091062,68.14710645694365,67.40143390106134,67.86232732146738,69.60847045310213,69.44395534180192,68.92250502351283,67.56820582796237,65.80858979076471,64.99876306031209,66.06342188814382,63.16465502618927,68.19857167173153,71.40459178344457,71.80244757096604,71.01863558265835,71.21262528228374,71.13254517081407,70.26221220886866,69.42936907513152,68.17544626916724,67.3041484187442,66.94629579290218,67.16637462133983,66.2634228113542,67.10016918298604,70.23113470029818,71.81553996773191,71.28485050806647,70.39735561147354,67.7509722084069,65.07913017219146,66.34800483896082,71.01136069024184,75.85593490035238,80.4624472695333,84.64039727717531,87.54409945338249,87.96425210742805,87.60234663384688,87.57851773247361,88.02501173548434,91.17815144689772,89.86831208935773,93.388575995754,95.73484964846595,97.53065536166797,102.95274004436068,94.30702852199447,98.45346303738899,98.49997116267664,97.18971527257129,94.58470774737049,90.80133939694322,85.77273933274748,84.14990803244184,83.40005228876748,86.44998066539813,89.67991553092224,91.88559823265095,91.59334989125084,87.14977753770245,80.66160189359897,73.6540374808094,66.55287635274031,60.68352948201646,56.699221356377116,53.78581863416321,52.25529001755092,51.56166883645286,51.45881305005153,52.177247026234845,53.63024541725062,55.84548992634616,58.73082062822874,61.51781748142847,64.9830813947571,68.86783572856127,72.41363875435111,75.98439891049729,79.06997137394201,81.39439711090353,83.6597782677525,85.30978760547261,86.85094481833693,88.13974777670676,88.9677145905883,89.56346968172294,89.205830305684,88.25369804189859,86.79381498241837,84.65527535297562,82.25061328548222,79.54181024063257,76.38914622101905,74.15558975511942,72.0101934268752,69.57765837389185,67.99759839212881,67.34062928852971,66.86567939634202,66.46420212156235,65.6118282222939,65.91577885429358,67.06225004811623,69.20481492570919,73.45896062382424,78.14262974673845,83.35744688837643,88.66778014613037,90.0,86.7459241045216,80.69000462546383,75.24760565527012,69.73652901888417,64.04769115710504,58.714796083426414,55.459898238725316,59.374508145215245,73.95375355032893,96.31698140237647,110.83732553248178,112.85624779024074,107.93886926927071,101.37321334823072,94.66444806287836,88.58077720996786,80.80336110352164,73.83169296159986,71.18113709791137,71.86196041701274,76.38484802439027,84.19552158621809,89.73221182887566,90.13415511925452,84.70740067176511,77.2199356382474,68.39451054009236,61.07639123124373,58.37721402142817,59.84264557568592,64.63169931138786,68.5179658782482,68.29945928597222,68.21781572163037,66.4219443906629,63.82767039015848,62.19051569938144,60.78380588012255,60.03670519417178,59.810182041037564,60.79324293775359,62.38527774740954,64.33187237208114,65.82325790313706,66.03754933075501,64.84226205886196,63.08645059612793,62.30295476182463,61.77536672259705,62.27976019743946,61.66580392537006,59.99670707576991,57.232750002805005,54.94246516986963,55.79741068889196,58.66660239089393,63.00420549434954,67.4235255425352,70.47916783042872,71.71870104660894,71.3898243111596,70.62493265115297,70.0860253118661,70.51922443037877,70.54947612934515,69.21843635694039,67.92718847595019,66.97221390930615,64.61987402215422,61.02590809141515,58.51585167382438,55.46999367024954,52.463209116518556,50.81428260111308,50.029095636528155,50.37765995940578,51.98747235207102,53.678588223175026,53.403425048814206,53.97264079214909,53.69736427199579,53.447499134448655,52.747275844322324,51.78714163071949,51.05645831207232,50.24790027006861,49.25259638927464,48.32310249158617,46.94907159737921,44.9238653453451,42.523889709855716,40.613305784514715,39.48286957598808,36.94019365040162,34.39081614320112,32.226549347834,29.882829663094384,28.40743861416386,27.039460062056666,26.513536612897532,26.360058990731446,26.04890867190591,24.38777973707347,21.86363017589042,19.828622082019585,18.0368101141163,17.26431897872292,16.874995828891638,17.582001901962034,19.364746817248545,21.780040172711974,23.19855321256158,22.361189186211995,19.509075009582553,16.881039183556858,15.477016455743124,16.2428544523591,17.764826839403323,19.260445615103933,19.68887788619553,19.305040533244345,18.127413345418155,16.626908367316123,15.188813545595492,13.93087203819291,12.420432892164776,11.265594410312085,11.488963157640653,12.61595101927985,13.31869296867503,13.465214111112566,13.21464828607932,13.539983609283786,13.647271621422902,13.84229730639179,15.176608618935303,16.990838735828298,18.70359921677062,20.063922196169887,21.217993650644786,21.433914005175517,21.245192710206407,21.07448298597811,21.139821283177167,21.708158328985686,22.58880878790092,23.60023818754182,23.93107340313726,23.856524188606073,23.532314205324298,23.015652636268193,22.52794331536033,22.374159258865717,21.780744006364007,20.9491087963459,19.8670137087305,18.83211386993718,17.67008684100716,16.520865880440404,15.224396029069148,13.554784221960736,12.021257793771046,10.210886690236174,8.887844811435265,7.801776758764242,6.608430711592072,5.870682185739414,5.380742671246863,4.886189709858234,5.225281507272587,5.710629148148201,6.164087624582251,6.542529736213272,6.764254297173605,6.509762135795349,5.852943751260718,5.053057264991189,4.389357676913412,3.797810903990518,3.31602685487693,2.8316979792612966,2.6914541539311183,2.9170060526755326,3.629164343430465,4.179134390211794,4.882132322481177,5.569344534171417,6.44349418460327,7.211388237585593,8.130141200853123,9.23554461474989,10.274010450773375,10.881212958003472,11.65028537172711,12.038054603198365,11.85860125003516,12.070176416581416,12.045668704736324,12.160241937549918,12.364027912253322,12.654855774196674,13.333464333423164,13.897160216272047,14.5059086544108,15.13581192370713,15.493783378081726,15.620524607115613,15.403435424232764,15.055846546888624,14.946099345284907,14.313288816389912,13.728844972204342,13.227378902069905,13.089259378419115,12.778762345208511,12.839873563218948,12.916783316200487,12.753335134320402,12.353233624439758,11.653844516731116,11.125442944078626,10.568844668405532,10.504259306471067,10.560993280328328,10.095971303821742,9.498861031009536,8.175577948936926,6.760721957839176,5.058215521887028,4.456983851112911,5.6998861933616,6.7160688472573735,7.072020999447631,7.369942690951596,7.89173780149465,9.214144060787316,9.581406561852507,9.338435827856799,6.975626453387577,3.669547487946003,-0.125348365481262,-3.6988211168014016,-7.0407558987180066,-8.62263569261106,-8.737348311798588,-8.146541484162398,-6.751993814736561,-2.893830725780227,1.1508489398409916,4.184889219123038,5.6114577000179215,6.394386832914297,7.081900147655606,7.701857652390063,8.705432294358964,9.837889706343685,10.381789703946492,11.01527265881133,11.589382537407882,11.332248870007742,11.583436635493928,13.348705112070233,16.38284732356346,19.52965198932462,23.62936196523467,27.162379494181078,29.582930392709116,31.495413656119453,32.54427594944841,32.931193272857925,33.340661809657924,33.80564010453879,35.16259423716892,36.39738826457199,37.254159811591734,37.82170641261896,38.202576884041065,39.16208823817639,40.64433253769901,42.86364684090796,45.067791253763794,46.19351546758472,46.97490448368209,47.713705163330175,47.9288526678671,47.78948982985185,47.32782455593225,47.3606924330292,47.648817603399294,47.53112416153093,47.896857910429745,48.26851796844874,48.69366754845057,50.09346901281692,51.74258103279715,54.045791940791844,56.61528963223095,59.41297962570787,61.93330661291006,63.47831487615489,63.98621769579948,64.48419690899983,65.20513140001879,65.21820881974442,64.80909369478344,64.49422573315638,63.29837760455617,61.50701038667954,59.57869027522312,58.2359015237906,56.34266618514984,55.69935698033876,55.646916530076474,56.91680197859806,58.00840079159771,58.63246963058676,59.59377207133808,60.99581194847152,62.109464439392596,62.862033252660176,63.03819269980056,63.546877195963525,63.60007664949047,63.59620339245662,64.23064102393776,64.90509408377332,65.11804199046422,64.96876311238752,64.83736819821338,65.04301079680826,64.56936925933536,64.29869493779445,64.48077458098348,63.73032095633708,63.49454228630194,63.73334981491041,64.26782725800004,64.84796602388293,64.77123070200487,64.47554563827988,66.16952175981955,65.90699039769555,65.22490101196165,64.79235866285173,63.33182706501748,70.64103815440757,73.43022789099578,72.10270814537625,69.16666311452525,65.95576492273159,64.73351505221473,64.99628373528833,67.93487314623553,71.21782237366321,72.1179766771685,71.73408427599215,71.46461108546993,72.6202964556112,74.35777723560834,75.74298722369204,76.92660774039977,76.56387952518658,76.65129514748308,77.98098878592332,77.95433196525606,78.91742161087775,81.27166464784814,82.46054383345725,83.55259524327052,84.24069749778916,83.77653642275673,82.6004115030252,82.71506476469884,88.90765412488943,91.89654099696827,95.72592665389354,89.46826815592854,90.92834730503662,93.26273186250555,93.28609886703678,93.38300249326072,97.04748047949668,91.95697834655638,96.24187789798061,97.29622759061678,96.68103065032939,95.161883568217,93.52671215362412,91.06095237792898,87.08419304613221,82.33651001918228,78.53607738867544,75.82118621619917,72.99600995041546,70.04078865313105,67.1663663929876,64.92442556975655,62.93891936836227,61.61366986168585,60.54852081281753,59.68485835507877,59.30446969713478,59.97681702611609,60.92808001174138,63.43494882292201,66.61967815749898,70.42901725208809,74.62375110860074,79.23121974813327,84.10938265948364,90.11456840031542,95.66462779973968,101.10698349672913,105.96097426381236,110.15367557295583,113.54977922554811,115.8775258642721,116.38783768600948,116.04181634996677,114.98729686737056,113.88124420976573,112.47612907415959,111.16122836709685,110.1258179887948,108.98404127714791,108.32252315188698,107.51951633929565,106.94263603520595,106.67607117250151,107.56743190351115,108.80694992713497,109.45925545172399,109.6614532247783,109.64625987104068,110.29613357481784,111.72025756523915,112.16263188300891,112.28070836031453,112.22183773356015,111.53826385249403,111.14122306599076,110.6624041849349,109.53660952567817,107.98736503050813,106.43661115103463,104.70680873711422,102.7774913380274,100.70039777866346,98.07985404692768,95.11040940243925,92.59745733207046,90.43736320527753,88.71507698623613,87.1637945390047,85.34787077776873,82.97577573550433,80.29207897129938,77.0491402171397,73.81079150120242,70.68888232915887,67.86581265709776,65.78723637631421,64.29806803467308,63.148293686483036,62.12804877637093,62.03220090047034,61.97546926580855,61.805926120404834,61.588926933288725,60.73434340724417,59.762597741243894,56.57743498455487,52.00788024556859,48.179826904421134,45.404103085656,43.00046209872063,42.532977648853496,47.16477363768706,56.75671824255134,67.95904329564526,78.6683917161864,81.79169728376466,78.80028906227314,72.5713971088823,67.03981442176843,65.6414577266619,67.51682320580287,69.00579932030276,68.10845013221258,69.80022891776261,76.65806216139092,83.8794323038727,86.56637656300434,83.48816541111708,78.39764673943091,72.7132109763793,69.04655258846773,69.3375958150651,71.92090617024701,73.54733021886629,75.30808395903718,75.3886330961421,74.24045259720339,74.24592348397317,72.85199458570528,70.22108313763141,65.4650276109852,64.42908475047106,67.33689412665942,71.88064791723521,74.85742451460764,75.14968867158994,73.94200970433106,71.94222540939933,69.94010706766308,65.96104994003262,61.23883166541108,58.22503168051134,58.19889486150215,59.70715962615887,61.242838140245574,61.38953302529562,61.842427866618856,62.52174667661019,62.54050217251212,61.19366062801447,61.22016929863112,63.52631211326085,68.1792726014207,71.27087508421378,72.3057696433358,72.97757915735242,74.64984121724483,76.46593225754624,76.52381559432504,73.9017467565819,71.04769594919978,69.03609211125634,66.02714181683262,63.255443492380934,59.289678063650214,55.354630806234624,52.377013257393294,51.85435594076034,51.37363192309828,50.34635867563182,50.91664257871933,51.32315859049219,51.23707442591681,50.996839828430616,49.77644988007286,48.13320600096531,45.74791476611755,44.03901545218404,43.223957287298504,42.152529934389655,41.63353954854159,41.206529651548756,41.103071024300405,41.070994177634816,40.947674926525714,41.347721250895255,42.01076905944151,42.55549691724539,42.786091270807226,42.14124157828762,41.77959623646722,39.96615920538915,35.84236317758887,32.10805051766704,29.78611593577842,27.45097657048908,25.01690338685906,24.60428645212585,25.55998486903534,26.471830830247786,26.660086689788145,24.148964309197694,19.683298106779365,15.701961554659762,13.659689551079628,12.887269951186756,12.456988798579593,11.877224359503908,10.982312984708512,10.354333595016799,8.487288269519603,6.729096572710203,5.655531382306616,5.810486660580887,7.236910676261174,9.406688255272844,11.221599014654668,12.141506966960284,12.637053469677713,12.961382455614844,13.743372193187096,14.931406762807091,16.286053122859816,17.764826839403323,18.73249468187594,19.833668907172594,20.759091501617085,21.8769523954846,22.838566694468632,23.278954793848254,22.509005473522503,21.391871538908614,20.682010279084956,19.440053495606445,17.974929575772297,16.164492349197698,14.315606994659095,12.59213555056764,11.009925635149129,9.365328592627872,7.910493409280314,6.52668540664097,5.139159852804607,3.4682261720918794,2.5113588121445067,2.1779580942212724,2.311180474467878,2.817702628529236,3.56047743160649,4.379549130462806,5.139159852804607,5.650894298350192,5.687048813613429,5.6636969335244665,5.687048813613429,5.248347096622265,4.693778749685729,3.765651025247177,2.441834185100882,2.4470444486134744,3.5458153325477446,4.713532396360641,5.782387396137453,7.080495172678723,9.034161632329146,11.377106375858721,12.685783818103186,12.278777703843902,11.503858357864456,10.872868081642213,11.678141064396062,13.21551408128336,15.104404704240862,16.47398230504251,15.19786056628859,13.650430444912633,13.137872378316127,13.350858308074534,12.485418751712958,9.799831213817034,9.270005295175368,9.948375479355832,13.004012224848466,17.084819008081258,20.768347737646838,21.73537089877273,19.730388551456617,16.52816677703146,14.445692677810415,13.874987867569539,13.775702324317491,13.435484629522504,12.561776187381904,11.672025361397578,11.228875973367334,12.403270867418184,14.248309083569573,15.602957796615211,17.05198106447151,18.76275807575135,20.834281985017356,22.790556241626874,25.0627054105503,26.003309140848874,26.56505117707799,26.842753755255035,27.30854277141178,27.88629988757945,28.365334826079554,29.11732387677791,29.554692946921033,29.333670563185134,29.369947679246902,30.477045634891553,31.981639314347937,33.45170882238303,34.6159326630637,35.39474938207197,36.05719784900773,37.642994165902074,39.00591362947221,40.5361363842367,42.1658349987032,43.298589875420475,44.50053467109699,46.01786506417834,46.552135030497396,47.02667320678397,47.27247681169214,47.748084936356975,47.60252789661996,48.36646066342981,49.44571628596219,50.786213179756416,51.884276275388956,52.570442207155054,53.66345988169586,54.414930962413614,55.1500128043475,55.85541644555958,55.79455302052907,55.993515116261044,56.48545193443245,57.047471393493616,57.016161762186805,58.615909835945224,60.98707242178761,62.71280023716033,64.40183420666395,65.0673909481089,65.83087880760498,66.43772566650703,66.69062902529625,66.59387582378517,66.27373092185768,66.24268370475782,66.17956367546194,65.96034947780386,65.55605270472014,65.33409173170227,64.96245214156485,64.3631698869493,64.16877468835516,64.12393905957427,64.29809629731255,63.38024404445965,61.949213578121736,60.8247722198207,60.33323228991805,60.01831992286985,59.78025942911,59.7435630841978,60.62800865044378,61.576058596550325,61.681569145786426,62.04201472014692,62.52103703265967,62.58411826637659,64.39547041728966,63.76643230786988,62.10269989457061,61.33329777319003,61.03596377295197,61.20444060617471,61.1029379344746,60.554533494462454,62.0301472315502,63.22697969954953,63.331319354293974,64.89843099895154,67.7559728724538,68.82429474053694,69.22002349600561,69.16666311452525,69.29231423749663,70.00685694249817,71.270445510456,72.03672415541457,72.06576499205988,72.74731192901208,73.89871606303738,74.63480081975017,74.44542531011423,74.47587882645308,74.74490525510751,76.13168617760137,76.85853614712678,77.07402157682026,77.12500793588025,78.35320094914302,81.23586675579483,83.07393572482127,82.010686955807,79.07302822722036,78.4262121385346,80.13420268183346,77.40540259105377,81.38790328694373,84.53498360051223,85.42603182957578,84.59773650979602,89.64113478751025,92.17874207875984,83.87238828029658,92.73669790708026,92.76285720235438,82.5012170305158,91.87110673481043,92.5895565504964,82.30393073699878,94.13466805974116,83.95150122583289,82.48914279180434,88.70070890107945,88.33487445386456,94.08561040051879,94.88618955572062,95.54201485966904,94.49337541943159,90.63663491221031,86.29898568299257,81.32847981811075,75.67728866039864,74.95866720876835,73.05004782326014,70.15538922560474,67.67716774447717,62.2217186469634,57.80688880142237,56.89184087217111,57.06444510883511,58.64527307845363,60.43849610264805,62.156734869989585,63.82340436436434,66.95394555016371,70.35245068292896,73.83820887188814,76.92889150581672,79.9676656406082,82.69974881693533,85.94645219974433,88.95628917370459,92.02413796118955,94.5739671279577,97.0804955271366,99.59975697738712,102.24456406211328,104.67094821736264,106.81344221148652,108.28436945971913,109.32892892035368,109.63830287752674,109.35895133833156,108.50424432183667,106.87397130705807,105.00593711281927,103.47948949167598,102.22508479358169,100.96068539887266,99.97087152308276,99.06422621022557,97.7294300863989,96.96697677808507,96.11966713621493,95.44037672690163,94.48004289287222,93.17333617967377,91.28342016894466,89.53980319861837,87.38710588993698,85.20861347810813,83.13128979744639,81.18140617676603,79.07187167254482,76.24892589280991,74.04184413101477,74.22873178195648,75.78766573283313,76.9984233441819,77.7434082440807,77.04329043057945,74.86497397826957,71.83889166052172,69.53467669339922,67.80292453458627,65.52835635565056,63.72954490759093,62.51786067097787,62.90890515887695,64.15107853925043,66.432514042736,70.89435807277671,77.21092001678669,83.74907565248354,88.06047013852084,86.0396942222199,82.45436548529293,82.86200003015372,82.83648079607764,81.70925079308229,81.00024562099935,79.92403781261821,81.88579198985418,83.8551810210823,84.64039727717531,83.29011694245368,80.57826343208113,81.90504015389362,85.391377699421,87.51045140807551,83.57815676948745,76.13745534674008,68.41137240654126,62.4900429696829,58.75617492238981,57.79740004965642,60.26900184538755,64.16543389767949,65.16741893647836,63.173294793782084,60.41397765925729,57.75001746926544,56.980980755094635,56.43818306003873,56.245470907510956,58.04568814035095,62.4619995670539,66.57538798333212,69.24069701942132,69.25774044710735,69.21063829958253,67.61990087720567,65.65890688767092,65.92450217792938,67.65045362085854,68.38032206111394,66.78350535020421,64.71576154813718,64.61212707029358,64.23434040550856,64.70796695588218,66.91819786166899,68.70964381937272,68.23970125737097,67.36284175187654,66.95321910284231,65.82519390794454,64.71933952463654,64.95569757377113,65.22489621418445,65.66358680926923,66.49718737252358,67.5140261228709,68.23581430537946,67.48608105003044,66.51714535417534,64.93540114174884,64.28335332267525,64.61987402215422,64.18509615348856,63.244282313387735,61.03905642322161,58.38555105039778,56.91912390247229,57.52879533445164,57.87297931784151,57.5522058882896,56.06276065603708,55.32358991878781,55.99961384550802,55.856408388293474,56.34172206379729,55.56376144545152,53.17618697119186,50.61493042013015,50.63071023940195,50.296016726048485,49.0128094820156,46.38961917944851,43.0728902283663,40.262557098418306,38.78760856381032,38.47047206914002,36.918342658681915,36.3437968202989,36.77430424291736,36.61240065399176,36.278312741469456,36.75821360668869,38.38872111232638,39.59125398603939,40.44621807874806,41.94127484994605,42.62640749076261,42.058520426827634,40.392948486783915,37.922024592853255,35.4487158248048,33.507294518748544,31.377551344032206,28.35949332177794,25.472468467427024,24.887442522483198,24.45287736981942,23.30937131414177,23.294587582479164,24.01608029398505,24.684834030154565,25.772805733666555,25.010109435444996,23.459017927027038,22.47592284192728,22.2117969277982,23.126546864580096,23.598266603815983,23.788650605129952,22.47268311246186,20.505786957206894,18.776003794273862,17.682859781985815,16.185852970465312,14.578500465412825,12.666289687401166,11.077751778624425,9.462354051472177,8.095559168072958,6.558323766623883,5.783953798149442,6.046954415944306,6.682011244108683,7.240624440569373,7.708359647761258,8.081977601575943,7.987394372417915,8.26997049252206,9.090266731479765,10.659124025450655,12.355367298101408,14.036264360267918,15.151900220514264,16.25587175930678,17.21321476915364,18.602964890917452,19.51077112094099,20.53101081576401,20.96007345077643,21.2167679509313,21.23355796892164,20.95795004004098,20.373455480131888,19.631326650263304,19.069178416312234,18.258605092303398,17.47473961728035,16.548277482938804,15.444897511153448,14.509723979260983,13.674349456994474,12.916783316200487,12.44122624173714,12.339044909503764,12.389091659796044,12.924092844807717,13.288086287947705,13.48644654897447,13.10276838126407,12.476189956951854,10.926970956959204,9.361508515740324,7.6762501764218705,6.19013677287593,5.283311369370586,4.895610422927003,4.854233596786012,5.085000029208358,5.281231850035468,5.172698360590663,4.783477117539654,4.0349714528386915,3.4148085708388423,2.9446924366540044,2.975246491783234,3.7184152881506516,4.954029002985925,6.842746749036083,8.559614214393985,8.507762353195993,6.932787924087093,5.627348401097385,5.172698360590663,5.818968452516011,5.880965829391909,5.106528350118947,4.507814223563365,4.909102388123368,6.529508158185294,7.208613484021271,6.227884404169689,5.527531529422398,4.879311955875986,4.5648246714929614,4.133301664774732,4.347473917177559,5.387200458375824,7.054665147755903,9.232773095355443,10.75683144403202,11.30996958033157,10.767377867104042,9.521511182254397,8.483681110220212,9.140351487838757,11.288581781316728,14.036223379133043,17.071793820439495,18.91009920061058,19.380809622332535,18.737709058072873,16.927542077675373,15.607855455433656,15.097619485284783,15.32452138876345,15.2251082556724,14.97546572683212,15.512036296608855,16.720391039441772,18.71171054955675,21.335266672895667,23.47741105065704,25.162190582163642,27.69485070596401,29.50307298603865,30.191611966696584,30.185401440528018,29.830517919723214,29.532965464540627,29.223807669784268,28.58535548665474,28.161590649012343,27.55708470356853,27.377661992837528,28.316332488572204,30.592563570725126,32.926966055721024,35.32917406366145,37.03323353408409,38.25290082561535,39.310358350498404,40.44001304620169,40.969712356676155,41.299403641187176,41.281010037956136,42.24609632042615,43.53495574542146,44.19098438335191,45.36773375420519,46.548142263743166,47.83260490586277,48.78449434041798,49.364702203599215,50.63690655734029,51.860348403117314,52.965315165222826,54.13013806375596,55.89090119674571,57.10947748386667,58.005095379032205,58.952048800637385,59.65883806413028,60.26728326685117,60.36606375028032,60.192706974660446,60.255128790718686,59.979610834314215,60.105806186884124,59.71117535797277,58.957331403363234,57.94562230063556,57.20917011037684,57.134313275599126,57.71934831519525,58.90118557832925,60.61775062522361,62.78385955215455,64.28259453939654,65.8896438454024,67.24902805754583,67.22178633701097,66.80139818120593,66.84765633101588,66.80145965281116,67.13683781504552,67.23806025327431,68.22197956488188,67.93853146068147,67.93853146068147,67.7240643950398,67.41932680960863,67.21527920490783,67.01476708363623,66.47684267555667,66.39873542590452,67.39905543029198,69.26810020144802,69.73791514896513,68.93573182791962,69.5763992179203,70.75815560464164,72.37770105562652,73.17855570171288,73.51806530413853,73.2648487428055,73.17028284499149,72.4560269500181,69.52773742942995,74.08881741256047,73.88393642972122,72.38189304193116,70.49276558686793,69.16666311452525,68.49853927816308,69.205901342821,72.31094707717686,76.46001643956492,78.93467464702563,77.45901810366657,74.89892485397584,74.29462401689663,77.19078748259757,77.15035378428706,76.26864989262823,76.15770191806311,76.34956905028251,79.27472495766749,82.42841426416487,85.28525138785473,87.35925440468873,89.01436469024182,89.6188555825806,89.73772671436532,88.76952004799602,86.43259473274595,84.26013796854399,82.16721263065942,79.79002909949904,77.63345758212914,77.58129543021278,78.50114620112629,80.1954727303126,82.76510601370688,86.24413321575065,87.02325970343134,91.016955126553,92.29519459271569,94.94832960320439,90.43988166352904,92.96095557390467,91.9674425032375,88.71747481521656,82.57299650313283,75.53548913378326,70.23659804526623,65.92292668887728,62.043568432143815,58.937776959173895,57.05399365694601,56.36601306757184,56.30991776283788,56.91014799571036,57.92447448659132,59.47628139897755,61.28386700294101,63.92052642462883,66.71307533994515,69.99702172647109,73.40933686485283,76.98602008653202,80.26193078501902,84.39071345171648,88.33487445386456,93.00644073881035,97.2045904543686,102.14102112537515,106.9552725301097,111.33295051955545,114.46553874100054,116.56505117707799,117.77575212400275,117.903482772224,117.87297529305054,117.68937425944372,117.11882873468802,116.46534000371275,115.62911971988372,114.81317610852899,114.10485693147244,113.28240572092386,112.64425542850599,112.28876813882064,111.68575490176522,111.64747798532638,111.32031732490292,111.2989752550374,111.23411585250098,110.9600720965381,110.73669224560977,110.9399971637263,111.17865924766149,111.47501614116518,111.3610033556929,111.69156839084546,111.67042197897023,111.69274040318238,111.43615219308356,111.60871626220955,111.09539960185106,109.9242508665423,109.04789946726055,107.86483341388688,107.05333831219649,105.62514456528606,104.35673327540272,102.97829332453841,101.81655327098062,100.28577179280381,99.73943180405152,99.39320110987562,98.80238942095478,98.4464923112343,97.65229751166628,96.78107872621226,95.69930840122083,94.45261094273087,93.70293574916128,92.43664627151979,90.73772149257461,88.64484587162987,85.97518994140815,83.67299347335916,81.49749548570885,79.84096936578358,78.21093483324617,76.69975091143561,77.578549163884,79.08474800358319,80.55189440123253,80.9199518648962,80.05680095788264,78.75853472999765,76.85146560490786,74.21733756355208,70.74494714514498,67.12093867003334,63.644815312357686,60.058715013894684,56.69373981385811,54.02643061589427,51.53797307114249,49.14284372929828,47.54209162088513,46.557845345730875,46.391292622712385,47.14913734871465,47.80901384611469,47.82016999931771,47.21390907009199,46.23863400295821,45.08148416579068,43.50129282973487,42.3292487556398,43.738233914437146,47.03933960180793,49.93297365600247,54.28111890146816,58.873686536870565,65.13367439472248,71.56502112419835,76.67251390590638,81.13749816505319,85.29490691985272,89.41658355007539,93.08483135453531,97.4987829694842,101.6274201353613,103.65476132004233,103.46383744227637,100.32287785045085,98.58913410387365,99.2394508251674,101.07857614239357,99.92886412855432,94.1361070216579,86.60166047738782,76.91163905374817,61.15946311469149,45.46770998354948,36.294482209456746,32.865229659164065,34.9392879152573,38.949782904247726,45.25998588088122,52.234111008327574,59.38581839216751,64.41970080012935,66.73346893508906,67.13547879685841,67.69382249643652,66.84765633101588,67.54588575833863,67.39715675141588,65.2248482363167,62.2862790201673,62.36323444603279,64.55126598641324,67.45281503273412,67.24194489193836,65.24142861029866,62.76931438931119,62.34935301993417,63.7653245771385,66.89488066856424,69.78968919929032,70.28793365418042,69.79848931931348,68.6672103759521,68.4064687462035,68.76426774739669,68.74948705839566,65.48034572919542,60.5678617216744,56.40247631422972,54.219758309162884,52.9395560856135,49.540390693456686,46.00215585442719,42.90374526787186,39.477797534406776,38.823252711907344,39.90953986767641,42.3276155205027,45.63483026595835,49.080116897828134,53.08823955097738,56.39315466417702,58.06691500836937,58.51978959400037,57.53633587550519,53.78910126145983,49.52159965552177,45.0,41.64275262760684,39.08288053315944,36.44164885510205,34.525770481901965,33.536078547533656,33.994307454673645,35.788984172370064,38.44129325352182,41.145730782035535,42.92819054421821,43.255491264921055,43.613479548544646,43.599210394132434,42.73275499226611,41.10927751819615,38.73824065638607,35.467809905632905,32.68055634109363,30.321964055836844,28.6745292578078,28.266829291718015,28.586440384050043,29.103817975243814,29.950554255477478,30.135523003932505,29.862373862445835,28.58535548665474,26.659658464653624,24.70047866625523,22.36255756841254,21.092304171815073,20.9426763845251,20.82523522007685,20.58165357303941,19.300343792799545,17.360556495041113,15.322925154945253,13.330297922543107,11.708436382198585,10.284542820377224,9.348939737301954,9.82145281369379,10.536569401546567,11.223282958029102,10.443228960795569,9.072423671033352,7.456442615414092,5.8860270419674166,5.290053521157178,5.445832995859999,6.2648838138839205,7.542734684588571,8.831946424157325,10.385169029244741,11.636821872442587,13.284867742865034,15.255149333824745,16.927542077675373,18.26395157462882,19.085572084926866,19.300343792799545,19.06527511956035,18.649552857063924,18.54367607832638,17.775578034722194,17.137200934052075,16.687980650617895,15.945421836307622,15.511586037572439,14.803130999749111,13.491103987706289,12.335477731415477,10.722633518000153,9.284664462536023,7.84095318009202,6.406764470586295,5.423190095530653,4.444694812089094,3.941055646050383,3.7826393381230576,4.010092576406958,4.470864005110627,4.6954769789139466,5.440376551940327,6.1957352156844445,6.485825059892179,6.766163363846262,6.5819817600532655,6.852463866574,7.018349915469638,7.399588041123294,8.165010064500587,9.080668179929408,10.26135778453741,11.546699499463582,12.76195193481993,13.86543274567776,14.743534595581282,15.072749377366915,15.365198853053142,15.945432887034746,16.06987185337986,16.644996830884004,17.144370270421057,17.57662030930307,17.650139443690062,17.896126224379795,17.748984936775305,17.709697192050186,17.347142269626975,17.027202963882885,16.351096876688597,15.8519586842164,15.542221364917395,15.1858045912762,16.155396696854506,16.62073283464318,14.22594399030816,10.477409279097364,7.52764445768316,7.403704623066867,9.094460629190223,10.536788085856436,11.369806574829488,11.511969381118108,11.866175576239215,11.813139925846597,10.905002552351649,8.373604845343184,3.859887783926842,-2.243129629422422,-7.080495172678723,-9.240991039033556,-7.6960891128892435,-3.640152468894668,2.1377695447753036,6.864748250995811,11.378463559300128,14.743537789491766,15.364274829967618,13.915811567868598,10.807126930209604,8.180961641204357,6.033243495341826,5.58849339937101,6.754993320653983,8.618954312461522,9.721279404493343,10.254736761642155,10.689140968692698,11.309896517010214,12.80947427883868,15.701526371080625,19.101994526591024,22.036231621137095,24.60224672879547,26.419498562863435,27.82663443474998,28.503425923473074,29.1948261654276,29.872199651342473,
