# Supplementary material for: Automatic and Real-Time Computation of the 30-Seconds Chair-Stand Test without Professional Supervision for Community-Dwelling Older Adults
Source: Sensors (Basel). 2020 Oct 14;20(20):5813. doi: 10.3390/s20205813 (PMC7650655; doi:10.3390/s20205813)
Supplement: Supplementary file 1 [file sensors-20-05813-s001.zip › supplementary-material/critical-scenario/gravity_4]

14.926727732904515,14.949832346819841,15.046043714033383,15.168192855048247,15.31095500737578,15.532197643197831,15.866322742001701,16.300950773888985,16.854498706728375,17.440461288723075,18.072780533412974,18.76932226065435,19.475643132567008,20.233518725037133,21.016207287158537,21.827451027943404,22.675115846384095,23.531895084364344,24.400156613087397,25.227137066204058,26.04326580456926,26.839026177137033,27.652828500472094,28.46409067747264,29.279261015741227,30.085583875869737,30.907772445068588,31.645750355321034,32.43864458512315,33.24489370638114,34.12039532036769,34.968407522782954,35.85191980291731,36.74495161908068,37.63870070173354,38.53457908144572,39.43742678445305,40.32735231420143,41.1771871604031,42.02017014060135,42.84516338223439,43.660327255611996,44.46345067397289,45.26142070398703,46.048618451154525,46.91145801161464,47.67793929221688,48.51393345771097,49.33994534764309,50.21273015563079,51.026026518960045,51.876530494072604,52.71998866100405,53.551213658951475,54.380505498083,55.2072686395322,56.01422587270828,56.815748219616374,57.60384298495678,58.387204471357194,59.14705056262435,59.89133588324591,60.63709258986285,61.37479478921328,62.144504999870556,62.81098898308186,63.504322639259094,64.19102176189418,64.87304855999557,65.51633036115432,66.16755925608349,66.81113229536358,67.43700585008068,68.06971500621168,68.68932142060169,69.3042858252268,69.89516964704652,70.47744261221207,71.05491237600037,71.62859203102393,72.19898461633709,72.76840047211718,73.3565557484979,73.97817353719158,74.49870274669941,75.0472987996191,75.59750682131833,76.18520188954749,76.73991694924794,77.29902630910671,77.85063576575111,78.41325961246889,78.99233084415215,79.5880432981318,80.19260557077371,80.7960745357881,81.38719442614183,81.97040528227278,82.54069975669339,83.16098006386927,83.80605505020525,84.42914340863103,85.07537032744104,85.65463188015582,86.28394548981188,86.92475261523649,87.58427680117836,88.22471437438679,88.88577588231458,89.54100292328508,90.22276858296702,90.89949919844433,91.58096715163508,92.27765526498557,92.9787796284212,93.67806651807427,94.36534593057044,95.05606961323723,95.71062343394448,96.3415634100988,96.9291875553167,97.48554659862575,97.91881297843963,98.33995742621255,98.68772827636313,98.95385773142714,99.14311673077889,99.26553072892015,99.30675528753801,99.2859913051901,99.205864096058,99.0845316568543,98.92295833122186,98.74101885614716,98.54305666168892,98.33647279898737,98.13556960848133,97.94843715357692,97.77661409402197,97.60056976632704,97.43548255846974,97.28942583523704,97.13660351404776,96.98065599292704,96.8218942295832,96.65305196780565,96.47336695629605,96.27632207972954,96.06246807299705,95.82576425153007,95.56757117881689,95.27692812512288,94.94539726164427,94.57926062300041,94.180616404829,93.74306680470673,93.26071107731126,92.73958316056337,92.18167561132789,91.55995404463157,90.9333808488792,90.22989244440004,89.47806951847929,88.67207378921447,87.81549839040757,86.88940418097012,85.9176931479674,84.93833783923458,83.95081984917402,82.96148037167522,81.98014244338619,81.06407719848379,80.19336333430677,79.38171996745109,78.53792795960456,77.8925079838842,77.2308315918425,76.60253697346681,75.97952091762106,75.42385167499977,74.82679923249623,74.2102220594939,73.56627679971486,72.9046849802699,72.20147256439256,71.47209980990235,70.73817210499855,69.9866604371402,69.20469267547168,68.40848336958113,67.56282825444963,66.72195582143401,65.891793221709,65.06433919061203,64.36988348996172,63.67970848638598,62.996458809580176,62.32172844800698,61.67649472295615,61.01423576614004,60.33832490241069,59.686502748836226,59.03869613439028,58.403985143487986,57.77235006563563,57.17336032591567,56.57326522105119,55.98430463127517,55.38452989660989,54.77821951881506,54.15633656232805,53.53678745234839,52.868551446056614,52.28431522384428,51.63531849323248,50.99454822029919,50.32935513663734,49.70607952868787,49.06381294441414,48.427787185140495,47.79333415458379,47.15675925476511,46.52028639610606,45.89376093541427,45.259237984426406,44.634489224988286,44.00067828463686,43.380837613926005,42.75383390507644,42.12852914678126,41.51955883267941,40.88387539010779,40.324196294035445,39.72478649866671,39.12566980091686,38.524398939845234,37.94475240388234,37.35412940634498,36.771361445375085,36.21288312223769,35.65968199637255,35.12884796710838,34.60228822081549,34.09051002857025,33.5725798868761,33.05776681937882,32.53760419344176,32.035385694695485,31.537054890637442,31.041044266906923,30.50496028855514,30.03335978360774,29.541891766952443,29.057786321330532,28.582443005748907,28.118657174256377,27.651984457634494,27.18474001276598,26.714066388590982,26.24923540704954,25.78128104929829,25.31909513218175,24.852717520446845,24.385953946192892,23.902920753341014,23.41732637152165,22.92896355128169,22.43651674996889,21.937323382304747,21.4040969540115,20.92194563318543,20.435848867129376,19.958860220438044,19.48881146561163,19.041775190438063,18.603803862512688,18.182434381991925,17.785251920923642,17.40113411472659,17.016333742639265,16.611000743247242,16.20035640559491,15.798026647008584,15.4201222155551,15.033433741283002,14.725281464328337,14.412118291923969,14.131289822751858,13.87314031568298,13.672229502059414,13.502527627313185,13.373457273425387,13.288389538421708,13.242303762778878,13.23017826179026,13.245311489714256,13.28367815346139,13.331357713411856,13.378500508201787,13.417320926440514,13.441647079083529,13.461053897644723,13.480929885056092,13.506519306285856,13.527257741519932,13.553184986023963,13.579224354757525,13.604126439261773,13.622758439103103,13.635693383145098,13.641077082690158,13.638491292683874,13.629402279342036,13.612654473731434,13.591107380158531,13.566370374137412,13.537386735685335,13.50501709454632,13.470169518229898,13.434836867411942,13.400189423950025,13.367783483011797,13.339989287191953,13.317850545544735,13.295706136001954,13.27218762380739,13.24028131181223,13.210557927530674,13.174817498336413,13.12884347074938,13.082972112654666,13.03610885097726,12.992541687319864,12.953196937746043,12.918390930096871,12.889197593619096,12.870353129631654,12.86744417988778,12.881730247915995,12.914996423398222,12.971815676598114,13.074115774265083,13.196959635700566,13.373101709730683,13.583118272094133,13.82018612852067,14.043761250670077,14.25931754350054,14.453956598538802,14.621588487560793,14.79659006903476,14.995507253761767,15.223461224339202,15.495337348381627,15.797906491965525,16.13152096302707,16.483315305374973,16.853327263657697,17.241690826868112,17.655215860231337,18.108745475906623,18.53659401703802,18.994792011253534,19.4733331039707,19.96592764619671,20.458839880697663,20.98582207833406,21.532890627748234,22.096949581822923,22.685774141848352,23.291705063449417,23.92405993222288,24.574365728993428,25.247127292388818,25.93793939377989,26.66199866216619,27.389302262875187,28.146912483588366,28.910963880608573,29.740389773522512,30.476327777734767,31.273614814936114,32.06912328330318,32.90171223244767,33.72110739913001,34.57468489041151,35.447535034098344,36.344532419758806,37.253666500601426,38.18669118547991,39.12275124469598,40.0595272169449,41.00194831225288,41.948233175448195,42.88649772661124,43.817101224148686,44.754505050933155,45.683766801994395,46.63344199258845,47.525434716780246,48.434607154641434,49.32645510240529,50.21353011627067,51.07985305339253,51.927313508592796,52.77367150276725,53.6018108130253,54.43897041307401,55.2714394722353,56.106121083170486,56.94329869178729,57.78019781725801,58.61064459229314,59.44810808990779,60.27391299451317,61.106865870829125,61.92489004637217,62.78145350173704,63.568273404670414,64.38897605648042,65.2044899233725,66.02427301474353,66.81911680895088,67.6058697170022,68.37638632461187,69.15025850532375,69.89131940433305,70.64028310394872,71.38934294177166,72.1533805506731,72.93018105248599,73.7200147374739,74.58666526691631,75.32991395014548,76.14525044231932,76.9765535718401,77.82026410355606,78.60128503818,79.38152701544567,80.16286000159367,80.91427899016924,81.6455946744634,82.36136772445208,83.0677587955169,83.76997387879202,84.46943945749312,85.15712040553403,85.84866831411006,86.5159728374326,87.19979154518695,87.85683084995465,88.55825760515447,89.13822970050667,89.76337870985165,90.36693881265249,90.98197304807266,91.53548963389343,92.10331598492068,92.64686431862687,93.1614618468685,93.64727044565602,94.09803271617717,94.46208247517355,94.76116338358209,94.99666615410518,95.15414955559295,95.23690330213914,95.25566532998334,95.22140901323506,95.14379450756697,95.03959167648043,94.92496029103971,94.7971908956858,94.67181803004458,94.5537177690504,94.44270923822639,94.32690746181049,94.2084229288771,94.08169827330225,93.94104351232498,93.77345085563621,93.57780157962726,93.34116674899921,93.05920745383919,92.73695005266462,92.37507791240361,91.97562408470768,91.54642324026726,91.07816169757228,90.555863899863,90.05915535451669,89.50174799582877,88.89948013504909,88.2589126775499,87.60740932030447,86.90651618733507,86.15946025751403,85.41908265154399,84.64679076255526,83.86638811740983,83.09815319383627,82.36557193020845,81.65108419544751,80.95972516997782,80.28038813599214,79.63089815179066,78.95737516683815,78.27824064822383,77.54153078113814,76.89275993845584,76.21776490857143,75.55071719295715,74.87179319533418,74.22557758410294,73.55778509422693,72.87238203028699,72.16937125258245,71.43928533123442,70.6976552187869,69.9471295662044,69.19746886433101,68.45456082423554,67.7148292921945,66.97284516618474,66.24027352319811,65.51644298038937,64.79221494582062,64.03702102997474,63.365447400224305,62.68188924466059,62.01117337006045,61.359553076043646,60.71969332502663,60.0867470367258,59.44047344689786,58.79799258652363,58.15208619070368,57.505374391792216,56.827947453229186,56.1684777738448,55.48142628012301,54.79984592550041,54.03724540543792,53.409697127182284,52.71094801249045,52.03310675015767,51.32891416218594,50.69275895353812,50.03323588254255,49.36304228565002,48.689337104675154,48.026500197024895,47.35442369530586,46.67554272962045,46.00006962762854,45.31873394037051,44.6427058510449,43.97355328456696,43.30066280372504,42.642035699344476,41.99237547364933,41.29573153339812,40.7175546886187,40.08446712888973,39.459136717778634,38.816038413433716,38.21934943169058,37.611272926937986,37.01107444582698,36.41977585606708,35.82873668515217,35.24872001398235,34.67533705956762,34.11037425323843,33.54185820234855,32.98271741853102,32.41891512054846,31.855613067569827,31.30669115970034,30.765777960886098,30.182972130931397,29.699234556514583,29.169869537224212,28.64997048808525,28.12882007184275,27.652410499933445,27.164823289163742,26.68872683352665,26.22046781426747,25.755886098147155,25.300119551121803,24.86154749832845,24.432352882117954,24.012321816316735,23.600834669556107,23.194712944016594,22.792746261643625,22.395555616591686,21.99999629935237,21.578104754717227,21.21446933810672,20.811308685791197,20.405229984585556,19.9876011567015,19.602991671648265,19.208121824734064,18.82247055869613,18.45133305516159,18.089447203892416,17.738523314348374,17.404938704333716,17.08216668568636,16.778404583013238,16.481170553472257,16.20443619499357,15.942911711019294,15.702752792769598,15.481127164363357,15.273877941202343,15.108388410919892,14.94444479666809,14.790447811061766,14.651675798063799,14.538552314778835,14.443149809402904,14.367232556486645,14.307844275916489,14.26012914028962,14.221127399738165,14.188919001366205,14.159628064746068,14.134750196294764,14.11251044394991,14.093562521069476,14.076789932047504,14.063183386243077,14.052949695830726,14.04473187327292,14.03750825127028,14.031168123217709,14.023238049995605,14.01203874064086,13.995622364291362,13.972756580046413,13.943523599763026,13.909391530389735,13.870656213258654,13.829789245518283,13.78818881116975,13.747109245410371,13.706628507910311,13.666539289864057,13.625948561209839,13.585802072311393,13.545213498689348,13.503294492081933,13.459664974302253,13.419830745703415,13.377622947189762,13.33466475089186,13.294138215309772,13.25629982027879,13.219059731734431,13.183989514131511,13.153153855414837,13.126321962327172,13.103694089348819,13.084064833635523,13.068417506668505,13.055395726716318,13.044208684278061,13.034865792405235,13.027658399717733,13.022842972820897,13.020709926855844,13.020157209105795,13.022230293165348,13.026355286853104,13.032950939155313,13.041259226556678,13.051249824957557,13.063389786241762,13.076565446172333,13.090130109467982,13.104192170870286,13.118370045803022,13.13302643702567,13.148600781575643,13.167029810479947,13.191744559448074,13.223434608377273,13.262532085674886,13.307770118023384,13.360114026977444,13.423437458791124,13.492017047222939,13.58015206574578,13.691955698512226,13.835927934230373,14.0081004389016,14.201907128622842,14.412177557292464,14.625606041188412,14.84059727113189,15.052953244470455,15.260176270691499,15.458002304304273,15.664666704705267,15.890634746320316,16.17111271422152,16.4206771767556,16.709776243386486,17.001429835876596,17.31241765028681,17.60552941631781,17.91778268909326,18.238548231189135,18.571346355234166,18.917915591844796,19.278557004436657,19.65350798347293,20.04160060405514,20.448985289940623,20.876422737294202,21.31966903234023,21.784796069048934,22.269450751641216,22.773888596230897,23.339588226890438,23.840873180619496,24.402893955929894,24.98037127251935,25.60494081854544,26.21335993444944,26.85207570424046,27.512740475213935,28.187804344559037,28.88741947320417,29.599870444086072,30.32825911008596,31.075358162982674,31.838057527134968,32.61008117159213,33.404049314377424,34.205470365355204,35.01630783346482,35.83890930126749,36.70458278172325,37.48784345505638,38.315271117462885,39.152615963715355,40.01410815440864,40.83608806387165,41.69456379575483,42.56562047249224,43.42467569136643,44.30203023579144,45.191785496076044,46.0873817076202,46.96417350329831,47.866440514756164,48.74887708443228,49.63603758229119,50.49925320821769,51.368374756199536,52.221756857991245,53.11380699602356,53.88809376533652,54.71942039347132,55.53541925744107,56.37420861976473,57.162004134417586,57.9735213440777,58.77679443014792,59.56015560552301,60.33015989304451,61.0871334047236,61.835992688983396,62.56957396696137,63.30210341186316,64.0488317521192,64.78554776583029,65.53268281260746,66.27793228054799,67.04036111211708,67.82885428416219,68.53207980849622,69.27441840494265,70.0155453009766,70.74065290519287,71.44127266678018,72.129738602179,72.82250702519929,73.49649519960509,74.16202075530748,74.82040490407286,75.4933316921241,76.15091776397009,76.8183237898658,77.48489704306763,78.1793839208079,78.87069500774048,79.56634445712709,80.25539661687006,80.97523930768583,81.60266563002166,82.25985912585634,82.89483730667709,83.5381044121427,84.16327501931804,84.79271930737401,85.4345430266877,86.0782927857618,86.74049659038948,87.40388638861668,88.06752481843547,88.72294597881393,89.37381674773385,90.02402908544178,90.65155466649803,91.26491039430991,91.85048027114675,92.42266463533984,92.98544879061637,93.47950400271536,93.95388668414199,94.39490205490375,94.78900577657926,95.13446228419035,95.43272721364416,95.6823336912126,95.87134885743522,96.00983722186506,96.09408644985457,96.12455320163461,96.10761577631271,96.04933974733942,95.95601091407488,95.82875853870439,95.69706109378538,95.53453942800452,95.3562000484031,95.15201741137564,94.94601700213785,94.71072303747651,94.45140196729334,94.15786376303579,93.82490197176931,93.44909387970954,93.02819716931448,92.55647229933427,92.03518306202396,91.46263205757997,90.822659083811,90.12014144325606,89.35027952103542,88.51930332117432,87.57599859153662,86.71191637263026,85.77319680322637,84.83563127309104,83.89526098935113,83.04111036888803,82.21600372101254,81.43554965635184,80.71970262808703,80.06206447922217,79.47524560815901,78.95044782567783,78.49052252608804,78.07618691121282,77.692281298438,77.29808063610628,76.8713892152361,76.39992841299764,75.8824369255175,75.2722633877256,74.697672911865,74.04005550767825,73.35081070204939,72.60946675876473,71.8819558375842,71.13709540548624,70.40400497267406,69.67574787118518,68.96284913794534,68.25315080093351,67.534321952104,66.81728152949427,66.08878186350925,65.35759535489865,64.62564998248668,63.91504460492398,63.2115905147992,62.52849823672908,61.808016234547225,61.17175932714915,60.47342212847515,59.77976802151981,59.06492980656865,58.373719219456405,57.66877177354975,56.9654875717408,56.26602595204744,55.57331037264616,54.88717598881328,54.20491943190771,53.52757481117967,52.84981733041455,52.15955126363992,51.48244027374131,50.80249471408507,50.12385458417585,49.41845128311538,48.69714326953284,48.03458851024937,47.3288349409004,46.61016725090024,45.89885896952077,45.19431598873712,44.493549823160635,43.787110304046244,43.09147413190127,42.391794687748806,41.702699113164144,40.997680537101694,40.30152779805377,39.60109052290234,38.906343763955874,38.200244350117245,37.50109489281818,36.80763213480321,36.12866955141928,35.42839731546004,34.815598458239094,34.16535669697837,33.52874372675906,32.90170019536019,32.29046190957294,31.68137679379701,31.082687881730344,30.48480948405735,29.90366201884719,29.322028496254436,28.74920491753241,28.186506965402774,27.620598255400832,27.066682069410355,26.4735835416155,25.978191663588273,25.453351709469494,24.935091893334963,24.41781626407689,23.961433965771413,23.49302006197058,23.02577461650391,22.56706584563304,22.112891087264266,21.662537327039,21.21817913611594,20.785491172151485,20.35137410076487,19.92455800029156,19.49159752963484,19.06919519444779,18.646906968265533,18.23405047272125,17.800801023220224,17.447405012585985,17.07595839608642,16.717261700436904,16.355129526714613,16.034588309640682,15.71380732892512,15.412349662194094,15.129886385171137,14.867280763000682,14.620697987208981,14.395687756059175,14.188455169453745,14.003617040398767,13.839208852425754,13.697187735887848,13.576501682786631,13.478401160766943,13.400174073494224,13.349189261215294,13.30285491806456,13.265958280014747,13.239338838186233,13.222039713764772,13.213138389275201,13.209183924697761,13.207397212367418,13.205063441838396,13.201284322143437,13.194760007773967,13.185256156582017,13.172178757196976,13.156340258858698,13.139775886212087,13.122372790707391,13.104496688010753,13.086226756388275,13.06708322828346,13.04509674897702,13.02224974335972,12.995477714130823,12.964014356221712,12.927311918915064,12.888796003893178,12.849039553869313,12.809769775957475,12.771752933270227,12.733865177982695,12.694786290292942,12.654907793182732,12.615181877055274,12.573823521935298,12.53159596310317,12.489631271400421,12.44922254719321,12.411456804350554,12.377005946376363,12.345695017254787,12.322042498854037,12.30139968901066,12.285127641390165,12.272522022948502,12.264031462083048,12.258772175883507,12.256799991377962,12.258806417768174,12.263631173456835,12.270192166438619,12.277365025241544,12.282609711803834,12.286803517309991,12.290733101768948,12.294028449936388,12.298250417641865,12.304911559172075,12.3147188699766,12.331568227330498,12.356310698267498,12.395159344105215,12.452191524395454,12.53115581640251,12.631140224396399,12.744898872641386,12.87734325868681,13.025286367492862,13.193991180726929,13.380436614671599,13.578562852055788,13.77133314803909,13.964112495370296,14.160446798418725,14.382736411827997,14.572064437123434,14.790487717706311,15.02906497280704,15.309660383067818,15.59523067832753,15.916303679850413,16.24852366917862,16.58786993849685,16.93152866885573,17.288654004667983,17.657053160960988,18.04781704486815,18.45775230998744,18.89141636524436,19.337853910575184,19.796094104276687,20.277685352928874,20.774057672490287,21.317146902406115,21.80133765156762,22.342784243267808,22.908271793011444,23.50237909964171,24.08093708378473,24.70110301700007,25.349609926805517,26.007136660946873,26.695329231903532,27.403629112641006,28.136508699274714,28.86992504653514,29.61599177779327,30.370278335540217,31.137942489732314,31.902748781851134,32.69115698112887,33.480144937775414,34.345594697194066,35.10076831833841,35.91391790087869,36.735672737605185,37.58313860719919,38.385829785056146,39.198953036300715,40.01739329608416,40.822442268142176,41.63091438798113,42.444024892023016,43.24819019032806,44.05810460523453,44.87062671587838,45.69051317643568,46.50363293264663,47.32896986515986,48.14538460699725,48.97065927665756,49.82917487302441,50.60367189416352,51.4222971562371,52.247262246780394,53.073630017478344,53.888262209863264,54.69894184426124,55.51375312558801,56.31154853348156,57.1072819431298,57.895028986465675,58.6746331641947,59.45156858111145,60.21587948157213,60.97318948771379,61.72452336879646,62.4646959238828,63.20975070406151,63.94318351170805,64.72134736157578,65.42416936221075,66.16270967478205,66.90100271852832,67.64641953452012,68.38307552356915,69.12551767242213,69.8714581364195,70.61998812516218,71.3668183579147,72.10619718671116,72.84551907823696,73.581319503248,74.30218659835796,75.00846740055165,75.69790358547203,76.37303243711614,77.03160690730564,77.67490735530062,78.33419165259554,78.94491945905021,79.59036820086001,80.2433991729848,80.90501654977234,81.58034794872245,82.2687117570515,82.98007128504901,83.69670276882911,84.4160121649231,85.12294098228817,85.82787314501294,86.50915185174935,87.17026311353683,87.81359372764523,88.48734938659288,89.04213033877882,89.6335726605325,90.22017740077582,90.80907206502401,91.35026609717788,91.88394772919709,92.37656845054013,92.8100883697285,93.19224414081214,93.5085212215667,93.75936612545746,93.93922514896866,94.05365783761586,94.10092742536588,94.0871359339567,94.02058502805511,93.90822535098044,93.76345806652527,93.58867663609163,93.4266329241291,93.24574662312465,93.06715030827654,92.88536386328079,92.71262369481212,92.53075342939702,92.34718754533283,92.15321974035677,91.94011788430493,91.7015532003602,91.43799490174626,91.13198177642889,90.77811792902027,90.36699622933344,89.90559348122163,89.37254866874443,88.77702273510165,88.10164737799754,87.25014753446993,86.5083567371831,85.65651726871184,84.73249187577473,83.76969845095847,82.82538745376193,81.87627916666533,80.94426837000388,80.04188009729306,79.15899603233622,78.28625380043161,77.41550863462513,76.55894503337379,75.70351265238502,74.88103042069162,74.1826007273274,73.56038284502263,72.960938323395,72.36914586772849,71.70859984789256,71.1019196913092,70.39783993459532,69.67290306390318,68.90989559280793,68.18875081860106,67.47474744971224,66.78062648820305,66.07723249062454,65.37040148708539,64.65111068732304,63.89154040524561,63.11701684225127,62.32367510989503,61.55500600902626,60.80502291307858,60.09066524003005,59.37958920982581,58.67381345249345,57.92279869007675,57.241953153461054,56.514858374819156,55.78293240959557,55.05474275853217,54.344834003906335,53.6406089531873,52.92622568479408,52.215163114719225,51.5066595881182,50.798350357851675,50.08672142350342,49.37476360025557,48.62615005944275,47.88388242919736,47.116983163327895,46.362582920626814,45.59193931566153,44.83162449069739,44.019347114556226,43.3016612318428,42.529190710755124,41.75935880124698,40.98571070098425,40.227433491030446,39.46267671260694,38.71191754315507,37.978537689764394,37.255801971365024,36.54508310425622,35.842737946598696,35.15393599571274,34.47600716054194,33.794204963708545,33.117708612142515,32.45504152168861,31.79728487795009,31.148304323760424,30.481877578096917,29.882467663736385,29.27520498533435,28.673898341404993,28.085376543802848,27.504487437998137,26.928917077647537,26.35361534493821,25.789780071981234,25.220943624463203,24.67458867586009,24.134409589982056,23.61254383163565,23.08559600877349,22.571212602051098,22.01231994395237,21.54624909133219,21.039668216132874,20.545839299743736,20.029590366336553,19.55936824051956,19.072289939714935,18.597409371242907,18.13351890910463,17.681229162920854,17.245461532635584,16.82209959786696,16.425489316280053,16.040509197789387,15.680629043252715,15.337895440833538,15.032728188528235,14.745238533513797,14.49256838775808,14.250618976277462,14.07265945865381,13.910914320547839,13.78326685463169,13.683643759398768,13.619002113174862,13.574346895723453,13.547796483734698,13.531338173012983,13.521995586261205,13.516586300340007,13.514355362472026,13.514339219498812,13.515788849776207,13.517943084026149,13.51933617243893,13.51744347303196,13.513405344776867,13.50729906053533,13.498940249188632,13.489645176978819,13.480205667762581,13.47029951718488,13.459438061457128,13.446731063382583,13.43116668784206,13.412590335951023,13.391823135101573,13.368080068616361,13.341681902228794,13.31275141589467,13.283429882821878,13.251012052758167,13.2162981465914,13.178563441721955,13.13880429931166,13.097264202388864,13.055899674805072,13.013940180240233,12.979987809157167,12.946379721940518,12.916161191647623,12.888013103047223,12.864594398559166,12.842583500271449,12.824837586347957,12.811203414228912,12.80276776917836,12.800712961543592,12.805570242234248,12.819691257600601,12.844269166884072,12.879847926244326,12.928779899448491,12.992274993426964,13.084891860643355,13.21401552345523,13.391138778441373,13.580233542625049,13.797379075285479,14.0200242373138,14.231878607547099,14.428877922903256,14.631672860018693,14.853003378164926,15.090310127264104,15.35780326353722,15.65323794898919,15.976568996175857,16.309979504203785,16.65329923151957,16.997024570866387,17.35425642487906,17.723995215025425,18.109468943468904,18.500127617083777,18.92687412625068,19.316230707881594,19.74499463192147,20.188887768401926,20.659002631197822,21.12911483342254,21.62854535603996,22.140761004817424,22.677748593654254,23.23186714996777,23.806336755145892,24.3913660090186,25.000376438989246,25.63094154928063,26.274244862102446,26.92963916806737,27.60769279647938,28.290838597811902,28.99712708744872,29.748249675456524,30.457337501112104,31.215313796378624,31.991309323479282,32.78831041311633,33.60206910979287,34.42609379164335,35.27248901514573,36.11917751060277,36.981173273628784,37.83950402353364,38.691367720370835,39.54115811091672,40.394683769043034,41.2249961433254,42.134947036595314,42.909069711046506,43.75032016692155,44.59632024782121,45.478615655513494,46.297480271767974,47.15628551579401,48.00897699594163,48.85697603679467,49.708601780808564,50.568323707597926,51.40965426148824,52.245828410513276,53.086835218990274,53.91775464337361,54.743604152164906,55.56531430836971,56.382804713684834,57.1980724528648,58.06343692234346,58.80392900398375,59.60186578004013,60.39494236663878,61.210314173065534,61.95865833299911,62.74418247528291,63.51394958004538,64.29407214217392,65.06525454849296,65.85595441302823,66.64189929576156,67.43244771666532,68.22213939317443,69.00513123770574,69.77649156041538,70.53441467200464,71.27623681930865,72.01059996082816,72.77299176475265,73.42441322143323,74.13098740690448,74.8375790258739,75.56134951294914,76.25384088970361,76.98671692382955,77.73871165194002,78.49201139771971,79.27255581978189,80.04299763624104,80.85007092988347,81.63711924352879,82.43692250790585,83.22539050490974,84.02090408824643,84.80059127082828,85.58141097390646,86.34207154773551,87.14724366065644,87.83220646212652,88.55525691414722,89.26367032081096,89.98535309675997,90.67352381286564,91.38442165428846,92.091445476667,92.7903179457306,93.46970005328079,94.1225838645887,94.72315194112822,95.24185707118123,95.6741992071556,96.0138014539302,96.25323461119103,96.40050492989786,96.46837921938018,96.46996000348493,96.42652355149234,96.34932663568311,96.25225780695494,96.1467798589359,96.05500873636758,95.97944039848842,95.92536430003345,95.89551513120847,95.88695175880044,95.9046688586306,95.94069709816735,95.9781889327637,96.01658984354741,96.0524623654794,96.08099502049737,96.0968015892218,96.09003270767997,96.05507865492676,95.98223688807582,95.85151942770402,95.68547826761825,95.44881672532478,95.15098481149774,94.78050841587134,94.36557134237538,93.87155292397348,93.32636732568223,92.70636537955029,92.04034945965415,91.3064607338173,90.51115880119907,89.65378961540893,88.74630847474128,87.803748877797,86.8153878792471,85.83768634093,84.89017928766344,83.98406023085751,83.08413262198472,82.30770462665454,81.52523211082722,80.75152934359173,80.0000461250881,79.24894788758066,78.48926392112186,77.76382358403548,77.08854441290013,76.48680806987463,75.94488600797648,75.41888553698527,74.88975539211104,74.3311375721373,73.73657226344788,73.02380023310663,72.37543089428577,71.63003165844854,70.86714417453463,70.07262986108225,69.3486967597438,68.57080625761235,67.76957976617433,66.9525282049877,66.12495154841989,65.28714680615344,64.45725652268015,63.64508452551789,62.85583034351055,62.08603803162303,61.33648348494477,60.589184143652695,59.861471082049384,59.15214424764636,58.4076164140165,57.78303040417769,57.11628200701396,56.44747849913705,55.76206831353595,55.11725888277541,54.442266703273816,53.75273008132805,53.0548088413512,52.32999349322939,51.590310051698864,50.83591460629733,50.10234201121082,49.35973949778504,48.64222558967436,47.930916377736025,47.23262200958322,46.540077409591305,45.848144684550064,45.107778624490976,44.47348775392013,43.77141351450828,43.07338225226778,42.34975310301241,41.66155019804194,40.94589220218805,40.23358618706997,39.53521909269128,38.82517420522037,38.12969799382381,37.43958994104657,36.7721765988133,36.10002601574852,35.438046655764815,34.78167782441198,34.14935434177539,33.52612367677754,32.927047861137865,32.297053187982435,31.770631907893975,31.20839427832875,30.659374655136354,30.09659010251303,29.57940480424624,29.04880368578377,28.52422541924655,28.00706557663544,27.494997064348706,26.977748632094997,26.47055423168333,25.972130737331618,25.48322680108226,25.005921911601543,24.546798683464665,24.104355474276623,23.669694686701874,23.238144732793813,22.79119046937165,22.403501659045553,21.987975893741122,21.57455050491527,21.16191265022899,20.762743371453244,20.363033159852115,19.954722050564794,19.56280834664927,19.17448415384406,18.79407266022791,18.42051917887292,18.05469220400129,17.696461587830843,17.34915227277839,17.006395465865086,16.68459799505092,16.37074130722639,16.07433384012301,15.775430249412496,15.52396903048967,15.267917251013042,15.029283176570722,14.797126382741745,14.601691997605544,14.431256163916059,14.288217051046814,14.170145935064001,14.066396791451284,13.97354610134412,13.889981239320319,13.817580938160988,13.755046964044874,13.7013654617298,13.653727850354747,13.607916304612079,13.564610739561289,13.529285061988636,13.494816729955744,13.46717546593083,13.442151852855021,13.419715232160984,13.398967036782137,13.38121799774111,13.365778480535251,13.351959947184213,13.338725872832446,13.325119283763842,13.310532051064396,13.293441175463926,13.274130285513738,13.251916417239093,13.227806091757094,13.202219806775975,13.176418522743631,13.150935629323111,13.126388361093003,13.10252055272129,13.080442373765143,13.05634528635426,13.031255665594296,13.004612025918112,12.975908295842672,12.944639476014569,12.911712140242066,12.878536775128083,12.844119835752366,12.808880035281886,12.773868303026136,12.740103427282655,12.70796341471545,12.677886730493675,12.651023379626778,12.6262746394216,12.60405400228324,12.584074903997431,12.56733557236796,12.555570702580383,12.550243458922317,12.556750979728921,12.579586517819733,12.62382104615682,12.695039803167424,12.804236396229713,12.949495236658375,13.138364653711525,13.356352663453563,13.59539936737501,13.826945182529299,14.055159119251059,14.272093900815786,14.508765359252708,14.709994969932028,14.946894730965266,15.20543599431963,15.505735662406549,15.80633439001613,16.138165593738623,16.47661711596509,16.825056523188273,17.183029610562084,17.54256050311772,17.912946893045046,18.289994026363182,18.680996744091605,19.08642149630844,19.510963789658817,19.94974328660765,20.40911481981653,20.886433675287208,21.426076536699735,21.89325508944704,22.428015690308374,22.97547229033939,23.572056835013363,24.136602394525227,24.756808500347972,25.386712996809845,26.043138992321012,26.71779128189398,27.411959159892575,28.110123739931147,28.823317833728215,29.545461329702697,30.280043415936827,31.013072625966558,31.758086050199786,32.50726663770228,33.2706053720541,34.108255503532696,34.84368561311891,35.64745868472122,36.467536082252586,37.313854617794526,38.12567224927623,38.97139583209574,39.82417417938085,40.68485419390986,41.55106743758755,42.42218634432797,43.29576424289277,44.171341397651204,45.042066954838965,45.91696083771171,46.799640848826755,47.66337321513653,48.52307042693797,49.38860070348987,50.30543331762514,51.09549657918211,51.9413865609919,52.77510630125925,53.64232771286985,54.432630435257,55.25643333057316,56.071376290154184,56.884857930201804,57.69503262555229,58.50184944024288,59.30495024952614,60.09864143281354,60.897793155938146,61.68788947280176,62.47194462221757,63.242323443524825,64.009206872998,64.78270639711974,65.59897691386219,66.31089076972317,67.09004224332236,67.89515321752543,68.7217540440598,69.50010114143507,70.28940838834396,71.0740699674126,71.83375033863213,72.57250855009576,73.28260830249728,73.97523326163312,74.63393663546232,75.27382769413771,75.87919677594284,76.4668015389277,77.03169358920778,77.57749735467883,78.11208515511044,78.68274614249356,79.17004637495751,79.69940072301387,80.24994457828167,80.83575701471312,81.4072397655709,82.01039191810213,82.63103109008169,83.26021322870777,83.89690249660308,84.5306678741199,85.15669742735167,85.77487087807397,86.37543554388137,86.95603581185688,87.50172784068077,88.02592171196571,88.52654674706876,89.0122105006644,89.51342507052404,89.95069190004331,90.41174374644861,90.87928354715275,91.3528959832708,91.8197468767732,92.29778348073373,92.78136674947099,93.27081091350863,93.75360065173881,94.23261217993864,94.7030226358017,95.15782377217622,95.60410484497582,96.02767581931599,96.42511367854357,96.78370264614686,97.0965098835856,97.35745661928732,97.57324487120945,97.70410579932147,97.7845210319665,97.80517541634681,97.7765545684303,97.70389566112642,97.59297060703538,97.45382021274021,97.29516841703597,97.11999873192048,96.94209827586033,96.7596443056039,96.57556398436252,96.38707099811083,96.19564632413498,95.99529508232936,95.78586039063214,95.56610315336248,95.33236408892871,95.06573889017345,94.8076110254511,94.50535262670657,94.1890300081265,93.84357793513105,93.49309988438002,93.11788716030011,92.71271352917188,92.27594430388153,91.80921895700865,91.29723247921066,90.73863582830862,90.12704137134861,89.45454008707165,88.72884143446285,87.94008463453532,87.01510040772705,86.097984411548,85.03139899915435,83.87452551832683,82.78388444968553,81.60934642379124,80.40017691941253,79.19636428956314,78.02279258821483,76.85785400447458,75.71975053918597,74.6444050033369,73.63166786802974,72.70742887617679,71.85151465604653,71.07890739836033,70.33886997694027,69.63585766600364,68.94588968346994,68.3042300957283,67.67699628881365,67.08611251421978,66.4727793268522,65.93439627048163,65.33461274644736,64.69812445397622,64.00463620549152,63.27273692097731,62.489860812417064,61.71659874916997,60.947218683815095,60.228216355894844,59.55290650012027,58.91953100712149,58.30826639626905,57.67086786974197,57.001070626704475,56.25059223844296,55.59483682599836,54.86749107205989,54.125531914972804,53.34756238648693,52.62579704501919,51.87457280427374,51.14587727995339,50.44198388913876,49.75820514558101,49.095054255328144,48.432355083218404,47.79377804959825,47.15513271567818,46.500836945459305,45.83667587140567,45.154728390270975,44.44928749529137,43.74250503105695,42.957425752462264,42.31777885196941,41.6094242972478,40.91559845996091,40.18649390284373,39.51492655245836,38.82047289241354,38.13477127877395,37.44822450761867,36.7780618428299,36.124431839369564,35.47580329862575,34.84907948489712,34.24353426816011,33.64730530815157,33.06866137656301,32.498969107023775,31.937341542422605,31.371297923153556,30.76501646432443,30.24382949368542,29.68571227315414,29.13319223299773,28.572759032001414,28.048199770814882,27.51589414094783,26.994041717716062,26.482488570029513,25.983617263358564,25.50176513499577,25.03554257600322,24.589812153702454,24.14943206416898,23.71253615579398,23.27340154027525,22.834959687750263,22.406359326549623,21.986655991343742,21.538550767996988,21.148125998241987,20.73464361764474,20.330250331970753,19.912241600498984,19.52559920138266,19.13270351697085,18.744962707631394,18.36407094605944,17.99100310828049,17.6261520641713,17.270386988904598,16.9254776103172,16.593285398163708,16.27799140136915,15.974165392222362,15.688265832275707,15.420468142550462,15.166797850776083,14.909951696776996,14.695339009476838,14.48670680536025,14.298458397279804,14.130875534317768,13.989459187423437,13.86612240815907,13.758721621653413,13.665701735780312,13.586028744569855,13.518105315901684,13.462015636863642,13.415557478441027,13.37654820906448,13.343829565392806,13.316831060190587,13.293665975295141,13.273676569220527,13.25628526042687,13.239242567937405,13.223592382575326,13.207414205678527,13.190619614688684,13.174401455198325,13.158804483578217,13.143142375316522,13.125990777703157,13.10507575443041,13.079917464668833,13.050792041465606,13.018268062812421,12.983576729727044,12.947515004414097,12.911603446757741,12.87572294659096,12.841130741043516,12.807189023597152,12.774030709988994,12.74118128117161,12.71144474886432,12.681430647747328,12.651863021198846,12.621890170120832,12.589060008495998,12.552666735446426,12.513748070803357,12.472288743748932,12.430825911737456,12.390215627995579,12.352282055051464,12.318377883322816,12.286946976513383,12.257947922119175,12.231510370203178,12.213790237726828,12.201048119073862,12.19494373450701,12.194743077863095,12.199641949586862,12.208980788646539,12.221740085034195,12.236917518282883,12.253240364197847,12.269601136103056,12.284502442911304,12.296526599719845,12.30579012328487,12.31214283078538,12.317350273175432,12.321806995175033,12.329528687760641,12.34264213665802,12.363060128706895,12.38984423087954,12.434177980011846,12.498012768257881,12.588647707853362,12.696365049743287,12.835839796085772,12.998234533075184,13.187803970154905,13.39711283028216,13.616273903841822,13.826335788919492,14.023300734118928,14.216349113434237,14.422979345674273,14.645846646709419,14.889253077610551,15.156230532935949,15.450813195519025,15.791699341488028,16.101579145567428,16.4450857574661,16.797872804590565,17.163256124037265,17.527885881499056,17.90338274201718,18.294461179812124,18.69575369233501,19.113003513824747,19.54542892659818,20.000638588268185,20.464168388031876,20.950712717524375,21.447154558705183,21.968057293028945,22.50968748327066,23.07443666126163,23.66368002687914,24.34149546542097,24.95781223888659,25.641517420157058,26.34047493783398,27.065200773729412,27.780821768024992,28.523173511933994,29.270311856549327,30.02797153614654,30.79169695634482,31.576708331874546,32.362262690045526,33.185204535342756,34.01647399856753,34.860568719241456,35.73127580326959,36.60784120718901,37.50581689190589,38.40754475479871,39.36038298498615,40.233331422750155,41.14754725051711,42.05913978474939,42.96964597972639,43.862983646928186,44.754386220285866,45.63829637275188,46.5099163820877,47.386197095376936,48.25272184586515,49.117564874274024,49.98474266130341,50.850718665638794,51.72961204552749,52.678443941213764,53.4788245136895,54.34947730853114,55.21650003138299,56.113657885390275,56.92744463937403,57.78015121855533,58.62501559234439,59.44772688082219,60.28442904558887,61.102577465937266,61.93327637299339,62.74406357699704,63.56413698094754,64.38105107347546,65.20899401769711,66.02660960361916,66.85897844607814,67.6757684355733,68.55996087432688,69.31214985399806,70.12399569095389,70.9182876496475,71.7431810212839,72.49387396322221,73.27592900556436,74.04459033272045,74.82251008974575,75.59101331883993,76.3706860192547,77.13949556725112,77.93055614790237,78.70872449741509,79.49801203029368,80.27431979838614,81.03395592181474,81.78365332549384,82.5424375772373,83.34365251443948,84.03169533697101,84.7692122134726,85.49493394353912,86.21487300305016,86.87058469900333,87.533492678075,88.19047435459288,88.80705224116812,89.4052252142106,89.98289544769638,90.55350468173455,91.10385450576786,91.65776632411665,92.20142298736627,92.74027388848008,93.25597741879025,93.76192287008563,94.22700297542275,94.68574858102866,95.04014114084522,95.37689350516673,95.65406523217007,95.88685691551785,96.05099992713849,96.16776281312534,96.23659408219997,96.2642864416084,96.25889854249087,96.22575237802872,96.17045285207196,96.10355829694763,96.02489343810204,95.94178072752777,95.86176079012439,95.79106777014609,95.72825442053718,95.67302911665797,95.61878857624728,95.57701684786772,95.53256908025197,95.48777289246544,95.43348012735305,95.36838895501855,95.2832958425004,95.16938790716095,95.01542982621504,94.82123439604759,94.57995382840298,94.28462283078117,93.93522667743005,93.52286521597105,93.0527827084169,92.50893785863387,91.897901698887,91.21186265191828,90.45981422345318,89.56310475343399,88.68495146604394,87.67143092127706,86.60292336968324,85.47677537868815,84.35812269436406,83.21243210092199,82.11620188489688,81.08957824691112,80.12766307989783,79.2303202337559,78.40722112336239,77.65043681309056,76.91788056416986,76.19649758399841,75.5162000531043,74.8924310964452,74.34432023256457,73.84042591047076,73.29990263930428,72.77402211258723,72.16961972661724,71.47967228603805,70.72631553217003,69.92187413725162,69.09701045308255,68.28170667546925,67.47844568434066,66.69257952523664,65.92874344001842,65.18060584397873,64.4497139682099,63.7396034781925,63.050865945363164,62.30442287689597,61.685887470808346,61.00619001213486,60.339482396806766,59.64690723523273,59.02579854338135,58.36774396474892,57.72271831355626,57.07120764615112,56.41452326252297,55.744146918798535,55.064060630970566,54.37166296372095,53.67039375498645,52.96193773874122,52.262611288499706,51.58572492515496,50.902518726365074,50.21448667734529,49.46788321399232,48.83821765108479,48.14255034249867,47.43625748332288,46.698427166674435,46.00962279541774,45.2775304117867,44.55787218812523,43.82747957957992,43.090873123347286,42.355648728789006,41.619837137819964,40.88897568844878,40.17172376145183,39.45004181995189,38.75686546374354,38.0790490731259,37.425224720751395,36.77027016444355,36.07987700210833,35.49409672669247,34.859221269004834,34.22154484571799,33.564162886657265,32.961808682374304,32.34501056504905,31.744889727469545,31.173336489895227,30.604167296454204,30.048011317521055,29.497526492675366,28.94821523165739,28.401247656617013,27.85788617011457,27.30385373856021,26.764003810321764,26.204636065359615,25.66405220629231,25.096501287636617,24.619165244760417,24.1190478956825,23.636210967133326,23.144165896840814,22.69233517599489,22.213687777333423,21.7429863922407,21.269405712489394,20.79599622544345,20.311214330793895,19.83057738705766,19.352523591521102,18.872845554620856,18.40348236165757,17.95318355546406,17.517653228507164,17.093299692436894,16.677910670161502,16.260573996821627,15.907379600326042,15.548411999941612,15.20195047455377,14.876216328272497,14.592378870621998,14.332308967450853,14.105106400306761,13.913983972887957,13.746858715998563,13.604251452716406,13.479336116785971,13.379545330792826,13.300142942478853,13.240450389999971,13.199052401665403,13.173506229175523,13.161822362768909,13.160806427296292,13.166009061322306,13.174323750486607,13.1856988713283,13.197760814841267,13.208854582497942,13.218227136175866,13.225648283074676,13.231047991962336,13.233200850828332,13.231940369118641,13.226455746514539,13.215368433921912,13.198948006997064,13.176406381585792,13.147039873822553,13.111237986155516,13.070394188871395,13.025978451285592,12.980236694050186,12.9335973495924,12.892677983944958,12.851147133966746,12.812003029846785,12.77621181527311,12.743768255537386,12.712649585107055,12.68203036532939,12.65302778104781,12.622360900059856,12.591077578921734,12.557993065348587,12.523842327168754,12.490338498987551,12.458691776027022,12.429645298727536,12.403831977213216,12.381970526061336,12.364627478262587,12.349430564239851,12.341032155475954,12.33687837779447,12.338389005792553,12.347483367665424,12.364622590507327,12.39182989001194,12.432644034797024,12.489761486206367,12.56812858866786,12.67334718679919,12.80307951897133,12.96857748265252,13.169320596408822,13.405616091221663,13.662864164700544,13.92025092673016,14.179444577070033,14.438454637648178,14.718226302593719,14.973583752984467,15.260912093616053,15.565495333686949,15.894352906939574,16.231640968901036,16.57714947171671,16.93058946755813,17.292119237638953,17.66517714659053,18.04490103704553,18.440403238888926,18.852094517220227,19.285874677542946,19.743705834126846,20.222240096966924,20.713508917494497,21.224687155111987,21.752604421364815,22.32445042013951,22.858351791350266,23.43780961999216,24.03401623306615,24.642249860168942,25.265010650370257,25.919000542568018,26.591980379211314,27.276574534978,27.97918673947203,28.691773991517824,29.431252769982184,30.166982141416383,30.923560536008775,31.692321485817263,32.47722698120736,33.25858125533076,34.06279741315684,34.87098352579517,35.72698177373655,36.51090928094033,37.35256706466008,38.202692874141775,39.05831911911239,39.917248945790725,40.79426869476258,41.66209723959845,42.55362896245993,43.431278891018515,44.32341798711478,45.1975856218624,46.0749531482336,46.945296380474105,47.823615671643886,48.766132673822455,49.55528435526394,50.41577940764642,51.281041394512634,52.160510026923795,52.96390280601968,53.802867442510816,54.648945628802885,55.47794739685478,56.29994728038485,57.13469544499992,57.97731846878036,58.78819186318574,59.612512680967946,60.42767641004367,61.250650516712255,62.04449608013073,62.84365997263075,63.62371196903998,64.47624818765607,65.18000650486476,65.95513220662237,66.72786619244009,67.53933764432098,68.28644004152117,69.078456085342,69.86026731063492,70.64061635387716,71.40835267095655,72.16251251832112,72.88751286100413,73.59918056958509,74.28703629496265,74.96647133552986,75.63896188529624,76.30613300839974,76.97607628328058,77.67311201739236,78.44440520094317,79.133881449153,79.90247959514302,80.68805148810124,81.50182688788409,82.26405332039424,83.03469180756359,83.80872612315986,84.5714176761651,85.34029082483325,86.11385369788015,86.89945673310412,87.68106294432374,88.48071081133638,89.27919181915061,90.07597121252681,90.85708565339938,91.63470212622511,92.38424935862761,93.18211964767895,93.83333540518758,94.53039871407323,95.19342136983573,95.8520073307794,96.41392706610411,96.95414370425185,97.42453145418787,97.83026373203992,98.15069651614971,98.39719686339475,98.55927290552908,98.64938725295535,98.67395906473782,98.6471732701067,98.58654012757702,98.51899741551728,98.45276757599996,98.39943131656227,98.39229674173782,98.3914000201628,98.41338571646945,98.47490555576869,98.54739679381781,98.62799943489291,98.71179493248123,98.79131910182895,98.86265617484388,98.91319778860772,98.94542958854538,98.94830464086728,98.91069311784027,98.83742969527222,98.7217720183458,98.55172076490057,98.33053061653594,98.05648376901826,97.73085414872054,97.34390549952,96.95525887066285,96.50004512106446,96.00789836039358,95.46995914315404,94.91919953670883,94.33243440739487,93.71139568586891,93.06934320872729,92.39000272439347,91.69716385819882,90.97016111018893,90.22230458280151,89.44364087955641,88.63875042447751,87.79928370743964,86.96060852166535,86.10482541490158,85.242386127512,84.33513475815114,83.55149611633921,82.73545356662795,81.95219710397248,81.18410930837275,80.46459951142522,79.75087064137729,79.06767443141308,78.41522331980025,77.79032666665988,77.19351837583658,76.62361709066883,76.07794434176482,75.53404353638183,74.99411966531363,74.4575826354204,73.90526348952069,73.31651603103039,72.68296072056312,71.97194685306336,71.2799128529903,70.49877291472453,69.68354822259191,68.87062647533783,68.06164077686684,67.27690729331832,66.5141452344033,65.80602493680917,65.10757869702836,64.43139538357845,63.746691005491876,63.07774497332137,62.41241209106731,61.74314680628158,61.08491721066454,60.436841851339736,59.802226473797035,59.16853576028435,58.524030158913334,57.926749081946845,57.30372374636709,56.665716195044546,56.00821074526714,55.348495412741784,54.658046048823024,53.96535241220367,53.25999715885016,52.56904436823908,51.87521584086713,51.18621121920625,50.49973129773721,49.80356790295816,49.10055938798265,48.32472409287179,47.66066847479707,46.94081699656806,46.21644862438393,45.4797741561171,44.804860711587445,44.11752847211105,43.41483125966379,42.727416681126556,42.036273894063406,41.35478972594324,40.66415346898696,39.97697609949693,39.290987947968866,38.61887496173194,37.94275382098211,37.28638195178147,36.63677750127228,36.008477400541,35.3339154463872,34.77512306657286,34.16042077047147,33.55931347534796,32.92628995221952,32.3479891529764,31.744867499950537,31.15600043452842,30.568585713632324,29.99687720622379,29.42540306374027,28.86507185900115,28.311676728332724,27.760739670124043,27.213185158869464,26.68116121291708,26.150432764745446,25.632310133644996,25.12633993199037,24.607843457572702,24.16232028085009,23.69721410980477,23.237128306193068,22.76209700422835,22.306732935824733,21.83583213265267,21.357542417098472,20.880598098648825,20.39175003684,19.905272022984544,19.425054841494383,18.946166168422433,18.472206935019898,18.018132231469075,17.570437599971317,17.14093847575334,16.72323210213656,16.324931703845824,15.921118342415808,15.583756149263772,15.245759140657787,14.929237057411203,14.630189357958109,14.36567500199324,14.120734632097761,13.90597422943266,13.72066053318061,13.56369500927946,13.432735251039038,13.325036824718373,13.239854974860995,13.175006093300833,13.130699345612348,13.104816592173856,13.093466369888713,13.091871553103987,13.096586286940738,13.103086670131132,13.109187452577524,13.113678011782845,13.115952787952043,13.11343101504172,13.108465060568474,13.102374770992437,13.095200476843747,13.087704196957093,13.078936494302727,13.067675432552827,13.053775300923851,13.036496190014292,13.014366491488552,12.986425417367137,12.953363977961244,12.915161081407325,12.873900577561821,12.83037006086546,12.784447868394796,12.743189135253138,12.700468270065326,12.658487298714292,12.619137300253165,12.582787528255226,12.547188877850328,12.509978185112363,12.472220371762397,12.429791043948294,12.38334542466238,12.333671291024467,12.286360912077157,12.242578844813822,12.204796743918209,12.172269244340328,12.14506306897806,12.121512529851763,12.101638348785544,12.083742526917959,12.0708214032948,12.05886251825368,12.048240938765273,12.038134633537233,12.031694488745995,12.029642985473068,12.03355241154599,12.045377998362062,12.066922043857838,12.098572482844784,12.139913299786105,12.188129395431941,12.243761960455313,12.307394832359575,12.383959563076953,12.47554613871035,12.594398653539264,12.74602866743891,12.958287509304851,13.144000580467141,13.368240079075465,13.598685403204295,13.84087664385426,14.09331675721866,14.352848389281675,14.623447803434942,14.904139581911961,15.201723084907774,15.50877663049478,15.83775851958535,16.176275755480432,16.530908394191037,16.89715811545715,17.306249685469115,17.665521314517115,18.069686335049916,18.49234164281329,18.948934030477314,19.391682510443474,19.865337210599556,20.361013062797657,20.86466608206362,21.384513692971947,21.922228452242695,22.472423577621843,23.04213898124775,23.625999543928767,24.23581408574014,24.857729436223664,25.510171931385916,26.169602350592754,26.862208761122567,27.609580674514355,28.274847723284434,29.008788215968302,29.748337201000076,30.533935723549412,31.283894584389625,32.06864261400489,32.867467935351826,33.66442696847495,34.47155096277227,35.2787869771103,36.10042955951207,36.921983541702645,37.754631623015534,38.57971858833914,39.432187167167534,40.27194812074906,41.132100185342,41.9867362658049,42.91085225954284,43.71403605878855,44.588190944292336,45.441599170306624,46.32744719533288,47.16479889590686,48.02088759062995,48.87138282040041,49.73761881900625,50.58711678326058,51.4381632669259,52.282712514117,53.11871559813564,53.94531751034897,54.75749106331145,55.570066048744756,56.371018387958365,57.16659282753641,57.95707706075007,58.797074175672,59.532984330900234,60.32255004146674,61.115969890377634,61.927325504583195,62.71136461645427,63.509207587288586,64.3013050148739,65.0913340017102,65.88025347935957,66.67485116105709,67.46115933684513,68.25349583766332,69.04474085229188,69.83332911053161,70.61802798979036,71.39373002760892,72.1593883282969,72.91379212302759,73.68447708365379,74.36146380800074,75.0738157313239,75.77584906673673,76.47486820737295,77.16724554694716,77.87994693446132,78.60497296846329,79.34105015986815,80.08277340675555,80.82611008205073,81.59298641414262,82.3529266212022,83.13948145208825,83.92136485045972,84.72099494573972,85.506784214012,86.30175714276369,87.09021372938541,87.90757350354903,88.61763090118886,89.37731277982851,90.12095111881881,90.88329653221594,91.62085056800011,92.38965632582327,93.13377352674102,93.85839725683962,94.55817829944361,95.23736811808195,95.86249836586336,96.42183092643195,96.91184509287785,97.32735453977247,97.6579386817002,97.8943504680311,98.04670744984466,98.12296202500656,98.13668265331434,98.09439160784548,98.01734561654325,97.9238020722747,97.83935284015342,97.77040280870568,97.72450303136196,97.7031278698405,97.7072508865374,97.72591541443909,97.7508563591099,97.77739651455046,97.80120485736005,97.81398247215702,97.81142493466751,97.79425698646774,97.75333036881061,97.69506543899973,97.61671291521638,97.5071236648339,97.38687479053729,97.23745316995313,97.06498024798749,96.85749472756345,96.62097477997479,96.34851144613711,96.03686740987008,95.68057933891161,95.27999600735593,94.82586058615105,94.32402920558373,93.76081343196195,93.1289271705443,92.43167789896813,91.62486774634093,90.85538372114293,89.97921807697523,89.07749414848563,88.1059669884248,87.18978055524923,86.23630744942874,85.27156217277482,84.33707470706705,83.39503536490126,82.4633573521306,81.57175342170588,80.71832261479183,79.9098468791154,79.16123493371602,78.45131339464572,77.79293997622037,77.15550407838056,76.52895334899355,75.85885040893052,75.28377620509433,74.65261006792728,74.0166663143339,73.35219322818756,72.72903223553675,72.06479739102703,71.38637489415858,70.664850939,69.92039609596513,69.13030701856913,68.31763928160568,67.4757858778985,66.63959070509682,65.82007718212003,65.03464216800525,64.29719443361087,63.59331261796932,62.912151527002976,62.20451755198599,61.589618077798136,60.93559317251671,60.28893625204202,59.651702903744216,59.0533921430968,58.44212202901031,57.821940713756845,57.18792682975685,56.5277629905713,55.854719258104005,55.164972338440094,54.47415116761221,53.77932815267909,53.08609359617457,52.39459986681208,51.70760458945438,51.00724256016593,50.305182554101215,49.5548244552822,48.87153943454816,48.15079681759909,47.415883843465046,46.64714809770225,45.90873147385407,45.15111412587639,44.37222857595271,43.61530187425825,42.84944982835775,42.08608238987429,41.32123113314057,40.56979267739291,39.80597552666131,39.07052785880839,38.33493356969148,37.622575973285294,36.91500706022558,36.240246900161864,35.53540798204773,34.93403670592287,34.279278730812145,33.64044384794786,32.971743909930574,32.33683915985491,31.6905338148545,31.06106371439946,30.45104890815553,29.84986925072644,29.25219306808918,28.674203285281845,28.101381672341006,27.52601742143439,26.960181094079346,26.406648468768527,25.861656634663998,25.32123122219794,24.787359590450006,24.240151481140277,23.746890660076026,23.223808082667976,22.68021842864153,22.13620762045809,21.61172785865604,21.08214388430991,20.55556018104839,20.04494909686068,19.529909831976525,19.023862018286426,18.521869309566043,18.03884487915033,17.559172933544392,17.094984504702428,16.637276849413777,16.201372038575943,15.77584455940248,15.373906812600161,14.979664592456174,14.66439911720297,14.350215258333334,14.063305497291484,13.800832585060546,13.56565151694552,13.355091844969945,13.174167531489797,13.022004184431662,12.89813121209709,12.801804100230123,12.731209767517008,12.685050851177154,12.659986857348779,12.651144489933081,12.65120870273343,12.657131585002482,12.668581548344982,12.683268797574236,12.702032334037215,12.720722424166265,12.744595913731931,12.772297816927052,12.804397952279164,12.839123633209256,12.873342339895428,12.904195032999763,12.9298188299324,12.94728470509143,12.955949829218326,12.9556473790219,12.946261327601304,12.929063761095222,12.905818221322518,12.876529454078575,12.84831808301474,12.815082111413943,12.779919445437157,12.741020456531302,12.702592954879055,12.659564219301133,12.613956606059261,12.566402653594455,12.517168782654336,12.468159499408584,12.419948396294986,12.37422423306018,12.331828973209243,12.293139211264034,12.259033881490568,12.229298031838779,12.206754208200605,12.192681843452709,12.189255898195952,12.198667246783064,12.22339148599699,12.26121066500678,12.312338419210743,12.37647160136024,12.459185081759976,12.564823915117,12.697899100880228,12.871716296247,13.078554148660803,13.313805700999648,13.55889356251038,13.81008787338831,14.060207692501555,14.316826984883006,14.572189194723899,14.829501406192453,15.091682261998551,15.400034259302723,15.68427261472898,16.014294692282487,16.35413749453452,16.715750246179702,17.064955961072858,17.433193745553595,17.81464338892057,18.203693765149467,18.613079545594353,19.026326662951337,19.45740091659004,19.895554045545705,20.35470329592917,20.82625555264343,21.30647949822734,21.804724701006943,22.325432320043536,22.859143423429433,23.44499191743657,23.96923181412487,24.5545730942825,25.145921102350652,25.760796155943186,26.357018227791635,26.98980347461776,27.623914625283813,28.280441632629138,28.94108618126107,29.629628284154855,30.32901985609899,31.033066224852647,31.76082904990653,32.50279986108572,33.24090915766102,33.98855329263738,34.74775463443207,35.51591159789238,36.32649293199584,37.041748467148125,37.81248679848186,38.58259648816266,39.3700829773448,40.146757998156204,40.93583115684952,41.74657868747666,42.55148290018927,43.36563144694807,44.18331421702703,45.00911343756115,45.829971387175085,46.653298615643735,47.480754474021666,48.31377854863923,49.11950469058562,49.93043223584482,50.726149747450485,51.557172975830724,52.28580280280271,53.05422650630092,53.814653373981535,54.57418471458721,55.31750461502988,56.06867580541592,56.815087303234236,57.570625530315915,58.325393421241856,59.07417600645817,59.82038137799537,60.563832073545264,61.30003152078797,62.043825117104916,62.77769218931885,63.514908656969126,64.24431321915996,64.98673305982396,65.74824253025189,66.4520371640112,67.17987800826215,67.92000831059669,68.63295078328582,69.35085952045661,70.06585975353227,70.8008842708048,71.53200291296928,72.28517472150537,73.03828900562578,73.8150475349957,74.57994339733344,75.36117752292384,76.1318384299014,76.89345116960415,77.62661939374264,78.34955996013676,79.04170329779079,79.74471469252676,80.38982483021877,81.06309293942584,81.73522652059896,82.42574278188897,83.13599921515433,83.8740762864117,84.6431494792639,85.44237413718056,86.26522990157434,87.12044676895096,87.986799549099,88.86104430372752,89.73067647751893,90.60408934594201,91.52355987063466,92.30634480682608,93.1284531881217,93.93079228458932,94.73365068636275,95.43203179833145,96.11372323796743,96.73750414480307,97.26896307226171,97.69964183205482,98.0219086714587,98.2304330667889,98.32633988219612,98.32683892794262,98.25093423862977,98.1235026137837,97.97919618009249,97.83124458816152,97.69855863469738,97.59681723986375,97.5399712326744,97.51880407899861,97.53680245094311,97.59896702737205,97.68973126821403,97.81212498727099,97.95559606180208,98.11939843759856,98.29212473067226,98.4634014034244,98.62898887134469,98.77679621959396,98.90088917426934,98.99119498794408,99.04078952842302,99.04176849270462,98.98939966698555,98.88282971044312,98.70655319049365,98.50253796001736,98.22984914149026,97.90837660392819,97.53335361163441,97.13911929829027,96.703685279321,96.2460062063854,95.76638177854076,95.27530544531069,94.77760316939296,94.28012216599963,93.76803294252507,93.25404173979467,92.71493729331627,92.16523282500603,91.59089612807243,90.96268948321172,90.29064895306705,89.53051419449959,88.80821797110231,88.00906347323324,87.16602721047455,86.30048658989578,85.44405098665648,84.5841568116039,83.73309785731622,82.90388956082128,82.06333347803492,81.22119900055932,80.36524140046433,79.53740199632361,78.68758920763001,77.87268496539322,77.09914007404939,76.40900738995505,75.81671133538158,75.32005269203327,74.85680648026349,74.46972633528452,74.0225038270259,73.51588678424186,72.9241443443211,72.28431590888715,71.57257781020841,70.8399070576826,70.08335299383998,69.32711169900853,68.55294822570923,67.78665452336502,67.01674578117509,66.26326565746255,65.52259801963683,64.80766318884787,64.12315067392444,63.45288731985746,62.7831466363723,62.092401530967706,61.46414633231578,60.78731227979885,60.10716174303192,59.42730905733052,58.768186355891025,58.103525625573944,57.43574602564078,56.78822374174199,56.13802768305865,55.492343702598,54.83705660941328,54.20043507350676,53.56271718750188,52.94286259986638,52.259737830700146,51.69491468396353,51.066410845107406,50.43280425715021,49.74969497937963,49.12429945262665,48.447565463548656,47.76438138122138,47.07821817598148,46.41438864999881,45.74322811429154,45.085519257180955,44.423442008838386,43.77660218235882,43.13027066367122,42.49662116114997,41.85444509128186,41.222281704901675,40.58580356209554,39.904152327832165,39.32552489090455,38.683808322399095,38.046231083547426,37.374289430528265,36.76190264519331,36.13042287678123,35.517558717599115,34.92292157095929,34.34909828196195,33.78805103229391,33.237707878171776,32.706284296649464,32.17694480558717,31.650346216124326,31.12068358489102,30.59731824626139,30.0738335275013,29.555439776136332,28.997299515772085,28.53794047436526,28.04137640586138,27.550475886514683,27.044065707981254,26.576909890036244,26.09419456070909,25.61558099447162,25.134548498343296,24.663621024702024,24.201574495080994,23.747870643210124,23.29835584480656,22.849550425335476,22.399734554147102,21.949226031715593,21.49586352677356,21.050680551586144,20.596765488711387,20.115628902484765,19.692052101545134,19.235606894168903,18.77893492993765,18.313249333877113,17.87611631438466,17.43563704751973,17.0022043665582,16.57717927423102,16.161628584946268,15.756344854370155,15.35969110985545,14.979347492223175,14.6147904456809,14.270725876587273,13.947793822065583,13.645067328492022,13.366307817358834,13.116960186950006,12.891403474615233,12.733428976410321,12.60077220856517,12.503370651785364,12.43797124128457,12.401331803205263,12.385204121184591,12.385917619038512,12.397744336168332,12.417716434875532,12.440478852650845,12.46345543544196,12.483057694894967,12.500808107324323,12.516250146535754,12.530511458447817,12.542195640911055,12.550903173836211,12.55592698310893,12.553457401899642,12.549530865400808,12.542007719610886,12.531001235873738,12.514903506925572,12.498409897259863,12.480809726929493,12.46345055139687,12.44717833393182,12.430563735154006,12.413103376126335,12.393282871628761,12.369981089745743,12.341696193635507,12.307351638314229,12.268932657217356,12.228719050332845,12.188016010481828,12.149119259363474,12.111707215382182,12.081245264113107,12.051196905567961,12.02328819009519,11.998206646149873,11.97548816691734,11.954084744272235,11.934158828434866,11.916991082817587,11.90240925781104,11.891337175335735,11.8843986796914,11.88080870529414,11.88323528000062,11.894528748168856,11.918952753781573,11.958776710224113,12.015307723017845,12.091158118606574,12.197725163201179,12.322772639060068,12.491861181849906,12.697682157272109,12.943715011166654,13.202755522257315,13.471363726919254,13.734541836079284,13.983863247959139,14.231240077594059,14.476136926560432,14.734334147605686,15.010085909767714,15.316123813980612,15.656983821326369,16.015553600299555,16.383839063770417,16.749986247464424,17.12284032774442,17.52383798814996,17.898249277231223,18.312967703272268,18.75122512093911,19.210553572761064,19.682813680022985,20.180633952825104,20.697723877859485,21.222894762112052,21.755391331966425,22.30712170486419,22.87021660637831,23.4500738158661,24.058325958050737,24.6817184476185,25.398137389582942,26.01220929231303,26.714265310049004,27.426398520543447,28.192903349766045,28.90916603524981,29.664422832578254,30.430055679411584,31.217369472494024,32.00294699137778,32.792152661880486,33.59633068349925,34.41964068959013,35.24566106806788,36.09346617616484,36.942527930190685,37.8069296220429,38.682085230305034,39.55371931955226,40.492718334895926,41.29523610452515,42.17669446331348,43.05083215607004,43.965272774369296,44.82398710390326,45.70871426612074,46.597461447932865,47.46772635046921,48.34405759147752,49.22044027068866,50.08622090160299,50.93964438667331,51.797551618684714,52.64555449029915,53.49054873934705,54.32410386112177,55.18197823490882,56.019460369132524,56.92683647648937,57.695801214781945,58.539477105766004,59.361026290102046,60.20484373661808,60.988658133124105,61.80488019428443,62.59992713243646,63.38971494556427,64.16981463051363,64.94690418851556,65.71481366266333,66.47341927783965,67.23512754179225,68.00136347481548,68.77573874975654,69.5394517116585,70.32506683032854,71.09676096628324,71.93498647441685,72.64603880406099,73.42469448842259,74.19913397125647,75.0055839049933,75.75508486190505,76.54965222440218,77.33075136176984,78.11504658937655,78.89128754753641,79.68120873523713,80.46221023912399,81.24003132469461,82.02345309006293,82.8340880925854,83.64936327890682,84.48292985918891,85.34301364248046,86.23065642503008,87.1659470651611,87.98869505954553,88.85586103774257,89.7161289046054,90.54956348285961,91.31223840927937,92.04728458530516,92.74325730088024,93.3637296719708,93.92174810959209,94.40583634181124,94.82165090808178,95.1410820226911,95.37983487564972,95.53511535070477,95.61839103579223,95.63869198315611,95.60881570653774,95.54172387416116,95.45313460504568,95.35995266790194,95.25811884753608,95.16014855834857,95.07217612331247,94.99230059337873,94.9168939396207,94.84851912498996,94.78721605748683,94.73018470162685,94.6736271521396,94.61286746697294,94.53840896402416,94.4484455059,94.33612239658329,94.19263534735718,94.00585677343025,93.77182640256724,93.47882464905605,93.10122664209028,92.70867637232789,92.23395700404082,91.69892602016377,91.11622843808789,90.50097069923707,89.83115269395753,89.11552302382468,88.38664854858472,87.62830186712937,86.85546955743963,86.0677152753087,85.27426333562211,84.47229439791766,83.66514731286581,82.83360213284124,82.02559743402216,81.2276935815304,80.47390680117898,79.70558877635658,79.09150711660531,78.51926904937442,78.01972798799844,77.56835491140421,77.16270335850467,76.74700096332421,76.32755593011443,75.90522064103118,75.49625996799743,75.09125822170698,74.68335588878132,74.24667970817258,73.79227595088364,73.30255874680645,72.7837984759721,72.21519842279612,71.60529844361496,70.98188096002791,70.32350893967748,69.72057381451079,69.091703714907,68.4751426766404,67.83047663071022,67.20729871082317,66.52013607695278,65.80467347989307,65.08599226419487,64.35898820704956,63.647512597479874,62.964795909311874,62.30934702420482,61.66816850399341,61.06139014591331,60.45767311722126,59.87366432854122,59.27637473683676,58.682588273232504,58.027421883459496,57.413235677692334,56.74975249807085,56.082971942228106,55.40557220820476,54.72762606747158,54.048631372689464,53.363020042278244,52.67337430413067,51.975154405314576,51.28041606298901,50.58488652688472,49.88822759384968,49.183407326700895,48.48849801639519,47.789425084950395,47.09133501637372,46.38649297753553,45.674367830319106,44.91802825366903,44.22942802988628,43.50181031419973,42.78092219484267,42.04768253209504,41.335420408673166,40.62199334853083,39.92643850284172,39.23489818800682,38.54975929835384,37.86611836490548,37.196277221719136,36.52471078699072,35.856424686950184,35.187390021178715,34.47699117339435,33.86927575063339,33.226742914155665,32.59183533467193,31.945643867640644,31.367423969480836,30.779903805854573,30.204931081993426,29.65147667435782,29.093865499305764,28.54243142505687,27.986952724121252,27.44724093914353,26.908890316446847,26.379994097436093,25.857335689282213,25.36739614572633,24.87669231031517,24.40696222400514,23.9006414643818,23.477840574132838,23.0209510272295,22.568708270568226,22.099190932407456,21.678284275078965,21.234155846234838,20.79584699497951,20.35882331393271,19.937263313615635,19.518820337789947,19.116006680592413,18.730130112706682,18.363852541565997,18.008324641102725,17.673700341281297,17.34974966460298,17.03933840432851,16.73528453353696,16.425688835040255,16.175702447562774,15.927074371718692,15.699747637785721,15.489127670056032,15.308287904962427,15.131915171580962,14.963970988148612,14.815035502192346,14.689777409212514,14.588292935119405,14.50734741861165,14.446986507931282,14.39766621235102,14.358798748630107,14.328492371477694,14.306582502865991,14.289725972448128,14.274914897138176,14.25724040652728,14.239133209417222,14.216835294841584,14.19256860213459,14.166099110392722,14.14130775697251,14.116493331338145,14.090802867825124,14.0632026669436,14.031167319630454,13.994246188587997,13.951776003690224,13.90347635026652,13.85177384841708,13.795870900564996,13.738267891291366,13.677688913146056,13.61774003184494,13.55961568797772,13.503220227498849,13.455457730255564,13.409557683880152,13.366995547684361,13.327951960363645,13.29296812409809,13.2588016622791,13.224492096151325,13.189408061882606,13.15274745349152,13.116912408566629,13.082906500486166,13.052285300653303,13.02553921354237,13.00257025878867,12.984173386843066,12.973188275679446,12.971173557709736,12.979677310367137,13.001691615827411,13.034792051250124,13.087026228895214,13.160996662866486,13.270560357862939,13.409963226763264,13.593483680960022,13.812466190694792,14.05401986551963,14.301264302392548,14.545883011260813,14.769277662498528,14.967470695335136,15.158825135562529,15.353956015951464,15.564132574440457,15.80577792692047,16.070901439115367,16.354272700781568,16.680679354616757,16.987637120900185,17.33619538029049,17.699409200761956,18.088158855568707,18.480151409394278,18.893380521152768,19.323505476708164,19.77406419656797,20.243022051456922,20.730394446869425,21.232866620872507,21.762362553604,22.296700192240387,22.850636520438247,23.411642324452835,23.992708061260647,24.59324433197137,25.214681067065825,25.886384337436407,26.52271706479699,27.19820119293733,27.899963692190607,28.61027351035214,29.32507360120873,30.055175555273895,30.813816116751116,31.569945999799305,32.352914848755894,33.13325126022896,33.946412194010826,34.744381303929295,35.55797566773064,36.37652418914267,37.20419660888077,38.02821758743356,38.861859587033166,39.699840121588615,40.580126652683056,41.39848279001058,42.26183307583294,43.12993598189506,44.027792628808335,44.8993738027421,45.79337000463545,46.68169000539622,47.568120568278275,48.451694140807234,49.32954189124538,50.19987676154162,51.06254257269831,51.91780530870912,52.772654088336516,53.68813283118518,54.45072790880268,55.292557912238564,56.14437552102275,57.01783172695817,57.82029795898872,58.66475528856754,59.498852070446645,60.314754050018514,61.12757226309851,61.926275733551535,62.72382259202347,63.49997452716824,64.26904259077698,65.03236421338437,65.78447191823858,66.51513016906765,67.24904440162742,67.96929427738392,68.76998681425101,69.43134034682133,70.16747849070258,70.91552067201879,71.69843128821965,72.42043892567062,73.17292076174083,73.92144803652633,74.66291314545487,75.37973584380137,76.09541505564705,76.78638372150809,77.45191648415964,78.09385106220648,78.71300562878855,79.31133276805754,79.90654680598469,80.49894143810019,81.09714036372661,81.75777174013668,82.37101068633136,83.08077504255988,83.84237054199151,84.66254525339086,85.45926275636742,86.28978144138199,87.1340317000461,87.97586040279054,88.83289129613769,89.6695646142241,90.50688803347784,91.31992813520232,92.11548454813193,92.87929097048922,93.6336232903578,94.33953883072472,95.01600495861926,95.64334846143606,96.26811277881167,96.74109655311267,97.19913852798564,97.56359435198493,97.841760242235,97.99943796765575,98.07028786539107,98.04949697693164,97.95632883211685,97.80546767596209,97.61548724332083,97.40480433862992,97.20389997553585,97.01309439338617,96.84587308665205,96.70825350830307,96.60890837015658,96.54203014558466,96.50545754982936,96.49629050006428,96.50802006915784,96.5335326911358,96.56794171962599,96.60244113798804,96.63152092346573,96.64848061146874,96.64460020200197,96.60985159685781,96.53970029567915,96.43088025338513,96.27809039703858,96.07970146259848,95.83306834539688,95.544770794355,95.21168993408646,94.84359277986853,94.43434068902035,93.99993311030114,93.50196261638675,93.02191239119644,92.47635155197251,91.88313736709601,91.23756710043075,90.56090853552755,89.82187118315518,89.01890889012256,88.17179813569861,87.26754372573188,86.32261132216817,85.35602404989912,84.36504876083777,83.34517996640275,82.32644400774761,81.30911583360528,80.32657071974248,79.35617065535405,78.42206801790014,77.47351895123391,76.69016184104626,75.8912468902486,75.16279689723207,74.4620116297909,73.83540365494552,73.19828454583563,72.57377912551131,71.93419304130943,71.29492762319018,70.65021131908793,70.00842020016695,69.36225230475502,68.7051405343288,68.01757919736468,67.29910187844592,66.56607971190486,65.80287667144019,65.02135104868742,64.2253677594786,63.53140392607908,62.84285034300705,62.19726935385129,61.592473553934724,61.02930075398607,60.458959967533474,59.88376638029344,59.30626013079401,58.7150373710532,58.10499009015759,57.480721285061655,56.859854081813175,56.21246040515846,55.54980200979211,54.78203374984819,54.13463065186602,53.41050527521147,52.69465686854572,51.931793435952336,51.245977858680426,50.524821551576814,49.804447036543415,49.06351385072691,48.334173832663886,47.58374666047104,46.831871797307286,46.077779806455865,45.32439339348672,44.55803864196434,43.8001659877113,43.03314872128066,42.28237950141058,41.53279289429824,40.740818035694055,40.07356828852053,39.355658570380406,38.64439786504949,37.91206267279288,37.240550281346344,36.54468854767832,35.852296725189255,35.17801608619106,34.5061273884842,33.853340393116746,33.196584051222466,32.574976539717674,31.956683439294324,31.34916528279092,30.733867994672256,30.126436466142096,29.51495037167615,28.908700207802593,28.246230670403918,27.694031409305467,27.08206952225075,26.481376371900073,25.863491385358728,25.285867910861665,24.701903529791288,24.12105631864831,23.55782531624381,22.99755425592322,22.449557366884463,21.908688340702113,21.37271590792917,20.84583758986964,20.31866591321918,19.793017752135054,19.27039421306662,18.747029814740742,18.23542909122592,17.71167903287422,17.27480578105811,16.838228582145405,16.424750936202805,16.028821651099562,15.670932267575665,15.320147173505413,14.982609277400297,14.669276450356852,14.382643484832004,14.127135629767574,13.898366993761838,13.705919368288166,13.544638956430532,13.41428193120371,13.3117060152339,13.23490709187873,13.179648837336826,13.142935109776372,13.130262100133258,13.1192697232711,13.112988849144886,13.110248356919078,13.107845516957548,13.105408615152989,13.10300406088595,13.101131569790262,13.09813811655759,13.093682628370729,13.08680995872878,13.07640262226728,13.05940780951277,13.036001886845426,13.00694311712865,12.972433469672007,12.931792044107903,12.886795337701505,12.838425642383575,12.785919956567435,12.738954085415896,12.68908536734269,12.639925448980824,12.589382854425201,12.53753169487081,12.483601368466363,12.427604848477879,12.36997131463559,12.309834865356924,12.247075606266764,12.183394879510033,12.120193661507635,12.05750138957363,11.995985535999779,11.938915229388776,11.88603625214841,11.839198656366854,11.79921209360623,11.763640869969388,11.737703651668436,11.719254764468939,11.708620570279084,11.707074201397718,11.716436467574875,11.740127033316826,11.78079272361,11.837200668938914,11.918125585981986,12.029676469655206,12.176519578717759,12.357824360652335,12.573333094172211,12.816135784575874,13.080362179464496,13.346246348049183,13.61525695839628,13.875015226566235,14.147418600666509,14.400387934173962,14.672405372052559,14.951325829846706,15.24533316074795,15.552130005830746,15.878443144037451,16.21337146180724,16.562687889642888,16.91652376811319,17.28336094418126,17.654808082916183,18.043846681138945,18.443510380027483,18.86501577972067,19.295050510810015,19.742892005081927,20.205332622313875,20.685392377459028,21.195464829261947,21.68941920451134,22.216200537978754,22.770639651200373,23.340508082148435,23.925472388971905,24.532613516906935,25.1652665915585,25.801823920353876,26.46374249070021,27.129935014009195,27.818393944397755,28.500363844631206,29.204873590190427,29.912658615453687,30.702169166102973,31.3750645140032,32.13056805475056,32.889560330961004,33.69876331569355,34.45448536013405,35.251086381917084,36.053285019866024,36.86470853530159,37.66912112873942,38.48607481399054,39.29680919346543,40.121813808141376,40.94138722829261,41.77560409175321,42.60745827868942,43.436031366387894,44.27318665965494,45.097658549882105,45.987041159196224,46.74615202689617,47.562631971696625,48.37750414425994,49.20510894515349,49.974232779226,50.767193694911455,51.558424408579185,52.34805594113586,53.13917448130264,53.92960152512852,54.72280831343647,55.50747862445122,56.28304254443117,57.04392440581801,57.80171743968401,58.538831506466536,59.273213556948505,59.99365138326375,60.7587017435162,61.411350036372305,62.11587937252515,62.81560572634747,63.53423674919427,64.19772904034764,64.89038960219379,65.56708392532384,66.24041322430962,66.91361569698734,67.58937799618032,68.26901358755984,68.95527900651263,69.64493527961874,70.33432411194234,71.01909225286411,71.69170998467041,72.35268805139204,73.00314964540762,73.68968795548292,74.28222780866568,74.9095372289972,75.54309006007013,76.20627502930991,76.85842881666309,77.54909050528451,78.25192459675091,78.94903061048466,79.66905095531473,80.37981609543024,81.09810934776614,81.81433565933465,82.56092267470838,83.32786156048329,84.10801545833496,84.90775190854237,85.73306809665814,86.56849914063307,87.4519559938858,88.23726987274496,89.07561686910142,89.92106312188966,90.75638367691182,91.56018084559706,92.3692210500978,93.16923979934934,93.92858062326354,94.66421103461035,95.3705292106437,96.02488802037652,96.59776849223822,97.0839592268049,97.46365085550964,97.73363655352547,97.89450250900268,97.94431735060546,97.89567883276163,97.77600937615641,97.61876201617955,97.43335927396065,97.25204806780945,97.08925348260532,96.96297302639005,96.87109782464486,96.81870931515645,96.80589483707432,96.82422024665986,96.86679910647186,96.92611751200917,96.99563838865643,97.0695236851501,97.14069277076925,97.2017769443893,97.24375476451921,97.26050777115914,97.24313887998264,97.1807292977126,97.07940063627477,96.92067964690997,96.70219269057665,96.42942668081847,96.0940014673731,95.70343539628081,95.25056699565197,94.75049693838895,94.19964397290312,93.60469936639628,92.96396178833541,92.28923836703262,91.56194582523231,90.7995129886347,89.993771549327,89.16148040408869,88.2733890072509,87.35962366736388,86.34637926208198,85.4441144220203,84.47981940451966,83.53066227495592,82.60488507637308,81.72601715381738,80.95620206759466,80.23424942603687,79.53425228763572,78.85359141143748,78.16007752879918,77.46268567757423,76.76489977647529,76.07158355843568,75.40849077346134,74.70420088167991,74.16036412436827,73.60144334526844,73.0502962826894,72.45039987695858,71.83664325899711,71.15605620025106,70.42688336833231,69.67808445980712,68.94795397597572,68.23628193617365,67.54435918544635,66.87812241765154,66.22764746912046,65.59257564727457,64.9512832375931,64.33084199249228,63.70334837265504,63.086604531954016,62.4179379082843,61.84565204639895,61.21853380339723,60.58541846529771,59.92535344095645,59.304024729109315,58.66243320344181,58.01573417303028,57.36009241156075,56.71712099605989,56.06567056593058,55.4127596137128,54.74794142215179,54.09177072850483,53.42111270739984,52.75406478290802,52.08351318422487,51.40799069155322,50.720579248401584,50.00105621857767,49.373755908470336,48.69999966727426,48.02306922792722,47.32016382739607,46.638111283675876,45.94250623362454,45.24394747553721,44.54599255445038,43.85265493219644,43.17130869612763,42.489832802716585,41.82506626271964,41.16375932347586,40.50322222169801,39.85191702886991,39.20603428207742,38.570229694080545,37.946655310579786,37.28477139163922,36.71257435308399,36.104045661707964,35.50656834473154,34.91408608162797,34.35420996405093,33.784762597459874,33.21807221876454,32.65893117016482,32.09668464457969,31.536206453097094,30.9808625883874,30.432058930153808,29.872507799514352,29.327923841609067,28.781999884577193,28.24786581449928,27.716632523799323,27.18782323954949,26.637260812545218,26.163991754840247,25.65823513110006,25.173103489382076,24.687136077744615,24.22708302755936,23.752621564029216,23.277532663263308,22.797619493086977,22.317204097608723,21.823077631818936,21.330167096741274,20.824105976253357,20.314698432851422,19.80334687073021,19.30419793839266,18.81169548071257,18.338067700679243,17.879023977599203,17.414203080411113,17.012922214289762,16.609307286809305,16.21903450565072,15.856022730341039,15.528486843675545,15.23152920604298,14.958341893362311,14.714034838013927,14.482564134784546,14.26876442481649,14.075816368337355,13.911434783585527,13.77724216834199,13.670185281235593,13.589959543659639,13.535015768031487,13.499214714871433,13.476943809728226,13.463482052231882,13.458455305841932,13.457948985707837,13.460394968580012,13.463813931189943,13.468427841584584,13.474758153564926,13.48188984970953,13.487428267235572,13.490248240353473,13.489122842518457,13.48292892807343,13.4705966571228,13.450675343586738,13.423786411620455,13.391053940567716,13.354475978844643,13.316990330078387,13.28052661516973,13.245105206351598,13.214007431840319,13.184155432898896,13.15505955482855,13.12579239039811,13.093194223843685,13.057776093661538,13.019495079170564,12.97960353638914,12.938988780248316,12.898574144619612,12.859396951274798,12.822615924181372,12.789896051555234,12.76375237404554,12.743717897356904,12.73561321838612,12.740346290413576,12.762388038148293,12.802012746954052,12.854519837759721,12.937312498481777,13.059910120877088,13.230674211011863,13.450676958744495,13.70676630613555,13.974048594258795,14.230383350830884,14.486937304896593,14.74916052358785,15.02130491094031,15.311112267397071,15.612055977763347,15.931604317551514,16.289334890708506,16.59206369208718,16.932799154197195,17.283676979570657,17.652855997860886,18.01821716095787,18.39957277960956,18.80311022974231,19.222607707295438,19.670983674881242,20.122730409547653,20.603323179003016,21.094336062561958,21.604256423732203,22.12467926832403,22.659737478318668,23.21386881288873,23.786651818867462,24.377288864916288,25.031618932920658,25.606150308878128,26.241694203985883,26.886924932864915,27.578304309838973,28.230891797282343,28.920928100231688,29.62209820952011,30.346419647664383,31.09276377331039,31.84836396179994,32.63017013675982,33.42517619368617,34.23296117047029,35.04652864874598,35.88327958952282,36.71207177371207,37.548137741962655,38.3832173203323,39.278276433303894,40.04677322944711,40.882264914471904,41.703894581943494,42.57762218832735,43.38283819002865,44.23611150390882,45.07771075452484,45.927649745132676,46.780506653764945,47.635863507940776,48.48813498231131,49.33979166256361,50.17621110803705,51.0122177765498,51.843904394594894,52.672455165176984,53.49678789229432,54.32233126291971,55.19218727365249,55.94284378770027,56.76092353748993,57.56315812314876,58.375747453215446,59.13473216478866,59.918022517915865,60.69743053647552,61.45071089593492,62.2069457151689,62.955414403678766,63.72104840295582,64.46084977807564,65.20466771402201,65.93612479272797,66.66998232262831,67.37032100850834,68.07360523943181,68.76279988144994,69.49364066488869,70.1227450418004,70.8166860668107,71.51536514340164,72.2418682822521,72.92431866273473,73.63461386933803,74.3319027796143,75.01351045448561,75.67547014900984,76.32632550843785,76.95734334218643,77.5572018489288,78.15220880071986,78.73324126524199,79.30788812352856,79.88042252956062,80.45901894374441,81.06108617808346,81.72207002721377,82.33667083479384,83.03905883392821,83.78138342308297,84.56395683974462,85.32573611348198,86.10550913083611,86.91540630603117,87.70497120324208,88.49270610673959,89.27953423844676,90.06271998655845,90.82395963474302,91.56534408599643,92.28702363882044,92.98418501797939,93.64022306745156,94.25739797108594,94.81432245496009,95.34397141127889,95.74497239841698,96.1067969246394,96.37716093210719,96.55535530346152,96.62373704624058,96.59629436347161,96.48256576985784,96.30359891110311,96.07862105709292,95.8220453799237,95.55545215023682,95.29166964755876,95.03935430098683,94.79874561130862,94.57152940150937,94.36593673613952,94.1729596784025,93.99022619797438,93.80767872422324,93.64101531897698,93.46014458439153,93.26368156101744,93.04323494527624,92.79780132164008,92.51181769512291,92.1794304685871,91.79415721273563,91.34512057629745,90.83799500391962,90.25647040470594,89.60693692635269,88.87808818536368,88.08945644039436,87.23247458077235,86.33121647290001,85.39240330606425,84.43410297684775,83.44487613854616,82.57939707950015,81.7226085691646,80.92783128986643,80.15828999976513,79.43305654681423,78.70091619539254,77.97316599211125,77.25833659387578,76.51460131995192,75.75765841534526,75.04617373783788,74.39557711262127,73.8172612125704,73.25262230555198,72.6896343511322,72.07716652527205,71.39343242539779,70.64611488552225,69.81574391672343,69.03319952000574,68.23222286467414,67.46678181319474,66.74324417904502,66.06057699647437,65.38894881800881,64.71743105602269,64.04349945384058,63.35669807088737,62.650256177828446,61.956573590885334,61.260846754830574,60.58857800450431,59.911515820273344,59.25646895577542,58.60496072151817,57.956842500027896,57.30998883660669,56.63412035882211,56.00929736361788,55.34459108523555,54.66055760471315,53.97061807327169,53.27639996647354,52.59270477670922,51.921629855846554,51.284707525683416,50.63974724960358,50.00700132273134,49.364812281455315,48.71742262195777,48.04626748721585,47.37435625182537,46.62380782637424,45.98992957763632,45.27181085491961,44.56087861384706,43.81032081252209,43.11738641027777,42.39082415719033,41.67592648767334,40.95770704411161,40.24568727412413,39.5352312804998,38.8426142157003,38.15870403292864,37.490152690853016,36.83379096664485,36.199591016604984,35.57392725681663,34.9492376632791,34.31687522306635,33.64457884298148,33.06313767902076,32.42446574141912,31.788242702888578,31.13071638468813,30.520168653756222,29.8914270170476,29.28265681662127,28.684362684831743,28.09805187196437,27.521118512864703,26.94556352573472,26.389859046805586,25.83271617750713,25.291996107988435,24.754292172962252,24.245747775067972,23.741976215672803,23.24274224776088,22.712457671586655,22.26991869300136,21.796744786302018,21.329624819969965,20.856936637184834,20.417162854715382,19.960352201468407,19.5155998370421,19.064570401613196,18.62962541667806,18.202847803962282,17.78890877337351,17.386010588389123,17.002522921673805,16.63555563984977,16.290280384455638,15.968633569604734,15.677665973489418,15.410410400432934,15.18184924440564,14.984859166068706,14.79661401166752,14.629268553488942,14.50707054997902,14.393257490899803,14.300161189196116,14.225876604380975,14.16748445376641,14.130106366907516,14.100808301015656,14.077204417049813,14.057717176569898,14.040775409701379,14.024867022436824,14.009035194989645,13.991427066940403,13.972089261489335,13.950784491921093,13.922727530649595,13.893896222409653,13.859045326795039,13.819488142875393,13.77339252023241,13.725882429143196,13.67432205097647,13.62105044653183,13.565587779678037,13.50862285524662,13.45011892044311,13.391038588946092,13.330428881185549,13.269675543075572,13.209154793728198,13.14862992696716,13.089066601782813,13.02948662449855,12.970245236031747,12.907023633897493,12.849760209033247,12.78868789054487,12.728712704922762,12.66930648301421,12.613467957885282,12.560421889661825,12.511180036298825,12.467956818740072,12.430884535000535,12.400725076219429,12.377771619873657,12.36210944546814,12.351757385407792,12.346164308838986,12.34400848673556,12.343835758711766,12.34489412165477,12.34715014158258,12.349827332540514,12.35381450200796,12.360559173393662,12.370349285028745,12.383549051777996,12.39986262319849,12.41771806346404,12.436805348343654,12.455805981293258,12.47707306526164,12.501263819168809,12.530404065142198,12.565285094204295,12.613024026313301,12.674179367320376,12.756091599745279,12.859461869976897,12.990060358182577,13.145266017297782,13.336814963824613,13.52542085606786,13.737391372635146,13.95150581154708,14.167799083276982,14.384931389083428,14.615234921292165,14.846098508735452,15.086090144776048,15.329530704583876,15.591225907608065,15.86460693643636,16.155763752716037,16.461912761887707,16.780880785433652,17.106324994199568,17.448903096713533,17.79750070346977,18.159916439892722,18.545743487434017,18.904407980277306,19.300836598178464,19.717610768382976,20.151906510555673,20.611080064851777,21.088515223413154,21.591372216215433,22.105694697081674,22.640975477449256,23.18109566902468,23.753814604405125,24.331732693112222,24.92991775480314,25.541420032934862,26.225050644368824,26.83349825172425,27.497877667838836,28.186703298830746,28.92116357596166,29.612496893504964,30.350883070843917,31.0950276120281,31.847020953395187,32.60520535523316,33.36970424837328,34.1355616815872,34.91784736705333,35.69781603975476,36.49613178053746,37.30002895136372,38.120031233529076,38.95288927040849,39.79875343966164,40.71669538664048,41.52208777223904,42.38978466890934,43.25337902479266,44.11839796767394,44.93992363892251,45.76378167003528,46.58689507093777,47.38903359840751,48.19019550460574,49.000715468473715,49.81074798178042,50.608629280256665,51.41758511493072,52.228458831951876,53.0451538652994,53.853156101955854,54.66487383017753,55.47845193881253,56.33116780322956,57.07259416647062,57.87022845230982,58.657621790469825,59.457631997100144,60.21550028267123,60.991390583414024,61.75257248018524,62.517374849010054,63.26571422404816,64.00979711996627,64.74535104713414,65.48092213275419,66.20837232907294,66.93065047339854,67.6594216465441,68.39262680660538,69.11908638152892,69.83459868275612,70.59326409771224,71.26649113125394,71.98508423375992,72.69924403226975,73.41598202393334,74.10360648938818,74.80045697787418,75.50447301646048,76.21520598587335,76.94313265438298,77.67105708075681,78.41640982128659,79.15696312638357,79.90736824904589,80.64391578732726,81.38256529861212,82.11021886733036,82.83398520894188,83.5599411875735,84.34260838316129,85.05647604393903,85.8206464269971,86.6113751331898,87.42322421005582,88.25262913302798,89.10715981376262,89.96820773732082,90.83897895378254,91.70676898778879,92.56701811434453,93.42300747602279,94.24448700474979,95.05919980135921,95.84005238993015,96.59195079820401,97.26147707918214,97.88168196565893,98.40640977413254,98.85238088009218,99.1436582845463,99.35279205452947,99.45541358162171,99.4769352965097,99.43099463858226,99.34201137268246,99.2361902455766,99.14275733976186,99.07373399716172,99.04267342887513,99.05539187739912,99.12080014945981,99.23174205019805,99.38778031440533,99.63603528752172,99.85182072897783,100.11050426303484,100.38531679747189,100.65660525165323,100.90420517692677,101.1275503673808,101.30198449795922,101.4095138478422,101.45083453642036,101.36452281572346,101.22567733648567,101.05038419270309,100.83339909666066,100.59969641638664,100.34712012952282,100.09336508602395,99.82801577443773,99.5605237880815,99.2703267609723,99.03040024410386,98.75844558547614,98.48194670939084,98.17904109354787,97.89423811606912,97.57489001222909,97.23873864248532,96.87909908081895,96.499148938314,96.0883910780504,95.65095942468909,95.17706885880173,94.66700270002212,94.11637191985129,93.5165489914089,92.86984484084488,92.15810090490132,91.38325271421667,90.48187770164269,89.64490543937703,88.69806323730084,87.69976879220063,86.64921975599137,85.66691440036847,84.63902870403639,83.61828686322063,82.62809647887582,81.64326332346444,80.66439216419433,79.685142337153,78.7558968941585,77.82959796655726,76.96206838732682,76.13376876761399,75.39830635882308,74.71644991169654,74.06419373405137,73.35908682969458,72.73886417573841,72.05177742413682,71.34088585687738,70.59041023683307,69.89437388467292,69.1961610383002,68.50614888309121,67.83157751925346,67.15711005762643,66.46048546166666,65.75556934094548,65.03329637218317,64.30333673085985,63.588756429502986,62.88312541447473,62.211835014294245,61.55303788608345,60.90183354545912,60.20354849694428,59.58624336663739,58.90857672388017,58.21170462568243,57.480294918451314,56.77258014701849,56.03343696636559,55.28916080464199,54.53675743460493,53.773508380048206,53.00278575925088,52.215988721677164,51.44334869151969,50.681798185917174,49.93782934376944,49.200755564055434,48.47218035317765,47.739387676687166,46.99390689571322,46.1782531684137,45.455596954511165,44.65759428362259,43.86312922125118,43.03625783328054,42.240775367620124,41.43626349728754,40.63474806752611,39.859117886078955,39.07877100149196,38.314219911077245,37.56036131281937,36.81518858419365,36.085569281155074,35.35926308348688,34.64382295012287,33.94693627783474,33.25603322653001,32.57192319048316,31.86654124374046,31.254738209112787,30.60440258093507,29.962710650054127,29.32751630333466,28.70826695229214,28.081248243120275,27.453474918493413,26.827202883663965,26.19561118228794,25.5758932060754,24.96922048750588,24.376943200288068,23.793490043991977,23.211574148550554,22.638355864625748,22.07945609962685,21.529814375842342,20.984041770730645,20.43211532659033,19.944005248775184,19.441792048700194,18.95400667838547,18.494272077576152,18.06668771359838,17.66915205088643,17.29996767903337,16.971614910428258,16.66918730147725,16.401501664228274,16.160540080733885,15.95770949239301,15.782424270884587,15.640588678837005,15.528512206278544,15.44826547903654,15.392455435341278,15.358832136078613,15.340242592213771,15.335583175179282,15.33766040517825,15.343237595108429,15.347717234945788,15.351391634699077,15.35365432731061,15.354103684283984,15.350427792137959,15.34402523801826,15.33597702624251,15.326489249448258,15.31656539041155,15.305287134931998,15.291495830791098,15.27333130709857,15.24847710614782,15.216427665455171,15.176926721977443,15.130486273511726,15.083511272533311,15.038910774234118,15.003471515183431,14.982845103643692,14.979121219120943,14.995564610035427,15.035967640575459,15.096325421739762,15.174658626349183,15.267809189521781,15.372608205909238,15.485634165607744,15.607952075716325,15.7363288537994,15.886477319941784,16.024007434563206,16.18089202293516,16.339985396196585,16.510470724017893,16.67915165239507,16.869169449951052,17.07788536609873,17.299639247170955,17.525219912974418,17.759832505801512,17.99984423375945,18.25191228614132,18.51930542841069,18.801353595641675,19.09979285823146,19.4173334865398,19.7485992222887,20.090626227903922,20.477846943680067,20.830223381214275,21.223513498723662,21.639103728849708,22.07994436908434,22.516019068783134,22.97491649403236,23.45245797677714,23.94002602727266,24.438612971877223,24.948552446443507,25.471199216141528,26.006368418366076,26.561346362702324,27.122184816710316,27.70258522410916,28.295819205769483,28.907899393538333,29.528934798860906,30.240289216438484,30.848338829859518,31.52073589004908,32.20610130254271,32.939771573470004,33.61829936550322,34.34465880639486,35.06328494630482,35.805297421995064,36.55061528906223,37.31509239242559,38.077356180281626,38.85141800786312,39.63088318062107,40.41609208843099,41.2069355780958,42.00162545915415,42.79992579789018,43.60545140814421,44.45652479842335,45.20899586777409,46.01387930172491,46.818851000317025,47.640521272829254,48.415438624473495,49.20921669094439,50.00689129381883,50.7845532780935,51.56137054792583,52.32813133499644,53.098079621978634,53.85322977129584,54.61231761778913,55.361104134503584,56.104207212667774,56.83769662543264,57.576104787830474,58.30639818939266,59.0788098638492,59.76234138630914,60.49270210041012,61.21731300836976,61.949613834199866,62.66449841267818,63.38094062694135,64.1012244947011,64.80271464523895,65.51082491086308,66.20571766578729,66.89876329990967,67.56940714175803,68.24136078993483,68.91508747888062,69.58709813906583,70.25375036833678,70.93143592478273,71.611458546114,72.32661917619374,72.96998741757191,73.65020311072216,74.32101264043285,74.99863218397103,75.64602271251009,76.29357864056044,76.92007497530918,77.53490781178749,78.1392652177567,78.73492737676509,79.3190573719364,79.90456355391608,80.48740275073287,81.08674383984805,81.68726955386657,82.29750186072243,82.92035119585698,83.55019321943666,84.1886392547477,84.76134307841915,85.355530778314,85.93836292350034,86.51262956562621,87.07499810687486,87.6425679216927,88.21713203303815,88.77813496308474,89.33579249798159,89.88681873436914,90.45130655152673,91.00702630585386,91.56803574725268,92.12645563364121,92.73860934118578,93.23709216742644,93.77664611314692,94.28040219175182,94.77041175062861,95.14210057095043,95.4726028291448,95.7092193140805,95.87399225987225,95.9648796476396,95.99929154827772,95.98424064320206,95.93676339967654,95.87120877351823,95.80041931379131,95.73326022252657,95.6790641609385,95.63497178497312,95.60270973845925,95.58305260848647,95.5730057264278,95.56834175107205,95.56966785932325,95.57908034396458,95.592661294676,95.60855056648909,95.62559105862061,95.6418445632908,95.65484659266436,95.66163166564402,95.65842407707225,95.64062808403811,95.60464317237236,95.54599641805484,95.45977683257607,95.34514046316038,95.19814224933823,95.02335499716969,94.80172902865984,94.58730246882375,94.3312843827417,94.05074454292271,93.73467388693616,93.41702683561,93.05698361612392,92.66276441014507,92.22689753628983,91.75607146686256,91.24280959973203,90.68576133133959,90.08121937923568,89.45045340699072,88.78140053085444,88.09685289669243,87.3928615144809,86.67375224580837,85.94151157663644,85.16155023337569,84.45541029906626,83.71208252049409,82.98606650264536,82.2664411196807,81.59805949081581,80.98612663585317,80.41929248034097,79.9053441895085,79.41838816230619,78.9545107934979,78.49271491775241,78.0169762991326,77.50521031618872,76.96432053604944,76.39091164486616,75.7842683208361,75.13174826274881,74.45133844590617,73.69341064009427,72.99760561783354,72.24585376618263,71.45433374020946,70.60897453090288,69.77770760811337,68.93312162390309,68.12311463692996,67.33969459360146,66.5880218053067,65.88648636679397,65.20739193688192,64.54466600045748,63.895521336199224,63.2455502458061,62.602853175937526,61.9809763484581,61.34463576656502,60.729852310264796,60.0577757650997,59.46796848383364,58.825218508066385,58.19394747107613,57.528813052769316,56.879899394791465,56.192361616285424,55.508904524423464,54.82109781209015,54.1431184202881,53.463061086370544,52.786351444816624,52.1186587426127,51.44009267964256,50.7533098688392,50.06257198724076,49.358160376655995,48.65582913320787,47.94918820080977,47.21432505673392,46.545861342090994,45.842841774855266,45.136078079471346,44.416947445076744,43.70233318073029,42.99031348040006,42.272560474834975,41.57951092660303,40.89437767285973,40.22468024044397,39.55451109593007,38.90211853785909,38.2445559028082,37.581590098266595,36.910057699526355,36.24492969140538,35.5774764631948,34.91556491872834,34.232956501849465,33.64062847554433,33.00987749273575,32.40809419170142,31.812902824908598,31.248288739267117,30.67311991417046,30.111102814146864,29.542819722429698,28.980349151519835,28.419419483263365,27.868060991833918,27.32488253099001,26.78417442850527,26.250424877211675,25.727237618865665,25.22347306202205,24.730599623852672,24.251633148139568,23.76150733005642,23.32237781877455,22.86523404237848,22.416675432992733,21.971029652775435,21.525097794204978,21.070803154858915,20.609427024252472,20.15123984453302,19.691602542215062,19.246360609087578,18.80897969229534,18.389399040144166,17.978859790062216,17.587331969928925,17.176873254337465,16.84739788128813,16.510765815600056,16.192700243326115,15.888489712665544,15.635306207506298,15.397399589392746,15.191747670537552,15.014267486988501,14.86576218566035,14.74078620087806,14.641842621730698,14.56585996754226,14.510749805500474,14.472001865781884,14.447332380760084,14.432087335157975,14.424182149065045,14.421193535059386,14.418393838918249,14.415437104035421,14.409430494260189,14.400165264899766,14.386604028924479,14.372323300869635,14.357300371213489,14.342804337154039,14.329962281232474,14.318430105622404,14.30695927266894,14.294611788388464,14.277953924382155,14.257574034196287,14.233304858651962,14.204782835239802,14.172508790149124,14.135996226144776,14.09642812062461,14.050997333456634,14.006912491981952,13.957308370264341,13.905914699284248,13.853164599133034,13.805578276618206,13.762760228823542,13.72946695977277,13.70590566895786,13.694811910437215,13.699143645699094,13.720980412212983,13.761071183313947,13.822091680486132,13.908272552419865,14.021037654832842,14.158401558551768,14.312750145706588,14.476702023557616,14.653948555622483,14.810581242359328,14.98738147085668,15.176401851444115,15.387884066247086,15.596697576604832,15.817562592218197,16.040242654979025,16.266594672414676,16.498751092834386,16.746446080552232,17.011590357355715,17.28992740732931,17.57706102846991,17.87042753629903,18.163724303941606,18.462648627996288,18.771221921235714,19.09525211339691,19.45443909113874,19.780559956212784,20.148223974965035,20.534468506889336,20.950189994900168,21.35941891116295,21.797837090565213,22.25425704271232,22.715690495778894,23.201393599836248,23.688044643720357,24.19617179560573,24.710587304773377,25.249661227978574,25.7932324952459,26.36416061413954,26.948022212575957,27.55704444104779,28.168719880518903,28.83790083232991,29.436050166004648,30.085888145958602,30.743376858822568,31.429769230777275,32.10863123339861,32.80850746543031,33.520849870186034,34.24599627498904,34.97762567998997,35.727231596314944,36.4765992643496,37.246395905270916,38.02127081984144,38.809083938916395,39.5907104719322,40.38796796774537,41.18736225432601,41.99102094748329,42.829528876552835,43.58109964924857,44.36804385715422,45.1631508362673,45.966437600262815,46.73847642545467,47.53567607400219,48.328594984833444,49.119574907334936,49.918460184184994,50.70665405284883,51.50715969400582,52.285629001480046,53.076533983541545,53.85722891431354,54.65182638348459,55.43252744377349,56.211725300219385,56.99509316161136,57.828796823368585,58.55837685396836,59.3406848327196,60.10736871425204,60.88967212432755,61.62727513322455,62.3787312894389,63.11456999661712,63.85862874744944,64.59589588031048,65.34015706336945,66.09116945957585,66.83449526422504,67.58263340991756,68.33217992120484,69.08052871704047,69.82287773238411,70.55255660011629,71.2822174046004,72.02940226798754,72.7009557661904,73.41424135669723,74.10986156974441,74.8115715209891,75.50222349014699,76.22160464570882,76.94478344595552,77.6807355400788,78.42675647629868,79.16747429553206,79.91580072971952,80.65218476689725,81.3905759430845,82.11663209217357,82.91462358898652,83.58700970648499,84.34260838316129,85.10224076477975,85.913854765589,86.65874341747549,87.44684168069479,88.2347037646379,89.02730802367495,89.80250359500063,90.58936893462695,91.35978984141227,92.13740423328608,92.91248269671401,93.69501729370842,94.46884952913284,95.22515459163714,95.95432463795659,96.63276144413904,97.21857698442916,97.70159029017067,98.1328189386853,98.44977095315119,98.53780971325543,98.61887269115583,98.60500896444341,98.51365699669056,98.37738449267816,98.21442428982698,98.051113521593,97.92907607219671,97.85251919894411,97.81586357123399,97.81916372938716,97.8627189976483,97.95105064976022,98.07714120750674,98.24179144677419,98.45524589736682,98.67493972270212,98.93671322430397,99.21354197576035,99.50677301137578,99.78178367835912,100.04788812030382,100.28953877288289,100.49431837078963,100.6599098363112,100.78169291430842,100.85760823321557,100.88789659721289,100.87492406974026,100.82233227367392,100.73637686949968,100.62132168837164,100.48219806975604,100.32769465801216,100.15154713730666,99.9957442920375,99.8257604101295,99.65801183096319,99.49027168155571,99.33257421413158,99.1703377891357,99.00771175091805,98.83663725623316,98.65825878070919,98.4663732844658,98.26405883249653,98.05017362894642,97.82203042577336,97.58335762389851,97.3344864841816,97.07491253408806,96.80994894834723,96.53407109808262,96.24214209677375,95.97038248123694,95.67658680742655,95.36963184742834,95.04649627448445,94.70935839389571,94.34225041412246,93.94236111782077,93.51906288321173,93.05968685742222,92.57230377352126,92.05065118390652,91.50171358132464,90.91718217299565,90.29143904192863,89.62391296640442,88.90378027356063,88.1156462374438,87.26961820620764,86.3059399122818,85.3564950141425,84.31306108838325,83.20670665465414,82.06010318873062,80.93352471352702,79.79153281434101,78.6945558285916,77.6396273758228,76.64279226593007,75.69792609368056,74.8196050087915,73.995421395916,73.21839326189789,72.49653728776157,71.82951622810704,71.20979539215986,70.63949196646578,70.10694417924003,69.58672423196123,69.12221488711624,68.64980941854854,68.17206436769307,67.7071301134106,67.21838266721736,66.70905023264939,66.17501069349953,65.6049858711721,65.00260071415056,64.37444513014024,63.718022265002176,63.06802671181913,62.40844771197495,61.74775400213296,61.050296031580174,60.45942486901669,59.80987805438999,59.15553081662855,58.465658089594264,57.825132809030855,57.14312128060067,56.46448609789718,55.78056511798418,55.10705388191422,54.42531068121434,53.73746142570549,53.04197408184148,52.358920975226845,51.67236908217755,50.994150480135495,50.29999672895441,49.60473623860136,48.89352364584655,48.135210819150736,47.45702441614742,46.72153939315585,45.97730206625009,45.21843595353765,44.47497971608701,43.720164059376216,42.96525735173612,42.21153248618189,41.467809097717115,40.737688962241776,40.01906178656021,39.33170204232903,38.65832807152962,38.00466359892811,37.35553200577073,36.72253460243731,36.077130941148646,35.44231964956476,34.765105753664265,34.17747544333987,33.55325865373943,32.936160999706296,32.316594438698544,31.744059892856566,31.16436544200613,30.59841638598731,30.05087969570124,29.50833434957143,28.971368720768567,28.437254990759765,27.902863005512035,27.359567995463767,26.829305043340458,26.29789175990096,25.78151641898837,25.271974572433166,24.772201360562942,24.249214334244716,23.793139786513304,23.298681380389244,22.81283630235999,22.315776370824572,21.83679142397633,21.34844659001378,20.878545477678852,20.406857439415546,19.9417419059028,19.480716768342074,19.0291071216639,18.58284396766194,18.14803082817621,17.7195253910324,17.30855007501634,16.91832742078887,16.54167951195971,16.185380510013843,15.847007974513932,15.561562297976733,15.290108815373713,15.049586914791877,14.843689358511051,14.671285170838617,14.53204035402757,14.422857623169346,14.347064394584777,14.297597371208523,14.269543877443027,14.259349622535929,14.261609567601925,14.272278334229581,14.28784823614877,14.3060710558775,14.320682451575783,14.333017451862105,14.340380936490703,14.340078007722612,14.333440616886238,14.32213322699011,14.307228622221533,14.289238501647722,14.270103604499814,14.250742490041404,14.231857751098122,14.213618114999035,14.195649967699797,14.176786524180557,14.15657140687809,14.13536518438271,14.113353607131685,14.091104858742744,14.067349548738093,14.047608338960273,14.026967695709722,14.00537087542619,13.983782052177776,13.961702713506089,13.936443206879705,13.908453552465803,13.878461603856241,13.845578044872687,13.810751295148622,13.774126218179335,13.73999432384388,13.70856653242469,13.681054873008796,13.665700929661867,13.656227044893672,13.654232530681242,13.662090269820423,13.688654527421841,13.728191559430726,13.791183597773395,13.877688330355813,13.997791093724834,14.145276792159295,14.328094835322723,14.541692958641875,14.77966449803001,15.022749612160668,15.254283144304484,15.472783460483567,15.671779149691966,15.865954620432476,16.07492665438803,16.303137250114855,16.56282123663621,16.842625639432903,17.137802817842235,17.453328827976172,17.73567457973195,18.039402192773462,18.348104428945206,18.664431762472372,18.988534029430394,19.326462947318795,19.67569983845654,20.035112681335097,20.411297141270826,20.806011899200737,21.22410700618437,21.663283607670095,22.12077549433529,22.59196738563417,23.08327816153324,23.58234694125199,
