# Supplementary material for: Automatic and Real-Time Computation of the 30-Seconds Chair-Stand Test without Professional Supervision for Community-Dwelling Older Adults
Source: Sensors (Basel). 2020 Oct 14;20(20):5813. doi: 10.3390/s20205813 (PMC7650655; doi:10.3390/s20205813)
Supplement: Supplementary file 1 [file sensors-20-05813-s001.zip › supplementary-material/critical-scenario/accelerometer_5]

12.61439890828904,12.467229119269344,12.070820586857886,11.669959439066059,11.5369438685768,11.46957113159815,11.583436635493928,11.583436635493928,11.924564610868984,12.191304134679164,12.804290789495614,12.916783316200487,13.029173818449616,13.16773971586105,13.16773971586105,12.994623339113113,12.959629445958786,12.888164004523787,12.825353019352852,13.021489562656818,12.788398027614443,12.868321334740978,13.275042565549695,14.152357129709213,14.576490046656886,15.275506703257392,15.835636066566163,15.294719418835252,14.331840916470137,13.691396375751044,12.71430448988932,11.76400418873507,10.49897419746492,10.677222955821192,11.657682820555346,13.580892615917403,15.774271121249535,18.60005833487601,21.504389678159107,22.686493647904136,20.869337060713637,16.389514264025816,10.669800931686037,6.260572104609456,3.6548689259394904,2.495277346717228,1.3291822672510236,0.1270160708083941,-0.23534639790235368,0.7653767386264342,2.9903405685932287,6.340162275099619,9.633251223476648,11.197424460615833,11.557560784131628,11.154691176445395,10.710146907806,10.528772484151148,10.647355391487814,11.398745098798438,12.142815832443176,13.055241787179645,13.47780126717247,13.897160216272047,14.5059086544108,15.176608618935303,15.748406310347042,16.677948275920365,17.896126224379795,19.089328033776255,20.34289135935767,21.655935504418554,22.47592284192728,23.25568105908248,24.128386811883576,25.387868355108353,26.66289053036228,28.566890366383184,29.931526685568453,31.234787925789984,32.99316687320226,34.66890632947099,36.51646841474144,37.99359995625376,38.821940564650475,39.45824301063378,39.699021338647185,39.73951869339496,40.70350094337176,41.598798016966896,42.63253216994643,43.4637155794451,43.78108322739983,44.50546128360435,45.34982670497779,45.5562505198552,46.11239600877609,46.984699819357836,47.808496271535816,48.20405221098518,48.28086229656817,49.19568974803982,49.398759353608185,49.745511501455574,50.53687659477163,51.58190899358569,52.575442410267875,53.353344808798816,54.86580134734146,55.9976146142756,56.33824939327522,56.76242974394896,58.11501310323846,58.59016695544083,58.659647032304115,59.362835605385186,59.12692682538638,59.56692493089589,59.072963673801446,58.90709947633111,58.64727201807967,58.60657693018892,57.75327481052417,56.39939331135102,56.22009918045826,56.97614305560144,57.07303411778313,57.32472051993331,58.34086318722094,58.2359015237906,58.226505113339435,58.975965623739846,59.72654474013553,59.855233304205875,59.57094106846441,60.090632974279465,60.73434340724417,61.015453103254735,61.9415447599047,62.53399143433715,61.73932224586493,62.31894874948716,62.79603237111769,63.59620339245662,63.43494882292201,63.3248482574035,62.36991988293299,61.32860996834026,60.1920470740799,61.576058596550325,61.24561234987977,61.278082374509296,61.793490847011846,63.26458352954734,63.546288949262,62.842016477471965,65.16573712020208,67.83369147872632,67.26727870713407,63.1709255972705,62.285027778833246,63.91102694017185,64.22338395457373,64.00167313126443,64.30926321258784,65.02467324348699,66.31045194969738,67.45281503273412,67.49801011683526,66.35730578052845,65.69878858347936,67.37137869137757,70.19251506068501,72.96398738264823,75.49409108108291,76.92866651846208,77.11558299252464,75.61023536777603,75.47755636691795,76.5514169221955,78.60469568215653,79.17543841923083,78.31063904881937,77.99521217576911,81.80831026594173,83.62341943377683,82.35427954637386,85.87358746213339,90.82862237358518,89.63658303622668,89.37862061898832,92.58496054845547,92.55377738202995,89.20052352270427,90.13803429349898,88.54137110229031,89.73832538459968,90.12426074468458,91.22938241561533,90.70302622317475,90.23201145924348,88.51954743777605,88.98103590267309,89.53794801768719,87.8701032084845,87.30278777559174,88.6477523755901,89.25102884915525,89.37996526169945,89.51030523706913,89.1466981743486,88.83081508264127,88.70869423176173,86.65963634131421,85.76758991401798,82.77277623377796,80.76283836710397,77.30305311367421,75.8228113445328,79.03215519182723,70.85916078210585,63.86901698423613,63.258925962104854,64.29968918880104,64.75950182171883,63.95540032870603,65.33871115191754,66.74074358020047,68.1641580470109,69.83464900791,71.9802657710679,74.87850973492523,77.2938009233814,79.55488185998563,81.58766634855753,83.32550028590197,84.56454818340012,85.55374365486566,87.15336307888062,88.60021720401261,89.2227584477013,90.0,91.72527643042318,93.1924701919924,95.10213465605948,97.25115351311305,98.7375360900346,100.22403190102416,101.22159932112665,101.50776133537123,101.02492079535625,100.43455342486772,99.77481889356308,98.06691905662166,96.97436555792652,95.88709834077265,94.51990751752493,93.24406032991774,89.76270459849731,87.84339150155412,86.44577607004427,85.83197023048675,85.27365946873992,84.91546734382287,83.99667738732525,83.33477273760724,82.05654053808266,80.62793273440252,79.48848217339233,77.28249673248585,75.6750445102543,76.64238835142008,77.5635024983557,77.52857988184239,77.24247672090742,76.96565200254021,77.22875052406141,79.17543841923083,81.07243439722761,79.23573320098744,78.16632649231428,78.96416979928863,81.3358744867299,82.4053222715251,80.92672395906672,82.95546296885762,90.3249465335528,97.34895771215713,99.54917194077697,97.47328777622829,93.12415159533289,87.4704619840872,83.89282707395934,82.57884926620535,80.71761255245825,78.81115640916907,75.63096720542823,74.57784544352307,73.59594542278847,69.3701471858119,66.32794436261533,63.48996802720134,60.67522534820283,56.69768948570308,51.30585117109521,47.37359194168672,46.24694195637482,45.28719455263531,44.64937150418652,44.65107915841581,44.85890568337897,43.876700015900134,42.03786762012544,41.32179165742868,42.748745997364345,45.66532596795055,48.26608167947659,49.49715056057331,50.149333430056764,51.00459498550559,50.60930045534957,49.489551678706164,49.51619934388164,49.540390693456686,50.602612605757955,52.14560211372444,54.365598899458334,56.848827654169874,59.97681702611609,61.84534182461741,63.6692390650122,63.02194275892441,62.1436893237703,61.46199207824744,59.98410831941795,58.81498083246544,56.23988838259292,53.785322738756896,53.29542795874759,55.826565567448455,61.53602414555939,68.21971352367684,72.83965245959449,74.22158487804673,72.8014846872667,71.12197120866824,68.96247770828101,66.39976235202278,65.64605800139044,66.57420270039717,67.02440134596327,67.4815176509293,68.12782487024089,68.41604472527044,66.07752674376158,62.641081680767144,59.4551836055839,58.538301241417926,59.77228957341176,60.99533983814042,60.46125777943249,60.61410343567351,62.5145788830228,63.61862609885406,62.74746111202017,61.37320042194268,58.84474704845928,56.034198104899886,53.582328405867145,52.13359756435409,51.95976170607144,50.55495588427292,48.1195057704206,44.84958824466093,42.758755287989906,40.72052283734819,39.08854295911891,37.79920744606747,37.279474432524594,37.21750090397084,37.78867693026732,38.89817826304625,40.78902459642642,41.96328765860467,42.43844903550245,41.659638338694705,39.93819352161528,37.46267342134952,34.93358683329571,32.26649975109281,30.48138806448013,29.953566713823935,29.208354988847745,28.122121169716127,26.755718443179475,25.73190477964322,24.56430846743365,24.113249856469743,23.92730853655526,24.328470539978255,24.270277921897318,23.9981692772037,23.04439751827692,21.73682805602392,19.746805266904953,17.88925572044462,17.456581168311608,18.327445098916552,19.65383660582067,17.036012007948404,13.50027463083219,11.240063817634846,8.483681110220212,6.102795641576869,5.557888446268996,6.640706006282828,8.839125653739885,11.383049496362382,12.874995949478304,13.296394268077197,12.489670335855973,10.377420675758819,8.004716299032276,7.152663284855726,7.7336379758192395,7.457658056494222,4.835652378235787,1.7026056929113775,-1.164432481332398,-1.1167785749714516,0.3243335646119744,2.8414095051443775,5.259713318730432,6.769650581395586,7.881555568485891,8.912876577953067,10.352291233304223,11.899754132972042,13.246702073141988,14.35427631206101,15.2839409025124,15.675870995160942,16.155396696854506,16.941212365834865,17.492318180216134,18.01466703849365,18.50506451010153,17.834041991671008,17.219131906461246,15.677589996210505,14.203970840662334,12.845673195475577,11.701273322080908,10.73492954282842,10.014732978969533,9.443508622985672,8.884202844998574,7.953941959887119,7.0407558987180066,6.050725873780341,5.402263722159556,4.753994878912315,4.219088639551706,3.774864214632213,3.814068657653533,4.1965909672738695,4.693778749685729,5.6390922064129825,6.904126546309356,8.379590638930482,9.747078513608448,11.109021217272819,11.397841807670755,11.681831317235224,11.397042706100963,10.414387933330605,9.331976556677702,8.422724178500053,7.6332983271893005,7.421150755446372,7.923852734542712,8.940880123790556,10.612161988320016,12.171477084448744,14.153389441393601,16.090813074838596,17.779738491568462,19.18362979471699,19.95447462850083,19.84069615258043,19.13790058347562,18.294545841075802,17.69361926584131,17.127384688312965,16.591938227169504,15.602957796615211,14.395519545606948,13.280224153765154,12.151448799841466,11.423510758271133,11.218824161707639,11.172432367380239,11.287009445764165,11.677520417589546,11.74448835820102,11.12733514210909,10.576623879216164,9.754282509522513,9.128056542013603,8.898921944757104,7.386060628718598,5.850091792827109,4.470864005110627,4.754291223092588,4.373570170642911,3.185758558613763,1.1520655026982043,-0.8519184153953016,-2.813825203734363,-4.692855638844713,-6.08144520816751,-5.445404877154496,-3.2155242916946913,-2.3037367686400265,-2.7317217078881906,-2.5522103433855334,-1.6651256188019485,-0.8218313425103232,-1.5843473295050232,-2.7018119963721188,-3.1945864743064885,-5.218012569115209,-7.787004924680899,-9.09949600693931,-8.146985733942543,-5.335580882602401,-0.2755126864891508,6.369433279718019,11.76829275056229,15.802516549024672,18.92766557262533,20.744531537400754,21.82072748315536,22.30130017359602,22.070468699502683,21.261248098505504,20.752020167828313,20.219619408372562,19.983099529680462,18.78217819306615,18.610130392913607,20.002380066417036,21.987128751198266,24.631791516214317,27.98533357133652,30.999138357398852,33.66195473390625,35.53766034729825,37.72933608707531,39.47247648724398,41.096430851679166,42.210509543755336,43.070922053755,44.262889775058895,45.27026153937418,45.816511122823954,46.7149131506341,48.05657722460553,49.64679842616771,50.83791136026589,51.83137960571154,53.06863960581249,54.81232212521911,56.83159095457256,58.25728284631208,58.915007016527184,60.367626697921125,61.197989358689334,61.1674281506818,60.7719516603045,61.158563558072316,61.33369700494737,61.469253311596454,60.868525126980906,60.83037586656934,61.571627461834034,61.746330663547774,62.408724637301745,62.80926196599002,62.53981230276944,63.20938576657869,63.61712911480682,64.03274231194123,64.59457593069196,65.64293092152703,65.96175489722883,66.40173276320327,67.2855729366142,67.51318287272764,67.64577735121,66.97733826786444,66.22771406026864,66.53207445339778,66.59528339472546,65.38146475817676,64.1445045342071,62.790581265955176,62.109464439392596,61.68211015518381,62.432772678551174,62.99795835255463,64.02281817822431,64.59763801774977,64.83589376521543,66.1418200850844,66.1194856502374,66.34402257884136,66.92368915334852,67.69661468697355,68.26462892923801,68.4000154724751,68.98872857075781,68.98872857075781,68.83138146186177,67.11940026488709,70.26221220886866,68.17578610364062,66.51591545760571,66.00110724685958,66.24182567084472,66.5571168784861,66.24629035602696,68.00892444622306,70.55999493038884,72.7209539836941,74.29136528629166,73.82135061453289,73.68081514244435,74.76503721173789,76.24375873140093,77.66095567596884,77.75984362656396,78.24101536915877,79.35940671004496,80.50067260272982,81.90161170936253,84.44706010399398,86.66728824450067,88.37989978805065,89.52940890352077,90.83902272393608,92.8016228174781,92.96731846126964,91.87995297628714,88.74366712414651,86.12778608121103,83.63282540851124,80.80442592665943,79.45838989879307,81.34325169893573,85.57966345745399,90.0,92.86243929229822,97.27049598092158,98.50353727156218,99.3303144628138,102.11321590212928,96.34023639233757,93.01276214590419,97.26054660835817,88.77460999708826,91.50133479697138,88.10571757493308,82.10745296391198,80.12002349164463,73.00672197853892,71.5650306864885,70.5010409170357,63.47347112346713,58.82434180513014,58.118660248835035,57.18042230102329,56.86535261476128,57.53474378403419,58.61085397251627,59.68031063538921,61.02708607019767,62.48472597724012,64.59228017044283,67.46024608556998,72.18778115562615,77.67354782634371,81.94655885046399,85.8505427535781,90.81185158553724,94.20537392665918,97.47351147566565,101.26171335588047,104.73738387155352,107.60900239704246,109.14041184564621,110.27073720832212,110.5559924494844,110.46532330660078,110.41690417878134,110.02891923919694,109.95571016297654,109.82712806866049,109.41631128865737,107.96084126030135,107.07099605719237,105.07253993073188,102.23610155532081,99.25403973244713,95.89810006410012,93.23971995785885,91.44412312470806,89.64410669402777,87.45000691731269,84.71404676466045,82.45581671246116,80.07904672298412,78.18818681878076,76.27768170954567,73.40389241842155,70.51850883743644,67.04927305587942,64.08026599062116,61.10134128354575,59.25537479250436,58.04565179098982,56.075825199712774,54.970630083445315,54.166304325448955,55.100839394763916,58.92421577462514,64.85897960279064,69.48248864836386,71.92318706482752,71.9606918866063,70.89017166604985,69.75341071656756,66.43772566650703,60.39159814616112,57.74137635137461,63.39026444708901,76.11885067900432,90.43078657453164,93.52963776464212,88.46659292640084,83.71110769943088,80.3294903559534,78.14704024327821,73.23073081591559,66.42042965104707,63.00187333439983,68.09809573111751,79.35629741336102,88.21006860108305,90.43322965201662,87.99396341763688,83.85044484775807,78.69006752597979,73.08044430205051,66.06734522019072,57.77306681698519,49.69964560004218,43.61296397859447,41.41049472165582,43.21008933677924,47.891217062239264,52.715673077233184,56.85301846227751,60.107573986417506,62.31433590957806,62.18800757709615,58.92475078374423,54.90758213581024,50.91989737145652,49.02565238561339,49.87390844287834,53.35074826690964,57.38080853116261,59.931400343554884,62.00416776668313,61.64341712123078,60.811362887963796,62.178634488460986,62.71280023716033,64.74858809531464,67.52387092584041,68.92551692312244,68.40466286584909,69.40870379342763,72.36300949167435,74.51384827132264,75.17354109994803,74.93535768167106,73.7105410151873,71.82939002553861,69.50540570581833,67.67647008168996,68.06542889645203,66.9072561975967,64.90491716522904,62.56027403937965,60.744300638543756,59.31674444267424,57.96081808176285,56.70235677268666,56.34061423516133,54.64340703100289,53.92268416091254,52.25610133652697,49.50976404659717,47.15651291155434,45.079515787801455,42.584859879014616,42.61083432412167,44.62057859685878,47.12656520666321,48.86074553903005,50.492373727430405,51.132228673903555,51.10111003762177,49.65023447829774,47.07505041875909,44.58684507750678,42.582425284461856,41.33576312416471,40.42602625944729,39.28938417409235,38.57649398136453,37.086506929250326,35.2963214233088,33.446725531264164,31.148589479829898,29.917433387671107,28.610465647818447,27.641568164613613,26.380672460866567,24.60428645212585,24.181053738072716,24.30451458663054,24.631791516214317,24.4348199100777,23.376838642836905,21.80142597301343,20.476486241182762,20.04943211634537,21.194081412841356,22.796532551758595,23.705132548073472,23.71265209888397,20.96476231182532,15.67359161211435,11.379952015258933,8.02877399337551,4.507814223563365,1.9051838972582598,0.7102878639611909,0.7073657373278281,0.9372694573844393,2.4691058588427244,4.6199217809069415,6.6036846331534536,7.224329635458461,6.838193357887666,6.935936597174219,7.696018682076319,8.844409861474983,10.69142371871151,12.127071873599327,13.813195617487931,15.536404428199821,17.169941798834472,18.79305652332127,20.02118858936092,20.479126701316762,20.619184680480583,20.66871506463126,20.518692737934874,20.48151982077318,20.219619408372562,19.45193868581346,18.60594650015008,17.444251806936407,16.078857112738685,15.217176513803643,13.93087203819291,12.887269951186756,11.659274780602054,10.425792029406303,9.198800978119984,8.16300734843611,7.197978014507763,6.182920095767317,5.042490163940176,4.1114841153587385,3.629164343430465,3.9741377004428076,4.1965909672738695,5.0319752456835145,5.6753534539184685,6.327322192830228,6.675677712335071,6.907733757419209,7.299821293597791,7.711856640950149,7.813038051793776,8.34863183127571,8.71898696638367,9.188797266909743,9.83516691498075,10.166471147178457,10.443660813003365,10.508984633491501,10.812511733400068,11.191392309499866,12.111539080684718,12.99459577853077,13.777255053980422,14.293551903453164,14.208228130825585,14.856353548589507,15.97682150538701,16.464893384719513,16.66778634866452,15.930293827923466,15.75378889756816,15.200209261617323,14.086754827324102,13.168182493986224,12.186089267231822,11.741402135633722,11.664211050931344,11.391343849447502,10.08754509282138,7.938303281616494,4.664448329715374,0.23778761530437978,-3.561577314749955,-7.238737318202907,-9.865802979694733,-10.427794617770346,-8.319233760314706,-5.171047877263819,-2.143169376931068,0.11835576417070551,1.8279910549743577,3.781659645386846,6.262035360437595,8.694167547127034,10.508005739188803,11.33200755219952,12.504367499585262,13.871014307106464,14.82972480267807,15.215414883316578,15.126894848849638,15.187340886282957,15.436639736535808,16.6888689891305,18.196380321052132,18.97993025410399,19.517147149696573,20.16651906145477,20.63102143365399,21.92054434543444,23.83187396128043,25.71696663499268,28.08497781643991,31.409007458065314,33.600607328848504,34.8884206940573,36.326852030318335,37.82928114017608,39.84555212924221,40.77680277039802,41.29734114335372,41.56908124155157,41.64160256722131,41.60093310139473,41.691368507250864,41.792469510834174,42.889634527496945,44.48514667591282,45.29083888437404,45.574375012646925,45.85086534762815,47.26235594563314,49.1711801170687,50.71764428084753,51.9427959763066,52.34797183350067,53.30567334987471,54.34816401643115,55.81391177601999,56.72513923333267,57.81371575251892,59.365416206560276,60.26764950888863,60.50505482593667,59.77228957341176,59.858653866308224,59.836435225041484,59.686144302157736,59.844629571917835,60.17993293277791,61.00513245032751,61.315578301334206,61.53045015523588,61.87787935410297,61.85837333402284,62.01748107142821,61.64655230218162,62.36361949051833,62.344197699645605,62.17594731735262,61.33329777319003,60.08083824866215,59.47544271498889,59.41618208448044,60.60396985405701,61.64341712123078,62.68674788507236,62.308460560689696,61.699289632753,60.63551107117147,59.869038694752014,59.20889821674397,59.41069810123065,59.501651272080565,59.71506158524153,60.55452524135195,60.605541305086106,61.41076353561476,62.55348754217973,63.55083706380372,66.35569091803272,66.3486973725275,66.47684267555667,66.92752907051702,67.65786428278027,68.88015976896538,69.18064123173613,68.36209158445344,68.85198686357906,68.79539499529162,69.32559975881762,70.40774890222296,70.02683269200013,69.01214320447367,70.23623568265408,72.73880163222601,74.73433257185286,76.1100393226243,75.93464830629514,76.25338425658622,77.02311619623892,75.68439282343581,74.16275839691082,74.62902404171106,78.28093393933706,83.57430533679849,86.65314083429296,87.8705879399848,88.98103590267309,90.6959115699284,90.83552665200297,90.12136480135396,90.86062528466272,91.3493536802763,91.9791952258868,92.73819127540276,93.69545510993983,95.57545616894699,94.87598182603624,97.44370896658049,95.69575402984668,93.88294635250823,95.41186926032792,86.23599499412296,93.64255564256777,88.93415595558534,91.38492731909814,89.7703131883794,92.02140799582429,88.95070305842667,89.2432863307743,84.1118615805983,81.61035330332587,77.8581389074634,74.48090985848103,74.12953284391008,77.21832447357347,73.65378104494465,70.41302831772468,58.58511106494571,53.069450872995695,51.945139614516144,54.535761897267854,55.81887511269024,54.63753977675551,54.72917479473212,56.94202850593292,59.73139401775452,62.615355043763884,65.60057848634204,69.28144932197219,73.00919876511071,75.79921408956358,78.9024914699006,82.96332837219153,86.67133228788713,89.66028341189502,92.35168697443184,95.0743078268926,98.9981180629494,102.36904036496098,104.62084990772031,106.50852314972147,107.21913270442784,108.08981121782664,107.85894095834774,107.15745119125302,106.63757987301668,105.70537598310337,104.49829019614035,102.5038860578247,100.07552735322791,97.25534261762867,94.34469567684897,91.74985860127113,88.835567480323,86.06273194908181,83.05806695561854,80.17229147380911,77.38858833909522,74.71674129926096,71.56505117707799,67.60299445069695,63.568617150214415,60.60040019942716,57.303384924286185,54.65599360974279,52.910440433864494,51.51815131230404,50.9099768408547,51.07477370647537,52.39815009159463,54.87325588055568,57.947226715302584,61.89273590110509,66.85796359780312,70.51553957454239,72.9494232713841,71.30447077369101,67.62608981067618,64.51307762631022,62.71878096761879,62.443127511997126,62.40689595625253,64.88218093570481,76.01702281032685,96.11553850122226,110.79666766633224,114.40763195111556,107.634438928427,95.71063641823321,82.03616302093081,72.19146306741754,63.70837983383743,56.02611613802947,54.16866151318761,60.809715580892465,74.35778319426989,87.58761124080014,90.56389326436816,88.08073431491535,82.66833404717012,74.78303685002464,67.40589906075913,62.53449996126961,59.81945269726552,59.32546961806001,61.1497385089725,65.05386758687254,70.41500547522918,76.65329291079462,81.02732841639138,82.05999736156478,77.96157995281045,72.45779307044263,69.82307925587195,69.46200442527771,70.51179864561523,70.19090557654172,68.03377794776922,65.41725386100698,65.64358381400018,65.37203132588401,64.27442790523958,61.97550093005815,59.21169374902078,57.511720657006116,57.6616983468141,59.288970834324715,61.560826782586695,62.98735264356485,64.01865307524832,64.7120654719092,65.59860388465468,64.99583711504789,64.20401141676611,62.94523418348107,63.72954490759093,62.66977597303774,60.161681540182194,59.10987432782909,56.43034915619279,54.56014432895097,53.30187337117462,51.77413546088239,48.54472945915388,47.686390887590875,47.36485091857149,45.49817952733503,44.26234506046645,44.50611613378052,43.38190556638024,44.1234841800006,45.62615644187893,46.276350760639,46.44291418224374,46.71841267723365,46.29538370558746,44.71063024392299,42.3776007159685,40.34497097930707,39.21760975106684,39.353300207320686,40.16554187758918,40.459986903260834,40.100869791960875,39.31838598967161,37.5428929336507,36.08357975380874,35.847670205081,36.0028365439088,37.24901651072862,36.958778842249515,36.10011296751754,35.5377191422875,35.160421289960965,34.74875297674562,33.40226189769103,31.10431473239961,29.80819972411911,29.693820410347364,30.26393720014705,29.40383519611841,26.125459526312113,23.871920107935416,21.488789669392382,18.790803838735272,16.848655423138805,16.068142188417728,15.294719418835252,14.5874117604567,14.47741759551234,13.181985521387674,11.513844179163074,10.23161929426082,9.655015529652115,8.577032773155837,8.096988489138141,7.997460843902206,8.130089325569713,8.146985733942543,8.991262986580491,9.59802059359609,10.284041098093386,10.81643015384802,11.422334468772085,11.643471475794664,11.42003435985475,11.35371057087741,11.027694278657618,10.988646671202623,11.64922481732985,12.087270780215796,13.106388564850915,13.595542135185335,14.16606379434988,14.94523700665472,15.604879189351763,15.990219361217058,16.185852970465312,15.975473730096319,15.61253113913814,15.748406310347042,15.672048250950011,15.565571394136109,15.458984184902379,15.031458818887241,14.554603378323758,13.677292342571251,12.528798036397955,11.423510758271133,10.02153447913096,8.530751749172541,7.302687320386654,6.286882881881321,5.578121411146579,5.336980387122638,5.3482675996911855,5.5546783273919065,6.115517131919292,6.744290071235141,7.270108883802856,7.541106058036635,7.739247053880944,7.039322922406022,6.1732706891237985,5.418071283322201,4.892281207969365,4.444694812089094,4.864510470111288,5.139159852804607,5.734849509035699,6.474788147240465,7.426137509277319,8.232469918273212,8.655104842375463,8.935626193495137,9.558842410093554,10.055181765361692,10.335800171404168,10.449456434246127,10.149166556942317,9.841101464949949,9.062890771532935,8.923973858681975,9.934778505852902,10.416869669155375,10.940046079908948,11.137968640402375,11.439765357591053,13.144831252565,15.178251610841887,16.940623278004022,17.994717909948868,18.77615685871159,19.76130550360917,21.037481618635063,20.70654239047934,18.727644487113896,14.302590268604868,8.524809892748173,4.094724127009526,0.6740091140087933,-0.28369609875001933,-0.2775140987436696,-0.3897865325645945,-0.24701180741949705,0.8514908226583469,2.1038418583357394,3.4336704819836683,4.763679139002691,5.921417890146859,7.2889843229123565,8.567693819076434,9.821307750637104,11.228156425898089,12.448628255140394,13.671338787174335,14.616269359367145,15.748406310347042,17.201070832447694,18.33006855978592,19.741600147885965,21.580651835195123,23.045043833436747,24.27074762518926,25.73068813824193,27.116838854055704,28.503425923473074,29.273942119625186,29.6323737201609,30.627659742107888,31.73351031223383,32.47958442486134,33.45006363882671,34.48661424533847,35.95055320650664,37.631290364448816,39.662081109474634,41.60023224399687,43.6062195811965,45.13644515537887,46.34472288646393,47.20514977551212,47.984894500226694,48.5929493935175,48.99090662849733,49.791643812840086,50.86835361973244,51.2787083401726,51.85400415967738,52.62752596777962,53.8983047435849,54.93326197893036,55.30489244954623,55.61533328748821,56.61528963223095,57.53651495249443,59.365416206560276,60.35558846741135,61.35732627306438,61.808729643833495,62.16598305953784,62.427473308119914,63.248961760106454,63.95491839189719,64.49050949037158,64.44845096549805,64.88514411469858,65.42159597424066,65.58310205358467,65.73730909568626,66.26271228308369,66.59531572602454,66.29225500330575,66.69511770774645,67.03442103089571,67.55483198128864,67.38942776528867,67.33296506765363,68.0824705233999,67.25277435658273,65.78980497520696,65.16195586886526,64.47032484529893,65.06156845357091,65.3615916382189,65.46999201619172,66.42957868200895,66.08992859395268,66.23622373587867,65.97211849094003,65.81859425732522,68.12740019402744,68.4841536088013,66.88435813420926,65.27719151003603,63.92696931145183,63.705198185345886,64.67097938829912,65.61506060259285,66.397699656013,68.73090359054554,68.4852248102618,67.76091074463743,67.5689974358647,66.69511770774645,64.64840373059656,63.682930769924404,63.97496663744195,65.64698018333782,68.69732753081215,72.07206552927302,73.61048511599472,72.99078753986599,71.92997252661344,71.52825998145184,71.34212604454574,71.41503337504315,69.64853606790432,66.40282073509988,66.49252648443309,68.36727622570164,70.6175420338698,71.97351024091111,71.9005389553275,70.37777587420227,68.78594058015976,68.68209675152721,68.33252071303492,67.27781021417809,66.48207715488559,67.20183186837153,68.76859673500071,70.4371822790834,71.79606518712875,73.00283447255974,73.66971388126856,74.99505369691755,77.05598971015566,78.55893020528298,78.79704356221927,78.42111270599003,78.65021554557879,79.30780254356755,80.4740257782958,81.69500318790334,83.82477341206182,87.47386773252408,92.09297077134268,96.89666896048638,100.23478869731018,104.37399222353257,107.34188413070886,108.07129583976362,108.63691690437551,109.96475836044505,111.06894368085311,109.54011604700487,105.21457310922546,99.29122282555515,93.76101866871947,88.57885531909355,83.57126115649365,80.98068320868256,81.9899903890592,82.38847311203659,81.68560913887757,75.99879865501404,65.70741513817887,75.7429557406231,79.08632593525448,71.86385202064747,69.06869551213853,69.98490988418617,73.1949624169261,76.33486833305433,77.39857269455976,76.98178761474038,75.98765279561098,76.74823139559011,78.06357456635928,77.17723289730652,77.4600781567008,79.87532226581463,81.74580158784778,84.59166978418719,86.93955637569817,88.86102400964126,89.88611477205139,89.77259207265237,88.99297517938533,87.91542144949523,87.07815792414043,86.13598930127115,84.50353848496259,82.15768841613294,78.66942319567605,76.59309322574119,76.64104374116052,75.66237523651475,75.08194084543614,73.99751981274746,73.10263625252793,71.95439669723336,70.78735500298075,69.3237963914817,66.74743910271283,63.84812402851296,60.15550527553487,56.58174263612993,53.3161502748207,51.16003092837076,52.17089954853056,55.27681204954978,59.990516534237706,68.53232681420295,78.83650035142544,86.34780345630062,87.40765170992323,84.18750182630427,80.0652215713237,74.6044785654417,67.07570230217854,60.422137386643875,57.77306681698519,59.15579115606043,64.58993874985045,75.40229797390424,87.82378812536855,95.45683267846815,96.64070603078687,92.3601171294518,85.9515477879244,78.48129915593968,71.81277496034166,68.69072141575235,72.97204001368321,81.09518736587466,89.73652063751632,96.44156806971363,98.36967398329286,93.75381587665919,82.96985139428115,70.79080114857777,62.59623802071145,57.53751657046127,53.45816802619544,51.37287603012372,52.5051357465566,56.748341789622465,62.852577175389904,67.92139606279356,70.22767896995875,68.99119746593948,66.30073223948015,61.606980887500626,55.06451084385532,49.635415903014646,48.95518759790138,52.832316059405535,57.52879336574862,60.720364800331794,61.640506303128795,60.33567004947346,58.82749333620702,56.34107374007443,52.86142472756103,50.29446133385991,51.28691707570677,53.38240836664037,55.29034122151695,57.396292598032844,59.59325241552685,60.12614137622275,60.5983228862823,62.34911765575653,62.91876526340974,62.2780738864,61.4935030050423,62.821435182120425,64.67334437927659,65.92829119659214,66.07557016937756,65.3482374469644,63.01519132889699,60.804964408536925,58.56561412531615,55.30483491208259,52.17379222963479,48.11345063036611,44.609129588591436,43.38539599311263,42.65497039737263,42.245387036671886,44.24219403909265,46.30723713680454,47.65210006478765,47.48281029897757,46.441590941425815,45.75580612090938,45.0,44.31885568910656,43.643219049457194,43.562276866454084,43.11837993891174,43.20072680910718,42.851446907154035,42.181988717855646,41.265340305542495,38.626366787352254,35.22280391810307,33.51100782548778,33.3925976258284,34.59528149868743,35.818709662011514,37.146699453816325,37.04083026059039,35.90972871861194,33.57369412726949,30.87497056334122,29.074458244965133,29.084411864103735,30.892434332950845,32.51193939716824,33.18196329577272,30.982318481693046,26.61330934316848,22.35685896292114,20.4328530525859,20.84530220546172,22.659362317636027,24.57258347565576,25.914538744619072,25.75946653299414,24.381113716191813,21.780744006364007,17.347142269626975,13.118696392216313,10.422070036962616,8.601370998876607,7.743739406168852,6.978684967516744,6.456638229821866,5.594792778976194,5.08983250721607,4.363553671300741,4.240599623048566,4.601406878778851,5.338201721500158,5.643358720009847,5.451080361729355,4.859656458106047,4.802474910646805,4.872033562989137,6.1957352156844445,8.379590638930482,10.419356320551778,12.102810477026543,13.811357549838212,15.163366730003986,16.214174415270833,17.394634694674725,18.399681936688065,19.653830548278048,20.645482088798815,21.15474414923923,21.4983307146087,21.70054062009271,21.740100290348092,21.141223539711124,19.916419731542625,18.5775034628075,17.069297170400855,15.756808272816022,13.980279324161684,12.60414263231559,11.172432367380239,10.02153447913096,9.423286850719148,8.755214125731541,8.316916631451745,7.84095318009202,7.421150755446372,7.359989204939108,7.517239107420323,7.833426334666011,8.29476460110896,8.587973967057337,8.99056416490678,8.954835712558863,9.067722224830604,8.919373543570114,9.067722224830604,8.912667424649173,8.359146426754071,7.586917715369318,6.833472805217093,6.392415040096995,6.300851453032875,6.340160166694938,6.961698605645132,7.570906051585136,8.501291155588182,9.754282509522513,11.26419673841781,12.40518791470772,13.59699400144981,14.66854294657563,15.106281187182937,15.433428466640738,15.304950357066156,15.475275064646087,15.295612282752638,15.468321895906529,15.929398579990885,16.363167602633744,16.834472698396812,16.80046430145065,16.429319376517842,15.847685886875091,15.234474858798624,14.901739700817592,14.93141154535692,15.731986313404452,15.778414192331857,15.646474132811163,15.318793893379466,13.69002062386529,11.390662859358818,8.250891218323702,5.174930183127859,2.846636853550407,2.0114283259593977,3.3986503211877506,4.179134390211794,0.5196746726395288,-8.076734365062025,-17.790388811639,-24.358542331689588,-27.00129452772568,-27.7233577794261,-26.722900011201844,-21.4516676327289,-14.788655189451195,-8.61563508325997,-3.273517048567036,0.9655456854981488,4.02365916071135,4.8621998114607425,5.688852869732311,7.616428702357103,10.234809194238217,12.540981875990719,14.498290414531688,16.237812950287623,16.932105311929966,17.514744708507518,17.930914377587914,18.50137760696029,19.33478738604369,20.01022151781018,21.18381482248139,22.36255756841254,24.24743565242035,26.375293299646973,29.3751191239257,33.03728725405686,35.82828096633153,38.129182385195,39.780740998554194,40.580418203772595,41.17685051581503,42.50442706544325,43.488926265708315,44.794189516869125,45.54565630493451,46.014534850894705,46.895618328543634,47.29057966682772,47.72629615910204,48.78755726575797,49.835097156347885,50.861023670792626,52.5509653640027,54.00046867118095,55.32309688415054,56.41776263602156,57.15281730218634,58.30841908659467,60.1569024103764,62.01505094568827,63.08348071516044,63.47831487615489,64.29647238625098,64.45497564941003,64.0691662825884,64.283710836605,63.52083285650029,63.52213905468445,62.90032403324294,60.98478595551537,59.78075601292426,59.80502906332731,59.356324716176196,58.997616985848104,58.51504684341693,58.25029603522448,58.50590980291381,59.92563474112333,62.283430706955336,63.83844531816271,64.57505842721086,66.15317909646517,66.08772256062437,65.59606700206072,65.85444590753363,65.4973048822117,65.69196652610103,66.67856415434433,67.52431214267615,68.30725959681762,69.29231423749663,70.93218822742894,71.71563054028086,73.04749548018529,73.85568781595042,73.97166605163648,72.87047670469278,73.38271444777608,72.89728520819375,69.96416573879995,69.53078163790852,69.35636215775062,70.68609131622878,70.31177223916589,69.03652401080514,69.11098940710151,68.3177418373391,67.91959137352976,69.48744970107788,72.50552499885424,73.72987770126882,74.03756503589085,72.22269676654398,70.76672575422178,70.88483656247301,72.24619417354083,73.50847826856388,74.5738286072378,75.46113366047881,76.79449989850772,77.60459870529357,78.20655169445689,78.78610159173697,76.19443809731884,76.56387952518658,80.19687796716323,82.5955518698301,83.32012588001732,82.90812558682133,81.711497472789,79.89073492082416,76.80250517878258,73.07248743216428,71.61117306649568,71.43186517836001,72.19465814599228,73.58925333719706,75.13677530740412,76.63308439257278,78.20214249927878,79.50132484962703,80.86482059304669,81.51919910019396,82.1497535932828,82.641870815155,83.29013335374191,83.3440540795251,82.80471541459443,81.29774990099452,78.80486548351992,75.91645406131839,74.09482736039737,72.51838518711213,72.45492093256317,72.1745327567882,72.13591604273387,72.41836263998532,72.97771144507571,73.01632888283832,73.27527515780127,73.17471555146889,73.28397360134748,73.22537555570722,73.11617896862664,72.89729111537291,73.05402812843214,73.86933808489418,75.10930954087937,75.96373965746864,76.89860785283463,78.92808692152718,82.351725664728,87.18026650671601,92.05544525025188,95.98156214628274,97.80348376136672,99.82453686231719,97.539485328236,100.7842863892699,102.98162473703809,97.31645491904456,97.93722703657208,101.78383744025939,99.2258076601585,103.22583968054741,101.30989674698824,99.14163313033713,101.53232576730898,99.84580646669764,97.6418360400391,95.52379118211782,93.57635159672445,91.90539606035294,90.11016194479923,88.90456864751621,88.04374639928129,86.98721702411208,86.0364267405678,84.49321414528097,83.28377247406091,81.77464818717205,80.08502493514271,77.71058623285116,75.31561844360017,72.32036843055452,68.48314478588615,66.23108311366128,65.3644687794629,64.94486357196422,64.09896220429683,63.86353886840876,63.10099592830809,62.57487959813678,62.86244962361168,64.39780967597851,66.57134157855788,66.78717937790844,67.12481788559037,69.38081491995806,73.41718603733179,76.86234808589496,77.45901810366657,76.26128628891729,75.16100516465525,74.97644048915767,75.45766527042474,76.8907757634043,79.13918011693448,82.54976209073337,87.46251999231943,92.67854815278592,93.86703713759684,91.97891853091276,89.52452765888985,85.4260328720423,83.7394280311529,85.8623617052806,86.61937045106434,85.4356069969078,86.4236241650086,87.0492480551171,86.95019793653786,85.51074057661118,81.71768095044771,76.19640426682014,70.65926525199275,66.04939591971747,60.366681600062876,56.707782299524645,56.24863368618422,58.580907533746235,63.08028762661358,66.84765633101588,68.42344586142943,68.86480274564322,68.6191772542959,68.83492579689928,67.66099853884243,67.35169611706341,67.70526252799098,67.3892016135177,67.48733677886932,67.30041812989656,67.7704126870392,67.2455380869124,64.74279218619147,63.329410807137265,64.61390479108744,66.07421544141285,67.28819401269632,66.52477580488402,64.19885738708939,61.94710337540179,60.4955484676398,60.11238781806676,60.68686466997974,61.38951423137922,61.933471419403716,62.56197960652515,62.878734245521,63.388071796794215,66.28545584158869,68.23842640760091,67.64965363030889,64.31935650039014,59.356324716176196,55.87662351271633,53.221922241045846,50.538154046204575,46.60753050507974,43.19669786059831,41.081772728712586,39.789592127339695,40.667725644669325,42.61064749500901,44.84469576853007,47.54151269857185,49.56527354467468,51.15311776641095,52.777630717065364,53.34392566600792,52.44338319233227,51.32450559843126,48.608508590211244,44.69844717939936,41.66026928389076,39.708526111032356,37.50209221502354,36.3559080694767,35.52438404130143,34.67345691347249,33.34814288276166,32.959426107160084,32.611993064015024,33.38850275406035,34.09077235422395,33.321167804573776,32.630271866890624,32.805453159757285,32.6541962425726,30.98122154551832,29.592276530001154,28.71028715989427,27.690189118747963,26.6117369722504,26.057604846145782,28.56889495280572,32.697285915183286,35.674186826945146,35.22280391810307,31.250110853717885,25.906559158240672,21.84349874702695,19.811511866176843,19.409482285182992,19.23795106534575,18.189010781261484,16.688486706902747,13.68018759945304,9.890051697530355,5.9256425600160165,2.8566751627184397,0.9148238499921729,0.22922718259865946,0.1145683999047907,0.22876972731440187,-0.11388522362058234,0.5729149416728474,2.623291421452877,4.838320948143721,6.151881163313546,7.224329635458461,8.40213410854235,10.204002235982639,11.965888707704012,13.72361515091584,15.163366730003986,16.610876871057126,17.24516561334209,18.327445098916552,19.17900074065922,19.594020332183153,19.852377137266195,20.480382461475234,21.250474688873783,21.937169113712166,22.69203867848016,22.869183011712995,22.570834046153195,21.44058340224491,19.587013808575062,17.72760189838021,15.898860637011945,14.663406684340835,14.172311352376104,13.630254605643135,13.30453996713195,12.589832560372873,11.50968302821477,10.682759968556057,9.311761731897372,8.5707467483571,7.541106058036635,6.938983429396045,6.45450127299741,6.555602879482461,7.139304238643393,7.495829370463114,8.09752490033898,8.587973967057337,9.09949600693931,9.057861026461362,8.917237078142152,8.873324018758609,8.299582435294768,8.096058762127768,8.180961641204357,8.400722868393917,8.854942813078182,9.169864878738366,9.790395646055066,10.23161929426082,10.806136770973469,10.872212657660144,10.73492954282842,10.452747596897172,10.823016362030456,11.681411286756225,12.83559873990723,13.43612108065724,13.578368434096834,13.174965622302917,12.918845957316433,12.878110810333679,12.255480021732527,11.621403463781983,11.350486063720076,10.361303201890014,8.837010761125889,7.616428702357103,6.749172350812286,6.6118650008894875,8.33367591012802,10.225727980755783,9.920495289360462,8.646975562120444,3.8140469827575623,-0.4565300542018833,-3.798744233713241,-6.474788147240465,-10.741099843389327,-14.879758767143517,-16.513011935292926,-15.512432649768932,-13.246702073141988,-9.851338062377144,-5.2792547487967045,0.8286223965892395,7.110346314662346,12.631403619202018,15.414636421094785,15.885545350497155,16.018246474284645,16.209041698002974,15.368424931293745,14.847950805601837,14.896762766926518,15.283259263905524,15.404486064917768,16.359218605232318,17.166468862150897,18.741333663832197,20.859210524366784,23.61075755617501,26.279070562002364,28.543211504219435,31.08880680497152,32.9507746681793,34.83530933462501,36.97002893345277,39.31763788418277,41.70914802605365,43.50190554474936,44.08840848257713,43.696531799021564,43.21867638413744,42.80793166045117,42.92999944908697,43.53835137762751,44.23608871394841,44.725202814248675,45.682086621686835,46.8519885431421,47.77244402125139,48.82345721391806,49.98534695994481,50.696110861929014,51.67989640639056,51.97068054189425,52.758617916609225,52.88318834937461,53.580941792317496,54.46228482655075,55.40190375256547,56.851209095952896,57.568346930501505,58.01637421581751,58.947607837348166,61.50701038667954,63.292175901808506,63.62470681767867,63.718608797178334,63.95706986127204,64.9637463778149,66.20276886817308,67.36321208223158,68.30157885498636,68.6566044023217,68.84893886664085,69.01950446022299,69.31159575593018,69.62965099746918,69.94902134805014,69.8142069449879,68.99486993203372,69.97794797094653,69.83156249430017,69.61744386265578,69.20184265039886,69.47117886989176,68.63409131672043,68.5719494757633,69.16169955025688,69.83648814594972,70.52486384335629,71.03722199785479,71.36112841163798,71.15872077390989,72.21155277689223,74.12515839681603,74.65468726208697,76.92848065360279,78.61609289495762,79.80573209373931,80.97683022126756,81.49870891111104,81.38790328694373,80.38603672908766,79.75587620382677,79.8949317688665,81.03318011595908,83.17076373202514,82.7612622250582,81.297760533042,81.2894546837953,81.29049095620277,81.0210365889244,79.6071170684298,79.80573209373931,81.95846434183596,84.17617622843751,85.30998999277143,81.45095105720863,79.32850440001046,79.74883331541803,79.86689874355979,80.04097722552176,80.90000928289325,81.41874900354263,81.4891857573357,79.8457430436791,77.45535357330293,74.30034738066195,71.37378568446893,69.60702418617502,68.91805014570812,67.91286233457099,67.92087302127288,67.33689412665942,67.34068808468398,68.55986779046133,70.94756145531866,73.97703606139939,75.88206469941794,76.69578496561037,76.94802109631016,77.68922049401466,76.37991846946794,72.51990992388036,68.37619525273136,64.4059569790602,60.34436738959768,57.19104329205908,54.21372641103262,52.51819488306214,51.74557140919842,51.88441679918724,52.93101584692202,55.22398072011289,58.29439624193754,62.66076050307759,67.20109962334234,71.76854176407778,76.53741543134497,81.55147829503328,86.75839594549429,92.51227934256087,97.19142618222436,101.77711401014147,106.90924596078007,110.95794847651977,114.65759352859253,117.3776613334202,119.24480440010358,120.60217085241638,120.92300997998042,120.98441680294027,121.04654319486228,120.85962417192849,119.45740655678675,116.72891964099047,114.30452943065751,112.41211120138557,109.76886529970183,105.73499018386629,103.47529866959911,102.56177676013657,101.73608166461685,100.75704676442551,99.14386457462037,97.73003207341239,96.49430890715216,94.61886592118633,92.84663692111938,90.32250795185281,87.93909084925528,86.38269148102223,84.2894155185686,82.00881132969086,80.51983433335398,79.11448911951727,77.79953981392455,76.20048884549584,74.49895936050738,72.4321051445723,68.84774362389128,66.72711129033898,65.9367811611514,64.99363064082472,63.69726373311336,62.882266869739254,62.65013219702508,62.92792837328471,63.81322979455002,65.02092719015751,66.13359324423658,66.29442563160642,64.79122870832457,62.18671841571471,59.57809835053452,56.421164429228284,52.104086127517,49.032485327808,48.98117924368306,51.68594324237978,58.34068255261697,73.10781181911884,95.9755531371621,111.1064067889993,113.67171872117942,108.218266607053,97.92829370194288,84.9363396679371,75.28862484148353,70.94901698110962,69.685822176417,70.61551671448699,76.46196149524228,87.56090962641899,96.4855697408675,101.51385493389247,100.68122887531615,95.96301144587899,88.84848225356617,81.24654828489483,74.36536498271617,68.6866743010264,64.70903657882278,62.283170668109214,60.56456781083026,57.59426291304025,56.003494241365175,55.039256403958895,50.574390472354445,47.62812457274576,47.164827311375454,47.241709084532815,47.795242232859614,50.120311212837144,55.13524961340623,59.24273238081783,62.40786747087063,63.37949394640128,64.71297026897062,65.52472721212264,65.35734836703521,64.60067679710843,64.01470700777742,64.32316298021573,65.59860388465468,66.01796479161537,67.44405283640721,69.34805617321811,71.24299796657797,72.96816756299586,72.36300949167435,70.96753729652322,69.28249048814465,69.50540570581833,70.29056440689872,71.56507713176157,72.09696932604683,70.76504315000405,68.60618295957622,67.65576378536606,68.60254520461277,69.16267446751822,68.32652650282486,65.90265083678788,60.74008482658591,56.78691223904793,53.88535575829255,51.86152846952569,48.781997468332946,45.248765365008474,42.10036108414516,41.51669846148447,41.98721174109962,42.58285667515224,44.32990536666928,44.260162597873375,43.19474671459207,42.3447108221615,42.736176408823155,44.16487693523708,46.49870740119168,46.95250893707547,46.03294317501216,44.68345197169859,43.664080495679606,44.21088449024852,44.20424618002261,42.974845693244156,40.61378006771757,38.51692553909832,37.00646859231156,35.82742114760425,34.8164363336853,34.139197429671164,32.83498378833408,30.597776229219072,29.876002580119234,30.66541142786311,31.34962607063547,32.12281114572442,32.064009781993015,31.51960175944633,30.166688581535958,28.254276049748086,27.167653524218885,26.270455411052986,26.042929475831613,27.394013681112163,29.85901426226526,31.600727993934495,31.5042870599371,30.010095254684835,26.71143402000176,23.76158313707132,22.004777176681884,21.618587556123888,21.084990688738085,19.35895005701288,16.808643640329553,13.531684389897222,9.825905773195084,6.301647284685173,3.5835618806430207,2.0618000223421222,1.5975203932775621,2.2545713346222898,3.26724840616845,5.376701301204782,7.384037868890046,8.317661425860237,8.74620261692717,9.406688255272844,10.63376574354586,12.452977921563077,14.176852334213208,16.427910220966442,18.574836920596997,20.315603973350147,21.366287624607352,21.483307511341142,21.00675834700457,19.65379571739912,18.502211435268308,17.764826839403323,17.435719422336227,17.764826839403323,18.031937602333212,18.165930322491803,17.720100205841955,16.91841963433901,15.900171536712094,14.817006425784017,13.656594663879579,12.56536073717705,11.685577965518139,11.153040952253338,10.81643015384802,10.366350933645434,10.387016847457188,10.120637487267414,9.612099948784795,9.126163912239877,8.178119243796722,7.969642247545149,7.872714085395158,7.872714085395158,8.017128505839812,8.146283802105433,8.502504573982428,8.650084790410245,8.650084790410245,8.719758557932925,8.396760646095952,8.04548721085512,7.666815550357548,7.732112240541798,7.954879874211384,8.76516922952308,9.769736007718867,10.77854725586047,11.1429041541887,11.758435650516116,12.10303657578962,12.045668704736324,11.882600025235144,11.900615746285537,12.013891428570288,11.900615746285537,12.175902839979813,12.070176416581416,11.749064777382303,11.402475523669297,11.077751778624425,10.890029942264393,10.862903020707504,11.144674487517948,10.812511733400068,10.099152327879949,9.442225879193098,9.462337437500794,10.315121722906872,10.57793976356816,9.77113899092798,7.255059647698464,3.5056702586540225,1.0512214584907438,1.3589287609429794,3.023412019646877,3.256397395844245,2.852233562010601,3.523065174615118,5.721520893487026,8.301708330794051,9.423286850719148,6.688587163088526,1.728273785875031,-2.2587278803860618,-3.9592358721471443,-5.038260177298054,-6.324341586516606,-5.9155861093408175,-5.2640427958199725,-4.00777868900598,-1.1597204157652423,2.3578817520522204,5.304318683179827,7.004982247861831,8.353636384718051,9.567836053092815,10.68691342004683,11.633603838408892,12.133314025432139,12.396603329924186,13.762985755228916,15.451987091129666,17.597527273630245,19.95510525149837,21.618587556123888,22.285554907965064,23.19860226039491,24.507428681460613,25.976959381047024,27.501787200986954,29.237258631915946,30.944892947351452,31.892826242657414,33.09267168501082,34.44612993431827,36.465702871077994,37.87499050755669,39.5763022115321,41.32424744914285,43.21867638413744,44.66013081173787,45.68041300843927,46.71902906058976,47.51994651860537,47.82711938048753,48.28271948062371,48.910364239370445,49.533176367352254,50.51340940022676,51.56785810019316,52.224317430262815,53.08937280470722,53.8167388579178,54.35711872472762,54.63753977675551,54.278232038908044,54.05195296839743,54.07381845125582,53.79906995631801,53.804815948194,55.00795348915171,56.08833025963667,57.27676789867319,58.64552827498235,59.62968559411017,59.877757147589776,60.48687857947421,61.42931286960594,62.25092653492799,61.95783111242966,62.39847938631149,63.0996006328183,63.72700238061609,64.57473612972139,65.8229623217295,66.28734928462742,67.02385393650404,68.00892444622306,68.87284152921613,68.74367306520757,69.68477829290784,69.67289647018472,69.40324641293755,69.49860661235428,70.00685694249817,70.65926525199275,70.99015889183144,70.78559597487607,71.0111509803841,71.80244757096604,72.36074193536567,72.56315688797207,72.68365299672294,73.56759851984977,74.91261333328345,76.58957159557153,76.45959111953094,77.11077638880626,77.55490187859009,76.7667583442299,75.90217795275431,74.31408385112704,75.1916053077067,75.46557097597133,74.71095707838947,75.24333411897676,75.68254767472007,74.82288368189106,74.17483703060473,73.58279491212178,71.49033559008572,70.49092536923165,71.59976047125042,77.12188860422887,82.17375249098856,84.17595905776952,84.35806988333174,83.2494202885497,80.44226998002625,79.75869154280781,82.5955518698301,84.21099651181133,85.5180793191392,86.77348421723131,87.4976966582059,87.09946544003478,85.74613476944222,83.33755852076544,80.07781226100086,77.94010117663414,75.96375653207353,75.01612159751913,74.27223185763543,73.92893540872397,73.38331547394154,72.9664305565014,71.68203739264375,69.01790544439349,65.3184326336046,61.849971688583985,59.82211431660811,58.67376914265499,58.01416462987368,57.41634192623884,56.38862398279902,54.81705058533864,53.086689853076784,52.411514259170026,52.5678104616492,52.933472565377116,53.13009087943511,53.88667735413434,55.42416163914542,57.88102086862839,61.5838514113108,65.94126355229658,70.90319641998674,76.44874709242004,82.37893936342024,88.01424500370372,93.36648101280592,97.34531013393773,101.04633867448817,105.01043124277385,108.46994240607069,111.23355679756159,113.46838483644245,113.4813559414566,112.85974366205235,111.35741363988748,110.63352981386883,110.04097139503902,109.05966403241958,107.83106423353692,105.20236053954567,103.02149045923746,101.21790989354211,99.16233277577449,98.93214927501465,99.963817654291,101.62438339959454,104.3972687185898,106.34135666275435,107.20588008385232,106.96436795301985,107.16994103451896,107.15524746243818,106.9842457421433,105.46912914552905,102.33117920739653,98.9928281399743,96.10197792804233,94.31372780393939,93.21951335690053,91.96297211416493,89.88833483495635,86.47693465110774,83.18943406772539,80.79153534234334,78.7811687497206,76.28882655633143,74.63838123400708,73.50471046045648,72.67144194564347,72.12132477663918,72.4228374039485,72.82230447162894,72.63920605684653,71.96851956546269,70.79755096208228,67.54494113984192,63.22633522999523,59.06247486548894,55.51365677839038,52.527262393067055,50.64461463948637,51.61127803922443,55.23178732782964,61.755788040001406,73.41485575039015,86.3895880588691,92.69046617172332,92.39504701643642,88.28504913307795,80.97683022126756,71.44739263011076,61.764467613935736,54.121764618640064,48.77472487678809,47.25125250934349,49.34417566001888,54.15763636675014,61.24767490637658,67.8296849381996,69.4160919449462,66.83255868283756,59.81727579104042,53.34794695652888,50.611357872781205,50.78143791421372,53.1300662907269,57.33117945711531,63.37807454943109,69.19085747712977,72.99623308098161,73.66971388126856,71.5650224902404,69.40527149323144,68.36552723078886,68.06903665295138,68.71799530501633,70.44017453342674,72.63052995647676,74.7787489362263,77.1285542175351,79.12853685283068,79.6627296328565,78.02041895252432,73.65627149592493,68.76709539771505,66.58155869326393,68.0327897265055,70.3915680937203,70.51553957454239,66.84693409615139,63.12183949626671,59.693376132752306,58.03116929886081,59.58046592432661,62.096961494686134,62.86013314387736,61.824640114455846,60.75121256470253,60.88718084600158,61.843801267594884,62.86958719897928,64.22382310257181,63.385266086343265,58.960037474533976,55.72560902852525,55.398089245811995,55.21686902017831,55.12179996223821,53.31033093767746,51.892477230655075,51.84910731708461,51.9375575916439,51.53330337337501,50.00757967155242,49.289116104472185,50.15076651026482,51.538311302921485,50.83949120821275,48.771354805139,45.23907796987086,42.620690282540195,41.995491796841414,41.79854169900169,42.38343708225091,42.65497039737263,42.851446907154035,42.808659530491326,43.39669247880384,43.613479548544646,43.96645635122788,43.51213299411397,42.9227686858439,42.337003131895415,42.25956032866886,41.79952483349037,41.3158276468476,40.555106835332126,38.879082939168015,36.40770660763495,34.39965229523497,33.167797102321984,33.56887186704414,34.13743106604029,34.57417783233859,34.39415084713898,33.602431585891914,33.21942981708136,32.31400162169432,31.74199018101729,30.817299730947024,29.43213871633198,28.14584511330687,28.011143677401908,29.003725979363683,30.044664239820847,29.784284397930872,28.431178440559208,27.052642038811506,25.516212024718524,24.60224672879547,24.170657994945454,23.997438196613093,22.61101342317728,21.062686067358122,18.659358482255854,16.05995070475369,13.891196941822228,11.72953046053913,10.049340247484302,8.299582435294768,7.683046436752721,7.907125382511909,8.247992124377415,7.749386774895587,6.327322192830228,4.564392853055243,3.1866724660013466,2.5637427259985115,2.9170060526755326,3.9247169389072263,5.549774910064605,6.925076126474406,7.884898043310493,8.065180352190684,8.290113853699305,8.14580190230329,8.671356508633462,10.13224646869391,12.737863216319663,15.915848888381364,18.94493801479516,20.480382461475234,21.33996887312972,21.40119880220352,21.206262602448717,21.483307511341142,21.97975803747045,22.750943786048538,23.128567180372247,23.310900776101462,23.170526591631187,22.397590380405212,21.300731677094124,19.77035792884149,18.537792820752042,17.191088363905372,15.705376494375674,14.250011029935719,12.81912303805884,11.398745098798438,9.82145281369379,8.16341977239232,6.418823236601367,5.237467289777068,4.4169735957097895,4.813548979549581,5.662736068615212,6.1540104878938955,6.604856523239515,6.682011244108683,6.640706006282828,6.366212405378651,6.094729915568215,5.699013788765781,5.549774910064605,5.505473424568634,5.49451016459347,5.835638916615918,6.529508158185294,6.925076126474406,7.556315324634934,8.031623524361866,8.675166189163598,9.094888504456675,9.365328592627872,10.124632177068412,10.656182776804973,11.240063817634846,11.962032064318887,12.464905174690932,13.527474840784087,14.092626045522632,14.761125232916287,15.115083820679915,15.74273870560654,16.038578717766793,15.806606297006816,15.451987091129666,15.512036296608855,15.77606120173851,15.794568970564642,14.732315406896804,13.771568322608188,12.459442316348165,11.309949056930458,10.913674072562793,10.738910144900293,10.943628656564714,10.572082960282435,10.244123864208932,9.841101464949949,8.311590140461256,5.859207311907571,2.324854305850773,-1.1102867983770772,-3.7167195954046166,-7.042777103483626,-9.945266871126085,-12.050784543941234,-13.248925841073554,-15.503447742603853,-17.489537774800628,-16.49225963316743,-12.597750542217707,-7.112069307317853,-1.989384529613218,2.7979820040912893,7.925547087345518,12.345918256864048,15.018337398271049,14.967810141727913,13.376709824432673,11.7544389296025,11.109021217272819,12.345918256864048,14.989252048899909,17.834041991671008,20.077547992642856,20.504949564125056,19.945968268950036,19.290038308947,19.161041082795723,20.115543084273384,22.249030837977248,25.21829668600839,28.902371867792173,31.77617795875472,34.54557808485605,36.68974315587139,38.278012489796815,39.780740998554194,40.851463402606974,41.49097631545898,42.78964290058644,43.729927022679554,44.26637500892523,44.73226487773799,45.47018906867691,46.48608529529676,47.77783931733139,49.58757066379872,51.81518588965759,53.582328405867145,54.18882824171244,54.53014183345655,54.42856525533817,54.00109634701969,54.109428147254896,53.826406506379584,53.170533142439425,52.33151626500988,52.38068592481553,53.51577446126631,54.55128261523068,55.50868330861686,57.1283987010821,57.54629460625337,57.92214181222149,59.74360817046274,59.85863664469582,61.055278545856204,61.97390708118643,62.786732296008005,63.82805307322071,64.9500686113598,66.04851118488999,66.85796359780312,67.57889005286772,67.8188545647624,67.99724750992618,68.421661160823,68.1577742310851,68.44544882542165,68.81864100742767,68.07446426683488,68.38721280519744,68.60161421529413,68.28418674785947,69.17145516459617,69.99670683353517,69.76342122470095,69.06561793519954,67.92903634652818,67.45488358459289,66.96059670531233,67.13148953583377,66.12123848597913,65.69196652610103,67.17210019332352,68.70640524018283,72.22269676654398,72.84320499253374,71.83225905488534,72.36556107157298,73.0925450887315,74.78744279996818,75.43514686506859,75.87448108129534,75.04501121244621,73.60364782406678,72.02460150064908,71.10788345835101,70.73252893110667,70.13859909875164,70.73798925357622,70.18787260116045,68.92922899655834,67.88068295181928,68.98720586775751,70.49526793022798,69.83821174161113,69.70096996620288,71.41798012903283,75.1903282283412,77.51032993028984,77.98098878592332,76.80760431786543,74.77625982885165,73.35729195683521,73.47044496834602,75.99299742307268,78.11136167186719,79.49494962305572,79.85315259878917,79.11450763207007,78.21616255974061,76.42526964205169,74.5361866900744,73.74962868995385,74.02123997165697,74.62950392225275,75.32905178263736,76.62960235325977,77.93871039313076,78.61926076510943,79.40265481816529,80.61748107782377,82.46934463833202,84.3491057401462,85.96502870371937,87.81066391773052,89.32855231787009,91.6120456618793,93.36643692280157,95.05381916782231,96.99803353138772,98.31028186507596,98.65059911884468,98.25657765583915,97.23691769041783,95.62807310854868,92.74428728438524,89.02231294646944,84.25941534356517,79.6583697083901,74.82709026922818,70.84642959454551,67.23998841771547,64.58334237939368,62.795980981957555,61.835832916181175,61.6154080277599,62.47047240111878,63.858758680945066,66.04636325206772,69.0389489772603,72.3031987601599,75.41708018604639,78.99645502474444,83.1117510672373,86.89240291510681,90.2118553235397,93.35993105339247,95.73380938606861,97.71185646063101,100.1164804718163,103.17496517761069,105.71201697772715,107.89948269053663,109.57788269289955,110.74287641504259,111.29732082813314,111.78092593839764,112.80230579846697,113.97340618270553,115.93946423038221,109.32955749615428,106.59810040157713,108.08343222138365,95.46225573761598,103.97835747404716,92.60257955270416,96.10005096937086,92.3809864201442,86.67535367573447,84.44532152558163,81.98788376848574,81.11215537957241,81.92014595307232,82.21299508564393,82.0231868737483,81.03958962442296,79.40126213196051,78.86370773191524,78.71141876975467,77.59883545726133,76.62695896271455,75.23537824207979,73.0977081821843,71.56507713176157,69.96501553617792,67.84056551986916,65.96570964324428,63.789991690638004,63.39148533402466,64.65385715816046,67.32629062139348,69.14097405616255,68.57348999258834,67.48923514065105,65.75711250955757,62.51786067097787,60.76215986604613,64.33602130437757,69.30673211473761,73.36120613266264,78.38432646296654,83.37464566209138,88.98237984288133,94.37584330910416,99.20846465765666,102.7662688404934,104.24273268624034,103.41022560799024,101.68935310076264,102.41310831499668,105.87934418751905,109.57115748882683,110.75405797740524,110.78741037131743,115.86385057947066,122.47805703925373,125.23482790751578,122.4411752023415,115.6690811108459,105.75112854772532,92.9059180786265,76.32864877761598,62.436381086679496,55.50444906553431,51.945118852462166,50.44732433643578,48.304369601417385,48.36644257519827,50.29012911418818,51.79742100102051,49.56469028377646,44.10608007470374,40.17316537436975,39.968072919686826,41.59022188086955,45.74165130646947,49.47947671401355,51.41175879632955,52.14342345738783,53.3639126573779,55.55433461525326,58.692599904531,60.50505482593667,59.91649862442185,59.3606484381474,58.993155126763654,59.30733857143201,60.422140714950544,63.374838897054325,64.52023897828529,64.2860331655749,64.54634657526361,64.72225651974102,66.00322893277507,66.3772163023689,67.73599269932204,68.73700271362873,69.00579932030276,69.4721111687061,68.87778475439985,66.03752003845176,63.92888497781891,62.33142683521169,60.864204283692125,60.24249921723969,60.74761345040386,61.939407803320925,63.57126668973864,65.65894401814225,65.72925181157706,63.99895620896151,61.902356520343446,58.09705041162627,55.525096899448634,55.00799392021667,54.95201328068641,54.30207609709099,55.31215410763855,56.75191250422259,57.71456885423223,58.244833248477896,58.679450960738976,57.56351771334184,53.56698151975869,49.63544741709258,45.72323864587695,42.52430521617771,39.51832877288716,36.46529646071571,33.90933158183202,32.42755588313803,32.91669346184466,33.529313281833204,34.009781837076915,34.17343391030114,33.91746240744603,32.38302766954152,32.5926256244995,33.659170046932104,35.486614161035,36.89143999562436,38.23381968620662,39.27480364639804,38.19199703287015,36.089394154520036,34.55859030470418,34.028551007893206,33.93823282994015,33.62764107069188,32.78267918124815,32.05344252045085,29.394703086332367,26.317069039972445,23.19860226039491,22.13717311490455,22.707762903096665,25.004477388049146,27.299533761339205,27.864892908778085,26.56505117707799,24.282236536315747,22.82298717388124,21.557063183664145,21.15474414923923,21.23355796892164,20.790174526178347,19.577883043225007,18.107971096757094,16.185545871429117,14.120983548666652,12.515942576914329,11.216956979319102,10.568844668405532,9.578384069172197,9.207822469417255,9.798734390826098,10.872212657660144,11.87678039770038,12.478177552614229,12.83559873990723,13.582201071256433,14.886299452637495,15.437512347050696,16.273840709509482,16.47230371411068,16.688486706902747,16.699252693401853,16.402065796276133,15.506417430507113,14.67132352313825,13.878776222503763,13.106388564850915,13.348763307061782,14.515824384842158,16.849313905424285,19.956316697325654,22.499424565731104,24.109710461497627,24.27074762518926,23.76891597552277,22.776472543949637,21.781325621008865,21.15474414923923,20.132867419682754,19.274386703233205,18.22246767391765,16.612643994649314,14.924003120443292,13.535823580900713,12.167022626750528,11.130987951828773,10.516012516183945,10.434553679379082,10.503655939898838,9.937151741701076,9.443911555430686,8.754737081322993,8.049104069151758,7.225977402652086,6.483086527801087,5.519884505153904,4.5835739128815,4.231951388386833,4.564392853055243,5.270224514102425,6.340160166694938,7.125004579960157,7.913658684461425,8.808429406500393,9.443216184826998,9.708140706116714,9.974588805304567,10.128762455966308,9.96066189571691,9.578384069172197,9.207822469417255,9.066519160989243,9.004168630006035,9.162359259187092,9.302038827413142,9.422229128380595,9.541393403645841,9.677323762310328,9.946550742606783,9.270256443936008,8.577032773155837,8.642788954394039,9.516037850584512,10.407727931836451,11.074503017324458,9.840156592772962,7.853310759585735,6.879982396801424,7.316226531959011,9.169048595583465,10.599411420315235,11.661115666373732,11.657126776711234,7.918437914959657,3.6548689259394904,0.7409002899880527,-0.39516307989319266,0.734491006607536,0.7934866751127024,-1.0230592534413152,-2.1260122988679124,-2.14440774785109,-2.1702171991873227,-2.5499930125599346,-2.6995666585632234,-2.2775839861493448,-0.6342863384693607,2.3244232202341792,6.126909488986315,9.7151945901115,12.46838090122229,15.06026676247989,17.24141825852348,18.573176810188297,18.840787926998036,18.56910311209039,18.097932857653152,18.091851041540963,18.15616699615409,18.32811289650693,18.758672041265836,19.837396401177195,21.26209934424429,22.881559020495693,24.873254658193606,27.919725019803096,30.492354018080647,33.46102242730516,35.73744597205994,37.89257312376966,39.767188653294504,41.02848597575806,42.372301950997816,43.26850566203746,44.3734203610124,44.72254094967202,45.28085811534396,46.36565006647627,46.67399926080845,47.37359194168672,47.2965431310799,47.761782783998065,48.45463248464459,49.12298018103281,49.81896661368303,51.19389507702521,52.53200958461254,53.516561677770156,54.60300191752215,55.758011754849086,56.012921829170395,56.46951976102083,56.54812769658699,56.389163954300614,56.81836505587023,57.09477246991984,57.97344835150214,58.80809006635769,60.24210549029281,60.71771631261775,61.08096784778537,62.36323444603279,63.78096355418334,64.5270883101487,65.14624333720644,65.80829157819309,66.47434214253099,67.08398355095227,68.15650158054657,67.79867727778142,67.08398355095227,66.50590908570932,66.72712195312006,66.86057333907532,68.62020118901661,69.15060632387662,68.93802385083077,68.36727622570164,69.43059167713365,70.09628182586819,69.70549841677715,69.65217527614483,69.52773742942995,69.65594697526576,70.23288634854205,69.41551951917461,68.69311507327345,68.44715235375995,68.49175087997148,68.88310344095906,70.7692972935105,69.80022891776261,68.78901665049965,67.89420727713842,68.61429957297948,69.99566618062069,71.64380090394216,73.22879065717555,72.66070671906846,71.87388874265183,71.56502112419835,72.21399526459092,72.16893576646308,71.41603792542092,70.1838670176727,70.2936185283045,71.63428956358732,74.1298393043437,77.99082326924913,79.51266314752108,80.1981331542807,80.23333595374436,80.17409398509335,81.05783706310314,81.60323951560076,81.96978046814,81.42296714680117,82.26636196225805,82.74465738237133,84.24274862332076,87.25665633339689,89.26543147798803,90.88531877412142,91.0584606141949,89.8602824378674,87.6745479182103,85.79684924661157,83.17528365096223,81.01158275497312,79.91269392886427,79.76309591357082,80.18649245858516,79.98316850722455,79.19444123549168,78.63257613613756,78.42159038138134,78.1305046984557,78.73308900059344,80.22089291324994,82.16134292276102,83.32223751569884,83.04880832594708,81.31366779546163,78.5773690075658,74.77060717908188,70.44268220415101,66.1711450556137,61.84091135519824,57.81625630006703,55.075962107614465,53.40155568943127,52.73621332602473,53.530760357882706,55.43455458408505,58.191494131982815,61.0811211774701,63.764854766291386,66.10298638535677,68.43381779216773,71.5650306864885,75.16631015244756,78.6549603105966,81.58361806394599,85.07652372236034,89.02163132420428,93.61862665050435,99.01735460790746,101.66332346254984,102.88596038966354,104.13314554408704,103.32454545078384,102.48541900835924,101.56896316068777,101.10381292887253,101.94909689175707,103.00426267868373,103.5449992125153,102.02671657406906,100.03491684435122,99.02451197036252,99.16232238506394,99.60043932737301,100.14659472155883,100.59399294464137,100.710294598393,99.60354683032303,97.52989946412453,94.81813616456895,93.42483250183894,92.45566579565391,90.67940929235321,88.29862484365086,85.57520016205468,82.74884648688695,78.69003284952983,74.37401106056639,71.66170387842661,71.59684868355329,72.82946966712989,74.5323420034525,74.72582961101652,72.92981851948994,69.78059944320938,66.9164844761654,66.30726067195694,67.58913973718374,69.88892136919522,71.01595872285209,72.12128100162603,73.31201932021213,74.57000409733882,75.00892716031355,75.51901082271623,77.89719014931562,81.72200716446977,84.74222025825426,84.99499160605482,83.63428268855591,86.29371367098828,91.28081091611836,93.58356203847846,92.40979938410675,93.33271175549932,95.91807391754504,95.406991285123,91.65689827123207,85.19652213387903,77.85421190251374,72.95254090290854,68.86982589411302,62.06281228335051,55.66237830982267,50.7761946469626,48.16229549519005,46.135183682808915,44.49928725135011,45.0,47.047966567883336,49.53096101528688,50.430054939348466,49.36525548467815,49.69564496297279,51.78714163071949,54.67703384299238,56.87554327994741,61.15098522130914,65.7323073414207,70.63475585130034,74.18264944275641,76.6178914588808,77.74947297088497,78.00718163459779,78.02389377214283,78.15794247065539,77.28972205364435,76.52127050729185,76.0942269575638,75.834949327492,75.70771475314267,74.90049251871403,73.32045674005393,70.01689985958868,69.85752524558474,72.71016353357827,75.65720648786703,76.70997181708965,76.03410098636446,72.81043866774964,68.34675222551888,64.9648521289021,63.11562029135707,62.826410484002665,62.26186029657435,60.13212879559758,57.99464403590876,57.58022590904881,57.86400267984211,59.246401074413704,59.767194140808634,59.90679425031647,59.82867161563485,59.10987432782909,58.356387096025095,58.006868950657505,56.376633927737615,53.71974716479273,48.906374994941686,44.64741483747079,42.773468744304886,40.508655541813646,37.491406154781764,35.53762642707294,34.973973061408735,34.820600137703124,34.617591066246455,33.598825642274754,33.064404137288,34.7360217278145,37.21750090397084,40.718468898787805,44.31341496417312,46.052530123746585,44.25981577108046,41.06752736738394,37.8182541222638,34.146725287880635,31.41405201137805,30.093205405449286,30.063694531465032,30.69114958135815,31.19925246731599,32.29937369503714,32.722097800138634,32.5926256244995,30.702871061724228,27.72024012578788,23.54418484094734,20.765067875334353,20.170638550861245,21.330387858541116,23.60407937931377,25.68064433021181,25.64099699790608,24.050264084252067,22.76061020730622,22.37439141896459,22.595798264554222,23.576428964599145,24.39267610894423,24.73107576087124,23.886541484272264,21.70054062009271,18.924629616890957,15.650897896535966,12.666289687401166,10.43136535470446,9.090273391180848,8.146713829768577,7.845261533470729,8.38329166079754,9.521511182254397,10.262424198835859,9.825905773195084,9.158686216236879,7.711856640950149,7.155584132472158,6.548328636987739,6.4915043215076285,8.390920774544556,10.931161278302007,13.578368434096834,15.418311633907406,16.49225963316743,16.848655423138805,16.741128536952075,16.864675105406498,17.220381343055134,17.966432052316073,18.70359921677062,19.754534416204965,20.09277384407862,20.293485031012366,20.267203539005333,20.46826156963422,20.065702948842382,20.176865517840817,19.60264465701534,19.367382124638638,18.81305410702021,18.64177744953486,17.986019931157802,17.56421256289567,16.730876239115325,15.854564306496684,15.352203033973069,14.542334515761492,14.542334515761492,14.43912241461293,14.52244291247424,14.173439792903613,13.312791841106309,12.038054603198365,10.894409835630382,9.560092731770329,8.583610754303615,7.845261533470729,7.461974160804075,6.627053986966993,6.262035360437595,6.107173232787214,5.966234183441812,6.469835118870526,6.572989839067111,6.274920852846166,6.1957352156844445,5.75825052648266,5.996511718118417,6.627053986966993,7.84934022682695,8.912667424649173,10.325295191712378,11.35416769159908,11.842057780361964,11.929286204763418,11.847501890789518,11.560134817155108,11.19394421451074,10.767377867104042,10.642087577779193,10.446928153057993,10.46913218879693,11.046814496636323,11.857369758784001,12.868321334740978,14.036220164925766,15.037843738408853,15.929398579990885,16.512544194195954,16.731488557925378,16.68862771282051,16.587360214020634,15.452788187933587,12.50709597507469,9.23234555216842,7.849758313508794,8.746149238805318,9.912790682510614,9.39166621649859,9.094460629190223,9.733767676191029,9.891210886117419,9.441126732968586,7.331831010106518,3.906225025623963,0.49074392123212063,-3.854101168186399,-7.066718229394987,-8.200188164618458,-10.292909858256131,-13.56609687006223,-16.065444355582883,-16.375953585805668,-14.285107743229833,-10.2168430532713,-5.5721916776221345,-1.606023732840906,1.8132041214406283,4.896102852367407,7.982045703369543,10.710295279409161,13.172517911468027,14.676371527236629,15.40019614648229,15.389439624101303,14.96672327202264,14.924243858439613,15.31543920798694,15.480372277957015,16.07354867110734,17.709697192050186,19.93482623705387,22.08425653625242,24.426379528870136,27.221457434011903,30.449858602888362,33.6900233924271,36.66923621117049,39.26828484635557,41.12027414899052,42.52882905454623,43.088476256769525,43.01037911105024,43.156933388966024,42.95706539970937,43.10253968711855,43.44800379023709,44.29090181291812,44.220982099786085,44.43273536564306,45.142854626557366,45.932123717107075,47.69176071656927,49.20647632595948,50.38105417081185,51.58474133582767,52.798215016141995,53.27331043834542,53.79490956157514,54.611593776173386,55.31103029549159,55.934590669502306,56.2564245433627,56.79344015544055,57.36429829428089,57.78574608627616,59.1222681783746,59.77301835456665,59.355937887200305,59.56123902078233,60.000308617888614,59.92642029803676,60.241289402165485,60.727690389339585,62.03292645385835,62.936718153417495,63.63201102443747,64.40600796416224,65.17211388149316,66.12475462003007,66.26622026521389,66.432514042736,66.00448957575408,65.57403033872632,65.34733670278433,65.37223533803993,64.6912209572357,65.60379036139175,64.79889616786366,64.01742873378232,64.61948753232015,65.91253224247741,67.47660573101395,68.0566229880886,67.84245828045252,68.17491006541547,68.78901665049965,68.80835492180815,69.11735950706802,68.6191772542959,67.20844466948007,66.37776026954857,67.61306472748834,66.78471316740682,65.96104994003262,65.7549358974109,65.88249337998523,65.92208998671197,66.88435813420926,66.59025592991352,68.08385605992773,69.22777702645763,68.04303101293138,66.90784459554487,67.39757444634826,69.95902860496098,72.23826117847149,73.74871510455132,76.12628616548427,78.49031694711597,79.42948401320214,78.37302820613283,75.37908742372211,73.59074916290974,71.01595872285209,68.13572591602733,69.07548927530948,72.7209539836941,75.57610056615533,75.6380617839615,75.9637999237321,76.80431352422072,76.8551685393897,77.77855740956898,79.58064334830064,80.90972648894324,80.00588030064918,77.49654294688378,78.87266434327087,83.90527056268837,87.19019527786611,89.532290118626,90.71323541400524,91.22675124915556,91.52752404438547,90.7884751953496,90.81078749994973,90.13671654043003,90.54958214332984,91.11510492268089,89.86678090352306,89.36624935663723,88.4256970127611,87.23363865736974,85.48874504847213,87.48944671539272,91.07724801978499,92.32779287784196,92.8754337330731,95.5453136351424,93.60057513539107,88.684271570856,82.68094724303056,75.53614876410778,69.23096208805211,64.25770648945716,60.74795920916966,58.62515444755789,57.76648873055878,57.447082779297425,58.48306597140498,60.499292054694514,63.273129273095634,65.71750760604853,67.4226053713513,68.68211119469404,70.00280639180612,72.0651186405855,74.46671443331574,76.81628188397957,78.95675770113903,80.52081923469248,82.79390524674764,84.89148666676877,86.72580880905652,88.01032048557634,90.29016036855113,93.68232316070525,96.58193221129474,98.8360673547039,100.00069124234047,101.2622166509761,101.70956643334198,101.87028246663306,102.02866816659602,101.60681285922989,101.33249436509078,100.66821574605189,99.15176296760139,97.38403797143472,95.61222299530804,93.53501240211338,92.00959587426063,90.67940929235321,89.08150946866233,87.71395989021978,85.70517529244447,83.96760695936703,82.47824535653022,81.22060076267385,80.50193894888277,80.14803050094032,80.23934588364287,80.32900078709746,80.15678516024043,79.8271534758112,79.27008088398303,78.39988521348263,76.55358448397314,74.56039115513316,71.82640185099288,68.38348153325016,65.96927353162154,65.29753357149988,69.17644191054339,74.62375110860074,78.62358677260764,82.05379506375382,82.92024329138451,81.73073261112562,78.04204157961452,73.65795986570718,70.14791210734887,68.35045095442855,63.13677620408319,56.788787249887534,56.639666775131055,62.92589953938011,71.2948180386827,82.95668484981572,94.02983341380954,99.36885734909261,97.22758570321614,91.13564451877242,84.10304215258601,76.85679605145454,71.09918657866723,65.14282825413137,63.63006539986596,65.8907949347942,68.87233217705995,74.73321124848151,81.1074887024467,83.39001373802084,80.9734091027621,73.62272375724591,64.61987402215422,57.247329699319764,50.90615845440902,48.06766062191546,47.98427639082376,50.220325902618555,53.980439181579705,59.54564374472364,65.43569259981815,68.94644149206658,69.13530394125898,68.80594661949176,69.71748330077132,71.17526475964982,71.65210892823342,70.68494659728091,71.09222638738838,72.45674063817934,73.45172280475951,72.30186949280987,70.24255489449847,69.0023637860973,68.8318748869014,68.32672959018686,67.86454238559342,68.5346173054479,71.02367223570108,74.0938444782366,75.3257195900578,75.45297847869425,73.94757873249753,71.39910475571784,70.1329684578909,68.92153680151137,67.68913193376976,66.89369628360781,66.70675843082354,65.70155525831757,63.889685778904735,61.71973290281729,59.19191474207374,56.45114199843927,53.864626383142664,52.325322495679494,49.737441938737426,47.00819271669376,45.335060886331895,43.37803405972149,44.14994298678911,45.08666328063922,45.0,43.817037214873324,43.288988529282676,43.726970290099956,45.631333671807745,47.65210006478765,48.30335114825625,47.522731253014435,46.94284825287469,45.63483026595835,44.272747189480455,42.53191690739982,40.202626255335296,38.89320730838895,38.16355794613841,37.50821527533752,37.021305500557155,36.08219683915789,35.238175585252435,34.204860708218995,32.774891314008094,31.737237891170825,30.849219828646326,30.216239678494752,30.068608265019094,30.372263703993806,30.297580263006072,30.69365471254598,30.54442628158433,29.92281568228822,29.160929888869592,28.52311551142141,28.219711547620754,27.349834436906587,25.676837233143136,24.665908343812248,25.213072348050765,26.166825317600956,26.858139991499346,26.56505117707799,25.28042320712751,24.026528220359047,23.431918892250458,23.37746448521922,23.718997163802236,23.78038769925196,22.875181410577866,21.4983307146087,19.458600189822167,16.908350631842264,14.962130249302865,14.71866237178427,15.590001316384647,16.389556697121954,16.200009985751386,16.330286385250258,15.92892490060597,15.104871042794297,14.338151425705432,14.006769423120572,13.661983858876994,13.348705112070233,12.757516914091731,11.693210137839392,10.396314254709724,9.683427373649204,9.89896207632732,10.768780265760814,11.594996377048703,11.243554451065622,9.648008075000403,7.489991511574134,5.833156027447307,5.71061097376041,6.958411893163592,9.077028421259895,11.003567359990589,12.3357286918447,12.650321100149071,12.859258998921332,12.467229119269344,12.40518791470772,11.8709907744019,11.242140138719323,10.377420675758819,9.385503122234345,7.9649789297114575,7.28493533949219,6.716670945489263,6.469835118870526,6.1701676480890475,5.604006931124547,4.943631159483637,3.757691124818301,3.2739633924885037,2.7151053843906277,2.742608052220296,3.4852401241029995,4.294824763351577,4.754291223092588,5.01908094969101,5.120768384499507,4.743961845865656,4.361565278852924,4.033379824590704,4.398697879453854,5.150126472833756,6.313425054498772,7.499048686301472,8.746147570738762,9.482259757541069,10.359015559264703,10.761545660281326,11.309894875137395,12.305839022784532,13.10276838126407,13.54231009519493,13.336862656083785,13.268396836826895,12.985600163980253,13.047038963136973,13.187049667475662,13.606143575721081,14.00776688265148,14.967810141727913,15.782963468874259,15.789401998571396,14.256229893621496,12.737042012316472,10.822995770284805,8.808249315686602,7.112635088375664,6.516935102534223,7.037977817163038,7.887784758804758,8.714007830341169,9.462352390075113,8.325695997615261,5.343075161161088,0.54436079606636,-2.662998200369054,-1.956978315803325,1.060909777834674,5.22988451642791,10.386735174299567,14.97288736647286,16.03097314586404,13.398050844202023,8.908408478006347,5.527559442539054,3.3039281556630007,1.79648867650187,1.0589921116184857,1.1823167656782816,1.3997826872354227,2.0648186764210346,4.1093113830871255,7.88832088260828,12.933490297165633,17.864832751933584,21.418855318823038,23.395852980033908,23.753485590657604,22.854786432955297,21.82170316476519,21.210723736856735,21.410912634363644,22.29566526432402,24.051952861547463,25.547184545787278,26.56505117707799,27.7736330631138,29.381379136701906,30.90830290493914,33.0012527499766,35.03623620589272,37.75228965605016,40.18639424737055,41.816055193877006,42.87892115598408,43.32600042940835,43.194258454817984,43.194258454817984,43.346991826794685,44.274748388925225,45.43733525648773,46.022999592146824,46.91408430056631,47.57915958063141,48.314570023098874,49.57983331029751,50.47531978901241,52.16192624778063,53.21353249919018,54.282860135858854,55.690227371455684,56.06116608605289,57.23530478279253,58.20109494526608,58.217340572463414,58.776682473629464,59.39131751662368,59.987046153137925,60.49926389819592,61.20156561002354,62.32587935209635,62.573424759594985,62.608407167009354,62.37892655029134,61.739792329108894,61.92752213955142,61.933646807847545,61.71372623760244,61.95982964892051,62.481810155208926,63.99666413327215,65.19258933999221,66.13170791970562,66.5571168784861,67.6771243881087,67.35324558751779,66.95560135325651,66.36385757169013,65.74488647591483,65.07150255273729,63.92463374418842,63.10845946250098,62.11551185357962,61.507445612572404,61.5981180253953,62.35935405683381,63.26458352954734,64.40499077556662,66.51670937299986,66.767705769635,67.1226709483235,69.10446788687337,69.97159992398265,69.88040351072745,69.14555061649955,68.14910115104426,67.65599675374177,67.33947966426473,67.22960375775054,65.4099373259458,66.22771406026864,70.63781190667036,71.1264620349934,69.51551177386244,68.6631529333727,68.45905882574974,69.86739365565286,70.68251774698093,71.23514438851585,71.05672357347983,71.16545591373243,71.01935815234845,70.1148081122059,70.25319369081389,70.83050113945178,71.41798012903283,72.6738459945516,73.74919330516163,72.93929243585283,71.73816963923151,70.73955453205929,73.4698655348842,78.12774627947216,82.88854851540049,86.50791728324215,88.59997508694173,89.75457465820566,89.7406934478558,88.77536501829533,87.03179832889029,84.9919695684588,83.09771997641262,82.2958632681597,82.27560851564806,82.46488501138246,82.60035848351927,82.25411077797659,81.98670899551725,81.01369760736966,80.43609033020675,80.28880576514678,80.2324710649962,80.35293206295914,80.9134722887176,81.75625376599157,81.86990693489074,81.27831216001564,79.9603908469183,78.37299824377945,75.96377099598892,73.09847834103965,69.80649430454591,67.06789654581438,64.25129893308912,61.91753744896386,60.19089091830595,59.547793074703954,59.30980840549038,60.089496839944836,61.38953459145429,63.354038713317806,65.44953824145786,67.49400573737391,70.0886494100791,72.6685171979581,75.84818085267739,79.3150532258868,82.97293584361991,86.66323326327996,90.31028329488895,93.51000382343156,96.06559201006243,98.63850300053278,100.70726084452797,102.96986135443002,105.13848166964326,106.69925250541935,107.74898559204036,108.58201987096717,109.03334598160032,108.85319564823793,108.74340115805296,108.62913278773742,107.34669405738862,105.91221958662236,104.23556472977138,102.11063227851876,100.41209679979953,99.92886412855432,100.2682910743532,100.30487531956497,100.03689232979619,99.60973507958309,99.39615377075033,99.04176984221468,98.78625738129377,97.74558847699807,96.43976323175931,94.69547692686817,93.39491768418898,90.87565567628137,86.4862556621984,81.66256971942332,78.30279016120396,76.17796699431688,73.6571411406768,71.14463733615707,69.94917229043074,69.24922808031525,69.425082968082,68.92794351013792,69.38565378316483,70.74783320586948,71.3181133976774,71.76990814696742,72.99623308098161,74.24542097363555,74.69068336759885,71.66771134393805,68.28873027813843,65.80059530422972,63.30631343483914,59.450568093712654,59.61059533830847,65.65886743642855,75.14800962205328,85.08228824391338,94.07077089401206,99.85725772419896,99.99054398118643,97.125006261252,94.34747398379626,90.96692476250128,82.30396209512769,71.60591327296142,63.832445210967,59.40114065672617,57.452227596108955,54.7178458546023,49.177103289309876,45.452296470009735,45.686586877788855,45.91910622090879,44.396909386783356,43.095700892188475,41.91945860351995,42.14124157828762,43.66779752803377,43.76000917059697,43.290188184828985,44.73098945567702,48.200738936831236,52.490724250998475,56.27103859780122,57.435484827602664,59.01421827864535,61.48613166983864,63.84378987256897,66.42706866393513,71.4603542475567,74.81265819538086,77.13726868351183,79.2986659187583,79.35264446847536,78.97507920464373,78.64710912646792,77.83062879690124,76.08938414913771,74.40046244724451,74.10912628831643,74.44449601298156,75.22652577211859,75.86754019715748,75.3581397779784,74.09634761932348,71.3699346204481,68.27504559366756,65.71645643422197,63.16385326622694,61.48449104554337,60.82031126789171,60.4034648542156,60.29247603808396,61.67181850572896,64.20244885136377,66.52540658755206,66.6978734074736,67.81682749787157,68.27154696898378,68.4957311607294,67.00274217442859,65.08495711511023,63.82970593195597,61.289261754796236,56.96136254117654,51.45095751019101,48.146804662596224,45.91994912268596,44.91851458057671,44.842192559385516,44.37893369863383,44.38227957892784,44.14720181445633,43.74095423697017,42.510497801779636,40.128614592146,38.086289537632794,36.45723805383943,36.40873961842313,37.743898347691385,38.55325155451948,39.41617619154534,40.846146261625606,41.4580338756592,41.033845741257316,40.18103235125273,38.933713853716704,37.38607408833099,36.619027614268305,35.79493419577928,34.79453088033353,33.77872056073068,31.564491791618345,28.262924273279136,24.584900041818,21.421248166237525,19.344292173002597,18.07002739667565,17.64021526160579,17.787987607463982,18.25415611226635,18.58113952229557,19.22284825432023,18.472432745209154,16.76656268510649,14.175756030395908,12.639079225728116,12.369990050262738,12.039664183809316,11.777564947861409,11.242140138719323,10.626797682842318,10.410068545137984,10.980659994266011,11.68934989300386,11.976169556343212,12.238956047803514,12.739625822175709,13.348705112070233,13.392514759601795,13.531684389897222,13.839100187578916,14.36997905549078,14.778122340851278,15.389439624101303,16.51565823993151,17.74069659472305,18.862786430622634,19.555653549486724,19.612118073578415,19.722301488577724,19.79514324449231,20.224871221573007,21.463644931966407,23.449126738309182,25.01686132136157,25.77841500225933,26.027499009889308,25.375356139292933,23.593768303277688,22.09426543783605,20.61820493243573,19.668424869668108,18.817588822399188,18.612326547531573,18.182827407833294,17.05198106447151,15.660061476764076,14.203970840662334,12.641070808508827,11.490836622280016,10.335800171404168,9.195574626713679,8.113807354235744,7.26773726568767,6.938983429396045,7.125049974446014,7.238737318202907,7.139304238643393,6.581916461950311,6.595147191690826,6.1732706891237985,5.8860270419674166,5.508386318466904,4.823654150278835,4.389357676913412,4.164127192934536,4.041993317643575,4.276996078012235,5.150126472833756,5.6017528901913005,6.27370019813164,6.814320722764612,7.797030878104009,8.966560211768268,10.04793467575046,11.309949877866561,12.259973082382363,13.003030652246919,13.465214111112566,14.063469382967314,14.550418456008126,14.93141154535692,15.451987091129666,15.57251959576118,15.31543920798694,14.708325625293265,14.235565325475891,13.578368434096834,13.288086287947705,13.720979606473442,13.921892617817393,14.547050886098765,14.968965526320384,14.796789590812935,14.767194109112104,14.317965202965148,13.640706190190988,13.07339236647768,12.135612832890489,11.332929318368357,10.965156034693562,10.252435996766474,9.308057713275948,8.431324170354392,7.477341721346293,7.461974160804075,6.938983429396045,6.277311109351965,5.867501339216617,6.003056173171913,6.548111228039829,6.2317191104948915,4.896102852367407,2.578178041436451,0.11123159864801177,-1.235621111380967,-1.5541971712817597,-0.5583978292138975,1.7149509448425468,3.9166010946677887,5.340406120400928,4.408376915295305,1.1412437748865365,-1.3639056914440078,-2.623291421452877,-2.342659637207762,-1.5831757804494375,-1.7898797957628958,-3.7395511736897427,-6.54425429441398,-7.4821643725505895,-6.029976716959515,-1.5140720188536216,5.085000029208358,12.06941957378212,16.87880170199497,19.573118688804804,20.68900297098055,20.294949609340065,19.28032791087669,18.172099478864496,17.335198022018464,16.565417544246536,16.562711421478657,16.816417035775228,17.34067324531022,17.718818875059082,18.291019244584145,19.258010778902488,21.554552200909033,23.92927873474328,26.853228267847925,29.61483802816684,32.02692286384878,33.66265501764281,35.056585083185574,35.87357580125914,35.70155694911352,35.59734936826648,35.392545736213734,36.24257281585212,37.51765472652418,38.855622344402924,39.66010170379294,40.0803447343835,41.350848658285194,43.095700892188475,44.56482255933925,45.86152340829576,47.273574211844846,49.27849348223043,51.41880970162569,52.829040012874884,54.229905575472685,55.43026480379973,56.52766118471554,57.36429829428089,58.05618618403658,58.424100503826345,58.29135485832823,57.72010223637578,57.24170918223891,56.57682574248304,55.85453850171681,55.50147600821065,56.03595692364972,57.258739413933384,57.62137604448788,58.517880353313316,60.57023153673625,62.88536590861716,64.71713205482696,66.12015278613676,67.81968593042843,68.51856675323337,69.23096208805211,69.36123236825924,69.36123236825924,69.28982881136659,68.84487593869957,68.58321862843933,68.53124177841184,67.61986919164832,67.14521333267567,66.77218345867708,67.92357675711091,67.25590490873799,66.63220031940449,66.30263221078714,65.73415553993819,65.81638215846131,65.07941636545242,64.54197564029775,64.39076007885934,64.00219283011644,64.18654930159386,64.01663429633953,64.25505464738299,65.67604752619049,66.64441141195394,67.0820820786605,69.31592037691566,70.5675638746023,69.66735959785716,68.79824154457522,67.3194601231772,66.49632051414267,66.73460494923634,63.98319289204635,66.73579413509874,69.10007400500119,69.0720563197113,68.38525742318424,67.69382249643652,68.72405652338091,70.54620532091937,71.25242151875555,69.81088501876614,68.54833220870461,68.6952864184029,70.17502003467645,70.88593369276242,71.0101182750462,72.93714161250024,76.01702281032685,76.52127050729185,75.62128761180752,75.40673753604293,75.26768513030095,75.69114882394047,76.13032517898863,78.62004794018864,81.85226188402858,83.18320036714992,83.84087265564627,83.01610448147781,80.75386317237988,78.1578653827023,75.926601409972,74.18074729404371,72.55687203550492,70.76308741528797,71.03342180488217,72.87978140934815,75.3609157721398,78.70972151564513,82.03040003449846,84.7472755124696,87.32631512865457,89.52651125644992,90.9912163735342,91.35892880306498,91.32707701392685,90.3458681184742,88.92808773701447,87.33695441121444,84.28941605957202,80.6696855371862,76.9569328541556,72.7420208494472,69.31236807560137,66.8926253998399,65.02211103717022,64.24709348700407,64.21929921044024,64.93465091962827,66.24781516928492,67.92087302127288,69.39090852546914,70.64492059093371,71.61518802682343,73.13184368922876,75.05682199640985,76.81089207735529,78.90420180563544,81.29900805608231,84.31454425573871,87.11792928895146,90.3960733957242,93.41272522573126,95.82630869526943,98.21917720685377,99.18176610672083,99.96066143081802,100.39429857135048,100.91367406474552,101.57155145067117,102.77773188927347,104.37157310498138,104.77347422788141,103.89323311026669,103.33722281806341,102.51786695930919,101.390662593699,100.52960058112127,99.58566570057324,98.2858155967635,96.43976323175931,94.12641253786663,91.50741140682598,88.49866520302862,86.33807021983583,84.55967631869613,83.02799014590988,80.51945780883803,78.62551690238882,76.46220103306725,74.05458141766282,71.09151202166748,68.1119514221371,66.62987917154187,65.79818497014607,65.92750484585035,65.31771564944249,64.6365478644739,64.60753857261294,65.88013257746634,68.40471652832527,71.73604869068106,74.2488714522747,76.2604602691947,76.26760304206317,73.84085126019806,69.2402937167103,65.28782964359985,62.635173368157496,58.79614104979357,56.848827654169874,61.315735658261005,71.41885954098508,84.73306702311945,94.47392314921316,98.64363718553234,99.2274006645395,99.91864008819016,101.60011478651737,101.46322655484198,97.0657623008425,89.3562807709015,80.92050366228821,73.13752491010412,68.06340058649937,65.2867695591114,60.448853372795945,54.40193098278138,53.811543808184865,56.084252120240805,59.282436925747845,59.283684388630824,56.28330982119975,51.410836757563004,47.0520507167285,43.99491521367187,42.693581726019346,43.77808169581403,46.09273326738782,49.476405836062405,51.64864401455325,56.487559112489315,63.55257678103433,67.92189785171888,68.40468877190378,67.41270047503802,66.83914096632941,67.75102312646787,67.40143390106134,67.94894690805448,69.89596534903801,72.8792806547996,75.06109258421323,75.93653037204017,74.98421652577865,73.74412748075444,71.93729545431094,69.48130718678952,67.84457609815271,67.29711400371153,66.42706866393513,63.62949944794044,62.61374374981446,62.2815379351972,61.864914551561995,62.59244379007467,62.5145788830228,63.06943064385906,62.65946966082666,61.720269509060955,61.596714827524956,61.35327672830635,60.4847136984454,56.404511157175826,51.72364763776113,50.46656266269695,52.46628439059499,54.727566849079665,55.10809316682445,54.85225581302714,53.69736427199579,53.82036891417221,55.09311330014856,53.95578195261633,51.9183951421035,51.73239192804572,52.412103855197955,52.008778262495255,52.26597299167792,52.28404939165495,52.006399862334824,50.51280453753031,48.04562032042951,44.84125508762868,41.20693944403871,39.733466207955175,39.016313945559666,39.14398951970733,40.464794676369294,41.88654725154218,42.38343708225091,42.620250169301286,41.77959623646722,40.85749471574803,39.325079390890565,38.21943164135525,36.910976883889596,35.95055320650664,35.243014198903516,34.75591128332203,34.04834817527936,32.54427594944841,31.34035215775761,31.0874793936699,31.54074119749776,32.393228830243274,32.790084356908594,32.293534379634224,31.153281801733833,30.183712164402497,29.379877737394562,27.82908897756637,26.112149039734007,23.889216691483366,21.37064576910912,18.810771357483404,16.531526698919844,14.832735823159071,13.109224705862074,11.678141064396062,10.375855263493854,9.88063205496829,9.80608454145686,9.594751040986088,8.912667424649173,7.563489578593192,6.8858140747051655,6.38075176661119,6.163609115877936,6.646453754606273,7.61777912648714,9.031828328147471,10.689140968692698,12.528846852156152,13.816782302005358,14.72055677667008,14.873981708826179,14.381430620227327,14.27347313468062,14.248309083569573,14.384107877124652,14.090340241890999,13.736240931949416,13.706939560984662,13.843857198010062,14.336673609067995,14.036243467926477,12.828789726549449,11.96028101386064,11.888640957360025,12.264780675205573,12.232250798066625,11.265161642616714,9.267875505975976,7.336767707111909,5.771601931526274,5.417012733099489,5.918804416110616,6.028254233318778,5.9771054307338085,6.27370019813164,6.0649361221831555,5.990613129548186,6.0210977877618586,6.516538154853622,6.842762740460124,7.082658965110828,6.997251796521081,6.981051587365612,6.84749489242545,7.2724661953019325,7.214256231499313,7.5148189528303755,8.14725178136132,8.921965765822536,9.724140915963298,10.348666636738715,10.899463018636231,11.213898625363553,11.28601512963965,11.807688721583089,12.128020986780074,12.464905174690932,12.731703650455351,12.680362850913339,12.378036346367836,12.200454332386935,11.989843187653475,12.230748736332343,12.80921206515569,12.779857733692566,11.900177583081781,11.48545147171925,12.37821473099499,14.011161073665974,13.83630706370716,12.197690905490187,11.41686303581735,11.807080110289961,12.10901621860962,12.4840188886853,13.18392962144799,12.56598377330221,10.830061043938887,6.069749107942461,-1.2454116520114509,-8.519460727957288,-13.665563083326798,-15.294719418835252,-14.155508621055057,-11.091306006421126,-7.372324138735471,-2.7449273375965793,3.1494869394717178,7.226182427408291,9.039517625273366,9.340034398161677,9.090273391180848,8.703334231288995,9.000706393189763,10.218733364233605,10.865118908596829,10.666643039934739,10.443228960795569,10.405441794322847,10.495533785771295,11.685577965518139,13.79381434045765,16.30366419931661,18.80851761702951,21.08373900017378,23.269737061525827,25.160836473364093,26.854402553793136,27.9141093769318,29.298359784327136,30.926232005923445,32.347474860886585,34.041187367071956,35.889327559603636,37.555880160142394,38.49883871551852,39.569945093924126,40.242243053834414,41.60023224399687,42.74320782817754,44.083924175312895,44.86028184810913,45.348072486236624,45.982889354012,46.76563111720171,47.26235594563314,47.39765394205148,47.66622946364762,48.21081396509944,49.120429195193736,50.61300532731525,52.03793774184347,52.93216731332676,53.76211937826375,54.313354413397924,54.74920647384868,55.56333334913597,56.19871054445284,56.98035405483708,57.20991732929492,57.733500038729375,58.68274696933061,59.31972149868709,59.26450791909134,59.544834823797174,60.063043034851475,60.139309469118054,60.65942256059775,61.24517609636111,61.48295455459705,61.37245570109664,61.6044045838241,61.20819284342112,62.03538827045135,62.51405949130138,62.90215800495981,63.09681103835983,63.970416326833416,64.41426759796128,64.8511686617034,65.3555504405038,65.51034841357703,65.34240647140749,65.51838550917391,65.90883415224943,66.41752643372502,66.26803473693346,66.35674774271483,66.1247523821899,65.26826644043146,64.44502222807806,64.29005709576631,64.29869493779445,64.07022415198362,64.69653491496089,65.31379179215777,64.51476715377468,64.78548082947185,65.00588368008938,66.93385914794487,67.66099853884243,67.47660573101395,67.34182542927341,66.78532233772135,66.88168817942294,67.85481585779966,66.97733826786444,71.04456718606743,70.84694574271009,70.4216310680624,70.3129164381193,70.51922443037877,71.0295782805856,71.41603792542092,74.00639970123176,76.58070880391561,79.34498930815447,81.70759340430584,81.5940783511183,78.75644533229247,76.98872251924179,77.85013595767526,80.46150733032978,81.07602605444842,80.7511348478529,80.53769329832463,81.83606147645673,84.40068760956487,85.79654043346251,86.18595296981715,86.17685106072466,85.56841574117908,84.2007530182291,82.28329457838097,80.38292512116237,78.4717589363781,77.06396448769286,76.00069031621129,75.15290484113208,75.56003553876033,76.28364883133365,77.10770059673021,78.01015706126908,79.11045872292573,80.76765460065566,83.17974984260191,85.18361524616668,87.0010813984678,87.57439964146305,87.85028525556613,87.92997186594704,86.6847114585559,84.00022314622811,80.33458281388465,75.43427429246192,70.9127339318497,66.93540865652277,63.28436894337864,60.82393953830077,58.75146470379847,57.62944806449326,57.36173355560943,57.96923925042559,59.754920977108064,62.011744990981576,64.61578771636539,67.26823538627785,69.68255517019779,72.09070637870018,75.25206953219494,78.6722856875392,82.55198465933513,86.39151200734217,90.0,93.3939066453854,96.4080913385366,100.09754559892998,103.16432309900212,105.38605909613595,106.50433822977085,106.71194761588818,106.54055663084934,105.49830914309634,104.45238955314234,103.71979896936097,104.51938290546613,105.48012962613291,106.88504827819489,108.27264532684161,108.89384240919249,108.79986529709237,108.63813766350023,108.22636271508914,107.36079394315347,106.07354810861229,104.27041366019792,101.06486142277782,98.45506279354943,94.763607775545,90.8814287191339,87.80671881146525,85.52913628048549,82.9592439270587,80.7164822010956,79.16186769012279,76.52381559432504,73.59977953466154,70.54052320588018,68.13857494903162,67.33929311869069,68.34905826106825,69.40965842388827,69.56577447626654,68.77355257661789,67.7544615420201,68.33406811478288,69.84117462731211,71.63969905994612,74.16757533040602,77.18185239257161,77.00537261744462,74.60686013328021,71.40303589127126,68.55757147794907,65.2656982292251,63.85095258584288,67.30193560669788,73.77983401647495,79.74883331541803,85.74240146113652,93.61730851897778,98.68204207188757,100.77943992541653,100.53433429498592,97.7294300863989,93.48637033645309,89.74865472782629,83.44743160044032,76.39154388105011,72.46820654638366,69.99566618062069,68.05992456099261,64.09985882422971,57.90742607486107,52.096730514885444,49.18148126343897,47.436644982948636,45.26102478127087,43.10345905715592,41.72951603515812,42.409199530004045,45.7713893954407,49.1736704158979,49.63991340893627,48.306759935687445,50.683646358098436,55.09750334053963,59.722954605210525,63.176570407949065,65.21498268863841,64.46663255742612,64.25505464738299,67.54146094555573,72.40754107267189,77.23746546303964,78.11135239587749,78.01600107585631,77.72418561566715,76.78094558472614,77.48405667733594,79.59455863851682,80.83424186572576,81.71129591163393,81.79939210711711,80.13419626522365,77.94600550418657,76.01073027488792,73.6050322686007,70.77777497907577,69.81286658761645,70.41079895041825,71.56507576572734,70.7519432540207,68.05133010901544,64.70988673164123,64.46757158420365,66.22764746912046,65.57362155398884,63.67367010267676,62.6633749783221,61.593728745645834,59.173962031406326,54.8041734234865,51.5175006927229,48.13413389530744,43.854205266654176,40.68858123713675,38.222694582634354,36.79984865855593,36.93949988360527,38.7306475225913,40.492250234066056,42.10242910941181,43.66779752803377,45.62106846432371,46.96448843334026,47.6849484281332,47.324366362038354,45.90715078632031,45.358528720828176,44.92570064211582,43.93905923692887,42.636254823861904,41.075572679690644,40.14341546943158,40.03674116851027,39.326963531090676,37.0635482586712,34.20137311302007,31.785992369712446,30.591996723567625,29.877997653646453,29.945695480624277,30.19331883111766,30.7922589428141,31.45572343240887,31.856009739652908,31.218381042138013,30.39154884833853,31.071650287624237,31.475028741276034,31.557903745052776,30.415192493319914,27.55708470356853,24.4348199100777,21.699451257210505,20.095201513186336,19.361767935836333,18.64177744953486,17.702697643131554,16.806446695684112,15.314109693525117,13.43433771666565,11.242899039752752,9.782373209156635,9.062890771532935,8.629728677781133,8.755214125731541,8.783108252140293,9.023170189975943,8.655104842375463,8.180192909706912,7.91673261515172,7.541106058036635,6.629922351087409,5.835638916615918,5.348772027493371,5.23563045685572,5.542014699630352,6.179226873244868,7.690074740249487,9.041945756165497,10.214973392887739,11.222440988796826,12.250526145073042,12.828789726549449,13.555707282755227,13.79758601498327,14.381430620227327,15.044108837822009,15.553475491495147,16.247052096562225,16.932105311929966,17.274371384880375,17.834041991671008,18.07909359439071,18.541680758528514,19.04030889401919,19.85812484369334,19.64625977689432,19.509075009582553,19.08107021163485,18.327445098916552,17.67963261558855,16.775670041769207,15.866831474317983,14.423898666612853,13.312791841106309,12.030577272693225,10.789653202843345,9.557729898352378,8.229549647324003,7.6645371231345605,7.563489578593192,7.929898905345242,8.16341977239232,8.297178130939505,8.16341977239232,7.813038051793776,7.711856640950149,7.6645371231345605,8.229549647324003,8.90587272853289,9.53849308864416,10.014732978969533,10.407747753691497,10.428560962295768,10.491513821974028,10.449456434246127,10.69776890733873,10.789653202843345,11.173829284142093,11.763534492671708,12.06229426486615,12.364027912253322,12.20979556092462,12.004084773561079,11.986709412089178,12.375121067165045,12.746668690501425,13.30060141130866,13.41929033523753,13.674349456994474,13.620298857468857,13.562696976251523,13.698673005356087,14.008195281224722,14.339063430805155,14.227463371855384,13.097086827022801,11.85860125003516,10.626797682842318,10.89392080881447,10.764267329956882,8.009681774890765,4.941890103152002,3.0184496207586533,2.851879271496499,3.162877151922883,2.9644303306208464,2.650664677180789,3.24811202189912,5.100100328922872,7.420608418160983,8.384550109169613,7.125055018277222,3.4926432107789,-2.380489398389856,-7.569295255606791,-9.234511538487029,-8.316149264555108,-5.1824363756367235,-0.0,4.484604046224099,7.5148189528303755,8.325636650655373,7.2491574645140915,4.883312589070876,2.4798047935300724,1.136715335186064,1.1435206308782164,1.7357269249978666,2.737650019847514,4.70363472430458,7.405769182134717,10.916695896965814,14.349292125338263,17.24516561334209,19.097534715067628,20.16651906145477,21.151680208972223,21.4895687883277,21.605503684530262,21.880696110623397,22.520533156890387,23.142036322125062,23.733780358132933,24.426379528870136,25.7627462157336,27.492836512795847,29.998649720201406,32.83410857103838,35.54963691583299,38.064665453018854,40.0803447343835,41.42364088881202,42.30741052370137,41.9135133486594,42.313995704381526,42.1798302393559,41.89069401609455,42.41698258529002,43.54240696985289,44.34971863856973,45.574375012646925,47.08391285617253,48.643141070455165,49.4638645837787,50.56366925818068,51.52580130988682,52.83425303254126,54.428040582673454,56.364277974112,57.65529862240298,58.77164001137409,59.99273917784503,61.10470028401929,61.7971265327545,62.26403219086494,63.25959940079993,63.17008383407264,63.124241848032156,62.282969725923685,62.056194895617374,62.26945168377213,61.856359972876795,61.78919953948642,61.066393152608526,60.491969717883784,60.95598174979964,61.504352135588235,62.781001966307095,63.9419578168657,64.70796695588218,65.78263551223695,66.63733323857655,68.15650158054657,69.68080433896004,70.43624644480296,70.5785064308653,70.25589882977589,69.99762111568322,70.585385360443,69.72926279167788,69.30702037882214,69.34652506843572,68.62453009248108,68.06151111613704,67.64026894478356,66.53666641914015,65.92208998671197,66.15317909646517,66.0501477834091,65.88584109678622,66.8674441921412,68.27025319844459,70.18621844593031,70.5968755183307,68.78343080644032,67.55724317687019,66.54101422728758,66.57873595805135,64.72520525887712,64.54634657526361,67.64479523703162,68.55986779046133,69.96786586102675,72.62530686138612,75.0836354311872,75.48227403240497,76.19250405791163,76.21844247933006,77.4332793831719,80.07377096198842,80.77308895437397,77.12829797323268,73.33356589998097,75.73744908065034,78.27046960311782,78.97048721036391,78.59752427480531,76.04686176186217,74.91081669652752,79.22632547417389,84.8702663093633,87.26180872459724,87.5273787423168,86.84297724618342,85.56841574117908,84.56665606893874,83.48020811109932,82.28064552193723,82.13205270485929,82.84022772688915,83.16260060816712,82.67734331413105,82.74441945327013,82.56862752532973,81.70552145349136,80.84974690681328,80.86111830159062,81.83606147645673,83.46698865162598,84.87764197274875,85.98582885664864,86.41691991657139,85.70565298962423,83.41802471352511,80.24614760917498,75.691540986033,72.2553524837939,69.67951944358263,67.50845196702669,65.37644534642301,63.235442452054386,61.57881909649287,60.20903401321736,59.68379680881819,59.6323810774079,60.31410910209127,61.42221273775526,63.209242841785574,65.00380082202143,67.43405311896188,69.91712853024798,72.40973336617535,74.80252908056211,77.69026493690677,80.91363990898665,84.46256297295419,88.41177997774837,92.08457855050476,95.08207807221042,98.34236531757895,101.37920008885588,104.0650789935117,106.65328885180847,108.43491877013695,109.28430049753955,109.83595459331909,108.39582521872615,105.82708320751979,102.64772400538517,99.5403663441824,95.96108488658025,91.08096642367275,88.17844768353879,88.45445334492952,89.3446669257277,89.6338980150271,89.00755754279452,87.9450109810832,87.19627021726838,85.56591211532309,82.85138635030299,79.56255116440558,75.59057598523088,71.63181562578396,67.66070843809179,64.20401141676611,61.794259859421345,59.31177796557956,56.985010197483255,54.6401956910878,52.80205992208703,52.99748450989909,54.07706078782236,54.92294705634268,57.45352642360042,62.906661175230866,69.43007567172849,76.40353032881337,81.03455908687756,81.68809123563172,78.60462849154712,74.66899454974522,69.62356822575617,63.89976553720145,60.98092890705726,61.754896256056306,65.4027232077831,71.60193794508618,78.8289948088558,83.99094913133816,87.63988287054822,87.7722548560763,83.23386180099484,75.14968867158994,67.12054014896472,64.01663429633953,66.11512825555312,72.12910956766162,75.01151884892174,74.88917428091128,73.75998671684408,71.33307055627712,68.04972879257485,67.44577725479415,68.60904543093197,69.3647533714818,68.47985308126316,67.4686112533792,64.85155598607939,61.28331828021004,58.81507056654035,57.82245210685313,58.08985148668219,58.55030548873189,59.65675169679556,62.53655132787433,64.99226361560595,67.33544192477612,70.30937955138639,72.31734290850497,74.81571582041006,76.44053717739044,76.68091733607224,75.93873288340284,75.21447945880254,73.7355897439961,71.22195370492118,68.69216813367191,66.01498557506973,63.68084173962939,63.724582540950486,64.74858809531464,66.66779682627731,66.74950409839718,65.78109309672017,65.46615583629969,65.05612972264743,65.13175637945365,64.64395022579467,63.52971047577257,61.47485083119025,57.904360385139924,55.34608179885768,51.61127803922443,49.943006534055115,49.618289132553855,48.470619165779844,49.55086033327572,50.14868557108751,49.10904602666284,49.50976404659717,49.56761506760622,49.555178004163025,48.82466513200367,46.872763751119216,44.8484553241336,44.093020706961354,43.53513702297695,42.333326806797686,42.2054037038713,43.24003918152564,44.28085969498591,44.28879496788348,43.35448949389504,42.27367676738135,41.606386664953575,41.81172419902623,41.84512958392377,42.52996593918524,43.44379147765635,42.686221659223904,41.281010037956136,39.72717227305384,38.75696722330207,38.398222256930616,37.626232924596096,36.13537275761128,33.7194157527424,31.146568336642893,29.541933124662318,27.152176035356053,25.253193754498586,24.873254658193606,25.64881256848611,27.046536345790333,28.39559510073503,29.241364476307528,28.128557125176982,26.612509514059713,24.347944562077974,21.85995763559822,19.965144754450808,18.50137760696029,18.23363611272007,18.878029836070002,19.440053495606445,19.069178416312234,17.468770584083376,15.59279266602405,12.76195193481993,10.239761763070986,7.99142838860033,6.92606472470633,7.14029192530506,7.375194269903438,7.396617471901094,7.081900147655606,6.599906071253811,5.840811637351832,5.248347096622265,5.17316454223923,5.76793231218432,6.941932631197032,8.352825702574556,9.499327783607646,10.204002235982639,10.314936609429186,10.936287285326157,11.94002094610483,13.851455937206111,16.122575139635032,18.77002028756752,21.15805894325912,22.909869820519894,24.112369293774922,24.523023042292813,24.310844069439497,23.9076546239286,23.542040793293054,22.939838531143167,22.230470491297442,21.6362665760091,20.739690038116233,19.8670137087305,19.118242978063144,18.54367607832638,17.422280463955577,16.699218229141405,15.773578484454683,15.076863224468376,14.635004272156332,14.442381172749167,14.386913240251301,14.334237252768473,13.491364747237178,12.023269405394355,10.449456434246127,9.076337424878137,8.213960760595183,7.0365006732260635,6.618664356946146,6.179945437544882,6.03426725792732,5.984034174016704,6.182920095767317,6.392415040096995,6.613457655837364,6.7779840863107745,6.7779840863107745,6.750580139967459,6.879747191201914,7.341239866987734,8.244677388563776,8.966560211768268,9.71119405245481,10.69142371871151,12.021257793771046,13.187049667475662,14.093124000886856,14.492341101153126,14.437072630864392,13.97882739324663,13.458662839951161,13.172588332404104,12.861828945213901,12.554320459219875,12.427898786023176,12.691607585976753,12.728005980167309,12.763840080849722,12.960495413111158,12.849645780955683,12.763840080849722,12.925978555886878,12.900435904280815,12.466123724558564,11.989843187653475,11.53932485258032,11.057763888286845,10.706870331195574,10.49579214948073,10.091040757758096,10.035865129468686,10.083148921620879,9.612099948784795,8.20932149215984,6.722890996131091,5.223941613756634,3.490586868585076,1.1823167656782816,-0.5519432128093655,-0.11254268314395921,1.5013347493771314,3.4645926103421716,5.499484286312307,5.446588547739512,2.672827697578938,-0.9805431225327618,-3.138043966571957,-4.784012101971519,-6.687735284995555,-9.526357396591479,-13.538367227560887,-15.328906538502501,-13.36815037626849,-9.774375259902964,-5.9022525442705085,-0.5562298761706795,5.362599457468756,10.840314899154627,15.274575531168878,18.15267795720596,19.668770086026356,20.230390279985823,20.739690038116233,21.297321011605714,21.320433656259606,21.69842084331953,22.35685896292114,23.749461474936552,24.702433441049397,25.217720884776554,25.9575057671972,26.189692354043153,26.238706298207273,26.283751725160474,26.612083661915225,27.272417015557792,28.322321647608348,29.508031719589013,31.469464063579352,33.20503426221048,34.852982412973695,36.81119383373373,39.17367613829226,41.29343167738521,42.63592213210154,43.8413934981177,45.12872876929632,45.64522062374299,45.779486733527534,45.65550368306562,45.79023524838188,45.86501115560651,46.22463579945209,47.070000235016884,47.79269912492006,48.71164505832364,50.16885631652551,51.76378529854439,52.83170028014981,53.36593367215926,54.586463268591416,56.363290912055476,56.44105941360208,56.98395780020444,57.34917685819383,57.745251942507466,57.6820221349282,56.94800270644008,56.47149117587082,56.69410433862489,56.950865173685656,56.821499049491464,56.28099259679916,57.258329833732404,57.14807846387972,57.60368809661833,58.62698723294404,60.06847187066061,60.99731650579472,61.499071594635836,62.119117934712065,62.64692275155436,63.20295552900986,64.27608014744155,64.93867612931513,65.52099386090846,66.22298299480158,66.60122447162172,66.61198313389337,66.1178803506001,65.38514570468443,64.57658168321642,63.80324487325734,64.67097938829912,64.96102075155028,63.76330908505756,63.159458109982545,62.27595575399562,62.09624647287442,61.733572901102605,61.74341776591991,61.547411087323354,61.762556570701236,62.279495661574195,62.7004277886672,63.06247551061236,63.940808465778375,64.2708937077913,64.27560920135974,63.30708252025733,63.242720776416135,61.919208322927034,60.35747321198365,59.5889195755447,59.01396302326198,56.95059905793358,55.18356358360762,65.94874659786726,71.44319179957031,70.62838846843054,70.95061344662209,74.20639987560766,71.60291220349781,70.62586774785085,68.7615433491704,67.07196072769456,66.38981579971077,66.17058539885637,68.82244257312524,71.63340938204854,73.55627137768911,73.42949905198974,72.7420208494472,71.81227988771596,77.67354782634371,83.33623287721164,82.71506476469884,82.98165017703549,84.16054382497941,86.00272573360921,86.26231710444382,85.80781058528403,85.07024983885043,83.90110388382128,82.8557124146221,82.93195669264233,83.42944865273881,84.4173688655562,84.5338003162042,85.20413557081463,85.4211781827193,85.5014787296339,85.7594002769736,86.43754836982818,87.60039724776887,88.92913333032021,89.8945040780649,89.79236645538839,89.5870647308988,88.45182235860705,85.40577338990157,80.57016131431774,74.50604955010508,69.39172088573241,65.33774553700431,62.3165901715358,60.19783000583051,59.12584052060255,59.137552431642625,59.89137025876724,60.83241528184188,61.948748361643005,63.82473614108187,65.55606907844158,67.67007685467763,69.80301851696522,71.86334904220068,74.30505609885971,76.93240786547629,79.42514357917591,82.60181284729792,85.93914348789669,89.88015849848529,93.91991989717422,97.52149014528489,100.56715202277182,103.2198245067558,105.83234536055124,107.45658114603228,108.96382384668505,110.55605476313968,112.31123819448409,113.63536074688429,113.98341865188321,114.44397536456455,114.51295074020526,113.85458011680149,112.75421055228705,110.76506734141498,108.79305658515496,106.37010283223341,103.03744080152654,99.53662047409672,96.79419639062239,94.16365293094628,92.5927527766022,91.17570071072376,89.25453726797589,88.08014955879617,86.37713176938283,84.0244468628379,81.97546101529538,79.54326384027205,76.67013985120867,73.45326193812295,70.67909244349637,70.01691740866232,70.26311113311269,71.01794331119787,71.39714623252411,70.84218322312421,68.79485705316549,65.63624908293288,62.09862924930886,58.3587481522297,55.73174697226299,51.80425128983186,48.05162735672264,43.583040415573734,39.39253040714082,37.358358623803774,37.169757391801255,38.904106090604884,44.906244297366214,55.49145369546512,66.61480046311745,76.22842635512994,82.66816897847127,87.19837718252188,87.40275272993341,84.1617862094191,81.37736382908169,81.5041209461952,85.80340902821041,91.9171329799755,94.60687114435159,95.00500839394518,93.81405041500908,91.93952986147916,92.47493996232821,93.17980590965475,91.0708666696798,88.10483604276986,86.01148257461814,83.76462701942776,81.3195942699376,77.04723387524716,71.34915589517871,65.26453591351456,61.055278545856204,59.133202303725476,58.31835997107735,58.12873460961579,58.01977142484803,57.0167751121315,59.65134022474256,64.64742448562357,69.04422365766125,71.74957783506245,73.55269889556978,73.7973966433441,72.66252775258127,71.98638545780392,69.69912022375469,66.60868503330192,64.89170557319761,64.39147719564842,65.09520808534762,65.8645198204149,66.35281001437778,65.6062581642521,64.33015759328134,62.056194895617374,59.41297962570787,58.492892069405286,58.02859770283699,56.91241375085656,57.31766584161955,57.41048755556389,58.39964238377241,61.03060025441172,64.27896209031118,66.47434214253099,65.28086351964629,62.300549399246265,60.51106380952067,59.44286041543164,57.62161500586991,55.652431299140545,54.894782999176805,54.10504748521425,53.808912459908875,54.253001348649924,55.68913578541128,57.22637851611878,58.83427212698536,57.65252418577219,54.29877350315762,52.485613533918055,50.82305283370364,49.32373933654342,49.95544987055621,50.268855227437314,51.05175979108999,51.39365133594011,50.927558859666895,49.807966096239454,47.51602433870537,45.0,42.355037022782305,39.51209924479941,38.9505099505213,39.1260274101873,39.258552487702296,39.72255612503355,40.25508695813527,40.893507326025784,41.89619507678928,42.38418984232362,42.033962284078385,41.026425790219506,40.0965595374776,38.57448602156804,37.24538093974018,36.01937019336707,34.20137311302007,31.776886284957754,29.678512820987546,28.091341151620504,26.61286711821823,25.79598985969781,25.206936183029253,25.23629331644455,26.262721966540088,27.426226325295122,27.891528927798998,28.27912531573089,29.318027787935463,30.71631619804055,32.44779472396847,33.88571587703016,33.88328697884077,32.501777225002286,29.75750079451936,25.67502999045107,21.379342031631104,16.913519687600807,13.562696976251523,10.872212657660144,8.966389439713456,7.47351105367717,6.54425429441398,5.6114577000179215,5.262435969157297,5.228238989702403,6.219243242937168,8.314268450631705,11.518069965909786,14.455865171061607,16.851830485508128,18.14921499068761,17.42004977221147,15.547113994400057,14.602988800782313,15.084558747940976,17.086677148989178,18.50424452954808,19.097534715067628,18.993205804703265,18.888830028963238,18.573176810188297,18.400708928905733,18.502954656601393,18.366968598430176,18.36734233313229,18.067024156925804,18.03425964413668,17.63176333832785,16.8428633969364,15.524087922846142,13.928320808434178,12.016196370748855,10.842681833869229,9.669493359606992,8.587973967057337,7.486724222966817,6.483086527801087,6.039961840319456,5.9102327405008515,5.769039879636031,5.418071283322201,4.861976034432331,4.380537126550801,4.010092576406958,4.236391434049189,5.194420593938863,5.898100166428007,6.0649361221831555,5.7945266790652905,5.734849509035699,5.294631023694068,4.927101560563564,4.3137278036201705,3.9283038190372546,3.6445363347452813,3.3877586011955683,3.3735301677349536,3.7106594278755636,4.2891462821352855,4.714748862420696,6.082326964357334,7.525945230954837,9.085768879291868,10.45819032997299,11.600731239931516,12.763840080849722,13.704258514305243,14.341579821147509,15.094095393318481,15.898146742278334,16.26017900494071,16.622411979212874,16.655255214371664,16.655255214371664,16.64393409674094,16.422180701375098,15.865723951296214,15.449282352214915,15.05119525018848,14.803130999749111,14.946547248567525,14.863224263441262,14.437072630864392,14.725481117005392,14.092626045522632,13.513424716496232,13.414136522805487,12.79390368562914,12.72433582208107,13.296602081578738,12.94649973800519,11.83367406398993,10.824561558550807,9.534068207263234,8.238485942066674,6.492636702746856,5.9985569827569165,7.640381948330061,10.268291002275902,12.751529673781096,14.863224263441262,15.754291869399482,13.033333425964278,6.369433279718019,-2.385992469094357,-9.31206603162055,-12.387015551035468,-12.827479665487202,-10.172123127345314,-5.738361073216146,-0.5522311212383416,2.0591831782845795,1.6534846856696983,-0.2269577281315302,-2.66299670949043,-4.062824572410093,-2.800295749113379,0.6183159563276744,4.4542771748068715,7.553167336766222,10.050666341060813,11.966566060193857,13.900541575041661,15.70863466425836,16.984763383193336,18.434949335186197,20.05097813361287,21.462852225150694,22.920219142686904,24.606986689435164,26.08757814544727,27.076199882059782,28.03620709736376,29.20548766572772,30.747667721439537,31.772172132906878,33.515729722628734,34.62209640723921,34.813351763042554,34.49255591135365,34.33445810464384,35.676370547646755,36.99882142521443,38.05061712855639,38.62789456073092,39.064833717519484,39.71760595799076,41.15805677864194,42.789170231786684,44.34971863856973,45.434022544270896,46.86614591354537,48.785570706258305,50.16885631652551,52.05518018110577,54.220377045361765,56.52766118471554,58.620973496300735,60.066014489311286,60.88176044643172,61.33064120827745,61.99768140082362,62.81669767798145,62.52226143816048,61.9329679224238,61.570986599170254,61.048999745058104,59.998703475499276,59.1222681783746,59.14126534409785,59.60241664728167,60.358514072369495,61.65674995158828,62.59583433286519,64.32497094611216,65.32054762848813,65.99449815937272,65.46851325388107,64.95106774743101,65.52961975449487,65.64494757942798,65.70813414336301,65.8269761493702,65.9372512728531,66.14949439788114,66.37697282553685,66.20919262724067,65.86513875753631,65.480395136211,65.25734928635721,66.73883477460778,66.86537153253748,66.38462363235885,66.36353478452439,66.27792785880222,65.29526455202506,64.56936925933536,63.949089066495404,63.55020832869823,63.37692247192659,63.32044949866469,61.733572901102605,61.69076065546723,63.26373614172881,64.40499077556662,65.55607843484461,63.938947160588015,62.88665981901307,63.32593982249774,65.48434003629964,66.6523609369541,67.05421969359628,61.748655381843236,65.30450758450712,66.24584262873785,66.59888673792206,65.48238537778745,64.04560331260716,64.75312164241141,66.76936145072784,68.8496449241925,69.95621598497674,71.23299124877684,72.07206552927302,71.42249701201867,70.79366069394845,70.15614954784266,70.00773520600417,73.00327571137063,73.27909686203971,70.43624644480296,68.158222367161,67.75998517443283,68.65086314647804,71.1979837446792,78.30320564725402,84.43608331287595,88.01300910451614,89.6358132438985,90.0,89.34299450420107,89.18343532122286,89.01705454308214,90.28797312292825,90.88372671492898,90.88600536586493,92.52826762687971,94.66383133362791,95.80164125127934,97.52378604408447,97.86909323465727,96.86085850391173,96.06305200490495,95.82342941739542,95.24306594653956,94.9098515692323,94.78296811188474,94.54807858233274,93.53853700473398,92.82483715138756,91.42541515254777,88.47017633720613,84.24916540660021,79.2192993948723,74.24879595421112,69.66428652538703,65.01728973571761,61.06068329784833,58.18683887700124,55.88178789667055,54.445710263161395,54.096414919510934,54.22392099579353,54.820360982459995,55.92076331810559,58.0037166651904,60.67630004953289,63.60009825466035,66.41903933890478,69.65692766186578,72.64018630494806,75.7241177379002,79.4173091944815,83.0642889638445,86.90032898221024,90.41820933598733,93.80704123061439,96.71606908629768,99.44457387488515,102.0870342951186,104.6067098373443,106.77567017681677,108.21572072861814,108.8773781302124,108.8773781302124,108.43492013617058,107.60042151392622,105.79022602810012,104.35673327540272,103.30805735981284,103.00239534847381,102.82678525343893,103.28080736852792,103.4063501203704,103.3601815147663,103.93923334597001,104.87258912003674,105.66214046039308,105.81409844892052,105.61253117880543,104.76112517596269,104.21115686889115,103.06929489894068,101.73695774711327,100.51527177393002,99.59312541049711,97.9071484324904,94.84834659459142,93.1331100260325,92.7371541451888,93.04131722828062,93.34193902938733,93.03943664282409,92.27875183738277,91.3733030591982,88.93368671283412,87.27831356773626,85.27717220111754,82.96202183002679,80.37001529366694,77.19115005646815,73.41056297369272,69.78542175705168,66.60959791140462,64.1336510060301,61.51974037236539,59.002599417680685,58.18647255365585,59.40179367859339,61.52729450187993,63.82474943163191,65.31449231143915,66.20072698962876,66.95639882162997,67.96382090767626,68.22618324639531,65.81264479581517,64.14552031873896,62.26080382607314,59.450568093712654,57.07766709993144,58.43550929171309,63.67870942969404,71.49447594381546,79.95206530710934,85.44003235195053,84.70770610779196,78.76302143542891,70.21994118256953,62.51262197670792,57.1683818080139,54.21101697125759,53.93472708927382,55.694206912517444,59.977726689853576,65.75336482323141,70.27591343356933,72.19538490021728,70.21288015167977,66.50145126377423,64.42758822959468,63.14310344768998,62.7752493944236,61.9415447599047,60.02249825263251,61.02031670813322,64.44002118880704,65.78422600670557,67.58391668723195,69.65303905400994,71.9720659152511,74.15501338359302,76.67541246607473,77.28467576592953,76.99474811437777,72.94748402801508,69.12227213927184,67.25637248151396,67.01454836571153,67.53093640597092,68.42872257018539,69.45557478439795,71.1604772854044,72.4991257069874,73.40460004739627,71.15600917184145,68.44640755257515,66.71643748594012,65.09158358581394,63.43490784172837,62.64288184129557,61.23035842002285,59.637735844166755,60.47405581872323,62.6633749783221,65.23966990977968,66.06950309881323,65.08495711511023,62.05288287052286,58.39250901036828,57.25812803721151,58.13925051283963,58.79947000776488,58.377709735223846,56.49270530654452,54.172120732343366,52.20079212613667,50.852014526736816,51.83612644184774,49.9622994450595,47.215727387858045,44.15744254562914,42.46640945643335,41.513730606995175,40.23635861545471,38.35550728948193,36.379211672901064,35.2867223345126,36.379408688703286,38.94457954405049,41.11356766984723,44.24219403909265,46.422695318238475,47.12107888143086,47.596015322966856,47.96720215358326,46.97999812463977,45.07429790828726,43.045754730009186,41.39558481345157,39.90188130933282,38.67684260775222,36.54801019152267,34.103120899689614,32.10805051766704,31.1679235609235,31.184930326531866,32.45491994073776,32.88471260517372,33.0066064855782,32.71660807223349,33.03250611810716,33.435049644482575,34.079605680546365,35.21754805139266,36.01304268512455,36.57553776451272,36.688140071991945,35.22261703425512,32.6334568718544,29.90350034237874,27.93575545668573,26.333132122992165,24.753372638983958,22.635947070835297,20.203585126709587,17.143260135362755,14.498290414531688,12.165015624479764,9.187257224232914,7.392260620689079,7.386060628718598,9.211061907702797,10.11272310752453,9.975648844826143,9.633251223476648,9.090273391180848,8.146985733942543,7.897484196169879,8.355897083620993,9.277176199352596,10.120637487267414,10.63376574354586,11.084882190838842,11.620622013634373,11.594996377048703,12.540708533250841,14.116968698918402,15.451987091129666,16.577972958848026,16.316553909373464,15.555784487738682,14.488494764900215,13.952472388854808,14.118926357335816,14.967810141727913,15.620524607115613,16.115779745209725,15.882989498490902,15.395521949570204,14.008195281224722,12.654855774196674,10.850087116256166,9.270256443936008,7.6332983271893005,6.340233117486876,5.523791147989469,4.812295985269269,4.489259606907512,3.9328661908240186,3.68757850949203,3.1005336163429194,3.106997740442099,3.2195133227512422,4.026646662668679,5.077012940314121,5.792770616104506,6.758179281427665,7.0365006732260635,6.976237991174412,6.90030134470462,6.837932440053606,6.809041604841803,6.852463866574,6.944094766785578,7.035017633120847,7.274999059435169,7.673636430280532,8.130089325569713,8.898921944757104,9.73087149547108,10.92483583119751,11.805818705697504,12.713634243864837,13.266459745114464,13.460592001670726,13.706939560984662,14.255198519523123,15.047556555736074,15.620524607115613,16.332310236928556,16.395932452622684,16.580412007956724,16.731488557925378,16.3452999453004,16.037294864758703,15.975923516608493,15.778414192331857,15.672048250950011,15.264743692932472,14.810798294019703,14.279151871944887,13.659689551079628,13.851455937206111,14.08707449923493,12.665054341006218,10.33324030320526,8.328223659879326,7.838481408484995,8.551817296097495,8.372146600249653,8.083251356899865,9.026591191045107,10.410068545137984,10.972254058234412,10.47045229296993,8.560926609975699,4.783477117539654,1.7422988728820394,0.7085885813484433,1.2341872245132075,3.179825036627269,6.173520905562079,9.179190709621713,9.764600756114126,8.630786885929853,6.753611658127181,4.533787142997484,2.4522810901595844,1.6399666408681677,2.7646471809961213,5.344724732676348,7.861466074519633,9.727570518075233,11.46469523727031,13.758526695323207,16.44223018558757,18.584967189448246,19.70965861225993,19.24604555212708,17.914783537202368,16.245611980107793,14.466300896424553,13.218200434766512,12.500766604915778,13.334169226472612,15.582030819255431,18.141907773633793,20.62124285821247,22.81802000778957,24.854594400434646,26.69948873165557,28.60257164087105,30.135880606853192,31.49064108445241,33.06670669530651,34.634603796095256,35.5377191422875,35.8575037191271,35.170477043594346,34.743209912146995,34.61992243312705,34.930901266497244,35.646166461373184,36.99192436952471,37.83104515726376,39.01279665519013,40.32756072023932,41.64160256722131,43.81661937317627,45.99261988802443,48.09601396563544,49.655029823389164,50.40577392236989,51.1129008635304,51.8486616228362,52.70804227883407,53.235582208116284,53.655732110868314,54.280082936846135,54.607454098648866,54.76258478897013,54.6644785761082,55.03308138994352,55.42808767504844,55.68222678078713,55.73644333984483,55.93299834719267,55.7250046594167,55.540919530472124,56.12795673849919,57.86400267984211,59.874455788704516,61.00041830218191,61.44285884110468,62.31263282565006,62.86013314387736,63.62384947259454,64.08546161316049,64.7660900190902,65.31056749338893,65.62356388098429,65.91256409830832,66.17451362170434,66.7040730848719,66.61746654291885,67.3801681924764,67.44110989506443,67.74609871798982,67.8664293191348,66.75350111590025,66.49153976051197,66.6022757694254,67.17261215409881,67.54949613695891,66.86979474949142,66.3032301679118,65.29761230017847,64.84064989874086,64.38287953588632,63.73496030406709,64.1005051887982,65.60187218897926,66.29733540822437,67.02727952285944,67.06289946696349,66.5627283217945,66.30045417081772,66.60812306310396,67.3700500001161,68.38741295799917,62.558275260305045,68.76207573465379,71.33307055627712,71.22200466311234,70.09820211197939,69.38839828369002,68.83519647342744,68.0675711975118,67.18326998103902,66.92181491900689,66.09444269866405,67.1931015117959,69.61177854769797,72.61301346076291,75.26768513030095,76.09623540562013,75.75493515098037,75.15832752795878,74.09804706079814,74.78200815409434,77.80531591867711,82.23480023225888,84.86225473074776,84.47241303650779,84.12657540492567,84.65286775099538,84.34698207913948,84.28938359918735,84.91072780166088,85.29552228970543,85.96395083370476,86.50735685976755,87.15047640820636,87.75908886917662,88.9236122819977,89.65482625495251,90.33313284705086,90.85990862196785,91.56794213966687,92.14373829919303,92.7830169261956,93.24523312673676,93.70396573654982,94.17549113714269,94.04452106651259,93.45661444897354,92.59385642062989,90.1910229996242,86.67257897033672,82.16275795653542,76.88097833453988,71.96173979883663,67.52058623906468,63.81314732551515,61.61491716226751,60.53963803068329,59.98319387847765,60.376283647544284,61.40274894620308,62.564627489055965,63.82209107197104,65.21866243132925,67.06462762304841,69.43299937492382,72.38742765999642,75.81988945773739,79.62272425254334,83.7741756482004,87.88672493334288,92.16925433297519,96.13132086769369,100.30488668507512,103.64070543863707,106.74475344821492,109.08039265003747,110.34405302473424,110.71037448926919,110.15481561045189,108.25075576972749,105.82104665585693,103.8237001727839,101.70734772623352,100.67722279325325,99.37800613843321,98.27403263604994,96.69804149023254,95.25842036252062,94.6545581446969,94.58607390752574,95.24089538604554,96.59392876297476,97.37622491373997,97.86818946115078,97.62418050982969,96.74316463077517,95.3306619653974,94.45261094273087,93.27715734248659,91.847607312404,90.56612241732556,89.12028852202909,87.75637481443627,86.88912259227153,85.44625674333456,84.00642057593753,83.19519311926214,83.23541403815594,83.4643039480489,83.20885587384824,81.43715199566317,79.3460679607147,76.71137645448388,74.2093916111954,71.77381368072926,69.73289243136081,69.05959105382148,68.71356560120383,68.36744516954906,67.84802013090324,67.87143897324972,68.0047728467061,69.16766695913653,71.6073903335009,74.44542825697306,77.07162464916117,79.21571361073012,77.73526054624776,75.6416800082288,76.86601255698625,81.63750932617049,86.86364294020078,89.67749204814719,91.34908515072591,92.74080703069507,93.76668336686701,96.6976296990837,100.10928359737402,102.73170348612811,103.17518233611311,101.47351077031217,97.6147637339207,93.22452087770094,88.5270388025205,83.44855779377423,78.54323685006524,73.18168972324204,65.93660174198577,59.74358909551935,56.11048977251078,54.175684667637114,52.065618899507804,47.713705163330175,41.88237533954452,38.80562485740548,39.39828989863139,42.16334330529383,45.14005788182609,46.842655862932965,47.85405565302376,48.40860748924193,49.51398821121191,50.6143859098579,53.693119030432776,57.87213323966683,61.4012341130763,62.78759215315782,65.66529872320143,68.39040370995322,70.42687416958981,67.94717923287665,64.3432731659811,64.72571574387356,65.89470103003848,67.33426340233034,69.24593687663038,70.6492589833408,69.5520701929444,68.18020114870376,68.41604472527044,68.74948705839566,68.04705052872013,67.06419405121535,67.6676866345264,69.43079571165384,71.88799104456183,72.29730205619055,72.8351241224853,73.22350930672877,72.81904987294503,72.87648277262528,72.1270523642826,70.43476363760925,69.15399913612028,67.8402876041158,67.63581408749647,67.17587256688701,66.07752674376158,64.75184176541296,62.85713112472898,61.30040009880271,58.59016695544083,56.0158200583605,54.75124950194466,51.374480942133665,48.68619669500527,46.99208924999953,46.5163309905415,48.23309781662283,49.210493480671644,49.84394377756555,49.858919401376376,48.417908816614265,46.4512802462852,46.08405329559695,45.41576370061407,43.93149708810539,42.44100088486239,41.550730814105215,41.85504190376028,42.13759870848576,42.311323325541615,43.4263383347843,43.51522408086143,43.51110016649148,43.025082537315356,42.3406659664075,40.859782302678475,39.43870601142116,37.82928114017608,36.55963039199349,36.27586687837768,36.08641234644706,35.73447801969346,35.895865411635306,35.940075689444335,36.07829765010721,35.887325868968674,34.17174144717564,32.7797969119242,32.19909087232826,32.54607659545173,32.867253509049945,32.55593276030622,31.115287168429525,30.256410833673804,30.022664627737498,30.200352325136947,29.704089010938564,28.35949332177794,26.565089426124572,25.310230460404807,24.655862975788267,24.198824190429736,23.226184519999695,21.78157446228911,19.53004785329312,17.07018192840162,14.902631091469836,12.893777247958212,10.75797272472977,8.615667633188087,7.037934928402443,5.734323341223512,5.021504467302201,4.4169735957097895,4.352381612833048,5.400534072189095,6.144819161166488,6.391437780719563,5.756374644968965,4.9350045997236895,4.801611012166984,5.402263722159556,6.17635259653329,7.760038991446977,9.904167721052026,12.433216416684543,14.194706308400727,15.524087922846142,16.141523192235237,16.594009945653102,17.151163321841192,17.918806087796472,19.218845642891658,20.319439262875676,21.66324821113476,23.030425762800476,23.886541484272264,24.203192516598207,24.148964309197694,23.873632126181054,23.286047702857427,22.05104561798265,20.118614414272354,18.004133188615253,16.132814628950463,14.423898666612853,13.122938816740806,11.800780333834782,10.975650719583063,10.021098165042686,9.201936589206435,
