# Supplementary material for: Automatic and Real-Time Computation of the 30-Seconds Chair-Stand Test without Professional Supervision for Community-Dwelling Older Adults
Source: Sensors (Basel). 2020 Oct 14;20(20):5813. doi: 10.3390/s20205813 (PMC7650655; doi:10.3390/s20205813)
Supplement: Supplementary file 1 [file sensors-20-05813-s001.zip › supplementary-material/critical-scenario/gravity_5]

12.738694974396028,12.862124319312285,12.950743204693707,13.027725662012037,13.085048193234728,13.092031926675334,13.135176163911707,13.247307971015138,13.454286781908644,13.825360913511991,14.283330957324567,14.754608916897716,15.149260902012474,15.26525540983751,15.265657471370023,15.206612649240592,15.13465675611539,15.03002219914139,14.927797471165443,14.86213474112708,14.967958350379071,15.130436945951404,15.345949856579926,15.565088092408526,15.769259676649366,15.956415128907649,16.154695663633735,16.372563121431323,16.629230164441406,16.896504656552757,17.18237347156335,17.481921513827075,17.811272383377066,18.158880425477882,18.529979572249,18.92148964728544,19.36020701930796,19.81523586563161,20.28911516560008,20.8167632409054,21.326759279991087,21.88875193101303,22.47632961993018,23.10494200105031,23.75467861519841,24.430277842964934,25.122511689667125,25.82793243320709,26.535164041279447,27.24326787777597,27.96322247810229,28.69931299952178,29.44144798968651,30.19662013190739,30.955470191024755,31.731684701925843,32.51756112244866,33.29950604906919,34.11430712049478,34.8697536584224,35.64610331500743,36.40854053925183,37.189574236945454,37.96258191688459,38.74735901076255,39.527316429281825,40.33170277134127,41.13009879805587,41.92752188153863,42.726110064597,43.527667844125695,44.31770713678362,45.10425027689083,45.9217207856789,46.633148927447365,47.38069541302873,48.114918120623145,48.84772282811058,49.53728143049791,50.23921528438579,50.944449723732866,51.64519370327904,52.34790556665359,53.04204074360683,53.73685446324698,54.433330609369726,55.12433474439862,55.816408695295344,56.51108238839331,57.20894573846872,57.91866631657638,58.622093822733326,59.366214251169914,60.023545227699536,60.717332319180734,61.40237807605527,62.08075304226754,62.72725920726921,63.38198955057735,64.04207053294957,64.682962590491,65.3325357018305,65.97878671155426,66.60843742505268,67.25046216607758,67.9068386172421,68.53175411861992,69.15681500900212,69.78003158327563,70.40738793483591,71.02416189335604,71.68061237365856,72.26576538297174,72.88550078000203,73.48783280151643,74.10853740092786,74.7166796057306,75.34793192229444,75.97792358585129,76.61667227586838,77.24301893079223,77.88180744370045,78.51407471564373,79.15849440087082,79.78252371827458,80.40166136479725,81.01492592866914,81.61550493256634,82.22451673737211,82.85598328093931,83.49766709719917,84.09392619095286,84.73860072646627,85.37745569929872,86.02990336602006,86.67470667026019,87.32355713295891,87.96844452633987,88.58175408250428,89.18151171418032,89.76186708410818,90.33977059716958,90.89419414343024,91.44911229704634,91.98908688622063,92.53352531979927,93.06893313253993,93.59437614878478,94.12069377025782,94.64205365471288,95.08793660602164,95.52432892253225,95.91501188804706,96.2788994373814,96.56317763048166,96.78147260444032,96.94555955846222,97.0571081486525,97.1017242738715,97.10013945494042,97.06172409811582,96.9983190465187,96.91629759473831,96.82897513346457,96.75404997345154,96.68036064235964,96.60781925147012,96.53221640709941,96.45559134884076,96.37098856509965,96.26620553801698,96.1412048588621,96.008280884426,95.85959985780812,95.70269724455824,95.53282050370811,95.3589196507133,95.16636220591263,94.95840646782105,94.72491827735621,94.46672645273452,94.18225660994523,93.84860648188017,93.51332322482638,93.17520560176766,92.7869820890234,92.38683548383763,91.9541377268371,91.53725800130526,91.08796849409109,90.6201717521905,90.12090762417539,89.60221699302058,89.04589532962856,88.46647725503365,87.86424777745383,87.24561149301067,86.61192866826869,85.96701758649681,85.33783558584142,84.71873630892523,84.09258366470881,83.42901864208608,82.85767267054332,82.25095900371316,81.63913225989087,81.05127032234032,80.50544681035899,79.97131155340819,79.43361881721601,78.8786200643046,78.32096009019033,77.7725136614727,77.19737780334746,76.59038274519953,75.93568015570771,75.25195002220532,74.5023472515984,73.74028700712631,72.94208924786156,72.13648420086639,71.26893973964702,70.48882272549349,69.67483979135748,68.8734413633759,68.08227257601358,67.29638957844331,66.51064092532694,65.74615662383597,65.01437272157912,64.30374252447221,63.59757562927091,62.901214119269945,62.20220783571654,61.50369449810437,60.81951245085608,60.13904871648882,59.49343004585495,58.86223745019487,58.241312188236314,57.59434530160278,57.009551278355154,56.37227736792553,55.73156507084272,55.07318162499796,54.419412760108855,53.75168656694294,53.0859408334833,52.42213473700276,51.77468984662146,51.14539880105036,50.52720931468914,49.90868336488016,49.28552730356481,48.65309589616777,47.96785435318322,47.3908806051247,46.76049341592604,46.127635815889526,45.47921338061435,44.87611501970929,44.227586827298026,43.581746585259964,42.94722266239888,42.30245485506988,41.65811715714571,41.00826337191375,40.37995479950983,39.73833332199823,39.102187069085616,38.46391501761743,37.84147414319566,37.21397275533831,36.60824172073588,35.95103885183163,35.39334913907597,34.781995744001456,34.182023750273785,33.575211344532335,33.01902637835939,32.454440908597945,31.905138634720366,31.37407372823081,30.860361807953332,30.353380375565163,29.860912412793816,29.370902127831922,28.88963433278571,28.408659280955938,27.927744831563373,27.45557247525906,26.983360082579964,26.508830293213798,26.01199414882262,25.587637290445418,25.14308059874626,24.70061396627063,24.258653433113157,23.842976009126296,23.409726922091092,22.957434078109443,22.50518288837339,22.047315271064864,21.58899529581541,21.11999225893347,20.648236329975692,20.16720816577877,19.694790272030158,19.22314817588997,18.778175752626062,18.348589005417203,17.92843504131802,17.48406059340872,17.104183354176538,16.703236364777645,16.309079814414456,15.920928855303524,15.560113914144637,15.185837989231528,14.82022844952891,14.47201307211685,14.160968537385301,13.886964858164962,13.650005564695677,13.454749509761728,13.293689425613241,13.166323138892382,13.073504968864448,13.013996913760904,12.983336768992075,12.977812679908016,12.995467176334351,13.02786829037063,13.075058709290081,13.12970906334395,13.186199857380357,13.24009848058902,13.290513887816754,13.334559664316894,13.369548439456688,13.397309159382356,13.416000160446266,13.424203215059274,13.419492282631987,13.405574889221993,13.384406505257036,13.359072268719364,13.332333424174541,13.307357763131463,13.284947803187805,13.26713429329069,13.251994072551918,13.236496002308627,13.219503942199907,13.19751155967165,13.167912132396296,13.127473409010534,13.076794695385715,13.016515855904853,12.95216144558813,12.887617188631252,12.82624670212605,12.775105026790795,12.733009019288515,12.7000124535148,12.674459739416195,12.655898588258701,12.63745992410941,12.617436442607604,12.59286417162216,12.571335578001214,12.550157232062206,12.530682311249626,12.51221425405744,12.498668681485613,12.490930158221024,12.490417441297609,12.49808112661566,12.513933592229899,12.536892250067881,12.564253742564597,12.594569421456546,12.628138786003662,12.665248583765447,12.704206554108238,12.739797207888866,12.787399335109162,12.846755017207576,12.913537203282749,12.985492345598471,13.07657678713284,13.188146318440648,13.323852480265352,13.49168201735358,13.689692600975146,13.901953462213736,14.125865415250567,14.360197750289547,14.601738369376134,14.853584081816468,15.110221852513877,15.377639026071888,15.658965943373833,16.004330143411966,16.313466510455257,16.676718246555108,17.05962358109984,17.479693834995423,17.87951888951669,18.31192735495152,18.74664395858958,19.193659280581837,19.654337865887122,20.133445433504853,20.62390973104359,21.137200893689645,21.664978196474923,22.23277489243885,22.81752530230537,23.435071316253197,24.079892398837632,24.753140289040847,25.482958248856917,26.14695446396,26.87467145347585,27.62421756579253,28.401802573495413,29.158609440201673,29.951987439275438,30.77272669065111,31.583838951384312,32.41435682248584,33.24965653315458,34.109585294755504,34.963063710679236,35.840087557985214,36.71507837327349,37.61137150864115,38.48946236455467,39.385598993501716,40.273858615051225,41.230370259782454,42.057733504807764,42.96313229934567,43.85057703795665,44.76671272582638,45.626764398434496,46.514393504941566,47.39276191446799,48.26638736325864,49.12982734403286,49.99669591714477,50.84756855177222,51.70359401593091,52.54472689752223,53.385579321484016,54.225963510338026,55.056577998770734,55.87618072588413,56.699454008623306,57.55011179121448,58.31791722594611,59.11574754269357,59.916896772262376,60.71185573742108,61.487196270877455,62.25345975298896,63.01265979166478,63.76666451991864,64.50231083274562,65.23742686757447,65.95900511749196,66.67035296161093,67.38188773572561,68.08957154020652,68.86736876012216,69.50862200351813,70.20712696904096,70.90490115982315,71.62569311927606,72.26671211493914,72.93243007105325,73.5653375859001,74.19479379774162,74.81133147580009,75.42917158313851,76.05112085967772,76.69085394703673,77.33531788026741,77.98707742994448,78.63970411266396,79.30985796916886,79.96843830582637,80.6292554955996,81.33673494688571,81.95915665811552,82.62765430982157,83.31084318532126,84.04427206091002,84.7345786626101,85.45136441521836,86.18754438228835,86.93201379080794,87.6744259248424,88.40681671040477,89.14408763274504,89.88545112299569,90.64137661394751,91.3954534790222,92.15097391665068,92.89721567073727,93.63954763439104,94.34489230729648,95.04730648723934,95.61432614471092,96.16201197032153,96.637439050091,97.02285581762,97.30633108701022,97.50230612539595,97.59944481602093,97.60699127899372,97.54239133351732,97.42150717464881,97.26153251340111,97.08586112601907,96.90202276955583,96.72841226073335,96.57110872623461,96.4445797494508,96.34211277470003,96.2663448466104,96.21435904666947,96.1862076297689,96.16647194498223,96.1544229516396,96.14582963780498,96.1373388900628,96.11964291790453,96.08782193974336,96.03196461146833,95.94488802642519,95.8196034029097,95.65793647960321,95.45160972359724,95.20752015368662,94.92638273733203,94.61220350185182,94.26138515702172,93.87241702124925,93.43562304646208,92.9490220581716,92.4640870062237,91.91662309710689,91.31458695609278,90.66625056008405,89.97057907545495,89.21809891077721,88.39785757730415,87.5416746833657,86.62691017805865,85.6548022060254,84.65000009395062,83.65426931999882,82.63000579147062,81.6417430093017,80.67646259044618,79.78771344872827,78.92439291844592,78.10930089222704,77.29893386115077,76.59113796821146,75.85249757359647,75.13069405910899,74.43196449249861,73.79498723544617,73.19595462270358,72.62212328731437,72.04802255898599,71.45846202094566,70.81962962114324,70.13549237319741,69.38839659081448,68.60953243274167,67.81169692136096,66.93229685954256,66.18065097837862,65.38104990553921,64.58626107641504,63.7972910053222,63.06686927677577,62.32981259049536,61.59631146188727,60.884839562796245,60.17765768524588,59.476247922893556,58.772207292624785,58.075509854013504,57.37085055660984,56.6729997092574,55.95888573507872,55.259452323093086,54.54415461788912,53.835073132097186,53.07957557888038,52.43447144084114,51.744400967511964,51.05454231583023,50.33457908658465,49.667375992255565,48.97914033545598,48.27904732826273,47.563353484611845,46.84290511735351,46.114864353236186,45.38780921282023,44.64393849000689,43.90355891364365,43.15512327779875,42.40596734702559,41.65664546951268,40.913055336971176,40.170212295144665,39.391496290092974,38.71392821217761,37.99519067963173,37.282410553394804,36.581589700794204,35.90811789355358,35.250703763933,34.61143127940275,33.99317593479605,33.38158106755303,32.77801772952319,32.17350965916475,31.58450065323929,30.999610091721678,30.421625383035916,29.845563322492357,29.281017403060726,28.721303667948607,28.17331648360406,27.603662066408926,27.114787989878913,26.599110030676602,26.095347260925227,25.59174870328059,25.110464108769428,24.63790900644838,24.170720530793574,23.71154991549808,23.25505406896288,22.796536905363244,22.34528506531508,21.89610561960553,21.450420685435017,21.007020255017746,20.567263121808146,20.122201996526353,19.68421094048501,19.252188183687235,18.80564871544632,18.41473967485806,18.011754564995357,17.62113139933769,17.2373763649081,16.87545554397676,16.522972085678127,16.187076632520046,15.871883899971097,15.576385666520055,15.300878754031952,15.04605486136657,14.815404155404801,14.608330956893386,14.424870832242778,14.27014530325232,14.138449708939877,14.030316317566959,13.94121069774661,13.86418860672951,13.804767480764271,13.750332246403932,13.7033309723382,13.661882284705005,13.626960576394763,13.5984087473451,13.575958754354497,13.559444637425806,13.549264265602494,13.544764839522461,13.54490121272168,13.549206167929094,13.557548541697038,13.56853176028285,13.582829479631698,13.594550822940615,13.606379080815618,13.615296475075688,13.62092706367654,13.622016537901516,13.61878114910964,13.611312482197299,13.600190464282433,13.584774378414243,13.564587342135395,13.540738935400368,13.513873493780208,13.484791495810663,13.4531392414197,13.420690227592297,13.390590159134517,13.365115796045203,13.34664159653053,13.34597395723847,13.345680550425612,13.355395735758162,13.376797096641349,13.41274140106113,13.468057217273515,13.552179602666767,13.664085457219926,13.79954991080612,13.95194969830508,14.110189705450681,14.275150645194383,14.435258220464853,14.606325879943604,14.79444957630799,15.01300586264723,15.257536483387046,15.531478002641807,15.830226217290058,16.170118821432006,16.471022375360562,16.803263852281386,17.137531502834022,17.489593694406665,17.839516477072383,18.203319324325854,18.576340504712284,18.969650363909103,19.37409159121955,19.7990101042217,20.234070436787857,20.69147618814557,21.16447722184627,21.65791493467023,22.168861524584713,22.711128173730504,23.26663297649288,23.84626154210623,24.46914870767278,25.052124519837715,25.678701284834435,26.3187441434065,26.975516372257026,27.636395458019333,28.308799428817444,29.000538971287156,29.697551878677658,30.414102906893127,31.137259459747707,31.87162506651555,32.62136960511517,33.38332647459856,34.15197153803458,34.939152512273694,35.727467913527924,36.532563337637704,37.33301287387748,38.18581559361624,38.95520854046007,39.7727772719396,40.581103732807804,41.40628182903539,42.2148334040748,43.03996317675048,43.86108046354784,44.68222101190436,45.50165582820904,46.31983800189072,47.13178169969444,47.9509622796376,48.76286235449646,49.57045619686318,50.37346513188709,51.165481004986084,51.958239232571984,52.75206060206176,53.5730440642412,54.32553019226183,55.10712987447078,55.89063486208101,56.66050960274801,57.43061438428833,58.194685493659634,58.95421980470948,59.690493864927234,60.429428072387076,61.15510789370311,61.87516129847943,62.595702661696386,63.315589338276,64.03811275703843,64.82643082881731,65.49044440283177,66.2196828538057,66.95788059278173,67.69682717325303,68.38940502728016,69.1071297761755,69.82372605519889,70.54013963533565,71.25723353640046,71.96675243026506,72.67896092824533,73.3756933893959,74.0778257138129,74.76840870991471,75.47400970316272,76.16322174770889,76.86451427515908,77.56619958795599,78.32168998331099,78.98545075280624,79.7130190277808,80.44896075592949,81.22718011103846,81.95994986955444,82.71776675616479,83.46038688208147,84.19478656790886,84.92685545274477,85.65851218866126,86.37185803997909,87.07727968191048,87.78147705896757,88.48706025670317,89.16815412271696,89.85030434998426,90.50843794921458,91.16941401038224,91.83491995327837,92.41403233778368,93.01201698407598,93.57246348122484,94.08954808487997,94.53187637589053,94.89651604622806,95.19272482935895,95.41375432696731,95.56381652582846,95.63134434094316,95.63122806601679,95.59064896678385,95.523072332554,95.44163882861031,95.35533172766664,95.27551977419863,95.19754757956203,95.12598934309146,95.06208327982223,95.00944198961078,94.95881103090562,94.91448502642052,94.87590445077687,94.84159319681008,94.80539937460532,94.7672024488407,94.72074286617853,94.6635568023634,94.58805439548173,94.48963874228883,94.35811281554933,94.19245018766522,93.98636007638598,93.7415267657167,93.45166206599673,93.12087662385323,92.74253754758426,92.30238339947186,91.85359562165668,91.33856137054028,90.77249758543223,90.14281198662307,89.4604244277724,88.71357932114492,87.88726199052554,86.99575066813729,86.02894945186831,85.00528295057518,83.91742131068862,82.81216805990158,81.6982709197482,80.60566055730443,79.47297444922175,78.56334884191646,77.65100666220191,76.80982383878658,75.97861805201883,75.24673754460215,74.49193998712211,73.74739375916339,72.98698183276979,72.23127680628012,71.51079557116164,70.84627077433893,70.20593490396331,69.5843043205171,68.95286371157984,68.29681067149247,67.59966619925775,66.86054169639318,66.0955485442159,65.23701943657089,64.50340940910343,63.73227426981868,62.97163414892577,62.22822406450197,61.534111027450834,60.848508932927295,60.18149012166634,59.523613541467796,58.87498414534326,58.24014465390575,57.603378315982134,56.97427254723155,56.324973980351416,55.666472157548874,54.97903339726457,54.28586504847037,53.564943420767435,52.83180997489844,52.04896058947162,51.35442077500901,50.62210137899802,49.892964741384894,49.16424800141376,48.45944486528695,47.73385154352686,47.01410875442343,46.28770362030095,45.55659879170303,44.8332836283012,44.10736016343199,43.38414417569391,42.653939661713544,41.92952745901641,41.19846613360212,40.47854008172535,39.75884640617927,39.04727614712626,38.304141500082345,37.66104697943394,36.99218580948118,36.3384189888563,35.69051113333217,35.07364834672732,34.4498480497976,33.83725300397468,33.22698905268842,32.637218034385995,32.04203116019123,31.465958473811963,30.89319884047719,30.33147502598575,29.77239835263504,29.230827473963704,28.697704909082113,28.17295821753404,27.6497979241662,27.11946861208547,26.644534874706093,26.154770718785933,25.661993473274983,25.18312648034812,24.718203283325007,24.258531372507537,23.799254010119416,23.344918603841947,22.89081563496031,22.4334210667639,21.971549509236855,21.521438981712006,21.068922281954997,20.621410381858198,20.133486074940837,19.727190136509964,19.291325234374522,18.86835510532678,18.436380077144566,18.054250752822384,17.670198457088613,17.301896219719445,16.94113580025115,16.600491422987556,16.270424674844797,15.96247797259425,15.668304513875485,15.399854913407623,15.154388342337848,14.939567077184384,14.753189358875982,14.597201838385253,14.471931425936202,14.367681230711682,14.302676848684,14.255474409008693,14.22824952746521,14.219530916201803,14.225624709011585,14.24249564431017,14.265213516826833,14.288613124829832,14.311065179951198,14.331353628441786,14.348711957999397,14.361494174930163,14.371602246349362,14.380514153695056,14.38887743314317,14.396836386371023,14.404234115311484,14.41057257591635,14.415877576013962,14.41518883724404,14.408355677416306,14.393331184622543,14.369214721526673,14.339629222857262,14.305211691431216,14.268812539332343,14.233093087972952,14.199187015233045,14.166274085170162,14.134197828180648,14.101111871641313,14.066824167539963,14.02891725323082,13.98824451949087,13.944593984829952,13.902638884989905,13.867478383700716,13.84652216565387,13.844995310060103,13.864892762041325,13.90742546844109,13.976392996212297,14.068808392738449,14.191076035554433,14.345426423275377,14.528092991023346,14.728691481831728,14.937415071665392,15.146438556104236,15.34796336343145,15.550757560638539,15.761195617723537,15.985990314365896,16.227563880321856,16.49433349387068,16.77383079546973,17.08498594584864,17.36271241958693,17.67020310775567,17.98566618593977,18.32035443230574,18.66151351388391,19.02190703761276,19.39692698975727,19.79143644575441,20.200065954563236,20.62596927668711,21.074670317962923,21.533178742649337,22.011013703921606,22.503037601229238,23.018505111419465,23.5476189027857,24.09220550454918,24.650431344523476,25.249341348885213,25.80357887059099,26.40884559671526,27.024966067196985,27.67064146285869,28.323774505833324,29.00804118851134,29.703346959116093,30.42252180605893,31.15839880443123,31.912806984517406,32.674538838146795,33.442157803979185,34.22260956636173,35.01612687176454,35.808215171905026,36.61148308664945,37.41842456726236,38.233021085019814,39.076455706475755,39.865522521296825,40.68250739592662,41.51374401082081,42.34272763919102,43.18641981776119,44.04042374163373,44.9086545780277,45.76805607787784,46.65046330732562,47.51552896212798,48.385678177121044,49.23887189963916,50.08967091608688,50.93974744608486,51.845299083496144,52.60745752840117,53.44991191132761,54.279256455799825,55.132146995351356,55.91745829947675,56.733166383318014,57.54482337038887,58.34989256292851,59.14304064395053,59.94140050424541,60.71851041460772,61.49423419053266,62.268287781363696,63.043660529353126,63.81007434479716,64.57049771173853,65.32773559417814,66.0800826408629,66.8833032769354,67.55493751870905,68.2787845109401,68.98608697705367,69.71084130671241,70.37593016184329,71.07030699154107,71.77325107345878,72.46541334845577,73.15773373741791,73.83768918435412,74.51725804742235,75.18273270074114,75.8541173107256,76.5137573718816,77.17226672132574,77.81167242749446,78.43899348097641,79.04330341576754,79.66933826620667,80.19056394666892,80.74377870045896,81.29078913678362,81.84709083814467,82.3570815910525,82.88180397651428,83.39852670468528,83.91910615426872,84.4298678282844,84.94486007783601,85.4544109727,85.97447781653561,86.49114273341267,87.00225616671462,87.51309900464942,88.02360477376831,88.52055588156507,89.0004322198556,89.50299663591188,89.94006145417559,90.40309391704305,90.87158196937253,91.35514141492914,91.82390407368648,92.31103612310241,92.81245827344209,93.30421896789277,93.79241955319362,94.25825608773177,94.69138541497108,95.06619605198462,95.3865409051699,95.64156310036846,95.82655026483332,95.92938616349967,95.98533837720922,96.00085041488084,95.96861246266215,95.91042070350451,95.83191441839647,95.74157924551913,95.63761026463395,95.52402307620149,95.39854783639959,95.26183764608838,95.10236629815846,94.92540293004375,94.72691931968309,94.51003764120988,94.27977705413844,94.03659738747164,93.7835208048423,93.52189870802663,93.24926419437355,92.96636231619165,92.66109719328317,92.31507177198968,91.98156874832051,91.59445277318011,91.17484722497467,90.71255276096376,90.22521763173685,89.70100052212486,89.13568061627609,88.54635612879261,87.92146629902818,87.26090832785371,86.56064805632343,85.80688503065944,85.00310170854785,84.14696206962044,83.24192842452423,82.32534148089505,81.3866741944537,80.46363224651813,79.54301365159228,78.77209300895312,78.01860485593745,77.303388347397,76.60956359654202,75.91243043938964,75.1882260670133,74.41727938788573,73.6380802822021,72.84733593017623,72.07299225069012,71.33677266501113,70.62701620444437,69.92282718613527,69.2207267153987,68.4912165195763,67.75786176139252,67.01253389268699,66.27303424530912,65.50241440771151,64.81937006235255,64.10605538995075,63.40227696400034,62.69637846425656,62.00630168739593,61.31841520421098,60.640130378372575,59.95567207860357,59.28699150484323,58.61378132710764,57.957090519059086,57.305856189108816,56.64828991685991,55.989023683165954,55.264322559178076,54.637299560675345,53.93736632285324,53.219559438400346,52.47637678820643,51.778191053194554,51.064158477803545,50.359564118215836,49.66979068990849,48.982764945868404,48.298267341092384,47.61729552259462,46.94879468135392,46.267862403722745,45.5938657016636,44.897804152609865,44.21306008448427,43.50838590661512,42.78775402134929,41.99781563583121,41.327207635931146,40.604665173395304,39.89597595664193,39.15940472024132,38.495368369432406,37.803648640755526,37.11746964065395,36.430665260205956,35.74781069306628,35.06211575295071,34.38651365703489,33.73157002618947,33.09235288024743,32.46427585156896,31.846983989308093,31.243773086834924,30.64902270290736,30.060015946226233,29.438762100225063,28.899340900596982,28.336552125294602,27.783788937016652,27.226515258777535,26.70267765748134,26.172981652128765,25.652405000648763,25.143853004930822,24.65260772094135,24.18057058316543,23.715726662658597,23.25737029966582,22.79807806393566,22.343336418471388,21.89498835473588,21.464618056526525,21.04637486880558,20.64088847439671,20.2106786324671,19.838561301604344,19.444968418084517,19.059739414050746,18.663483036157647,18.297621297806597,17.926487384337847,17.56365072097971,17.199495462889633,16.853142709220588,16.515452628111056,16.18933650904174,15.875078267267773,15.57514346947648,15.287048737049966,15.019114725719142,14.769949819474435,14.542670491818486,14.335198978685888,14.141367165074012,13.982090594354466,13.835434500597747,13.708227279714793,13.60129626063327,13.513578882983936,13.439922755847281,13.378184554651313,13.325016614159436,13.27512829364049,13.228577942054098,13.183569455367733,13.138910364588966,13.097307938741226,13.059575516921269,13.026006004892828,12.996954617987067,12.973452578311182,12.955949018360872,12.94408236512457,12.938576807911321,12.93819159632553,12.94109079113923,12.945078999879389,12.947875048981166,12.94837294673594,12.946163206180142,12.94097158082134,12.931843949032848,12.918588027652175,12.90136150084062,12.881361899262938,12.859169735552985,12.836558092059171,12.814103112886915,12.794719649010942,12.77726987326033,12.762264597507738,12.748758489474005,12.735559607839868,12.719419366043038,12.70039351951311,12.67922597062101,12.65745588473745,12.636603929570475,12.618077112481643,12.602446454266843,12.58922590423869,12.579061141103468,12.572340033215767,12.570223754852918,12.575280154548636,12.58925924600422,12.630901217529058,12.665309538545197,12.71702768340533,12.81365582329924,12.939313166957433,13.093597582945574,13.286688899968201,13.504066195230783,13.716043542219511,13.920683672650872,14.11348690664448,14.307849085697699,14.50344238663629,14.722999008938874,14.968471501329589,15.245369718793006,15.555592733674393,15.884962470306245,16.2240958608622,16.605112717524197,16.947292099190907,17.33053783467757,17.72104686047435,18.14544812642007,18.562359218047533,19.006106786572715,19.463428982657895,19.942955065750628,20.432479692143417,20.948081196463466,21.47337411393353,22.026095640683256,22.60110321404602,23.19744097115052,23.81388892617506,24.44707011175609,25.104466031134535,25.775763439289,26.507039001075352,27.169667309922318,27.893412325686892,28.637342171341555,29.40556915257468,30.161802467331174,30.94142111165325,31.744188320614597,32.55270827105062,33.37829484504106,34.21533810943152,35.07132424567516,35.92230389303157,36.78035785082843,37.649222554069375,38.52757806158968,39.39980303503113,40.282177251054584,41.15357495830645,42.07283410808597,42.90202278034708,43.762376601943764,44.623964326262275,45.50247786363008,46.337733830166925,47.19747237636494,48.053885737551376,48.916464898845774,49.780998239018444,50.655924953729325,51.53803648998398,52.416149278616345,53.28728180529985,54.163094653914726,55.03845799858161,55.920109222226564,56.79013140459057,57.662136119602614,58.562940678176005,59.396542245464516,60.25105623301209,61.11033688859956,61.95704309784618,62.79716859672726,63.628197672919974,64.44661088993146,65.25298851319093,66.05243011541793,66.82832927576065,67.60046165336178,68.35432133705243,69.11164065060922,69.8616955572027,70.6746352586914,71.35771618485707,72.10062570223627,72.84315268981457,73.60592137131225,74.33024573449744,75.06554315150824,75.79579000618355,76.5087480116995,77.21728803623273,77.91893692111516,78.60790712116668,79.30170878093914,80.00323245655316,80.6965254069535,81.3894811125917,82.09604045686977,82.8193804097286,83.5621766189473,84.38663073994685,85.09996579585051,85.90188691481876,86.69289301045757,87.51711975222229,88.2725202655122,89.05880580999626,89.82960659092505,90.58329573690116,91.32861232025525,92.0538275694549,92.73433393529456,93.37636661773902,93.96820954199454,94.51715849440717,95.00522383602983,95.43904598699442,95.81325035280747,96.13239569880913,96.40628948443647,96.5948115210645,96.7553584750193,96.87606755689357,96.96147570949697,97.010566883876,97.03525982555269,97.03520982431169,97.01295510516935,96.96790304168452,96.90504789485324,96.82965427907908,96.75848701421609,96.68175627340982,96.60536299120125,96.53713271116399,96.4844356966507,96.44781679946819,96.42155136303155,96.40853242937756,96.3988763134079,96.3903929061837,96.37511225881406,96.35201623455455,96.31893411861698,96.26806848697905,96.19722254826253,96.09576934288721,95.9579765939298,95.7762571970771,95.54284721580832,95.25621005305378,94.91331672552022,94.51173840762111,94.06041456264971,93.55836607586461,93.01468212788964,92.41875598248558,91.75262795681574,91.12647632573281,90.42258976576414,89.67675199296751,88.8838937260925,88.08871568706176,87.24566373087087,86.3757969241615,85.49656434137218,84.60770599160448,83.7265644088835,82.84325503251912,82.00691528242686,81.1671708023936,80.36627444576207,79.59796737029751,78.86658008197507,78.15228941620933,77.46548001252727,76.75308632584974,76.12579762147152,75.46916896922816,74.81171216902469,74.15361709167813,73.5342475463408,72.91362349227431,72.28072421239759,71.64562834436198,70.98284990482672,70.30201500546151,69.58259708832603,68.83839957093272,68.07319189302218,67.30185221148871,66.53749149363874,65.79729418012691,65.06935953115834,64.35714377160961,63.61395930381779,62.9245185265125,62.20240540082661,61.46845083038179,60.74804727860805,60.027954072269274,59.32426610536679,58.63162572734804,57.946039770061674,57.260519483540676,56.573151223549345,55.8894169787689,55.196043797542586,54.495785360770746,53.7956411455469,53.08425790819176,52.368431138349806,51.64691892456331,50.92853027442234,50.171512708132845,49.49171314801033,48.774650716347544,48.05715698656861,47.337841975250306,46.623630636405935,45.88607406989362,45.14983000053071,44.394740402789985,43.63812707867434,42.88589636305579,42.13243600661583,41.39817532464635,40.67763849047204,39.9864944602293,39.24031905135346,38.629866188399106,37.96336946874442,37.29591635252752,36.60466115805429,35.9601911423691,35.28815813348953,34.61771133837691,33.94547446738724,33.28873079266553,32.63711389827638,31.99636462946745,31.370538593647403,30.75041205862029,30.14733274691925,29.553199255370767,28.979525923153627,28.407848148366337,27.851441840201264,27.257824116156275,26.762073479479067,26.224201439541677,25.697475856316533,25.164954661340776,24.687907167142278,24.21288984078384,23.74145828173638,23.277182529189492,22.80984167307829,22.355018719065075,21.89555433978615,21.450294954097266,21.00616309810057,20.572727771816243,20.14261631501727,19.71997885992304,19.302889921967225,18.91074409964549,18.502495518564466,18.164236117543453,17.812077226402234,17.477675827792076,17.15266935681299,16.863144102069402,16.58412771376507,16.327455753195686,16.091571309247904,15.872171428771821,15.671128554897075,15.486300208245622,15.321263775258847,15.172307771766704,15.03899995883448,14.926271775654978,14.832986338839879,14.75665279242143,14.694869296068516,14.639759831566735,14.595022254137254,14.548481115988576,14.501080095530776,14.454063876555015,14.410838472631426,14.370850742356032,14.333531981852257,14.298326918865047,14.263806915734063,14.231846520700923,14.20156691742682,14.173616361529557,14.148784905696802,14.127018404495612,14.107173477803451,14.089434260671474,14.072516471875907,14.05574079308705,14.03858177941874,14.022627279821535,14.006285559695657,13.990283964556056,13.974872677890783,13.959431184626242,13.942552122226074,13.923087876521016,13.900597889959473,13.87383556514265,13.842479214335553,13.80815152978538,13.774893737007346,13.742990344965238,13.714246653707727,13.691396375751044,13.6793219315569,13.680580130190508,13.696021588757972,13.725252365461566,13.7630453585634,13.817764494890602,13.895062807068628,14.005364445282517,14.154826313736958,14.334896035912015,14.54636616097969,14.760247045976122,14.983063401797834,15.20824563369513,15.438432546551399,15.658774382138333,15.884150539429124,16.127948718589458,16.427710706767364,16.696382717834418,17.01000709363521,17.33758792948038,17.689656292715338,18.018861078235854,18.376695939341467,18.747585628239055,19.135833988583006,19.539264413283885,19.96334663839559,20.400834934722837,20.86106536894672,21.340774765020544,21.840612277162638,22.361013937883257,22.905148069264616,23.469508181512804,24.050745376068768,24.705043470063778,25.284746900282077,25.9339665099869,26.59959877929851,27.291645295040546,27.97084158696032,28.673283190595825,29.39503750134343,30.13223548996336,30.883105855162036,31.645973105418516,32.41983499884575,33.201682109974264,34.00051853940829,34.817704623709325,35.637171609317456,36.472500777851685,37.31570370412563,38.163579057876866,39.0748915100665,39.870725029923214,40.71707795532931,41.572474077895684,42.45767020782637,43.307629411623275,44.188622788876394,45.070530361147455,45.95503076963514,46.86089964698833,47.7553592463571,48.66337156827497,49.563359937074935,50.465364358061414,51.37950521264225,52.29354580142184,53.188608380386626,54.096948100994254,54.99430559478889,55.942021204754,56.76575979601845,57.637203379778406,58.500238457635255,59.377196850748824,60.20319937187812,61.060534567881334,61.8993579246607,62.741203999574765,63.582087063109185,64.42587008327428,65.26029953049371,66.09877804879235,66.95241723895481,67.80927498963095,68.67660157820835,69.5532822104495,70.43272748953453,71.33021815532308,72.25310755100503,73.07147407105025,73.91996001727476,74.75259675511653,75.58399169431388,76.37385281377746,77.16500653117829,77.96397186339439,78.7392951846925,79.50993884005115,80.287701769814,81.07896906192684,81.85925112374713,82.64425180146701,83.42314385468617,84.21050226320612,84.98780300035956,85.78064045995724,86.57324331034395,87.43496536503588,88.20002224692635,89.00839115379321,89.80854371456121,90.58751280226583,91.32030678339248,92.04218478413954,92.72594017431196,93.37434896817867,93.9809859700756,94.53593816069073,95.0320966705854,95.44934789488498,95.7905237517928,96.04416775335208,96.19672272997867,96.26507176949266,96.25834396192269,96.19488459906644,96.10227862319847,96.00107018981937,95.90246935869284,95.82362574398688,95.783980714861,95.7819918940061,95.81956744888429,95.90015716564164,96.02747036556993,96.19660622337368,96.39989724196553,96.63575167038745,96.88687848577376,97.15131696488662,97.41132465874526,97.67744425245957,97.87867771972718,98.0626930273545,98.20094754241242,98.28605561332148,98.30789974175619,98.26864294459125,98.16285937007015,97.98961599912919,97.75341191804716,97.46054966979771,97.11886983472311,96.72487825048776,96.29294952876837,95.82675018015026,95.33099871869946,94.80828816194715,94.26888928121316,93.70700956867687,93.09588152386192,92.54603234556349,91.94786039451148,91.32478157103625,90.67886345272916,90.03168588090291,89.34855068146081,88.6284869599375,87.87760098888612,87.09073715811327,86.2879411507989,85.4654509563632,84.63815617306508,83.8185323434618,83.01218996966311,82.21110078156403,81.41600542759036,80.60426783851211,79.78873445510085,78.9224264948038,78.15542567079827,77.36215480570179,76.6163780585895,75.92955788409115,75.36528057822558,74.87517823365076,74.40663006920293,73.91177006680056,73.35449582180856,72.71461852878194,72.01352595989587,71.25797255061029,70.47980689524178,69.71471863562054,68.97007632098628,68.23970313480633,67.52348759290282,66.81200913074609,66.05408871326122,65.38664101653448,64.66741612306264,63.973246636214945,63.280218784148296,62.64056092048835,62.004063922291465,61.38392673759394,60.75885820625827,60.14418681315542,59.51439048059809,58.892114033528124,58.26353554995462,57.640668907239025,57.012788988107864,56.38696630021023,55.74939201009116,55.101807461746894,54.44354857894218,53.7531909304447,53.134698306648,52.48506642940955,51.836434169208644,51.20485838029262,50.582532138160225,49.94601049168761,49.291010548172856,48.64355556059543,47.979563584945396,47.30558630364781,46.616770882305076,45.92527368669073,45.212006188777195,44.50935890176699,43.794799914953785,43.087849689289676,42.36902122628057,41.671083020360264,40.93988088668602,40.29258210554237,39.60057960276645,38.91473068149412,38.22604996375201,37.56315746783432,36.88483808410773,36.20563505960919,35.534091782357685,34.867705330350475,34.19431060820332,33.53768013028363,32.8843104103541,32.23703258403187,31.597784745820142,30.922291347021925,30.352126652978587,29.737050293865316,29.128319404391338,28.503344164848638,27.941126308861147,27.356340727786186,26.769312562477058,26.194379345654077,25.62572787159867,25.05925431563806,24.50925519724049,23.983548938275952,23.47325214191837,22.974654515541964,22.48864992431119,22.005045788715773,21.52141681548506,21.042180492778982,20.5253604713451,20.091359677076163,19.616914966640437,19.15104571980549,18.665912306082113,18.225953921229014,17.78452270000827,17.35955317952643,16.95450258138732,16.569915030517656,16.19780074330317,15.846696670575342,15.510924914230921,15.200581358852528,14.909816164065626,14.647953296546985,14.411495202764483,14.201024503122383,14.013940329400262,13.832260537331953,13.69091683898893,13.559499502724007,13.448449635504563,13.356033418993352,13.287022074952514,13.231758334417949,13.188030583784645,13.152448722931807,13.1231477355622,13.099440472038683,13.080333827931584,13.065548830816207,13.055368179655426,13.049400045138627,13.046710806441036,13.045680955944057,13.044814772920628,13.043344111514216,13.040113456702953,13.034071654577117,13.024485684930326,13.012015277545594,12.996355590495204,12.978737702253786,12.958556708633294,12.936528279585142,12.91329061854496,12.890274172245663,12.869005365211338,12.849937125997606,12.833806630999963,12.818366490345776,12.80177893270312,12.78194292435768,12.757229416080278,12.726543778515982,12.689690736878182,12.64156748003018,12.597783881766802,12.550008368573398,12.503526079173,12.460662545622464,12.424659736717878,12.393544308866662,12.374361894644498,12.360932283118878,12.355708650069845,12.360869555139107,12.38070964660088,12.415027607448716,12.477821871275081,12.579431182203344,12.726331757877288,12.916346937112351,13.145017464836593,13.40284906281292,13.686675875826685,13.943828391112593,14.198222522755609,14.44030262453089,14.674895022123925,14.907725749682744,15.151994082949592,15.420831523336858,15.715799423056948,16.039209597705096,16.375090655432658,16.725517107125764,17.08108233215143,17.446180419304543,17.818993933554506,18.234737474171883,18.59728052551311,19.013851604783078,19.445780710559767,19.92106703918095,20.37955664878882,20.880994604295292,21.398744608318943,21.937135321499593,22.493375697392317,23.07047654080821,23.656204977326645,24.26207529261107,24.881951013876296,25.518250749316138,26.160632566639457,26.824200440131275,27.502305764245296,28.194314642982555,28.947140444978537,29.622580808030293,30.35455777746027,31.113174489475387,31.89412606687798,32.64119439933038,33.425297514468966,34.22689853020703,35.020508668588356,35.81521330398319,36.61804420310237,37.41938963098305,38.20667849122173,39.01052858020352,39.814856431955626,40.63440585459795,41.44611052202285,42.2608547858205,43.086137491850394,43.96603352425251,44.72584755547266,45.55403018533968,46.37953735619651,47.23271018744623,48.03456102405855,48.87421354369049,49.71141793855751,50.55211872540039,51.38990152342446,52.23789711015999,53.076662163169445,53.924327864213076,54.760731639828165,55.60439244653188,56.433521106963894,57.26612428046937,58.08232127575684,58.90770241259726,59.76131592721361,60.51363556931902,61.31520063826443,62.11448096020672,62.93146613418861,63.71437397099229,64.50711708487543,65.30923035747591,66.10436942844062,66.89454198405042,67.68690508210537,68.47883468242982,69.2619102006291,70.03420960704247,70.80468312090089,71.57329029342993,72.3267929218007,73.06942614307951,73.81422813383239,74.60846059718008,75.3088193849879,76.0631554565194,76.83103157868794,77.65091044131397,78.45607918392575,79.30469159239904,80.15784458280561,81.03962541361008,81.91972494466133,82.82722246021797,83.7426097656061,84.68778265237088,85.6381127446938,86.60423862081913,87.56541004604864,88.52776357367739,89.4587737458569,90.3704736196409,91.25936755918453,92.01612102416901,92.73595544359591,93.36509555557546,93.88253770996303,94.28316666802262,94.55371191382771,94.70936649690132,94.7707934676003,94.75080539076005,94.67136170951831,94.56074727975295,94.45310137036911,94.35898321276754,94.2891454840915,94.25503925253324,94.24916210321095,94.27013854533094,94.31575736589187,94.39447021139235,94.49407009084044,94.62256736884524,94.77315428534096,94.93871303173698,95.11351114478023,95.28941327328668,95.46135378801425,95.61658212322534,95.74674799454016,95.84374438164669,95.89993661103746,95.9069122379765,95.86140688784086,95.76129176269468,95.59412774284014,95.40363836833107,95.14026256130143,94.84108373204386,94.49128866972639,94.14463681355095,93.75533157973703,93.34958262464356,92.91587482285631,92.46621752351743,91.98289128616348,91.47914419778391,90.93569071516548,90.3614640855384,89.7531095137112,89.11898538162703,88.4439600087692,87.73754006844166,86.9825190131432,86.15585629009493,85.41046340375583,84.59559153082252,83.76167079924477,82.93166463788161,82.14305841775096,81.36414282499008,80.60918893580353,79.87415956489113,79.14350648409363,78.42352709976645,77.68861933242749,76.97799910242897,76.25112533630255,75.55045012541024,74.8949685870191,74.29995928105777,73.7603040217741,73.25656404398802,72.71650336013433,72.21548007161311,71.61357626576938,70.94672151950247,70.18269581285819,69.40949960628508,68.6058066947665,67.81264763103438,67.05476365908116,66.33200877447923,65.63950327776641,64.97466777815258,64.32224736653244,63.684171153747656,63.049834814196394,62.427691347966984,61.797977735618744,61.17342032820076,60.53218019471432,59.85522985917654,59.25549617134004,58.606007937985005,57.94948111787383,57.28085320587996,56.633347655965494,55.97029029667854,55.325323180876815,54.685316022163896,54.03887538248737,53.4032915285914,52.7582126762665,52.126465352687156,51.47317252027505,50.81781071893536,50.14296065180466,49.47833779482068,48.81253001549897,48.14047614374999,47.439147968027086,46.81008591115376,46.1626383579243,45.51300115112883,44.86294133167852,44.21945610228476,43.576712303600736,42.928122799765426,42.28886339156991,41.65129001773612,41.022855144503076,40.40460643900789,39.7884447752299,39.18572801812725,38.584535131845584,37.95443156765816,37.41914836738471,36.851312826175345,36.28508800275007,35.70131372184774,35.16966235994987,34.626626695780935,34.09294116296676,33.568409527660926,33.0565889326994,32.55091759682525,32.04188883758366,31.5370945832442,31.023506860529086,30.513591619736324,30.00927323114459,29.516706394915595,29.036397143154893,28.566300302742707,28.068438655452127,27.64030317481276,27.184469783189208,26.73387064916735,26.270220621706695,25.831411684079406,25.394638393881465,24.962418456297982,24.529094635816442,24.098388204846305,23.668558833584967,23.23549766606627,22.803164220398664,22.369060302171672,21.94017508717004,21.507181745880075,21.06718113111672,20.63059968560169,20.190667180685494,19.722032157900557,19.31421573786381,18.885422729959554,18.463088007794138,18.046788966329057,17.653359915848373,17.264488707815495,16.887890456928304,16.52692855119941,16.182600821898998,15.857101918808418,15.550626020473322,15.269700249554521,15.016185382313958,14.793702548768735,14.605243379019868,14.455030975190873,14.334351057432414,14.23836477631452,14.16045000912739,14.110363160204507,14.07411662831221,14.053867214299045,14.045781229183198,14.045565895063865,14.049041723934554,14.053529774036276,14.05552869136782,14.05617463628819,14.0548795291175,14.051143560928065,14.043589301768469,14.034265106645442,14.023694518212642,14.0129742683797,14.00273770148405,13.99641414015822,13.993928669074188,13.994963216769726,13.995434266481595,13.99565210622455,13.993533175187393,13.987462334077602,13.977141490346547,13.962192392980073,13.942909993627884,13.92075847800824,13.89469111033568,13.865262944834855,13.83274029995189,13.799072427082157,13.76376220709862,13.72775568032796,13.690070592873907,13.659024467561087,13.625380861248159,13.59292227814572,13.561553705798262,13.533417880271916,13.504725690722916,13.476440797461148,13.44820735709285,13.421750839148768,13.399479261337847,13.384178642087992,13.378279906449512,13.38721839822632,13.416362867661439,13.471872412597344,13.554772925717787,13.670415016023686,13.818191987731653,14.00918629844075,14.185388053210126,14.390125462715408,14.605355307231317,14.850479514490564,15.089756174577396,15.3451225290214,15.590636584806292,15.828889119622472,16.07543590424521,16.34080461033361,16.63354595533909,16.956536727885954,17.293317872758596,17.639187115861954,17.998152996868214,18.357469349234968,18.728970775795723,19.10741001546934,19.537702358518224,19.92671317297026,20.363343823876527,20.81530714009548,21.283083739145468,21.744602499724525,22.23575952796094,22.752930327697026,23.291330514079302,23.868927179955307,24.464027672230536,25.080172281882014,25.71216245984409,26.361867195475945,27.023854950411195,27.702858281556853,28.38765566382866,29.09413147993588,29.80706838231183,30.58816273946187,31.28882538430186,32.05565772666315,32.825526669912875,33.628836757428786,34.403304801395606,35.2077159755349,36.00832320401846,36.821261994885454,37.6325133861055,38.44323533167501,39.26910564741839,40.095968008855735,40.927786741572866,41.76331686717273,42.604033762332364,43.45236309596876,44.30747656930874,45.173054212528946,46.079314626290234,46.90085462172292,47.76898846939604,48.63636512907871,49.50760417137298,50.366379467193354,51.22866573646458,52.088843861579015,52.941999432586876,53.795309910363166,54.653396908655665,55.48594177040198,56.32421588634685,57.1648076901648,57.997007582215026,58.825723644528004,59.6486704567373,60.46590553741508,61.280801478470856,62.10867676808694,62.865917975310275,63.64327531493381,64.43013323579147,65.20122199418117,65.97056018406981,66.73610739613832,67.50843397519037,68.2760431323302,69.0488635591554,69.81114859867823,70.56684413097042,71.31455697422534,72.0523183420443,72.76096620220228,73.51990577755059,74.1352648087662,74.80586750712598,75.4494924846444,76.10721107177488,76.69626528393975,77.31895619294373,77.9262352877736,78.5477148434216,79.17241864121647,79.80829970731098,80.4397301891872,81.07494116452555,81.69481850048793,82.30738497307009,82.89911748788293,83.48646778012431,84.05931226698222,84.63014180594591,85.24578322892715,85.75907937236265,86.32203601706343,86.88521500535647,87.46244908862364,88.01121890354442,88.58982902004253,89.18510877723894,89.7769320937647,90.38388993194104,91.00213611034444,91.62545069098039,92.24408788530053,92.8793483272905,93.49928332832368,94.13292638979587,94.74948041538799,95.35585725668017,95.94753564972002,96.5491582778328,97.02049516678872,97.48333964614427,97.87441611148164,98.20347828275936,98.43032129985592,98.59063100811255,98.67631537612664,98.70168726134632,98.67692657118276,98.6158941760442,98.5328440263417,98.45158118511151,98.37761414684977,98.31991832482616,98.28296199010401,98.271156549763,98.28181508521443,98.31380989800525,98.36709884509058,98.4269015452489,98.496297690348,98.56965584143666,98.64541042499366,98.71665389152655,98.78268334896619,98.83533252147062,98.87629802879825,98.8869303855074,98.88818571305328,98.84380076331155,98.76155377885597,98.62664017258491,98.44152432582847,98.2033681457613,97.9195737813518,97.58529751659552,97.21071341365531,96.7667837197643,96.33934624747877,95.8550905483806,95.35089168843955,94.8091087347521,94.26227838158722,93.67917430645711,93.07689636085573,92.43485284434797,91.76215021526954,91.05946477621457,90.3157164816025,89.55066284198918,88.76139882706265,87.94558386471468,87.11512175834326,86.26518909713458,85.41983886599334,84.57525545337128,83.70726185919791,82.9075058729833,82.0970002409061,81.3189725446012,80.59133163004302,79.91481057976605,79.29235154092771,78.71812223722769,78.19962476414528,77.70740931022753,77.22217188773423,76.72495304391481,76.23596991349397,75.72918625633572,75.20140335977084,74.59214047648209,74.05879701875166,73.45451276374739,72.81496533419323,72.10288101611475,71.37915481795388,70.57821190326096,69.73908650024184,68.89207680591049,68.05533338250781,67.24728115563977,66.49873192555961,65.81750315558023,65.17753906032318,64.55466564964618,63.92098578618703,63.28240584327756,62.62046667312991,61.958991925685645,61.24916199183753,60.63511361424621,59.97433058487648,59.31483237845934,58.63635550082592,58.00902384332788,57.36098452865337,56.716740461252115,56.075989008912636,55.435053642007254,54.79440517044537,54.15206419754715,53.50523356786088,52.85284865286359,52.179029440032586,51.49976282879529,50.81406446195765,50.13164703225359,49.43612296982632,48.71551079077987,48.06391482724451,47.36965727335481,46.65285773023756,45.925128274557714,45.22270245392159,44.507490055429656,43.795107742929694,43.09474668967227,42.407162697745854,41.72196967611965,41.03616971929551,40.357502231263226,39.67136337349247,38.987555095053644,38.31195550898708,37.64473924763484,36.9851219416249,36.33885996796492,35.66665894806825,35.07615301214648,34.45233744616109,33.843866316166846,33.22759363951469,32.64555782295428,32.0657094408359,31.508581639276073,30.971172235772755,30.448944916008337,29.940277194514852,29.43605534653286,28.938376570993285,28.449561761417833,27.962058204821712,27.446138220617126,27.01323048020111,26.53451483129927,26.060147303011128,25.573032545994437,25.140112621004494,24.696660547778453,24.265044255777802,23.841026037979763,23.428766317896677,23.0142277999955,22.604651262060905,22.206213355648227,21.80276402959269,21.405768001567274,21.001472370579833,20.604512569559823,20.201404461859777,19.80564137655677,19.37288955074243,19.019170597880006,18.632205914211184,18.257584110805173,17.875658503417707,17.53799162832793,17.193721995106763,16.868046665744526,16.5579061013581,16.26212562285787,15.9818179003372,15.711816778148275,15.456506465085257,15.219354662382564,15.000600689570724,14.806444409957654,14.643105383917344,14.51383362837859,14.412938393683959,14.350771378183259,14.29729913717673,14.251350432440747,14.222359644979505,14.19785020399409,14.178966260555509,14.16208264272185,14.145490332599872,14.126045269494902,14.104849418356016,14.082181332689705,14.057974264594943,14.03346314543171,14.006193930844088,13.976017541360164,13.942445162692797,13.906262226204651,13.869742063052868,13.834996606681393,13.801079778038217,13.774660179870306,13.752375072373962,13.734627234562964,13.719775019673552,13.705900028056682,13.69056786394787,13.671990097906146,13.648937310710377,13.620374661732622,13.585635899490702,13.54567022552699,13.502188590791407,13.456997711786018,13.412638806060524,13.371331956644184,13.335822313886323,13.308501033833018,13.290551894490346,13.282498256870143,13.286165684007747,13.303481558530718,13.337698480078805,13.390866489053842,13.471777942563593,13.591962402229095,13.750986341248884,13.947082129325164,14.165498736169917,14.392382774735893,14.618319020875825,14.838385847900243,15.057426126266554,15.279423573824117,15.510298666393176,15.754442127796631,16.020047993229305,16.298114574106986,16.600198174199257,16.88803742083055,17.20571731522714,17.543921961527197,17.897035447699036,18.272038427295495,18.658848072009597,19.061293842090578,19.470883369624595,19.89486557435461,20.332122595535726,20.784028497251306,21.250538467824274,21.74163985377037,22.249297057666748,22.82396344632912,23.324739222843668,23.900755644826635,24.4845856838895,25.11224633728322,25.711571960302795,26.346762356768373,26.99638440984699,27.662246062825975,28.339404112862216,29.04124474204262,29.756301385729568,30.483051883436467,31.22309392197063,31.988658626947114,32.75312344384926,33.53585313482704,34.33240881710912,35.14064944227591,36.01737731662124,36.780068666553056,37.613617386205455,38.4436815549321,39.29285756099778,40.10349724061292,40.930387210253464,41.774838652328405,42.6080391695589,43.44823059042395,44.286575967665826,45.15016972185969,45.99505940416078,46.85917514802214,47.71653117054,48.59108188473141,49.450889689318736,50.31163190847452,51.16069714777964,52.06923761770504,52.8521761692253,53.69675615118676,54.525865961276,55.3775990079014,56.17608540483228,56.995062762813504,57.80901935120029,58.623417752269226,59.42349542409561,60.22876534408502,61.017297375517614,61.808049771623615,62.58829536421593,63.36313975323494,64.13071524973972,64.89754348495462,65.66116237074866,66.42756459083799,67.22437633088525,67.93842353955898,68.68588924728792,69.4324295343839,70.17647961002127,70.90875548155925,71.63973158896081,72.36211407504557,73.07301085943188,73.78520841711352,74.48193367464837,75.17940491559118,75.86598537661739,76.56442823807403,77.26839072794337,77.98189737675827,78.69194499494664,79.41662263289405,80.13795177673852,80.88736471598833,81.55859578124395,82.26843041042846,82.97445090038578,83.6849958951474,84.40451933074151,85.14890825133388,85.90374464334661,86.66971776522016,87.44085933929648,88.21028874444339,88.9675477131812,89.71866349691695,90.45769913017682,91.18840037114269,91.95864133920315,92.59784343198795,93.2685353319368,93.90770986636315,94.52154406831679,95.05115515548461,95.54388380423863,95.95754685889821,96.28221880609905,96.5154270149316,96.65473197499568,96.71139025278833,96.69956272984643,96.63256316304812,96.52732652492088,96.40255969811392,96.28141022183082,96.17336069547149,96.08476908772107,96.01713077851502,95.97272914580073,95.94179478041424,95.92706281856638,95.92505044826224,95.93383799167859,95.94959849431504,95.96936230278016,95.9864418615987,95.99551087520986,95.98926391826238,95.95962428761266,95.89957579142259,95.8070979383518,95.68325038949584,95.52065441897746,95.32400259832114,95.08170078559746,94.8014552893891,94.448625320949,94.10847656856808,93.70145856368976,93.2687929135436,92.77424219095201,92.27633887320052,91.72350964317117,91.1405803855856,90.51767793578334,89.8652665431445,89.16811524010663,88.43939842608602,87.66024746095707,86.86054291213193,86.03114085968453,85.21098279782477,84.39350290044715,83.57639748635621,82.76285251830242,81.97250878823299,81.27296111684618,80.56345786998607,79.88792612160383,79.28274663653569,78.69832190146337,78.1454413076083,77.60976552477445,77.08715701560934,76.55019173218501,75.99841962291875,75.41492791345775,74.80585530856813,74.16539301122548,73.48946470788599,72.7866724627086,72.05516120984467,71.29128257167824,70.50384401512952,69.64901850397968,68.87145007276882,68.03698287305177,67.2201481083347,66.40025279446914,65.65605680655838,64.9426290709318,64.28689718820067,63.675972405598046,63.08978783941715,62.4964432923916,61.89153972081105,61.273176070972795,60.630303937194086,59.97743772314359,59.32629087321346,58.661346871336264,57.98896986769958,57.295981100046404,56.563411227078845,55.89750040336431,55.20107195672834,54.50130203413789,53.814605757769584,53.12237848105935,52.420066939776675,51.685546821062864,50.94846244947251,50.18923403972474,49.436085420878406,48.667068950677915,47.91412900867837,47.15326286228585,46.409956742551444,45.66578963873636,44.93075395031322,44.200688637327914,43.460673193738614,42.692063359183756,41.98976824244918,41.26253466237438,40.550637323635826,39.84265512536125,39.15585238854027,38.48191892785325,37.82662856441336,37.16510355455576,36.52105851009948,35.89065449246237,35.269743735001896,34.6697310155432,34.0891515304258,33.52231672704401,32.933269441586184,32.426186027543224,31.892597292544426,31.361990933493544,30.812894163552883,30.312354523061117,29.800444376703854,29.29874937473926,28.802261731633262,28.31180113427642,27.82199213407286,27.342408518453542,26.861730417283695,26.390500299247737,25.94029786469472,25.501428504809688,25.07950412702254,24.665230053859013,24.259800223637143,23.829930800312287,23.464174897939074,23.081383652214804,22.706450751455268,22.322470505539123,21.96275989885602,21.59125706286453,21.22605219341367,20.85973537249177,20.493953249438245,20.13353725301535,19.777345407648134,19.431273613297435,19.083636858411733,18.744624309720177,18.415551288216047,18.09439058277639,17.78324693614637,17.484219041746808,17.18126846688014,16.92957680740489,16.67365172229751,16.431371020187196,16.195821358605272,15.988037006017812,15.788072266995846,15.602053319810617,15.4298188425704,15.269374481138087,15.118970051984515,14.982528012831196,14.857733469522755,14.743561743817411,14.64262265882382,14.553101239834154,14.47211873179089,14.400759582620193,14.335679838550657,14.274995083607246,14.228077857217245,14.18657895802017,14.151973422041834,14.123825976707963,14.100257374482947,14.079419797821885,14.061486671868328,14.045586785705119,14.032709393203541,14.022738183068475,14.0142802973594,14.00643505924391,13.998528999004053,13.990816931427835,13.981877552513593,13.971304554238118,13.958910133812616,13.945213211326328,13.931690800489644,13.918503839364789,13.904222904020731,13.888209557371415,13.868455320057274,13.84439405989166,13.814466065171649,13.780792107988661,13.74423336108426,13.708473862541837,13.675094253394509,13.646489561709126,13.62441479737449,13.606896867766146,13.592102754319093,13.578990409101745,13.5673982274767,13.557317780746903,13.55307686334234,13.555552363961798,13.57024212381429,13.60721141013475,13.671680564542147,13.762844801276517,13.885726582403649,14.039933317768954,14.227413635296088,14.431823090638325,14.654656585089764,14.890281723887227,15.137307576527133,15.381402854119946,15.630303759874216,15.875370526280443,16.145162694062876,16.374249723221766,16.651064221442677,16.94802645311925,17.279598015830132,17.606167012924985,17.95417718434789,18.317373655241813,18.690218031292563,19.070625899330423,19.456748140161096,19.8546853332735,20.268199792958146,20.69043012426086,21.131233368449223,21.592622651705287,22.07048483062993,22.571642114878813,23.09396791579584,23.68398068650412,24.212002128956698,24.794323055173443,25.39565425224465,26.02612574572442,26.643656361255964,27.28153832979443,27.9359127249587,28.603290284113445,29.28273735697766,29.972006670243655,30.674481593638923,31.382825775963706,32.10152982256936,32.82204183368881,33.571117106353235,34.320434785031225,35.08946975973108,35.85879807032548,36.70001448231562,37.43558089596786,38.22301706675154,39.010990454541606,39.826150224363765,40.59515988916427,41.389436327174366,42.18533584960288,42.98479656062826,43.797388773960726,44.618867416299224,45.44953008410316,46.289859479512735,47.13468352375073,47.97521724808271,48.81768327174922,49.660448141818684,50.491074444256675,51.31450918149426,52.178605680244246,52.939553604917975,53.74603588393501,54.54231361815716,55.345180758705446,56.10641420080314,56.89221175522645,57.664832879620626,58.441349361391126,59.2082162664958,59.9708243076679,60.728157415032456,61.47485706165233,62.22226903142141,62.96121962028296,63.68903230404826,64.39894472330072,65.11116012695578,65.82639889513231,66.56716423632005,67.21693448441752,67.91335290405048,68.60553584900383,69.29400502614689,69.9525887860627,70.6260030440437,71.29550362396218,71.93709452480343,72.6016644503628,73.26751003104864,73.93854937056902,74.61252237293678,75.30120419664287,75.97774394390561,76.649605618297,77.29128383119067,77.91621724837023,78.49992246595723,79.09630415806329,79.61457755072853,80.16728398194539,80.70586634846632,81.25872496793536,81.797901555061,82.36252368833537,82.93489079955384,83.5226099379792,84.12559279497695,84.76220068132905,85.41939213716076,86.11130678226995,86.8164000319505,87.54392747485522,88.2709932862639,88.99058280156477,89.7109536462069,90.41254284373882,91.14339384408262,91.77899278008339,92.43845836451928,93.09510937931864,93.72311779360996,94.32868885923273,94.90774066099574,95.45784188728354,95.9338385756554,96.34095082035518,96.66038416727412,96.89326700810403,97.02149443323805,97.07023637310616,97.04685211920425,96.96553801778857,96.84710617959139,96.70455284811234,96.55513952778401,96.40852630270177,96.28141610883108,96.15790860597036,96.0431665090338,95.93594981629153,95.83301980922735,95.72937708008655,95.62603687881881,95.52152946095005,95.41715289120594,95.31380042290385,95.21183105538172,95.11105026604797,95.00718487651099,94.8959746873259,94.7614702075513,94.6326256267875,94.46937140523644,94.28275067236133,94.05469133299722,93.81321019513013,93.52360891720078,93.19998498147999,92.8410792030242,92.44349859229122,92.01660441508118,91.55128711191436,91.05939767817588,90.53079092246504,89.98006123056327,89.39554683041348,88.7884415136652,88.14942856204824,87.47646460482208,86.72160008306479,86.0538826412725,85.29986244103847,84.51867315032426,83.68374154535918,82.92381485019102,82.13570336648196,81.38477350128622,80.65335230799539,79.94817415578595,79.23701009434663,78.51234332408217,77.77068737544457,77.00424530808935,76.18768609926136,75.3631360007071,74.53711601225436,73.72629456250075,72.97111335879815,72.21413037283365,71.58378302154338,70.91965990076119,70.24182120936588,69.52106955790586,68.81673438512938,68.08048899290262,67.33615182202402,66.60076342355985,65.8928939822272,65.22428928132895,64.58942816103325,63.98395243948464,63.377429946026936,62.76620653040523,62.14901502954071,61.526378574943315,60.900373242923415,60.276896922780686,59.6293905311209,59.054773821162385,58.44777849391908,57.84087582082807,57.20645342421395,56.58236414983993,55.9488343079192,55.30410461438576,54.66713782520648,54.02398885238983,53.390829189793955,52.74356393032899,52.10569403919753,51.445455431426225,50.787302426171024,50.11583211262743,49.44639189280104,48.76303151938985,48.07930021823458,47.332973350399364,46.66087299830149,45.9274151225499,45.19611026339291,44.44470822206343,43.725969785536705,42.99990131748805,42.29379130196727,41.59811430175043,40.91802828579436,40.231645551167986,39.57459992504667,38.935780223516346,38.30511939476146,37.68792261313619,37.07568041244262,36.46602313711159,35.862014697701035,35.26122899636971,34.64466893830497,34.09147031992072,33.51879903544802,32.953924776728215,32.3908619961044,31.84444325338961,31.293952669637637,30.754023852253027,30.22164056708249,29.702898630826414,29.19024548927082,28.685624257935853,28.203184775517048,27.724842950861603,27.2462965801471,26.735987163990064,26.310530048132915,25.847359667017535,25.382021652601452,24.915727013091423,24.496894078154636,24.06084597574795,23.63751791432982,23.210718857516664,22.797789280754568,22.379888568586857,21.965009907718684,21.544049442671394,21.12095062774049,20.688070450040343,20.255617203022013,19.82643703970245,19.40564374538507,18.986065210934097,18.544142669461767,18.173352679985435,17.771973284299357,17.37180687616334,16.964486974784716,16.595429227398707,16.22045926802978,15.856112794827522,15.50996096661534,15.183280629504768,14.878186136425462,14.584945713292585,14.309024269399936,14.047796351240661,13.809998504391675,13.598553931258499,13.42001249755567,13.27086688725958,13.148365999002472,13.039462777867131,12.963612196330459,12.898096329066243,12.847022833602045,12.805674968437929,12.776431872575898,12.757141704692497,12.747689634300533,12.746993574067048,12.754347090593498,12.76913404834178,12.789122277723655,12.812221401148431,12.83744926034224,12.862772679249092,12.884910658192648,12.901763050241374,12.912128256961262,12.916345314882413,12.916914716296429,12.916200125217694,12.918715370351729,12.92491363953972,12.935418848773296,12.945652324805158,12.954455409969706,12.960265137789696,12.964076788185066,12.965249205991437,12.963667331231132,12.958821042347237,12.952148471473599,12.946644892415467,12.945862354068387,12.954139982236716,12.974626529223666,13.007988689703785,13.052941583573759,13.110470254838072,13.172498484995772,13.25738775983745,13.364202578524166,13.500447380903822,13.660067639309952,13.844113153459269,14.04599174199798,14.251522067300716,14.459174673394477,14.670027527565692,14.890549648747179,15.1304687701865,15.397053585615863,15.696864251499761,16.017662787790602,16.330582024316513,16.6537318080909,16.97918277037917,17.32476011873189,17.627785232234256,17.958587340124048,18.29626521647723,18.655368617046438,19.024557925364093,19.426813458214728,19.848401081984658,20.28861642345621,20.736594123701664,21.208833056120188,21.68620953711948,22.18218355996853,22.690359955117483,23.218685765049674,23.756605432399045,24.305843504216597,24.871295420116606,25.453414356209752,26.069888921042146,26.654994148376957,27.2767256135379,27.928347335850084,28.575558797526885,29.240753431033784,29.9242445350057,30.634587937115942,31.33831180100851,32.06178762190672,32.79095320152016,33.54349515622264,34.293886883125495,35.05768349675769,35.82392331175228,36.67051711701904,37.388223607230664,38.17847456308847,38.96246483053109,39.78580713177422,40.5455598496501,41.33795795809578,42.13019713435822,42.92277784209986,43.713652459572906,44.50740147330698,45.294682166558694,46.079538104712086,46.85860348410313,47.64093367137615,48.42297180973814,49.20595445606819,49.98819881870342,50.76806799084545,51.600560617649585,52.31899683685958,53.08388582348896,53.85953348022654,54.64522519297107,55.38286573494957,56.13564617306731,56.89777615476666,57.64152589217338,58.38596958136797,59.12209367933297,59.864187968915495,60.596087253865335,61.33266746926745,62.05651585968303,62.78586096098823,63.4914757080499,64.18732373361289,64.88440338124335,65.62137632611794,66.25252585433218,66.92553162503985,67.60296271971391,68.29973195746504,68.94948035195775,69.61629546286862,70.2896243748201,70.96657120702807,71.62960020014032,72.28967110457889,72.94246420460559,73.5925041304437,74.23163154959421,74.87718586029723,75.52047046382637,76.16262479509868,76.81192317173993,77.47025495918486,78.17737499403147,78.8175914083206,79.51108432425121,80.20731128263925,80.94275541956937,81.67327108494904,82.44329039868906,83.24877318860007,84.07948708982546,84.93422532380005,85.78805298165234,86.65727718712142,87.50232590933751,88.33784332667615,89.15415762695447,89.9469910508787,90.70647721768272,91.447234535274,92.13413155599866,92.8267859194129,93.39464676333604,93.957104561122,94.463961814968,94.92692276443012,95.31729738915426,95.6563966891172,95.92451656877103,96.12733965903817,96.26263899655815,96.33877204959329,96.36686144531366,96.36182642637641,96.33288550783865,96.29177853853407,96.24750905245679,96.2132874105694,96.18883561107562,96.17694999639487,96.1935696783973,96.2117183905375,96.24376136612736,96.2883704355802,96.3474667047422,96.41387456145071,96.48648102624476,96.56217197287354,96.6375573154722,96.71023517352555,96.7752786805946,96.80848492128189,96.8148186930121,96.78904894757225,96.7249097208992,96.61815383834701,96.46393993870221,96.26235746283517,96.00979469485586,95.6950001022106,95.3685300551909,94.98462953722078,94.5616481425396,94.10944948680984,93.62155050011135,93.11016661493863,92.56333070077923,91.99376360696438,91.37759298440518,90.73334299313554,90.03453380997368,89.30929720846417,88.51924246188649,87.68944463085806,86.75424777165367,85.94135419130146,85.03100999260792,84.12924802530212,83.2055711187449,82.38612367385478,81.55413305630398,80.7595475196332,79.98442638863916,79.22922592648013,78.48477010764219,77.74560689831435,77.03310235440719,76.33847669854947,75.682336317416,75.08784763427153,74.55464393798283,74.06854333186975,73.59972835203578,73.09793219343625,72.63491773061962,72.08117469833815,71.4565238288653,70.76814129431328,70.07615840892174,69.32570022086175,68.5346026711994,67.74613986123657,66.95411721150543,66.16237722972274,65.40339533658748,64.69686431670584,64.02979305573324,63.4115431493952,62.807316511620904,62.2345695571686,61.645678829168155,61.03848950918791,60.34518670763356,59.7418132963378,59.06429985884407,58.3994042135781,57.71402321788683,57.09269009655876,56.450708090074414,55.81012697404855,55.15542271800587,54.4997888402367,53.827153647481715,53.15626434419231,52.46186782780639,51.77354968001922,51.072896977731226,50.36572914724343,49.651233705743394,48.95174748864739,48.244659579684544,47.50322255119743,46.85905698385255,46.172279511499895,45.474562207483594,44.755788046363705,44.06762870063464,43.34381487206582,42.61870232668666,41.89078864159066,41.1673785502575,40.45633712259487,39.76882498179207,39.101360303630415,38.43734592474689,37.78821623164245,37.1361788015276,36.489768458603564,35.84926329670964,35.221017090964956,34.55622306465312,33.99210072823247,33.38903606153645,32.80314419695906,32.201096058605316,31.650836216475856,31.08934777705378,30.53485288277739,29.992571167962517,29.46213778162651,28.931766724542168,28.40838714339364,27.881449234444425,27.354915605642766,26.8293811873756,26.30504144501315,25.78266694797202,25.264784417725437,24.753751437937318,24.221719414354173,23.760481781195093,23.27801391450049,22.799218672981684,22.32522337523933,21.87635832364754,21.424861705546448,20.97286624554266,20.530551076327967,20.08240871801114,19.64259453393881,19.202751015592323,18.77612165391553,18.35328541048944,17.943693296225288,17.54569788109181,17.16000586089426,16.784518275480725,16.42817728657594,16.070236072523116,15.769120510249401,15.473449585867582,15.203100136374442,14.964331163653554,14.764321773476427,14.602545874659892,14.475149200535382,14.380320284811482,14.30817294382522,14.255541777268904,14.21809646854963,14.193364629602842,14.179760778490255,14.174882832072557,14.174922960819346,14.174677372666569,14.174390049904366,14.173462265289452,14.170346587034137,14.166213084819663,14.160816029319967,14.154445825287821,14.147699569552536,14.140326715997244,14.13177476311127,14.12052104518879,14.106537457950372,14.08932020933457,14.068551329067542,14.043182729974259,14.013401040099303,13.980285755708595,13.944519999104221,13.907170457139811,13.868163205682496,13.825671650903201,13.779906243858889,13.730408797361948,13.681050036928623,13.625788089480094,13.565653130546783,13.504054086956325,13.43967722958465,13.374257287902358,13.309475311875222,13.245986155211574,13.184460560971266,13.126311435690267,13.072011966275785,13.024499461900781,12.98283738976061,12.949082488143963,12.91968463059311,12.899928891868127,12.882578094774665,12.867969986678812,12.85429829382781,12.843622334560202,12.835936380754893,12.831439839338667,12.829113587125292,12.829740202213067,12.834264400377938,12.842820485099697,12.855505825242131,12.875137130051113,12.905869325860069,12.948632436633808,13.002633481935195,13.07516725976673,13.176589308236215,13.37563265391056,13.54712270204244,13.78032179550545,14.045954781760798,14.331166086103389,14.58896300695619,14.851289965131427,15.115884313220961,15.37461167302483,15.628989369365364,15.877101946065943,16.135474390818562,16.4136965588115,16.71675736292232,17.03662859434607,17.384040271873282,17.73558473235936,18.094768576246217,18.456149845902683,18.848223867665016,19.20059772058152,19.593485354158528,19.995371701698094,20.427415905857185,20.848186376162673,21.30020252294132,21.76399000732422,22.251786601599644,22.7612563290869,23.28566303674068,23.823949499810137,24.385728728612555,24.95353693404189,25.536630909507032,26.13223818757941,26.743866879856977,27.37475356233302,28.017095233670958,28.714463934667375,29.349645848087754,30.041045661325118,30.748321029125375,31.48665032415542,32.210758838877396,32.971162233061584,33.74037234221193,34.51780260509531,35.312420209456974,36.108446066988684,36.90817777844094,37.70908293292348,38.51024520047358,39.310844926524794,40.110397572700855,40.91075192559889,41.7184460398771,42.51822417495135,43.36978426148779,44.13851242681726,44.9573102780115,45.769116268943314,46.60026362033439,47.41447020262701,48.24327826026667,49.06041127443704,49.87636789106238,50.680062307065604,51.48933697978257,52.27938914206049,53.0515564466297,53.83273256885896,54.608507997946546,55.375623347997816,56.129522450629,56.89817340294128,57.651749848660536,58.443079865251036,59.12943009989501,59.871907496448586,60.596712867032736,61.33766047842364,62.051346613864176,62.78169498177872,63.50612512682055,64.24191162859765,64.96763811857764,65.71769010849064,66.44596114420685,67.17179588505343,67.89901936033033,68.61651712887584,69.29796795146616,69.96838838965272,70.62632774749306,71.27747826963504,71.94686152506628,72.56691563958904,73.20798561849469,73.85865933582791,74.50354481270611,75.14661117785417,75.7858630376157,76.43672157544637,77.07366886077966,77.72835012436458,78.3821562983588,79.05270723428794,79.71426827605141,80.3883885488063,81.05585833722675,81.79165830024104,82.41758911946715,83.11595890806632,83.82510723142997,84.57910684336842,85.28142490668871,86.01172603705794,86.73209619311442,87.45587580474132,88.16288930465655,88.8579512818151,89.53925699871714,90.22239695942802,90.89207694844424,91.56851688976268,92.22544811218572,92.86718758365531,93.49347761996906,94.09603650091773,94.69391213673784,95.16160493318111,95.61097899261173,95.98803570652687,96.30382947192398,96.51596245469098,96.65639447256169,96.72135092767998,96.72163387624035,96.67277950862913,96.5898264869449,96.48601872796395,96.37741576012019,96.26813166816522,96.16895830781996,96.08479364578258,96.02445102248971,95.98689359302287,95.97140478129369,95.97781851367758,96.00200799680411,96.04371706164844,96.0971319816089,96.15877324441489,96.21299299917767,96.25975333374355,96.29100949191823,96.29881494413934,96.27806491368112,96.2200344794948,96.1181690653895,95.9633381643111,95.75580178123457,95.49141738510293,95.16818917386327,94.78823962407107,94.3489731807425,93.8515107404738,93.26613058956971,92.69286636383589,92.0360863619673,91.31730942498827,90.53021285025234,89.71545741456741,88.82261720048798,87.87062490453714,86.8919882331941,85.86652037565494,84.83822169743367,83.80688058749362,82.8124088605756,81.86993097703144,80.98948258145744,80.16593010448652,79.39072626042794,78.65626269062535,77.94539185297269,77.21047017927148,76.5572620069936,75.88611264135747,75.26174355559168,74.66423853999588,74.13620392295698,73.63197813620376,73.14173312456792,72.63893847668982,72.09759796937219,71.50870028338227,70.86571474065344,70.17001129047478,69.43645149060353,68.67506432442389,67.89042855188599,67.09881224260157,66.31973887448319,65.5600402673118,64.79074051885745,64.10761321730696,63.411446001849484,62.73902169480759,62.082355202236755,61.44560407700064,60.81488762044131,60.19246900845634,59.57379313556258,58.95774914676834,58.348529046907224,57.733671341714754,57.12145974407687,56.49867414169034,55.86635083755035,55.21359233811793,54.54200102242864,53.84417125116034,53.129254847569314,52.39314502519152,51.71908941302919,51.00763466759198,50.29503277112381,49.59270266347736,48.875256516502525,48.15076945536042,47.419330056803474,46.68355770281034,45.93149264661713,45.19943734283919,44.47801904867952,43.760499060778876,43.028493587375955,42.30551651555003,41.51634233331596,40.85948146764753,40.136559762109314,39.43045743151694,38.70548139430998,38.061235915163785,37.3911641736539,36.72582997873906,36.056543877834514,35.40463139992545,34.743961635889114,34.10545999623611,33.46808355399381,32.85158794741962,32.22822340679481,31.624730320090407,31.027431648094524,30.445178314791004,29.864266748543283,29.266088785171608,28.75376443335401,28.2046382333604,27.663923102871173,27.10864035820937,26.593476833185385,26.06598420112035,25.54733327316884,25.047593697756295,24.5611798088053,24.08864644605373,23.615766459063156,23.1588588397558,22.69660081927994,22.241574812888793,21.782181101317327,21.328163912330727,20.877932810875553,20.43578739262861,19.969587071774573,19.582057495683248,19.17472179493782,18.787609881673983,18.39848120121503,18.048761755088826,17.70725818163902,17.380129060123302,17.075264053003874,16.791863264203013,16.523885492745617,16.276076566478544,16.042128942612575,15.825380339484175,15.625274145443933,15.444626228715522,15.279692108476167,15.130288963132646,14.993644751381487,14.859301612599788,14.75343047746127,14.65279300334579,14.563860515218071,14.486815652423234,14.422790355412188,14.36375366775545,14.30735367715141,14.25194553910906,14.202362881641603,14.16404915644039,14.138232943939546,14.123129026342085,14.115459078803744,14.110624947897884,14.105429233061471,14.097692238356041,14.085649623067182,14.068766619931264,14.046094587812572,14.021101947474179,13.992525141932108,13.963058372768277,13.934383506278783,13.90874476083428,13.88480530952664,13.86309896826167,13.842824516684813,13.822902355791856,13.802876138628656,13.78195499579291,13.759655169286281,13.735501356973579,13.708718027380051,13.681034722673424,13.65532895334033,13.636179595239126,13.62783388611785,13.633405821106232,13.655689319444198,13.698751176913444,13.756533111938067,13.827743748982055,13.920119815657433,14.044015156052735,14.204097614903052,14.396035390190429,14.613850325874129,14.842792694186103,15.074392388017886,15.294528770749494,15.515752444069665,15.743611882169569,15.975652066744784,16.229092414788514,16.50316535052623,16.795422084845516,17.11440288550496,17.413380689320054,17.736614873551776,18.064434436074034,18.40388053563405,18.747020627710018,19.10027009464346,19.462510608180903,19.835556095641813,20.229876126561063,20.64316288652335,21.075598050358444,21.518554359885197,21.992185029134834,22.47583682046644,23.014531574720536,23.487114151254843,24.020780219024115,24.559452270329853,25.147810034019557,25.69971637293174,26.293915824093677,26.894321922446593,27.525480281715705,28.170755491928958,28.83554224904863,29.50874302650526,30.190037720900865,30.88151613556014,31.595190668391584,32.30672240333139,33.034188695500504,33.77264935450273,34.5252651454074,35.335354116466824,36.03981816477744,36.79768082653602,37.581113950992204,38.37279076266222,39.12619799264059,39.91118148216278,40.69261217971337,41.48402558931147,42.27454808383329,43.07667496442477,43.87478351150621,44.669716814215995,45.47027304470671,46.276409494432926,47.08391918995546,47.87847841212555,48.68808694111788,49.49165551130606,50.35407595078253,51.088386217530214,51.87897736661557,52.66092748693553,53.47720611965654,54.22690183212555,55.01310330144327,55.79354712508085,56.571036963495764,57.34042502049577,58.114075471850974,58.87791846208695,59.636929596757824,60.38177657161576,61.13953371147874,61.87787480164939,62.61852509707756,63.340577786985435,64.07282799682551,64.83972893039353,65.51428896900352,66.22766078737821,66.94211603054687,67.6668858416522,68.35516885306674,69.06259880336341,69.77313160236125,70.47914037566954,71.18469290861584,71.88278012998826,72.58558186778149,73.27739149904743,73.96388800697085,74.65926165966503,75.34679471983895,76.03840907230662,76.75233312940594,77.46543111255126,78.23103528421828,78.9047643821699,79.61554165555351,80.32757728916087,81.05893268042065,81.74929644742308,82.47227260808174,83.19797051725853,83.94610001771335,84.70156740337734,85.47599293762246,86.26063520555257,87.05570199212714,87.84101726995503,88.63021724153309,89.40444915526717,90.15341394657385,90.88254153032688,91.60598027078964,92.34925018586394,93.00082158907071,93.67278843904671,94.31675676370664,94.93618848496187,95.489150511581,96.00002580465618,96.4378446766714,96.7894765863819,97.05789424308543,97.2332408373809,97.32714167885845,97.34704456304925,97.30801542535717,97.22468646342799,97.11144227258134,96.99181635279255,96.87325075808496,96.7632458604181,96.67176300258328,96.60635728270563,96.56192863414445,96.54499341210439,96.55765992898341,96.59489080065177,96.65310917686656,96.72629845735423,96.80463428197184,96.8802931450751,96.94404732068466,96.98628994096761,97.0025915626876,96.98687445064763,96.93853755528137,96.85780478084223,96.74633773529882,96.60258489394299,96.43010027311418,96.21081841607653,95.98028191877685,95.70208064538193,95.38974734616173,95.03400430742732,94.64392831212194,94.20659046972494,93.72206931455379,93.17908817702742,92.57896087578972,91.91838964688857,91.18978137329593,90.40762080836787,89.54244804958311,88.610510549718,87.57550352177738,86.67420138998283,85.68051288927258,84.67907418289772,83.67957224482019,82.79343147814477,81.920567997246,81.07552177755328,80.28126644141712,79.50851682781251,78.75213430681903,77.98708571450409,77.26025141572242,76.53339979957832,75.85171654279691,75.20309914060947,74.59889629548384,74.02018298649276,73.45093595522331,72.80954379592953,72.23570433478626,71.55675846037762,70.83100780437984,70.02525306601127,69.26119422711243,68.43763770459913,67.60608979474073,66.78538601231743,65.99365708598381,65.23420062863482,64.52143722752253,63.869236912372344,63.265913261342035,62.70454351317639,62.155387907320936,61.5955201547243,61.01480996313323,60.399432477361124,59.73856122178536,59.14466125287951,58.49900961109552,57.85312463136185,57.20060397940662,56.57922529661599,55.94870153849625,55.315702104339806,54.674316515581424,54.021768389962844,53.3577195218264,52.67563180642677,51.98773397665616,51.27163022609099,50.55434932895873,49.805348897689534,49.05753708688741,48.307488172552716,47.56650054128632,46.773292580257646,46.092759546273015,45.35216774290696,44.618443498550064,43.848832915812736,43.12085634145701,42.3595573981963,41.60332392271033,40.834168332978976,40.071574488973084,39.31967163085353,38.57261572104027,37.83696933641502,37.12804976764861,36.428671124718235,35.75384784947972,35.08091945744574,34.42073293029667,33.77221751809378,33.0843580349896,32.481445988981044,31.844199276232168,31.207310045472656,30.569276891420213,29.942862044482883,29.312572715106842,28.690943556866625,28.08078834193917,27.47903546742416,26.897119649866085,26.321743020025067,25.76386248533324,25.22011629387868,24.696192604276987,24.183867332189255,23.681795381561866,23.184581770768187,22.689447177447175,22.166897709246022,21.699517592363435,21.213792650839647,20.733686268177582,20.254826684387275,19.78727591794477,19.322847063795688,18.869592028713885,18.424967287992605,17.99309762692012,17.580921884834815,17.18751647930359,16.812582052577106,16.457151113169047,16.120829057710193,15.773211606427772,15.49541980329569,15.21119829791395,14.947071659643742,14.698620556326246,14.491156642288235,14.302870851952424,14.138126969789019,13.996612686144573,13.877938578639915,13.777559476774979,13.695532399890142,13.630133651480932,13.579560751667515,13.542757956666492,13.517441858776564,13.501960144210813,13.49456082165956,13.493249787588613,13.495854081309975,13.50041186221793,13.504217144949154,13.506045477973306,13.503778825185497,13.498414726369825,13.48810400118576,13.472670964003504,13.450657576849967,13.423115161179528,13.390077088741856,13.352769803125055,13.313981144792457,13.273840748395791,13.234358573180327,13.196325972113662,13.160247861574783,13.125790770908589,13.093648610207714,13.062735179151689,13.037300036196491,13.011447121605586,12.985725816863505,12.958087231113609,12.930009421236795,12.8988215696134,12.866823432921933,12.835046013389475,12.803831287436342,12.77307494201222,12.743721146272378,12.717256779957355,12.694559590852178,12.676323182331442,12.662023627992667,12.651504568889806,12.643546018113764,12.636790899427432,12.63203690264013,12.629687478480037,12.629810234929058,12.634583011831893,12.646091897944142,12.667743642261351,12.69966388681452,12.746274768060163,12.810409476137227,12.903994667962614,13.031538482921572,13.19935668329046,13.400889079486989,13.630376366041343,13.872988229308175,14.116816131836856,14.346232590230155,14.56895504822732,14.788093293055113,15.031710464257348,15.267794887257248,15.536759476799855,15.821798729262404,16.116512573370834,16.411341292410782,16.712852572609332,17.021211153483232,17.339372539838305,17.667283991768162,18.004865240003973,18.35083032852506,18.721450780341282,19.098769763866976,19.50160137965136,19.909529017916125,20.341842022594648,20.77830737513385,21.229283672524645,21.716481169095704,22.172144678723882,22.666049467325262,23.177048042378786,23.712152540150612,24.26270826675402,24.827492915677215,25.416153098679402,26.017332508495667,26.64238767667467,27.27959333043244,27.93247937449989,28.59460799464201,29.27733307730933,29.964733009253006,30.732465095436837,31.387932872783296,32.128601397763,32.86928931245952,33.66064403708807,34.40307231528026,35.190642675003645,35.9904390210895,36.80588071693176,37.61816230158852,38.443668985338405,39.260786214937134,40.082555935312534,40.902428271033855,41.7211325621174,42.53396603459722,43.35103884685986,44.16708404338038,44.987489485210645,45.855497484268824,46.620402354289084,47.44163509307935,48.2701218579899,49.11493139666186,49.91137436812095,50.74199994321329,51.56800852187654,52.38957618754325,53.212841778588206,54.03316519149998,54.855732447851196,55.66604847100588,56.483200826596594,57.28664332861911,58.09265088384512,58.88006961314578,59.667844635282066,60.44320190059183,61.263731460341006,61.972590560038874,62.73822778887933,63.49828822381989,64.27945607723805,65.02654344088606,65.79707606493143,66.5710629888246,67.34053399759685,68.10335199079259,68.84192030824418,69.56794388803358,70.26870855560428,70.96588253821727,71.6463110043798,72.34988797957408,73.05144096237504,73.79021316597182,74.52850614414352,75.33074798536336,76.04739547978855,76.81056351608137,77.55622766690229,78.29879214760098,78.9811267934793,79.67173278725862,80.3372513610954,80.99199155196484,81.65184043134956,82.31810317781284,83.0007642283414,83.7094832031779,84.44298601899384,85.18617360451327,85.93599171290629,86.68158767490925,87.42896833323171,88.17556594133083,88.9420406416567,89.62978049516875,90.35351549890325,91.07082750819377,91.7632688256904,92.44153898411054,93.10686884859201,93.75459032815164,94.3547380237424,94.91365865877619,95.42281768182869,95.85780589005495,96.19427700734359,96.443514985736,96.59865660353607,96.6649158989615,96.66002401047409,96.59563035439203,96.48789761543962,96.35517471116562,96.21926035697656,96.07612955561073,95.9400761353923,95.82030515682621,95.71394716725085,95.61901382168006,95.53594360786701,95.46826657497216,95.41149211246251,95.3639163280899,95.32293350374556,95.28574965331616,95.24706512391367,95.20266950306377,95.14039458752475,95.0744326482279,94.97949273434112,94.85197817088596,94.68260236910866,94.47889797982482,94.20794098184636,93.87052836658077,93.47655347618888,93.02084095517297,92.51196169245173,91.9427235661895,91.3232048634921,90.64370758738961,89.92076345843459,89.13644832345135,88.30435757591167,87.40927375440917,86.48266965903063,85.42381134273039,84.49100171825785,83.43885406682378,82.39355255640972,81.31527148189531,80.32798371470608,79.3534250530761,78.4472089050808,77.59251955497551,76.8109333241714,76.06918650267839,75.36177515289519,74.65724688094245,73.94406953377495,73.19808822179688,72.43941005929527,71.67446992760622,70.91326271321661,70.18928015066093,69.45482611921746,68.83750229837268,68.18998972772124,67.56851014581251,66.95452123414546,66.37995783197992,65.81576774641299,65.25014677354137,64.66067211313566,64.03635076671367,63.37893854690509,62.69804689723742,62.021719328832184,61.343974504343166,60.684755902993444,60.02914558816218,59.392565861595884,58.75447880267389,58.12404956906074,57.45921289678993,56.8648199768325,56.223760151449675,55.566950032588515,54.86442593806012,54.156924411917466,53.44022765428752,52.72676355737924,52.02537085386586,51.33660644913368,50.65546924156522,49.970935667588,49.29445039271572,48.59216057464656,47.89042165598877,47.165970219465606,46.43822741502772,45.68415016232885,44.93975765901505,44.155111663280906,43.447784188435485,42.71324921070499,41.99026253857777,41.27602424088881,40.58477737744448,39.903223841116386,39.229437552535366,38.57131522030803,37.91872408915735,37.27412915315102,36.63218355022081,36.00669851704281,35.390328352039,34.77452168162187,34.169794095537604,33.57580636361727,32.98111217847597,32.40858588712172,31.82227303111862,31.29639142575534,30.75953938573405,30.217522379482713,29.69848212561335,29.178526465734503,28.66193052143675,28.14432633085943,27.633337166723276,27.1208646062364,26.621926587310835,26.128160074079798,25.65648559682691,25.19726522577619,24.750927992426263,24.276050348631237,23.878116856704914,23.443619335389187,23.023619592285097,22.59235746967947,22.198227270473406,21.794326053305344,21.391156513111845,20.9913517765449,20.590995810759853,20.18222250795467,19.777147329152665,19.37523586864703,18.974625549360802,18.580596424530842,18.196315597567843,17.823639851677555,17.46669329357787,17.12175488824264,16.77755308003823,16.49472753807791,16.21446725549364,15.956012610024988,15.714558917866329,15.50794425762149,15.323234873860333,15.165948432085548,15.043138997764984,14.943609542784362,14.866074835683088,14.803370411395928,14.753654030639053,14.713079596035923,14.680570828923786,14.654060434172273,14.63265279165197,14.615541896204052,14.602900855304293,14.591077144818067,14.583575130125434,14.576357296951306,14.568905463640316,14.559706337160735,14.549244217644015,14.53611557440316,14.518978476292732,14.496259328925243,14.470677909388549,14.443505302058874,14.414634639701735,14.38577892715257,14.357635304376934,14.330077693178302,14.302301667859316,14.273481153432767,14.242136304903418,14.206790330423555,14.164919227557784,14.122589448935281,14.075567353184807,14.026532938255244,13.978118304048929,13.931755143056742,13.886482101157318,13.843228575474267,13.801841483397782,13.760748997328164,13.720831350303884,13.68284420903346,13.646250911527147,13.611449585395922,13.579265496876861,13.54835890696579,13.519905187065012,13.493323251085428,13.468909086253085,13.447285079456519,13.430760408860307,13.417967167506104,13.410730684648604,13.409144061043687,13.41351449600386,13.423801759059566,13.43985572076627,13.461728973169427,13.490350768897406,13.52891220548018,13.582103461954524,13.651695401810985,13.747785913811528,13.87645719749288,14.060265536098262,14.245790604987903,14.476761254520996,14.720272458305635,14.977782692397486,15.225947659410783,15.48906582511173,15.749015286184738,16.00701700933415,16.26595422603809,16.533893168751334,16.82102475611252,17.142170256715506,17.481172746415314,17.83886970690449,18.20011570927175,18.571564232066915,18.94335085914723,19.325831927870603,19.738577664952107,20.107840139952565,20.51128895632138,20.93071262437044,21.367475292824825,21.796378227634868,22.24503303269451,22.704558767607136,23.16774118002482,23.640216276473524,24.128705386254943,24.630245118487462,25.140370103337926,25.676601448640742,26.227848260577773,26.8003030424665,27.381033426462842,27.986049945918722,28.59860708058492,29.262535937386026,29.84321237559817,30.4825978896994,31.129823053549973,31.798597264924986,32.43879783240878,33.121067190733584,33.802176161983034,34.49442338236973,35.2014525702616,35.92467556981399,36.65329492424387,37.39007334528296,38.12539751036676,38.871641901815615,39.600111252686304,40.327648051910636,41.04889039669995,41.783430278606296,42.552665291268596,43.24369453903713,43.99428599739017,44.76240360968947,45.552847944705185,46.318420816405094,47.10637564391004,47.90360873066344,48.6852440762598,49.461882432232024,50.2367592255404,51.01459144387461,51.76810171274015,52.52525501829328,53.2837055950862,54.040121333652074,54.78233131594264,55.53747520557449,56.28055269232928,57.06519011806373,57.7595233728063,58.497702352149105,59.22155678052833,59.95196833687847,60.66027694041903,61.3722832343691,62.07264831388138,62.776057033793826,63.4777346930769,64.18116334154435,64.87377021647549,65.56383725613084,66.24662946561938,66.92345830015793,67.57953986070423,68.22839726628749,68.86255588492409,69.49472522449163,70.15493898773553,70.77804002221788,71.4493243683735,72.14211761433738,72.83896984844033,73.53547223151803,74.22129398182274,74.90402717281839,75.56729132451271,76.22936606679956,76.87998456784288,77.548974934544,78.22179895599403,78.9096926120857,79.61519278723236,80.40842980211175,81.08925837562191,81.8620063676809,82.64251381011363,83.48078080449208,84.25220815442025,85.07533730785366,85.8916300092811,86.71889195776632,87.53968421613375,88.35724637605912,89.17044901990663,89.9796544266461,90.78003092706213,91.57318231977358,92.34107325395307,93.08813358636716,93.8016577914181,94.4690807586544,95.11675919690562,95.60103891867804,96.03823598153176,96.37483538416299,96.62032251949043,96.74396930806786,96.7858853231673,96.75610857747732,96.67891606941853,96.56880254699661,96.44354251238286,96.31594234081973,96.20498416392033,96.11119927789319,96.0418290038594,95.9996789506701,95.99094080625454,96.01005166296201,96.05658685537122,96.13466380122573,96.22506485501913,96.33924765393209,96.46748477678858,96.60501234855298,96.73689575443737,96.86522008676754,96.97653984786615,97.06125835186796,97.11461847560454,97.13017359523242,97.10105368766165,97.02066903840534,96.8882489327627,96.70399579113612,96.46133159311843,96.16665226841707,95.81806676331321,95.42350781801676,94.95719643759588,94.49864968075644,93.97587033564648,93.41351347038382,92.79940978811089,92.16959023713808,91.46895553635399,90.73816227051414,89.95168101347929,89.12100017148208,88.24253952668134,87.33597383197517,86.39459829919751,85.41245460640877,84.41237536737835,83.42079760966996,82.43036046631244,81.46562794021416,80.51077767722639,79.5738074473914,78.74455587392681,77.93833699864274,77.18612325203179,76.51272755538399,75.91477222991446,75.37034262128608,74.85825034785027,74.35423502118162,73.83094723412015,73.2846991107557,72.70633767555623,72.12337810674899,71.50869478694283,70.87269998962954,70.21444864433444,69.54294647424904,68.85692163161188,68.15262413826845,67.41446167871483,66.75345855599176,66.06247516085733,65.39213973931466,64.73871540998599,64.1173105440888,63.49734707120302,62.88564967066736,62.27624548125434,61.67209533539397,61.06885330387748,60.46542588398116,59.86742768086408,59.26255072289509,58.64539697868355,57.97020180207273,57.383737719055496,56.726280304866776,56.048023426004654,55.348272392139116,54.70091468519732,54.01886163022549,53.329309239754245,52.651925189403634,51.98633774671586,51.32249972809138,50.65344039154568,49.978430504026626,49.282344893288204,48.586455844532814,47.8729196084617,47.17021938558408,46.469103063011964,45.76542702897986,45.00950604581054,44.36482376444755,43.67160164839735,42.98478925037242,42.2678312190921,41.60416792434569,40.92920591327102,40.24963446472695,39.57497325844153,38.90075138443545,38.23393979093641,37.56565945163586,36.905806456639205,36.25408039594077,35.60970313174105,34.977504160568515,34.34469139995789,33.725366934029395,33.10417347699549,32.4542852828471,31.895736025542003,31.307080067044197,30.731488592902878,30.158853715818474,29.621607864053455,29.087570223292282,28.56337359465421,28.04289012372782,27.52801284952216,27.017987347288436,26.5143200505175,26.017779303458102,25.53184418421612,25.05772697244335,24.596364330728484,24.148418353775856,23.710948716710124,23.27850668910944,22.832277876862385,22.431699562059404,22.005299721560526,21.575516238566678,21.127918859492844,20.696428357620032,20.250842408067705,19.808554003707304,19.370634347309693,18.93359048701787,18.508855666377105,18.09653355275514,17.703443027314748,17.325452592416116,16.970027847329558,16.634085219592176,16.324692662773835,16.028245913322277,15.75563153378928,15.524466792241128,15.321112883826753,15.127117625741397,14.95920890796414,14.80864052583657,14.682076018808722,14.572085230066651,14.482557731773621,14.411689017503445,14.357627291633532,14.324819917338495,14.29659523758782,14.267737976915994,14.23779366189384,14.206934753164326,14.17612039609074,14.144040497514103,14.112764196573305,14.082301816983998,14.053007543096776,14.02571485044321,13.997122312733742,13.967585162089701,13.936908866233443,13.906403006488773,13.874521958958537,13.839941331336798,13.803242492949307,13.763539098531071,13.722950428842504,13.68069458449167,13.637576939914007,13.592388297713148,13.546088217809183,13.495224406076812,13.448525549306087,13.397362483280157,13.346029728700776,13.294447919663146,13.247108971512327,13.199733797231351,13.154820736857138,13.114338826854382,13.079250794493445,13.04899978252441,13.025360924714978,13.006725085767728,12.992510073180117,12.980815531906405,12.971405434357413,12.962836251093336,12.955644946443613,12.950694551203322,12.947960194503707,12.950463446864507,12.959472144162877,12.977856458509011,13.007757691870255,13.04900626452039,13.104840888658591,13.171702806420495,13.24438442526879,13.328087771958435,13.42557720219167,13.548320981810049,13.701313079898487,13.893674167722597,14.116979940695275,14.362149592795705,14.603810687849222,14.830168402903652,15.03410584363009,15.229561152470442,15.390480882491598,15.582260548063863,15.801062095528849,16.0610166607213,16.329905827263946,16.618443757373957,16.906163818642785,17.19899370750853,17.505024637608454,17.824164475445304,18.157893733658018,18.506985445022956,18.865185501400777,19.24063003615391,19.62778797529718,20.029569265043648,20.451233938859865,20.882254166614413,21.35646863210166,21.797420485917534,22.2703676213018,22.76210426389952,23.26943732331883,23.786012709002595,24.32049237233389,24.8687022153831,25.428910331434842,26.00372569747601,26.59406666560572,27.199970737067282,27.82493034518093,28.458814376357484,29.105528241039753,29.76468892405706,30.434343906580256,31.126277088686674,31.82558666989493,32.58503729693779,33.28467387282206,34.03557089044403,34.816523803216505,35.60922684204898,36.403005729840544,37.20700212166758,38.01167287414829,38.81459330495677,39.600599877518654,40.38429847450616,41.15905179513473,41.94219503063066,42.72474073037952,43.51733251966353,44.37299809425573,45.10826854376789,45.91377716678021,46.7231154544581,47.562327188718434,48.34616663642797,49.15701597591566,49.96274885374791,50.7606408996541,51.55496035870498,52.33245742328151,53.10773551024969,53.872118582544594,54.64052050778715,55.40200945589409,56.160418102486474,56.915717229796634,57.668451379623,58.41270305844449,59.214658803706925,59.90422171731038,60.63199931499482,61.36116609406702,62.089178210282306,62.78562669163487,63.484689891238986,64.1866969391305,64.86696835857909,65.558637158734,66.2342138844072,66.91210543189736,67.56886020110561,68.22784849993103,68.88783472762832,69.54156305875688,70.18367234940433,70.84323799852999,71.49762818585002,72.19685228341,72.80131270525952,73.44837542027416,74.09367928496377,74.74452979699296,75.3508803271311,75.97967485846642,76.5929228423937,77.18579399669893,77.76416474490321,78.32905440438105,78.87717341129863,79.43275793145511,79.97503183943708,80.52778112409196,81.09678700215876,81.6984884879054,82.34052839776554,83.02255151515055,83.78359204121645,84.47299601563229,85.22258937774286,85.98685227281781,86.78306597303185,87.54389235375994,88.3308093004867,89.12630828227677,89.92908686286366,90.73636050639753,91.54344864298007,92.34829464298313,93.12372351375552,93.88971834878551,94.61268228668442,95.30368151305466,95.9117333189988,96.45510096463912,96.90831201925323,97.28194923997003,97.48703114386899,97.58845456794558,97.57401134447832,97.46120241076918,97.27599681758467,97.04247889380491,96.79392109324743,96.55584743885673,96.34642364106881,96.17185274785786,96.0382650038779,95.94854723377546,95.8907687089224,95.862345591559,95.86030727007999,95.88690289975939,95.93782688708946,96.01077536445328,96.10591214281743,96.20396807313236,96.31424062933979,96.42364081419454,96.52184116232809,96.60591397266364,96.66776562308719,96.70104373642666,96.69933516932855,96.65660959335881,96.57236263634647,96.4451263770655,96.2786752640486,96.0410996491494,95.77661199680864,95.46232505448368,95.17709377336125,94.84865731427944,94.51073273228741,94.13713912041109,93.78520176992981,93.39932899525645,93.00273028967958,92.58358863356516,92.14768047753212,91.69283276418825,91.21928313076988,90.71566497156304,90.19312046813918,89.6385937351856,89.05072098721973,88.42075621674788,87.74781189655836,87.04322150403114,86.23289612955999,85.49600539386608,84.67432258279096,83.83077792724313,82.96399662993453,82.12725782717813,81.29499533243128,80.48096325968261,79.70598662732056,78.97073619848238,78.2764688818416,77.6140583329636,76.98595081440345,76.37713638277029,75.78005991429863,75.18440229800086,74.60145099195864,74.01879762245532,73.45739926447051,72.87637974437396,72.37543715585149,71.82335689583428,71.25643099359635,70.65052624493275,70.04104332442249,69.38682718077614,68.71561777523841,68.0473216285869,67.39314855791035,66.76194634422772,66.13542238955998,65.54755664548749,64.96851611098243,64.4149911302486,63.862229317022255,63.31703557616313,62.75692339095781,62.19211074967679,61.574627090017316,61.01680665965236,60.41014440357802,59.810544745124,59.185624925082486,58.57960451245331,57.9498792636316,57.30991312624989,56.64720604603746,55.9708571398315,55.27641314575258,54.5828025009797,53.88248449910934,53.17312221164133,52.469328818229044,51.77227869246361,51.07310730835414,50.37892104064881,49.67491969638522,48.93206672027471,48.252603746864075,47.528903961310334,46.80983955167669,46.098389220001415,45.38991804396638,44.67861760732811,43.95676697175301,43.24474195279847,42.52641976092866,41.81187597396968,41.10678420365857,40.40990327367149,39.712491386054396,39.016913870476145,38.315382543553135,37.64208626273569,36.965086715662274,36.306897107352036,35.6326328160794,35.04344988686482,34.43342639222445,33.836265749161065,33.23779388576,32.66296127315516,32.077821053027435,31.498696068356555,30.917372607358928,30.338188587314093,29.752715857376927,29.172527955462055,28.61047880789316,28.05956214342991,27.51607680088429,26.97869792597109,26.458305381987287,25.944023172576948,25.435771850681206,24.91961873300817,24.44792340470802,23.954717564063603,23.453384887709134,22.956798505616675,22.460543714574385,21.96115753186481,21.453492900274043,20.949688118175228,20.431205154888495,19.91511710815658,19.388935556749612,18.878650521813256,18.38160609964498,17.907048658029794,17.414604168275805,17.020867682166145,16.614715266705446,16.239199664571796,15.873740184095537,15.560896741198821,15.265541461678794,14.996345289590375,14.761077331993354,14.56149791562124,14.396121898054838,14.262741928997096,14.155510226479208,14.069708111034323,14.000569869211828,13.949579065887836,13.916979540376198,13.901041167855949,13.897217337356823,13.898788558400392,13.90073626364116,13.90021333897549,13.895265550238296,13.88424288693866,13.870160512984654,13.85449497182329,13.837707658702076,13.820418789472795,13.80331334815761,13.78616271675225,13.76984718819511,13.75521773104978,13.741370295733645,13.72662931610536,13.70978009822846,13.689396009466254,13.664619919865642,13.636115895924506,13.60356508689621,13.5725647902971,13.539317046141784,13.506153643375713,13.473489695702288,13.442032322618019,13.409026113645849,13.375008811814846,13.340425780444962,13.303057060504532,13.263649896238459,13.222903029191762,13.18363258567869,13.146305560244155,13.111983037282622,13.081730335690043,13.056935921730373,13.036546430553686,13.022015530399461,13.012227626172823,13.008316138526997,13.007084148362415,13.008087572855388,13.010835196104479,13.017808536385733,13.032711073943208,13.057323195519508,13.094617314221724,13.153293100385454,13.242250370505142,13.360554488391271,13.512670831428444,13.69567988208606,13.906138339412935,14.12866436472638,14.349651122407261,14.55668458220178,14.752470790386159,14.950895479345833,15.13445627120074,15.33425550501061,15.544991823113355,15.758807432583087,15.982075130593719,16.21773094809194,16.47029376341606,16.731710933603757,17.008116198239154,17.286683153591163,17.575352453808296,17.868659579196173,18.173745746740344,18.482744110208117,18.849060407998664,19.15391493957331,19.513287914709007,19.88251737055758,20.28209943144264,20.66972405799255,21.094229044099688,21.525928242137105,21.97598575658015,22.437736312023414,22.911922716259074,23.399703229340275,23.903050629001726,24.416665252298774,24.94870826165551,25.485898343370646,26.038987118086933,26.598613086456066,27.172313503083867,27.794677861454716,28.34635353780328,28.96281809047048,29.59112740227101,30.25636242067691,30.898695893671597,31.572157251512575,32.27726915366521,32.97793276577882,33.70112234106327,34.43738025818596,35.188758630959185,35.93598107020963,36.70325471606695,37.466690320592356,38.24714888942161,39.012652327479536,39.79422349186383,40.573173982341046,41.41047551225915,42.1371799393761,42.9325167259079,43.742235876006134,44.58143153467719,45.3724396395381,46.19592745777751,47.02472448520556,47.84719346705031,48.66017726049653,49.47693065187869,50.27837741232956,51.084766880136755,51.87792836770314,52.67229946021227,53.46392046342513,54.252201755600055,55.03774478933974,55.825141079795394,56.64840965495764,57.38640454000288,58.1577448739076,58.93119870506831,59.70381215704895,60.435486736100934,61.176997396810386,61.911301842164086,62.642643851843566,63.37648081770894,64.10284019118328,64.84142761112284,65.57979867368384,66.31722879718474,67.05985747983203,67.80395783934047,68.53628365615552,69.26503560805023,69.97350970961061,70.71747384261111,71.36605970605906,72.06117608697308,72.7477685307778,73.43609299781362,74.10246784797909,74.77328466569291,75.44291861327315,76.11637988506632,76.79502741757807,77.48417087095518,78.18500923132358,78.90185982970097,79.63057685738934,80.36641981970767,81.10792869463702,81.85566231301893,82.62652773238403,83.40773738705018,84.24166906245179,85.0085860006613,85.82079501366232,86.63585153467494,87.45119677670392,88.2674926082563,89.07119237915887,89.8597648011974,90.64113131965945,91.41122451395155,92.15823418668978,92.88141966465066,93.5845664918976,94.27443825396789,94.93728145099891,95.61839155952407,96.16609493901748,96.72318901945755,97.22023253497252,97.66494685806865,97.9992628373717,98.25829647001567,98.42075573537326,98.48460143744636,98.46133178297974,98.36241150591161,98.20530987988366,98.01935132142118,97.81574029229017,97.61544981706894,97.4293090774612,97.28025357657265,97.16272736953181,97.08539137549829,97.05200977890911,97.06412316381271,97.1182782501882,97.21093509563153,97.3416701701131,97.4893883254409,97.66118333197825,97.83816366310583,98.00657611022626,98.15528793262092,98.2729187300492,98.34941523672845,98.37724009532022,98.35455817089723,98.27911093135502,98.15323885369277,97.98071737939006,97.76822592189875,97.51955308439587,97.22763629943198,96.95315541314396,96.64251947932561,96.31470464189157,95.96417694425566,95.61276392393688,95.22703823449817,94.81671952379781,94.38464417059815,93.92565677542478,93.4349618746776,92.90695541196625,92.3545028109303,91.76873330989412,91.15471221082352,90.49029752444646,89.81149920413588,89.07543986352687,88.30735032531915,87.44778033088596,86.66121838399766,85.81131050827267,84.94223348992193,84.0610279340958,83.23416593456211,82.3933869245881,81.58936816404615,80.81589250247183,80.07826406719349,79.37029138983195,78.69874789533021,78.05732345885886,77.45865097250257,76.90059531278618,76.37105464286712,75.85762236899843,75.36600605454389,74.87183506387174,74.3471618085036,73.83919523614887,73.27521633169198,72.67081538111864,72.04680391240409,71.40098506402475,70.74459357146911,70.07227757511147,69.41538780628002,68.77516583846291,68.16614411310626,67.56997394447012,67.0017037648201,66.44874435441527,65.91038406649456,65.3379928933908,64.85958120479374,64.31964638390151,63.77406661242286,63.18715440884313,62.642146225186934,62.06071926317305,61.480533534165936,60.90741021796045,60.33919135825643,59.77257693510149,59.20359224753017,58.61700825997856,58.02013160997242,57.4014021467722,56.7681333542134,56.12292353199473,55.47405979691365,54.811013382169506,54.101713242161146,53.497677323655836,52.84224589326476,52.18675586149992,51.50059923163511,50.860286194952835,50.20126203778547,49.54203576781977,48.87979131753144,48.19721887205591,47.5100916674162,46.80245731892743,46.09102180106569,45.38080110377046,44.665375951941314,43.950053684100695,43.23729873493786,42.52733230970664,41.822524984599866,41.07853798208827,40.44396525230578,39.770848594902944,39.11136450832701,38.45548037715637,37.826828845865705,37.193700625098046,36.566993405483046,35.947187095084935,35.333185864261736,34.72264288721887,34.12381706096068,33.53206839856584,32.94522175460056,32.37387900229104,31.800916053051957,31.251306422112428,30.704110715735688,30.163449095974073,29.59980589676144,29.118700075309953,28.60144232448657,28.100403747614692,27.589671550505535,27.112953512049028,26.626593605115072,26.156326690302205,25.68853790709491,25.24285679905162,24.7900139054617,24.356072322814054,23.91679171175841,23.475859571325426,23.03206573597477,22.596690456127394,22.149128618994595,21.69680664598935,21.239078135706237,20.76319723010911,20.330942489220554,19.884555908128753,19.444620724053898,19.013683711368156,18.60102157394239,18.197773405348038,17.799828896688943,17.423017279776012,17.054092690207778,16.704730786116247,16.375579493066365,16.07263893941345,15.792961039658827,15.538726487281743,15.310449867526758,15.111100365383475,14.935382582408398,14.786013293293992,14.656079023235526,14.563682962098879,14.488101000100418,14.432836825291876,14.394438186646676,14.36756906232417,14.347564435848136,14.332725723529055,14.31797321854452,14.304233675388604,14.290664027089793,14.276345415168118,14.258971089336642,14.239131605178196,14.215866139075416,
