# Supplementary material for: Automatic and Real-Time Computation of the 30-Seconds Chair-Stand Test without Professional Supervision for Community-Dwelling Older Adults
Source: Sensors (Basel). 2020 Oct 14;20(20):5813. doi: 10.3390/s20205813 (PMC7650655; doi:10.3390/s20205813)
Supplement: Supplementary file 1 [file sensors-20-05813-s001.zip › supplementary-material/critical-scenario/accelerometer_6]

15.182577662803524,16.027054993124427,18.015618281512147,16.664288578284264,15.340865102538292,14.393568285835219,13.205499611079478,12.462376871017351,12.372186987560275,12.83559873990723,12.814417269959845,11.46469523727031,10.033944515077685,9.443911555430686,10.2362734840279,10.813911239864028,10.397322762148953,9.94164381423657,10.239076349993073,10.877602528617242,12.153376045581542,13.416208575861912,14.495164543935731,15.876785995770307,15.20999148392558,13.712258763385321,11.932659138195168,9.031059713481467,7.535750215165018,5.672989638422641,4.398752623919347,3.6096899942259952,1.5207669893176674,-0.11884696205706695,-0.0,1.432093859084633,4.616373597307321,5.382425889628091,7.18237517437447,6.812340067570378,9.994613276009915,8.983845677367073,10.69776890733873,10.19977548834611,10.795010622668894,12.661382365724023,13.296602081578738,15.488531419821115,16.426596875876452,17.49799833072117,16.346741742047335,14.616269359367145,14.78424294743687,17.05198106447151,20.213734189783263,21.35741356372983,19.726079587841657,20.622409533089197,22.192996887697333,23.24101371157027,22.803467491344946,21.97795635416701,23.08180273210173,25.817748050824246,30.80715045005243,34.79749710984696,36.270492987562186,36.46208920337431,35.6678873965033,35.71991857356665,35.99602129473782,36.487814887794116,37.405367913149455,38.99495122348776,40.40509754509907,42.40751459138136,43.634349126452065,45.0,46.8755406497956,47.26800813080907,48.19957979650563,48.766871552685245,49.26794480355539,49.87057488083432,50.0403845108757,50.13086116551812,51.34021573485444,52.55278858080045,53.429559444352115,54.23959999225945,54.33403734083108,54.78722122149843,55.39346327883429,55.89351924371601,56.28195656259089,56.814964529821566,58.05929673471822,59.14126534409785,59.77301835456665,60.40772442480701,61.16654811098149,61.257268162886525,61.39776571870577,61.93980529383887,62.63728014287573,62.91754213836903,62.96722147325755,63.76129330522955,64.68839215315028,65.4274155053268,65.4035420643511,65.63226855782402,64.7660900190902,64.21787016955973,64.32497094611216,64.86108262678276,66.29007295671339,66.70127602912143,66.83023691897556,66.31441400529913,65.8067407614241,66.38924167684971,66.432514042736,67.54848605917441,67.80700263269267,67.2855729366142,67.98648963267395,68.32957802102976,68.0645920711777,67.32283118908698,66.90149260234834,64.85991158132784,63.77635263134347,62.978464960924555,63.31929417139051,63.493328794543885,64.08329330933098,64.20599800027267,64.44523321298215,63.90938890310627,62.55803155914699,63.31870752157322,64.48077458098348,64.70933326578387,62.748074074671194,60.88386608288495,60.146932116421205,60.0265323228427,60.51476079269378,61.124539868794336,62.22424787599725,63.54473282481652,63.70781699948419,61.88531625550595,62.21943678514617,65.26694413711881,67.72005745307857,66.61184321925886,68.28700843701367,72.50429291344015,74.55071805190617,73.74427626759453,74.16128304674695,75.72280020960615,75.37913703637352,75.5365620683492,78.77840067887335,81.33260405924659,82.50721622591762,82.26788793251436,81.79879561729565,82.63083692992161,81.17277095684736,79.00368537874182,80.14550232923933,83.89385911208196,87.60292066238118,90.26227328563468,92.75119781146944,90.12701607715422,88.49256681258598,86.86688997396749,85.98780775815308,86.45132346897726,88.15939389636198,89.89171221655863,89.23608071528793,86.5426118994695,84.88264356176276,84.51244748260994,83.90287356631893,80.43184161425384,79.79830868107338,82.99062702680246,81.73547321748552,84.35294517033259,79.74123147854907,78.44770966011164,80.69871697284898,80.44188732641204,69.13720296947052,61.17795939926843,64.14079927836137,68.14844638452367,64.4634266913913,62.943026852009325,62.16359596229805,61.5022469757959,61.68229919661102,62.863937378290004,63.946496304898076,65.5182635231249,67.65576378536606,70.28793365418042,72.990937162171,75.93964723913058,79.16388622640851,82.2164517352448,84.89970995278021,87.47388683886079,89.57480735985935,91.72590370126026,93.17980590965475,93.89546937286968,95.2653449498411,96.7098315860464,98.76321618199428,100.29479252603127,101.37641322739235,102.21232197562445,102.45572969746893,100.88978114692014,101.46469538565957,104.09034039671853,104.83899483534475,104.19727223277042,103.25329626924902,102.61439879745683,101.22072199877601,99.90951451527786,99.00174442105157,98.50353727156218,98.37532338426425,97.51566978461545,96.79935467205986,95.21451019807097,93.66634400887666,92.77914369017965,92.7953988399545,90.33442929767182,88.77160298152613,88.65737805338976,86.97542166704777,85.64406922553164,83.68425537962909,82.64409908805008,83.75641636791111,82.91606819700296,81.5568220907878,80.10103752255932,78.19106294272056,76.01702281032685,72.90526455951732,70.92205942364349,70.92205942364349,73.1353246109757,74.47007006043295,75.7799222572936,76.17295962827198,75.31119826266081,73.48434174211644,71.49820871278395,69.32186838002843,68.39252677661413,68.39449572335016,70.12783828132962,72.75858193768364,80.2370438203827,85.3893579546232,85.69929636761476,84.0093871471256,83.11012688793932,82.71245441619126,81.08968705039509,79.06883874087526,76.16771758444945,71.7137076057872,67.77495360522585,65.18581101076424,64.37903590772427,65.31198313640135,65.44180319283272,66.75502466367178,67.97186569578056,66.89981892676741,65.06673792595676,60.945367871348274,55.00803435120012,49.82826537284277,47.010873037878255,46.02045385494771,45.14434973597181,45.217808971404374,45.8951736576968,46.974961720993754,47.81555657800454,49.618289132553855,51.78516047132055,52.721817890019075,52.52079718120604,52.07472394171796,50.84328785355389,49.62167474534229,49.60211426312648,50.68287858911285,53.02105927265183,56.463952430522745,62.08852717801303,68.02764655342389,70.18709263879359,69.947400988874,69.98853707493707,69.55725406305613,68.64635966707183,66.78770354302816,64.37417684027592,62.99870454659028,60.793947118517885,60.44112925680762,61.10971672131692,60.885206623688035,59.97681702611609,60.16287356935525,60.721565543855064,61.16332935262947,60.711092365184584,60.45137853476988,60.58751555899369,59.84633069051722,60.1741690358323,61.01743368278718,62.84100467606405,64.98911160136933,67.32074570787788,69.09100430675717,70.44055424487806,68.73502275126461,64.67579893360673,61.4948766719724,58.620973496300735,55.88037819702736,53.98695725467139,53.228343339788026,53.248343375900724,52.352375584761894,51.81342647701418,51.745634249989536,50.56270738934254,49.046095699270936,48.51311219771216,48.5097729321512,48.90389319830341,49.92457292990569,50.630721232099624,50.832217572568055,50.731716185839325,51.32466830096504,50.157611017644534,48.91101626683402,48.61659057022702,45.40068881905779,45.13836882776136,45.0,44.065479390112316,44.278400270353124,40.199032210938086,37.89409804391281,36.95794367385347,36.53872562414826,36.31153421224235,37.4399021204081,38.46331410427787,38.53012784447105,37.874933055123684,36.14205477443858,36.80629230733352,34.455883186416116,34.39879666526359,32.611993064015024,29.033146882425893,27.283154165129467,26.255884315202447,25.54198163512034,24.264239583955227,22.44976010432133,20.779976142731577,18.850409254373226,16.416177461532126,14.12392393482756,12.777490740732135,12.28489614712378,6.483086527801087,4.253829306685831,2.0414043566316065,-1.471678509575464,-1.4658859418726666,-5.20469731740348,-6.851996346403582,-6.456638229821866,-4.187844517860843,-1.909149334395013,0.8303387621677781,3.21283527395157,4.933277057447695,6.1411292063071805,6.786140093191737,6.702951157107292,6.428740042456409,5.961084917000496,5.585983419506249,5.890617197364171,6.2648838138839205,6.08697840198263,6.188656239367208,6.252505279905034,6.788964071447837,7.653964801202035,8.365901510753647,9.208087017451772,10.027275170288204,11.91714883490586,13.929156479116541,16.09486585722639,18.7431926112403,21.075444915840986,22.903121049078973,24.195860661182916,24.968953865410793,24.975174278844584,23.840838894806957,22.218919545065685,20.39617110758018,18.36617959763189,16.20652404968985,13.952472388854808,12.004084773561079,10.175493706663216,8.934070647794286,7.86198886167081,7.67895361310998,8.291871168638652,9.17426242521605,10.20639218839276,10.773198312938268,11.173829284142093,10.997323166367906,10.254736761642155,9.571631621173172,9.552166400281056,9.920953412097441,10.47602566701005,11.247276605139607,11.521692319044455,11.567405119066136,11.177923816160439,10.345782267212039,9.80608454145686,9.539379877855646,9.32706585408032,9.540366300884786,10.049340247484302,10.744959964683053,11.733960871500607,12.580860913397878,13.370397775128835,13.807496949807845,14.51772549182447,15.102836964048244,15.739824899093605,16.210250902096107,16.806446695684112,16.899986070811902,17.191088363905372,17.166468862150897,17.237863893638153,17.37342440339882,17.438336726828318,17.432240964393642,17.11078905556556,16.313826685800425,15.245137654465088,14.092136119575912,12.994623339113113,12.414254823933332,12.414254823933332,11.86437095739739,11.47116687208442,11.379200404382756,10.939073263301717,10.229866392949278,9.561358818392504,8.857951045362594,8.182568523036656,7.5614156052269275,6.761861943809543,6.170164272446702,5.556558477669381,5.428143401850713,5.299571179690671,5.2406261599547435,5.320451691829494,5.637586736132534,5.474166157982797,5.045905967131453,5.6884458168215035,6.2570006123874125,6.478401284730893,5.454924874705936,3.70844380714443,2.602558232892428,3.0071419762875604,4.070770603981194,5.730539553271767,7.594673959038035,8.91491726833846,7.495829370463114,3.4442487434718094,-1.5074615787804342,-5.453235291772621,-6.892445014787009,-5.954123499039621,-2.4470444486134744,2.0095502039049755,3.4645926103421716,0.7595790949705734,-1.2753906343372172,-1.204917441437807,0.6754050537696633,5.022824876500779,9.155369261733552,12.246314877515797,14.112635714302971,15.630177072367108,16.81909720732178,19.018929457208873,21.40370915894817,23.457221729437034,24.702433441049397,24.96117921841761,25.023003980920567,24.77510689265838,24.920870042227254,25.713290768959624,27.198109337204652,28.307491754590192,27.949212232257032,27.74434979676057,27.8164678666357,27.69943425645919,28.322975306405073,33.07065434252097,38.87648134053919,42.50424145419482,44.386884336205156,46.016992198397396,46.91827817972076,47.008380093863266,47.45905399751792,48.450840815686945,48.40904088450514,49.635470336396374,50.93151752756682,51.46987040381082,52.26111959330811,53.3167791655598,55.11945025564345,56.51378969728335,57.37724564280247,58.16952231985969,59.21026740467016,60.118451446173694,61.524309002215354,63.39064538592236,64.93540114174884,65.70978932165707,66.44314458462193,67.04377996650422,67.87364455423585,67.89052724387854,68.21673784064531,67.56119838486877,67.43299896942737,68.10631541777609,68.3659153006717,67.63635595769134,67.19114529050289,66.91167689429466,67.09841919791447,67.09134221011347,67.0081517295307,66.30498415851886,65.08770602253439,64.75488344947988,65.17394178635229,65.84657595008288,66.06342188814382,66.15576221243853,66.47537810738243,67.21763504156792,68.1247778502343,69.36570681414223,69.13373560784349,69.59875911715679,70.31967050042019,70.60396943934131,71.9894731777526,69.5061608942547,67.31054659639182,68.05486214452442,68.55652173546264,70.12778461486522,71.85547656504207,70.79465853270331,66.96059670531233,72.23632358606855,73.1949624169261,73.31230205284248,74.80757042575388,75.84856626245279,75.10656219911688,75.31013014492102,75.56957966932691,75.63002152846467,75.46959204680006,74.63720679983116,74.91920482525505,76.01702281032685,77.6507854769184,80.6665039038507,83.8113434669337,85.44929740307003,85.11786769897161,84.03554459017522,84.02419161959845,83.39787958147821,80.64861765232317,79.53377538720517,80.30439992245684,80.37307940442382,80.39693143524397,80.30789890927018,80.18071746059725,80.23539928005594,80.09585521629494,79.78378554335079,79.39507523191278,78.73483771361742,78.64753999757897,79.09874850725839,79.92160874799421,80.9962693478341,80.44095391597082,79.46969410123106,77.46088692424853,74.07973149429749,71.0920097880148,70.15165134226086,66.70222697102253,62.868384112870004,59.978778212525945,57.318380791214686,56.327598726987375,57.232073737106155,58.26449367444278,58.91173298367901,58.23541506980164,56.84727730749188,55.3937739133813,55.55929218442871,57.334120556379894,60.713872696403975,64.78937745979248,69.08889015220016,73.70118029236909,78.99007429682548,84.94615496659286,90.83036983299135,95.21990341630001,99.82992814576583,103.66772590579428,106.84265731733711,109.78877312890052,111.33295051955545,111.99823593420055,110.66292636322669,109.51739176054416,107.96596320248517,105.3821001007476,103.07339225960021,100.27472623465714,97.49588888483635,94.73857072728246,92.69427970181805,90.3690494739671,86.7754825799314,83.38154566558269,81.0900711187284,79.56251350463643,77.99219632468318,75.65272277924873,72.91828382342072,70.2197597095617,68.93259209542704,68.56690713721875,68.63409131672043,67.85481585779966,66.68632057911,64.36338724837792,62.393365865024705,61.92753424008218,63.68513761132833,68.8213407523385,75.7872935364309,83.32689216339014,90.63375064336276,93.24209613081793,91.69183521574027,91.62997158893998,92.47493996232821,91.2945990718978,93.04586950664205,95.57723928325923,94.97411054760954,91.20816644957345,92.7359641585439,99.53011396129786,103.98498260214457,102.83297953309304,100.30487794237281,99.7306180104628,100.71315727981424,100.71315727981424,97.76027113479874,91.99021476335794,85.4978175111121,80.0652215713237,75.10656219911688,71.1109334189906,69.11868549328524,70.70993929897433,74.07160776548933,75.78571643055649,72.9404716962756,66.94654087734799,59.00160304668384,51.03952189041248,45.425269731978425,43.23855661602829,43.59349295467148,45.203859280417035,48.18785800203464,51.391108976960446,55.017497450717904,59.31362989118386,62.50716310554181,64.19805254365251,63.43494882292201,59.38581839216751,54.20637272534944,50.85383024457925,48.848225647038916,47.893016617092414,47.98433453045773,48.64448590214602,48.88448773644234,51.036067758970624,53.05756238204595,53.53072174806443,54.76005627825927,57.8562899381109,57.91927515487611,55.54691231061261,54.08011456332703,54.31839522351594,56.27501197632049,57.48122067403685,56.74073815667691,55.515123832350675,55.24223947275889,55.2440886216275,55.61055109767654,56.19279932213024,55.896879877212676,55.61489324403588,54.64340703100289,53.26583022149859,52.33919739439024,51.52450313327332,50.28697284359083,49.58430376154407,49.556776096217355,50.35836594880576,51.70505511164477,52.176042403450914,51.39234827929153,51.87270867523747,52.6920902056151,54.353831918608726,55.79118328212926,55.61512198072649,52.91948291452356,49.21423310396947,46.59323023111857,45.15241178106639,45.0,44.093020706961354,42.86798025370087,41.9720364253633,42.3776007159685,43.51213299411397,44.53921639040159,45.0,44.840434345549845,43.49463301929258,41.98720042034181,41.06516289404867,40.14341546943158,39.75210090580744,38.69212294816716,37.82058125716253,37.07491520131302,36.76629264269071,35.452872113748306,32.931193272857925,30.562577368711253,28.94112018126186,28.458434272294852,29.352006941964937,30.10648466613692,29.50307298603865,29.256081962002355,29.61285826648164,30.039108308042458,31.13124436801055,31.833758802218323,32.57649707373704,32.967022972298345,32.04938961751673,29.97818511364619,26.612509514059713,22.786424183277447,18.748792174972365,15.512036296608855,12.442782881448489,10.928719202054959,9.23554461474989,7.411480832207647,5.652097436214218,4.635481456829607,4.043330478289033,3.5689613258545,3.199561897998801,3.510720558379636,3.4823065445982135,3.461294181479231,3.929340532971103,4.486870102087208,5.173610399249678,5.630653270405489,6.568738953587286,7.900782856044169,9.672075325456627,11.309896517010214,13.37131094572084,15.235428641257755,16.49647010477159,17.07843770481634,17.223431642241565,16.886744443328674,16.990838735828298,17.094734904808092,17.26996347126911,17.444251806936407,17.645416289658083,18.091851041540963,18.159463185098332,18.573176810188297,18.19056580293468,17.486541365615444,16.332310236928556,15.195236708022758,13.785807582908792,12.629448468896777,11.080226741990012,9.906006186389117,8.844409861474983,8.263233005308201,7.881362892852582,8.031623524361866,8.473549131936315,8.650084790410245,8.919373543570114,9.313629092883271,9.277176199352596,9.480788754682987,9.499327783607646,9.238263689098074,8.841788199825546,8.536483845535855,8.887844811435265,8.90587272853289,9.539379877855646,10.157748358936308,10.619684143367014,11.009925635149129,11.609939298137057,12.086629954451794,12.491139313588564,12.865409903530969,13.20112085437009,13.593409472694617,13.704258514305243,13.898276083629034,14.036243467926477,14.606709629558289,15.14736449750041,15.745655592184507,16.402065796276133,16.614398542154024,16.74194435135161,16.49647010477159,16.3452999453004,16.22414781121528,15.585145581289645,15.064272822403764,14.731900154960428,14.315606994659095,14.008195281224722,13.585969858224098,12.629448468896777,11.816137832132938,11.332929318368357,10.547235057450669,10.33656448807004,10.474217706579964,10.220295375879747,10.220295375879747,9.987409023410395,9.966938925004518,10.095971303821742,10.169652426830837,10.375855263493854,9.572859434428814,8.17743247836682,7.125005420598866,5.754556646608967,4.101370362175491,2.484692640139188,1.445971409478864,1.7194300845102348,2.2229109951582955,2.9682296668029022,2.4604552311508394,-0.35886521223533696,-3.988022392428047,-5.710612241740991,-6.102795641576869,-5.747055061834164,-4.867177540428952,-3.7395511736897427,-2.3448738184876556,-0.5822299995189752,0.8118516366819388,2.2205819910532285,3.9773961822737385,6.327322192830228,9.557729898352378,11.441069450590035,11.547839510847362,11.871645706705282,13.423023883753833,15.930453298057694,18.060438584679652,19.90020710829926,21.38364017720618,22.579586891438346,24.246635016434386,25.375356139292933,26.245212180252327,27.3436291750111,28.43173040287924,29.63076363298125,31.317252842186456,32.67894255878798,33.457984671917224,33.57369412726949,33.4594560369868,33.34749706827542,34.854408257813226,36.72538242092408,38.4560248772556,39.5563970750634,40.40455099109577,41.31076046253829,42.628149070623216,43.22709964334011,44.103764505141626,45.0,45.71256752535065,46.44291418224374,46.90429815473116,47.284731149516766,48.50658313289392,49.96325760817472,51.224487028119775,52.38068592481553,53.23183337704076,54.49740942138302,56.365652650527814,57.59037060894705,58.432059727641175,59.26212606905593,59.8020381201207,60.52022528804921,61.06422361830371,61.05472181084205,61.37320042194268,61.747556579157575,62.703322562609486,62.7993465931574,62.62546968317992,62.891878283542326,63.11688557218538,64.08026599062116,64.98309605226284,65.8645198204149,65.9055789494617,65.40137174596033,65.70534575224366,65.49876394381016,64.69279863901318,63.96793802078759,62.73490983185015,62.50823582747886,62.827824974741986,62.270347842121,61.86870493116379,62.24736213434286,61.95743258140447,61.45028188142078,61.117247954847194,60.56696614785988,60.068488875484434,60.051946803398714,60.193169395572724,59.20676636048355,59.100904927617464,60.43126769683961,62.95200954344915,63.37293474731182,62.752186567321395,62.51094130561889,62.65013796359708,64.27217312483035,65.78422600670557,61.86338051759674,67.3125525660306,69.54650348281547,69.0490015382229,68.65296125438313,67.50980927242823,66.02636378577246,66.13603055544213,66.70269493574214,67.5377344492111,67.6784545675596,66.39507809640926,67.2393893499034,69.22420775503497,69.99762111568322,70.585385360443,68.97882283893198,67.57741940781763,68.42631815861651,72.2161542095131,76.50422604794234,78.54916761716329,79.28367530307018,79.7281683159337,79.9631151388389,80.45319968687147,80.92528402822417,80.99953088442466,81.36797069265928,81.81119353248998,82.4894308007358,83.4843344754198,83.80603978396925,83.74186187035644,83.59411388917012,84.04416087435051,84.13683058735678,85.10470462872841,85.89671184544967,87.22419757640814,89.34766127602491,91.63075483543129,93.98863321923497,96.4957792541325,98.97739445701995,101.05847195247215,102.63794197169926,104.01396194603507,104.28435980814234,103.37056419827488,100.69024262131491,95.81651185166155,90.67976743849864,85.23638393412187,79.193500103848,73.42387178415325,68.1176283110725,63.618024626919315,60.445649839285764,58.8465623256275,58.00988074365744,58.49177464181479,59.51224040287842,60.67063084616407,62.234336837423605,64.43686758714018,67.30902817714079,70.06199889669641,73.38990053304249,77.1607636402597,81.33384665126611,85.83426691598198,90.0,94.42780186369517,99.04840143224817,103.6713268031684,107.823602335157,111.13644940113593,113.53632720611779,114.44395431259537,114.68620820784224,113.82565355929756,112.41211120138557,110.56920428834616,108.02712947355697,105.72090556421195,103.46518979556758,101.45873710646443,100.39650104052609,98.85201662985837,97.99744743390768,97.51845231754974,97.03916948777591,96.9871736149644,97.31905275696944,97.76992139263061,98.17621252668728,98.20830271623534,98.43108827589738,97.96964250625336,97.56447203870826,97.01121568804498,95.99695267333892,94.68773562772071,93.51277707739058,92.34867981352122,91.09963456890841,90.10808350819251,88.93707852775061,87.61834759036991,85.94326771743164,84.28943066662511,82.02263702330085,78.99384963850704,76.24300016939867,73.8701784218739,71.59563551650857,69.62884490729408,66.81464137845752,64.5761008059234,61.87316228637885,60.011460055509666,58.35118639526184,57.14807846387972,55.034916373114214,51.82476888237582,47.95369822806152,45.518497727378005,45.313762414015585,48.831932135469614,53.93376362665923,59.68403348725442,68.77027161575917,75.44514908440881,75.37313412676,71.25632802636714,66.03752229170824,56.99689876112042,50.44032998962304,48.782643950736066,53.27588222690201,63.99364946827769,74.73182357761054,79.87001576976681,80.05942730212827,80.19386659641884,82.56289283163655,83.27560350992499,79.42948401320214,76.98178761474038,77.25701276363883,80.97765469648654,89.81210835941468,97.32899117993722,98.6776920844925,96.83195927681301,93.99954948963101,87.51456415025041,81.35797433618443,73.50273890625824,63.93830645584233,56.28099259679916,55.36069809636306,61.44706779712368,74.3332865440217,86.69320574727762,91.71351112952459,89.52844083084672,82.45053904709977,76.68392245834053,72.07509515037849,69.27991559943361,67.46460898718543,65.59319842255421,65.44180319283272,64.10529464829592,61.317604937695464,58.109230257049916,57.08452162914603,56.91392206608386,57.5588247976585,58.37303369884305,59.157042525486965,59.140158383789974,58.7608269167927,58.3263350205749,57.78820324206059,57.69132967526103,56.370639211302986,54.8041734234865,54.82247617809693,54.04538694873762,51.905940390813086,50.27527258857981,47.41198363690761,44.10758025563297,43.07925130592059,41.50659898468272,40.77886094164493,40.63914538814499,41.06855813135304,42.827219940598525,45.52981615106048,48.146567485328546,49.627455859957976,49.603517083769844,48.38451535289509,45.0,39.483296789995066,33.99650702429485,29.71428080745739,26.403796460941578,25.611115767002513,25.532807677207078,25.463325641279773,24.836853852767867,23.896448047845375,23.72191972230774,24.471015942925433,25.817748050824246,27.89131817523301,28.835526524801324,28.680693436962947,29.446966955761365,31.276855391786594,33.02825738422997,33.946863423518984,32.53502162524159,30.47661695114892,27.543938763912703,25.277681125125977,24.570203763593206,24.671294916915038,25.118004274222706,25.74245996909535,25.909182759814602,25.179115803620512,23.523230739329033,21.082551214449527,17.756924049091314,13.876242351398867,10.214973392887739,7.956345356752743,7.208613484021271,8.772019152043278,11.810888794554147,15.090314902705742,17.62486474086141,18.325389357836904,17.31302928813228,15.96097531812567,14.498290414531688,13.38210846120079,11.888649132753015,10.407747753691497,9.158686216236879,8.849292971462216,8.552617958051904,8.96133951250903,8.860756683973605,8.493699809063736,7.842311385140588,7.7699212309651955,7.755593089404687,8.399815458115185,9.847549658779169,11.816553362123082,13.747968774720226,15.659117925586223,17.061799016683157,17.864832751933584,18.18126145905032,17.548974858071634,16.563222845289133,15.170911231216872,12.958623197534415,10.722633518000153,8.782155139256023,7.586917715369318,6.925076126474406,6.201009094164175,5.894287746465087,5.236486433346675,4.802474910646805,4.219088639551706,4.110720517680928,3.9452274263925053,3.929340532971103,4.283360316636548,4.840150279654766,4.974764393242989,5.204859046207443,5.236486433346675,5.490108251360857,5.838213882235614,6.301647284685173,6.702951157107292,7.431428045960857,7.962591544528633,8.163938438227547,8.51895970579459,9.028728034637817,9.717456514651467,10.166471147178457,10.58292269666972,10.840343724263333,11.072791858928381,11.238516413326487,11.6441635273404,12.409771123242225,13.370397775128835,14.32027206308302,15.007298100691907,15.244980295485488,15.039399696037487,13.851455937206111,12.447280097599657,11.012379531814043,9.918020741684812,8.161586863464445,4.330658325573556,0.42598275183435236,-0.5180097371218277,0.4129352552563771,1.3539901016318519,1.5755611059191077,-0.6227298218486507,-3.4936962586401714,-5.745511276991697,-6.756577044773906,-6.340233117486876,-2.795685284787674,0.8624754177868884,1.432093859084633,1.071912281662882,0.8252136150268451,1.0149524626906563,2.4942798981343968,4.398679206921148,6.126909488986315,7.933665213913034,10.227437931178232,11.091589657454755,11.111105992094169,11.000441182815123,11.130987951828773,12.206541335362013,13.953881229121034,16.2201869117321,19.161041082795723,22.10623408538809,24.67689533153917,27.22957457419676,28.217317179755,29.064476611104762,30.875881261455028,31.68100582589167,30.68325453722487,29.905925434306887,30.72747135108454,32.37355744993613,35.14774421159177,38.559631565046466,41.59955810794006,43.66121556481747,45.76763398432484,46.73149495887926,47.16768133245809,47.06322185320932,46.22813683696422,45.88594499975027,45.598366775617315,46.51540916570701,48.03671096642142,49.94673455349624,52.069216970477456,53.50187019985714,54.344685475098274,54.60093245605812,55.54712435290875,56.661429731227706,58.13849305757103,59.416972438041185,61.14258550211058,62.74206365022762,64.29968918880104,65.58789338125774,66.58608279381181,67.47723311095346,67.5298449247279,66.92958282530066,66.68541334617619,66.11737655359981,65.77674759544851,65.56425102358021,65.95581027752202,66.65298526473198,67.2272645911398,67.78241111845695,68.01668721486216,67.99307445601653,68.05284915030147,68.77326964976781,67.45093896686959,67.09273103313485,67.22415727789371,67.58666950245608,68.12905141392298,67.49646335777818,67.43914149741744,68.22256621779329,68.10184528962864,66.97156171551151,66.12861430649629,66.43587226305227,67.3125525660306,69.65055488388036,70.04920701015982,68.96253932070292,68.70461082863308,68.42866532822224,68.29015279769546,67.05511867683128,68.24343299016627,73.15622102604829,71.36951081204553,69.00579932030276,68.22065760531811,68.50520621636414,69.6235947233208,69.3894291954919,68.62941058269888,66.84619703480419,66.10612883594078,67.37137869137757,69.88586206944399,71.10788345835101,70.07863116823668,67.65193099143316,65.21691750158978,65.79784289570063,69.0282765153722,72.63208570174558,75.5038370895157,77.02355290749475,75.96373322903727,74.56150350617379,74.19292997116612,74.33792126520576,74.90702767222378,74.86206425754953,74.94655317618134,75.7982381767735,77.18972381613277,78.23721518412073,79.6709871425716,81.04839184234024,82.69076426188107,85.1009168449935,86.57732675851089,86.85051307089317,86.63357099066685,85.72056800217715,84.8273017222198,85.29084711849089,86.74360265751801,88.13811811537185,90.65571614329711,93.11506056466921,96.14544449638949,98.69279152368927,99.50253121362704,98.4141630907323,94.8724475675089,90.39650396205464,84.49579030714295,78.39988521348263,71.99836359222998,66.74812463453857,62.78388098195463,60.52060904041344,59.036232017311406,58.29639398804859,58.60241748518571,59.96563365455911,61.65433743378152,64.1790358418146,66.99004372093131,70.35782667579942,73.39453059739591,76.67548502305218,79.57712680583813,82.89907657349946,86.9443680789296,91.17570071072376,94.65990607635099,97.96011991871828,100.81383859250028,103.58379405066735,105.30338611322031,107.40467786006658,109.1671586964231,109.92036815815175,109.72224141152978,108.8861406563393,106.43608072638314,103.21820013117677,100.00098539546848,97.2914998035683,94.92534412174639,92.8341467106056,91.94751552118302,92.21572708657237,93.36645689505377,94.63094206304807,96.04908002801862,96.13728143083664,95.22756934456406,93.27601777411367,90.40779194656285,87.06708634723087,83.00274827207438,76.52219812640612,71.105543079979,67.54434922022473,65.06892991455275,63.43494882292201,61.85281277474793,61.348158362699145,60.91322060802043,60.668147892828294,60.67136336714694,61.24764645916212,62.224406587671076,62.39388800227493,61.67011281792893,60.8006881226999,59.57422580866747,58.58092238243263,57.43149713700313,58.76213299935723,61.61836369686192,66.00504530351026,73.62315924289652,78.34972373589996,73.17859002195871,64.6539047220386,58.133949552857594,55.24797726660582,52.157859832524814,49.73624368360628,49.24323312649225,54.70108573173022,68.35919740720149,90.99851768545341,107.5138535010854,110.16843750569981,102.25450387754704,86.8131319944463,69.22366289551262,54.865790036792525,45.0,40.611321987601315,41.522206460988365,46.97037916846235,56.59041297769836,66.25442425453711,72.00341133255925,75.0282605407348,77.14188811455757,76.46593225754624,73.34732031678428,71.10172193525298,68.60904543093197,67.6887618055159,69.0600028362737,71.91178887719649,74.44799259357026,74.84041573721443,71.69633644532252,67.10664564915061,62.65013796359708,57.74203401522092,53.93451877680265,52.815294680836,54.10871688083469,58.44460256786959,64.53661857773832,68.74953012698705,69.9155998806843,69.05335135524412,67.86090728659238,65.7773408772218,61.517815928108625,57.25239289521974,53.632663870984274,53.43757625227069,55.05221482617749,57.10017990366952,58.84725145957656,60.51988288063393,62.13889727137152,62.90687227166666,61.3990821088756,59.30676198791575,57.9287557252694,56.520304783104706,54.740078582581596,54.305678111227834,54.76531986345391,55.407738611212764,55.0265050272134,54.14249502406594,53.74615770251513,53.27587978470449,52.28404939165495,52.27353112443485,51.70561119509337,49.2418153755637,45.73833439677217,42.697507365627004,41.499599888044166,42.2148334040748,42.92995550933712,43.80026561390091,44.25981577108046,44.263562334777575,45.07429790828726,46.480800335140145,46.53941815692722,44.10608007470374,40.874055151042754,38.782773627282275,37.79751227414727,37.238245111862184,37.082523148044224,37.251712665979674,36.76441879111116,35.97372771968081,35.27242527940812,34.82078656684391,34.36202292896827,34.041187367071956,33.34302376547173,32.72291479565258,32.581295996796754,31.873110205385053,31.669766566231857,32.039182169970054,32.31400162169432,30.815662488934873,29.393393921140923,28.271277061069814,28.20574156181455,28.08497781643991,27.21874605638471,25.644753650803818,23.836533024059364,22.506296312800732,20.607025937591743,18.612326547531573,16.655255214371664,15.881147601997741,15.765834230009744,16.606953646374237,17.093816059434417,17.129522675420922,16.457396111355024,15.24472438795501,13.348705112070233,11.029512891445371,8.422481896136595,6.23246410854476,4.517145479448654,3.7440739050679888,4.159640463896873,4.5783397318216865,4.39869872820532,4.108745689317638,3.771123027025915,4.208537776524463,5.086799193391253,7.00316047160982,9.588581964670302,12.552526822769712,14.483852733210663,15.990219361217058,16.66778634866452,16.37083719303307,16.02240001497829,15.512036296608855,15.068455459367724,14.52244291247424,14.172311352376104,14.281133990112917,14.473815676412135,14.229048512663708,14.339063430805155,14.008698426476268,13.402987213771018,13.037441032871518,11.91824410341682,10.428560962295768,8.66739572730877,7.167960546553428,6.094729915568215,5.780876340280354,5.780876340280354,6.0524233081370165,6.627053986966993,7.183253419360051,7.532589341458752,7.932745627926949,8.033078410483606,8.241444547783908,8.552617958051904,8.645455976967042,8.72924094916239,8.194250440233466,7.833426334666011,7.539456442347031,7.792051065576279,8.51895970579459,9.794567558015276,11.379200404382756,12.933490297165633,14.401554137214646,15.234962878570666,15.615858790910522,15.38449191712866,15.13581192370713,15.055846546888624,15.064272822403764,15.124033715427355,15.376226166431794,15.376226166431794,15.628973533232276,16.389514264025816,16.932313152605293,17.094313703469837,17.219131906461246,17.193433701851486,17.248741500833688,17.07843770481634,16.90924628836245,16.531526698919844,15.900171536712094,15.00273549510042,13.955158980891047,12.528846852156152,11.758984740493297,11.130987951828773,10.18131161401063,8.94216233971647,8.351816941843223,9.34471115037613,11.640104534453801,12.125347457211973,10.511517679405934,8.564533981476957,7.557494969251357,6.3999787664029535,5.1268271415951325,4.138513169645879,4.552849364782242,5.461051965416682,6.050725873780341,3.829474131804297,-0.9508791824238418,-6.509762135795349,-9.82145281369379,-12.528837902601866,-14.711375155209184,-14.990515546909808,-12.086079739817935,-8.798764284989023,-5.025369942725442,-0.12453082774158086,4.1704533684642175,7.528031292129184,11.012379531814043,13.491538317507082,14.902631091469836,15.773578484454683,15.681387208071554,15.512036296608855,15.530065653817571,15.518189111464071,15.158487888544721,15.121134312340468,15.169385831550773,16.122575139635032,17.372810057477512,19.23064433697251,20.65565673397979,23.112983612847597,25.58573288827751,28.078919454417782,29.931526685568453,30.694086531496662,29.770664091980983,27.89179836975777,26.613680591102995,27.552771077639143,30.02886492505095,33.24706260059611,35.62099472789481,37.883720108028825,39.136879329670116,39.639795118494426,40.95546128343727,42.37092073310015,43.60638252447327,44.490380026796885,44.71202729397221,45.71972977863822,46.94515949498386,47.64472557238027,48.33317769936403,49.07040675224082,49.387720918900136,49.7575523776276,50.47531978901241,51.60488718687374,53.108744672079425,54.13818463969999,55.35910034367216,57.05246634343604,59.98990487046576,62.72175105705921,64.77687550266822,66.35333746040781,67.45519885653135,68.82425017805897,69.48850805259555,69.77511864556782,70.37769730726754,70.58599209989671,70.76311262431051,70.90649744294163,71.08050881436245,71.1042308486855,71.47119352539437,72.17080693015728,72.79916025945013,72.52709749016906,71.53149297328956,71.01681158109047,69.6616284168998,69.23493265858502,67.86090728659238,66.86233887114167,66.80145965281116,66.73685322368829,66.88435813420926,66.42957868200895,66.46000173518918,66.54322868648073,66.74930400057197,66.4384176206293,66.26497653727525,66.6279123028709,68.32377980969125,68.805943048604,68.65717981354317,67.89448197531723,69.03072779680144,69.2879391642474,70.07291231597702,68.7365140441686,74.58639603873006,80.84190469494807,79.57929207228584,78.21616255974061,76.35478626710285,73.57659143822745,72.42126507052994,72.70129275909042,72.25101440795966,73.34474423648182,72.7548344585475,70.19694376769053,67.75556373617823,66.54833797104558,66.23108311366128,68.4802299023257,68.80591805235754,70.3988038998134,73.59704572982534,73.2416869119912,71.60502638256827,70.05008806957827,68.1986300815723,65.47823752249855,62.473143886326426,60.437882636131114,59.762597741243894,60.07537778761553,61.22343028221068,62.74467095095988,64.3407786083688,65.65890688767092,67.11940026488709,68.7494888529236,70.37777587420227,71.6382405614351,72.57771958532665,73.3438341205827,73.96403603032147,74.28813028097055,74.64599211111393,75.72582784347007,76.97008088764382,78.72578073838204,81.1139523718478,83.77265417188595,86.1692918347001,88.51851176010456,90.33118540868195,91.6896499855475,92.69736638774117,92.91237492436008,92.86243929229822,92.3106997875152,91.26833313722959,89.77958916376984,87.84531354847385,85.86533194025886,84.15272627745817,82.52472758187197,80.84823703239861,78.92286017568637,77.74414449813145,76.71236226937151,76.2811092393043,76.7880893738183,77.29763284596491,77.80749275573248,79.3803793643907,80.85722886455491,82.48786118922543,84.6706327718338,86.93546648667878,89.10131707823194,91.38312867010684,93.53960179464976,95.3033930059851,97.09479150636277,98.0601591981632,98.63409336375697,99.28238744754174,99.83516665544259,101.2637351414561,102.76818350408888,103.98028026448202,104.70276512420395,105.63348814917055,105.57251962134931,104.85199037794672,103.55180643227295,102.6001933558606,101.79925103446956,101.43723123442149,100.54656684264825,99.10732055721617,97.50985277312617,96.61043735752979,95.61583167380006,93.89093648740496,93.24958687319992,92.40774777321847,91.14996247645367,90.20953167282444,89.68459297183142,89.04694550182761,88.17661564591307,87.39250713883094,86.14194390516839,84.62329888989225,82.63680315314033,79.77596809897584,76.25893896680633,73.9664853261778,72.08649943208343,69.99186715597993,67.79654916906973,66.53805667055691,67.52059622429427,69.10089277739037,69.37345846543435,68.61137121915301,67.02361456720088,64.61546136133562,61.40706259872804,58.00247784144947,55.220369627672135,52.036500701994875,49.36829975623378,48.22239489389014,47.81260269557244,48.542846410080806,46.81111611724228,40.244433785641455,39.968072919686826,47.726311612022926,57.93105288315866,69.35298448230353,82.66254466548163,93.4819846041143,99.39133989890234,99.34816483096074,94.75239888556561,89.47315736486873,84.11134571755937,79.00662993403792,76.60746648293289,79.81248932914755,86.94394353117883,93.51972795699766,98.49859555330025,100.46468498303034,99.8213083997598,95.20387435331479,89.27212314342829,83.35073045726567,78.7704023212107,75.0428476081842,74.85788218249782,77.849582854072,79.81945279877692,77.60769980917263,74.29134626064554,68.45187627492355,61.1497385089725,53.61997050332151,47.385999843747285,44.22154161238386,45.08387123808194,49.14467342761239,54.904186686517214,62.56284536807075,67.3322326635953,69.07544048956815,65.7141759060536,59.854325514300776,57.49483708309445,57.43243526249441,58.946946319441906,60.21038782548057,60.26879690219754,60.85368464365769,61.27726213468002,63.70104515208623,68.2721966074347,71.81097820157711,72.95341317193518,72.52692876998967,70.04965709135556,68.41802807556653,67.0679318022314,66.40623289451837,67.1765816824399,66.13422833194173,63.29568399880794,62.92379825398867,63.388071796794215,63.292175901808506,61.655526034611725,58.328444021069956,56.066922096532956,55.40447350451969,54.99849037824153,52.90043491730872,50.38329264015411,47.954111812077514,46.10167321286512,46.888189456817244,49.55797459662601,49.85765333504347,48.4434751875512,46.22235710657007,43.55584394865929,41.55837092132268,39.86362117568581,38.464224892360235,37.05099674522846,36.78073685418815,37.109849162103835,37.51603688862944,37.295862321699154,36.977557660213385,35.955360160870754,35.847670205081,36.19318126562521,36.1020771344078,35.79735169995222,36.04381047825684,36.80326219778299,38.14488827369515,39.77737660940677,40.49412852323805,39.97090518068339,38.0797537166699,35.80896085957896,32.47119914112593,30.664519478374412,29.075564297623192,27.792983459328543,26.426011543893598,26.014625465053243,26.246519862540122,27.93990292101413,30.012446013170912,31.614448308841467,31.316599816527884,30.144482730375163,28.463977185793976,26.513027987987655,24.3863519702684,22.287316577590648,20.108127734184148,17.90277045278819,15.8519586842164,13.451028255039267,11.560134817155108,9.80608454145686,8.737348311798588,7.754782523605088,7.081900147655606,5.6646282042954414,4.451191564977802,3.2866165876510083,2.592348262001293,1.9053960386935522,2.13358269841688,2.822925719498903,4.1413668981418725,5.234723254683226,6.637720257688972,8.385638083864427,10.314936609429186,12.28393593064173,13.402987213771018,14.008698426476268,14.392661531180547,14.960276728813309,15.685185861382493,16.709887456608676,17.597527273630245,18.19201754243566,18.50382685853129,18.676681486641215,18.46954786010917,18.055962521420653,17.740489027813595,17.11078905556556,16.464893384719513,15.602957796615211,14.649936834990335,13.698673005356087,12.933490297165633,11.93090607325908,11.148178105959596,10.273336758602035,9.442993532714175,8.594536544197275,7.84934022682695,7.124981882713856,6.559612996673973,6.00287208613275,5.451593502147748,5.000683488011438,4.872033562989137,4.949389418816546,5.395956460217004,5.617571399504494,5.838213882235614,6.44349418460327,7.270108883802856,8.04786274320602,8.816434932891367,9.766663831185914,10.719266545522023,11.060342805835852,11.446485818957036,11.606812394929667,11.53932485258032,11.309914577609973,11.217909877878483,11.172432367380239,11.606812394929667,12.44122624173714,13.451028255039267,14.423898666612853,15.304950357066156,15.712017733768318,16.115779745209725,16.36407308269803,16.48441906474058,17.086243430076415,17.508563988220487,17.714257374787433,17.757551280181605,17.10271553019271,16.762583225842043,16.74194435135161,16.884866702014392,17.30747459559289,17.30383561533178,14.938068648272155,10.644908701032081,5.326639476591061,1.1778989743547972,-1.0748832247542377,-0.21030044674162926,2.4121514265809583,5.299880148439791,6.768010955565611,5.804704530384274,3.000150889226358,-1.0741444368381785,-5.906156930680175,-10.201691638874125,-14.569522870133362,-15.77286370362457,-13.289865346572169,-9.226911338003505,-5.43487728025545,-1.0374117763164439,2.770211455873087,5.756374644968965,8.798764284989023,11.03819438044114,12.942641325842718,14.991073202067065,17.271715140041632,19.364746817248545,20.174947382172416,19.925591826453083,18.574836920596997,16.500455911827284,15.389439624101303,15.883829872317847,17.79988152801437,19.880823079411847,21.82127934090402,23.617191360337454,25.820955331019306,28.926458881038958,31.22102350958682,33.49515757075315,34.41530165586065,34.93358683329571,35.53765808595079,37.32015323527739,39.46770211318822,41.76837252436544,43.69959149839371,45.40068881905779,46.19628416562769,46.60599926957695,46.29110203836048,45.69532863896711,44.63961105676045,43.58831372200823,43.30629661976989,42.42927963443144,42.37936925697768,43.79484617832029,45.96017366648788,49.046095699270936,51.941630554512415,53.96478038864991,55.06770236119389,56.4787082247918,57.826095362740006,58.81721305857443,59.65265838587539,61.13390751497928,61.38953459145429,61.189210150627574,61.265709553700304,61.63954310078863,62.454851209486385,63.52598363436428,64.63902662643432,65.26892395604388,65.48546894770122,65.66358680926923,66.25045434470088,66.09444269866405,66.39673826223233,65.87266638897425,65.16741893647836,64.23064102393776,63.11754609994927,63.59466352029117,63.80838990737835,65.63551677658535,66.81717144633534,66.48710723284069,66.43927759851933,66.65951200045589,66.89663073960625,66.81747840652704,67.80820902471599,68.24495686878346,68.67057599640482,67.61306472748834,66.05043366004199,65.43944803744041,65.57745895301252,66.130676799184,66.3478333485539,66.46962915754305,65.77229711150873,65.73705536328973,65.52472721212264,65.74980040174249,64.43538463483954,69.38741975727326,70.81117415078697,71.97351024091111,72.97488028641462,73.15514052024321,71.30942400304109,70.20111041076576,71.45773818026201,72.16595853954469,71.49575567816335,69.88040835973047,69.96276422382405,74.50516922835014,79.22632547417389,79.64342300397516,76.29574109597829,73.08648060972469,74.7548620204789,79.17698380897131,81.49314893720765,82.07927358746574,81.45665332834582,80.79592425610005,79.5380875641971,77.81786547658217,76.86596318393423,75.9991392869533,76.1072929746428,76.14463473408647,76.00031937903184,76.22405744442487,77.53825705561954,79.51417182432131,80.8725393950123,82.26256645366081,83.65975494485018,85.1049513167707,86.62565103182135,88.3562287175879,89.88309338667995,91.18231669659657,91.29065330834759,89.90805100244437,87.71276072068285,84.32853701544727,81.35544696748863,78.45105824873029,74.65908764600114,70.98106134416824,67.21512964492439,64.02406301181723,61.712479220006415,59.9313986289205,58.97970274872409,58.30024924563068,58.01662524431164,58.86355783175211,60.658751816077384,63.50662804278183,67.30192136853253,71.169536895543,74.72033671747722,78.82500638544087,83.67126697415979,88.90874152241474,94.38107647998955,99.3627882245492,103.82299208545001,107.85873411603463,111.22972838424083,114.50016242256432,117.17130901952969,118.42817130656108,119.05462407417122,118.18678639266277,116.90107049889365,115.37492198398645,113.4428831215139,111.88401126490719,110.53101025100665,109.59878428009247,109.215490072728,108.89576915131448,108.06649272833286,107.84873798300687,108.1822677646379,107.85033201593843,106.5764128455338,104.89570589370275,103.06330991260768,100.91669613516393,99.57988417244495,98.54830880791319,98.62972817470323,99.30805805839792,99.71119423485324,99.42420157404504,98.93706266307058,99.18388618022608,99.629115491878,99.27717643284524,98.22535181282795,97.41695531427,96.98564975988273,96.46515760729214,95.73341563553296,94.61064204537679,93.33271175549932,91.71153745488043,89.77349071678097,89.1083096335476,87.80583428133518,86.55131901696616,85.09480873720246,83.04446308344016,80.690029651247,78.49169929906523,76.03562056814373,73.07247469349838,70.15664223198306,67.79484406191062,65.40477971870429,63.579298898546845,63.14374048083652,64.20140100593264,66.43459938978411,69.02978129260018,72.28742571814686,75.2849282816023,74.93732667019219,71.20343683414409,65.69073734029558,61.452754402980055,58.3434483176008,54.19840873094012,50.120948609132284,50.32639336766841,54.46236789640217,61.09586104059289,71.00338423594212,82.47804076737275,91.58563623962452,95.6031446581702,96.2961522762684,95.38153914017298,93.48799487650273,90.57406369495315,86.74666550918839,83.3559557595436,80.34815442967019,78.30626026030126,79.75437850046606,82.609021894317,83.2047259124692,81.97927393197891,82.010686955807,81.71768095044771,79.16698502003078,74.26017511037607,68.02163436183852,60.78986634302551,53.9636244749563,50.19440483410511,51.9112199488702,60.351843394831775,66.59165097543544,69.22771517136016,70.14815628567729,71.48574167029687,72.06867495847486,71.9420363991699,71.01595872285209,69.73593420523933,70.25589882977589,72.92981851948994,74.93558653090253,76.4545197045378,75.48417519163786,73.13573965258351,70.0503043471213,68.2341257924865,67.07803165189128,64.39413096759647,62.03995336732339,60.732988537580624,60.399740772849256,61.397983298574395,64.37800394669281,66.3411103971954,68.10541697208876,69.30659224419006,69.93373116483696,69.6871244169957,67.14214456420692,64.3770715390089,61.67181850572896,59.65679178817121,60.69779537346317,62.833777734335975,64.82088339541204,66.4767686896106,65.58998392861515,63.994332289089876,62.23144310477849,59.719613768175655,55.56106166155916,51.647628962255894,46.48569025412779,42.29707614720176,40.3906722789137,39.2653289844928,39.2653289844928,39.353488065452346,39.80557042044331,40.436048504769246,40.78231900881367,41.17464482773562,41.376376305909425,40.46221493302509,39.689210606136946,40.09193894577514,41.3211926087804,42.45692106896184,43.24580201482802,43.0509269850543,43.040618087524486,42.09172468096191,39.69261798822301,36.825594866290174,34.60473381607539,32.81380736971013,31.50130544648907,30.010095254684835,28.015285348776537,25.971846443576407,23.242929659335243,21.054019329303646,19.73263523277792,19.131444588889973,20.190588965614936,21.136967668592355,21.310015711375346,20.915127974090836,21.198273144294607,22.86076870507653,24.743500521190953,25.418227255580142,24.119303930444886,21.561127837330037,19.300842682176935,18.15616699615409,18.23009163664584,18.502211435268308,18.634597749246613,17.793472661918724,16.035963677836282,14.201191400108254,13.07339236647768,12.477156085272252,12.69790235096892,12.72431632560585,12.194225936982326,11.633661172321087,10.252435996766474,8.808429406500393,7.948836113546983,7.739247053880944,8.884202844998574,10.536569401546567,11.813828673015214,13.151981600787286,13.372169158147207,13.555707282755227,13.101903408887443,13.341449108444065,13.48306617939616,13.382514904674734,12.856973025200332,12.10241296672112,11.375154273723812,10.265124922895927,9.462293410468867,9.352972052669665,9.041945756165497,8.8222867014929,9.205099598238652,9.981813500419415,10.703967101467587,10.833015379318434,10.850087116256166,10.641361878468393,10.43136535470446,10.806136770973469,11.309914577609973,11.740006724594538,11.942028865359118,12.013891428570288,11.653844516731116,10.894409835630382,9.754282509522513,8.647432019407399,7.532589341458752,7.154005618603515,6.456638229821866,6.119667460063309,5.640544823518862,5.406991438095043,5.512521081489008,5.838213882235614,6.301647284685173,7.139469834066414,7.84934022682695,8.246364030761018,8.495878698238748,8.612096288428056,8.478548788343675,8.69281269517514,8.495878698238748,8.880667484783295,9.32706585408032,9.73087149547108,10.419356320551778,10.881212958003472,11.847501890789518,12.380737340466647,13.181985521387674,13.59699400144981,13.953881229121034,14.11823419483323,13.543987751385004,13.350554405861146,13.266459745114464,14.279151871944887,15.080795429557401,16.02135415299853,16.9678924553331,17.609451107080172,17.058086388374676,14.769169095186035,11.351279681684,8.891053348877783,8.891053348877783,11.124080085961637,13.890113993688562,16.63218053723116,18.843198332861625,18.901389520193565,14.331041057703533,5.615314503799674,-3.3196734464498365,-10.500827266567217,-15.662078367348574,-17.400851135244885,-16.173354055396295,-13.718298880392648,-10.046608559766932,-5.83077746913692,-1.2236289822292767,2.567116682972383,5.102134880594977,6.327322192830228,7.023630664371937,7.579542900680839,9.201936589206435,11.244196718407736,13.902650147771576,16.00401774914255,18.101797415008846,19.07038033233786,18.99829713044247,18.234862242911255,18.332567313021148,18.571502858367538,19.827127616279334,21.483307511341142,23.464572897613763,25.56411763578428,27.508106353811232,29.784284397930872,31.858611429704677,33.779319848062926,35.17635506131072,35.73657293549961,35.50033528326485,35.89495102899221,36.24257281585212,36.686506175264604,37.28879874355448,37.94482036653298,37.95422136280615,38.24827997185386,38.51524877564187,38.4321429206605,38.6764117586463,39.88834251416262,41.31849001124605,43.09340274332816,45.37942286250937,47.476498810712684,49.55637945722769,51.3402423892078,52.650698458750384,53.5445299191775,54.58827276598634,56.446735699021986,58.28869604962788,59.25761659150669,59.62968559411017,59.54447860551648,60.12032129248708,61.1674281506818,62.98559836771325,65.44606640934425,67.04593054544735,67.7770016220875,67.95011943290595,68.48408745923965,69.02168281042404,69.18735540052239,69.30893739548374,69.0379612221455,68.4926175550801,69.0083292493627,69.30453662092916,69.49505040334988,69.57329643584798,69.69236468882423,69.70826384663947,70.22274734956515,70.53416436796378,70.33827614392277,70.99400912076295,71.44822372614092,70.37977681652663,68.62423066239428,67.24137658637521,66.52742010928957,66.52742010928957,65.5993709143353,64.47554563827988,64.17899696850175,64.64766992961688,66.39294452578058,67.93213347440509,68.5822951433829,69.56481200198685,69.90767438918135,69.08935825947695,67.23101563286035,62.927900079068294,69.30702037882214,72.14971034115564,72.34500525912838,75.12601764245669,78.57996589756269,80.55628014581731,80.1828187438466,79.24757869831909,76.73984795453848,75.18008328037054,73.99077722404488,73.23343789367905,72.75856873665376,72.79344813208587,71.74809729020232,71.63780540841965,72.15343315494876,71.96831407138953,71.86003665294999,72.05223662265577,72.13606258460256,72.14378359266195,72.75032626888144,72.89729347824345,73.38864577655002,73.09487290249508,72.38536383137948,71.52118691813452,71.96261602507676,73.07246890318955,74.70807381693714,77.22689048090405,79.2157069150623,81.23237180288993,82.89220884078512,83.44927969222216,83.94971767328065,84.16609625484824,84.22047323819079,84.79599393778379,85.39551894662273,87.1025537004804,88.68308909498872,90.31611117202577,91.47079852480994,90.85049685746203,89.29269688530873,86.02976584826793,80.8669032879637,75.56975951652696,70.13572580426981,65.03040232957807,60.76926443999682,58.167531135649895,56.63883853125529,56.21695702828142,56.916223996464375,58.598652000570276,61.12119782738276,63.94303854264156,67.25692782814612,70.85070649270735,74.69669381819298,77.69199576952788,81.06146807895551,85.27636528247807,89.30250101786179,92.9196561473813,96.15837579510915,98.94852409498803,100.2281083019638,101.66332346254984,103.26333087872801,105.94538146732827,108.04640557613139,108.64952954494115,108.43491467203722,108.0631471216348,106.39666348958609,103.15753172957979,99.00174442105157,96.67336757051606,97.02838678527343,99.29331778255806,100.86496424843739,101.87025009952002,103.15418319536464,104.07957468994948,104.23724017376057,103.91936590678971,103.29311998961634,102.46940733175754,100.34667505477877,97.63585324020568,94.57915195852836,91.20743336769206,88.51735670538466,85.76361295361102,83.73034834432005,82.22939242167288,81.43546543377883,81.53782167557476,82.2164517352448,82.59405238772835,82.10073850329889,80.70836338601737,78.87380288530231,76.86599421846664,73.86499480982096,70.574824973895,68.11833796248663,66.24135339471046,65.05780360166538,63.84232184897181,62.29675758964923,60.55457310933415,60.03780237872364,59.956346642387174,60.10110413820091,59.75358831538768,57.81846711838382,53.64790551523071,48.56999186835966,43.221199072541694,39.07829972264546,39.989385335191926,45.54716043768382,54.79434387700234,66.96493746145713,78.9519038109753,81.72411962600603,76.38140300497801,68.47922440546306,61.576058596550325,56.54667068757778,53.26583022149859,54.9546394547618,62.330329580085284,74.47586904106325,85.03021457411567,89.54255894349468,92.43199210880152,93.12015219396116,90.94088232358482,86.45521713226601,81.52262459222011,77.77648918457098,76.83144705291414,77.55758742117537,78.32797431085935,79.27008088398303,78.8195259273944,76.58070880391561,74.58194424126272,70.01690305033154,63.81394273253158,57.963745376488575,57.93105288315866,65.46540683745268,75.05853578484405,82.01853471015282,84.47243433007633,82.05653532033813,78.20655169445689,75.29167500767308,73.94960166714405,73.15985384169933,72.92744638464079,70.99714818429949,68.10880144852126,66.16912036336124,65.45349717577523,67.39345739412026,68.6743453012422,68.61537662252591,67.78814608657828,67.66979683749062,66.67624955310403,65.21786080031006,63.52897224220505,62.983425309828505,63.1130880021182,61.13983605283028,58.53421487163189,57.41990514272412,56.44933745865312,55.86576802606896,54.56098941307969,50.70236665865605,48.66256409027475,49.16866912837073,49.079671480721636,47.26568072160397,48.163155485136976,47.91085185447225,46.04709508476953,44.69360841444863,43.89832667220861,42.754259240630915,40.464794676369294,37.437139780859,35.18521155552246,36.161691086764385,38.39008066961787,40.050951716571376,40.82632795196562,41.96328765860467,42.873283361536195,43.4109171006888,42.968005803301295,41.372926338753636,39.17961743319885,37.64524455660692,37.29984094430629,36.89188780068327,35.02883118587777,32.149561644785244,30.379134337549562,29.786779594466786,30.26437539582956,30.433074488450533,30.891644664334862,30.963770092005976,31.811721550799682,33.20652375960387,34.55268121813814,34.73483626063516,33.74813634175227,32.05010110950713,30.379083504,29.48825079828503,29.10875569145402,29.043432146963816,28.71327660872919,27.037289859071556,23.962470596437694,21.29197272198098,20.136272220766408,19.300343792799545,18.058226820540384,16.12507601747028,13.278859024465413,10.972254058234412,9.057861026461362,7.242480459584128,5.183549502383545,3.402113167945185,2.1932812892053106,1.2137583831209555,0.5992819948986619,0.11835576417070551,-0.11666856780069214,0.8102120795113563,2.0659307643673723,3.3260494924132202,4.477898712667402,5.913924569895645,7.971846170441114,9.918020741684812,11.483704205253844,12.564673441864525,13.848471553605794,14.838995350015804,15.794568970564642,16.45760498752479,16.98206605035801,17.574723950921406,17.678372408200044,17.785851085245127,17.438336726828318,17.166468862150897,16.89606380372948,16.814121697273773,16.647188095051266,16.54300698781664,16.4694740684297,15.945371318682405,15.158487888544721,14.279151871944887,13.460592001670726,12.749217379694224,12.394154327049547,12.663835237433373,12.639079225728116,12.909672093783948,13.097086827022801,13.266459745114464,13.43433771666565,13.517637183520662,13.5666446843764,13.06330958085665,12.466123724558564,11.492729739147801,10.828067843568835,10.252435996766474,9.15101035987528,8.230941213651093,7.4366084844955775,7.095277670050394,7.570906051585136,8.400722868393917,9.188797266909743,9.306127934200555,9.01561511069438,8.629728677781133,8.629728677781133,8.44870511071294,9.028728034637817,9.346150893098915,9.195574626713679,8.261301516412495,7.401117809895642,7.910493409280314,9.672075325456627,10.784281586079603,10.974416476672294,9.61624725462865,7.892743013262705,6.622703781645946,6.422760497173578,7.321879176462306,9.46234989797948,12.370875509228894,13.933306592352155,12.909672093783948,9.304070089442941,4.190949255937981,-0.12673490051303593,-2.7441513330973595,-3.4489413508371394,-1.051178784176208,2.836706320251966,4.3137278036201705,4.426175616710027,4.026646662668679,3.2572167134830616,3.905741482646046,4.5429981025054955,4.448562496365818,4.448562496365818,5.332131396210907,6.652599783943528,9.444573691854822,11.976114816552299,14.420777108737182,16.25587175930678,17.53655090241613,18.746893540349138,19.74943416921976,21.597414557467147,24.18312699950457,25.802424595291928,26.517628691852742,26.46909698648115,26.467045834220325,26.807858266181764,28.091341151620504,29.448326533813756,30.315260994776633,31.865962381454178,33.0531846390294,34.079605680546365,35.43169186385836,36.36733575383204,37.43355898581944,38.580284169167264,40.030266400017894,41.156453848074975,42.679467092706254,44.16305454073829,44.38061017550907,44.92163612383029,45.7112054572581,46.898609710181645,48.38495217133527,50.43294836580851,52.91349309683793,54.301417946349844,55.43746521105242,56.42481002468636,57.62355008552165,58.244647847376136,59.01862219532241,59.60241664728167,60.2163041739299,60.11238781806676,60.30691913999664,60.85368464365769,61.557111779132605,62.823914494807454,64.19132211860929,63.8583370556368,63.43491193985301,63.43491193985301,64.04494392833915,65.62654208644834,66.47563490888828,66.25849034327946,66.28262729803123,66.00387056592109,65.9137540843682,65.69543817170408,65.55602229632566,65.480395136211,65.49876394381016,65.14402061620146,65.8837408943211,65.44180319283272,65.48952046584586,65.6414577266619,65.92000026611234,65.36314185943297,65.38984434418379,65.14951278752797,64.52099484817357,63.76174988454476,63.653677817872115,64.92358639645008,65.68073284393495,67.67554571330814,67.47940563399754,66.46574858819865,65.98607361784035,65.43286882111065,65.42324545829656,66.71968562211227,66.60551527402988,67.06346793925255,67.2267774633386,66.97733826786444,66.6766371345172,67.46103690503172,70.1171468522958,71.93951195842845,73.89162820462651,73.76336106924266,72.04283279198836,71.7492442302725,71.16026361473752,68.02921842760983,65.68557857957578,67.36236819797635,67.70208105146583,67.93797642707894,68.83519647342744,68.00260162032653,66.43683720234003,64.81711953046651,63.989252353778056,64.73916070649307,66.96663987070306,69.30702037882214,70.32212119541833,70.04763873056143,69.06561793519954,68.46489140612839,68.10941290322818,67.57412171559166,66.95805847692161,67.06789654581438,67.97697032701072,68.92834082618413,69.69332227266058,71.7900186590465,73.79228233642128,74.92270319888823,75.32364169824561,75.72958633980208,74.57786379820436,71.84904258509492,70.10455093050072,71.624559643494,74.67498155471573,77.97078242764391,81.13988197418186,85.47940317739868,90.08575487789079,93.8080780493059,96.99283018864871,99.18882309354001,101.37573399458408,102.94117465030072,104.55242533646042,106.48572904716822,108.30560523415906,111.43359813307258,113.29458950985867,112.74648836883608,111.96965156136295,109.66381955778081,107.3116211107042,103.21051787869582,99.51934833075491,97.98580960963892,98.84382078202967,99.89488423067597,100.5002927384582,100.36158493478551,99.26618167453125,98.11855542977905,96.7950675472188,94.77888506371865,91.29739705871309,86.52520697502601,81.2626517824486,76.84246827042023,73.78406329128244,72.387445169266,71.8395750998251,71.60394078164452,71.75669728684598,72.50429291344015,73.47913394322671,75.51901082271623,77.43463984263965,79.63627314932629,81.1160314449533,83.02944385149834,84.16955145640252,85.15596463601989,85.59409626268526,85.71990674761992,85.7735479286289,85.85664777447008,85.87525689551767,85.64478968083085,85.86529387633668,85.57764037920009,84.48944868932448,83.30272333081285,82.14669281888668,81.3614969994672,80.19914894964533,78.48233292465805,76.62623254470415,75.03142532942947,74.74491282082865,75.02912661228379,74.78961240020588,74.38316756968712,73.29303694475175,71.26792824897073,68.7376566348354,66.09021357743293,62.63254669551311,57.92836673900419,54.28072314585204,51.41083410033701,51.245728952045006,51.40366377993217,51.097481916771336,53.24929703906712,55.79055503451008,54.63754206451406,51.64678480383513,47.01192730851021,44.54707839824731,46.1075308847626,51.213731401140556,58.768090870280716,68.75593293260376,79.7891139534898,92.1489248220833,99.8530926167721,103.4703261303984,104.14719885102329,102.89049617773952,99.69794162017182,96.0244618563845,96.003703360849,99.4110192208588,103.88239168757526,107.07099605719237,109.92690361642796,110.15763785656307,107.26887410773121,102.69264296427555,96.86367924823678,89.3228037463792,82.99393644569287,76.03086025108091,68.49856497012968,64.12661351326201,60.018408616760745,58.16260921822737,57.888140162899994,57.46003893865372,54.282082650989665,50.56663454362506,47.818011217306896,46.166163684031204,47.34327733639068,49.615396225301865,52.23691350304869,55.124692044641854,58.41470807471054,61.699257393068066,64.79890855118556,65.05876799089741,62.6423928770092,58.15090707184072,53.384976754921524,53.30682199079631,56.159973303277646,60.613121612150124,65.39668433704468,70.75050166277464,74.64175687610624,76.73520644159686,77.68645641158433,76.36389408125977,75.64144058500153,74.91281601876828,72.5392985457655,69.65272360981339,67.38775373677491,65.12747003933742,63.21023357296767,62.46702546449471,61.82143131475206,59.891872133278305,57.22510955901333,55.61964388391178,54.555847177335636,53.94687662883862,51.6813012648114,48.97252229642925,46.90386454899341,45.72115135576111,45.72520927745366,45.881420546775296,47.772808061583476,49.30979310733898,49.248455104273624,50.75966246832915,51.00055678459911,48.98349156974186,46.51789316963826,44.34334393664348,41.750872871611335,39.85131319912591,37.91671346329028,36.73004861296862,36.892765920228406,38.341593894489954,39.43729234067387,39.90188130933282,41.155853696894724,42.081552784686416,42.3021372771453,41.545367317118426,40.31160699105843,39.22051019601543,37.77788312941295,36.326772230977134,34.49653665551046,32.83498378833408,30.903641696187798,30.02707813113845,30.661252225323278,30.963712336711378,31.270144481536217,31.19925246731599,31.293044961309626,31.536883715884166,30.616759734205303,29.023802221801272,27.869168576158074,27.052642038811506,26.953821140611023,27.287200291118204,28.19886395291449,28.541672418025357,27.54436833178666,26.863225228348096,26.664589677974185,26.02267038265817,25.108674827873177,24.745211706735905,24.506002209228527,24.162796466698534,23.2133020049555,21.948653128302965,20.367136225431675,18.508674480874635,16.449640676219946,14.387409899139797,11.595238884592593,9.502233746691074,7.9269675523012415,5.934627634504946,4.929168123250961,4.292014186772613,4.240599623048566,4.2237292302295755,4.093709917695439,4.537765451127512,4.954800989576641,5.512521081489008,6.327006759606514,7.929898905345242,9.708140706116714,11.33200755219952,13.4181561923604,14.945654628076557,16.202842719574296,16.845714876237587,17.37342440339882,17.82256119074554,18.264938605205224,18.63813784814795,18.97676335241262,19.148129161534502,18.845663727157522,18.226362155811994,17.13537031016657,16.192715990876092,15.32452138876345,14.47741759551234,14.036265967370948,13.650430444912633,13.787836904607012,13.953881229121034,13.760773966773783,13.246908353797977,13.020106151476607,12.589832560372873,12.236102097665315,11.946311836633889,11.552655977112222,10.61961651160489,9.367655008215687,8.328484448572603,6.675677712335071,5.141596018167688,3.798744233713241,3.3997552614795414,3.1735424721056313,3.66925244194449,4.219088639551706,4.102841531249095,3.8305242627247376,3.4832654092404463,3.475729688531168,4.024809901655274,4.823654150278835,6.1701676480890475,7.517239107420323,8.507762353195993,9.11790152412224,9.309925113846257,9.53849308864416,9.081149368476988,8.507762353195993,8.675166189163598,9.635404710535099,10.014732978969533,10.149166556942317,10.075527338328646,10.59873748636502,12.07956434081335,13.44641528922636,12.629840314305874,11.654469364117471,10.794176910957146,10.487525122205179,11.018043985874696,12.924336163966931,14.944489428372068,16.14435602814626,15.214573805661633,9.826724733337553,2.055212064775195,-4.388864115245016,-7.972059695144045,-9.935510774968137,-10.33978697149015,-7.982498687814359,-4.835652378235787,-0.35811714904433023,4.763610884216402,9.966938925004518,13.273822955589493,14.582919419192924,14.417674683645139,13.900541575041661,12.936585048440223,12.10241296672112,12.398882074774592,12.929503339856856,14.300308699146024,15.812243459891803,17.829695276698047,19.364319749608274,20.629865359833115,21.234115790089945,21.7619398514412,22.240013876879903,23.685585965503158,25.477582777615247,27.466462352575295,28.978193049448574,30.119586609449026,30.738020942531143,30.890125647320804,30.671076059762502,31.276855391786594,33.48067474426569,36.721387078130384,39.67544621315323,42.009126836950976,43.696531799021564,44.656875445107765,45.488516780585066,45.282941113228965,45.0,44.708420697460916,44.55816868336351,44.85115022866636,45.52841835768697,46.300199373517984,46.832837233870215,47.12109785626349,47.71912501455966,48.92442773431923,50.440327219175124,52.48396204736605,54.51258641906919,56.03910960474498,57.23881527726537,56.90026136339468,56.89248278049502,57.146090523543506,57.591816587307626,58.00541367617813,58.879177437925925,59.9127706735043,60.33104519089876,60.658879735281275,60.4436140708816,60.64226798141067,61.885545282631384,64.13078546550243,65.66121341623428,66.85796359780312,67.03277800319262,66.78669763558791,66.53306446862348,66.57481154839245,66.19091781530808,66.06133044870948,65.3405708311438,64.76711533327804,64.50577079610714,63.648495014091296,62.74146906386492,63.65054844887767,64.58953631691384,64.49376220792195,63.60331165813867,62.92793120270334,62.75830449915108,62.09624647287442,62.0897005125313,61.87622217156697,62.37501497593273,63.88613193736395,65.65060787979805,66.26903479740308,66.19070410064778,66.40648674475308,67.64026894478356,69.35636215775062,71.12952479536999,69.9329302851696,71.40674461284655,71.68531169597816,67.38017223399656,65.13367439472248,66.06133044870948,68.5678282394427,69.66080989569471,70.36930565345183,71.63728889254573,70.70998402222685,69.49591694005022,67.4720567367101,66.30930741734434,66.70269493574214,68.09789615121272,69.75341071656756,70.6466894767607,72.20402491575716,73.93012873890662,75.76934041437872,76.07615535388678,74.26017511037607,73.15823027127159,75.25646529819382,79.54371109053426,82.5203686039679,85.55259398116769,86.86364457586593,87.06427753663635,87.24751979119453,86.74160698281482,86.21490324478704,85.38453915791851,84.8601882945422,84.69594496852318,86.16557188335395,88.14241162006344,89.68684941277381,90.15694282685037,89.22581151926856,88.20541997666496,87.2939786033295,86.80541347618853,87.90627522840302,89.21207051465628,90.20466737847254,91.02304739833416,92.0484512139218,92.07968871636118,90.91665375293826,89.10946462658134,86.6292122097216,83.34188858072909,78.96982318776483,73.79180660045992,68.1840749464799,62.73411857172617,58.265599138319864,55.285362176296665,53.99533092849046,53.45947069269629,54.07904967185584,55.85247259499816,58.28166687054457,61.62163511103822,65.50349008973207,69.36805273862697,73.75500975447794,77.87135239306062,81.67435558880106,85.63240651095103,89.47438691448271,93.50130300765036,97.16725260108741,101.08022674845532,104.21115686889115,107.2293341456983,109.85518079188584,112.24371588033084,114.21632558763548,114.79244232162468,114.9205836345476,114.1836178415387,113.22965672303833,111.28638759062198,108.96382384668505,106.80228617592986,105.41872007543749,103.74489272615968,101.89866587784087,100.10136057705083,98.47511977856865,97.46390901918845,96.39278125671713,96.26467289992046,95.46912761917729,94.50302807475467,93.45517058916874,92.89580393923178,91.95118219006409,91.54172597698455,91.70260565362997,91.3580730285314,90.61603459115231,89.3905182048436,88.21378670227331,86.9871687215932,86.18588357968035,84.92276452678064,83.7741756482004,82.44466651503127,80.80160214465985,79.98675371887478,79.61685880171888,78.99180489624098,78.60722276105263,77.69948844317325,76.30888698360201,74.92215876235996,72.96621487178341,70.11306477538508,66.97657560233459,64.65833494172978,62.23180485172057,60.80852467048239,60.33919637620645,59.76540179939469,59.79048745644514,59.816324492121986,57.809298494669335,53.54528712992562,51.80904562140302,54.95201328068641,61.044804491166516,69.72926279167788,82.52265861121569,91.76060688438866,94.12760994146485,92.6462846001325,87.65512615574302,80.82573784268301,73.93648397813587,68.4000154724751,64.88516134057186,64.39147719564842,66.80144481486566,72.49630497330263,81.86986048944628,90.43988166352904,93.88041395215542,91.69133278849976,86.29371367098828,81.71768095044771,76.37657407186882,71.26267187376867,70.1697188946453,73.85568781595042,75.69975152851256,73.92042112233365,70.93368683057822,67.69690980576854,63.377261247167304,59.014468099395884,53.90986167552857,49.02139663148053,47.46102098070874,48.59671685903398,54.0837390161508,62.85833086887583,71.9323707801382,80.61449656191196,85.36451861032431,87.31427510010477,86.6710610984115,82.25838156269944,75.68515446926916,69.75151448676907,65.94632989629875,63.86540490089142,64.87052368880266,67.95011943290595,71.46748887056751,73.32988750667833,73.78323337615507,73.51274613514398,72.7738627759089,73.68189901071138,74.17516108950458,73.684147186294,72.23189635631654,69.18147123885211,66.99820629949595,65.5231702156507,64.18203912352821,62.33142683521169,59.68163522308052,58.90709947633111,59.46311136933601,60.11999243192018,60.55766937158343,59.61419738486876,59.29402767927586,58.29861972847474,54.77077526689644,50.17935126443129,47.7824193503035,45.96502190351049,42.85910179126157,40.827767123419385,39.48856126315199,39.984038427625364,41.58580495034666,43.17791448941338,44.22789720952088,44.3151773660123,43.406768116527076,41.31849001124605,38.24435157349811,36.505071330882465,36.56390692706537,36.822828887846924,37.18785333047806,38.52046070333857,40.14546692306453,41.25846663050797,41.68909086111987,41.14319956485112,38.533580213286356,34.87819877278416,31.58458739248619,28.591880332896913,26.818559549824112,26.270455411052986,26.856897830506103,27.57777841397489,28.30071462819974,28.601824030875374,27.768555751878342,26.420758490434,24.67689533153917,22.57753563407236,21.67465826924718,22.033687491472968,22.780396183052144,24.18901958233445,26.61192806130204,28.627178916666274,28.84268580723036,28.27973183198587,28.011143677401908,27.870217424294555,28.09689848510161,27.73417853423873,26.61286711821823,24.19762373616934,21.37979806456025,18.54501138169201,16.475312281134496,14.863224263441262,12.617631570827683,10.555222468798048,8.816434932891367,7.011215794212849,5.597082390989601,4.98935464791211,4.969737007066793,5.2448881710921045,5.721753347638345,6.103522853401926,6.439763367008403,6.465157216402102,6.879747191201914,7.960119554116206,9.047592116345738,10.894409835630382,12.553807180776198,13.733815946455893,13.899461932320003,13.818618673936848,13.659689551079628,13.610854395063797,13.878776222503763,14.140723308049012,14.924447927312249,15.274170325716554,15.794568970564642,15.975923516608493,16.007379880576767,15.756808272816022,14.455865171061607,13.107644670777434,11.882600025235144,10.367715693409894,9.211061907702797,8.345446668739111,7.749386774895587,6.893706807823661,6.301647284685173,5.7221637344150516,5.445832995859999,5.467885782712446,5.445832995859999,5.791168347013017,6.05769073237364,6.559612996673973,7.168599310977571,7.711856640950149,7.711856640950149,7.743739406168852,8.113275170294573,8.365919060462762,9.226911338003505,10.208636560843908,11.379952015258933,12.746668690501425,14.064639069990369,15.295612282752638,16.699218229141405,17.360792933687062,17.044685990073997,16.82895357849455,16.75344330241501,16.86167875695436,17.1362482032941,17.456581168311608,17.779738491568462,17.8149467422133,17.775578034722194,17.96018353358454,18.110002670505818,18.399681936688065,19.06527511956035,19.818980848264232,19.445707832314596,17.63642672687106,15.311560218889552,14.365812811187245,14.13389273999113,12.773764362460362,9.229893397282375,5.024071571710634,3.122169626940105,3.868241840191734,6.083159332793519,8.235585829987507,8.216531673185266,3.6436524222577304,-1.956978315803325,-4.205373735598235,-4.069081002305835,-2.138728063585526,-0.628191881490029,1.8224812724959367,5.458377618245169,7.907125382511909,8.865681034616527,8.351816941843223,6.662113128042326,5.370038064588952,3.814116257421239,2.752459256413319,2.321506832821789,2.773762939308126,4.886189709858234,7.919719393244986,10.9070877476547,13.486947097122357,15.205963900584536,16.20652404968985,17.02055543442029,19.073131861257128,21.330387858541116,23.02799465329843,24.752822038617758,26.280218236953797,27.3726394682783,28.85756725271747,29.638341430843777,30.063694531465032,30.07338340424192,31.510100783256185,32.846239521616056,33.11927534196623,34.16929146317791,35.62499330543062,37.87502029767187,39.155412942231216,40.0754279963097,40.78273606732791,41.581173401839045,42.11170536276351,43.27788720912218,44.32237623751566,44.9238653453451,45.227679793140716,45.07587154672164,45.0,45.37942286250937,45.84366710660429,46.53571117843888,47.05902847077728,47.18808306647281,48.22559017442493,49.671387005300055,51.37287603012372,52.832787230932674,54.69976293432048,56.00981183153504,56.72795991839246,57.971957701241976,59.75123120210466,61.52583675545732,63.38729332536969,64.13934132951968,64.59936233814632,64.44813074911956,64.39205902801305,64.98308628059412,65.30311260024807,65.81894494894699,66.04790556757418,66.4235704003811,66.70675843082354,67.50742039100545,68.45130132635317,68.96247770828101,69.16927188178374,68.92354205765075,67.73261359049768,68.51121115964408,67.85731180735364,66.73988295002144,65.89204847894244,65.9506410632447,66.02505568442561,66.47684267555667,66.91483175523236,67.8799314623469,69.01512018427168,69.89379760525644,69.54108908512245,69.29231423749663,70.10779663076251,71.83052047448979,73.14870631579073,73.32448900034676,72.7211672974204,72.2161427406618,71.14992207175612,70.18621844593031,67.38012777719966,66.59888673792206,69.21514785162806,68.48069861342225,68.42605220156402,70.26485267248731,72.70321059817418,74.23416622906316,74.74492227796976,75.15049172014217,74.91459183440209,74.34910169782701,74.10113837787401,73.27909686203971,71.92090617024701,70.50412549955078,69.76960886538045,71.67320314416567,73.51215747775359,74.02275326277444,76.67850270595568,79.04590348643276,79.21571074115919,78.06734012312002,77.37709594310735,77.3751372105348,76.65551131247972,75.93128226833268,75.19312574192287,74.46084015174729,73.06652833741649,72.48170414372908,71.79334646325478,71.29266684082108,71.78798138302399,72.12554809013211,72.43500940357512,73.42030099499685,74.58965607384397,75.03972304134433,75.8609121654147,76.94477089925586,78.08134079305054,79.00157960826938,79.67901675895772,81.05947906952531,83.05976192219318,85.3907782775105,86.84017530329372,87.83713134393794,88.53618263306068,89.2888994719831,89.6828470973656,89.67320007763209,89.2227584477013,88.4151017785662,86.70687798689605,85.27365946873992,83.90411912966346,82.0390296185223,80.7104696943834,79.7317089256468,78.92343500331219,78.25532716252239,77.2667238652796,76.81787340196715,76.29740619054049,75.76535379157058,75.43630783278903,75.05682199640985,75.08650052513777,74.90329980008745,75.32136236949592,75.74214376180588,76.75948438447149,78.4325947578028,80.38970452179636,82.60338301231481,84.96438721166851,87.05530750494425,89.17137762641484,91.19353494055737,93.48637033645309,95.60175315195862,97.59468202348208,99.60338106680213,101.42960464721345,103.74403523178094,105.21360130626292,106.13561393680848,106.36407399531232,106.30872948609054,106.4506012157,105.93071566554146,105.08810397542388,104.31838551801631,103.39740435586664,102.07275950569446,101.2274067184364,100.00187784715402,98.9395583118094,97.93366525275427,97.00498250641118,95.62461984507553,94.77263752726564,93.46168503382421,92.37699208404186,90.64258495779109,88.41177997774837,87.06968503236548,86.08311909510398,85.42204997297421,85.07808528045963,85.20320765604745,85.1122769748987,85.64781073179361,85.38113407881367,84.49579030714295,83.19871317684519,81.70715352046878,79.48949502119684,76.98994801567476,74.92390100890553,73.00110198666904,70.49953556805734,67.299807830353,64.35253543928341,62.427893288077826,62.93582173854147,63.64118582053094,63.83607904749395,63.56643544322605,62.29894216654673,60.06467085267022,58.69139556632727,58.38670151748386,60.71326469328695,62.87875837641388,65.73193582390122,72.57771958532665,75.70484616119573,73.48579882407671,66.01218628262458,58.57044164511386,53.783203130592575,54.54810037100787,60.54486126126908,70.63416705986802,78.86465855110464,85.57382462956298,92.47980481949125,97.85694821928675,98.92908310230148,97.18944268051929,93.39133444831923,87.60039724776887,80.68292842343708,75.61589170884503,72.85673980345798,73.18358331203116,74.39704184038055,75.15049172014217,75.9349210064883,75.43047784328192,70.55998131207333,64.12393905957427,60.370349809436476,57.033196457309884,55.42338733710294,56.06856088277785,57.42084386255044,58.77879667811963,60.54066563051785,61.04274567353456,61.289261754796236,61.37068704293613,60.49651426333225,59.337318865413216,59.41069810123065,61.6100987537234,64.6920073247599,70.26315163738008,74.64989195158688,76.69221912881383,75.42098300460908,71.75545484965511,66.75502466367178,62.509225516029325,59.32764710164084,57.93598894864258,58.69963061870368,60.4955484676398,63.38791692820252,67.04593054544735,69.4557682511807,69.73143679048233,70.333050784152,72.39353134939431,72.74491318328724,70.41795361341603,65.8819756373091,62.47757974269923,60.855784266077066,60.54164030317538,61.044804491166516,61.053139488722124,62.18122151808338,62.45520323115663,61.67878233964967,62.43591454380012,64.67192693421232,65.05610299718404,64.3055376326471,61.79479539889933,57.34531153016122,55.17904545263681,53.43757625227069,50.53229872218409,47.309031255760615,43.74095423697017,40.982988085150765,38.875800381521124,37.639662223865244,36.24129991065943,35.92578633457581,35.120621227123415,34.365899778531634,34.42341228503776,36.04337286186034,38.643131214002004,41.117721584217676,42.7036567824635,43.921773270607005,44.12309350546769,43.79395114740222,41.807233232413644,38.031688358473545,33.658926348670576,29.952007949656043,27.994672324991843,27.692205350933154,26.809893134538154,25.68064433021181,24.88329583224027,24.17302294436586,23.951307759911323,22.982572764789655,22.897254085213515,24.362426413384444,26.27171172387291,27.590685553780453,27.65064735993106,26.967473535641794,25.340751118396753,23.379547706477513,21.97264941897855,21.375284990220248,21.012795390633926,19.44636980730526,17.381387197765775,15.530325616221415,14.635745993144068,14.404647399688187,13.893606585776814,13.354476787069965,11.749064777382303,9.754282509522513,7.743739406168852,5.922404905178963,4.5692705047688,4.012192353102032,3.6257718480826306,3.9882913046710353,4.638578212081811,5.490108251360857,6.533011797900861,7.480860941134018,9.183885890123758,11.640104534453801,14.116968698918402,16.202842719574296,17.71144815609478,18.776003794273862,19.340079615282946,19.90201421044093,19.956316697325654,19.794895323699002,19.703541496598447,19.039440700060375,18.604984850560243,17.882024338771892,17.486541365615444,16.936882406045246,16.38315537706978,15.395521949570204,14.649936834990335,13.227378902069905,11.740006724594538,10.222152570379713,8.605270567457584,7.124981882713856,5.978403448657373,4.578618833523346,3.627412613206315,2.6819778570216988,2.2070820199003953,2.1762118759601745,2.96490439758181,3.661929796943116,4.514007794534231,4.514007794534231,4.151278773389375,3.2116245943009654,2.639041659227337,3.173336066487412,3.280903585031613,3.124370718651544,2.7804384694091624,2.516874654987727,3.193495334438428,4.223057558051042,5.828719978806831,7.416236089783551,8.594536544197275,9.19228165763476,9.966938925004518,10.916695896965814,11.86437095739739,12.83559873990723,13.69298810140521,13.924751244237434,14.008405059305243,14.174589089213741,14.331840916470137,13.694068044769795,12.02715451571949,10.869336498023506,10.926538007957731,11.785494749405505,12.42766021626575,13.174687990896397,13.592063229896773,13.825426120131764,14.194706308400727,14.960276728813309,14.870303497777945,11.070232073348201,4.937696954519414,-1.4751005182987853,-4.683955571791932,-4.691992313864114,-2.3695594073713138,1.3079465072091718,5.774292842832241,8.853009816569712,9.017354006164771,8.42696239986428,7.557494969251357,7.179642087890014,8.492220755970207,10.124700023053665,11.177923816160439,11.441069450590035,11.61445380989644,11.417927807976495,11.871645706705282,12.887269951186756,13.585110759579576,14.910329592964672,16.656980771842722,18.226362155811994,20.3647605560372,22.52794331536033,24.524826491237516,26.565012928005874,28.35949332177794,29.82583249074638,30.685199373646746,31.056284576710123,31.475028741276034,31.949019947006597,33.39454255476766,33.98032801904464,35.04303555249385,35.64447500638961,36.139279648303194,36.46208920337431,36.644642463318725,37.7573213930205,39.14963597178411,40.13857969504144,41.46952142397497,42.93352540963423,44.19098438335191,46.02567351640289,47.407238180032145,49.16365222777812,51.05090958347484,52.387416289868305,53.73491158759747,55.1717505953602,56.309932474020215,56.80461797998081,57.17709534122801,58.345137667098655,59.388654073335516,60.586288306256705,60.93552386126936,61.0229635632243,61.571627461834034,62.72595407611992,63.656123250034014,64.1416880062977,64.75694067099536,65.11445273899957,65.3352407915882,64.75694067099536,64.84610528161754,64.89915620919714,65.41449467797682,67.10096135070154,67.70634379784788,67.5136464679053,66.48392153499958,64.82250286906205,64.0877104475357,64.9274824644684,65.69196652610103,67.63957502315085,67.20183186837153,66.94629579290218,67.96655887677139,67.68180004281604,67.93853146068147,68.50945309653864,68.65566160491286,69.16880891435646,69.12227213927184,69.2613278334126,67.8160251417586,67.8867976529888,69.98320865422929,70.19619585110449,69.74940189226595,69.32336040484026,69.98410011410782,71.16161535912569,72.56315688797207,71.33155628517329,76.60754416530685,77.27962023711407,75.51023238653104,73.9023874195538,72.92439522040618,71.14410228475214,70.69294195712827,71.29751795277814,73.25427701194579,73.31230205284248,74.13671018305625,75.4095050698065,76.6631377273783,76.36952085797432,75.53344083649776,75.99223392082959,77.52284375637073,79.43284797722818,80.2302633385647,80.01411044392661,79.17884656080992,78.34287358849872,77.47119229084849,76.28606312335741,74.85203299928328,73.28583358537917,72.2077143634144,72.19146306741754,72.07620140757365,72.49551777830254,73.4532286984422,74.05457626278717,74.70347740475292,75.23373672046803,75.70771475314267,76.0372050432723,76.9613522662645,78.12614452190826,79.09666780034912,80.36938373519243,81.33756548960079,82.26753431684442,82.59574243870605,82.09776769482615,81.556802064826,80.86829558637358,79.34859984463522,77.82198951777387,75.38979350661181,72.4912135627318,69.78332572433109,67.34213559539023,65.23636033040931,63.36152514093192,61.63241045465581,60.88933749761991,60.61514275493475,61.255469083519756,62.213608905363046,63.47376266680088,65.5413290791587,68.14803193209278,70.80192422428716,73.83421035653154,76.84731503561882,80.10498507169228,83.39512934394028,87.11185187582349,90.42837153142031,93.6805957252539,96.14836400250648,98.26512689676244,100.15068830799241,102.66504721697882,105.18757431579255,107.04575572901287,107.90627396426524,107.5128354079267,105.86073143957158,103.74906139665183,100.86850850355263,98.95605545647275,99.06221545868179,100.86700992740484,103.19061147094115,104.24709328082345,104.5309677622145,104.06016248631786,103.27532499183803,101.86697267434208,100.43182888753165,98.30645971436049,96.40559228534485,93.95367833682646,90.50815299429667,85.17309503689434,79.43284797722818,75.4125887235362,72.75851353213463,72.09127215504338,72.02855051112066,71.94844486175211,72.03722697404415,72.2767424749389,71.56505117707799,70.6509716232258,68.24226366971826,65.29179465436333,62.31895317147318,58.87040466788317,55.5700332971166,52.728121290039276,48.8688029783472,44.913337516295634,41.78648161299672,40.90824159006033,43.71887612369668,47.26795152058138,54.27866742231116,64.62410963192116,74.36395796020477,77.50482665820664,77.95743080347644,78.43337685699858,77.19567918561899,71.47977289963167,66.49632051414267,65.30450758450712,68.81564270091653,73.84268890141115,78.26787436089477,80.29650271711819,82.55332995819546,83.22995722233823,82.04365441727955,79.9793094394309,78.37257986463871,77.87552039452092,81.02738689778201,84.92039942194056,87.82919980325319,87.57195312937472,85.28625824044195,81.25380109905232,75.0753608027984,67.73729466134306,58.73631278136415,52.86142472756103,50.312631889269355,51.67984913861012,56.51870012623509,64.53111795268187,76.28066667519512,85.70765791520444,89.75665892542723,88.78366392992595,83.39909283389734,77.0900106155453,74.34805475275222,72.24095075326036,69.55823721431506,67.17210019332352,65.26453591351456,63.87828013168332,63.6757145232857,63.950698761273394,64.98308628059412,65.28683880146589,64.65833494172978,66.25386163131654,67.82741460322514,68.79575777876929,68.54633140756538,67.6938146246305,66.46764982602119,63.346852141107426,59.59283247990452,57.33910422648116,55.65065917483444,54.43372574657228,54.145609474214716,55.158115977806695,57.34425955876882,58.93602942875794,58.59176598250965,57.85566156168369,58.01709854799728,58.22382329852921,58.59940293741327,57.91911524048613,55.04933465610452,52.84341205166602,50.86546980200388,48.287525149246356,45.37942286250937,41.73391900266128,38.920835590500815,37.41596871258197,37.28224624045799,37.96507824959349,38.60634756822817,39.3692890346114,39.79103785748837,40.81117570950562,41.59545187597534,40.601285082738265,39.45703168527575,37.28639059889818,33.85336394613439,29.409029113116432,25.93946246864456,24.196234306448137,23.494091456963044,23.271787638180538,23.476393973882036,24.480704872689238,26.02267038265817,28.14390148889883,29.400170106982458,30.636345113509964,31.77778957022995,31.65913821479237,30.379134337549562,27.374155699340005,25.34613740622346,24.623589245487622,23.287427872350268,22.268261874045034,22.126304311687303,21.41296091437509,19.59225170855835,18.11605854774245,17.327895660109473,17.258948215133465,16.97968727267597,15.988478846057344,14.786999821558117,13.603991747198393,13.141463190516683,13.267404435035292,14.00776688265148,14.601249066259678,15.67359161211435,15.756808272816022,15.204825400643301,14.202569895610988,12.799228056004717,12.016196370748855,11.266018964831305,11.221599014654668,11.046338310316337,11.417927807976495,11.883053778941516,12.087270780215796,12.251208577906192,12.365396482812967,13.19714819651656,14.503772079084527,15.666870301709256,16.658653012672676,17.50444689813095,18.568323640329687,19.63259453653118,20.40752941073185,21.106538128505022,21.2167679509313,20.982093208168592,19.925591826453083,18.54226094093779,16.8417700203163,15.204825400643301,13.728844972204342,12.516233059353793,11.379200404382756,10.145516628501074,9.090273391180848,7.610309748489441,6.496402139266713,5.606159056762926,4.840150279654766,4.337522936267864,4.118183157040842,3.6765987742801864,3.7911398328021346,3.9452274263925053,4.597415279875886,5.322725201940744,6.182920095767317,6.613457655837364,6.750580139967459,6.756577044773906,6.955677838245633,7.436297879893641,8.212816635239507,8.282318609909828,7.870059221124688,6.7389723708308855,5.698329050743306,5.515722776385363,6.35336856182726,7.711856640950149,9.154934042085614,10.491513821974028,11.35510983166187,12.318174969665026,13.31869296867503,13.926608428737739,14.502069191027704,14.858645962466046,14.420805938301946,14.230659300984591,14.064123316610074,14.260733824217004,14.205305974905565,14.87919096397214,15.722599781144893,15.787928382984713,15.778414192331857,14.804771756963016,13.688681930102318,12.411670973865757,10.688697440147678,8.115948627263153,4.252082752931295,1.814702698676745,1.4687776967855184,3.137812648798069,5.060957691999989,7.125026436565581,8.721098200121807,9.15101035987528,6.29766135401241,1.2873784485854731,-5.954938946327252,-12.327779205238672,-15.961625629339176,-17.383404225360124,-16.4819351959471,-12.451497927906292,-7.565309322784286,-4.046664440618491,0.11210229771752911,4.954800989576641,9.691595594772267,13.30060141130866,15.376226166431794,15.898860637011945,15.607855455433656,15.352203033973069,14.565741600974402,13.877561194364718,13.443910871882013,13.47423898370495,14.845441183007845,16.402065796276133,18.754630208834232,20.48935200706265,21.527021700020814,22.740904187303702,24.232794061731,26.61413372869737,29.20307295339919,32.2661285993842,34.487326547503784,34.65732433962169,33.99843419499078,34.43142376273737,36.06724933516519,38.09778627626083,40.096739392114394,41.07974304488894,41.32020829592944,41.137501190345255,41.5115686887551,41.97130399239486,42.17189079662921,42.39044040746123,43.009268857064484,43.4845920073062,44.69844717939936,45.37452265391321,47.08798200134146,48.62707507540943,50.44732433643578,53.00583777795943,55.20111422348123,56.75671824255134,58.37303369884305,59.504759583537144,60.32692287548632,60.61097356206247,61.193357730901646,61.62262257189549,62.79838180617701,63.98833283001298,64.75824490639657,65.63586084947774,66.63423956141585,66.86592399494039,66.81445504320932,66.52540658755206,67.38791125489593,67.31658990757748,67.03458324182357,66.50989002862502,66.432514042736,66.39591915779891,66.1516696162569,65.85085220793273,65.32317660783362,64.54166770406744,63.59323426169824,63.701385698406106,62.79603237111769,62.31375201682541,63.922361140865,63.81547489505573,63.97804054708737,65.00507642821779,66.48207715488559,67.88350835063515,67.95041206431155,67.07220536453876,66.32185629335953,66.5600482876252,67.66099853884243,68.6034306638258,68.10295870950306,68.80345921810803,70.23089404023554,70.98294998502439,70.25935912272256,71.03722199785479,72.94441160664573,73.20390186246645,72.19381764509565,72.37629369743799,73.37056198086393,73.31230205284248,71.60193794508618,71.78427927138185,73.04332163990108,73.47044496834602,70.82582210816496,70.37777587420227,71.30097954195284,69.34828726451659,67.90051982803055,67.17187401899064,66.90472366150368,67.73673193344543,68.02921842760983,67.31002015154336,67.14434162617391,67.43300902854723,67.87369494048626,68.1985735559246,68.56037700454324,67.51269328055785,66.76879399592394,66.70224406593655,67.0183847318676,67.6545258167635,68.650108165919,70.50264343440044,72.13718856557523,73.34992365984273,74.82288368189106,76.4550007874847,78.78938639780316,81.33108926901521,83.46202581841784,85.51286899899068,86.56634755430895,87.35748087785129,88.02931239122265,89.28229772932092,90.80371824013949,92.30373678889832,93.23774984869414,94.14894149258187,95.69202776750215,96.115478347229,96.39659668692671,96.90873971977726,96.46814969162355,95.11853959516365,92.05457105489799,87.8789061482827,82.43537171750468,76.72762765333822,71.36029116692404,67.05487369493378,63.87972851903343,61.96412018392498,61.3895737453703,61.27756026526787,61.81864382033733,63.275430673087996,64.98861101947627,67.5175243710106,70.37219303686568,73.66068801256148,77.28519592472729,80.87345092503888,84.72134090548025,89.26411122103225,93.07971251061045,95.31950193827907,98.13011437530656,100.63995897923306,103.24050414978538,105.19383316502385,106.88270916855913,107.85621640733804,108.31796260735625,107.65543201449154,107.04906298326921,105.37049607774725,103.24712886455096,100.29479252603127,97.3385954020886,93.99093197895576,91.24742924666877,89.09346190811962,88.44010426496176,90.42438791177482,92.95513855282631,95.010161610601,96.47336001103207,97.14711663350253,96.39197658966985,94.1632692889364,90.73859943509137,87.4428374203274,83.27661475849223,79.31505416507305,75.53344083649776,71.96831407138953,69.43079571165384,68.09789615121272,66.94042486246029,65.48704925979474,63.98537418036056,61.4459988892472,59.12060047052235,57.31644299428364,56.13021616036957,55.533339031561646,55.293507846746344,55.29923084857548,55.885492168047755,58.0739589231559,61.42144846848308,65.98188528654352,69.16666311452525,71.80750216363147,71.43784716317995,70.00519123226324,68.47562814867962,66.74930400057197,65.29526455202506,66.70542971695527,74.44913945230782,84.28943715862479,89.62793034519143,91.0900374927636,89.16620988009724,87.75654949178103,87.8523706291021,86.83362785466623,84.90669486187922,81.63774855898156,77.84313923570349,76.21138603007334,75.59333997041908,76.29900038425637,77.41807219405074,76.47680459643445,76.18321856545442,75.18920268500283,71.42849729136849,66.08119871936819,60.22816583458516,54.52568653447249,50.07960909486991,45.41576370061407,40.732143740679014,38.89722053439479,40.47117893612768,47.347645514212005,55.0572591684487,60.90074640817344,62.62707248480823,64.48613077931444,67.007355560744,69.47613004475429,70.9355116713173,69.66381798101605,68.00047024116516,67.83763249477116,69.69236468882423,71.63428956358732,73.61043073549645,74.85664240857228,73.65180611838126,72.15300076456178,71.66111157766126,70.82502044147951,69.9852939428871,70.44177290045558,72.97947314000679,75.47458374529049,76.44916258180116,76.68637137997197,75.5572377863458,72.10478496067148,69.66740577788373,69.3792460997045,69.76572873832691,68.38009952993339,64.87378499401889,61.67111410564867,58.560337437193084,55.77302934087743,51.24586812597967,45.179574233311904,41.871229271561084,41.76376337780549,42.99997255736533,44.14237820999134,46.94698033306177,48.500400254556595,49.60833023906542,51.837224331216575,53.0112556555789,53.070760178962836,51.89857657120879,50.015584846309295,48.73768266632238,47.559422242363176,46.57653434516964,45.62275565049355,44.4343182160024,42.07507515336039,38.5111861682462,34.746205196259794,33.84643644378737,34.99200598809551,35.49975583552201,36.31673616121213,36.891075194449044,36.89143999562436,36.259660829280726,35.55042588262444,34.303440282276156,31.9469372820615,30.769673508098908,30.0161998256404,29.498080134513142,28.15617009879267,25.61550602139145,24.724444731791838,23.656929885396586,23.10630857962891,21.84222618421194,20.820849422705933,19.55293034483973,19.50674772912146,20.700074286558237,20.9491087963459,21.069848599220084,20.725577435816998,19.55008119212329,18.574836920596997,17.077780827046684,15.244980295485488,13.63400734858662,12.985600163980253,13.15753190065267,13.130105015266235,13.01270905644617,11.807688721583089,9.95902199340295,8.249778245551175,7.302687320386654,7.154514139971585,7.154514139971585,7.759772441145502,8.978732096698435,9.988143540555232,11.265161642616714,12.491139313588564,13.63738503781642,14.401554137214646,15.26502974616823,15.688770710718861,15.900171536712094,15.565571394136109,15.06026676247989,14.995077080728873,15.008129671925534,15.443620415120177,16.37144237176878,16.905166527443296,17.126753107220704,17.01406356781856,16.127564225845823,14.873981708826179,13.955158980891047,13.30453996713195,13.086821298746937,13.465214111112566,13.408183513456734,13.292537120135817,13.207940187947854,13.677292342571251,14.063469382967314,14.6584379922968,14.73790997385314,14.063229981263776,13.061531276358659,11.552655977112222,10.1726028705857,8.553574740499341,6.8658439807328975,5.395956460217004,4.144645687867241,2.9814326249853864,2.036832005134163,1.660328891492923,1.5259352814585623,2.555157683766524,3.6988211168014016,5.298602370197922,6.783562326480834,7.903989324059918,8.954835712558863,10.007989980829493,10.946767557880728,11.583436635493928,12.135612832890489,12.349873771462146,12.694751350978953,12.668928574760582,12.81974726767372,12.942641325842718,13.37131094572084,13.816782302005358,14.82972480267807,15.6681794564417,16.326826712722962,16.562711421478657,16.152499585829446,15.397013906210095,14.036243467926477,12.631606042619008,10.529600223883671,8.577686407621188,6.672237575752257,5.223312941364263,4.0105237472946085,3.6745164754643107,5.544283155005503,9.530892086336943,12.915957601323175,14.198586816220942,11.850007564348468,6.0724269852643165,1.060909777834674,-0.9094050415090615,-2.835413464676244,-5.509001714932164,-8.281448272340468,-9.908618445321206,-9.887971103365365,-7.110122270022551,-3.4648673720446475,0.539470658028155,4.310072236371778,7.255059647698464,10.07105966005175,13.053660249884564,14.649936834990335,14.743534595581282,14.35198137004347,14.124714020186179,13.976803020454774,14.211156629824467,15.785651509896223,17.267233915693787,19.061499774924457,20.9904676477249,22.554222131259966,24.079582121282577,25.301407756603222,26.848476510165284,28.50897466429737,30.369749568245304,32.1372388721997,33.8636789190921,35.87111136006211,37.24822883345031,39.185717759472695,41.3158276468476,41.65102689320293,40.69082747280207,39.38362824606488,38.821940564650475,38.075483326258485,37.91153123790517,37.90270617086404,38.34308547131397,39.487196400940356,40.368641177605745,42.1300262072385,44.32237623751566,46.896501745695744,49.25890156540952,51.10746528356634,52.579783235911165,53.94944336059848,55.09351141793918,55.74012775733247,55.311151971141335,55.24245036877485,55.98069403537024,57.00118002681254,56.667999298194516,56.28243642263857,55.67972565332822,56.30997660749924,57.56743541070305,57.97307762146267,59.159510884020506,60.28084051492552,61.16654811098149,62.09197359001738,63.019777917687186,64.73272362625453,66.36463925311571,66.93848612230825,67.36405388339145,67.45328299876894,67.33115324957484,66.48023032641484,66.29738838729453,66.7589858560671,66.8870169814031,68.92255802591579,68.24055921321329,67.90051982803055,69.41655627976262,70.76672575422178,71.33307055627712,71.48676227242419,71.36545441534052,71.60591327296142,71.64771274176604,70.60396943934131,68.91474449356974,68.4229415180177,69.31592037691566,70.04038594142877,69.10915355994406,67.8983734808886,67.54634010494921,67.61990087720567,67.12054014896472,67.06794631954978,63.49269479933993,64.18654930159386,67.39028791054494,68.43990689731179,69.78775707881663,71.52490792418152,73.15622102604829,74.05457626278717,74.70137504476487,73.56923043322621,72.58203655198078,73.31201932021213,72.58421139029979,72.89729111537291,72.94666168780353,71.39299852160758,69.0811504300641,69.99088999455459,74.02570761955725,74.73563174207897,79.5567708331516,81.3741987798874,83.56960639964538,83.89720450731629,83.07393572482127,82.76510601370688,83.48753145079603,85.41529225262951,85.60130300192597,84.34425508077439,83.01062067660037,82.52180626942567,82.07809571265652,81.81402382541563,81.83333506286343,81.15814385252226,81.02738889145245,81.11562613403012,80.81120268398261,80.48000526012383,80.4624472695333,79.94647932082141,79.11858180284071,78.64796342668323,78.27874580375219,77.34947240093018,77.46042588781255,77.37647224106243,76.77032942136728,75.67347135528776,74.69022720774703,72.47870586742131,70.17038070348028,68.21338880205303,66.504513066618,65.38514570468443,64.18119702649007,63.739549994086744,63.23130591028208,63.297053621638945,64.03654189975408,65.07151711342561,67.10082277680175,69.54624992665464,72.48821101791006,75.75583419734346,79.63246008775377,84.12261606956984,88.46951959054394,92.7263067907194,97.56348974371943,101.87630114833756,106.18161625578642,110.00433381937931,113.32957848210786,115.89695395129327,118.22530851648386,119.35110921990889,120.07410797631508,119.4033826197251,117.68105125051282,117.03946073577981,114.5702035561323,111.90864818352645,109.00714419632334,106.20284160698559,103.30805735981284,100.98366496750523,99.39545256566173,98.3832428396013,97.08847290453953,95.95289319717145,94.69867416198568,93.4356073480436,93.17982574854918,92.92789964463532,91.94323611792919,90.41442833321481,89.58255226234438,88.42631623125493,87.99597270741859,87.46923783465539,87.57899265774451,87.26364311322718,87.27862499337108,87.37842056405701,87.18442573663995,87.70100078071572,88.74325627258665,88.83730991011994,87.77297738516832,85.48048845800649,83.52159868809659,81.47933492602826,79.14090156968344,77.01992057472866,75.84898594377648,74.55019652140153,72.91056281364382,70.58932248022639,67.77244195038449,64.75523131087654,61.80644600761335,59.55004562905946,56.39252064293432,53.653680969635786,50.86859029458968,50.10647525084719,50.423695918847386,50.60564727085908,52.49836531759711,55.93909046902124,56.51383128119368,57.82878326866305,60.68689577549823,62.72323731241954,64.41148775805975,66.39835222293162,70.19016192890466,74.2357685274311,77.80274807106889,80.40687686578882,83.40179433568217,90.609546152141,100.16568158994616,109.08667009559086,114.10223691320739,114.88657052036135,112.52732767384992,108.53779256033897,103.83570323988505,97.04715970573145,88.98377393957921,80.90000928289325,74.41485405907683,73.57996936549402,74.84593388854393,75.98943371459528,74.30146356288674,65.67440193325052,52.6281752222671,41.34779631219161,35.93519523090173,34.81212017218987,39.298381949985334,47.48057040900814,55.10929777566343,63.01466677421044,67.88616270997484,69.25597201509952,70.38340339156493,70.47945152526127,68.6649485874397,67.61329854128302,66.78630713455946,68.57077890647209,70.28902612775634,71.66060308908509,72.75536750836184,73.66861223602152,74.16897939268821,73.77333194377974,72.91828382342072,72.11535401077307,70.17228729333019,68.82744930923153,68.31871886747628,69.08052871704047,70.62493265115297,72.9900125021971,73.63091276201463,73.1496831715933,70.55462486575053,67.07856833357935,65.34099171948976,64.00602173225165,63.197218227970126,63.48159941240747,64.11969738208293,65.06248643029595,64.28335332267525,63.120624908020886,63.1090980176203,60.161681540182194,55.46832133372491,49.436437801050715,43.24398810846456,40.09613987296117,39.567934029763364,40.26542061255594,41.19688838245512,42.44317872017067,44.62935438148624,46.93542928195092,49.8749694120362,51.92592909507708,53.09108981674395,53.936473991549235,53.45602256848674,49.58287973753387,43.730497649161315,38.022419522096115,32.64972471298447,25.67450431248652,19.994206093436972,16.66345799574626,16.744753455339985,18.82959759865044,21.862366796279073,25.004164637213947,27.076199882059782,27.448609893177185,26.84961011788852,26.129214382488087,26.419498562863435,27.349834436906587,27.81040601934595,28.139281114958283,27.903271084057895,27.242798171197293,26.13707980336927,24.535316844570332,21.73305176249606,18.511665528027414,15.511586037572439,14.063469382967314,14.193536352536823,15.236651059797211,15.670629921044034,15.386591983171916,14.593263203815383,13.659689551079628,12.784341500630779,11.79584322062621,10.982312984708512,10.721965074834948,11.027694278657618,11.741402135633722,11.911197449091702,11.808937020697106,11.772869196496467,11.912070433422176,12.245479946165478,12.6776250569308,13.227378902069905,13.785807582908792,14.502069191027704,15.411038839467741,16.172112897346615,16.4694740684297,16.626908367316123,16.8428633969364,17.493580984313073,18.534778127391423,19.364319749608274,19.751886019037695,19.68887788619553,19.703541496598447,19.51077112094099,18.97993025410399,17.95522488668975,16.352386085063245,15.06026676247989,13.38733475100299,11.79584322062621,10.528772484151148,9.311761731897372,8.275889224310689,7.125049974446014,6.45450127299741,5.82638363166199,5.38495789288906,4.939257950972122,5.205122384553209,5.535107729328015,6.039961840319456,6.950124243782563,8.096988489138141,8.90587272853289,9.289126500326782,9.229917519731982,9.132232074985929,8.972646256304186,8.691304326305147,8.199105854215185,7.215811638724285,6.4080911524736095,5.205677003177494,4.112202269570524,4.209030298027678,4.155255174044953,5.543035168383348,7.829110194903335,10.555222468798048,13.333464333423164,15.2251082556724,15.854564306496684,14.9172733984115,13.221889219540776,11.517667476466027,9.870447826750944,8.612392581572992,7.666835676216243,7.741328519553023,8.818594247924883,11.35245984170444,14.582919419192924,15.24472438795501,11.407643152932756,4.369211513289816,-2.111875231145298,-5.336980387122638,-5.737116457088382,-4.241466983184784,-3.8943780623998365,-3.949272980879984,-3.858056235291895,-2.2068371371106092,1.718378115535332,6.31532955566168,9.693966511162342,11.099913131293617,11.854375209782521,12.516424272927669,13.728844972204342,15.244980295485488,16.357000368210063,16.479991390715824,16.099104471308657,16.321553621863455,17.166468862150897,18.434949335186197,19.716772462295324,20.44792990135457,21.030228200276575,21.55113121626659,22.177312187440826,23.85256358528628,25.947430697783368,28.315104402657294,31.495413656119453,34.01496530392015,34.983361903464576,35.698584069648284,37.1519044451306,38.9630388276074,39.992033418532706,40.65582476609024,40.86952084883664,40.61217220070228,40.4347268870526,40.13857969504144,39.832242817713016,39.93819352161528,40.41156838663394,40.992188416217516,42.30144793521434,43.32173859090738,44.854181265782785,46.23430424516302,47.81556581798538,49.55378102508223,51.11549839842417,51.85435594076034,52.63338114397925,53.15095408678234,53.33996692373377,53.255898156747044,53.59335067269071,53.910605841308104,55.224565099912134,56.427147434210255,57.69132967526103,59.10904799236479,60.12200109112786,60.71326469328695,59.837387100399695,59.352757747895005,58.832076857560104,58.59099245750401,58.49869632538056,58.64727201807967,58.832076857560104,59.72783790263215,61.02030227827629,62.24150058744314,63.334498786671624,63.73865410522832,64.04935754546287,64.52668907074867,65.4481916007057,65.91511230808194,65.1822713348167,64.94529229872161,63.66344626354677,62.84729777524437,61.59111622482937,60.022784727972606,58.62135311908914,59.036242865262714,60.15206605878686,60.4612179357543,60.11897020995861,60.23841678505664,59.23997587592871,60.3695167292134,61.121181896035836,60.37840461631914,66.97156171551151,70.24056445690852,71.98021348224518,73.31340923884167,71.31983436675611,63.014009999524845,65.09132915537059,74.33792126520576,72.96227065801153,69.45809294455668,67.76565289984514,68.04972879257485,68.4921878981942,68.57077890647209,69.71519807110037,71.59994421482563,72.28855100883474,72.89727693813629,72.5701225199006,72.32716180549424,74.57785027370649,79.05284123382637,81.15335503219195,79.65595848364461,77.29600257472478,76.53335979437122,77.62178529477795,81.19624572319233,84.47596426526584,86.95160387218473,88.61408440800783,90.0,91.23467874949162,91.65840697694254,91.17711773624589,90.13510413565122,89.58277819395406,89.14271486548711,88.68814318771467,88.96639598190458,89.70074860525067,90.0,89.69759036099855,88.32868635648492,86.09605075912468,84.89780570674856,84.12256335708986,84.56597011914423,85.80002603999759,87.48559056035502,88.51758990824828,88.91720013018852,89.44190553111379,89.2018313876702,86.83913434103334,83.16048336739385,78.21250727969084,72.53446391160854,67.8905601410234,63.65541844923892,59.9564681979152,57.424336903352014,56.196579669998805,55.69754571692529,55.589135683712406,55.906874588739264,56.963408930342666,58.88528308288426,61.6250199880764,64.77080631608575,68.14803193209278,71.27422369969376,74.61483132236887,78.17426510513616,82.86302580967251,88.20381832789086,93.53745829287129,97.68739373777446,101.02198605735241,103.66513166694567,106.07957887766636,107.9981522612519,110.28773470616734,111.4689613343339,110.83752604025928,107.60692734761382,103.51432127688116,100.73123468077684,98.89403005936592,97.06077615420503,96.09776636101432,96.07042539336149,95.96879857567397,96.42473804451355,97.23238553258423,98.17122512346305,98.39449017603424,97.66104980330786,96.22582435179962,94.08565339289005,92.1294120600152,88.71133350787602,84.66301944261738,79.77189169803619,74.9673977051565,70.00709966999449,66.82947347433101,65.07281537746447,64.5964363941502,65.16942575319587,65.85708796114635,65.76480256743098,64.95447355540685,63.195641876963194,62.13843782284931,61.013969511322266,61.22651493050895,62.65311753949679,63.9397644780222,66.35509765101598,69.79881347973979,70.77707606064247,70.03288597111693,68.68210036232065,68.1985377562035,69.74933806603076,72.18667923515254,74.15887103559474,73.61829594629216,74.61155858802084,77.99591538383683,84.30048843527948,91.16269008988006,98.35713834625643,105.72020057449208,108.46546835233174,106.96942945542112,102.85697275595562,97.2701087557969,91.90073295439883,87.43419489922769,80.79277775033448,72.2713151075418,64.67261442607428,61.1021978485941,61.77232791320975,64.3590137869391,65.07429791296971,64.15564811851155,64.59445775752857,63.064482652236926,62.655733363968295,61.09329656012136,57.99465938461853,54.56168520333831,51.30544007456405,50.34077008085132,52.04203124816187,57.174803443887775,64.02255347297867,71.22200183210872,78.44600998711748,80.15750530475471,77.89613916538542,75.31475989933789,72.82412609573241,72.6674491174729,73.07732909310194,72.63920605684653,71.77363728491088,70.03485463935573,70.63324174662304,71.50258216933125,73.45796736667029,75.3631063438418,73.26462787555457,69.62104071723593,67.2318094840207,65.04789817599833,62.374821132645195,60.55890044972939,58.03870005153232,55.190682737554006,55.480033484447524,57.05444212990677,57.6697856658053,56.413333960527,52.08120463416435,46.85900588567219,42.80753095700716,41.86840000927019,42.441510485855666,43.750794177932235,44.05516087944722,45.40981617672993,48.41305545889349,52.33745585824737,56.431128097671234,55.37172657426457,52.25058275814188,50.324553210602716,49.903260789451764,50.114051472603926,49.26120559334313,46.749480755740855,42.510447696584,37.72666778307043,34.30442136952366,33.05421147274064,33.790860391681825,35.42780095751689,38.24754066497519,41.605792851742294,44.77232067240247,46.959939083783965,48.61096002929184,48.732878438004924,47.52509835628265,44.4284913712237,39.6959441584384,34.336921774607525,30.037831200179916,26.772081084021227,23.710545051557467,21.106827921765404,18.699020068156248,16.888795688391177,15.021075540921652,13.873713253039789,14.436001283552102,15.855795198648531,17.74877738908196,19.55293034483973,21.28383540086642,24.048670669323016,27.07212488558978,28.697689143244954,30.050626384423794,31.065145775296234,32.03697107430434,31.64068126458901,29.53874072693574,27.095560865343945,23.667759570757678,19.638302049035772,15.687441244867738,12.184968447741852,9.539379877855646,8.228118765744053,7.096733840156729,6.6247626412871865,6.060838136049663,5.590811390639643,4.917711822704608,4.381914714677187,4.062143707276794,4.525533859305659,5.133920319144633,5.810486660580887,6.788964071447837,8.5707467483571,11.580600833773019,16.05502287530261,20.739690038116233,24.489649895577255,25.884168832427655,26.274231132653973,25.25873168321869,23.92927873474328,22.57753563407236,20.725577435816998,19.142239349993428,17.47473961728035,15.373554380599634,13.517637183520662,12.063223425972811,11.111105992094169,10.01442746362593,9.019308577964779,8.130089325569713,7.445994412354445,6.716486526748584,6.45450127299741,6.4804583856199365,7.037934928402443,7.416236089783551,8.297178130939505,9.034161632329146,9.891210886117419,10.517437036843752,10.560993280328328,10.091040757758096,9.754282509522513,9.090273391180848,8.818393324309515,8.213960760595183,7.696018682076319,7.227585665622264,6.99304708381813,7.314780171080869,8.030219691678706,8.808429406500393,9.481444104211192,10.304830240235729,11.060342805835852,11.65028537172711,12.225103212685317,12.994623339113113,13.89602502943277,14.315606994659095,14.534488384291679,14.916820589860126,15.294719418835252,16.17864927784752,16.978843830780153,17.16814611352169,16.20652404968985,14.091742570980582,12.118723793490732,11.443687442528798,10.844802489909561,8.628076258871012,4.51951145240444,0.548771096082176,1.016955106037456,5.123967805390604,8.754319249463665,10.573553988523898,11.051440578634155,10.021098165042686,8.130115263213096,5.870682185739414,4.176452482842355,1.4291182860790956,-3.214145741007839,-7.910690245751097,-9.483340367639006,-9.146020542675592,-7.594691575106763,-5.035080238202713,-2.2115625721331713,-0.43988168662840177,1.7556414800833373,5.942061268840041,11.1429041541887,14.954988520898997,15.945382369415096,14.900790895860258,13.570411545275306,12.249869799531988,11.894571258367202,12.454334160550243,13.527474840784087,15.234474858798624,17.025120392729274,17.374693520147805,17.66522365584675,18.58296976695904,20.969852869949275,23.985926501577673,26.413104006057722,28.680693436962947,30.67424664982917,32.20217931149226,33.126106972191025,34.147462094400375,34.70840350628797,35.48830323711677,36.439058518783824,35.963916345159205,35.43672726311263,35.00971252210496,34.64089884163171,34.44887268613443,35.18767743305682,36.042564598379364,37.40536360327131,39.375405397075745,41.574916699396425,44.368874566169964,46.458107384558595,48.464067135853355,50.23228513927886,51.30892348403098,51.85975704412763,52.258345745744315,52.84341205166602,52.551169915260516,51.825306369604796,51.32394813345529,51.275140152687904,51.14437729603942,51.38928181437388,51.27438635228547,52.11575116288333,52.412103855197955,53.046141280229286,53.48353142743137,54.41416539743131,55.88000211656052,57.71056778873646,59.550140356052474,61.12590642945512,63.20295552900986,64.44813074911956,65.07539211724611,66.06840397515484,67.25506364026138,68.34959750837233,68.61292813765229,68.80209296389457,69.05026422805129,69.28748293421208,69.43179390737346,69.54213713951675,69.66940452078977,69.40587657686133,68.38327760326197,69.3638761976751,70.01690145496023,69.83648814594972,69.05441628236021,69.88040351072745,69.71462504465545,68.9820337785328,68.37344939884842,67.856248279879,68.03175171645779,67.32283118908698,67.14887463693111,68.97975089143173,68.94549299888965,66.80144693457325,66.81717144633534,66.91307588793848,66.08666765852459,68.03763445154954,67.48505153370768,69.50383822679063,71.73091807953435,70.86385059093277,70.12778461486522,70.41604148770469,69.90767438918135,69.07895250764905,68.69876978819946,67.6909725581164,66.99838985279874,66.8908810680577,67.24235781653317,67.3801681924764,68.32014324216352,67.96139195718119,65.35004350266172,68.73911165152815,75.46936589247903,78.88695521956042,78.937131731638,77.71510369034834,76.14207419112788,75.90168435684367,76.02888898499016,74.41649567311285,71.65352334473651,70.71657404857403,71.70047449261074,73.60240903236587,75.78966308024921,76.47169051373584,77.18972381613277,78.63736833895175,79.69511593773711,80.51645567077982,81.39965641512924,82.45508057018642,83.07393572482127,83.20530725328256,84.19529523152528,84.56512273279296,85.04001450589101,85.29980887593014,85.45552952777892,85.82747398659454,86.65658707947892,87.61010027458467,89.43825811484525,91.48545568669685,93.15414768787846,95.03429966585395,96.67150486799504,97.91501994864242,98.67966338504601,98.2562818660574,96.58578535173578,93.59556266286403,90.10284424311261,85.29570201797397,81.15372075267977,77.08040683850129,73.52713846106201,70.8607262554479,68.71014267159426,67.85282803209557,67.54985273160705,67.82423111081971,68.5703959835223,69.83804296505583,71.1595157306195,72.50229751678684,74.4050742943318,76.22013069523013,78.1163871597637,80.86628580689217,83.20613396356293,86.06580273418128,89.12028852202909,91.83650923257045,94.17045324468131,96.04118558888415,98.30752329069851,100.29350737812355,102.20044798423109,102.74389387055162,103.56227023988559,104.26846667959667,104.0079821795209,102.72433637156973,100.90599457645932,99.56553371517145,99.39545256566173,99.72474234510815,99.70540311159296,99.462309655262,99.09027351105676,98.79154821514949,98.24484280040282,98.02721150185978,97.40370496671247,96.38878632391983,94.83832109766277,92.98867573664518,90.4667575324378,87.66269595847189,84.625987624943,81.36715823739235,77.79663631194973,74.30086548448438,71.56502658836531,70.05680965352693,69.26769449217424,69.12667098354152,69.50193215793097,70.17038070348028,69.8788759632616,69.06013369610235,67.94800918797927,66.56158937793413,64.90560762577762,63.18045706548289,61.38288013312933,59.39047461042741,57.75637214334262,57.03278994318402,56.28058426475755,56.541341894741336,57.24843920394164,57.21148979575038,56.26768574660673,57.49373449436605,64.93491080524905,76.12623275717013,84.28934031810232,86.68222468814528,85.4130365343387,81.5788716185129,74.92606879406956,68.17371673332116,67.18483723896826,71.52518776438065,79.22173447150557,84.40570713640658,82.01509041866436,75.99404890583708,71.87604628670594,70.60057456481448,69.33196788690334,68.02735012983365,69.205901342821,72.93070246173382,76.23922622443499,78.80136807866698,77.78767802437554,75.10429410629725,72.1146067495733,69.38081491995806,67.04829470346618,61.92089868615754,57.807982217825185,55.561052923792076,55.393293639467714,56.638997573424355,60.37389534980882,66.16731169138072,73.13308695357334,77.91540901456136,80.17791171349836,81.24257226017106,76.84242013895656,73.1296799159768,70.58153126089906,69.48672841908746,69.90747448228792,70.18004362618161,70.2376007235921,71.36655478893238,72.14316578998489,70.75638252492836,69.1118872446919,68.07821771338456,66.37065173989525,64.19458937179947,63.83559565258392,63.759797971377864,63.68458459089255,64.0344157245094,65.56410842724398,65.45066308731394,64.86261839072682,64.17301695501591,63.19110908497801,62.969109155503986,62.25819340482688,59.915118762301724,57.807982217825185,56.02132720250648,54.162354790295815,52.67984736233044,54.09616594020284,55.17921470617522,54.61850358067982,53.294171340260675,52.187898291509434,51.34021840029118,49.52374390472066,46.56018338594128,42.81765907348321,39.56705123518997,37.76437790740417,36.03610682576312,35.5793401789125,35.2061838448001,35.077811267660834,35.8938349156691,37.4468382891702,39.33500983316798,40.74980758235156,41.147231602771164,40.77680277039802,40.6342170459635,40.50120029646571,39.46312249436224,38.56308527825228,37.93800011267345,36.97095975135452,36.27586687837768,34.513986201078865,31.02002569206368,28.000846677162397,26.56505117707799,25.551548915443572,25.126948789369493,24.991135677718194,24.812139096747227,24.715941836551544,24.479006235327414,24.497367756122934,24.104857701197343,23.284787084629986,23.155059598081642,23.445647297338674,22.994904917058097,21.759898474243762,19.08107021163485,15.89749917851341,13.254237157221056,11.907444696929218,11.62305399659282,12.008876286921682,12.395401231169982,12.145788476013145,10.597345889983925,8.524809892748173,6.988456635398987,5.722705562398143,4.943631159483637,4.645094371569405,5.37401224345287,6.365716979964301,8.42696239986428,10.504259306471067,11.85860125003516,13.037441032871518,13.43433771666565,13.712258763385321,13.823700949978294,13.85287164145436,13.332799854789242,13.154870929147377,13.283425839321916,14.245065529394813,14.91092912174584,16.018246474284645,17.58997438781111,19.17899464762292,20.304424386474693,20.69546305363966,20.029952101905202,19.105641482642863,18.07909359439071,17.428603829004928,16.908350631842264,16.389514264025816,15.865723951296214,15.163366730003986,14.092136119575912,13.365822120605554,12.56598377330221,11.600731239931516,10.640593293159334,9.201936589206435,8.226716307784613,7.011215794212849,6.288892597261819,5.523791147989469,4.498521335775106,4.144645687867241,3.4008436092399763,2.8213277098970577,3.605351286815969,4.028281644857848,3.8140503827413164,2.950752036218037,3.7826393381230576,5.913924569895645,6.820595074478242,6.389576424336954,5.35938386144839,5.467885782712446,7.224329635458461,9.534068207263234,10.180901373302309,9.516037850584512,8.49062142824794,8.972646256304186,11.834697214079458,14.341579821147509,14.341579821147509,12.086891183159329,8.894030154643177,6.473196293628623,5.982951529866737,5.697721661389884,5.0538451137810245,6.930810779865071,10.270156727466096,12.430260033046803,13.36181040072854,13.623143096914939,13.529173689387632,14.440530017676295,15.422135875337501,14.51772549182447,11.929286204763418,11.567405119066136,12.342395263298299,13.61416258307004,14.693915484055381,15.604879189351763,16.70970888883679,17.924904495048228,19.04663621262622,19.908999170391084,20.786377718446605,21.29563859549144,21.903173384131126,22.38010172951982,22.533253488493223,23.272877026383807,23.64834938113416,24.887442522483198,26.661690459823436,28.264010501169224,29.942723573782985,31.738193822329745,34.069544485416834,36.61670214738587,38.611250203477525,40.19470849301446,41.476415833560566,41.42366969122397,40.80172136654417,40.08120444077897,39.84384898631712,39.81859189294822,40.13393486747278,41.18587100770471,42.21084678118335,42.715269844018984,43.87961180190382,45.304762813834124,47.001484383298056,48.45660020371493,50.221835814464015,51.73140682500749,52.82639687551078,54.095745487227454,55.79716681060445,57.22403668174396,56.81836505587023,56.309911458041974,56.55398988265236,56.698926933924795,56.19583127101276,55.05950865625409,54.71055945661612,55.24957511933671,54.909051663992614,55.29071991449307,55.61964388391178,55.49149096258041,55.61964388391178,56.30998291227364,57.64290324436986,60.22641096443868,61.23426740415687,62.62943882750918,64.73351505221473,66.91819786166899,67.33768911223285,67.46460898718543,67.48193239571617,67.92936036869587,68.98720586775751,68.87778475439985,67.45488358459289,66.85073274344377,66.25992733425636,66.27955716695583,65.71122009414368,65.12140301125163,65.53391298914504,64.9830813947571,64.37800394669281,64.59228017044283,65.67283494900573,66.81824683180989,66.73460494923634,68.90764902760274,70.1678306986636,68.91770901990695,68.78208177028633,66.54101422728758,66.44190518444641,66.67042151789212,66.21409107670792,65.25062083832066,65.29315026643945,65.11486395579179,63.85891778154927,63.960561016086146,64.57658168321642,66.0140736150468,67.05579754148653,66.6982645857136,68.1985735559246,69.30702037882214,68.13364173462105,65.89780181348044,62.4900429696829,61.721514363598374,62.6633749783221,65.27008349464757,68.3410520802897,69.81266486858576,71.94177256599573,74.17386985630468,76.17796699431688,76.4823627143644,76.44521667412425,76.28729759175746,76.78094558472614,77.66481091669213,78.79161547132915,79.78829911375591,80.11202899354241,81.13539271666359,82.90743756459685,84.09388742824727,84.45972906863751,85.19205503645263,85.54966521874242,85.70737659727811,86.12871733880736,85.95699651015524,86.12413222209732,85.32675226648828,82.51175332863775,81.66809965160923,83.14364708735147,85.53126193022703,88.3180268594646,91.16182671447228,93.86663928580607,95.82457943757622,97.74900871094839,98.65450212063594,98.60695802693064,97.07502858439994,93.90525283902707,89.3464214171758,84.32256786139321,77.80531591867711,72.54412812902558,67.84056551986916,64.4997944056344,62.02795955137656,60.89602869831947,60.98449028160095,62.489438198995025,65.02511402976484,67.05424668482536,69.40809041979878,71.7829002836045,74.17204694791678,76.4856861830843,79.36486157369178,82.17424435385479,84.5504574484911,86.29155636423067,86.97494665490052,87.31625510932541,87.64862560346583,88.11502627691125,90.44881239316727,92.41102974661123,93.677156043927,94.63543321169047,95.79087362511744,97.26692587666915,98.38699424404369,98.87708062479398,99.24609873973799,99.24134302130183,98.28295632000105,97.61319819742165,97.48638317755761,97.44684305384571,97.20297811012614,96.51202153114482,94.92060941849346,93.03854926807576,90.70984234467626,87.71350215169569,85.54435682410885,83.87309048388722,82.23484561920216,80.18475320237766,78.31425138533987,76.86252451192325,74.91189602457612,73.13856393803015,70.82966155070454,68.12088020450868,65.12502905842801,62.333217619058985,59.310406236462235,56.38142918056745,53.46434408719846,53.18473114177684,55.42222802699927,57.55172613519645,58.99694107583152,61.241592352946626,66.56051949682214,75.89512499014234,91.79852260688673,119.05451453364098,133.19891247288038,117.15983356379405,61.084363113648784,38.94582726335893,35.4582787260155,37.056432401773655,37.84897880243467,39.21446716107468,48.74003542275995,69.96668125915299,99.01764388108082,117.5119696272417,120.54413370204978,114.05873644770341,102.48680846505208,88.61065922874403,76.21216353294338,65.95412523898095,55.62935939690635,51.506961240602365,55.318995156506226,68.01333688075438,84.4469869387288,91.8142418712344,88.61811042159755,80.51756065291111,68.19855659817591,57.174363896940804,53.3167791655598,55.21731802141109,60.77075468144293,65.15378960459854,68.01668721486216,68.74419912395153,69.41069405993532,70.28423889558306,69.89608962158518,67.62529410290526,65.59146297447437,65.87266638897425,68.78208177028633,72.95602359153403,75.99610981129682,76.55410004696996,77.14195441137943,77.24666534681293,74.4046971510315,71.84383253704829,68.42631815861651,64.2341390689629,60.91256040640442,58.14948061395793,57.61253030335276,60.45200311953155,62.15067557471755,61.262981519445226,59.500125931906055,59.814597858066165,60.71524388779486,61.441597649734604,62.209559081427116,62.15833348755585,60.933573351296076,60.909664235617655,61.5981180253953,58.6396300628641,55.28213443211823,51.79682015001839,48.32839269847902,45.95219483605099,45.23775716727468,45.71521487608781,45.63483026595835,45.47484768065811,46.677687361782134,47.109122046225764,47.14549145375492,46.6797450197186,44.8294430774753,42.68892122946731,41.081772728712586,38.98646772353585,36.94243630695182,34.90477093884593,33.87985521835286,36.38432490586225,39.942080183000755,42.76694481286983,44.58778043554658,45.8731243538861,46.777127299596785,47.205345228537084,47.08798200134146,46.31069505034151,44.449898358875735,43.019624798843964,41.61465118083212,40.626154314354,39.30513029796455,37.68651962286284,36.096529949312135,34.03210448487403,31.722044089039542,29.346462090018303,27.496606673876038,25.857761575691807,25.264185316093183,25.18943283340321,24.56430846743365,24.120996578931592,24.107536652467495,25.772805733666555,27.489891146725764,28.791807864306133,30.068539204992057,29.934404367448042,28.08539515100746,26.367990543806673,25.142771353675016,24.326956367504113,22.770362365886264,20.912516062341794,18.19056580293468,16.255723827165614,14.530408303725368,13.47780126717247,12.264746434872835,11.332929318368357,10.304880653859119,8.966389439713456,7.957490938094341,7.185292279324405,6.433804735883574,6.1372965618142965,6.502393007483347,7.214256231499313,8.880667484783295,10.69142371871151,12.255049540819561,13.73871420433792,14.64374635004506,15.695731131162526,16.353591951147305,16.133685992454005,15.800594136482468,15.439608168864893,15.005937623455749,14.342225738981005,14.743566534681909,14.062253088580787,13.620708522486124,13.271606113281912,13.101903408887443,13.18392962144799,13.284867742865034,13.09437999864199,13.170199664011573,13.278859024465413,13.57417505965278,13.762985755228916,14.201191400108254,14.616101483680152,15.154087670878456,15.133043319136444,14.289304246188134,13.160483430906973,11.701273322080908,10.619684143367014,9.578384069172197,8.826390082088594,8.013813300083768,7.183253419360051,6.689286602050305,6.572989839067111,6.689286602050305,6.586420726945191,6.689286602050305,6.764254297173605,7.023630664371937,7.386060628718598,7.865319085431681,8.461274115238146,9.154934042085614,9.865802979694733,10.669800931686037,11.697209450809895,12.086629954451794,12.175902839979813,12.289414287301959,12.078644273322526,11.91824410341682,12.255049540819561,13.122938816740806,13.871014307106464,14.72055677667008,15.33326132945889,15.838717796819616,16.614398542154024,17.208587360031864,17.94043846380104,18.123756588899063,17.78190148097183,17.046204673605974,16.68862771282051,16.034752345376337,15.785186642018404,15.325499764807763,14.423533501712859,12.963763006441976,11.944201830315958,11.843790727140405,11.954132138681228,12.484794512338542,12.889031278838377,12.56343467428643,11.287227849539432,8.436339959415967,4.377736948725085,2.1359126109994793,2.080314437876097,2.586597479184993,2.948248161905761,4.056789765182978,5.427479186303757,4.625907722792731,2.9496721060938444,1.1458066576545078,-0.24808132570970973,-2.478786869308968,-4.517145479448654,-5.451593502147748,-5.129733881301653,-4.683955571791932,-2.950752036218037,0.11714563851977025,5.120768384499507,10.04793467575046,14.364602968860977,17.915632276567028,20.56855485608737,21.900154087959596,21.701528255548553,20.568737463341613,19.573118688804804,18.33006855978592,18.110002670505818,18.62157216598228,19.367983947592403,19.9931430074671,21.51798983545178,23.24358992053256,26.02267038265817,28.35949332177794,30.833661527483823,33.150677198593534,35.192061352681094,36.72412089410684,38.117033891185265,38.96094720353054,39.15314169764467,39.01385847666576,38.594114126076356,37.678949831333405,37.40035950028134,38.22875174793539,39.48200089132105,41.06752736738394,42.63253216994643,43.9795450870195,45.728943775474484,47.73331702192795,49.83150246926778,51.56785810019316,53.00583777795943,54.03301676215533,55.06641237758354,56.140762980511006,57.35671826695945,58.35230149735664,59.352576717577946,60.344614861424134,60.776193294272574,61.28331828021004,61.78919953948642,61.65783677018475,61.89167920419126,62.071040634092924,61.98124916341411,62.11333344861355,61.70615361574444,60.4934957536241,60.52022528804921,61.86050644844895,63.29389625898316,64.09896220429683,64.43588320960926,65.11964281288215,66.13603055544213,67.07170571962519,67.75556373617823,68.74385081479646,69.72642247624981,70.30135229381634,70.81637042370669,71.4556022561653,70.7100063837783,71.0295782805856,70.18709263879359,68.78208177028633,67.58534878730559,67.29111582692967,66.61478970295651,66.36328006225506,66.0375425709987,65.41592517527931,65.42599807451346,65.94262566998756,65.77838710217486,64.37322373011607,64.66006158472571,66.83584181133972,69.73620130200574,70.45943466416907,72.05408226769161,73.25207785017929,66.70988952788781,73.37056198086393,79.9631151388389,76.81492879685828,77.3137245275839,76.28452126714164,74.89160704474092,73.37926275658307,72.32991222580137,74.71411842065841,72.39432870218823,71.56505117707799,72.33552755784802,72.67880109303952,73.05878725363316,74.14543515811688,75.15455949393393,77.22582602417607,79.8629267955809,81.57751786421801,81.01425549180345,80.00701901443749,79.13465327617726,78.12542619480384,77.36431491624536,77.03744507042184,76.90805703198048,76.95093683615495,77.50241163842682,78.35407048927725,79.43196858775255,80.04707438388677,81.35302496979229,82.90633361953755,83.99742380100481,85.25603786908991,86.09425843612652,86.67255688068852,87.08914178880411,87.80545664978455,88.67726268871795,89.60349603794536,90.29284018999174,90.38517527630314,90.47743413889278,90.18913184064179,89.25107918804024,86.69813843424721,83.18565520814525,79.13421834798228,75.05210823273234,70.67071040167326,66.67463271492514,63.575265775779265,61.6106499901633,60.38799975793933,59.600394963484334,59.43284418856577,60.00270408855466,60.85195905291539,62.43763146681219,64.62127181894948,67.48944938816186,70.54461877228294,73.94971862082065,77.22623606768889,80.72125412420127,84.1333229187099,87.71809625714758,90.44674113251811,92.74808382576599,94.44354349772608,96.24919195595734,98.16341956904436,100.13707320441908,101.5138440487363,102.57805005827343,103.36157770027897,103.3975392991539,103.19059155419374,103.27160631001897,103.21551370034254,103.05217816245825,102.57712892058504,101.74996492108625,100.9325407715909,100.19273539775739,99.08576869937828,96.36523975839931,93.54867653102274,90.96374165227117,88.86657939782309,87.2169830738044,86.58774870799287,86.14751715831795,85.22841229022244,83.81709704029792,81.73602413987855,79.52574547169039,76.62943580172512,73.92489250561565,70.73210203205252,67.62491998293513,64.71529305219877,61.772914638119026,59.67350502480895,58.42655924144435,57.73559838851046,57.522456978110796,57.18237445389369,57.27428673468828,57.288352882085206,57.49182305128808,57.305876117313886,57.792342385513045,61.58232317117757,66.85717233756911,72.04835347372534,78.4573974640641,84.74620916060368,89.30967864198843,92.04536324532238,90.0,86.35181809420637,84.57572472454079,86.30388922031332,90.52085543528914,96.40437034094595,102.00070680366983,105.6827753961606,106.21207906170835,103.69583631376486,98.83540857753037,93.74492440222244,88.87885075492179,81.07803471125989,71.27832973959246,59.487682311805216,48.849793194177,42.04920789379404,39.65696235246044,40.128614592146,40.97621657402215,41.97130399239486,43.10055338946281,44.14702597688068,44.85815065233894,46.54422645595227,47.56824183306192,49.05232457438443,51.079162931595526,54.998798246739156,60.24105718821583,65.21691750158978,67.40671769362888,68.86766882955551,67.36087658289438,64.13015611155642,61.82559485792953,59.57613153994303,58.51833672730247,62.33673818413234,67.33947966426473,71.56501975815613,77.5470213425497,82.74094287307948,85.94326771743164,84.7350180908838,81.29683419736891,78.24289073284164,75.96377421018838,73.37671415915628,75.30700133726096,72.93799777143361,69.05180266193202,64.69205475499216,60.68835930400031,58.42188116555281,56.567489864992346,54.99829711531085,53.580518086698504,53.73982936752639,53.31390756781838,52.926930624917254,54.014280242644055,54.304824753626605,52.30172028754432,49.07445774836165,45.30886771569316,42.99851484698358,43.66046845742385,44.9198827589496,47.013772181964974,48.781997468332946,49.545316957703086,49.16544534624497,48.53028717124023,46.21544140704605,42.715703083118626,40.82632795196562,40.31160699105843,41.42361016621111,43.32173859090738,44.859197394614036,46.660281024446064,48.06400024231765,47.71947434449719,46.62389803173073,44.3888690422406,41.39438173136081,38.175859794555564,35.80772327990078,34.75214669900906,33.94353549342716,32.91080170659749,33.079212757112785,34.13743106604029,34.930901266497244,34.86219433849669,33.984179044725906,33.27204011800257,32.80773305233994,31.781928168104724,31.021999555843813,30.15083885857106,29.43754731665861,28.052897147692367,26.418294758521434,25.602188477242212,25.325921705395746,26.04718168690227,26.47102765739238,26.707823171527007,25.889861531346995,25.049931324244824,24.5986287030054,24.407631983350164,24.34349688175392,23.749545879490874,22.33231253742887,20.658878545593918,19.097534715067628,17.943467656434848,17.36743629911013,16.210250902096107,15.285221544879015,14.06437878352844,13.003437547859892,11.894814874247635,11.121441464351571,10.154254146948295,9.481975691342946,9.383596640650625,9.93212524539011,10.598110568399063,10.92483583119751,10.491513821974028,9.53849308864416,8.877080382963205,8.244677388563776,8.328484448572603,8.629728677781133,9.00286353192319,9.652616681307125,10.612605739758175,11.309967938459591,12.167022626750528,12.728005980167309,13.37131094572084,14.06396103858565,14.778122340851278,15.068455459367724,15.685185861382493,16.52816677703146,16.987894815903033,17.4074433967291,17.127384688312965,16.848655423138805,16.17537799160723,15.440621953925747,14.845441183007845,14.03620087968021,13.767388265729359,13.443910871882013,13.119557197581534,12.577128777286228,12.650321100149071,12.298030357038513,12.016196370748855,11.265594410312085,10.752421157591408,10.060673774954136,9.612099948784795,9.424739235011709,9.841101464949949,10.128762455966308,10.356577518395127,10.356577518395127,10.946767557880728,11.287530001582876,11.689399835352804,11.888649132753015,12.221442422914205,12.663835237433373,12.749217379694224,12.824378159244384,12.874991081179854,12.814417269959845,12.728005980167309,12.416426586375069,12.078644273322526,11.763534492671708,11.5369438685768,11.242140138719323,10.950452019730921,
