# Supplementary material for: Automatic and Real-Time Computation of the 30-Seconds Chair-Stand Test without Professional Supervision for Community-Dwelling Older Adults
Source: Sensors (Basel). 2020 Oct 14;20(20):5813. doi: 10.3390/s20205813 (PMC7650655; doi:10.3390/s20205813)
Supplement: Supplementary file 1 [file sensors-20-05813-s001.zip › supplementary-material/critical-scenario/gravity_6]

15.395994933885186,15.58113566416998,15.647717049249133,15.625563956759745,15.568021144351757,15.460757574093913,15.34915906323525,15.16230571647372,14.939206818525527,14.824209966033392,14.783115913301458,14.81488389119973,14.886588120418581,15.0574738954392,15.176398670402628,15.369628334516534,15.547862053315464,15.800469241641547,16.070759536661118,16.401814372926125,16.756887706907186,17.113066237097115,17.440391351482205,17.78217862471922,18.16792509491065,18.64503670743392,19.089584218963626,19.553878018357544,20.10723031622645,20.57707855685988,21.076759186289348,21.60459444091303,22.27049337920165,22.98864650823532,23.75472439028479,24.52233896190223,25.257396481036036,25.98348480300028,26.7050351673353,27.440436007263038,28.19476826503006,28.981310874731122,29.773139383383832,30.59037712372171,31.409601987368106,32.2383837436206,33.07033058162981,33.93777210635693,34.72265672963675,35.53834552970699,36.365125777434336,37.2172041969979,38.023059558281965,38.84247126556966,39.65831042607549,40.48030256486,41.293919422343826,42.10590120843708,42.9234370853764,43.745406760951305,44.570448907058925,45.39462697421536,46.21698164977754,47.02912001561206,47.84513845653954,48.65577846520633,49.51413505043821,50.279769290779406,51.078405391388905,51.88407589734214,52.6769224203794,53.43386518799675,54.19707408767336,54.95892032861143,55.72815627119953,56.48679913948255,57.242811026625695,57.98786053713871,58.718317445852676,59.46118576731446,60.18398942196594,60.909097531946934,61.61891463908356,62.32312841957155,63.015254611699376,63.725388307880756,64.34475585607015,64.99902170354483,65.64645986707738,66.30028865083743,66.92821719029756,67.5631028623837,68.18924300400637,68.8106984537601,69.4299744912938,70.04456351628642,70.64114772958894,71.21098299743633,71.77995073540293,72.33494894706145,72.88966637915539,73.44015322681359,73.99032939173539,74.5172541535965,75.10364053922888,75.64236967144949,76.21568217113715,76.80134444865932,77.42052716446452,78.02747241799692,78.63698761237828,79.25355780921205,79.86703827676159,80.49900694495942,81.1447577834939,81.79264836779586,82.44189818600496,83.10663775119545,83.75932912310371,84.46340540894583,85.06055142275856,85.73582046206292,86.41477894428043,87.10750609628032,87.73618988702354,88.39605594341177,89.04891856423009,89.7102928064853,90.37165859805039,91.01433230256573,91.63263720414425,92.22127036590581,92.80058382634262,93.35252090972345,93.8860386320609,94.40391272954632,94.92592864177922,95.40512836480785,95.90249189456236,96.29899253508499,96.6422606682025,96.89112596446051,97.15941451447603,97.31080770900806,97.40087885281686,97.41963327852233,97.37850555284683,97.29872914137685,97.19412367563827,97.07367683320247,96.96717053344618,96.86593766240387,96.77702526610224,96.70508839482925,96.66545178590978,96.63957285199736,96.6236825199798,96.62296721821161,96.61773725346886,96.60943026063555,96.59446271342372,96.57736512172451,96.54722685174815,96.49640800703345,96.42143585369108,96.31865016888138,96.20128774652959,96.06258082773525,95.89782312259852,95.70741217160105,95.4973519952693,95.27671922783242,95.04343072568727,94.8059765481617,94.55211985093496,94.28834027840645,93.97788803389491,93.69240095513209,93.36854624430335,93.02329310915961,92.63892834417987,92.24995530813281,91.82129518653572,91.3702189188147,90.89807388720952,90.40471072793937,89.88862293924848,89.35399945078434,88.78296772031395,88.19183116691094,87.56649926292393,86.93223853672079,86.28541777773934,85.61860432344646,84.927130596124,84.17772521101011,83.49574863633661,82.7544443266954,82.00954521386275,81.26507008235372,80.54306727514496,79.8239122215821,79.1085716598709,78.3957467933035,77.68730874886774,77.00641824605925,76.33907257733868,75.70155151051432,75.06132679366681,74.42720668348046,73.77065201527316,73.11232033572942,72.41202491380174,71.68781219463412,70.87198863140668,70.1374921390303,69.31960610496036,68.49293336082546,67.63884151740211,66.83293714364467,66.03692291142772,65.27295679859351,64.53293911223062,63.842035128473675,63.1798119108081,62.552492083688016,61.947509729167784,61.35236465135903,60.75274035414356,60.15312682854566,59.54650877335971,58.95092776518273,58.361086339333724,57.78864378676169,57.29599505728459,56.78221671742926,56.27753623259801,55.76297854471996,55.2389647475526,54.69247231682613,54.12139864301813,53.52571394059835,52.914715034969454,52.30138570375439,51.67515075409518,51.04601015999416,50.408342964137184,49.77167845453664,49.122111354087615,48.479513645964744,47.83378374224846,47.20139805928363,46.565223695982645,45.993457259696704,45.39535446427031,44.80784505090873,44.18970440507706,43.573091545053906,42.960405360441314,42.347570639001184,41.73655288687824,41.13051342268125,40.518811041236795,39.898534799767944,39.27465015641614,38.66020848427985,38.06362815758205,37.48320090006989,36.92687242999335,36.38847697605138,35.85681278298671,35.31127180809784,34.82000401910848,34.31120678957217,33.81331448532121,33.31107288625907,32.81289796361059,32.32513041656471,31.845039636563758,31.347060545767025,30.859033060916797,30.379815502012253,29.912881841767547,29.45505396675766,29.009362845123533,28.570319980280644,28.100733267720223,27.70197485546114,27.278257958573064,26.850409338462274,26.394323002552436,25.97031040548663,25.533821205076308,25.09914511497702,24.670745000145047,24.230158700380287,23.790086033160005,23.330420647508603,22.87819490592618,22.39131657732734,21.89376522364137,21.379824715747432,20.86361346907262,20.330145231629576,19.809370185230097,19.267352547511614,18.81447849909391,18.338800033583937,17.885708148723847,17.429747832516583,17.026801752506017,16.61566073031473,16.22122123193611,15.841601895064967,15.483997585475752,15.144734611849001,14.830541791611875,14.540656220057706,14.285043599822504,14.058647511123151,13.867566903808292,13.717174036903394,13.604982173880998,13.528052694145641,13.48966616718759,13.487975636249217,13.512739440009756,13.560817069111561,13.626785591121932,13.696994319057742,13.768764721002428,13.839374666737093,13.89785049453589,13.950903505949446,13.998364216645642,14.042056213234313,14.079129021504366,14.115987448119506,14.15279381635651,14.19137455044368,14.231406929990463,14.269654540033013,14.302215087491115,14.32612957540563,14.33573914445776,14.336396315922741,14.326310714179478,14.30662579137569,14.276990104571931,14.23614607685715,14.186562908173308,14.129884768651387,14.069563513928655,14.007763667646765,13.94626186783868,13.886795893441066,13.827281675916229,13.76858914130175,13.709680176949474,13.652644312134147,13.596126110200005,13.53954057923396,13.480262184320178,13.429361441681893,13.374730829322512,13.320933203570089,13.268265811137963,13.221046933922691,13.177867358929456,13.140005017668532,13.10778801667335,13.084105334597643,13.070609677722098,13.067540141267015,13.072552300823519,13.085756142487538,13.105228821881813,13.12894954463197,13.15375212193015,13.180229167954117,13.207651302582027,13.23716262658108,13.26313871352273,13.293231739274923,13.323464433144286,13.353723518722171,13.38183857551187,13.407415231433287,13.42975722504413,13.451189770231343,13.47236575489443,13.495510182171216,13.52608346168806,13.57554812778305,13.65597148452856,13.77937713816945,13.947306493951167,14.153938505373155,14.380421224850691,14.61459059095309,14.860140711342462,15.093027318869721,15.357250716687373,15.6378445513515,15.91632894598277,16.200391047512323,16.49580761915025,16.80398211388441,17.143423849934482,17.502693467378826,17.87703192923955,18.26396081365661,18.666188180916485,19.083610933084422,19.51720934497812,19.96734256377644,20.433731716996096,20.916044282091416,21.419167562482254,21.96111053247073,22.48652161758284,23.045775448929103,23.626085541509845,24.224302582330747,24.843446163198124,25.493282035472856,26.180351618382133,26.88784315756105,27.630629860025486,28.373970294809173,29.132134321230456,29.901652574042956,30.685595908600263,31.473220293600278,32.337477908774716,33.0997231510297,33.946012663890414,34.80532619354132,35.71364662665553,36.571240490013096,37.48549752092464,38.406823369495406,39.34108521903955,40.28143392457725,41.229775325603455,42.162577745617,43.111615663826214,44.04555513723093,44.99109717289699,45.91376394204774,46.83092550794362,47.752129901331145,48.65866041848801,49.61723981243413,50.436451044904885,51.31898102905848,52.19087860220118,53.063665302694176,53.879999711074326,54.712091253438246,55.53614323816726,56.353423769796834,57.160302915921626,57.972334217393396,58.774143987057826,59.56505320955894,60.35753503058837,61.137794340615876,61.91031456948318,62.67508619405132,63.42951915969143,64.19394219584089,65.01378290524751,65.72035573649681,66.48668324494533,67.23781691043632,68.01288116033895,68.72859713064663,69.46578170367422,70.19316599904934,70.89934871326645,71.6169258681521,72.33377148658514,73.05788366032158,73.78577825829186,74.53275881175296,75.2795621752179,76.04672514905539,76.80192270247517,77.57300623091628,78.34585318015354,79.17581613578733,79.92102305628393,80.72227822764373,81.55315517908365,82.40232700207471,83.22255621143584,84.08639730238129,84.95768682067255,85.83398519523291,86.72842617797302,87.61344007571769,88.50507959762473,89.38165278301295,90.23720572970818,91.07955657543339,91.89387628121291,92.6583140401887,93.38651476729076,94.0657108434768,94.72238222206232,95.21862967375154,95.66994571572562,96.01541704998996,96.26638520819664,96.39184317532337,96.41249474604524,96.33444425435218,96.18141507304777,95.97752458164025,95.75215874368928,95.52348944507847,95.3232993840952,95.1498328750721,95.0163023916853,94.92378218676998,94.87989088318271,94.87671543361526,94.91226396546541,94.98758452960918,95.082897576839,95.20114816929637,95.3291956494739,95.45610787906409,95.56578137072206,95.64706646927485,95.68585851018128,95.66357924567326,95.56968690387927,95.39181632646894,95.11611516667942,94.7385092010808,94.25635779075502,93.66924559166723,92.96664359195027,92.16439841877231,91.27099089587793,90.30556581557057,89.21631994659434,88.18632742227658,87.07791796529281,85.95330288956139,84.84217225334815,83.77399506385362,82.72885286332709,81.73281918831337,80.8210232296883,79.99629637972112,79.2710514887143,78.6472636932817,78.1146931482229,77.63611361604008,77.1848908109502,76.74271782647344,76.30963690531296,75.84580261545818,75.34205349670547,74.7861061307679,74.24504633638112,73.63529056634866,72.99342075303568,72.3251535381674,71.64653854682324,70.94963551472989,70.23341912801406,69.49641303009318,68.73529766724265,67.93310139852638,67.13517768867996,66.32746649864035,65.56688293116584,64.85055928166634,64.19033298828846,63.56012393517509,62.93806832772178,62.30867296269923,61.65975621913893,61.05977490379496,60.43906964795398,59.82847148364948,59.22430553415699,58.63104459483095,58.041239577295286,57.44552441697972,56.83722042608793,56.2168725547143,55.58911387049988,54.9545313514534,54.33590412277946,53.70437075861138,53.07049388589355,52.381510473019524,51.7946987566792,51.15822559196601,50.519297025409486,49.846891931994044,49.219982800353016,48.563297977031965,47.9049071176533,47.238236464390305,46.556023859865064,45.87294555789802,45.1896517020621,44.5122262015736,43.831158602774494,43.15528684646813,42.49191997132929,41.83317993394079,41.1694028204046,40.51527818435883,39.82096513023613,39.22782276280589,38.58862075714801,37.94956894545534,37.288029191643595,36.67088841794636,36.04382164187679,35.40852454465319,34.7848776424011,34.15852668050794,33.53674528771112,32.908888161487035,32.28886824300411,31.67572786804498,31.073451649678915,30.482306215510977,29.91309736967275,29.353685587205383,28.805759873200476,28.226978843750658,27.73542262277353,27.21008982925195,26.69007081890851,26.1602418868193,25.67127108298986,25.17615097749353,24.68789307052958,24.20736736218837,23.737028490663935,23.28173412854983,22.844512689274552,22.429581177324415,22.023014061960808,21.62498177824591,21.225794025063234,20.81554733899078,20.399096345776485,19.977208569909504,19.527552816164857,19.131843911981843,18.710272165969492,18.299408337379433,17.88304196402169,17.49285250536995,17.09988588709501,16.7210739045755,16.349994747253163,15.995642694174913,15.660367020831863,15.342619862943105,15.04668866496447,14.776508320598063,14.532208357837611,14.308692397485686,14.117154991077724,13.9458131340868,13.803064549565894,13.670438392520866,13.575527152713741,13.492321398843583,13.427564245704886,13.376920732162073,13.3415962212352,13.31753766713055,13.302837938084249,13.294042797098928,13.290893954016688,13.292310700930223,13.297257055653459,13.30306029478083,13.310050981192141,13.317393758957868,13.324188786763344,13.329669804119641,13.333093292884511,13.333571037680926,13.330976965816605,13.325184765906961,13.316172149544387,13.304083938891266,13.289071242719492,13.272840303375782,13.255499834720428,13.238282288264157,13.222119006345713,13.205953581491784,13.18937245159843,13.171523110237937,13.15218885103986,13.12565311422113,13.095081414699422,13.060732448781078,13.023509136943895,12.984945145601756,12.946206995914833,12.907691229535178,12.87413750326176,12.84115265429628,12.811014265832856,12.784360175893541,12.761465478867649,12.74329066424612,12.73005547110828,12.721678587358035,12.717724720566117,12.717005748607384,12.718798702731968,12.72217738160964,12.728192003502047,12.736890929694809,12.74749226871864,12.759915953948287,12.774703072594274,12.79231071504257,12.816065972913348,12.843354510916802,12.882195144559661,12.935690530476624,13.007174927002753,13.10451207582498,13.233136128079998,13.394538707991403,13.58556329964156,13.79446980246956,14.016282310470695,14.237970130141239,14.463516744633795,14.700566431890447,14.945821994984136,15.195594510720959,15.455630841862643,15.731567078377855,16.02093296566557,16.340820334146223,16.654189459437855,16.99207874658045,17.347626105680835,17.70764402696383,18.07924173214343,18.457524924767103,18.852322376840462,19.262306694267316,19.691800833005203,20.14221897761957,20.613452601605793,21.103555421347224,21.618867951597327,22.14586489901345,22.73761155161223,23.250693802170325,23.826630150839634,24.410713068000096,25.045255982124626,25.654984369488997,26.30965327867697,26.985198802525424,27.68078440676633,28.391075793446767,29.110072161965064,29.848810787280282,30.58947113644907,31.348300982062504,32.106663630802664,32.883149564112955,33.661488660371255,34.45828399476514,35.25905676854594,36.12688941160736,36.88196932661389,37.708661854118525,38.53104321424224,39.394280381544384,40.20399683265207,41.05173769387741,41.89704844161659,42.74085928675052,43.591119324996015,44.447298184294596,45.29869728228263,46.15045677965519,47.00081726941545,47.8437109282482,48.69163188621632,49.5282160018511,50.358613371574585,51.18727112148747,52.05628547547388,52.80761386162401,53.606451986606174,54.407683547650585,55.21715353698692,55.983475258590616,56.76355213803072,57.53842762111709,58.30663384694717,59.06898691026914,59.82475997973337,60.56688697872677,61.3106097308587,62.043530904739626,62.76926290687942,63.486255297343654,64.2122275052002,64.93710982421864,65.66422010460472,66.4390658835674,67.11109982570542,67.83362925171821,68.54610298299342,69.26033431128884,69.95409278189784,70.6510106116327,71.33863297856566,72.01029375902125,72.66785042033823,73.31020668157183,73.95356881146594,74.57252368667487,75.19733032989508,75.81485842687836,76.44482946362159,77.07827865167286,77.71431451561267,78.35751287809632,79.0533200586392,79.68117893053723,80.37550165731753,81.07800842573343,81.81721692936361,82.53831982326233,83.28267739293385,84.03541537807122,84.79567789920888,85.56170738470071,86.332829319292,87.11077109705619,87.8820130079753,88.65670706269879,89.42911418038436,90.1982109032996,90.96771257482123,91.73939153003991,92.5019323957027,93.3078508859691,94.02730669628862,94.7813442318645,95.50910051402488,96.21267685789098,96.85348991511447,97.43739097546398,97.93558478450726,98.32422289288894,98.59794682938069,98.75169874374487,98.78245533073819,98.70588964971424,98.53661034565684,98.30096707177957,98.02971892649586,97.75544971067372,97.50109862695027,97.2838125667006,97.12016998609992,97.02836060599456,96.99608421241493,97.0251420338151,97.11306060216963,97.25017214969417,97.43054533407415,97.6470129054105,97.88813311533302,98.14900817155717,98.40836692738863,98.66231552020766,98.8796609733584,99.06050437292859,99.1850047064871,99.25075270068128,99.23864162809284,99.14912774617427,98.9814556924879,98.72689611250331,98.43563424749658,98.06839455125245,97.66158054643002,97.21592329415145,96.7525198709535,96.26863976918447,95.78102599104915,95.28274319120426,94.77938155080231,94.26697455434969,93.7461369218084,93.21781423387846,92.67408919315713,92.10441043128515,91.43784171899775,90.85649499454551,90.19701774512056,89.48634842978512,88.70882763970828,87.93008906341178,87.08872998773145,86.19344337245174,85.25203138861868,84.26795443610986,83.2483804889922,82.1969619525182,81.14268425580316,80.06863592505469,78.9789895160492,77.9298740465186,76.95946077877568,76.05344148717062,75.21866330820616,74.36250106460413,73.64349118849866,72.87639040252469,72.10884050063753,71.3240163923447,70.58304711048666,69.8438950090099,69.13295049005464,68.41593935585243,67.71491376258342,67.0130026468315,66.30122656858708,65.55124495754379,64.78534695575857,63.991193663868934,63.208632273369425,62.404136393706054,61.63538291876062,60.90615228587211,60.19139221044529,59.57989507533423,58.92920672914487,58.26277959663416,57.573404643068294,56.88094544535007,56.163406462447355,55.42116544961057,54.680383190659754,53.93042548826578,53.18266593791339,52.422238883820896,51.666260813411334,50.89853882017242,50.12221211989578,49.34064996694464,48.55811931475007,47.77794418906596,46.99956241482956,46.17483091958329,45.43298324780467,44.64101326424003,43.85346296307694,43.06949687064105,42.2827757878172,41.4946398421169,40.72311018793769,39.95821233363205,39.18778174045884,38.43383822263855,37.692165480212154,36.95768635979449,36.23433040867438,35.50798049437641,34.7882706986867,34.082252966241576,33.37337933564619,32.68213861374903,31.97524802956579,31.34035215775761,30.69152081364204,30.05433892810892,29.4269756594974,28.813848753729808,28.199176952417858,27.59972759478968,27.01024876275362,26.426640070625663,25.8510659544183,25.306980360399393,24.77044023785126,24.247370352699672,23.72078907123435,23.18297293430084,22.722857376644193,22.247822597436038,21.77081754660959,21.29105659563966,20.844881650135303,20.38206690095413,19.91577823371569,19.45048729193328,18.98441776442577,18.533547045850344,18.093825903781802,17.683746379933858,17.290311915427647,16.91820707415543,16.559134516474312,16.21719566583664,15.878068747814092,15.557247194999995,15.218055728104884,14.940622341166815,14.65627880239473,14.397579705683672,14.15342957773932,13.949430296624719,13.76720865685369,13.613299656550346,13.491139509161957,13.401397256302765,13.341880746564657,13.312780522048412,13.310135876014355,13.327961661196904,13.360629649536103,13.403566476586269,13.449195042345195,13.495851659488517,13.53994890935765,13.579960877205336,13.606506511459068,13.625358282216023,13.633854144827419,13.633574345870102,13.628595910104627,13.622823758442397,13.618757762377843,13.618423089674742,13.620238375308652,13.622147177363896,13.622114920719941,13.619070660337455,13.61227945960093,13.601151080082023,13.585602826231609,13.566030712639675,13.54223262709363,13.515417565304569,13.485069223406011,13.455281684959596,13.420053694603933,13.381562224868299,13.33922703685925,13.297625780242239,13.256506893539603,13.219166536584257,13.189187116088295,13.168613938041512,13.159522531852097,13.165257862217512,13.186908032869951,13.229439593057421,13.298185333835205,13.403513155439578,13.560955037557234,13.769921285285212,14.023817475009832,14.301572146003242,14.551775053714493,14.80584270474434,15.046371763636698,15.290431341788254,15.535523141566626,15.79631758621078,16.083894115513615,16.395035126030344,16.727153694584935,17.079735843949514,17.449594631391083,17.83152435812235,18.219734654144055,18.618278270892944,19.02943826778906,19.451644158193215,19.898781929301784,20.36634834570868,20.88583448754578,21.378557292989914,21.925791984942844,22.49274162875944,23.086876281645498,23.686304819846153,24.312284885169202,24.954871770552668,25.626832831717152,26.327247872843063,27.051580226886795,27.792275215656296,28.54647664261328,29.303135957571204,30.069329552874468,30.902817012207038,31.62021612335776,32.40357131622117,33.205380939484435,34.063467715712335,34.86796511273737,35.708731485873635,36.56365136176435,37.42835405645036,38.29959657256869,39.180325396204125,40.053785111747,40.93162499263089,41.82172842306877,42.71306115237169,43.59453550112854,44.47470845591272,45.363458675345136,46.2495811569056,47.17786049129542,47.994974937494284,48.865560806481284,49.738389089013054,50.62339895690332,51.458661905485215,52.309891756645044,53.177161026438846,54.01166960299704,54.850510479386685,55.683090811242124,56.51351524118679,57.31947407260504,58.13145746124628,58.929419581377246,59.72770251580931,60.50037521462411,61.273052999276366,62.041379679104196,62.85720078080126,63.553571196887575,64.31289282284123,65.05402553578259,65.81718681045845,66.53236691686293,67.27475468417222,68.00999323716577,68.73958763427909,69.47034393173189,70.1955388314196,70.90260861156304,71.59104696022939,72.26069039824694,72.92935002939956,73.57883517023006,74.21312947492771,74.84233525502081,75.47967170149086,76.15805534150967,76.75440887871693,77.39360198273549,78.03999341804774,78.70292116814338,79.35154101195265,80.02983774830241,80.7271151867138,81.41632678796633,82.1257515706038,82.83202092827608,83.55169253944173,84.26877191560344,85.00021062624789,85.72835349203328,86.47092919486155,87.21328451791086,87.95789473127404,88.69648344328883,89.47476098674906,90.16540599295429,90.87326891080046,91.56204651410293,92.24068124660235,92.87793272304042,93.50438997591448,94.10873490252253,94.66398739735479,95.16175618847808,95.59337080414728,95.93387011057351,96.16917663796025,96.30184522257943,96.32834463108108,96.25839590910853,96.11473861152582,95.89862113054438,95.63771731047777,95.3548162950356,95.09203156930984,94.84309847452585,94.62649585034647,94.46215358339781,94.34318970679955,94.2686924940131,94.23751655102883,94.24720265699611,94.29151579232375,94.36260802019227,94.4558981093933,94.55870567154369,94.66529845503773,94.76695450971273,94.85664776944796,94.90845223000368,94.92843022595805,94.9014295565656,94.81931296273736,94.68702408128551,94.49242114086584,94.2416322287325,93.9416385593381,93.59928991428666,93.21624486174365,92.79089896574295,92.30755066252745,91.77679659545099,91.19429349181591,90.5446349134464,89.83474796589556,89.06855292482493,88.24001513434389,87.29572518412566,86.44396919223055,85.48627326459228,84.51532622814722,83.51937686852652,82.55749222710085,81.58973053730696,80.6132706876143,79.65127905104403,78.6907683656026,77.7412593124085,76.81883097285215,75.93881110004627,75.09232513026734,74.29056917481526,73.49627582599827,72.72771246122706,71.95045939084063,71.16921099206549,70.32136838942174,69.60628439115784,68.8874554484183,68.25088905225121,67.64553627643818,67.09229639626314,66.51721910072474,65.89740087269365,65.22544794715083,64.49979946933335,63.75205441611104,63.00667940030136,62.29194006695955,61.60393962965468,60.948946880925945,60.31101467299681,59.70483767303086,59.1112964676898,58.54263406016288,57.94065424599001,57.418213741206166,56.83465936950683,56.23813335775749,55.60088947747401,54.97834731474723,54.312640837954426,53.64952289793791,52.97772756632083,52.308658568798585,51.639328020947815,50.98080735375576,50.315993633273045,49.64945854559451,48.97420860659092,48.29976961781121,47.62681229355262,46.959786364922735,46.284947395791534,45.58378080920042,44.94121551158487,44.2689562675058,43.588340596840766,42.92231453213314,42.25736973169983,41.59380732678867,40.92081281034551,40.2668304064953,39.60363284672921,38.94525505316818,38.2768928558899,37.624791181836365,36.964480612139205,36.32180661714958,35.68891617468409,35.08340995516154,34.465613268167814,33.860372747058776,33.22471401076158,32.660451275721485,32.06128234748347,31.472842696804754,30.87654792175245,30.317004286069533,29.75444301755908,29.204397416382594,28.66119164507811,28.12818527920484,27.59353700213783,27.06647084499645,26.54636893106501,26.02584584958671,25.517563765271593,24.963837303908644,24.51352864088223,24.02744272484188,23.544335524397916,23.051097495513524,22.61714801485461,22.165674873328303,21.71919284809545,21.26861979739855,20.8304620409284,20.387678286871356,19.94467820354186,19.50267103407733,19.06180028340127,18.634163850839222,18.202556569521608,17.78135493240257,17.365481137163524,16.95860832491004,16.517510296148842,16.152335744497776,15.758412032271208,15.385955459691905,15.015420777010165,14.700242121704322,14.393821406844301,14.121193922890948,13.877015634541987,13.667005222089708,13.49405223256545,13.354104194622929,13.247752078488128,13.168901296747059,13.114964816287717,13.07891462286789,13.0560552339285,13.044113881374107,13.041221142439287,13.05078636980109,13.061581506723304,13.073429630588278,13.08414502552761,13.092667749133174,13.0993343726984,13.107114208523589,13.11793113685374,13.131485573844436,13.147458438691132,13.163065759180476,13.175840602294576,13.185084573836201,13.18968889716932,13.189586922471227,13.185510292848058,13.177656105112613,13.165807500807905,13.14962167574477,13.1290718128868,13.108785764270957,13.088315742009074,13.069955919032852,13.055206137996432,13.040721996327335,13.022072260222863,12.997586876615037,12.9647197545048,12.92485118795632,12.878818316778277,12.82856407883837,12.777118838663908,12.727259447096975,12.682343225006292,12.644830344423536,12.615975410606712,12.595636309200025,12.582954245361606,12.57451158161043,12.570566981460141,12.566937028995156,12.563119083527237,12.5577319599371,12.554156958701766,12.553577791015647,12.557243911017542,12.566226154686293,12.58443273197959,12.615724179717404,12.658596210341646,12.711299322813112,12.781644114101633,12.879655635757276,13.011790771158639,13.18261683120672,13.388730167554494,13.623568880203019,13.876484556142946,14.09544990554917,14.316414979154775,14.533995582558958,14.746797126296578,14.954970988733209,15.175282118921677,15.420596674764335,15.693605705278564,15.991969313724526,16.30387655117858,16.63985076816935,16.983114067870822,17.337363878299726,17.695412387845206,18.070941003190786,18.451561993278695,18.84388504115393,19.244237375742742,19.698127716336934,20.111616423999905,20.568457565158813,21.03994339562387,21.547523941126027,22.050521943715374,22.5888058766841,23.14116714744195,23.703454738290734,24.288775362544655,24.90061425047248,25.532561591724505,26.188822008711167,26.85798778067764,27.549487985247655,28.247449745312206,28.970694341451697,29.70004881835201,30.450863638670544,31.245842502445132,31.969005777322366,32.749500067149086,33.53664326052129,34.33037573179136,35.11798448061391,35.92432397043384,36.746017307722234,37.575637819573664,38.41876002402003,39.27747221805936,40.150874344195806,41.03429267285422,41.93668110727889,42.83444190919545,43.74535507412037,44.647274823572324,45.552901531759126,46.45509276246937,47.398495792487594,48.24121220031873,49.12415027022368,50.00127632932949,50.887426798965166,51.7414732885216,52.5949454159665,53.44685228923656,54.29507489939552,55.1249600156284,55.95099489523063,56.772990314678694,57.575759191658825,58.375574686832685,59.1722580986973,59.95172344636842,60.73186211310696,61.49463710572408,62.260599625751965,63.03906460164865,63.768311247499206,64.52105551818964,65.27520098260788,66.03005506463582,66.78704992477957,67.56039431276852,68.32719351011175,69.10391179685696,69.89344568796643,70.68134421497508,71.48577748273598,72.26884855604969,73.03982699801082,73.78771862129948,74.5716236492843,75.20658485734332,75.89075092060331,76.54722317420338,77.20293345325703,77.81328701529787,78.42058986002252,79.02672413357207,79.64506948008018,80.26657154131031,80.90403683697184,81.55626839710254,82.20837008851053,82.86786056745092,83.5266205421914,84.19008253364056,84.84248710121217,85.48689281722731,86.13069819820652,86.81759578214054,87.39955166455185,88.02849258715963,88.64315641001983,89.26431183571877,89.83258095732192,90.40378706273316,90.94675949977139,91.47094426252433,91.97994645877553,92.46551739084505,92.94541224481455,93.41797243736069,93.87972614398537,94.33778445905237,94.78736220018352,95.20757822180117,95.60876351163947,95.9723310059788,96.3116144883828,96.56566704242132,96.78910850833529,96.96312239180274,97.09287483799922,97.17219830286449,97.21310183590688,97.2190321100412,97.19866615962555,97.15640150207584,97.09982725011294,97.03588367097322,96.97498676111437,96.91874521789308,96.87345031661981,96.84155376154821,96.82574813236745,96.82428968124128,96.83365771010399,96.85076690611214,96.86908613955491,96.88619032378462,96.89906571922462,96.90460011733609,96.90289324895546,96.89143354493669,96.86593453879142,96.82012763508047,96.75383911833354,96.66347502414,96.54672321887143,96.4040657771302,96.23388045380483,96.0343494996267,95.80970246384105,95.55951862955358,95.28820341728124,94.97584343954662,94.63330402939296,94.30114739694442,93.93847331936954,93.55149063010236,93.1326435885406,92.69171598406118,92.20261462698295,91.66312413271342,91.08381330342819,90.44996835230744,89.75674469856305,89.00427907213798,88.19547209955432,87.3370355628194,86.41643177082264,85.42896796637041,84.41826021638987,83.36808627067778,82.30431485657643,81.1572342756343,80.15816707505846,79.11992231830179,78.12649729209902,77.16990683301366,76.28711182126861,75.472144619195,74.74754902854986,74.1020445321222,73.52767885127479,73.00741270262591,72.50013863334773,71.9867603751799,71.4324843201463,70.84112392193285,70.21033279925149,69.54953901692052,68.87378740676036,68.1965949825776,67.48202856635184,66.80538895741836,66.08522207593285,65.33148872801563,64.56608160508591,63.79882497921845,63.057526556128984,62.35778985858137,61.717810165911516,61.1262042539101,60.558083591985266,59.98767501079543,59.40179013924732,58.779649995036316,58.14290221304374,57.43334167561624,56.84022865797099,56.1830638233996,55.517534380520004,54.81530447238675,54.16698552646184,53.487236238416536,52.817355413473294,52.15421690678551,51.49563330157709,50.84203508336336,50.1898136051581,49.53462630724482,48.87621672214284,48.1988575830787,47.514578685280824,46.83494061461279,46.14780476095533,45.46348697469811,44.72988634258359,44.095553777015006,43.42247610617005,42.74188898289534,42.044991314132375,41.376697438079795,40.69532734249412,40.00542905162446,39.31818772283535,38.632573352467546,37.94741347250882,37.28016416044318,36.62680161934555,35.993582360871194,35.37090457606322,34.74724738428767,34.14269952436403,33.53814279869604,32.92637897711471,32.28314717747942,31.725545281633135,31.132160192441322,30.546503350981915,29.965453246581944,29.42393923645336,28.87730741289896,28.335065221332655,27.790051537814705,27.24625339125429,26.70497520875659,26.164922994297378,25.640509878567517,25.114476499763544,24.613435451588575,24.121559836901394,23.658621783836843,23.202231700189504,22.753941002152068,22.276738583033794,21.86456115028421,21.40654356778695,20.955787851597677,20.48527793155236,20.03407124824203,19.56875124275031,19.111573541255584,18.65615495569158,18.21049043380917,17.76569404410278,17.340671689453448,16.918405567871098,16.512377815944436,16.122685450636894,15.754733153954549,15.408783741344806,15.086056715350995,14.790977770104535,14.515249885648553,14.294348822407526,14.086126725635836,13.90502978806138,13.754717511902081,13.632468044942431,13.531295400227794,13.451641204038092,13.394251883044824,13.35458832211238,13.33155495797907,13.321774796795028,13.321807942998184,13.329451538266452,13.342349565247867,13.359633962613906,13.377948599029581,13.397873098801385,13.417313656208744,13.435991044595909,13.449426012537673,13.460234273319166,13.466252526932001,13.467608267768325,13.466240414824316,13.464017418563037,13.462651139562636,13.46217309972744,13.462454917361326,13.462639027090392,13.460603306838225,13.4566133239145,13.44883081921379,13.436436074258577,13.418902595288062,13.400647512966117,13.377698905762141,13.353266059469492,13.328363436690747,13.307031112377416,13.285803394045265,13.26569137032745,13.24701998788952,13.228654803189206,13.209942945842876,13.191464538195268,13.174787549753091,13.159499865229076,13.147519158814548,13.140220384654512,13.141558728166192,13.15485716674726,13.182313317277352,13.225134513472318,13.271901317165044,13.336624194599695,13.42433811043585,13.55082885754462,13.708264347754536,13.913944557008996,14.149048210536318,14.39755727801823,14.644112386377161,14.878757134814938,15.098978792124562,15.308888366348274,15.516153539015418,15.740644316750982,15.988027537995597,16.273650321024054,16.577030261567163,16.89376883447185,17.242097341589655,17.54806985922284,17.889882020690944,18.24134997064089,18.61488149963874,18.973582586963857,19.358684070971783,19.75247892884009,20.168574319671045,20.606873342611014,21.062113570335192,21.53767318706327,22.03957377014509,22.560977757264247,23.10812438149436,23.682731949775814,24.26647192003891,24.874464744796644,25.504917126094167,26.224154719175136,26.855122879176044,27.564895074051556,28.279337199923862,29.014972979393665,29.721178933205625,30.450081945964605,31.192523025525684,31.933366912742887,32.71004175055927,33.49762038072358,34.30057146097928,35.12391349331423,35.96444880790025,36.823923048794114,37.67438667612665,38.52915184237046,39.401338536260205,40.26478429703122,41.18596191573341,41.99326965571119,42.868840626100855,43.73491428696292,44.62611112738031,45.46835832903768,46.34177708850175,47.19587355830759,48.05561296000316,48.9014023008062,49.75455340993713,50.60008387778517,51.43323150993151,52.274249716248455,53.12343860805148,53.95465391880192,54.78580638202002,55.608725061024955,56.43811417250409,57.30678482051788,58.06606848167949,58.869780348690526,59.67161553810264,60.46556198085952,61.213467914473476,61.97873184564563,62.75071611055521,63.51094423619589,64.2823038757651,65.05621718742555,65.84953289412762,66.63301691607377,67.41746157394363,68.194938371315,68.96577084933213,69.72491673429626,70.49024281959102,71.24842732987895,72.06764550200124,72.77485708588614,73.54869653675144,74.3102336084623,75.10547201035067,75.86334980539856,76.63175546857975,77.40028507695014,78.16987341312378,78.92465606437513,79.68263039690939,80.42252376739299,81.1624806709327,81.91892328893218,82.68118179306362,83.4514508336453,84.23983513931702,85.0417649719446,85.85738044955008,86.72788011010364,87.52761527503138,88.37807994063553,89.2421649530069,90.10977048202474,90.97814161758212,91.8560636600711,92.73958390953746,93.60246930698823,94.44731468020052,95.27351066080591,96.05438744383903,96.7472102945352,97.3673292916477,97.8784970240114,98.27545529340267,98.52837674331064,98.6535037771663,98.6460191588141,98.52441232241169,98.32015859102526,98.04633969050931,97.74266660287306,97.44121943987754,97.18595129886626,96.98353443624761,96.85539364455347,96.80746907354003,96.83462873136166,96.93145326900942,97.09432391092726,97.31432784034963,97.58591786217191,97.89134897954162,98.23204810746665,98.57947581039465,98.92726624330506,99.25876881104217,99.56808063635573,99.80907920396123,100.00667407458643,100.14480173212758,100.21808667562283,100.22534729543003,100.16821325658803,100.04954670036973,99.87198596515324,99.644489931923,99.37905955877108,99.07408870692907,98.7464528512807,98.39672844232247,98.04007792228806,97.65071853447215,97.32342370802452,96.96794083715633,96.62518995493512,96.26465012749105,95.94524032093385,95.60928968053234,95.27015338774551,94.92739800535513,94.57483601452334,94.21441673921024,93.83837761167472,93.43437390044174,93.00396808976808,92.55233690848752,92.06574082787657,91.52944863192538,90.94080907380126,90.29882784482457,89.55169913218305,88.84814257315489,88.02556438605077,87.15062737543631,86.20826542024821,85.3142685570942,84.39949819838861,83.50810457596492,82.64974171046134,81.82503337176824,81.02285434323343,80.24179128583125,79.48247294631658,78.7170461526347,77.9446172538521,77.186308702813,76.45876885963148,75.7885912004132,75.17159711799398,74.56986484872967,74.06272309830968,73.52161395972618,72.94436812681954,72.31349308644018,71.65078500603224,70.93165753925248,70.1668982648006,69.37943247259244,68.56348471844586,67.74438820665756,66.92301966706623,66.13318399832774,65.36779142584018,64.64903231354096,63.97293364688807,63.3460590621272,62.73365124963386,62.145405622247225,61.49953036997822,60.94145613397289,60.31096775781132,59.67952209916477,59.02678989612629,58.40635483387096,57.74829813427296,57.08680456492749,56.41717123028306,55.74953263875248,55.069449081446805,54.39597540152477,53.72553881240828,53.043803502148414,52.35104282902947,51.661864467831094,50.963192429757775,50.2569925076213,49.54567351971338,48.786774520792015,48.11951490228394,47.4224193818123,46.72778211019249,46.02651318062673,45.3562556617465,44.66030186388858,43.950053684100695,43.23874873738659,42.51656364833233,41.78631642684719,41.04098814755432,40.30734132735299,39.579655816207364,38.863014972020345,38.145790195700876,37.443654527797115,36.759175903467245,36.08443624429274,35.39007415077131,34.79317666111937,34.16700499484654,33.55219132339219,32.92598919111347,32.332465194096095,31.730471705906353,31.130753919241595,30.53890641777203,29.962095467432242,29.384568490798085,28.823603557161203,28.25667670837558,27.69713182010177,27.145702604669214,26.596311250057628,26.05238591828743,25.522095767853276,24.997128023751678,24.45808703226751,23.98884987184083,23.50637678567597,23.032298568436914,22.561501985977056,22.112847119696717,21.66273348455375,21.214369912954115,20.77371732768834,20.328456099405884,19.88970335948049,19.448492342069876,19.016713372206638,18.584922700517108,18.162449381715188,17.736796115212663,17.322698227967077,16.911356440226932,16.50295971212848,16.090611298386445,15.73751688991715,15.378858197414413,15.042329994710945,14.719052117130918,14.432322752474402,14.159462711934877,13.912716222782823,13.686539665999574,13.48902596416028,13.31682701780492,13.176049431007067,13.068081305520437,12.994114277957891,12.953875638585554,12.943901526556525,12.959300247127697,12.99371545788755,13.042059800607895,13.103240549949808,13.1640954372803,13.23044201317736,13.294121234108252,13.352018140606674,13.400957752155167,13.440208664085178,13.470011258441817,13.490565513436422,13.503785282946927,13.510841792809652,13.511280086614958,13.506026105055055,13.496319877389913,13.482702866727603,13.466909001334187,13.449744201514061,13.430703061219265,13.410195888197855,13.387473727783277,13.364948508043296,13.339739515343325,13.313656128901767,13.287477358706381,13.260393496151782,13.23273970049615,13.20257344399633,13.171165335971937,13.137204402788576,13.102408786744613,13.066214764900206,13.032150306160597,13.00346834866869,12.98353943856216,12.977636754633739,12.99255384660224,13.031778350406162,13.095612738753488,13.191589981321371,13.31121524785061,13.484710760923452,13.697763954974397,13.947518795561034,14.201589384235449,14.449660589305434,14.669051126189027,14.856028108019537,15.02621872663993,15.198828992027597,15.381918762589784,15.599338257481456,15.859400883555635,16.155615670257735,16.506226328402818,16.809447922152994,17.143682674287653,17.474202078534887,17.823865796215816,18.15744355181249,18.522810403541847,18.90461124481452,19.296758696416937,19.70169809787678,20.126626404433672,20.56755499878828,21.020496859647775,21.503264839213372,21.996050401557582,22.51663689554807,23.047394806731187,23.604258600758417,24.180238056780116,24.8220073339782,25.380595779681066,26.00549258197801,26.646057235572073,27.328545578156696,27.967714152876866,28.650251901039702,29.33368094511309,30.044549084040224,30.76917681185435,31.512635062235127,32.27437868315546,33.05639941234702,33.848412816225206,34.656504028066756,35.482497589789595,36.30095743670143,37.12380765041836,37.955219294331044,38.85749238955506,39.62923422039024,40.46278624959111,41.310608242153286,42.19161662484225,43.012520984354566,43.8770194213141,44.73368328782538,45.59743050470501,46.46622251448412,47.32505364351905,48.19364976083834,49.052163224254436,49.91596537616654,50.77358896126946,51.63822310376294,52.48770557656025,53.34126954307359,54.177299117731465,55.07355775153018,55.83828076748944,56.651504001689425,57.450758643492364,58.27630628437245,59.04221723808321,59.838663079813934,60.62744176123979,61.414385412162666,62.2002884972871,62.97917408810915,63.75967780374833,64.54313917262796,65.31963784125293,66.09381458934173,66.86100578086793,67.63782323293553,68.39416789797897,69.14038518035949,69.93633118891778,70.63139537244852,71.38515568461126,72.14530287737801,72.94212568636591,73.70976180235975,74.49843734271194,75.29573439819264,76.07312206106933,76.84690054444873,77.59428511521737,78.32869998548402,79.04275759149309,79.75622528879917,80.44701748116161,81.1442553555265,81.82752790225994,82.51717285285439,83.21260230394272,83.97082472914916,84.6298331207919,85.35976334921722,86.08676400771718,86.85064138710581,87.56711656556014,88.31376294377814,89.05941826378272,89.80372767775431,90.55370072562678,91.3020226355287,92.04306819609853,92.76934926341038,93.48776796463902,94.1725422127481,94.82704192596869,95.4328555420658,95.99599736013154,96.42559679862327,96.78171642036007,96.98117579503618,97.08869840579482,97.08566739838463,96.98875637572382,96.82001821633689,96.59148997106514,96.34089083422516,96.09480766435635,95.87269629022329,95.68808359638946,95.55611181323141,95.4818124968286,95.45961112438233,95.48634751275938,95.55624243273266,95.6661789852699,95.8048159961158,95.96522427449067,96.14349823269677,96.30147327318218,96.46187136520956,96.60077070298568,96.71048212426126,96.77993315753598,96.8039317031639,96.77468249075145,96.69659598349702,96.56701036299776,96.39454098332713,96.17781680597403,95.92619479865427,95.63886395702498,95.32046488762192,94.97245439273567,94.59354345595926,94.18681530884726,93.75193238246447,93.25846857336168,92.80667736553703,92.28650550202508,91.74907248277142,91.17799937384837,90.61125162812466,90.0035204807456,89.38534449875804,88.72105776825498,88.02611646823183,87.27433070747969,86.47433622757573,85.60640604864176,84.6935840527714,83.72253682572371,82.72956352752824,81.71054351993364,80.68248370304165,79.6670296674859,78.60752337782387,77.6744405173809,76.7128803780278,75.75062447089289,74.82509116055843,73.95466152859818,73.14264643529299,72.40081865136425,71.73690598145085,71.12709953396266,70.5499532547929,69.97653068726302,69.4019665956625,68.81533051657668,68.21571629955997,67.6189740394883,67.02951832688929,66.42281861572029,65.8103995634539,65.1171254207137,64.47600724518446,63.75691633693898,63.029930209995634,62.27722548672661,61.57467970989436,60.87751598446259,60.202695066998224,59.562813179532505,58.93721144060333,58.30359833743109,57.67356528465786,57.02984700107324,56.39358570286611,55.74622002358348,55.09832175391423,54.42236540084598,53.73736106304408,53.03218737976597,52.30099492391905,51.6291897021425,50.93173457006328,50.21730579214672,49.495029911676575,48.77639194566932,48.05630259596051,47.328301512659586,46.602262691616296,45.88389634460258,45.16341229977812,44.4573790959716,43.757666493914805,43.0673535037313,42.38788444004944,41.712311098921184,41.04163314166805,40.38121317540059,39.71852936959554,39.01708291964516,38.37507865043112,37.71877710925623,37.06877773637689,36.4316600788519,35.82407822885076,35.231183178709315,34.6520324669239,34.08486963377689,33.524576253848124,32.966571043453605,32.40708644276159,31.842215373657602,31.272469707983934,30.709586525092547,30.13981662204746,29.574042338233145,29.02121967444326,28.478589213746925,27.925169449913582,27.436707732165665,26.934370531774334,26.451882281072848,25.976726169014675,25.519592709632683,25.058961461039907,24.61088792419544,24.171590341237682,23.735501745453917,23.300829011058227,22.873092613100766,22.439338048755047,22.00785954867991,21.579191520009584,21.116543514610935,20.71966516273745,20.288969449100808,19.857819719679924,19.407367844836955,18.994489733607313,18.56947289836702,18.147084103377452,17.744629432024265,17.342635159708458,16.953562047151618,16.57409231214171,16.20759157821649,15.84685943366809,15.501288204233619,15.170055483125365,14.86281589326197,14.574570758243652,14.308607425291992,14.04557232295389,13.846838480619885,13.65053283517252,13.479621930896894,13.325681943985321,13.210318408715443,13.110982076248801,13.034292879198473,12.97980459064381,12.944869780225597,12.92682529172327,12.92337342838641,12.931135120535517,12.94902248136987,12.975744528800968,13.010355379559249,13.050476858571347,13.093656709771189,13.137755786485924,13.183799314291972,13.22037213029606,13.25502744441694,13.283928040986268,13.3052870735185,13.319465049982806,13.327761985555506,13.33007319071501,13.326112021584969,13.318119765858318,13.306878297737049,13.292412589625059,13.274251599743412,13.252496404159215,13.227903989182849,13.200446749805156,13.17261990039678,13.144822346753624,13.11969567088269,13.113635900898126,13.109519492324596,13.119373376057721,13.142572394238586,13.178391849587411,13.228231661812664,13.30658479606163,13.417465523180953,13.572270324850159,13.75899790097829,13.969475425899628,14.185307803109811,14.395924852266106,14.600639832865898,14.799193400343723,14.996616136267683,15.204338831275162,15.45621776404334,15.735628048354586,16.052561234566024,16.346087668952233,16.669569660873947,17.008742337111116,17.365837331271244,17.72340493215132,18.098836917076735,18.489864418163,18.895583072296358,19.317641917681136,19.750167765744102,20.20331893848023,20.674593944087995,21.16697191381337,21.670362565544945,22.18868259001858,22.72593862858522,23.282183652344912,23.852713558448446,24.481137657226185,25.065255424804306,25.68382989989765,26.326010595429377,26.997403884279088,27.660901178836053,28.350672992278398,29.058582208630657,29.776087959608006,30.506975670405062,31.25262675369452,32.01849038517006,32.78925411175232,33.58456475906981,34.396562179486615,35.21207037665735,36.03065083501002,36.86289414753576,37.6947977811958,38.57531468386111,39.36591916928192,40.21374466002023,41.05895776960679,41.9174939933,42.757646986374155,43.60697878190557,44.454810908210284,45.301350056040526,46.14695238918458,46.99098017116311,47.8316014676822,48.66829930492997,49.50002293999228,50.32072767773092,51.150371271740845,51.96509084553854,52.770659118070625,53.5826894882161,54.42337340943563,55.173777831241864,55.9711844039755,56.76205422966847,57.54673123360718,58.31573536673161,59.078102871133105,59.844181426634236,60.59841013222785,61.354924925309426,62.10359403398924,62.86261588448147,63.59996322181006,64.35113293067843,65.07922233679469,65.8211818156002,66.52981467049007,67.25355247607806,67.95817949950498,68.70349187788284,69.3678712572548,70.06743798773851,70.76529667061264,71.4713176790139,72.16329948829024,72.86159042162346,73.54833936508734,74.23371038827115,74.89392678578939,75.5286848594181,76.13604839845341,76.71600550669078,77.27542901802227,77.81854550640695,78.3484557478802,78.86884412109391,79.37749755901676,79.8940435499187,80.4292759371799,80.92819128447228,81.46410237300056,82.00018899531692,82.5356170198343,83.06388338045164,83.58039328983192,84.0960741249154,84.58831737609437,85.07933470014444,85.5543261486903,86.02695735921255,86.47635847162957,86.92577698562532,87.35876019204264,87.81654759542641,88.18736096064352,88.57773078978208,88.95934822947633,89.36604970863065,89.74824769645588,90.17093665073372,90.61102748815632,91.08280650424305,91.56207899715238,92.06396288612568,92.57230663508874,93.09317640470219,93.60994050992484,94.127218749187,94.62869351643351,95.11294040269773,95.5690924661237,95.99026827253205,96.39815764938658,96.71332074517478,97.00760523129502,97.24748921973367,97.42470891942186,97.52287744517164,97.55205086486764,97.50960170609308,97.39878785834973,97.22714636741111,97.00823478084219,96.74979686293771,96.47342251894216,96.18351530423155,95.89761485658475,95.62012774157941,95.36569703293661,95.13243424262366,94.92833061399483,94.73720112118414,94.59119830017191,94.45080430651751,94.32265918160552,94.19196779776706,94.06314396322162,93.91823243290035,93.75778544126759,93.56919802825898,93.35124586322564,93.09968891170826,92.80829499938812,92.47151687678615,92.09146454369036,91.65675191802845,91.17248807431722,90.62959549434763,90.03035999904802,89.36756174539335,88.60472550747946,87.84461383823178,86.97424070815136,86.02204070349526,85.01629681577317,83.99352535181396,82.94136569560982,81.89592234919965,80.91577687053437,79.98223522493888,79.11829652396345,78.30578213368757,77.56729886949121,76.8698315152124,76.22053524870567,75.63118341516346,75.09437263409613,74.60800926651972,74.16993800108848,73.72728139263636,73.30840943716868,72.80670466453242,72.2457699325811,71.60373942852605,70.92877178904848,70.20945274387388,69.46620019876642,68.69613392201047,67.90857379873059,67.11768817183884,66.33231256174449,65.55352622675393,64.78797708293256,64.0582564010782,63.34931494289896,62.69902114055248,62.05254082681396,61.42453813672686,60.76549505810853,60.172185327932226,59.53184641359837,58.893455835846,58.24906856806257,57.6224787662871,56.9976910620452,56.38753562161128,55.78697514762023,55.18263064789252,54.57157984730742,53.95766423792092,53.34630640055172,52.74567651994291,52.14469672399116,51.54738090971807,50.931767126263026,50.29560698205925,49.63461371275323,48.937528444417815,48.29450975083894,47.60317068078013,46.89823022502605,46.20491573798796,45.50907340937071,44.82051130264629,44.12309350546769,43.44587970593649,42.7602888027491,42.08885288022219,41.412726776198326,40.763690929954606,40.11487584621767,39.48527818062242,38.80202232734991,38.23710029913365,37.62923191311827,37.02201519275589,36.389791558295094,35.81970214940576,35.23157509522594,34.65493730341138,34.08322281532659,33.52504143588749,32.974887716757166,32.42920306113841,31.886592484703392,31.33887483869532,30.784128399964,30.22713519677697,29.676741798788115,29.133971321584035,28.59771198574274,28.030922874941577,27.555114489590395,27.057585158818007,26.56243105660687,26.068850076024553,25.6123570670775,25.1448674728413,24.687943818320363,24.250937606619527,23.8135059076127,23.387032663412043,22.95502784733397,22.53788152855315,22.120740324217387,21.70252472176796,21.279845723905883,20.862539967553722,20.444258415348926,20.019794235581546,19.564310788551417,19.170866135868316,18.742031922353352,18.316895059373174,17.880262798803823,17.4762481266848,17.06239670639066,16.66231867552143,16.270125707147983,15.899797221311724,15.54963867145817,15.222756935700858,14.927276154446036,14.661015859057754,14.420871605616062,14.207859054340355,14.021034440199829,13.86221131577551,13.728076345703412,13.612423820019853,13.532243661198471,13.466142710444144,13.416206960239926,13.377945366757581,13.35264452636374,13.3375853127583,13.332000373830132,13.335063270688188,13.346297269705273,13.36403044028754,13.385880333211079,13.409235349018704,13.431895240343387,13.451865708947128,13.46861436449629,13.480500360947833,13.487777033622724,13.49114919682985,13.488975910311098,13.482446932473437,13.47378036832974,13.46199787180959,13.447113867765484,13.427640980465267,13.403513963335916,13.376948206705006,13.352002784011804,13.331147534420495,13.314710406127828,13.300446971385117,13.286071068206743,13.267232967889782,13.243752625994405,13.215304510858367,13.183789601951803,13.152226900852853,13.122490206908614,13.096225054484819,13.08237107148487,13.085081403759691,13.111493085690828,13.165440805527364,13.250870492414233,13.37926493459128,13.545821122524208,13.754943053811457,13.994098280872963,14.249858641816678,14.502043583488678,14.739040670718595,14.96946592350512,15.201692872260557,15.43908620054844,15.696375238820876,15.985441156355291,16.3071844618443,16.674673385654838,17.019827893130692,17.388674413737256,17.75491997756747,18.11034820303833,18.458502062392043,18.818702574727233,19.184537601057283,19.562324709040183,19.959613003069464,20.372133446625423,20.80590297545852,21.254666183388014,21.72748641421999,22.22110872282237,22.73694922902224,23.2614145020689,23.81007293138808,24.369967170867206,24.969002980094075,25.531060031309547,26.153388056751794,26.78864583652371,27.44722211242684,28.105351651056637,28.783886076917174,29.465187452784065,30.148839409558608,30.840814441030616,31.550164019231303,32.260519443778236,32.98934202073331,33.72309428970067,34.475626545572375,35.289805485107934,35.993195604982475,36.76404839323416,37.55114303013639,38.37278866361618,39.134947969654675,39.92988269573388,40.737173303464395,41.546281699427134,42.34650733240221,43.14697099660907,43.96659257453622,44.75757897827052,45.56354993050132,46.375658990307585,47.18270092965196,47.98801848016651,48.785573671389685,49.58538607903224,50.454039733509305,51.179727312772776,51.978121799829964,52.76284997621796,53.58874993638195,54.32497964945566,55.104056415553046,55.87000000110637,56.639379682245185,57.39990333488048,58.152504568940685,58.90960580442686,59.65625839071952,60.3869807927005,61.128610533248846,61.851000864090864,62.57195093834032,63.28820739843002,64.00582493284683,64.76875617047114,65.41814509249689,66.1241011539158,66.82180255346684,67.5468362793556,68.2292447954855,68.95064702344433,69.66881582126172,70.37827345075452,71.08026323298843,71.77357447651256,72.44839007053729,73.10867911175507,73.75015176352898,74.37421621598985,74.9905152530604,75.58014841969457,76.17751164263356,76.76123555072334,77.42413532230958,78.00298195651925,78.64860062872856,79.30837994694262,79.99694845840638,80.63853411084727,81.3165644699793,82.0047345155342,82.70831579666459,83.42050923354931,84.13972918688576,84.87827390993967,85.62259810921657,86.36931019136152,87.13207668250679,87.90417893808328,88.67576250919926,89.46134561689071,90.25129369956227,91.09783991882703,91.82339906949886,92.58757287266255,93.34035660923092,94.07777952660328,94.72997551400364,95.36584277045448,95.92937800005537,96.40118812191412,96.77951509047483,97.04895476736482,97.20251082346452,97.24251311249053,97.17762206876142,97.02463040723765,96.81062279567074,96.57193817165349,96.32650753675225,96.09972211263974,95.9117298411042,95.79541411571573,95.73001918582322,95.72511852535226,95.78285770952346,95.889584443717,96.0443925184596,96.24072253226495,96.47055117433692,96.72997503053016,97.00049199196233,97.28333391206912,97.55929926009848,97.82123298414923,98.05903570747944,98.267814075916,98.42944702220097,98.54472463671152,98.60951650674998,98.62112265255796,98.57982300595064,98.47831837650833,98.32466269878701,98.11230668595746,97.86856835523928,97.56994960746104,97.24492340725719,96.88493140450079,96.50086380300023,96.09725403856602,95.67920970292602,95.23937355126463,94.77811417662542,94.29799723481224,93.7947916223844,93.26432669353451,92.70738492974996,92.1113380420058,91.44584043137414,90.82467257178682,90.12588880367929,89.3826821759834,88.5991156522946,87.81853911972962,86.98258321115931,86.10842609471523,85.23723542703284,84.3457141202807,83.4457924891233,82.54804236908595,81.67933165576987,80.80390471022992,79.94948318674233,79.0939858640566,78.28417238905159,77.5053394758259,76.80049264426297,76.11266814230173,75.56502943313237,75.01352324294186,74.46420805432382,73.88410799710054,73.29886140167275,72.64180603317293,71.95547546267062,71.23884447062005,70.5356312132182,69.83476589120951,69.14599899194566,68.46011215313818,67.76216102884992,67.05440032606218,66.343899418681,65.64907285171587,64.97194193132047,64.30696790199995,63.63906639282301,63.05143408848678,62.4480413911265,61.832382939372835,61.202190102542474,60.56852965878818,59.90505122242849,59.22944060024304,58.55855898374197,57.89032287421197,57.24404077515535,56.604453969749,55.98882066796151,55.36993560925929,54.75637436552361,54.1258837445373,53.48595220292645,52.82835931107473,52.15557439694039,51.41653313991131,50.74562376139474,50.02760452218227,49.31757842807485,48.6094103652697,47.90640493945865,47.20479354290701,46.49940971614059,45.784436348244,45.05881236373107,44.323159301069914,43.583364760438485,42.8286214871341,42.08597141475198,41.355191888143416,40.64024856060455,39.941267152444375,39.25707622503627,38.58283230294257,37.886334542976975,37.25347826181009,36.59113696923539,35.93590271086601,35.29499738951325,34.66934061998143,34.06984209116091,33.47890473760258,32.90391977896191,32.328517534336115,31.75787124497854,31.177456401717286,30.59171076690487,29.996095948024692,29.41484701755531,28.801488122888045,28.29781555464463,27.754706374152313,27.227365835540613,26.68870775034169,26.19429135632598,25.685616074272883,25.178787162549614,24.68997933452251,24.207110259832188,23.74573469020873,23.312263148556863,22.894579079700527,22.48435242666601,22.07848101688462,21.671204620323135,21.267919881044918,20.84864568579851,20.43020200424076,19.97111354205201,19.56427743494832,19.124969798482365,18.684614587094746,18.229788169790858,17.803020775625367,17.367479850372863,16.93613546391849,16.520602209187626,16.116862437808425,15.72936013342452,15.368699587870415,15.033999135720357,14.727576649440435,14.44907774112195,14.20166480848894,13.984077090039795,13.796694641763542,13.635916734554614,13.495313206631389,13.39751679927543,13.315673315417904,13.255098626634883,13.213164282625455,13.188989640388384,13.177101663283775,13.174670993034722,13.178612005489928,13.188898995698,13.204171677241773,13.22350661816479,13.244170859683795,13.265832104599273,13.285490432871924,13.299862361933812,13.31365855439672,13.32147728900406,13.326919625576718,13.33326305013504,13.33737595293596,13.34230510838186,13.346787894720105,13.352476412828095,13.357181078682618,13.361036165453976,13.36248280144381,13.362809302362068,13.359786710573177,13.352854667954002,13.340817006390747,13.322086047369357,13.298098813434024,13.26966664636765,13.238782249477097,13.207550961286582,13.17763587005354,13.150575366187857,13.128999747506295,13.118482607070746,13.11735617995517,13.128266945449665,13.148876852922886,13.179108164214817,13.226226776964216,13.297312849577729,13.391625181095819,13.518197327912041,13.676022824125804,13.871578403262887,14.086407845744484,14.310566579147489,14.528067389506086,14.731708499686764,14.927108758632743,15.130724954930807,15.347636250607477,15.606789458403723,15.85881153195273,16.144986236455473,16.440393967655833,16.745836989468927,17.043629296425625,17.34743474960454,17.655865509248137,17.97629373837027,18.309954352346118,18.665461708589262,19.034626560020993,19.430114938063834,19.83389404250015,20.265957827903826,20.716650592178063,21.19325164743126,21.68412177591699,22.195975896820066,22.751363462306333,23.267617249383758,23.82777325191837,24.407922257391984,25.00459659758958,25.6095745196206,26.233783817776146,26.874500266323388,27.53129722549125,28.20198060348233,28.887079119976338,29.590530878454306,30.300688725844537,31.027256105400202,31.76002665907557,32.51055267776408,33.26484442820458,34.03026562701558,34.79141933416208,35.592857992508215,36.33829267733738,37.111495436966706,37.89508059497241,38.68711276443188,39.48713537753353,40.30020685329609,41.1129589793449,41.94090261325381,42.77515977330818,43.61295144727037,44.457462610480235,45.297446844243964,46.13732203299439,46.97101841966064,47.81729055681117,48.64673110432113,49.47749005855119,50.299419837030776,51.16432609382708,51.934322576694726,52.746627619012294,53.53312024936014,54.31856020841251,55.084592126214574,55.85692693255797,56.612404453273456,57.3726456149816,58.12921447102674,58.895089193751176,59.65359812268645,60.401830362368656,61.14546490955951,61.88517671412031,62.6085719764457,63.32970116481155,64.04404899981584,64.75897522321289,65.49225682216863,66.1665109759805,66.86694872558476,67.56773242907468,68.24863060782381,68.91920070477167,69.58513872015423,70.24415164960537,70.90088739005485,71.55851928305586,72.21963752914448,72.89598080609441,73.54522168998292,74.20282898684087,74.84340269379923,75.53150197484206,76.07433743249504,76.66497359536427,77.238176070996,77.82240286476178,78.36297784384566,78.93719208870365,79.52193919035714,80.12813690339502,80.74458586482896,81.37929232160488,82.01152761535815,82.65360097379397,83.29665796300836,83.94954284210327,84.60164368865846,85.23940121999706,85.87935447562464,86.51564953577318,87.1940943521205,87.75094596269984,88.35170396093042,88.94637173135189,89.54477455638454,90.07887458610999,90.62538931186896,91.15910651169314,91.69019096270272,92.19966965769422,92.70592299271567,93.20345086678456,93.68042437660354,94.13461096516964,94.56530741995445,94.96594352750546,95.32333559863113,95.63613576461536,95.89637479464889,96.13241565281933,96.27877395063592,96.39295603430745,96.46256351209092,96.49431799427973,96.48533899673588,96.44574953500903,96.38149441828239,96.30146208246205,96.21371051560436,96.1238572926347,96.04197913348891,95.97591735397052,95.92973313058867,95.90565265889784,95.90492099499913,95.92920482369276,95.9762910923201,96.04280376825668,96.12643773532074,96.2257658729845,96.33617213702453,96.45597403818824,96.58223590328606,96.6989722941961,96.81382326868281,96.91718592705409,96.99963011809054,97.05805098788674,97.08896802750692,97.08779315871506,97.0506980486807,96.97657773662844,96.86448002368225,96.71025830107429,96.51465320954135,96.27763891473265,96.00032493114269,95.6097887967223,95.27733903539524,94.879946636584,94.44869501550889,93.97013906701451,93.49962127299315,92.98965790322492,92.45940929137761,91.90456992883576,91.32453592635903,90.7155159242736,90.07755426338966,89.4012198378186,88.67960200232956,87.91504861774348,87.1050258819197,86.19282459059771,85.2519774790063,84.28148751935299,83.23844897452122,82.34946741283811,81.39429250812495,80.48574367537671,79.59785158450573,78.8147608680969,78.05903947237799,77.3439218736081,76.66601268307394,76.00433950266894,75.35982242737684,74.73987905195428,74.14855033793056,73.58840718423433,73.05231852588868,72.53484044188914,72.00068041448974,71.43649184945056,70.82365569135077,70.10672591507381,69.44686853688869,68.6908729510993,67.92011254252618,67.1351075665199,66.39812886492986,65.66441031913669,64.92864517717527,64.21271612735524,63.51414792135159,62.84253729323379,62.18276102942413,61.55451167720802,60.91864000693926,60.28997478057513,59.63723848832919,58.97598558141449,58.28857527097759,57.59236198754758,56.829548472953014,56.187305072603024,55.51490268644106,54.86156623421091,54.19364709561227,53.585055628534185,52.92775468074397,52.26793758674242,51.58761551211564,50.892631548269485,50.182185734422575,49.455271215951775,48.71020566462891,47.96893519230813,47.223730285130515,46.504309233573984,45.80869335452619,45.12857578018226,44.439898428960774,43.73830344083027,43.11246196248238,42.44411229748332,41.75826041316219,41.061800312369904,40.405057940034794,39.728659005761685,39.05671705202387,38.39485969524769,37.7267788772253,37.06211084137981,36.39496978311126,35.753157356741895,35.118356925697974,34.502792336703116,33.90294954936247,33.33940570226357,32.792454331929406,32.25306554449088,31.68048151952943,31.176433957044875,30.63749040419382,30.090372716480847,29.522542988573893,28.988805430923573,28.44973600536128,27.9098345911674,27.38046255918212,26.861002022304454,26.35398553126537,25.85088064556556,25.367642907338624,24.89143578475861,24.422206338868893,23.957083357353373,23.484288836149393,23.021412428957166,22.548109605448726,22.045884983639148,21.60053074981944,21.11928498967027,20.641331100364912,20.155596396498794,19.690533882629584,19.211345359978225,18.739004562407672,18.26354505643259,17.79677158259817,17.351398694752373,16.915048310779586,16.502504480532014,16.112126555430986,15.747776767851331,15.404520980286964,15.097110138661847,14.819071468379272,14.57882033772646,14.358789133437913,14.201409649641587,14.067770494622584,13.965748738274891,13.89087833406136,13.842941227037157,13.814512760703428,13.802963097560594,13.804319809535118,13.816609209777877,13.837312435040985,13.864864595910872,13.89431458515608,13.925032759615249,13.953494443068161,13.978566912008224,13.996975212546477,14.010207045268544,14.018865346039279,14.025019712303562,14.027570406644701,14.029315839640088,14.028904395581643,14.02420081006089,14.014089818981512,13.999202594675348,13.981091304116712,13.959087838135668,13.932919737324587,13.903643681699144,13.87479957312309,13.849338384896225,13.825067080759897,13.79989131449629,13.769595902061564,13.734885040928704,13.694697469871645,13.6518381016421,13.607877591980863,13.573188409228466,13.545073898086818,13.53029225295326,13.528867010672538,13.545035971883252,13.585761739123896,13.658049811117221,13.766061730890485,13.91627489721738,14.100809907211568,14.314964129824892,14.542996867580811,14.774073674937332,14.999515745945398,15.22089205838031,15.436190735901885,15.673466561155223,15.932357446618857,16.240757924036505,16.52504842635459,16.839459653637213,17.15254619337976,17.472281827490924,17.779585206867612,18.103409525292424,18.43183266337891,18.769306952981836,19.11698992722008,19.483811181050502,19.862817865669083,20.260187325003635,20.671780868122916,21.109068951433763,21.559718822582138,22.029015679634263,22.51649992499653,23.027549205525517,23.58122965205658,24.090274444564674,24.64645358430864,25.224089334461375,25.813156827160007,26.40091417340864,27.011707113417145,27.64175040649621,28.273671656231517,28.923128448415632,29.58207032680816,30.267460488445714,30.956967042264086,31.66165450373689,32.385628709496764,33.13418522467889,33.88251968186984,34.65765939178315,35.436171835746485,36.288116849770816,37.040962988503935,37.86504777483596,38.683745892974905,39.53063007864181,40.3599016389846,41.20121348192423,42.059751600621595,42.919937440978515,43.77906265654692,44.64547878288128,45.51481222225481,46.37356190753442,47.22044434839524,48.06547055735091,48.905991380176964,49.74743365249226,50.57639309840139,51.41276050811291,52.281953295356566,53.069238812184004,53.88748640478435,54.7090571803726,55.52131272007174,56.3291293126014,57.1283866285894,57.93818317520991,58.72417620959149,59.513676748476435,60.30220063099475,61.08347044969795,61.84709966505317,62.61826504527755,63.37347803191079,64.13643797015146,64.88291686925294,65.6264560072869,66.37313360144329,67.15298584185771,67.852767848493,68.59370496641762,69.32324629605856,70.05861649053718,70.76685027050203,71.47471472670694,72.16038710736417,72.83209799216243,73.49012995903706,74.15142185197207,74.81017803035607,75.47397704673705,76.15660400317299,76.84160893018729,77.60445896862839,78.25666387861907,78.98500793553029,79.72915075805045,80.51542536028667,81.25995207937251,82.04016824397277,82.83764767149223,83.6339730133533,84.42903063558646,85.21916936263379,86.00557912299165,86.7650828654458,87.52355622991989,88.25831908575547,88.97072498521207,89.65645776487969,90.32575516540182,90.96589141054453,91.62502627432866,92.16523032909335,92.72545603567836,93.25530985359114,93.76370808970147,94.19297767293074,94.59252838795005,94.93135988697318,95.20118184732897,95.39969823909648,95.52407776147737,95.57778228568807,95.56807115208022,95.50559806720908,95.40302932461198,95.27521676257457,95.14216114358474,95.00751457162585,94.88595607039932,94.78013311472716,94.71353402044335,94.66716440202187,94.6487321157368,94.66021336192011,94.69578817880203,94.75385721121778,94.82697963398772,94.90920762228536,94.99303352208193,95.07259856198513,95.13531711248368,95.17778969803734,95.18864557523278,95.1581130416356,95.0831849590344,94.96213698430385,94.79512281339669,94.58425568257526,94.31354232491542,94.04031594636199,93.70017529786085,93.31528086635076,92.86421239686132,92.40275652593567,91.87382855074219,91.29604871570284,90.676276129725,89.99534251209943,89.27002853808523,88.49745749945636,87.69578405261818,86.84688125483629,85.97299325752135,85.06689479021162,84.15200254127751,83.19705825829229,82.22783282404895,81.17789433725504,80.27456382983121,79.30328745682462,78.35247604894141,77.38960804996199,76.52828761559728,75.69223264191385,74.93197490401154,74.25074357859798,73.6419115160441,73.1031105576137,72.60619698766445,72.1157121593833,71.61517851470018,71.09161387216781,70.52952579718794,69.93679742052855,69.31447164248773,68.66572245622689,67.93455120564956,67.29451319483209,66.56963322841213,65.83168026331265,65.07850198066068,64.38516477168376,63.70442879986304,63.03998137614968,62.41094278549162,61.786201628010666,61.15971580776429,60.51944617661447,59.874053181069314,59.20696147846284,58.540933802992406,57.873182138888346,57.22426887689221,56.56754169763848,55.91610481642443,55.19803296451805,54.589384988158926,53.944335608085716,53.30313441469452,52.641772423942456,52.03803853793372,51.400216016711475,50.743624577107575,50.069692184992086,49.378727366127464,48.661607597618946,47.94414412654315,47.21766531890683,46.493722709296144,45.77163198425633,45.0658798554203,44.35779418056531,43.661605197181416,42.96564138168554,42.22446254402814,41.58975003174549,40.90336471362332,40.21805201155001,39.51097720127004,38.84641979275991,38.17518021946966,37.50512915496442,36.85770408562299,36.21013301850409,35.57434748480765,34.939558719883195,34.312197015009545,33.691541245371646,33.06871174143555,32.444328980861876,31.821829222149198,31.19722349022967,30.589585018461545,29.936986958033497,29.390492898390768,28.80411310118103,28.244256239964393,27.673614635994166,27.151981356652097,26.625649315310756,26.108880493045934,25.59647647869925,25.08779041246053,24.57429088102218,24.06684948350911,23.563935778511265,23.060046144457015,22.56227812839153,22.075538091555387,21.590663577305,21.113234292952665,20.64278457022197,20.1443561473937,19.714753833586563,19.247123133245694,18.782704694979245,18.30768580547936,17.870258939982403,17.41383774690855,16.973036371330075,16.538056319984626,16.135926606258113,15.745984606673655,15.376305541076913,15.024756551639488,14.697946361466862,14.386970916880738,14.108541872122906,13.859209503231517,13.650381265307393,13.474511083897154,13.332603420624954,13.244665942967378,13.18221943014934,13.147290850994523,13.133923578095365,13.13687162816919,13.149955225367963,13.170604389146838,13.192964991405097,13.217466548287927,13.241652537235028,13.264279974507206,13.281746966496579,13.29634736848283,13.307678753237028,13.317160918405948,13.32213455388025,13.323988296463634,13.321145017209677,13.315423493340473,13.306991493785464,13.297433332022239,13.287716725678484,13.277827080042771,13.26672099143519,13.252564352236671,13.234226701797523,13.210259338124562,13.17942544573777,13.141987837030511,13.101130759883109,13.06070409273761,13.021763487584204,12.982934671586483,12.942316947792891,12.899901310333936,12.853325281234076,12.803861325607993,12.750889675289258,12.703479380758008,12.654809444769361,12.60878139382907,12.568867919456128,12.537442205331136,12.513877447615794,12.49871832242566,12.494103261068313,12.502915761131327,12.52937894272162,12.577933119125623,12.644352381457812,12.741577656181155,12.87500487469164,13.04894549579473,13.261379484422756,13.507245785562533,13.769491199346497,14.050271014017124,14.275136211654107,14.5143009152668,14.746728459256673,15.001879984869012,15.256427148993561,15.550649792804778,15.864881846475203,16.206396512322772,16.55139665187871,16.902896790898165,17.25141865341031,17.60397806756656,17.961021021429797,18.324221441252618,18.699033856529983,19.08191204394336,19.48465798844208,19.90654763592852,20.379897255637598,20.81279619525084,21.287380116198616,21.785314339614803,22.316261538166493,22.840920500425334,23.40605557925425,23.98512116173023,24.576767877710832,25.196335513934308,25.831036792525676,26.49557614397888,27.175932556974846,27.87231505964978,28.575050478640108,29.307589680557353,30.042125632510313,30.781978339669827,31.545015063665964,32.3578302606624,33.08830889284941,33.883668268521525,34.68754438350022,35.535991438196966,36.35105914837323,37.195481941105754,38.04872596259007,38.91508422841299,39.77743712290797,40.648876038489476,41.523837430024095,42.401710634831424,43.278842943491966,44.15322186105706,45.02275256541568,45.88620644890477,46.74525724065534,47.5985217842862,48.498172009657154,49.280938107965966,50.115326581603995,50.932958109238726,51.768127870309755,52.55430612910558,53.36887365093831,54.16419035269358,54.9587109225455,55.75174578399185,56.542438083751065,57.32672114229037,58.116162206137005,58.90870604533428,59.692445581497,60.471817885728356,61.24311637366907,62.022200361862716,62.7981805630544,63.601046149176845,64.32169591715946,65.0790404323593,65.834810041725,66.59282381345906,67.32329615921753,68.06027545255199,68.79550579741274,69.51613409481413,70.2318707101263,70.94485215164404,71.64840066863519,72.33512504988117,73.03311155017573,73.71497416177723,74.39679378456785,75.05461266789965,75.71119385351733,76.34746736877725,77.00081799162032,77.5535694667171,78.12970712961508,78.68421579575573,79.23437593538388,79.74628704584575,80.27885773369512,80.79929005392428,81.32994770962962,81.86723027102956,82.42789150338913,82.99220363829836,83.57114264517674,84.16737860843688,84.78466371682713,85.40326125749567,86.0346383833446,86.67917322878365,87.34156018818156,88.04408559310338,88.67679874956579,89.36462891604107,90.06666878030535,90.76882983855826,91.45531538519508,92.14271640080688,92.81915945031525,93.47319879000838,94.11110489710781,94.71237315790503,95.2834941394686,95.79487318253794,96.24186368742993,96.61488207734905,96.90360526307207,97.08300782725185,97.16809392533997,97.1591365652374,97.07156528463453,96.93207643959911,96.74264560986121,96.53719220198697,96.33176546446026,96.15524326924866,96.00885266574784,95.90548375285245,95.85186475700291,95.84818806471782,95.89162008476872,95.97783629274872,96.10184889133038,96.25514696787388,96.42649480035689,96.60615333826578,96.78219572189157,96.93897536852742,97.06414134474254,97.0929598162419,97.11621476369307,97.079712716397,96.89223290994873,96.63893227589108,96.32014300956976,95.95208636675561,95.54268561829977,95.09691574221607,94.62954269543256,94.14233755803579,93.6254056262792,93.08336357066965,92.504651952497,91.8986753895074,91.25107594705146,90.55489725368041,89.81840254476268,89.04017927761241,88.16486758445224,87.33485053074597,86.39620369615861,85.42489282544287,84.42084786833769,83.41657059695918,82.39667619723511,81.38729429858745,80.42773723641942,79.49301303094674,78.62918300615001,77.81757470755728,77.05235463284122,76.33792344573763,75.65062463202945,75.00879371399613,74.39941824029438,73.8193756474418,73.26975619778017,72.70417419292006,72.17678288705763,71.5992868048083,70.9949739784808,70.34636106621363,69.66875315664423,68.96381198024308,68.23933702908141,67.49907452213566,66.76828815271298,66.05052369859636,65.35057339034717,64.66528021569529,64.00323216982828,63.366154308928444,62.75390597108627,62.16574779157852,61.57273110767844,60.96633275843424,60.32484877138873,59.72156730119978,59.08420513448491,58.43819472945897,57.80836606105452,57.18832594276931,56.58549212525256,55.981354638830624,55.36926947007374,54.74456225448887,54.122686567034904,53.478318930009294,52.848046164670016,52.212755346500536,51.57458124120981,50.85407795524476,50.23841059673414,49.5454636088374,48.8430372533681,48.07837643953597,47.37383627274678,46.61885895765853,45.86320274866411,45.094874389747524,44.3429823709049,43.59263130396137,42.87427380990491,42.16887429872833,41.48007333973198,40.78553590202,40.10959453712819,39.43995056454093,38.778508793535536,38.1207710192358,37.426868031509834,36.833957233474266,36.19078345547966,35.54162203226043,34.877290902793156,34.23575991547293,33.57752736865589,32.91928048399166,32.2916357690241,31.667176500794326,31.06305843004124,30.460532242036383,29.874056215258207,29.28111093678674,28.69605735341298,28.11493259814774,27.55267712433012,26.988691662516395,26.43516490006518,25.8537321249609,25.357689389607017,24.83034944542444,24.319287123745003,23.81093619478494,23.343283405438022,22.87702663067557,22.421754848287133,21.963917223020783,21.511210766287004,21.060448099398506,20.611138406805786,20.16287633680271,19.720758120709515,19.277621329646013,18.842485618537385,18.41162688219128,17.99145568916027,17.57761968348193,17.159957534779736,16.800526897117738,16.43945935237719,16.09851810632787,15.769949180087577,15.47127990457062,15.184330299575654,14.919704820172276,14.677036267620926,14.455029374041146,14.258408099049321,14.084573323755535,13.93973575619101,13.825410019735216,13.738027010438975,13.67436880241511,13.629564358894505,13.597772355758151,13.577493145977966,13.565700731774218,13.564471161745434,13.571556343951958,13.585481826424576,13.606551676717485,13.631057738139141,13.658293274441345,13.685054243268484,13.707792132286484,13.724279869222578,13.733235070389545,13.73347032151497,13.723579699167013,13.70653180730484,13.684019352755302,13.658244904284523,13.63102145215016,13.605768540956005,13.582664916014481,13.562821226576311,13.543344612294947,13.522089209459677,13.49821210481848,13.47259910266963,13.443792151024573,13.412936896803986,13.380072991038915,13.346913985835194,13.312995583967517,13.279404107555491,13.24596350463205,13.213220115143235,13.179528238299595,13.144829633326617,13.10646064348751,13.077667944669937,13.054926615635143,13.048328083848267,13.064953375764498,13.111820260193422,13.205946298557318,13.350136539068489,13.555856553276572,13.803418020545639,14.070807043059736,14.336362656014492,14.574086132632425,14.798159098391375,15.006104896180902,15.209621009928327,15.414649116354179,15.640373331620108,15.895948167374911,16.211252263003974,16.495148268766574,16.829666952228663,17.169890360416105,17.53044619335079,17.86249388228034,18.219740816630168,18.57667497185851,18.951675834208462,19.337102873571727,19.744008370689585,20.167591834761833,20.61374878952978,21.077095183828096,21.569878180512365,22.065281617889145,22.58578542293222,23.119432673600702,23.678898236152207,24.300702126407888,24.848328070147474,25.456113672701573,26.07183153932322,26.726433621213527,27.366191655885963,28.03412114205283,28.731081041324387,29.426796899006035,30.150123866957266,30.877549152620624,31.63094498125156,32.38208268535016,33.15897351585448,33.93922007797145,34.74545812494264,35.54548610703172,36.36875290710095,37.18917544444391,38.08384588249012,38.860132651297626,39.696407168266525,40.528243326190946,41.3953292102795,42.21029783175227,43.05051848887915,43.892070179561586,44.735908138450256,45.57571697854055,46.425700546492,47.26021365020438,48.10835638821099,48.95277839308763,49.788273268128954,50.620649766312084,51.44861782967873,52.269109098323284,53.09555045149342,53.95751290468178,54.727680730448974,55.533452782512946,56.34406549684032,57.147348840218406,57.93202518750711,58.708464311376815,59.492280655597106,60.25057862478514,61.019896633594804,61.77936408049127,62.55089717973594,63.3027155545098,64.04756558130995,64.7870153239912,65.52136442971809,66.21866110093671,66.91131556659207,67.57930736475686,68.26920272118352,68.87278296378435,69.50340110037997,70.12064133670086,70.75575185593401,71.36843447817371,71.99593787724882,72.63178747729634,73.27350567363769,73.90318870352226,74.52700317090289,75.14495928189115,75.74796977401479,76.34587356361236,76.93647653033119,77.52728524588835,78.13850805478255,78.77110994347424,79.43231870685474,80.16336238146137,80.87141588870463,81.63724349599549,82.43112037214193,83.25278065440791,84.07644556947339,84.9254433793153,85.77469617390065,86.62434775264448,87.4702927437603,88.31415574742512,89.13675690981623,89.95373574469534,90.74258656271485,91.51310370374243,92.25705848416929,92.9625152773757,93.64071454891496,94.26409736913061,94.85149114584098,95.32508859321976,95.74596905122019,96.08301124365138,96.31953122404735,96.45799876050381,96.49714252150028,96.44342552575111,96.31273603029037,96.11792762961022,95.88501640935849,95.63533320493698,95.40086849390215,95.19949668331584,95.04532201124091,94.94288658386213,94.91674261110026,94.95088893955776,95.04663495638307,95.20942762382498,95.41351941234774,95.67253954104186,95.97067866994419,96.30154107662712,96.65196298209783,97.01145993637813,97.36234121169674,97.68947250545835,97.98457166142401,98.23926635583905,98.4426696347565,98.59356963952318,98.69385818397804,98.74504935861404,98.75376809594655,98.72192090491787,98.64843950093822,98.53724129655096,98.38641594914736,98.21228817756423,98.00180853124698,97.76132681807066,97.4987690100325,97.212162555164,96.90693835819262,96.583214656196,96.2454299722036,95.88484465665948,95.51019861641957,95.1110671786929,94.68861422876189,94.23519108908413,93.74644833938875,93.17542857802819,92.63382151187575,91.9872761596607,91.29230920820629,90.50562792489036,89.68984300526117,88.77030843016175,87.78242075661433,86.72530893917963,85.62862295751314,84.47548724960508,83.32360268224983,82.18679011389852,81.09618818709201,80.0643074309817,79.10713569385793,78.24114699287168,77.44569123145796,76.70020926091834,75.97039400590138,75.380713154602,74.77403657155813,74.1839078233315,73.59841274303179,73.04326470482849,72.48412481735674,71.92487698829626,71.34690354512433,70.73559255058329,70.08012976393611,69.37168002944819,68.63336965722189,67.83815345698314,67.00744518444242,66.15793412250608,65.3239171041534,64.53133771714603,63.778630279530205,63.02645837049593,62.398897248230284,61.7458806775213,61.11758259305737,60.47364939719579,59.86878397217556,59.23570893521721,58.61001087757395,57.97095490024817,57.333350503501904,56.694118754713486,56.053938838005166,55.4101997442739,54.7625052093653,54.10545835834199,53.43377791807162,52.74233983622604,52.046020661602164,51.329258170527595,50.56344877595584,49.856089112147124,49.08523862037787,48.31421356054166,47.53563871541987,46.78939024941819,46.03645879116851,45.28229864642789,44.527830757718206,43.767419015827635,43.00345762962792,42.22409548808307,41.44052815744119,40.665086830145825,39.909298742642356,39.16609978753576,38.44078833798549,37.72774239139537,37.03964004036399,36.33776526691964,35.71367139220645,35.05372220393473,34.39689003554567,33.71016013287856,33.04362050009431,32.369184597989744,31.691221198561294,31.024412223609495,30.382964493412267,29.759099103672355,29.15903395211665,28.58726194193883,28.02235420098257,27.463330052725727,26.909205325949817,26.359032168470513,25.821898941208932,25.288056823215314,24.734070550975655,24.2373744463172,23.720827714063013,23.204389652039897,22.69229884058413,22.180726722606323,21.676051774159685,21.17764765105476,20.693526431510644,20.212962793180846,19.738432437665782,19.26877068677063,18.816271577042933,18.369615466535098,17.94570239226972,17.534408401285017,17.152145521333438,16.781566347135858,16.43090288478859,16.085587247838856,15.78836477781712,15.499239613624152,15.236956264810397,15.003661095293086,14.794101602581478,14.614003815371643,14.456092532381891,14.325938818327586,14.220469554981909,14.138573345088375,14.077641391857972,14.0372864732435,14.01282879592435,14.001890507534373,13.998421287635544,14.001526389050058,14.00919353211161,14.01868130466967,14.027919977535422,14.034379212895184,14.040235443067433,14.0440103350697,14.045951567826565,14.047950617496548,14.05033529025959,14.05338676333901,14.05880176275313,14.064168304536471,14.06740738872247,14.065853732312185,14.058266701521111,14.043632690767993,14.02179550205172,13.989962414720639,13.953707537415806,13.908710974265581,13.858246975324516,13.80485282796179,13.753681624550095,13.70337771224763,13.655561135654256,13.614837596903385,13.581546038699049,13.563008408638341,13.567236062823696,13.60008722383348,13.672201289474058,13.788051914005967,13.95079172926416,14.153726586256914,14.382041059672845,14.609069660234065,14.83167471527585,15.006006125651039,15.191808101521596,15.384879234082218,15.594189896533052,15.804280836300803,16.0545119439864,16.33291565450338,16.638095118533055,16.953062091566647,17.278727709721135,17.608605662045964,17.94741626967341,18.299436043129123,18.66205302959164,19.037122928655045,19.419918490768964,19.817974344844153,20.229447662776064,20.682696275873578,21.091311245217806,21.54248940965391,22.012173176610293,22.508842256516612,23.007930675790355,23.532296981227876,24.080382008071627,24.644377149229864,25.227289378913326,25.824084959820233,26.44322029364522,27.0705002196733,27.70278600177722,28.346967223295152,29.003579694772196,29.66285245030326,30.341508140080325,31.025074306492005,31.77325815817416,32.43856917753737,33.17522888380435,33.910041944327176,34.67734414835609,35.41729408596508,36.18634111307184,36.952666207142556,37.73463580680516,38.51978547407589,39.31430391902255,40.11258484954846,40.923755025681885,41.74380873849475,42.561880105146905,43.37641928246242,44.196637394616594,45.02244203694497,45.842122489867286,46.68738913218241,47.46981128437008,48.279622082179664,49.07827070906965,49.87052948447302,50.64646299460289,51.43010945998613,52.203547520994896,52.9651590668997,53.72974644088046,54.48490197726844,55.23773908455719,55.98310758715341,56.73656121639872,57.481141720166924,58.29795014956916,58.97136204064997,59.72221669187042,60.46307720320703,61.222442560476345,61.911849962970685,62.638948034361576,63.35508548198821,64.0671809281039,64.77142675883003,65.47986105999543,66.18912561694303,66.91441171426196,67.63731504641869,68.34770445171243,69.05621769409008,69.74944444287527,70.44329448409898,71.11992599233093,71.8431666520207,72.45100347711849,73.10740005551064,73.75490819654422,74.43704396894054,75.06739920860271,75.73561149574299,76.40053868056056,77.08587576610324,77.77890143460026,78.48304632528136,79.19722334873278,79.91741370913716,80.65088499692546,81.40136677371575,82.169806754419,82.95533640160069,83.75548945492369,84.57227972908368,85.44635042614112,86.21008348778136,87.02860883991148,87.86012986784544,88.6991838484949,89.49128297889042,90.2991093474295,91.11325748952059,91.90036694349187,92.67652150535325,93.42983065513519,94.16878472798957,94.8594258383557,95.52115715496244,96.11369906650091,96.65158027141761,97.08059349436944,97.41188520483203,97.61844795444155,97.5811295832241,97.54334087897264,97.40317785522588,97.1830945812456,96.88333073351099,96.6047636677793,96.3521794350962,96.14956769310547,96.0123881418034,95.93103797231907,95.90188001991157,95.92183232315853,95.99118009790033,96.10367875709198,96.25744735900003,96.44384325625599,96.64909152246122,96.86016225387216,97.06855048863092,97.26014516511984,97.39512533367665,97.48831998671194,97.51901178330496,97.48218083066872,97.37750898025187,97.20361385425619,96.95995817259578,96.659666832029,96.29893662574862,95.89130633085804,95.43004790228092,94.91837279181648,94.36069440606897,93.74878620424397,93.07433491362502,92.3549520144659,91.5609459749467,90.71640765508364,89.73430709075211,88.8061330627819,87.75943167343607,86.67942036770269,85.5395738716389,84.43588297949958,83.30280730931237,82.20960867349649,81.15609203863336,80.1587122309558,79.23513562641631,78.37506417960138,77.56741283934876,76.80549082292573,76.06769941508556,75.3665971959606,74.69686700012582,74.05646479193014,73.44416382721421,72.83588911857062,72.3262905613294,71.81217341708229,71.31116895730027,70.78538143805036,70.21237762001135,69.5839635608523,68.89523515817949,68.15906753823728,67.37671421327921,66.57130486553983,65.74569790969498,64.93495738798794,64.15313503611942,63.41557897976984,62.727515917295136,62.08852867467097,61.47437263578805,60.86357929162349,60.22842012359634,59.63510405365231,58.99656052500358,58.36394474697772,57.74621487469765,57.13490462911965,56.53551317256506,55.94122429420349,55.337387701229204,54.7332328096561,54.122747559629595,53.500674045951186,52.869706236920074,52.22154154115789,51.57384253175868,50.84914502321576,50.22389920607305,49.51933431819799,48.79918586039119,48.036161282321395,47.3264971902244,46.57512399941332,45.83572765964958,45.10059898167308,44.38158008082856,43.67524986318044,42.980331498132124,42.291014424917975,41.610178410533784,40.93388406955813,40.27039340368501,39.59995310707286,38.94175755329482,38.28628029588077,37.58418520833159,36.97707816789226,36.31547675899919,35.64377810610448,34.9672103859842,34.320725966204215,33.670206001735835,33.03093149389801,32.41355122379071,31.803540583461658,31.21370516123126,30.624938763566753,30.043310502718477,29.448070159025093,28.867374102148116,28.28572511244003,27.715048100905037,27.14486700695312,26.586575888398883,25.99772120324395,25.506584860279983,24.983007484499943,24.485786367433096,23.999849448484895,23.5598655478758,23.124189993277508,22.697052802033195,22.283072413495344,21.868851123432588,21.450113013071707,21.029322217160967,20.60198714961044,20.169932926957635,19.72817811846646,19.2921603560065,18.86140261415938,18.43734055113304,18.021306994484707,17.603660037780134,17.24775721113003,16.88819220171417,16.541993337688407,16.215555165041337,15.922869502225126,15.646841467649198,15.389552321777376,15.17207713707153,14.982528012831196,14.82277695611896,14.689600059645743,14.577470470251878,14.481592473648291,14.396778714838076,14.319265322455438,14.244600323574014,14.17170940582541,14.102729295161494,14.03103472765642,13.973334651669981,13.916560455179418,13.86437933264723,13.814811450645,13.773263659524694,13.736878187253959,13.7075528005137,13.68612700567902,13.671417782974837,13.662904471586318,13.65940013943999,13.65807480240875,13.656703498227877,13.653086919351038,13.645373706710703,13.631222234482726,13.610830200271518,13.58497604589413,13.554776960090393,13.524341793714619,13.490161050656305,13.454729320974726,13.418131150623296,13.383052248314788,13.347807127464156,13.314270586069998,13.282481274039023,13.2535884222357,13.227603824099422,13.204842524355577,13.185677828250501,13.167293698251564,13.150266105753264,13.13796953809003,13.13538749096337,13.147566925290509,13.179216622787166,13.244460467469949,13.338664439679684,13.484734174046359,13.664413551469224,13.877600622630034,14.09945266359874,14.334870389925321,14.570928816574002,14.798810326696843,15.013682872511358,15.219427796516602,15.430777190168996,15.657354284757663,15.903641389945298,16.17307684378346,16.463500449628935,16.776213199612872,17.097157555522866,17.425585207417353,17.778307824132668,18.088107938419867,18.42671019544966,18.79203119202283,19.17499751868111,19.56002170520201,19.964013394265788,20.38200688392406,20.810001682337383,21.25708812367371,21.720334964900328,22.21364240924936,22.72617106063099,23.253397921873532,23.806132359807233,24.375955779034157,24.962141980700164,25.557070638476674,26.173051794285545,26.820215973636273,27.418078723763028,28.05417116726788,28.70734745615447,29.38590381138443,30.06410381472864,30.767164761417064,31.49008731541265,32.217921467687155,32.97715890582028,33.736251278782014,34.525455226826686,35.29677868264835,36.08948559008573,36.887625794228285,37.69917669481045,38.498970494223336,39.310889903799016,40.11282654000214,40.97834413446667,41.75159136424592,42.58826984308651,43.40952215380302,44.250809103486716,45.08374524923845,45.93411265160035,46.77223849738396,47.61345307938418,48.466181266217696,49.31391539578533,50.15940804195707,51.00248536341979,51.83330975871151,52.68619552358829,53.51482783090738,54.340314998633524,55.149994962138805,55.96470011982181,56.78832619902779,57.53373414099249,58.32323508632105,59.115988692065294,59.89301504433193,60.6730658989809,61.44912270315197,62.222592428559196,62.98089671495672,63.732129787378604,64.48047793888904,65.23480231243069,65.96757214251188,66.71070100586445,67.43625767959509,68.2311012475988,68.87788941476883,69.59344092857474,70.29954087046403,71.04622896997402,71.71194165826475,72.41151226609433,73.09302572061634,73.76049739024202,74.39743910896605,75.01377078671474,75.6031586037498,76.1674317982523,76.71761944673293,77.24948997604314,77.7773194962479,78.3015603765352,78.8418191111632,79.40249218734235,80.03704028214615,80.5893920246977,81.21036665467787,81.84246283959757,82.50433661347,83.12504910344411,83.76381472397073,84.41276697047155,85.0608329486421,85.70611189572662,86.35478657377229,87.00561154818494,87.65075972963399,88.28893873891508,88.92666596810436,89.56268447096213,90.18471231551361,90.80537656399667,91.40787556739207,92.04403050233115,92.58950635825119,93.16592676132079,93.72191987600465,94.30004430069148,94.81454954491542,95.33297481529308,95.82426544390249,96.28461306448274,96.69503375119629,97.04917777392085,97.33436359456209,97.54604110856545,97.67938302164936,97.73725031862185,97.72767062428095,97.66358812536366,97.55751528341823,97.42414781139651,97.27458513071585,97.13853111157508,97.00360363621445,96.88749684849674,96.79577519096343,96.73183959531754,96.69360958030414,96.68332122406476,96.7021093335595,96.74449230009587,96.80723415851895,96.8846840724666,96.96891240122254,97.05219179616338,97.12737806113192,97.18748293404617,97.22425093450818,97.22971957237819,97.19946763484997,97.12638643165573,97.0270428936659,96.88232863059733,96.70117319740507,96.48131162582906,96.23339985189367,95.95265341708543,95.64027495949827,95.2950854991034,94.91298646226915,94.49760949810849,94.0424532586883,93.54245785583673,92.9862330744709,92.37837360585323,91.70797001964522,90.98951020335467,90.19878563723633,89.36628903587041,88.43952275578913,87.57298124142959,86.59568108558302,85.59893157963783,84.5498793105091,83.51220493533161,82.43800096641054,81.36339742444915,80.29308955551939,79.2672305644246,78.26809914597364,77.31932746402157,76.42690700912038,75.58919191112778,74.80669414944367,74.09723892152991,73.45840919771489,72.84218860021114,72.23678386487927,71.60359249248373,71.02511225084211,70.41140393712823,69.76333950463477,69.09055192942458,68.39381413229154,67.66018939646267,66.89047914209978,66.12765229168805,65.3747188132929,64.65612501859184,63.94196045288366,63.271854089692056,62.616428660902535,61.99180380471017,61.3730075818424,60.79614565457721,60.217259691516006,59.648823923234325,59.02206055720655,58.46386627664864,57.850817493350775,57.23652703079243,56.61360201118081,56.00187341128587,55.3760842059566,54.744189032369945,54.089385977569634,53.42754688888512,52.760043702318285,52.079254432622555,51.38836152875928,50.69621774237703,49.99689348836012,49.289203275322656,48.56264284957903,47.834365445950844,47.07846841275009,46.27659222098667,45.553919666368145,44.786549089709354,44.039061337356536,43.309880738649206,42.61766114194789,41.9261078830762,41.23987807910682,40.55955012531319,39.876256607692355,39.18066398216621,38.486478658542396,37.79167133131262,37.093015261571466,36.40979914484731,35.725660613865855,35.07311308321821,34.42883088873045,33.81432584480532,33.185276294390825,32.63551065594585,32.05782131290347,31.492664893105893,30.922706036237233,30.36343950951939,29.80579559218424,29.25070086051466,28.7032568160277,28.164728052582156,27.63511426652006,27.114460602227236,26.601384451057307,26.10134176206557,25.61025211796007,25.09084076034694,24.657876973924676,24.19926884999813,23.74889925197776,23.303230069352146,22.892570582609164,22.48068738916816,22.06806658690464,21.65541777562415,21.244145465862637,20.83735897981397,20.427591352059032,20.028425265040713,19.638108169917604,19.255277589137016,18.87433467330914,18.507353964779163,18.147909018882796,17.79853477550951,17.44440255409504,17.154956425301034,16.859332906381663,16.583232130430453,16.31822103283694,16.089974438770447,15.871084502400198,15.6681794564417,15.479842585466857,15.311906506317724,15.161675784362338,15.035717597879328,14.935057380557659,14.857157574028552,14.801119921041629,14.762046523227758,14.735876925807098,14.720198982652702,14.71239271118327,14.708116356365093,14.706154640336882,14.703737591570688,14.700310818031049,14.693808439306354,14.684672502550187,14.671112585323923,14.653938966027182,14.632053323910688,14.608308571866168,14.583477573380291,14.560350988833642,14.538451518310904,14.52078671749119,14.506766473804387,14.49490525116975,14.485359013756991,14.480972975202038,14.483036355821538,14.494602742175942,14.51717980705175,14.564466752992915,14.638327590665448,14.742707369610816,14.869316133566818,15.026557986603539,15.208864157713707,15.402922796600942,15.607605192638887,15.808613959731165,16.0097542881195,16.2055651535898,16.39936610410142,16.59581188099005,16.79904649853095,17.016530467713874,17.254354243343048,17.500924471500948,17.776293393159,18.01798707906226,18.282558522357565,18.545692838811185,18.832445797969005,19.113828252215374,19.420117450671142,19.74113725251496,20.0808090951607,20.4448491031742,20.827211728948917,21.231617430491603,21.650241758485116,22.085416275140467,22.541783874575618,23.009796873132032,23.48879319575505,23.991034829820695,24.504444221392824,25.062576505912283,25.578461987331888,26.136126100118968,26.71725722291509,27.32163437282549,27.91716525493527,28.535320576308642,29.177888636634126,29.814719868005852,30.47228424322507,31.137404573168226,31.824578303511807,32.51218467933494,33.215801493617604,33.92804638452727,34.66301985793956,35.40936619491535,36.16908304931449,36.936650507615155,37.76965127113685,38.50813734341478,39.308454914562674,40.10295378499101,40.92448615187767,41.69359838746394,42.50088912535142,43.2892563297971,44.098893292928274,44.90189089025028,45.70396440144029,46.514826944434276,47.33728049795185,48.15212233110398,48.97924037236288,49.79889572537694,50.63074321747956,51.45576610049431,52.27229846784585,53.13415254775864,53.89898529807465,54.71109742225609,55.519511203709094,56.32991030487554,57.118705980160236,57.90842472119039,58.70340571371642,59.48232714869835,60.26919166752757,61.031625678969,61.80138512563942,62.56199700926358,63.31434132482651,64.07108867200297,64.82148670301333,65.56388634787182,66.31407010339984,67.05087854606982,67.83021598111945,68.5166522686613,69.23162337806555,69.93602250000656,70.64099612525435,71.32010761954587,71.99793434281443,72.66964939366838,73.33023597086694,73.98464052593474,74.63005670839179,75.25871042438423,75.87060161922547,76.4668763428757,77.04244431470728,77.5921588153906,78.13854152893929,78.68821992466208,79.24848962787796,79.84147336450019,80.4133493274965,81.03811738269872,81.66530890236412,82.30742168807059,82.93899514034645,83.57817590914807,84.20710362629002,84.83012765261579,85.44297266062449,86.06153544512928,86.66379998467643,87.2615253717418,87.85793205885156,88.4560210806412,89.11024227242353,89.65341218908208,90.25757375073043,90.87344013790798,91.49764417177276,92.07772121261101,92.67764415353135,93.27615839229225,93.83857400178168,94.37643663599559,94.85959209785675,95.29455271831802,95.64678713189613,95.92403400558314,96.10617983810927,96.19651964205669,96.20102379349505,96.12696242480492,95.98986006438166,95.80201703459325,95.61743748157264,95.41143136545224,95.21934039718536,95.04439921499554,94.90928325430525,94.79785822607157,94.71806857962143,94.66706600484243,94.64082105672806,94.63212809121275,94.63740039950353,94.65517170928918,94.68083761522519,94.71206118347659,94.74488207801078,94.77533490168477,94.79939271811863,94.81194737464659,94.80562907694613,94.77790073823573,94.71564620940008,94.61543430661234,94.46570492407275,94.28129730188923,94.03224522619809,93.72664414926447,93.36234910678229,92.94035577326811,92.46044689100047,91.92291540512704,91.34604054323755,90.71146085745266,90.03873478964589,89.31098670766444,88.52901195291756,87.68031841657017,86.78117587899483,85.73625211507235,84.76740723204942,83.68015561476786,82.54676734514597,81.384181241692,80.34973546688663,79.32704271529698,78.40885155357222,77.59950827599437,76.9029286990263,76.27342493174996,75.6511255238372,75.0384939807568,74.4188278611093,73.75987239864347,73.08829450143827,72.41375098916224,71.79783546926107,71.2430798884615,70.69254472973581,70.19152837942246,69.6199540021814,68.97531381223357,68.24054607214316,67.49762394619894,66.70008350849493,65.9051236104061,65.13396907780348,64.40045712364925,63.69972579294221,63.005642324685326,62.33028244786834,61.653880136832086,61.00030592883221,60.34178543256683,59.701242876727115,59.06376014312638,58.44316217686995,57.782123791748944,57.210922922014106,56.60208245154443,55.986251807217656,55.3535999104344,54.74926790420295,54.12650998637975,53.50478176712827,52.870116869714884,52.24247901761421,51.603290510059416,50.964192158025405,50.3072443090068,49.64999110723432,48.973834861822944,48.287809408424756,47.59978268890299,46.90207585117992,46.2012481418979,45.45294853117417,44.78090605305021,44.07200618183377,43.37175669431602,42.68228536499878,42.017178760561684,41.36357266401697,40.72218433578115,40.1014652315683,39.48580504064674,38.87328962047308,38.25924774968723,37.64386136400572,37.01969231651523,36.4078437541176,35.80176618621207,35.22821861776192,34.666695535381955,34.12020105455735,33.553047561607364,33.04338772922539,32.49858771415349,31.952966178278793,31.416059234525992,30.87343340654243,30.342779939724966,29.819961591024338,29.312980372793678,28.811693589681184,28.31377041512814,27.82225657958536,27.33593023535834,26.839966931165833,26.35290512897987,25.87009159233719,25.400103482516457,24.930532776921954,24.48235113524787,24.022824486576976,23.615574367386294,23.180538683951685,22.75205323602152,22.31512606593502,21.883279541807802,21.440302317514213,20.996739675352423,20.54705503898223,20.106721373281122,19.660758563678492,19.221362332323505,18.784982083954723,18.35641261619618,17.929787555682886,17.480658547797344,17.113688553038813,16.72845668001217,16.35183109866666,15.98973176755038,15.675440448928523,15.365483044073574,15.07381128734529,14.809898165178984,14.568158493130689,14.347320826280757,14.14644403463321,13.972458297169409,13.818497913848692,13.688072621935087,13.578305510373811,13.492122803444323,13.426026309213068,13.37883262216575,13.347011787186357,13.334822380582994,13.3353542782286,13.347135453244247,13.36891163580721,13.393725092910918,13.421671677299816,13.449857263383377,13.475829590301068,13.500360198655939,13.523413646996094,13.543064599584293,13.558399771395441,13.569737085071706,13.577798085797667,13.581032174418816,13.579639808836433,13.57367084439393,13.562968874520507,13.54773919226629,13.530410080826693,13.509185463548993,13.485709447641357,13.460832640005478,13.43540305368868,13.408007398768536,13.37882454154489,13.348343817536689,13.317306443803394,13.28469953514611,13.251587190518489,13.218388153641678,13.184595723561069,13.151824543721913,13.120312725451031,13.092584322934046,13.069325650251606,13.055967731945675,13.073927024377955,13.089349286747192,13.124761580999396,13.180276112290947,13.296800191394425,13.43838901611779,13.62021982743999,13.825410019735216,14.045511257984106,14.262262360899934,14.473029642082023,14.671721427453724,14.87096545741561,15.076229600490674,15.300332260730206,15.54358758416497,15.799651888056161,16.065357632682378,16.33877307246262,16.62799480605243,16.8884642402277,17.16974539744717,17.4599670218215,17.7614059445581,18.065889813031266,18.3875000755729,18.72415560524872,19.081963895653605,19.457227855444025,19.847419122764286,20.25933824344257,20.681720335222728,21.126361835951943,21.58400941485292,22.05815957609079,22.54173289350044,23.044112674950906,23.564214100191784,24.134062602345654,24.658672400662432,25.235867182490534,25.82518347287522,26.438528752532843,27.051764420192058,27.686027894182512,28.33341687880193,28.992889350002702,29.669853037685883,30.35156462897564,31.049835613692213,31.76265104264979,32.48911987490367,33.230408562190284,33.991638240183754,34.756167161163056,35.5520580225158,36.34233887427894,37.19428573816662,37.976057126445255,38.820705070581106,39.65739552298952,40.50849366055146,41.351018010847966,42.20728312367823,43.04587510975148,43.87961002759315,44.71731132755346,45.54963923360712,46.36297649730837,47.19100082624112,48.01496507275657,48.84310233679965,49.72438061880354,50.48388562902499,51.30609141890494,52.13158245052873,52.9744561006591,53.754762039513615,54.56714736519677,55.37787461441319,56.15771737726796,56.95019479849094,57.731843377284775,58.51154391073597,59.2693580131325,60.026551075729664,60.776719146104476,61.51887991584657,62.23372611630334,62.94368965169,63.653693960720595,64.41497584474985,65.05066203449796,65.74865736647506,66.43615389330564,67.15073061973936,67.817590853498,68.52924708926705,69.24246965755178,69.95291785380425,70.67358199733555,71.3984292561102,72.12230837225718,72.84062871606456,73.54206229697598,74.23355608236004,74.91286044227344,75.56863879335425,76.21490815979841,76.86133742789734,77.54366148124535,78.14116924615665,78.7935949889419,79.47739096762233,80.18782566019796,80.89094050546386,81.62207962814071,82.39572999575547,83.15299866603273,83.92646328979606,84.70262302328042,85.48451756417202,86.25701143818615,87.02667209796525,87.79734388603578,88.56791760406702,89.32870362064531,90.0814724949069,90.81950562113121,91.60178900263855,92.26213536473288,92.9587699102342,93.62372214774524,94.2741174260554,94.86178158611001,95.41330640175657,95.91240173009496,96.3377071934448,96.67315210801182,96.92116600109856,97.06542829525198,97.10874166306061,97.05586955805089,96.92117314220509,96.72356724390588,96.49085064802883,96.23808209728405,95.98827892991028,95.75257153306302,95.5675650068668,95.41259065299735,95.2974482388224,95.22602801647949,95.19336585463513,95.195023761971,95.2259944701388,95.28153128276539,95.35518655888454,95.44161819010056,95.5351712718936,95.62588143763114,95.7061500648432,95.76486585123102,95.79373760604918,95.78371878937784,95.72698039033627,95.6173343432068,95.44347431439,95.22584034382284,94.9377194203133,94.58762404380143,94.16557940797529,93.68112180435072,93.13680889577142,92.53708336276917,91.8827466024195,91.18548337506324,90.434376800743,89.63746190397363,88.80184993572955,87.91696804326239,86.98889397291849,85.94613517769096,85.02244961324317,83.98663634184186,82.94101252386801,81.87551912617748,80.86557942268628,79.84325353717931,78.84495826881638,77.89394653447395,76.9896295468957,76.14364760893747,75.3775666797186,74.68000093369342,74.04622419554252,73.4712200647227,72.93578193607338,72.43166083785059,71.93126306060343,71.44140966155311,70.91204735041934,70.45652908944633,69.93662861493084,69.39177165621496,68.77097910997594,68.14111650875874,67.4543453940752,66.72100639984329,65.98623424499725,65.23511153368518,64.5139148284712,63.81170536954179,63.14737117502721,62.50270837331376,61.879823128099346,61.25800258295924,60.64238946492664,60.00208775327358,59.34410873127732,58.611999034149214,57.983372613008775,57.30056647987134,56.65106434228021,56.02277574083441,55.43852031723378,54.83811675842808,54.250355346491574,53.652145481831376,53.053249332462244,52.43744411750052,51.82209691084329,51.18701889599763,50.53271819052366,49.84435563192143,49.15899652246345,48.459510946560854,47.76021794523446,47.072145254325584,46.351098393940035,45.7208284277295,45.057524079101064,44.401255588592434,43.73543489734616,43.10607137378182,42.46998102878668,41.84957544316099,41.23557740328917,40.62052557448934,39.9879920522146,39.35071092928934,38.71309027389132,38.07629384999905,37.45370215087099,36.84214716772823,36.26570669417226,35.69204070183509,35.13471144617443,34.53651090894245,34.0225293545841,33.467149583399376,32.91018793698818,32.34712143402264,31.814587136359286,31.27422353149764,30.746340899402313,30.23122963522845,29.731112319768684,29.23446834195352,28.75174328088012,28.269213490614188,27.798646404143955,27.328114326895204,26.866451167772,26.412632843393148,25.96271657126603,25.518973881919845,25.06943609759112,24.674793120060276,24.27518196396924,23.88036838550715,23.492029077907038,23.11441502564076,22.738812721165026,22.36340603949424,21.9930761534246,21.615659572101816,21.24337114815153,20.869460801173304,20.50203734231455,20.134304920110782,19.775057646627,19.382888285590404,19.059606699020986,18.709368376761773,18.367631476564796,18.01460063640589,17.707157458690766,17.3852423721578,17.0754622143658,16.77299803565186,16.485590323363475,16.208578795633915,15.945682317408687,15.696590467991218,15.461415845896903,15.24499619034261,15.047634585936192,14.871436004567858,14.71625358685152,14.582114968495798,14.457442280500752,14.367509773273897,14.285758796744929,14.215463391438155,14.152487172599528,14.102453033781615,14.057926060634255,14.020275784289765,13.988107054608287,13.960300401496859,13.936288790928018,13.915611273877401,13.897153780091715,13.880313094162759,13.865934099323534,13.853329588709283,13.842112983450496,13.832869094949267,13.824240319968707,13.815484506574274,13.807701456124299,13.799540248422986,13.791165882133427,13.781279330396252,13.769724766812908,13.753767009079791,13.733240709976842,13.708008900373596,13.677825133218162,13.643949041243784,13.605883874354372,13.567069863994247,13.525923661888008,13.484924708255283,
