# Supplementary material for: Automatic and Real-Time Computation of the 30-Seconds Chair-Stand Test without Professional Supervision for Community-Dwelling Older Adults
Source: Sensors (Basel). 2020 Oct 14;20(20):5813. doi: 10.3390/s20205813 (PMC7650655; doi:10.3390/s20205813)
Supplement: Supplementary file 1 [file sensors-20-05813-s001.zip › supplementary-material/critical-scenario/accelerometer_8]

16.08453574354246,15.821046353705068,15.790225759318039,15.712017733768318,15.929870678220325,15.929870678220325,16.038578717766793,16.147168301719937,16.210250902096107,16.504348940129685,16.82895357849455,16.894528619305646,16.86167875695436,16.946120245935727,17.094543024434625,17.55355249244302,18.083431149416555,19.069178416312234,19.76555358725419,20.424599714624293,20.650096358230837,20.11413836227162,19.420111375566837,18.70067925300156,17.90791757077233,17.155246397238866,16.283616111048154,15.819168551627733,14.449056925058885,13.439162753515417,11.678141064396062,10.159030543522945,8.673149554497662,7.539434626388974,7.546936669059906,8.401117247965276,9.848305523104141,10.794176910957146,11.439765357591053,10.762519633096828,9.13888176505891,7.234894127042814,6.115492653486095,5.137745064401772,5.623655375536343,6.312403635570644,6.465951273161114,6.203486093006045,6.640706006282828,8.081320635272416,8.99056416490678,9.850646028397076,10.041984452299614,9.180538621057995,8.763617245824769,8.5707467483571,8.308988700555814,8.339357021595259,9.256525896973972,10.195212856700614,11.555039152911053,12.56598377330221,13.840712441512695,15.133043319136444,16.18210472202102,16.894528619305646,17.899483191374383,18.97374292610251,20.39753473243644,21.53277685898524,23.01026413771824,24.353019751803433,25.294173632530008,25.88126768050846,27.104646200364392,28.308084712069984,29.638341430843777,31.698791636005506,33.80791309075933,35.71991857356665,37.03468510287976,37.97359125062494,38.18564047271764,37.705194718814425,37.82058125716253,37.19882547398215,36.76629264269071,36.476486650092205,36.34906314012171,37.27188010323426,38.54534545344212,40.567339243984485,42.65672330840672,44.636870418598456,46.8707750597332,48.48325602002509,50.13086116551812,51.21704651354309,52.32348545963188,53.48893607542331,54.18058846221773,53.4138176331646,52.761917092849885,51.882967280021624,51.100056944641636,50.588063889956395,50.12912655400828,49.98534695994481,49.69773109163357,50.20770041801003,51.356711515481884,51.89078368720879,53.629433600026275,54.70367862049131,56.279647593882366,57.45392376335182,58.667269146781805,60.26840548716848,61.77121551911998,63.292766392371995,63.807296112701536,64.58993874985045,65.73472540548093,65.5391346747097,65.3532082545145,64.76078097313632,64.5366892784078,64.13078546550243,63.71624912946642,63.19913739451204,62.66653190015858,62.69726659413264,63.38438876095678,63.90239603306934,64.27824680706854,63.75264488148615,62.95838788860956,63.11454485565271,63.59540916342049,64.60841771506853,65.4080756164128,64.38888416922347,63.22211012443059,63.381016042308524,64.09353433496229,64.99818475496969,65.89470103003848,66.46000173518918,66.01093091637189,66.01093091637189,65.23397768704626,64.82651980645184,65.21589731911321,63.99389108560953,60.635786985918294,61.47463276344725,63.92463374418842,62.09023626521495,59.237288613954675,59.59993847700148,61.836435479194485,63.70271562761767,65.2164182221147,65.91511230808194,64.81784172013117,65.01873703995173,66.2894544941119,68.28700843701367,69.22002349600561,70.84081493784734,72.99623308098161,74.9269483013193,75.2685720317355,74.2288902164233,74.83452064504056,77.11558299252464,81.40145349534141,83.52207583691147,83.73511628461829,82.40531415872974,82.74465738237133,83.32432197826918,85.5199571071278,86.93136785447886,86.18593145189111,82.05649096923464,81.93772992480058,88.06261759821119,90.24129191018366,89.37180807464709,85.2775518541532,85.4356069969078,87.71479020397231,82.25138067884218,86.79965265666192,90.90940505919149,90.89692485706405,93.15878508280957,86.31874890494015,94.40926063597084,79.96413491913745,82.70017845741147,82.99874415611463,82.5955518698301,82.50721622591762,82.34933473260271,80.22562444577264,82.72266898374296,82.36670204464677,80.19526595097835,83.50473191168238,83.20064532794014,81.23804811293373,79.48949502119684,75.30269566891842,73.61049490444714,73.20490558921337,77.23917319071049,69.50652423645332,62.51283586670748,61.71780249901634,63.72576306755611,62.71075874267117,62.14806691666722,62.85226148873688,63.70797781158327,64.58228545545512,66.02828058821122,68.12908553536994,69.95108939020926,72.75204623149469,75.86610755903847,78.7098817345085,81.78415436963007,84.61261870557216,87.14269174114568,89.48385652271054,91.99667765504566,93.97842322318122,96.44860933676833,98.78830344141754,101.0894219178488,102.57805005827343,104.11823439574785,105.65089830217298,106.68848646775155,107.50856388304622,107.83404146045531,108.01466622023499,107.26298344863551,105.9304542723165,104.67132413239409,103.52585957333024,102.43155012945141,100.77903951270044,99.12616348198306,97.08265890599547,95.67679958696341,93.99622440195785,93.10961049871891,90.81515072183699,88.83081508264127,86.99324297843991,85.54880868033308,85.03026296249574,82.83343332833162,80.3562983076649,78.08880211184652,75.64822625352856,73.36242012698332,71.03272768563322,69.05854582466763,67.69140757267118,67.18594631539554,65.8544390502859,64.18469204244438,62.95853471170687,63.566034795694605,64.71978047714067,64.40895203247406,63.835292858304264,62.46614973997104,60.57904479243198,60.231100864351525,61.63265869576857,63.16806340286379,66.3064246747045,71.66505008935472,77.40108195224693,82.67203480555536,85.25464827906482,85.11668722181332,82.83343332833162,80.07094742363087,76.32565066883245,71.5650224902404,67.75574187860926,68.47590765342203,72.53992944026271,76.25596476821906,79.5656042980038,82.22939242167288,82.82986574944324,80.81466532191908,78.17302919072362,74.5073713117963,70.00709966999449,64.46145914127624,60.64225156464908,59.4725369519875,59.714359803204594,60.16573070565641,61.11019181308626,62.744652329016425,64.30144372561486,65.11039552428754,63.700195091278644,61.236440575251066,58.72519052179322,56.65121915310085,54.111381070145676,52.582484152567446,52.57620167538297,53.287547861178865,54.40193098278138,52.77721833251324,51.068719631255505,51.3402077385424,53.44748459881756,55.88174062181732,57.30800631788027,58.392527771380955,58.537663041510136,58.31495902718521,59.55358875749237,61.29405115616016,63.07879373164043,64.95655432003487,66.95716693736078,67.96139195718119,68.4926175550801,67.92417685868921,65.88763090014355,66.37674469880643,66.14949439788114,66.62586986810193,69.4571409240529,70.15060090186117,70.11044210531509,67.8998160244977,64.98309605226284,63.62234225313351,63.90459522500946,65.26892395604388,67.15082948762172,68.61636095173743,67.34734639940143,65.27647705755791,63.3418798993107,61.455249926018496,59.52926298588636,57.65544329597202,56.543575727949914,55.5915524374888,55.445671570695794,53.75213311148103,51.70982859054834,50.1405199217028,49.174219240562195,48.38337055175427,48.358081422181925,45.82597843432802,46.53983503914923,47.63780796216992,45.0,43.58250640370746,46.16570830021662,47.672383895423664,48.150054986578404,48.853534207195196,49.024225070941156,49.17476513387384,43.88760222511163,40.82206091077086,41.035293388988805,44.05636380335918,37.78574841019488,37.82828191916495,38.31202699645163,40.969712356676155,31.843464872555277,29.129593680643964,28.072456270894556,27.787945374440348,28.883429345906606,30.877732793197485,33.28995972629442,35.21312584963474,37.33191603529124,38.55943736212585,39.025707477675546,39.47247648724398,39.045914586766095,39.67544621315323,40.17753968652201,31.494837596314945,33.107077808541845,24.134860386680963,17.383404225360124,19.135840084809207,10.716324813514676,9.973358985184362,11.979580536857195,10.943628656564714,-1.157378725307178,-5.560959403271852,-6.648613916335471,-7.833426334666011,-9.71119405245481,-8.62263569261106,-6.590648561590923,-3.9832138039972618,-1.4103828465132218,0.7524546873248088,2.35480313451605,4.406913278592572,6.483064191236653,8.787205831244153,11.26730986565067,13.427899455086573,14.995077080728873,15.808509625484247,15.547958730024495,14.72055677667008,14.287189176950356,13.609749494503903,13.602383495991965,14.12392393482756,15.43413133707518,16.665056468935,17.914783537202368,18.508674480874635,19.018120562506027,19.085174063309886,18.720354122254058,17.79988152801437,16.508290471590573,14.845441183007845,12.699569635514623,10.59873748636502,8.422724178500053,6.6351691386857725,5.152073476277694,4.119148040785524,3.5251050008965774,3.277157569453571,3.2638401380622724,4.102320846740337,4.969785730628252,5.934627634504946,5.996511718118417,6.260572104609456,6.716976625559711,7.293233156682036,7.832163594432023,8.200188164618458,8.49434454236006,9.042250519252434,9.65988531071712,10.283608805621254,11.171005854967934,11.816137832132938,11.948589331727664,12.215682325126828,12.466123724558564,13.055241787179645,13.446172199091619,14.007983091512031,14.547050886098765,15.736708520646022,15.945371318682405,15.89749917851341,15.722599781144893,15.068455459367724,13.87997273114854,12.079896608530444,11.184184126274994,11.246711553518733,11.166260299429549,9.14627020329978,6.803128501314774,5.7899539629600545,5.203474187709032,4.307928627983021,0.49929676067172996,-6.309257117015525,-11.50603741125341,-15.278152394541777,-18.51062143720346,-21.306885593386138,-20.716144168405773,-18.088211315630538,-14.976874396877424,-10.902972484142735,-7.097158834948902,-4.745351606879373,-2.2282818705371197,0.682104582400759,3.471635348873018,6.1466164342367255,8.870531074207625,11.39617304220247,14.25174182370275,17.16814611352169,19.594020332183153,21.164600473484043,21.985258248132986,22.409812306264147,22.74458152673299,23.524363370124483,25.010332406772,26.76143637422519,28.382564706755193,29.57021387093186,31.22120333187053,33.01051149248354,34.68183838099631,35.69358823205877,36.89032155223653,39.196910222255944,41.67505006845491,43.481702755468724,45.20439841137408,46.77290170935502,46.970290117331565,47.16107620667599,47.29057966682772,47.63012233700332,47.425195712750536,46.951783313238366,46.951783313238366,47.70700376582673,48.75062604021369,49.99636850984176,51.85924903610648,54.19797866266359,56.17129764812303,59.365416206560276,61.09213466734266,62.10271185664986,63.9622299332908,65.42777692564425,66.63843302632891,67.77869370153077,68.56151398362061,68.94930939425514,68.74007078088815,68.46792617696502,68.35151070024537,67.23806025327431,66.59141811939618,65.89081544832129,65.43285229218533,64.7120654719092,62.92589953938011,61.3558572570246,60.924435013299195,60.83692638142474,61.968834909597085,62.676089293775306,62.76485477206659,62.24142650732068,62.109464439392596,61.91982577360389,62.156734869989585,62.912475841020274,63.60749069648844,63.491554625590105,64.05162267711073,64.21139241259193,65.14724235436032,66.03752003845176,67.72977109058434,68.45906619201621,68.50945309653864,67.98107622283686,67.80155185267155,65.37145011108794,62.53001270142341,69.0755363184971,69.77511048263871,68.52703604870091,66.38462363235885,61.71458973434506,66.60328820556848,72.31886902595984,71.78858580751206,69.70096996620288,67.20501466821018,65.35929801991705,64.19885738708939,64.73100124363299,67.73083048783371,70.82101556307775,71.36677373298427,69.68976462639372,67.00796832354287,65.66407396227467,67.28819401269632,70.5667473548083,73.06745768665138,74.10477468714511,74.58584693918151,75.12249470978627,74.07088034944393,72.76993835801386,72.97279790010353,74.18083053506439,75.48227403240497,76.91623288090656,77.26037497603762,77.02408876921389,76.42959698759131,75.74194572466261,75.15450299953939,74.91134527138996,74.78053781494384,75.17354736139491,75.53809322299878,75.317522165414,75.36827271463851,74.83107104362217,73.54733021886629,75.01013355590587,78.83513402685963,82.34302617761828,84.72488438754156,87.46223721078444,91.44012356406716,95.14940015103342,98.30442912037311,100.4497761237678,101.75977443413167,102.19749706408025,102.1202265008946,100.95809036866277,99.59127514319938,99.095431975689,100.07502065105822,100.67330964739182,99.46233771442621,97.02690141809681,94.69285562289116,92.84213393017082,91.58563623962452,90.59478359435063,89.20289301241498,87.466464003263,85.34787077776873,82.39143422641526,79.35435190863483,76.32314464056152,73.70597648328416,70.9441182845522,70.0601878814135,70.82926824531675,72.3099317542683,74.42582034224733,76.26822809226067,78.85557489272864,82.2157095271904,85.24532750830886,88.25438524633773,90.7727502637271,93.11204517643581,94.4498436458592,95.4141531933706,95.47144807650609,94.85307140083178,94.75485082455513,94.63544141972103,95.38738129442783,96.76279801450045,98.58547630390827,99.52936659822157,99.75400138200442,99.03946950773171,98.13007721913701,97.0676437359221,95.26081672756565,92.82400873632372,88.93167257992668,83.52604680993849,78.15169859475856,73.15942160723029,68.44809618978199,63.911690026595636,63.12611068934072,65.18035311392325,68.14282256105501,72.13913300158741,75.10066718491082,76.93681291448955,77.3714203695951,76.10425878645991,72.81502257366508,67.38604311763771,60.906735242352575,56.16409047944729,50.1820933113587,45.15316588860904,41.00908597151754,37.703063402529374,37.09522718810068,38.22167652578004,39.20211342114107,40.36008604920476,43.477797241591745,49.97331178066194,64.94393257517345,82.72213499261728,90.66308834094677,91.3020022100841,90.7690753975775,87.08699920766463,80.41550918442235,71.97088176762166,68.84213920494395,74.33586514929922,84.54316732153184,94.93500461233555,100.63334183201691,99.00714453070185,92.49946084220399,85.47687562854566,79.82147610009561,77.73012348597395,76.64128730741429,76.37657407186882,77.56398144569182,78.71422792173264,75.28731649340757,72.31886902595984,71.94450241952165,68.35384365216076,62.23058614502787,56.40514268803029,52.743423751259805,50.06363030057206,49.31141888094861,50.268855227437314,54.574228317461596,60.17724888427811,64.25088386014805,66.35509765101598,66.44438386182493,65.65568541433215,61.2559540180791,54.83086676463033,50.04515095851366,51.75469458556547,56.30995769316358,63.43490920777005,68.50476786784678,67.77816226643984,66.95936427628062,64.53184038347553,62.079376846513696,60.47405581872323,59.79673915309231,60.965275758117016,62.89820064802779,65.481959595091,69.47900598379879,74.15166025006918,75.61861585854363,73.1763451914493,69.13686511907936,66.81396801726538,66.4300133510786,66.10372387765176,66.29111102202505,65.8977630867926,63.88768271896359,62.89287382203332,61.13068368447566,56.86438528406169,53.436948495306375,51.6004947378115,49.96671967909422,49.83445782419852,50.688614312908754,52.6551601099975,54.96276805797086,55.87961958152482,55.88551580092011,54.47452937477151,53.353344808798816,52.83425303254126,51.832083869895555,50.67130417027462,49.41887617704502,47.5995466621204,45.82632336315885,44.278400270353124,42.62995155861507,40.3817125493385,37.09723258550494,34.25698370379454,33.218681709135716,33.28659021784735,33.812039053835306,34.790099562312655,35.79493419577928,37.930783411492094,38.57649398136453,38.054403402345415,36.97862995753703,35.37116116888028,33.75179589053606,32.4712137255841,30.69057378686083,28.30077552028836,26.209801545486243,25.213072348050765,24.489649895577255,25.049931324244824,25.18943283340321,24.370083349876403,22.88826211230452,21.320433656259606,20.92451103397786,20.71155333474999,20.465322474510426,19.32732659977032,17.15381055958594,14.036197665472304,10.784289001020271,7.883160633311237,5.685456094871791,3.780615345745496,2.8874916109526456,2.36524093088609,1.6048225630983253,0.7409002899880527,0.49074392123212063,1.211193515363076,2.737650019847514,3.094101549292959,2.7548066129490487,1.9456045252895864,1.6954092699221917,1.9251803956217806,2.4998646959392903,3.642272341856658,5.330662041195845,7.153603843894988,8.97266458243722,10.508005739188803,11.768249382833075,13.372169158147207,14.721472021202068,16.328952853246147,18.064863489263907,19.63961526479884,21.17395066472947,22.80791337553256,23.659828004766783,24.257151787508526,24.11516173117804,23.951488879094946,23.797232677446445,23.616843022143225,22.83364562812727,21.612787553220183,20.56940801738077,19.344292173002597,17.9930590116135,17.025120392729274,15.624209913250278,14.601249066259678,13.695854765105915,12.855668938474155,11.87678039770038,10.837951221342282,9.743615310062333,9.10818542525317,8.385638083864427,8.081977601575943,7.64730347430391,7.579542900680839,7.510857192188992,7.999338780728304,8.5707467483571,8.851989546314432,9.366498869173121,9.385503122234345,8.86250205964396,8.431324170354392,7.743739406168852,7.287545346108114,6.976237991174412,7.035017633120847,7.379369245045237,7.861466074519633,8.548309037936647,9.404599192146181,10.055181765361692,10.377420675758819,11.620622013634373,13.221889219540776,14.262802877304757,13.193709546029694,11.602887487417815,10.001651605272276,10.586299284295041,12.169370617756993,14.262802877304757,15.219443695234672,14.519383332863772,10.99414173438328,5.071375947413423,0.254132116756273,-3.6954550813099543,-7.283041868611526,-10.986275478760515,-13.330692414813855,-14.812491601235303,-12.502454358778005,-8.311590140461256,-4.3810765339664135,-0.700163429100396,1.764222021863613,3.3177797408957233,4.744417186118589,6.8292361381895414,9.031828328147471,11.220722534893197,12.141506966960284,12.163136683907547,11.184184126274994,10.459893621822937,10.354333595016799,10.9150718077533,12.21232222024651,13.623671293757509,14.737713538031299,16.13840508834624,18.847658012985583,22.44976010432133,26.157984421539698,28.903418792871477,30.778222435155985,32.35036554522639,33.80484311604614,34.19559330120404,33.93883458384571,34.46724285251826,36.259334419200464,37.731121970166846,39.55621842912269,40.6347441340641,41.10927751819615,41.633526194341464,42.566367010200246,44.70989719685694,46.88027348249786,49.31067858662909,51.95639760173608,54.252633026839945,55.9495473926294,56.558555941700035,56.08833025963667,56.53606144375939,56.5405425502392,56.36820685453781,56.161964229122646,55.68913578541128,55.605848381524055,55.06770236119389,54.282860135858854,55.07576735209603,55.49684573315929,55.46439012580251,55.26516519287996,56.484271229400996,58.58542095420918,60.16444759170133,62.5033941393555,62.47090138835767,62.65946966082666,63.119352971662295,63.884334827757606,64.47576122586078,65.36088175152585,65.57326414880953,64.7037724206615,63.96147183783934,64.07375502567047,63.385266086343265,63.08343592437752,64.30527570009855,65.30601209425903,67.8664293191348,66.83255868283756,66.45891655082994,66.44494673233896,66.47807208364327,66.57130486553983,67.93797642707894,70.01690943181433,69.5671580891193,68.895194422418,67.34383427104834,66.25484509800577,68.33401411754267,68.54002518762171,67.58666950245608,68.26694976760349,70.00636987356292,72.03089102950082,73.30074636665834,72.48048366070435,70.81612999725252,69.26863941179823,69.69659418729496,68.72042450561607,69.87088221491199,71.86003665294999,72.80955692136916,71.25869035604049,68.8752708342657,68.86480274564322,68.31495385742362,68.10414041282273,69.00856590733041,70.63120906365663,71.32827781843389,71.37599416132724,71.5286974178642,73.20364749047964,73.41718603733179,73.00916027119877,74.08459672211636,75.06858826333902,74.33586514929922,73.84687999381077,74.36701578596804,75.13174376560336,75.41605912494339,74.84598336512626,74.5735608744342,74.32722670258343,74.5469521792591,74.34750189475105,73.35111010011545,72.57012864816437,73.51806530413853,74.15689713199404,75.57233882305046,77.31055606886002,78.54453340986362,79.54954707135747,80.1016947220788,80.76854272031683,81.46919871928263,81.53980909593017,81.18616043389133,81.3002289717294,82.33752581420158,83.65981758311528,85.62367472445492,87.64046204762184,89.73954945191882,91.95445456832863,93.74615768137203,95.53600513959019,96.4623032475436,96.77274179507094,95.64828465985423,93.52144801714033,90.68482242335381,88.12212560383313,85.6104121270292,81.65763468242106,78.37257986463871,75.60387807063951,73.71804139269372,72.7585183325412,73.34914419802885,73.94987316420502,74.16024810684782,74.00747609048358,74.62166285041447,74.77665165933509,75.00169028978024,74.85788218249782,74.97422256555804,75.06859370481172,75.91134344050172,78.16632649231428,81.92977944125482,85.33314343713336,88.83730991011994,91.47153485332704,93.26750257062666,94.17712501013139,94.71814917089141,95.20469708098226,96.57298977008647,98.59736250065208,100.61186647006646,101.49003140484353,101.77912090884391,100.83466841732243,99.95292561611323,97.57680280018904,94.26590490631718,90.6408398388045,86.82012650258943,83.81420540850473,81.73002950475504,81.55762481859355,80.73548906884287,79.8245185136351,79.59415757084284,78.36100218780821,77.0263267958117,75.30417365804176,73.80789309435964,72.08014145659824,70.3002285349928,68.5888234830881,66.39976235202278,63.66504052799434,61.03552809481891,57.97307762146267,54.00109634701969,49.753264766165394,47.286038614367854,47.11704325950277,49.039008199370485,52.43139172090232,57.55636977157914,66.44279328825837,79.04985306298198,87.7307548548814,87.90472162783838,83.67533181118978,78.09715734970841,71.81453944287647,65.69906851645314,61.325288984103516,61.92753424008218,65.76195962215007,70.67822658821635,76.15301347406417,86.22280453564245,98.26808695719613,107.24832607857522,109.25106487423794,105.71186971902945,99.40733243116142,91.7357268468577,85.36451861032431,81.6481835501296,83.82315501662904,88.11592801033032,89.62053860501051,84.5295418214503,78.81532626695541,74.41299118280283,69.19813047139456,64.11637860295411,58.20713808317295,55.318995156506226,53.36370592423856,50.994088248064486,49.903042614354625,49.34497582921868,48.67320522913734,47.70602021314631,47.66299524994239,48.54751934739288,51.628784390938,55.759717947662864,58.564261661027544,60.87926954996266,64.36899909766207,68.45566615009199,71.9894731777526,73.91392869860573,74.23695819750004,74.64556208155047,75.59427177794095,74.47592090349225,72.42210235329375,69.0811504300641,68.37411365951192,69.34112113373737,68.96253403965169,68.40045234561435,68.25738803033379,69.04221230760085,70.76077384615238,72.4210607219387,72.1811343949488,70.72849423152057,68.63329893934406,66.40414937731242,65.91683661238636,65.77225110365102,65.6479464295758,66.18050838660054,64.71486690616858,63.521843065988854,62.87662050922514,61.13390751497928,58.866320627929014,56.61718182201526,54.75349477497471,53.73534176004896,53.17084237471778,52.16982561556977,49.90729525634309,47.712409549892236,45.828147434937755,45.2344515049827,43.958389756165644,42.037701846198516,40.94268890153206,41.112045922427164,41.70713050051349,42.75275488912346,44.92269254299571,47.22320103425081,48.63294664394534,47.740437926230875,44.926840795417924,41.5115686887551,38.38872111232638,33.93996755053662,29.45836038797438,25.188544949568776,22.75100187288154,20.703255365751225,19.722243991093638,18.634545620226458,17.89004903334352,16.82675554011552,16.17447864452755,16.74379830664857,19.32732659977032,22.628229925459532,25.381395833735418,27.787945374440348,29.7448489323431,32.54427594944841,35.25782032271807,35.97372771968081,34.601295596592195,32.064009781993015,28.573709862780788,24.84043836805183,21.95356378900009,20.111078901869714,19.32732659977032,18.33006855978592,16.70970888883679,15.512432649768932,15.341863969768733,15.470340964060897,15.195236708022758,14.372778363995513,12.871701690968957,11.19394421451074,9.987409023410395,9.034161632329146,8.880667484783295,8.548309037936647,8.86250205964396,9.519347945889931,10.335174668403425,10.779039131547881,10.93254074141907,11.040922507452825,11.264648396508257,11.673691669511737,12.553807180776198,13.868314493659861,15.144874619507545,16.548277482938804,17.28849988750281,17.715746395458677,17.756924049091314,17.46168553905674,16.962745133097794,16.668953810766315,16.519183394375023,17.21748050550047,18.041169826195162,18.533094212143435,19.12361319852265,19.78712019629512,20.18865763011736,20.14629610509156,19.726079587841657,19.543313482474545,18.89161201863891,18.112007974239997,16.951346598745822,15.739824899093605,14.856353548589507,14.150435367422169,13.834007314540733,13.219825164424629,12.541927995340085,11.520315196468763,10.713133270482833,10.294525687714092,9.890051697530355,9.019308577964779,7.668937979388058,6.503609200354482,5.152990655584552,3.798744233713241,3.037379883427287,2.143169376931068,1.5809859207318273,0.8680753757867516,0.49498339407705,0.6213793644952126,1.2454116520114509,1.8516108776493856,2.5802263569582213,3.0577361245177475,3.6678303514954282,4.661917931670643,6.219243242937168,7.993562583671767,8.435801127560406,8.746147570738762,9.223906768703293,10.478273617608606,12.427898786023176,13.626989606184553,13.252881442762941,12.915957601323175,12.140251129443593,11.58408555978356,11.040928264676614,11.125870375843585,12.894916253768441,14.791054390474853,15.343763220371116,13.022229482740517,8.240733750561798,2.608481188453736,-2.0095502039049755,-5.563179505077632,-7.217421654606185,-6.5771197427362305,-4.467176457570741,-2.4895755506249038,-1.9393215749356436,-1.992090071162985,-1.9051838972582598,-1.1435206308782164,0.5562298761706795,2.544800606945684,4.532885675532967,6.351637222860848,8.589702696449482,10.856451972931534,13.4181561923604,15.808509625484247,17.151163321841192,17.915632276567028,18.297904517561406,19.48149076201147,20.393605807297607,21.106538128505022,22.155422717939278,22.792235408394582,23.84109460938876,25.08357597644178,27.213268887037493,29.744838634511716,31.936060155422336,34.043581471903536,35.889327559603636,37.6059748475196,39.47243375278655,40.727982256615455,41.482703115235665,41.140939315205095,40.55870842932481,39.70340614959228,39.97433085979744,40.91432887317068,41.82425459282828,43.00468315593522,44.77768145698141,46.64080622491319,47.840049451252426,48.96322052580038,49.603517083769844,50.63690655734029,51.74874988665279,52.668228134950176,53.57116551165317,54.584848574998134,54.547128366394375,55.760113659268285,57.37724564280247,59.41261884694908,60.15262944263667,61.09483019175806,61.92752213955142,62.980248286790875,64.70194656898224,65.77225110365102,66.73510365406045,67.37232708832187,68.4813933729136,69.31299543819156,70.07801105108399,70.97779671219254,70.74423255688566,70.11483655951344,70.43127788396382,70.72007593793423,71.35822146579606,70.09267142216204,69.4040003688093,69.30702037882214,71.37343451100274,72.81554128951795,72.84320499253374,73.10285321280676,73.50847826856388,73.2893874545637,73.1655270708606,73.86159390709814,73.99077722404488,73.22262838814926,72.89729820398266,74.23416622906316,76.35125632777758,77.10770059673021,74.83324908090107,73.05657276173608,72.95424427098713,73.33819283778658,73.82285963129574,74.37263727586492,74.54401405942176,74.10550831179869,73.84053701138309,74.31255895590817,75.34500858763039,76.41403088566065,76.93474269554561,76.50889670998276,76.8698949580532,78.37356417361357,77.49860816705781,72.75032626888144,68.56037700454324,66.97452348141998,66.4642173693521,66.8162272309794,66.05913969067008,70.41113215819996,74.77353625129048,76.3140750976278,76.5858628860225,76.56183473979748,75.57553689330716,73.54615218148795,70.47701850839982,68.37161413045133,67.26829657851107,66.1543133211786,64.99311069949798,65.27070506101872,66.35201221011567,67.47943368981447,69.37012005387382,70.32592155634639,71.25142806463299,72.69330900933642,74.73399448706022,75.96373483614565,76.3150951309163,76.05428891481245,76.0651933090387,76.6715426040829,78.10002969938164,78.39526259024255,76.76349906849643,74.2726534123016,71.50020864776091,68.27435306715758,64.98308628059412,62.27017630438579,59.65822804205593,57.534257666588104,56.08575335018256,55.126567766025445,55.38052685516622,56.657441495522534,59.036255521197255,62.02795955137656,65.95314087411795,70.04110539960483,74.398575464896,78.43990419304244,82.75043263893451,87.50140741059346,92.3814793674985,96.55183487169151,100.41935665169936,103.39805122784493,105.84466380258569,106.28494849925868,105.94536909569604,106.0458174957436,107.41796344801922,108.50867320505694,108.18282775530945,106.81641668796884,105.06441346909747,103.57399439777214,102.67528624565684,102.62983995444972,102.54016269041462,101.9981950394621,100.54656684264825,99.06879673914243,97.12498356414385,95.59081128978978,94.62661245677052,93.98321397410574,93.46486743941512,92.36250798823563,91.34788619175323,91.12776713724854,91.82554086558869,92.30441911559933,92.44404100181778,92.60260501511095,92.39591338769497,91.32943324663084,89.75614128746119,87.43078762123147,83.72630015256857,79.75728967983504,77.18087737856084,74.67000384031405,72.82230447162894,70.91364540478828,68.4589851628212,67.99411977845335,68.73502275126461,69.17143616639477,68.81385331964546,67.03626137383159,62.339271714589394,56.764947342416406,52.13517761549672,48.07916302547595,44.775883166674504,42.73764287782056,42.432107571126416,44.157475943057655,46.96491787742184,47.18582749719883,46.92396882296256,46.67125617054001,46.94806895679688,47.88641661392837,49.73650616360128,53.6759904976666,56.567489864992346,58.24511134649579,64.21267993371308,74.29514449078341,83.18320036714992,87.15116791767146,85.43162686051757,84.28943986362033,84.424543831053,82.15984553354718,81.41638886619575,82.36894730449032,83.45703702590257,82.4116740701888,80.17368340434977,76.75949728343113,72.7342119043234,69.14983799346149,66.02678325189963,61.906692004666894,57.98042356140278,55.343177564232136,58.137872605378654,65.91064122942525,75.9203557855777,79.66452394261653,78.84986245868744,78.13559855462645,77.73522602553037,75.50706580067329,70.96554980972148,69.28385633276598,68.66149988127398,70.47289706701191,71.1648009759449,70.4326141028808,68.74486159946423,67.3390660158039,67.41465108328802,68.45233694980634,69.85220103730296,70.55996164114079,69.85523937460036,67.98523248820251,67.49528064144555,68.1650745902398,68.47494774639196,67.48378554692624,64.30630029025137,62.1686839118002,61.93906924810504,62.63488763182098,61.180357799903405,59.53449616697502,56.36861960189015,52.65957310681844,50.36060655979422,49.49715056057331,47.87927725768818,46.01099667749575,45.08225377151344,43.730497649161315,43.91029865668692,45.154052448980536,45.452296470009735,45.81523375128322,45.51751184336967,43.82486844207394,42.37092073310015,41.9794296571574,42.174683802132975,42.46509556531469,42.23094711946533,41.66026928389076,40.89787053851887,40.37296649004294,39.61959615718216,38.502618272036784,36.4925231571115,34.11739931463478,32.82851689960666,32.721662707661,32.76958676911615,32.213851375057175,30.588258909108568,28.52957953935406,27.26129999151947,27.305911137585856,27.548610134155265,28.256848936901886,28.749029038768807,29.225779242175424,29.140591795126117,28.24105989291861,27.249419588082645,25.884168832427655,24.790537436687586,23.40468362683608,22.268261874045034,21.393960321638687,20.921296075264117,21.35192597718963,21.375284990220248,20.56940801738077,18.72392586697248,16.45494767218288,14.150435367422169,12.310125808149287,10.957867575040142,9.65988531071712,8.488981163934827,7.3212307674581325,5.428649812338701,4.2272607971734395,3.475729688531168,4.07679585777693,4.959007903463036,5.970013516241767,6.259052739491906,5.662736068615212,5.270224514102425,4.892281207969365,5.097972590814431,6.223682615434272,7.671260803171202,9.499790382347008,11.222440988796826,12.911881669443076,13.98337366064607,14.688802781911933,15.329996047353765,15.901387657299422,16.238876991597195,16.565417544246536,17.102723329531145,17.622325713188857,18.30185872275184,19.13161224385836,19.667991833011076,19.89162696178016,19.536625584722273,18.888830028963238,18.43492167291577,18.365316763938903,18.957339397481828,19.580009706716123,20.42881946426681,20.975138107481293,21.261602538258114,21.522576838943866,21.422760488233248,21.02205610197746,19.983099529680462,18.50424452954808,17.13537031016657,15.343763220371116,13.482367810731878,11.763534492671708,9.71119405245481,8.063232718282359,6.682011244108683,5.996511718118417,5.7945266790652905,5.843606658065625,6.54043100908501,7.5551549709058365,8.808429406500393,10.407747753691497,11.466281192444985,12.442782881448489,12.55340046106229,12.442782881448489,11.8709907744019,10.92483583119751,10.23161929426082,9.850646028397076,9.090273391180848,8.554517325139159,8.180961641204357,8.163938438227547,9.109126011343053,10.187510586589891,10.590541981226925,10.32571910639783,9.613963219645521,8.763617245824769,8.015449143211091,8.359146426754071,9.165905745572815,9.793833833086081,9.623362257387239,8.577686407621188,6.904981444328906,5.409639586791484,5.114053943121957,6.483064191236653,8.159945513126319,9.427250136003881,10.027275170288204,9.423286850719148,7.4992442271529365,2.9633035950777002,-1.3551541047658784,-5.132525834066319,-6.893706807823661,-7.109551438601649,-5.194419747163337,-4.049574467351718,-3.260181862015711,-2.5102912998680553,-1.2215203746292818,0.37126625118439743,2.1255101180888696,4.905596597587056,7.82197341124606,10.626591497955113,13.577849715742449,16.407897064349854,17.89826319365185,18.97993025410399,19.500293499275024,19.32585321535312,18.676681486641215,18.01721962033953,17.9832146462714,18.50460999001599,19.310955183051554,20.569008379856715,21.576090652018138,22.344803021317556,24.355051981198425,26.75492877890972,29.771014036652804,32.33573717487461,33.859235308173865,36.40574226294555,39.113282770243664,41.51070694504305,43.828007467298534,44.72716457576745,44.93252719052662,44.124770553768464,43.9061808940651,44.02428263829654,44.01221166710608,43.58900350177983,43.57856194883982,43.498223677051165,43.91084457641034,44.85230192304658,46.658067442130566,49.3045260252668,51.52859835129296,54.03774006516196,55.69656083978009,58.284881688400056,60.25514055964853,62.40689595625253,64.025595970113,64.93540114174884,65.24502914272918,65.50144903680734,66.24704392051244,67.19841844715069,66.85156664115264,66.39292042793726,65.03104496349495,63.479807445543166,62.15583194144797,61.8050509625983,61.71372623760244,61.33734934589181,62.03894586016935,62.873692857802645,63.591748112768364,64.45411450824692,64.63637491070772,64.71297026897062,63.71442755039751,63.32218438095184,64.40499077556662,63.892892196753415,63.09046638847911,62.571201653621216,61.95002465216568,62.348667511487314,63.14843860742108,63.60667550250222,63.946493669733584,64.39547041728966,63.604094646428734,62.16072290477407,61.065008649923186,61.33022932177793,61.52950957992251,60.860360033109586,59.80643190899541,60.13097180430928,61.030379138552014,61.38950953289659,63.657933512966906,62.62420464717957,69.24843752786587,69.35472694461137,66.53050153192703,65.07607140059658,65.1595622060542,64.09935578586027,63.8384718733761,65.04423888897878,65.22489621418445,66.87453243801342,68.11424263344557,67.20501466821018,64.64311346512578,66.35730578052845,67.00464986455805,65.75083503790167,64.9761856995397,65.81878908718431,65.72751602257718,69.63841969393141,73.03020864715671,73.55964540129722,73.86718466187958,74.21434775091771,74.5338313365505,74.32892224439769,73.80680951697535,72.81951829421452,71.9894731777526,71.69439476584094,72.00243199803452,73.24707973162907,74.24878790104269,75.45552211916562,75.63220128202748,75.80449423642594,76.11139005961974,77.82637444979575,81.30201066070116,84.36932483205003,87.66666030678428,90.86078626185763,93.642088580062,96.31874349221427,98.61861867710294,99.89621234225376,100.98366496750523,101.77263819862559,101.41901452036494,99.95464393008122,96.44349434090456,91.2628509918535,85.0916329771324,79.54931066356906,74.79461419001044,71.06345864560932,68.15272629256118,66.72939931169476,65.84488563536381,65.37079532401694,65.17864164354934,65.0975964201524,65.33212644016658,66.64445864344098,68.19861312390728,69.656734503484,71.98322222666172,74.48611753223362,77.48235764468127,80.3377701185507,83.81707992671929,87.61403513557678,91.17711773624589,94.84172476429552,98.41710658914882,102.04778875941581,104.92295402117134,107.35401831651556,109.3246900537754,110.3764052766792,110.84939367612338,110.90339994024801,110.6556555587196,109.93890339427652,108.75504598376999,107.76767240047478,107.22819448133262,106.73803770246694,106.08703411995442,105.39406776480443,104.27347377810044,102.80921251740243,100.4168694942736,98.4059216488817,96.46745357974885,95.15299047703427,93.85176518538674,93.68776315602607,93.52144801714033,93.69142766169193,94.48882092609897,95.8263610618019,96.99394153328589,97.86057779466927,98.77863108917524,99.2485708650451,99.09903542430557,98.65251308233098,98.35589652592023,98.17955206795287,97.3599888981249,95.49693529895036,93.92471682929074,93.08131669972222,92.36137168985523,91.1836738894181,89.64702974917593,87.5559589981822,84.97093424346677,81.9798132500926,79.23573320098744,77.11352597474503,75.36240413960039,73.07247469349838,71.04578076275546,69.64008658264619,68.34280298365228,67.29476353196809,65.76837435190569,63.666898036698434,61.657382655563666,59.128748569305124,57.04935071921699,55.35903192872984,54.99974204772473,55.229550516963066,55.95142527084006,56.068290599057704,54.40426598747163,53.300682994839825,54.88794879515991,58.907751593781406,62.47157694531471,66.66599885861218,71.02960137796448,74.19751427626325,74.49655193865036,74.94571460787947,77.01497320031295,78.71507018900584,79.6153570156659,79.20983356467565,76.13893728042011,73.11513265076648,74.44652441290565,78.98762044802382,85.28084801443339,90.85191838846437,93.01844973908541,89.889412636883,84.60851800067552,79.08330386483607,73.80710804600702,68.35556842751662,61.46548674527071,54.57031516172452,49.125943324762005,44.764201017940564,43.744405089918004,43.59523946825354,45.320084747895415,49.193099569013654,52.8621541849219,55.72700398830017,58.43362269040706,60.82209872005553,64.35903936678105,68.29697132431275,71.82012611895165,75.317522165414,76.52425328388854,75.78571643055649,75.33446146978464,75.23280666229745,74.1480407369838,72.4024731904436,69.53173716021722,68.27736244449973,66.14347598518476,65.31056749338893,69.01376934165084,73.6557079093993,76.954390045665,77.95128631715862,77.76279507928149,76.85404374241362,74.55948973597329,71.76955654288,70.14481132894238,69.01753236559621,67.61448933457213,65.58082129365846,64.025595970113,63.754787449001675,62.79173790267685,61.272079436604365,61.57310722709663,59.67826697931238,55.26133092081589,50.906123146348286,46.30394177213386,43.253719601719695,41.49645420736833,40.964316835252305,41.70298656274198,44.03982549151281,46.30723713680454,48.9348375230009,51.009059719441765,51.22582644034772,49.174219240562195,47.444503118709626,45.97609474731476,44.77352026665772,43.26428103007359,41.836844538026185,41.155853696894724,40.91435812687138,40.47192006411956,39.01942478594637,37.47321067708798,35.40460190496945,32.38302766954152,29.165346524932744,26.61538939242273,26.21449928762624,26.763173422159777,26.46869469820615,26.80679455592711,26.71023497118728,26.51600310636014,25.108674827873177,23.777015891727377,23.678637587012716,25.836784407624247,27.396813419462024,27.400339811157206,25.824228846821377,23.184003171256624,20.181243203648343,17.28849988750281,14.300308699146024,12.171491769227098,10.982312984708512,10.710146907806,10.795010622668894,11.377831740323364,11.673691669511737,10.80086542230505,9.383596640650625,7.923852734542712,6.421842792095611,5.587209658987732,5.463833311918014,6.54425429441398,8.440330609942945,10.817875750840438,13.495773353901605,16.22816207377446,18.293623798494448,19.169938374298646,19.372951856689696,19.852377137266195,21.23355796892164,23.25568105908248,25.371572833558226,25.914538744619072,25.92746459832924,25.84154392326367,25.157901535186465,24.1583287087998,23.118759631499028,22.270263797749,21.932041329168936,22.00735463597071,21.820163848047756,21.407425690352145,20.89079627369481,20.362554404631922,19.597318021874678,18.43492167291577,17.151163321841192,15.945383948091095,14.78424294743687,13.811357549838212,13.07339236647768,12.631403619202018,11.876301277077243,10.612344272988578,9.308057713275948,7.007468453239502,5.077012940314121,4.168029577974444,4.614234745607865,3.8359482689970865,1.941528607815263,-0.32804695940684464,-2.773762939308126,-3.9646726631388907,-4.879311955875986,-4.077548901971392,-3.4380726785048217,-2.813825203734363,-1.5452194822147431,0.8252136150268451,3.9672043131597667,5.1043498337133775,4.97496394491095,4.9472615439247045,5.979301163371353,6.831064727731523,7.6960756974981095,5.888654341815167,1.6741859570284223,-1.564385279933024,-3.0383006463608115,-2.2810369394504733,-0.5980312463416081,2.3100653406565286,3.6835321895238597,3.553393296271146,3.675667735382571,4.7934564318540716,5.858954693781383,8.006395750209084,10.659124025450655,12.771249461931344,13.78162803543351,15.104404704240862,16.782619723397755,18.810771357483404,19.810848359332898,20.816682678686078,22.66133261537423,24.417477899939556,25.906527381413593,27.69943425645919,29.32299422697541,31.165728210628263,33.130643238880445,34.87801260361043,36.24224182006115,36.7613700251895,37.1519044451306,36.487814887794116,35.93579748521733,35.59734936826648,36.336539785723815,37.56856677743183,39.08890094532052,40.61228044387315,41.369379837250584,42.70937534773615,43.86780497437001,45.0,46.75887786630645,48.7232048037803,50.49380009219508,51.70117526229719,52.90109845071539,53.294171340260675,53.73534176004896,55.05733759110128,56.17129764812303,56.91016224660212,58.12950961745751,59.67322988700143,61.57880981312393,62.458682103044474,62.76614788526059,61.968436665923036,61.65196457765305,62.255649140781706,62.97291481682833,63.575160266285984,63.48221211549896,62.48403206325438,61.11019181308626,60.82159383782246,60.90389777153699,60.955712907196585,61.090829032151596,62.18122151808338,62.753449296375024,63.72954490759093,65.02333131275091,64.98989051834725,65.41509999836946,65.12112497344748,66.2763602520588,65.08368428045056,63.701385698406106,63.866910269280666,64.31045949810358,64.15040855400959,63.48996802720134,63.32436094941013,64.21902788491465,65.11965490295204,64.21139241259193,63.051554728371485,63.70781699948419,65.51549976427043,70.78025929743036,71.52626726731204,69.42984801441132,69.1774931872083,70.11003734244096,71.83773965421099,72.66070671906846,73.96902661223855,75.18054710750481,76.80185434008622,78.3312218233462,77.40540259105377,74.82908886361673,73.7589097131702,74.15375561129008,74.78744279996818,74.22438522946955,71.29018344779304,67.39905543029198,67.92278364927733,70.61551671448699,71.71969565552999,73.82552068673044,76.63417800463796,78.88695521956042,77.95039578249532,74.92762726407487,74.12498770387035,79.04589954038022,83.36227988025739,81.9030114007206,78.31065026369903,76.11397431855933,77.41588344265564,79.91659053371157,82.54571491681575,85.40449346381585,86.48264662451928,87.959421668848,89.86262787880975,91.37378895079024,92.88984903624875,93.43086005713066,93.2473413876434,92.5359410243062,92.08730395796603,91.80201828996256,92.27049794383116,93.00620326980142,92.75613974652428,92.12569668397059,89.87519770919205,86.6335159724508,82.36541714034624,76.29042270865288,70.79172829879971,65.73519143067493,62.12804877637093,59.23878953056821,57.396952934211804,55.91166833309157,54.78545436002772,53.88607707051047,53.65253656199696,53.61028920222013,54.092076144781295,55.373190986737015,57.311560752258174,59.647364190742735,62.56693276408013,66.07862507887903,69.58274504818431,73.73624441265471,77.9315845319652,82.46491930733653,86.60238454796952,89.88983805520077,93.64738277772658,98.26323313351223,103.50981543813764,108.23934621166065,112.19632484816661,115.38787292970642,117.85176015265756,118.45199668519993,117.89722534258888,116.62001786832575,115.42688554525813,112.19900974548176,107.34024458776406,102.30216217579773,98.02721150185978,95.31003191714179,93.01278357965987,91.45021447101021,91.67691726661434,92.30125147308134,92.24045491685182,91.39493051633889,89.1155927021836,85.68201540927524,81.33791749285403,77.0314184046347,73.67200959091653,70.3129164381193,67.96655887677139,65.88901013228246,63.180312464347615,61.3481473705425,61.268257185577454,62.04261070380829,63.47261553207757,64.34432054048713,63.99668251338119,64.02920103398452,64.7120654719092,66.14612363479557,66.81478748025242,66.13359324423658,62.53512469915682,56.30990095004419,50.60314363162114,45.27070469285046,42.58046080759013,44.61236435635158,52.08427662979508,62.60457844691336,78.43406659948592,91.56578098470771,92.5907997075835,88.31152581526362,81.41150143622228,72.49366012168569,63.21914710095612,58.554427145622086,59.96089152756076,66.199765991413,77.05349980954885,88.31840695169694,94.11490330237919,95.95539028674678,94.53612271135168,92.30815282230598,88.85647933841238,83.31071343973473,79.95065961191541,78.64295967884378,81.19830276455666,84.57755708538012,82.74681851436803,73.28831218563384,63.604931586232716,57.03340476707221,54.20160825137373,52.92692566063047,51.85013681099065,54.721965373497376,58.692599904531,64.7150862110648,72.88707759961109,80.34011153711667,82.2695517201592,81.50002883732337,78.88055716364761,77.87197952185441,76.6128523186251,73.70765487766077,71.3110721794821,70.12395305767363,72.73999349163184,76.41488863270955,76.62199819318371,74.5183998294236,71.74526149959583,69.97716488544224,68.43869856268967,67.2656242270031,66.701797453533,66.06734522019072,64.1143218637207,61.579864987133575,59.577115849676545,60.33567004947346,63.283987940633494,65.9911177027926,67.33657774015228,65.61888578838885,62.61256009599003,61.32021809356112,61.539800039064296,62.329992286900215,61.8821671642429,60.36454240407869,59.29223061416596,59.88449717767942,60.25516073493717,58.06157338326377,53.55691197727739,48.259694776138694,43.341932744314015,40.7298414570832,39.54145869083629,41.54339882057546,43.71013025397691,44.92492168253033,46.59323023111857,48.98000828936389,50.79047705785953,49.20062142225802,45.631333671807745,43.51522408086143,42.251270427761376,41.477360920567186,40.62524150383293,40.22988793570306,39.109984857756906,37.63741577807441,36.65609512645627,35.81502242136606,33.43992013163602,29.66537174260233,26.34425981277235,25.05903432451571,25.717404618967237,27.091094789370633,28.543211504219435,29.810050955503097,31.19925246731599,32.0835385610491,32.59112988013776,32.54427594944841,32.57151331284425,32.40168705674438,31.18235333056522,28.739814263218037,26.306933699659158,24.767152956695778,24.181211473147275,24.570008863289424,25.811860205573005,27.35946832473636,27.5407867068796,26.658919291414232,26.134595738538682,26.46869469820615,26.903189970100513,26.804808547307726,27.278249865312425,27.181099910418038,26.9004006914579,26.272996841963803,24.759481018491538,21.97264941897855,18.91831135839431,14.962130249302865,11.738561374866201,9.080668179929408,7.231162623240634,5.818968452516011,4.843992437006874,4.0942348605256065,3.814068657653533,4.389588118638258,4.625907722792731,4.803477844016747,4.085657735104547,3.4790807556453522,3.1005336163429194,3.106997740442099,3.798292019564167,5.035613124797803,6.938983429396045,9.517937883025215,12.133314025432139,14.3272420513984,16.152499585829446,17.118445467199,17.85894060077273,18.502211435268308,19.06677300663772,20.224818599953323,21.341382140923105,22.55721484309063,23.70490636121613,24.393742581040183,24.60428645212585,24.443975235894136,24.17519879098077,23.337866523018793,22.90158082096187,22.184978553311165,21.699451257210505,21.181359298770904,20.794099484277112,20.449515977019015,20.0611982593819,19.692056642535587,19.509075009582553,19.11406606804177,18.43492013612271,17.401078140832677,16.255723827165614,14.946099345284907,14.091742570980582,12.97738543238145,11.829391635692602,10.541827641628593,9.062890771532935,7.932745627926949,6.791780019151602,5.429196836245872,4.645094371569405,3.6799504982093447,3.331541381689548,3.2262244756990692,3.3454230352593646,3.7418843818269183,4.137638361850236,4.146427968971323,4.181970415111906,4.426966169342788,5.038824404616129,5.359602636458484,6.433804735883574,7.721813238940675,8.345446668739111,8.114208164795537,7.13905458440338,5.744178366509718,5.322054408169924,5.117307214500301,4.603789686330463,3.7853361381385455,2.8783874325352747,2.544800606945684,4.122296212534966,6.960366512596866,8.877362086341789,8.379590638930482,5.019870151687641,0.7902885697711126,-2.04997960388236,-3.8310954376673285,-4.752398685917524,-3.8141290073581224,-1.7055730248555043,0.5244311309637728,1.8164040541986919,2.586597479184993,3.2931219785643453,4.252082752931295,4.925344315377684,5.175744407008871,4.607282858440933,4.085634800232447,3.9488277253961015,4.252957728954661,5.640544823518862,8.746147570738762,12.331656229122578,16.15628991625288,19.15113714629766,21.335266672895667,22.66133261537423,23.863969124597773,24.722153925236267,25.64881256848611,26.565089426124572,27.569288254495195,29.352006941964937,31.628072970122624,33.63290421150059,34.41530165586065,35.304398910975365,37.59948195652311,39.767188653294504,41.50213804949821,42.15487420858168,42.22755613169607,43.32352979265647,44.29785297934525,44.65192776294292,44.9315601377686,45.68371346448804,46.37373423203734,47.429284639864335,49.32266861574426,50.582631275064756,51.6424898911777,52.387416289868305,52.94177123318211,53.36370592423856,53.60198878356412,54.48734968813576,55.513385251931886,56.42630566567313,58.03870005153232,60.02520592829985,62.61256009599003,64.65383212447341,65.36898974562843,66.0969234267868,66.54769536838606,68.70416578435609,69.08889015220016,67.59856517062508,66.65695362178847,66.62743504828161,67.18671028644933,67.08313020379843,66.83023691897556,66.63976252202842,67.10476840976884,68.04303101293138,67.8799314623469,67.59963049183177,66.91677425678431,67.66099853884243,69.19085747712977,69.08935825947695,69.5763992179203,69.62021575162295,69.60662112037384,69.35472694461137,69.54847834589388,69.33908907166719,69.33908907166719,68.15146254222499,66.29177136368124,65.77231781499114,67.13547879685841,68.19860935553386,67.7456265399153,67.27191656375265,67.7240643950398,68.96252523789401,69.38416695737443,68.2677101657218,67.90471083087483,68.76207573465379,67.2350273179484,66.27161865676949,66.46098224231719,67.90682509031143,68.01287158618807,68.61570171497274,70.33074818070233,69.0787034283919,66.09557097416364,65.20055148836816,65.56589894985645,64.49590239808055,62.860998668943786,61.95438287069107,61.30103012663372,61.35501282427373,61.92755239086038,61.747556579157575,64.40752978223877,66.3705990690726,66.34017105249593,66.40173276320327,67.92643998543622,68.78594058015976,68.37683894808316,67.00796832354287,66.73685322368829,66.88306534245896,67.37057178691514,67.72005745307857,68.78071646498796,70.59280711188872,72.81199314356054,75.63002152846467,78.28750139657042,80.10994837385027,81.3911208060505,83.22435169009621,84.5703826565286,85.96229244936038,88.6599937729741,91.65550795527952,94.07774775157088,96.96097407104017,99.27933544057227,101.81890581135,104.20397147259952,106.52955503165398,108.16594957408728,107.37624031430846,105.26600551293977,102.46371130125938,99.76295617961732,97.21832334677536,94.32171042330094,92.0487652862398,89.47752620401538,87.32924826933436,86.15813850716819,83.03265499715717,77.87562525141762,72.85358452338241,68.61207249506515,64.91975546745749,61.66951908979076,60.03326664996076,59.3052065385827,58.904009780896125,58.84671770305027,59.88449717767942,62.487998308915905,65.24717749596736,68.15901648940066,71.39703501983948,73.82382979602305,76.16369364832288,78.8480926170027,82.40536188080799,86.99769187714972,91.6221000797262,93.79360605470148,96.80128682315481,99.4799485114533,101.48370383342228,103.42435934088113,104.90078966737013,105.28744547230366,106.31089601832218,105.44799959445376,102.04935061621816,97.4368389446762,92.36624419122026,88.24099161686317,84.93379840873769,83.71151811808609,83.43494155887508,83.89352029066862,84.9094753980886,86.03536703234334,87.39003491501067,87.39360703983881,85.70868675387956,82.16867171839186,76.9623103214388,70.97436260593393,65.63226855782402,60.93495968873049,56.556653723879535,52.95254606696773,50.74065967214383,49.62777969937131,49.42952791527371,49.262174268120624,49.09833112767273,49.40738410749215,50.921458098855645,53.37423703317272,57.73223078879453,65.49673155090944,74.71330945127528,82.27818505108812,82.59462384149903,77.8076865131943,71.8544789574866,66.99113739020534,64.03178112195634,65.80165800344032,70.92493399912348,77.75087385979957,88.33967102674819,101.17921180340149,109.85797985124609,111.1705995844851,107.1184466449587,101.65927505813677,101.46628119002904,105.39552143455829,106.53307757934292,101.91301374950594,92.8016228174781,88.38122994780673,88.0780194070823,85.96073735902084,80.22195683971938,75.6032219399283,71.52775121363904,68.05284915030147,65.17945528150523,61.77121551911998,58.240506086848,53.82541900193347,49.490505630690755,45.43189682255232,44.644144212867594,45.868051398797384,48.04397180325595,51.95298369992847,57.46661432322259,63.43494882292201,68.4875579505947,72.57459749175953,76.64465112999783,76.44742245937316,76.0603290690623,73.20165788372644,69.9329302851696,68.06903665295138,68.19862254483539,69.91698356778872,71.76058554069644,73.84542503732278,73.52041145293778,73.49208348825391,73.7639676456848,73.6046611465799,72.314218045961,69.84117462731211,68.6751022615491,67.87573540047728,67.23075168619974,66.4405347185528,65.28834055478207,64.29678844722143,62.25092653492799,60.89526274661031,61.198298508222045,61.18924663506089,58.72065787371823,57.14960796719472,56.588617512079665,56.814964529821566,57.0397864080689,57.190904927475366,56.62935140942657,55.485827744531825,51.73853999170172,47.541076942160274,46.126750011395096,45.26084542984717,44.0466561186638,43.295273981578504,43.269305976305766,45.160974144279436,45.87889818358332,44.45134106003364,41.524723708530864,38.62552054379387,35.602289525232095,32.9491658620088,31.51337968223433,32.14690296949562,34.28263397278838,37.07110413294647,39.593071045916034,41.69810718606248,42.15338395350337,40.91438738054618,39.35169724630865,38.50457168920142,38.43861984448068,39.4724052631191,39.778165293694364,38.02197869596903,36.1581782473616,34.790099562312655,32.64461107852327,29.61285826648164,26.942610788742176,25.156404634356466,24.295226987425863,23.10110069729746,22.43212264768223,22.570834046153195,23.51976956296478,24.301377266265764,24.131579594887132,23.79980722104056,22.61987173781394,21.404268648878535,21.250510286434352,22.109457137691248,22.923847695066858,23.153802278778812,22.76779415674584,21.780286073538885,20.56940801738077,19.414614738857384,18.21708166334529,16.898635416147542,14.968965526320384,13.578368434096834,12.464905174690932,11.725120370199555,10.73492954282842,9.519994843627867,8.559614214393985,7.932745627926949,8.081320635272416,8.728762170019978,9.499790382347008,10.7312348239257,12.442782881448489,14.38976499347571,16.006564207282146,17.56421256289567,19.156659118522025,20.70654239047934,21.801377396231715,22.3339707597143,22.455649441022814,22.118739994876965,21.543561935956124,21.206262602448717,21.206262602448717,21.04519689769749,20.720084922460984,20.390957907789595,19.440053495606445,18.53964548431353,18.117991219186337,17.761738902951087,17.969118903111823,17.354040192562742,16.545195870869183,15.326101715648687,14.092626045522632,12.414254823933332,10.504259306471067,8.728335938774157,7.4264162268606375,7.039322922406022,7.225977402652086,7.023630664371937,5.82638363166199,5.225281507272587,3.9832138039972618,2.0570173901267497,0.3261799507013403,-0.6662431841488206,0.33184689984658805,2.2436251249524375,3.5763709444133944,4.658247189459931,5.890617197364171,6.5819817600532655,5.527508691415906,3.854101168186399,0.7409002899880527,-4.379549130462806,-8.417106491472078,-9.853138165911394,-8.332616899933923,-5.672171260015853,-2.1656594567781173,2.0453810811213002,6.182920095767317,10.253559514943817,13.73871420433792,15.914560301372028,15.607855455433656,14.17128563353804,13.981661294543365,14.313288816389912,13.41929033523753,12.09478331493134,11.240776735049767,11.423510758271133,13.079140627507474,15.141014795102537,17.08708902407383,18.739523677361625,20.278143599454694,21.17755708452189,21.63790868585773,21.84310447565254,22.461179536425078,23.109118212475906,24.728613332475216,26.948936729868333,29.73182305968774,31.91800134378928,32.96937148551125,33.772630476499344,34.18925422147805,34.47221245970867,34.27558975399215,34.33634429217655,35.127899954890005,35.647911967824406,36.10541666151302,36.614400743096645,37.43053775996787,38.47369781808014,39.708526111032356,40.60126736441424,41.729514133097894,43.902500482886914,46.1573888474868,48.08825579781354,49.26794480355539,49.91127239873526,50.59656687069504,50.861521657888034,51.211367383513235,51.38874986188582,51.405109718643715,50.90108712515095,51.1129008635304,52.04247311593979,53.38329773956556,54.290617082674906,56.72795991839246,60.200805894190786,63.58360937053879,66.88950478506455,68.73790094720154,70.93472609820367,70.60795955514651,71.09541171069714,71.2022624929109,71.82486819933175,71.75735592646873,71.88514824633506,71.75623540848797,71.79025077650094,72.1212707015928,71.79948947593722,70.50608654445611,69.35297599008308,68.00681147396006,67.49021424025973,67.21988597104291,67.03229961156048,67.13547879685841,67.39001533601365,66.83465592753937,65.66979084162072,66.03752003845176,66.94629579290218,68.17578610364062,68.67933595863904,67.85481585779966,66.0125813813171,66.63930290639131,66.76879399592394,65.98716177072876,66.26408903354428,68.33719951641771,70.07008265960205,70.44481737069884,70.24158548240072,71.0816892426161,70.693728898806,69.60246517000894,69.28585606995654,69.47069505046534,68.60603936241743,67.65193099143316,66.26803473693346,65.76669214625944,66.28644347227907,67.78722852438982,69.77518884649766,72.90642596406559,74.38190921971817,71.72071434927422,69.42984801441132,67.82555248228931,66.09557097416364,65.65650246318327,67.59632113501121,71.46336860960255,73.9676315547749,77.48272982811834,80.0924189284988,80.2441240807452,79.35175183345733,78.0859640064811,77.40135622080246,77.71814071040995,78.82617817386036,80.77015960534193,82.66136537117859,84.51864622757435,85.9453113989207,86.38766488024925,86.3322449043916,87.01853889827669,86.84519179493456,87.25914873967058,88.28783332148491,89.52251453070994,90.31925663671626,89.84305717314963,88.50820022373756,88.06780910920669,87.75420876959183,87.34726832542836,86.16630653343519,83.98646662855316,81.37262338255401,79.49778601907957,78.25225871171328,77.59114333612163,74.99057572220917,69.85665372479585,65.19889310230677,60.499292054694514,57.009360926404234,55.29088157654495,54.68361329217665,54.21836433363229,54.58291949057145,55.64482198959939,57.25456126855157,58.99183737044665,61.40348440103701,64.14325483541946,67.38012979796676,70.7307185755834,74.44277760862771,78.58413947713728,82.22237433268164,87.38864188903256,91.53985767010387,94.48244761078989,98.16300698638156,102.3166892958907,105.77009365664854,109.0982556178082,111.20920784281934,112.02440118964482,111.72711073522616,110.77228482863984,108.84421314733905,104.79445098021192,101.1005378099776,99.00174442105157,96.834306058773,93.61387821923468,90.56730368979571,90.0,90.78242453953754,91.80060235459567,92.77580011691428,92.67130304426209,91.01318147188373,88.85040696818994,85.12074920133404,80.40401700700129,75.76565360748867,71.56507713176157,67.98668155112212,65.33614474332069,62.37223044088362,59.80502906332731,58.21154730896569,57.76393728032589,57.506738433780484,57.22508554005589,56.28422105957539,54.68265458777267,53.808557619344036,54.03230051677153,56.362632842284924,60.5678617216744,65.29969963145858,70.67191360886554,71.65634072208712,70.71696585623772,69.02645125880477,66.25580191085592,64.46663255742612,62.579840048681454,64.15386200756139,71.7250633947268,79.89742569394969,88.65925659333037,98.34544618774794,103.65659473845224,102.25548002121874,97.15266324357319,93.1988279478171,94.21908861263425,94.81354896992204,90.85149080300462,88.41565266958133,90.49285411731165,93.2809036413357,93.83798636052899,92.70952816821793,90.11738564122622,85.92265478147023,79.91181969496806,73.12859380005636,66.80139818120593,61.49102605331193,57.22752730734749,53.52732380834597,53.01225945798061,55.79400906635214,60.23044924221332,65.49539446330267,69.2098260029674,70.06749355499608,66.5713005463541,63.37637657435946,62.592449579112866,63.73496030406709,66.2505474037736,69.50269429119288,71.86385202064747,71.74245837686605,69.89469025990681,67.62584041550983,64.18225158300594,60.39781758017622,56.50923362733553,53.03052742268936,50.94871457734896,51.16296161262972,53.381429041450865,56.653825976379316,60.40511250907298,63.955824314038544,65.6491448465048,64.94367286452382,62.767622525279855,60.57258451657507,59.33548017940288,58.84725145957656,58.27134077175518,58.5249705054355,59.355937887200305,60.01832845114927,61.04164571346745,62.025926349531744,63.835292858304264,64.24633786658372,62.53272875952265,59.31108232949489,56.782723013089516,53.70863765971258,51.32450559843126,50.64508154826532,49.95981765352803,49.32639127373957,48.64546391651224,50.425226231520774,52.812148318641015,55.420765043298736,56.27831933696325,54.077949461689904,51.340245054641436,50.74065967214383,49.911813398051194,49.174219240562195,48.33247434543988,47.789153771228,47.93375869210182,48.49402989268778,48.66577895059101,47.51066505134612,45.973772324614394,43.477797241591745,40.99420016004245,39.19327962703785,37.02878707926123,35.35354784886489,34.68806622063641,35.10332160566802,36.186510184901984,37.83469862003701,38.87306606513463,38.97443218990268,38.11962540185994,37.514386750628034,37.642664411186345,37.50209221502354,36.74057014369501,36.54801019152267,36.74057014369501,36.97965427838255,35.92205081619367,33.65962194976376,30.696743016880614,27.47847636484645,24.953696947516303,23.986391170960026,24.163925084049488,25.740668573239287,26.965674929647285,27.937181516652043,28.19886395291449,28.11059667438889,27.90303903977209,27.374155699340005,26.109940656691602,24.922840346345996,24.007111160001866,23.69778536902059,23.25491137383603,22.118739994876965,20.230113659852435,18.051321066086256,15.77606120173851,13.701533083433093,11.965888707704012,10.612605739758175,9.309925113846257,8.86250205964396,8.513279692778918,8.746197612728896,8.392911982419538,8.292406218592788,7.760038991446977,7.495829370463114,7.579542900680839,8.290113853699305,9.645880472774017,11.441069450590035,12.918845957316433,14.063469382967314,14.686708102676992,15.039399696037487,15.470340964060897,15.685185861382493,16.656980771842722,17.63586998648423,18.43492167291577,18.260805628497227,18.189010781261484,17.41384085613601,17.208587360031864,16.720391039441772,16.308729058987534,15.458984184902379,15.176608618935303,15.026373225442544,14.819917262710963,14.660219971145686,14.179285673485332,13.354476787069965,12.59213555056764,11.979580536857195,11.263264675875245,10.716324813514676,9.986620676629306,9.422229128380595,9.581406561852507,9.93815486873159,10.522536646959708,10.478273617608606,9.304070089442941,7.197978014507763,5.42396516557033,4.26614920548211,2.6765313956441155,0.34656528146025894,-1.7287449600079925,-1.7357269249978666,-1.171574744043392,-1.6201002617933062,-2.2997976314121087,-2.5721229470487788,-1.5392895203849717,-0.44674113376764363,0.6945060958005029,2.807585710897722,5.594792778976194,6.7779840863107745,5.782387396137453,1.6882762377245046,-2.591330514848977,-3.7640779288871933,-0.4939160430686613,1.9414831965515098,3.749771034863891,7.187375662674701,11.579600382628561,14.78775966569335,16.44626534487115,15.364274829967618,12.72431632560585,10.08059408854726,8.34677305997663,7.842311385140588,8.14498451057604,8.13007844849246,8.009681774890765,8.589702696449482,9.879976604093033,11.992818409805334,13.653537586923465,15.14736449750041,16.066376227797313,18.022261253992088,20.820849422705933,23.324495886912626,25.656420387182283,27.149642455292618,27.687366804133404,27.33022473079348,27.130413786779673,27.52388494580908,27.82407560926231,29.21126117713931,31.00032019363014,32.697285915183286,34.74180558175791,36.2926297284796,37.21234176847478,38.75474090709956,38.94909095715225,38.91824738619752,38.77281325176593,39.002622170735975,39.92699682703335,40.42016784844757,41.10778659315007,42.774572799820405,44.10946417781139,44.85115022866636,44.85115022866636,44.85115022866636,44.48115020380918,44.55241683009476,45.0,45.92156874441264,46.777854457116,47.549930713007726,49.57702199049739,52.038896578553974,54.740602108149965,56.54829165496737,58.53997570797118,60.321486790329146,61.24517609636111,61.791661236195466,63.05893570738765,64.51411210730866,65.24662666947195,66.8961722115659,67.65292238488621,67.54921324417782,67.77596593315597,67.52368525049698,68.71356560120383,68.56880215458374,68.6866743010264,68.46399867140184,68.31424509823478,68.25738803033379,67.50347718460345,67.02942886587242,66.8157720339399,66.25045434470088,66.65593698571304,67.38878362530103,67.09567166596328,67.02385393650404,67.10016918298604,66.48778775761686,66.33090803442207,66.77034327696167,67.30624289186657,67.10690612411231,66.99744285489946,66.1134955264588,65.4523584269808,65.16395146283948,66.52140241734443,69.41395912436938,69.23196001933837,68.41216574558024,69.83932008189319,72.26521022555197,74.01904717091979,73.61764504866959,73.19258134402402,72.26467658362986,72.81789122843351,75.64801893904158,78.20273864984512,77.16440115058214,75.73551114494936,76.04968556486672,75.59229640887942,75.44858968713237,75.2988731784702,73.63056773412632,71.82702241711246,70.0771561485575,68.41365426224431,69.32145105313779,70.56644643550909,70.72090096045373,69.4440075505156,67.27847462269493,65.3441372549838,65.26892395604388,68.68211841627047,72.06888083605216,74.03837392827053,74.23974416345001,73.91613919069448,73.82285963129574,73.96324167665983,74.53326206156743,74.35248717773854,74.24206674778705,74.73280681284234,74.96219829888402,75.36176206661864,76.16513259407111,77.24501152905198,79.07236456327607,81.92980367137434,84.63974454993479,86.90588749759833,87.78142154160773,87.44622261797004,85.8058462532242,83.6851003468099,82.87495338797831,84.0720228650673,84.49649101765614,83.53971724556229,82.69043479638968,82.97664996874725,82.76920458289489,81.2977974323009,77.67165744107547,71.33878822164694,64.93512900720742,59.96316264698628,56.11944280440572,54.442266703273816,54.06844479153099,54.646837389227606,55.81389668140584,56.50926066338585,57.67268442065856,59.03627902505097,61.061765945955365,63.43494882292201,67.4485221419007,72.71849508399251,77.43562250377227,82.72681725367627,87.45922725915794,90.48967557336107,92.65557822073507,94.40763318399581,96.45173865206658,99.10116084592006,102.46493308450566,104.41217888327556,105.29653875778098,106.20382552543596,103.77886958852673,99.71955268246157,95.67130503135613,93.62152957070919,92.2110922203414,90.30051910512606,90.46054843877135,91.90055167424073,92.83331630279758,93.38096095281327,94.25179122296525,94.46448420778638,93.40860786948464,91.32565251507401,87.99044753075943,83.26563589968114,78.30695830081568,73.16389654092856,68.07821390533152,64.2274261729168,61.909799708745645,60.73761747559008,59.68882550619323,58.74768899142619,57.57064713636271,56.752941089036554,56.57519271111746,56.89507871806059,57.10805947630125,57.03480826905879,56.33686434532014,55.831267144711006,56.40059603470464,57.719102845707404,59.69729257786473,62.93075893327955,67.38016213019363,70.03029714721514,69.44395534180192,67.8486221980142,66.2605804577987,62.920342151224446,63.93175271066777,68.31225847235302,74.10477468714511,81.991502020038,91.10878615580232,96.20608870887916,98.88437386596988,100.06460764733586,100.55891007596958,100.6575339941638,96.01538824605477,87.95890236144042,79.92447264677209,75.79602852740048,78.15416975359254,82.16337563612262,83.48371595790034,82.48518079122634,80.38603672908766,75.2891199280009,68.71844879594157,61.98363646278825,57.21437397191371,54.58123569326807,54.19670009161083,56.83102055419967,61.31714393241825,65.23202379072379,67.22352671056436,69.11992629016704,73.00920576398559,77.3826648185666,79.66963171116684,77.64736548483225,72.16622248061034,66.67347402919025,63.43494882292201,64.43035717371836,66.47807208364327,67.39715675141588,66.03752003845176,64.5761008059234,63.88606842047361,64.53222179129895,65.71995615831902,66.5908941773223,65.50144433896416,64.0877104475357,64.56629576764294,63.74551222533915,62.607672730785,62.19858436008683,62.41642521175942,62.881171265311984,63.8880981723187,63.931021982569426,62.994943621932144,60.06847187066061,57.520611568712305,55.18315612541091,52.99997573974518,51.37405244429941,51.06922397327624,49.93366132161547,49.36349131465208,49.11322241269892,48.918278879120464,49.67814872776235,50.49077034638527,49.04446707372275,46.21201724584222,45.486888655616646,46.9251794421646,47.65933304145741,48.438247931929176,49.838893020407276,49.594900941457574,47.61955789260643,45.60468244408494,43.843431173575915,42.28106349569295,40.792330882578575,39.45765669370804,39.046798268076564,40.0965595374776,42.02724315410972,43.6467795179566,45.30076207409808,45.52697021070807,45.30557370576564,44.766760926446196,42.355037022782305,39.26661248145476,37.5421693798593,36.171718088181315,35.064163535318315,34.02620531545845,33.23486236505871,32.722097800138634,30.778222435155985,28.00311495483421,26.227728718826434,25.87534883328945,26.313765336097486,27.12131369772273,27.07210051594892,26.76665824842668,27.065458039955818,27.753422607881603,27.994672324991843,27.26129999151947,24.26844022761352,21.634472458238587,20.714143836102178,21.204604820136428,21.962215010011608,22.31123726239281,21.762375809032253,20.693267912623927,19.022038286779814,17.42004977221147,15.976322799081462,14.946099345284907,14.147627320476756,13.671268658205003,13.30060141130866,13.047038963136973,13.441233566825959,13.893606585776814,14.378428042755608,14.954226665960208,16.077476030763908,17.555890116783377,18.699020068156248,18.76910182990201,18.138052696848945,16.78980365709733,15.296522614818821,13.92292137756382,13.397793921220169,13.112187925551337,13.134033696042119,13.25888335751268,13.524459627476263,13.300447779971616,13.682288872971725,13.88465806610855,14.238789901746335,14.08707449923493,13.959489079015677,14.113849865973222,14.765401103607163,15.85705135679545,17.411933325201716,18.843198332861625,20.35319932201862,21.39705415665049,21.903173384131126,21.678580658706508,21.26209934424429,20.794099484277112,19.99290022979267,18.909023339019043,17.66522365584675,16.732819672200197,16.041323016396017,15.163366730003986,14.176852334213208,12.97738543238145,11.7544389296025,11.111105992094169,10.274726297222083,9.851338062377144,9.313629092883271,8.728762170019978,7.91673261515172,7.431428045960857,6.366642054389562,5.128230544577437,3.7153350653064203,2.5058716825002216,2.0363235854998765,3.201100071431677,5.2174071694597695,6.6382185167431365,6.1540104878938955,4.674181732010778,4.879311955875986,6.100050958388355,5.97066845453676,4.2130723475046,2.0151493824760753,2.3074131349960423,4.406913278592572,7.587614832425564,10.865118908596829,12.21232222024651,11.262708720276098,7.31219148088202,2.2957538398897293,-2.391205718084072,-5.763875561201629,-7.041240703547177,-6.677395867479305,-4.830415630143524,-1.3109378477775684,4.169082238644675,8.746154243004892,10.014949074840773,9.650292479155507,7.780323482865134,7.416954742656971,9.190447951483538,11.099913131293617,11.639721233603408,11.991709040300739,12.342395263298299,13.044287281502298,14.008900166205526,15.31543920798694,15.660061476764076,15.70863466425836,16.395932452622684,17.558915279417487,18.81525264836002,19.880823079411847,20.79666775887771,21.98331134563519,23.741509789163104,25.3462252676366,26.27663373668197,27.428760769878995,28.30071462819974,29.82583249074638,31.706865078133145,33.630988909911714,35.73340239173963,36.59996873125227,36.99416398023167,37.11681167750367,37.49262732789281,37.91153123790517,38.446450948659056,39.06848169686812,39.818930361258836,41.284683803235254,42.91201919587968,44.55467643654696,46.02567351640289,47.539981294036004,49.12168716825676,50.70343515611828,51.78559435488368,52.406962148877874,53.09011431451873,55.074379384297494,56.1667479613408,56.54201456370335,56.691892367933875,55.69320016952204,54.573333292395795,54.67420233419876,55.704954566868594,56.00775387764949,57.23881527726537,58.244833248477896,58.406246105053945,59.018464738083026,59.51352555996315,59.847164812800294,58.81045506900529,58.517880353313316,59.34935334480294,61.144322754425744,62.92379825398867,63.90263922989667,64.65380458736433,65.21751277171818,65.30512753009995,65.48704925979474,65.91032944715425,66.32290715855436,66.93848612230825,66.8704439718565,66.5225884103965,66.38924167684971,65.83720207978641,66.80137486430962,68.09245293941623,68.87037086367683,69.12442148043296,69.03951361856653,68.46788017378627,68.49509786123555,68.84621558869222,68.6394823470417,68.56886963247084,68.33885795381835,68.17467971667196,67.93213347440509,66.9049632766169,67.11489956408718,68.62389674304899,70.12317299556535,68.52526763616513,67.51213372189821,68.19860935553386,70.46731267782884,73.00231849844926,73.98337914981204,73.38658686235468,72.04719197590904,71.7646474234147,70.72777995607719,70.52486384335629,70.67998364317069,70.84187721436042,70.33771630103962,71.56501975815613,70.60705592993897,68.96247594792105,70.26736476706036,72.22866329528424,73.2896189812289,73.6941935290963,74.80476299093559,75.19910993142655,74.63720679983116,72.8241237132118,72.97944504930926,75.34500858763039,75.8768539542017,76.82996654249767,77.34743575386202,77.51361427870657,77.06547451072184,76.86150682257494,76.77542011992756,76.79207135118199,76.52105082873322,76.74271782647344,77.74143667354076,78.45945688732905,79.78736648384381,80.22744384601842,80.44430551835401,80.69447211635996,82.03558504935616,82.76883752841388,83.48346190261296,84.47927123849398,85.36717582817747,86.17378311248885,87.68193250598358,88.60283651494312,88.3270426812077,86.07099355955864,82.94287123199788,80.301650568727,77.54267504101666,74.11347249813473,69.84444321779198,65.21254576595652,60.94542908529792,58.175069100100615,57.028667670785616,57.36406388688798,58.33804996998199,59.40773696697778,61.02708607019767,62.40444710804594,63.979478662901,66.2635511891347,68.75897427624955,72.011508083082,75.42013906778118,79.405248851791,83.21603126715213,87.46251999231943,91.60070665276389,95.44037672690163,99.04225029318405,102.56893780387198,105.33138169960498,106.94811328005449,107.2454476866059,106.4496405127891,105.1952370090644,103.50843042208413,102.54016269041462,102.12301659138173,101.8125218375994,102.85603806039816,104.43692067888985,105.89151073609509,106.61362084308035,106.79653274173515,106.60873998326937,106.33422354538655,105.66413485070078,103.54650851660837,101.21286008022614,98.07590732428976,95.99543278262905,93.7966390404909,90.90530091038549,87.26180872459724,83.69835293643615,82.23972886520126,81.49445981967192,80.56914473610937,80.83766445336543,81.75750221812157,82.68098493166222,82.12337053803796,81.72411679576356,80.30697347424942,77.854625516577,74.47078879953163,70.22708961389799,66.14159883507796,62.47611391164607,58.807534949292915,56.788164316259746,55.521934347216686,54.162310303981826,52.21132440851136,50.09484641208135,51.2841811565349,55.650280810951465,61.094370596631215,69.80882659075831,81.70062085367667,93.56896128919098,101.08122380448307,100.54901122917727,92.6961113278269,82.10187203895924,72.52242141820228,63.964172365473985,55.94817901773104,49.94904801134629,47.61860827965432,51.46275306221224,59.44087424103357,71.56505117707799,85.01995761969529,90.49498339238886,84.00456721737095,70.44333734231579,59.87296574761227,51.644494109671996,46.68231365710346,45.916653396329465,48.10835334293456,52.47155166879663,58.60311079474082,66.45891655082994,72.12496381497083,74.11796166050563,73.13832028334865,71.13909706722755,69.5504845263619,69.73431017726823,70.2057077537227,72.8596803932776,74.41299118280283,77.65693451966482,78.17847127266668,78.3814970037424,78.27976162272346,77.6805353018414,76.26646210458357,73.84053701138309,73.82898726175517,75.29723487579605,76.39250724976193,77.30638488003453,75.99024074760783,73.99343566103592,72.34500525912838,72.1734074855056,71.06626356422771,70.76693920975251,71.0639549587312,70.11082313717014,68.4473367029199,68.3021259572675,69.12096220426545,69.69292575788779,70.16931329963211,69.09899438340246,68.0922779839085,66.91341405904512,67.36544596283669,68.60984315792622,69.17143616639477,67.09932111307616,64.16132164920364,61.69925585784329,60.32248976451367,59.91585504629128,57.78207913942506,55.38748316320199,53.223704576646426,53.36587530619002,51.763343146485475,48.15739938470042,46.60002501164943,46.280138832524386,45.79575404289782,46.40476091566643,48.07582749194011,49.93213880923311,51.32450559843126,51.759070307912786,52.204412039086755,52.89895121291332,51.718963583555805,48.30959117977323,44.1624359202878,41.4130533117642,39.01775704670749,37.517420541848445,37.946874053582576,37.44279557618846,35.77207297386649,34.14987592287123,33.504708786401615,33.25743501896645,32.0403698842593,30.77405782767402,30.321732492333904,29.188636950229462,27.384970096067082,25.243447729173507,24.546653160136426,24.77510407728613,25.976959381047024,27.142319573693122,27.42154994274365,27.59511422123854,26.219037237729445,24.976670002919025,24.99026875905646,25.979425300194368,26.858139991499346,27.252350791239834,26.664158759292523,24.526751432097743,22.9517050233232,21.82170316476519,21.099548566790286,20.454653258170897,19.264234685115284,17.42004977221147,15.602957796615211,14.036199272576269,12.478177552614229,11.009925635149129,9.891210886117419,9.229917519731982,8.710545129638511,9.11790152412224,9.291222770675642,9.293282429556141,9.313629092883271,9.724334999315513,10.626797682842318,12.038054603198365,13.704258514305243,15.373554380599634,16.504348940129685,17.434847488901237,18.258605092303398,19.169938374298646,20.349849047297656,21.720258333114643,22.510765861022033,22.912862942030486,22.76061020730622,22.537502789684606,22.35685896292114,21.840984494145506,21.06811639141685,20.19315347652133,19.380809622332535,18.2994714449075,17.309004543002544,16.481307153289617,15.570787739038341,14.838995350015804,13.873713253039789,13.079140627507474,12.269610918695712,11.829391635692602,11.560134817155108,11.172432367380239,10.252435996766474,9.270256443936008,8.244677388563776,7.6098760887907515,7.253214654463646,7.025247076044096,6.17635259653329,4.753994878912315,3.6497449631783914,3.3664334493940666,3.761018429340105,3.867037122258248,3.5763513840284316,3.2116245943009654,3.9182696547468097,5.699698102478667,6.84700463826448,6.054182786162085,4.415618203795796,3.088106757614459,2.710818181512023,4.220815811896364,6.100050958388355,6.201009094164175,4.535931141755708,4.3094346733177415,7.586917715369318,12.233221176319622,16.147741775147423,17.760938252070762,16.397590363537244,13.348760882271028,12.878602495281703,14.988480877586593,16.36868209747855,15.864467901188721,14.287189176950356,13.785807582908792,14.206755027058888,13.048472308962205,11.100537948198047,9.11790152412224,8.031623524361866,8.342365093640936,9.740307949909608,12.3157554649626,14.910329592964672,16.594009945653102,17.393308320856548,17.592397958590865,17.753337132007587,18.031685941196958,18.656407870081225,19.2126350432152,20.36389761316661,22.102761700970984,24.020271635046083,26.066860512370887,27.86377189146789,29.271036890325806,30.196541046145864,31.260590390275173,32.56451571138882,33.97287858163887,35.6678873965033,36.504678572471846,37.31940160388844,38.08656457084116,37.89367056221187,36.86989764584402,35.75036152588353,35.322290568139266,35.56343142354352,36.48881486346771,37.00384420393493,37.68237022516486,38.45617147203189,39.45765669370804,40.376984053253175,40.64892125412477,40.81887493861629,41.112045922427164,41.75435874114082,42.878889980382894,44.29847050904779,45.463329061538786,46.527523006326376,47.48305985706466,49.594900941457574,51.83682534198567,54.00397727785197,56.04278175410669,57.994663221793935,59.71209096976969,60.6663300953904,60.696835000019256,61.47041878349156,61.228500877050415,61.13034932364983,61.40719870112364,61.82485482271102,63.146773322825666,63.6687983039139,64.48820121274025,65.0135757321703,65.30845804601316,65.16261145943214,65.03104496349495,65.0434534094012,65.14746676091195,65.73472540548093,65.5302267987058,65.23226115059775,65.42159597424066,65.9480477301825,67.52774349033905,68.17742849502982,68.66644926555205,68.98720586775751,68.6247151907173,68.1560155534517,67.7704126870392,67.98181735675544,68.08895142212933,67.73083048783371,67.23101563286035,66.43342465068945,66.94629579290218,68.38302361260862,69.70724188833044,69.034324118535,68.29015279769546,68.10737332841042,68.44999099783874,70.6921758616508,70.65061622193483,69.67689810393708,66.83359889340416,64.51075544960916,63.54266947804364,64.90935662390544,66.62398407919989,69.04179636123524,70.97841780086372,70.02730924249187,68.28806288522561,66.97452348141998,65.4861979844734,62.902002112114054,61.78778461035027,62.89946932971507,64.7162375034651,66.24182567084472,68.93731459207474,70.26961158242598,70.65231513659307,70.2661921173734,69.79083200015067,70.16953181985413,70.75998473732031,71.42849729136849,71.07537043174102,69.99762111568322,69.48445690243017,70.32212119541833,71.83773965421099,72.36074193536567,72.83083035130285,72.10127216133252,70.38927247931956,70.64419434251342,73.39723449231484,76.1452269429899,78.83353580709601,82.9195044728634,85.29490691985272,86.51769368230757,88.49258859317402,89.29697377682527,90.11762682929836,91.32663601052994,93.48326536022384,94.763607775545,94.94082020786838,92.42524552816573,89.48267092666632,88.92136140307888,88.02502380652659,89.19022019427143,92.96259496959235,96.28922014932685,98.23327548879841,98.03893701030941,95.75744823034499,92.1427559686288,86.97126230978432,80.21757593212568,73.0092197617186,67.3111848035184,63.30653672193282,61.673831559404185,60.642249922972006,60.07790515389657,58.87613384367347,58.31869343562225,59.660021443669045,62.24145317620669,64.62140983417376,66.22847539408613,68.92925724732586,71.3351596375426,73.16143240365041,74.34369946750076,75.28685741634835,75.67051899960762,76.9777702246456,78.63670867971666,79.74722451630508,82.35595105996619,84.42063559322067,85.25943869292223,86.97336139150165,87.31427510010477,87.6695067662116,90.20249792115183,94.05208729859865,97.78551760460618,98.99566001942412,100.17777144510525,100.10862708407939,99.47818421304548,98.54106269413232,97.15312623600822,95.20567704978173,93.06888583514805,91.4144774138649,87.39080175998163,80.92622727149998,74.2427135266712,71.35694285845526,71.72206885394452,72.31436050950279,72.9161478989073,73.55064099521468,73.63264636726049,74.0759698748031,75.12552886885301,75.17351247612498,73.89870765748994,71.1615398714803,67.11431490773256,62.55803155914699,57.83440759571741,52.8302442791917,49.22964324070357,46.261764567971504,44.848853567944055,44.657749799225485,45.50258187456436,51.11549301523416,63.03115801196739,78.06614750234839,93.29312201310395,97.01121568804498,91.28342016894466,83.6991487391449,75.78884313110883,70.63475585130034,65.63758805050465,60.68810065876249,58.614815047850385,60.73085316148535,69.14556792863473,82.19465376558827,93.95837198099677,98.41769963251392,94.13156905123157,83.44300490907736,71.07538911118975,64.87427264383311,64.14813867371086,62.06101164363265,55.9569550671951,52.178528632142445,54.26211638255917,59.39214267409902,62.977376531771114,64.47312321484478,64.69205475499216,62.65311753949679,61.38953459145429,60.858584953101115,61.0148067553865,62.241430952138295,64.39147719564842,67.18928114508327,71.83583614544008,78.61695074338408,85.94936342806952,90.47845028963062,90.0,85.40258487776528,82.08634182034125,80.44226998002625,80.80119860687164,80.69194194160207,77.4711498631791,72.18527799495045,67.4171453009303,66.24182567084472,66.3772163023689,69.4571409240529,72.86462900683796,73.00054971394151,71.23192651979633,68.14119225452187,65.21064873710256,63.03115801196739,61.712611135617486,61.24913196706157,62.21422044124559,64.22456187304574,65.36898974562843,65.21806001255521,65.52387135604485,66.41041201429306,67.00552542537595,65.12674504233746,60.54066563051785,57.25812803721151,54.96276805797086,52.641329798957244,49.93916476927768,48.52263897482943,49.88121229952259,49.545316957703086,48.130820702265126,46.57043738093214,44.00075780400461,40.9026857953895,39.58295229820385,38.731541160735546,38.51868793818201,39.24174890514925,40.63840008700473,42.39003429826861,43.13670711843295,43.61475590417369,42.39003429826861,40.43905756326213,38.059021363738395,35.89015241498945,34.93543678813491,35.483926436502,36.06038273412814,37.112136118257354,37.76914338781233,38.04701472261624,38.009506205629826,38.03944660952479,38.107522358712366,38.67684260775222,38.90844895076114,38.80610392290482,38.54534545344212,36.93364163200395,34.27888000113683,32.17562117942814,29.665570289445792,27.091094789370633,24.737577906349365,23.862101187319926,24.166634252844784,25.86940727333954,27.627769619245555,27.708905350627983,27.191462903151304,25.702787241062488,24.373458115261833,23.351159624612826,22.797930044568552,22.5301344486256,21.801393588495944,21.348138488169283,20.869337060713637,21.157859940996303,21.86427288778841,22.162367984188364,21.17865872235715,19.44007171644332,16.606953646374237,13.500470790941016,10.824817716988518,9.220840591239723,8.554517325139159,8.54226503098762,8.59854643245038,8.194250440233466,7.826247801689208,7.083305534467808,6.6118650008894875,6.2648838138839205,6.669654809547926,7.723772477201523,9.387407089669384,11.836740219885147,14.648565464135025,17.237863893638153,19.646638408155905,21.7619398514412,23.074029097585584,24.01608029398505,24.583636300236527,25.34119046330807,25.614210638318944,25.315491094278837,24.561506100588222,23.623028258153777,21.969035365848825,20.22487272504733,18.65084357937555,17.2526878987179,16.147168301719937,15.126894848849638,14.417674683645139,13.43433771666565,12.221442422914205,10.682759968556057,9.405277267908025,8.49062142824794,8.345446668739111,8.197049113651014,8.146985733942543,7.792051065576279,7.610309748489441,7.829110194903335,8.063232718282359,7.946204840506932,8.16341977239232,7.913658684461425,7.743739406168852,7.845261533470729,7.197978014507763,6.730457744875374,6.786140093191737,7.981186621053956,9.499327783607646,10.007989980829493,8.78114865340319,7.6321803248002285,7.940917068877018,10.027275170288204,12.12447993594557,12.413635942361271,10.889541724364502,9.39166621649859,7.463056111370687,6.351126167826876,7.40991419414026,9.595982837190432,10.897459219122414,9.914975348150332,4.964252806427454,-3.673257653519514,-10.244108982339332,-12.500217307076337,-12.528843597772845,-9.190970443192793,-3.205183900542645,1.9415388413391519,5.182707353981249,5.747872381161593,5.150126472833756,3.6572484961127425,1.78294909311967,0.31598669375928273,-0.3026353971282068,-0.20357701363103933,0.7440801161226669,1.4487829054637307,2.8970870126242647,5.400534072189095,8.718283772606716,13.219054876966307,18.592138808211267,23.11831189588971,25.550591283206895,25.640985895515282,24.5986287030054,24.094422523015815,24.595096585286992,26.229141219448465,27.668573538932808,28.28627329310411,28.500928272179145,28.271994921139072,28.687931806752186,28.9913660832955,29.61086293906266,31.44493185007644,33.66059198693152,35.36793433869236,36.2811446019993,36.55242464855782,37.225392019667126,38.11831064536953,39.2823565691608,40.80817064750151,42.127062071589506,43.822395738463634,45.06860551832979,46.7149131506341,47.6677782746445,48.66694084738728,50.09216743829689,51.03905200756445,51.81979521251934,52.715708166723324,53.27587978470449,53.44321069184767,54.4133743606794,54.939035033731486,55.96110512304134,57.01152353389063,57.8174130898295,58.644294790529855,59.388654073335516,60.63663605107421,62.11333344861355,63.434984339861664,64.80432392580784,66.2354295944267,67.22141161188003,67.98668155112212,67.3322468657623,67.88749063053075,68.13942724853356,68.29745700511988,68.09984618379984,67.6836989351299,67.29017522298949,67.2741777356046,67.37199141699178,67.94011740005199,68.43801777996946,68.79979049009401,69.68439463166573,69.16485215931263,70.10165235102599,69.19526494028786,68.38721280519744,68.60603936241743,67.74116243982768,66.0979662645183,64.46378970521526,63.8228354632624,63.26283340469823,62.67800175896784,62.84426894407882,63.67170599914306,65.55604568740463,68.86680943740309,70.096243828162,69.36875489012755,69.13431097841634,70.60888418112036,72.36636965410342,71.76329767013418,69.57393703046299,73.7397750961603,74.01967773881796,73.61764504866959,73.93060811595718,73.32555862643594,72.05408226769161,70.8367383927373,69.22366289551262,68.29015279769546,68.90119336044363,70.76672575422178,70.45625392624014,72.33982070961329,76.39385604354754,75.65326210987426,74.11701020957257,74.02367745442561,73.71750234600262,74.11617018047652,73.71260638431923,73.08197025548202,76.05112403478779,77.63751885500491,77.66090951345738,77.17676861444046,76.29300187272716,74.92558834861072,73.37925269782303,72.44968817325825,71.61610250515646,73.49564743805593,76.69871987320627,79.9005182843694,82.36945313797344,84.32782878639249,86.46172441014447,87.92576452014104,88.79967227553955,88.76581282423149,88.63603556502832,88.60052664232421,88.91223752494092,89.46367060617018,89.0214240511535,88.09990882383589,85.76357269905539,82.06497289630077,76.6200277962774,71.17905303539031,66.84587600854955,62.565801919098526,59.04947046184676,56.66095729418922,55.397322731835715,54.538274788388314,54.57119884321387,54.47071930987811,54.93637526125257,55.8974102243259,57.51710733725377,59.52247499137256,62.11974525143927,65.0868600788895,68.3328763919858,71.89451182900017,75.69780521545033,79.98593179872186,84.84522020597142,90.0,95.36691525905367,100.80712708707074,105.65650348533461,110.1517136356988,114.25019959825752,117.32747583254695,119.25303568287538,120.11169459848168,119.42746329810538,117.99842554505945,116.26404460164864,114.12838817237642,111.54614111375939,108.37038758850642,105.9996163654326,104.78270614948492,104.47628160853598,104.05950140210054,104.17805485344435,104.01188591661014,103.6849048690837,102.16937120309876,100.85645183955816,98.6258012201126,95.88246584688638,93.37325856193524,91.28603798093141,89.532290118626,88.01300910451614,86.17825320578547,84.61925715007904,84.24454772789375,83.89235082177042,83.8269444909907,83.18633055778598,83.30195850976747,83.24383999813651,83.85336109544707,83.8741403775273,83.34719299325096,82.17701911231461,80.53765120954255,78.58992375843172,76.16516696269365,73.33104637638228,70.13383454568559,67.38012777719966,65.15240515710188,63.20577613616716,61.461525959477335,58.85591173597559,57.280939013553024,56.82422961514237,56.9120697320691,57.17143933898836,57.66568481609692,57.85929230789213,58.471925195457686,61.07125234254924,65.24984029836499,68.63528612312493,67.487216619176,60.663410371648055,53.3326171988624,46.540617080002455,40.46621987487747,34.05580547853043,31.406263570400785,32.5926256244995,38.19574757906597,47.09014140408048,60.14880718958299,75.02164873354245,82.57358397257482,80.9875085988233,76.1164664010113,71.4679622077837,68.81743892823803,72.75167392142478,78.22288598985853,80.62898170136654,79.4075803779017,80.64578482543439,86.11418271284413,92.39462913705458,95.27539551675797,93.58840413165147,92.04191739825585,88.88856138355847,87.07815792414043,85.3236458279755,81.88777437544915,75.59453810777329,66.48956825208131,58.95946905321072,59.88369071943401,67.70080467936373,75.03194112439131,80.03080485003285,80.0361635332619,79.07721356149705,77.5485024695566,75.74298722369204,73.99343566103592,70.44991852796035,67.89056401126963,66.64212046834827,66.42706866393513,65.37647143240793,63.19618910549029,61.23956062256138,59.259863449147446,60.63683147753433,63.3021420162219,66.58036320948854,68.69790085042239,69.34888705929406,67.07151083179187,63.85485219639892,61.8079217205742,60.40652512780918,58.920983530199244,56.52372773547881,55.85012451140691,55.75486496210938,57.144307426678914,58.517336414520805,57.888140162899994,56.279388685748145,56.309980810682404,57.55459463463581,57.16215878288303,54.42275612565653,51.23444503228798,48.74003542275995,46.09273326738782,44.3755473063422,43.381052289822414,42.56981048509755,42.25921238748167,43.51110016649148,44.68432379797206,45.31138779708891,45.382522968486256,44.84919172754591,44.92432760464735,44.92290142516703,44.764201017940564,44.515789526843726,44.917338134807935,43.830828042424145,41.11859184310856,37.51073384185677,33.78787883214542,31.94355121320381,30.82603914014111,30.52225689764816,31.377551344032206,32.611993064015024,33.51342225357616,33.80720102715315,33.92655806144035,33.66021580438239,32.774891314008094,31.68754184629307,29.345699204015823,27.381318857893792,26.10592983248094,26.314862933036622,27.249419588082645,27.47444151886761,25.901038023038538,22.64479490044766,17.974929575772297,13.509053892548215,11.057763888286845,10.762519633096828,12.264746434872835,13.733815946455893,14.036243467926477,13.650430444912633,14.202569895610988,15.124033715427355,17.571230636766103,19.819957114180493,21.187744381455296,21.67985760109314,21.82170316476519,21.092304171815073,20.81085064035669,20.74765997868511,20.645482088798815,20.278143599454694,19.61089532006208,19.759443776546654,19.98308595654669,20.33753043501237,20.735948938901398,20.836647538487885,20.64835445209441,21.235238837459363,21.362635646298024,21.25051325289696,20.707896005585287,20.15520363961009,19.79120211947901,19.549216873641637,19.667991833011076,19.380809622332535,18.81305410702021,18.364918411782835,17.68905183482788,16.688486706902747,15.74273870560654,14.47741759551234,13.898276083629034,13.148891425586704,12.702756265702655,12.006693743499552,11.513844179163074,11.401495958203501,11.14638891234502,10.41257512628186,9.402333103494763,8.181752954751667,7.627109401869938,7.781818696070205,8.251618702772927,8.626537326435,9.028728034637817,9.790395646055066,10.619684143367014,11.378463559300128,11.93090607325908,12.490372680199883,12.709424205517044,12.99459577853077,13.130105015266235,13.10276838126407,13.240514299875816,13.23351880083014,12.647724095600763,12.001390799800578,11.502645845151912,11.139148905060136,12.171477084448744,13.381597778787814,13.95313821276978,13.728844972204342,13.003030652246919,12.703997746097224,12.44104143023923,11.958846165133055,11.271424739954652,9.629984841530622,8.384357916386273,9.128259619828437,12.746480257651472,17.78215385212875,21.629269854912756,22.76117066385407,19.24184467706309,12.863783757019364,5.7514480199679525,0.29539527364733836,-3.665779897420255,-3.2571858641024862,-2.3859115011682177,-1.6437712386844443,-0.23248198170182582,1.1060019242888464,2.607492861555233,3.245850822845781,3.4293514026343828,2.084578522064431,0.11210229771752911,-0.9277850509313599,-0.12188135358535146,3.623034108309159,8.060159318843471,10.604924863985225,11.673691669511737,11.636821872442587,11.899754132972042,13.72707647916241,15.901387657299422,17.826148422943707,19.315269611397436,20.11260714138694,21.061387905439346,21.5493187380336,21.780040172711974,22.95660739836887,24.415531209092546,25.85395061285974,28.125414945498015,30.058611462919927,31.846306309127677,32.67220130233873,33.57369412726949,34.30267124299181,35.34622317013877,35.69124776642918,35.572501611803794,36.049478957121714,37.43853927688871,38.85332348305442,40.601241771262956,41.9794296571574,42.917435619986996,43.439816244732924,43.14282767741972,43.37184692147744,43.95569273527691,44.477092329215346,45.375442771594884,45.82375951109996,46.64514590051409,47.64023910165106,48.82420920897919,49.42209588238855,50.483586969379665,50.688002971264645,50.859804509946855,51.028485228543836,51.76618166435059,53.130135139038984,54.43782917706488,55.899673162022076,57.334512534721924,58.03945027303205,58.406246105053945,58.4267296362794,58.41287546133442,58.11501310323846,58.964934564989996,59.87903347432645,60.935166017006125,61.692084691349066,62.68233950546957,64.08814869313714,64.80976434683532,66.52162141177357,68.40275675803551,69.84827339401745,70.73291862794291,71.26027667312877,71.71702341527917,72.32896698031044,72.21088722669842,71.90704969407112,71.40721817078602,71.40366105670185,71.56507713176157,70.28155831418651,69.48248864836386,67.5955035730985,65.72554681998169,64.78041997489973,65.18347940668279,65.90354573538276,66.97733826786444,67.05918091783175,66.83414433439975,67.3125525660306,66.73579413509874,65.94874659786726,66.6523609369541,68.17467971667196,67.8380893099067,67.02216784361403,66.40793534322495,66.1584206864197,66.4477083572607,65.75980455136188,65.8545167655458,60.88090970343575,67.42439732405154,67.29169603281919,66.80139394177351,65.78483273320728,65.25327576539046,64.36367364877783,64.83896346637606,65.20811013502741,65.48952046584586,66.68404809173681,70.24773759208006,73.311773752048,73.79999036526732,72.51506488098056,70.87301238446562,69.49765147895675,69.21667871266968,68.38721280519744,69.32559975881762,70.0455261099762,73.03387929116002,74.2517519313992,72.16893576646308,71.26072502515984,71.68203739264375,72.81307980238267,73.25093438196188,72.98460988369578,73.0447274698903,73.05569098467005,73.51953859433979,73.98093903900956,75.54221392038859,76.5709150545707,76.9374451589768,77.91411202575617,78.49520428392196,79.06483189791527,79.8072646022426,80.75142913495489,82.43950338947698,84.21004574518416,86.32103943048206,88.37164895147167,90.09627599991208,91.961415056165,93.12397470132095,93.95955006215894,94.43180741411513,94.4498436458592,94.23214432752651,93.7062863290117,93.48230631769245,93.12215207393821,91.24538584499062,88.78813451291568,85.86912884842434,82.97577573550433,80.24756907200651,77.5535923104291,75.06260120305237,72.74356691041746,70.97144136977586,69.53653018802301,68.42491996729245,68.11833796248663,68.08695007726381,68.10334249140284,68.00734023213992,68.27960586069331,68.9365770557577,69.99281384374282,71.2586480507072,72.69947115488804,74.53039660824079,77.17723289730652,79.19085158174144,81.65613911723412,83.93916183267561,85.62704976044482,87.61880061691282,89.30689477522131,91.16918491735875,93.44307947434154,94.81354896992204,96.15401036271753,97.55515495232785,97.84526134907802,97.98118665058992,98.04910378848437,97.09715876338507,95.59081128978978,93.53622931240282,92.92497372139951,92.15140243890362,91.304211640102,90.19795145032451,89.7061588664244,89.90257782945329,89.90224526578132,89.80239005591372,89.00187762067641,87.96908856301962,86.27533559112354,83.93633773356227,81.39684323973952,79.38678711331191,77.16821855815535,75.59332982304528,74.2463816575495,74.43370293441562,74.30894478890428,73.94846232619918,73.56719513835512,72.40755105585635,71.56505117707799,70.39712804854395,69.57765837389185,68.46606565909406,67.20862711079165,65.31351300370989,64.1037495893941,63.25116186311108,63.145598450552974,63.48665546929905,62.9873794140138,61.5043303702536,61.959847761347355,67.20938964454426,72.5614382536601,77.75611178978112,80.23462514262813,79.64991761651777,75.35810835561561,70.05759630982682,64.28515108665863,60.0894781584567,58.335742609311666,59.25638328157827,65.45994114483248,74.66305649378737,82.988784311955,86.88795482356417,86.9471208948497,84.91320069670132,82.17630079953531,79.38715039180664,76.38321885693047,73.56338884896537,72.54269108217352,72.12910956766162,70.96195301175521,70.6921758616508,71.56508122986305,73.47913394322671,75.72280020960615,77.44826980380613,75.5960437468868,73.34899054035448,69.66246832569233,64.39378396503076,57.520414608974555,51.75564988439139,50.50647050093062,53.77975264670158,58.69583626625305,64.85019166659197,69.41147283313859,72.39155766295698,71.64895584888967,67.98625164938167,65.72113637960004,64.36338724837792,64.12713897769898,64.00423206763287,64.0877104475357,64.72788197803521,64.1663132676653,64.49050949037158,66.08043072415529,66.90873764541509,66.91784512548585,67.77113802290353,67.51149419395674,66.99820629949595,67.64033418317756,67.7589205804286,68.00201706348759,66.81427505761242,65.12747003933742,63.298954050770845,62.59583433286519,63.67771567440766,62.781001966307095,60.87741568245543,57.428731959938915,52.78850734945662,48.74302061105085,46.074167548769935,44.37038409261723,44.09631999676359,44.11584221142606,43.47476886215117,43.51430989933861,43.42956428698445,44.50611613378052,46.72573132035835,48.37592206177213,49.091153071088584,48.38409660266171,47.33265648222965,46.67569707165253,46.2352976990485,44.92248365930545,44.14028357411897,43.00306493946901,41.37853571450114,39.49840051702285,38.28543655671088,38.09356452713923,37.79574025655714,36.24786836726677,35.55042588262444,36.18230764366951,36.826036879124196,36.76342155790669,36.02732505687059,35.146929072476894,34.6551822524703,33.3081081181656,31.237696618762637,30.20184461302067,29.554692946921033,29.256430284327422,28.264010501169224,26.957185710573057,26.464864608771137,27.264333108922923,28.566890366383184,29.044019441561066,27.74827119129695,25.577253326271233,23.985015682844885,23.560001848012625,24.22770925000114,25.21829668600839,25.509489027424696,24.63987138620087,23.38253287139527,22.184978553311165,20.479126701316762,18.048999474689523,14.82972480267807,11.952641658285343,9.995000806068171,8.771396214821962,8.176863657461878,8.16122128354221,8.16122128354221,8.829741414218141,10.039785761207437,11.52369650011071,12.564076427332305,13.091873173040094,13.508430744486652,13.877561194364718,14.62086265837479,15.688770710718861,16.68862771282051,17.480719133284055,18.044243416836142,18.07909359439071,18.147364729712862,18.25415611226635,18.21708166334529,17.450295484777993,16.78792868716004,16.05657142271714,15.802516549024672,15.285221544879015,14.452389046760024,13.455804974805336,12.516424272927669,11.959207330084618,11.175198249514821,10.837951221342282,10.612605739758175,10.605432975068693,10.555222468798048,10.806136770973469,10.419356320551778,10.075527338328646,9.926229601298347,10.014949074840773,10.075527338328646,9.650292479155507,7.877737206622575,5.6017528901913005,4.4633768573703225,4.892281207969365,5.652097436214218,6.02755130486702,6.313907085235999,8.468779876465655,10.632943514093153,11.642767954775124,12.169370617756993,13.722318737951568,14.688802781911933,14.978748345500776,16.214790008494237,16.729051787623337,16.316343157781468,14.737713538031299,13.352762528994083,12.016644776246158,11.430957904379868,10.459904355061795,10.115902145199957,12.07713394474371,14.349369053378503,13.848015196929975,13.350858308074534,13.82107168675564,14.283338975374523,14.466300896424553,12.771279507857841,9.442993532714175,6.402047464095347,4.34050167925165,3.2155242916946913,3.04131727267739,3.3082560066142404,4.717098677789836,6.441589792644283,8.030219691678706,8.966389439713456,9.95902199340295,11.425864128259068,13.61678116360668,15.759547617827005,17.22667033285884,18.221173582806973,19.540116706148385,20.648535372958374,21.78047602030687,22.714427896324906,23.25658766195324,23.962462041094643,25.382848169582413,26.6138880521341,28.117177469933086,29.86415117411009,30.87497056334122,31.88698396590335,32.016067141305165,32.62605713919926,33.54978143166146,34.5292891228893,35.149538830072835,35.64447500638961,36.8908327198826,37.63321162560162,37.4399021204081,37.53679059470794,37.24480743966541,37.60710653952544,37.65238238183143,37.39550992564708,37.735989986722764,37.91227524459818,37.535886539075285,37.34934075276013,38.031688358473545,39.01183789578607,40.613504551323906,42.72196317370551,45.077305457790544,48.05288169809988,50.92669323523968,53.42160025032735,55.1425422144932,56.45114199843927,56.84432332710366,56.788787249887534,56.11048977251078,54.474319516784554,52.45710546593048,50.483586969379665,49.15820198594186,47.566155378631834,47.19948101120445,46.958065035802086,49.18081294281701,52.12500825775316,56.00589640738238,56.94096961287101,57.29929863701233,59.522956424714806,61.34517606460552,61.78028957193502,61.908657867488394,62.443127511997126,62.07549467330311,62.129783266657924,63.24659385338336,64.4442392677395,64.8511686617034,65.92447944497846,66.38361081022761,67.46103690503172,67.03442103089571,68.73700271362873,68.60478508127984,68.44715235375995,68.35742487062318,69.0322199935143,68.80594661949176,69.72734746637336,70.88029001654844,71.11394378742153,70.92801922682021,71.1226218697876,70.29204497702553,71.7137076057872,71.60291220349781,69.23539110419132,68.57611112063633,68.49175087997148,69.08559543328973,71.16715427612415,67.90123712243046,71.88920949984451,70.27775703283,68.97155742234247,69.10647826393993,70.37977681652663,71.28825476072615,71.4078611169011,71.68203739264375,71.33462516671193,70.92388640780374,70.74341094017352,71.1197271688121,71.12827150899113,74.87905260681626,76.88924507224324,74.87905260681626,74.13553328398935,74.81742220596773,75.44858968713237,75.00088241674813,74.35333481508694,75.15722501347274,75.82314730638257,77.11183531302963,76.99622564447887,76.97688793084679,76.47357847358518,75.5339966520152,74.52137664507254,72.06402401478958,70.78522608091951,70.06746338995029,69.33878635523232,69.55047285391602,69.01701739095145,69.56723134400583,71.09548054012821,73.02450009038562,74.9010551688497,76.18287575057595,78.09889114818132,79.815934234198,80.81420234746568,82.26152833055431,83.49357858368896,84.04368784402676,84.69998318670493,85.36933217979244,85.10342423775695,83.16435817372087,80.40434269715062,77.66641417787784,74.8947552286506,72.10745188794937,69.02649851280015,66.53947274816733,64.4104352976998,62.85214772611796,62.26367417535023,62.04198619641365,62.47095683478843,63.05709747403403,63.746920869528374,64.62769180673219,65.57581949678729,67.46268260430352,69.38338959435369,71.93583894583676,74.76158309844693,77.7781790824431,81.45856667141818,85.06499538766445,88.52805610922437,92.59666528844792,95.8456448350329,99.62201546957169,103.28869571915943,106.99079656897209,109.80909442345828,111.80142832826846,113.01369511628768,113.76297330041687,114.30803347389896,114.81418898923577,114.63987091270845,114.34105598185775,113.55461695138305,112.29458608823691,110.81582175544769,109.10043334176811,107.46799991974152,105.89281054311584,103.87203796076552,102.5502723058307,101.74760764754816,100.85783217327504,99.55112198467404,98.56911656936128,97.27978459928485,96.34021173677026,95.35225392712232,94.46172233848773,93.79045253213228,93.08131669972222,91.28866649212397,89.4224650624741,87.8410431706544,86.52836473202733,84.7261121984682,82.13942220533072,79.5232492066301,77.54396399267131,77.34002945350508,77.56043536119995,77.67749362894793,77.21581534230755,76.14011790045211,74.76891124484897,72.8161327077803,70.50300103667657,67.70723233056734,64.84989065884803,61.73875108307078,58.83486663125929,56.28296257112845,53.85364564173779,51.724903019544534,50.22742165724095,49.1987258625456,49.78597282979013,51.620289612685184,56.57925844894419,67.61989493617014,80.84898961279231,92.84818515914523,96.51015258931528,94.86903178673487,88.27914056543653,77.66096191411998,67.73170343774382,58.20109494526608,49.85115447508003,45.97102079336815,50.518388571201115,63.20849350422612,83.10095635648736,101.3838474985458,109.2562295013555,105.53898043918787,96.76783911817866,88.29969752148506,81.33061691439228,75.82424439998405,70.1125747548459,67.05282229637658,71.49820871278395,80.76880427196328,83.80361531813102,76.71513275133461,68.43365721689904,61.21572472472097,54.24195116439233,46.673787026951764,43.1204833472837,42.48313026709859,42.77403733781157,50.08615622666219,57.447598908100915,61.66580392537006,64.19304904336325,65.75575821627106,66.07421544141285,65.37643111768213,65.25937600508692,65.15332894211595,64.48615358873457,63.25940995612969,62.97613432637573,63.8228354632624,64.28214182170146,64.13366140618946,65.64494757942798,66.60959791140462,67.7035480197583,69.5520701929444,70.8802548434004,72.400226690253,72.1049513437107,71.70209446607477,70.39028649063029,68.79979049009401,69.0931528437707,68.08178720986288,66.05839060777295,63.11562029135707,62.379973281271255,63.861802493551004,65.17062054418741,65.4027232077831,63.91775673635411,61.3990821088756,57.321317966357014,52.94533285381274,51.52450313327332,49.50283449135237,48.15616229269942,47.30426410160161,46.09682261759617,44.50753174104129,43.37271850203424,42.986227509728806,42.228494260293054,41.93776204744911,41.92928929147534,43.41326529637296,45.395182697474254,47.57071986475813,49.15125162582813,50.262360771390284,50.72519724493131,50.861521657888034,49.51019887841145,47.59248661357183,46.206047653589025,44.618557697410004,41.534119064524624,38.28103659149151,36.11695122791264,34.36124565425247,33.41755133481316,32.405107392037074,31.72024026625635,30.796066669092177,31.133128544941147,32.13138604153094,32.74795883490078,32.4631040378206,33.43337766663444,35.655314863740635,37.410017982773134,37.92749431816247,37.300048400316015,34.42155790170127,29.81104082194044,26.37209845753269,24.798133771540435,24.107536652467495,23.918800755943455,23.47354234026058,22.828632823272724,21.097919605632175,19.187908277622697,16.352386085063245,13.253295600572745,10.344841179576042,8.3041017121405,7.2351411552906795,6.894819233323849,7.1384367520317555,6.965867288755188,7.09844138123911,7.823698763868084,9.06879623348929,10.666643039934739,12.163136683907547,13.402605076522557,14.168052712553553,14.792832606368561,15.695731131162526,17.45587259378261,19.440020090728222,21.879119833457533,23.973034152727006,25.54778223302595,26.09926103885306,25.431603783289013,24.203192516598207,22.433925838859594,20.63480509707532,19.26321210998129,17.88925572044462,16.363167602633744,14.976874396877424,13.609749494503903,12.464905174690932,11.749064777382303,11.171005854967934,10.845275206807763,10.719266545522023,10.919015523241555,10.919015523241555,10.746650178868824,10.149166556942317,9.01561511069438,8.820365034151054,9.644449885818146,10.784289001020271,10.72890157436556,10.388840689517329,9.80608454145686,10.085512540628825,10.613079183181032,9.879362582635608,8.53601292670106,7.9948795944416124,8.874154976151546,9.721645183037175,10.448535787956542,11.375154273723812,10.407747753691497,7.610309748489441,5.710612241740991,5.250987300709144,5.332204609856908,5.489870536890205,4.584707692569397,3.906812669810911,3.974459301424905,4.858510014430521,5.063643081661256,3.2265157541574605,-0.13199127790924134,-2.1979522490822165,-1.7218216942330442,0.4458722050041412,2.6174103532943254,3.807041259133302,4.167187956967886,4.275839704195346,5.621278877170155,7.1968586393006815,8.501291155588182,9.181765877185681,9.623864354629925,10.402797167155265,12.412091982874173,15.203634414779117,17.381387197765775,19.46497425705606,21.290356892750566,22.611490707054745,23.717374099711236,25.18943283340321,26.079485654637907,26.804808547307726,27.75856818849823,29.520259634018082,31.237696618762637,33.250033906460644,34.813351763042554,36.665628353506094,37.9367659171606,38.184815494267205,37.90056070705425,37.59239828971346,37.84920877354456,37.37366181789687,37.57455880014336,38.1122372087811,39.02901533604271,39.6975313060168,41.04435868503471,43.22214570691833,45.07751662151238,46.7682524736458,48.472822813935444,49.7575523776276,50.852401093204705,52.73361398365336,54.13140199576447,55.2310876573284,55.74584134134656,56.30997450590732,56.90280123080649,56.87799677849101,56.91016224660212,57.22281961108649,56.950865173685656,56.698926933924795,56.97617551395801,58.37929817877126,58.96704585848855,59.554919869029845,60.68070459205616,61.76091441273374,62.75557507562703,63.20755816547615,64.12247413572791,64.26931293627689,63.994332289089876,62.921717896714135,62.119117934712065,61.68489482402292,61.380971623030504,61.40675440845926,61.58102992722013,62.15976062875899,62.890735174518966,63.98682730767575,65.06574255178606,66.39051698276535,68.00260162032653,68.54833220870461,69.52625176832271,70.52746757608175,71.34212604454574,70.71542982293435,69.70096996620288,68.28418674785947,67.92056613355481,68.19855659817591,68.62453009248108,68.75593293260376,68.67620418855181,69.10446788687337,71.00549870438613,73.62639698583773,73.95485667867915,74.47593264588208,74.1948262259515,72.56062973184835,70.68364779595633,69.03072779680144,68.49479680205926,61.828926097134385,66.9487087175194,72.55284261190722,72.09372603573476,72.37770105562652,72.17673425524139,71.5650183921137,70.72777995607719,71.56505117707799,70.60888418112036,69.66381798101605,68.35919740720149,67.79191514545055,66.94178494051239,66.99838985279874,67.69909542158996,67.46249596937561,70.91821173233677,72.06908541427279,72.99206509185896,75.364995425844,74.45119808185096,73.7589097131702,72.90642596406559,72.14126588396537,70.54502338854446,68.72844610650091,68.2994630212422,67.59785093499465,67.6342931581408,68.5822951433829,70.52486384335629,72.57970447211751,74.23695819750004,75.73353868094433,76.9877779705752,78.48401880584034,79.7159595969121,80.69007469732067,81.95089621151563,82.77726566375675,84.00256001206115,84.78593298154027,85.6581229344871,86.37195672021667,87.57195312937472,88.51596620821111,89.21918617131031,89.90339922863505,90.19262816753157,90.0,89.12903680928962,87.00243697959672,84.03120142432604,80.85290671496654,77.8852139079452,75.18426206240956,73.04140772087605,70.86638105266243,68.83330694215036,67.33277030529943,66.15204477015172,65.54184425396124,65.34411585932472,65.506345618946,65.88728891880905,66.73148438885171,67.89321676225138,69.36700790685848,71.10671333899654,73.0144813233135,75.31886738165863,77.6770083173764,79.96689451603227,82.18466842049394,84.2893706149305,86.39464886084858,88.45507764359259,91.19602742527279,93.61392706611835,95.03197559947172,96.09472943731163,96.26488371538173,96.17017067636887,96.11547338612753,96.39795476957093,96.74003062331327,96.75219202766674,96.36316044732386,95.46020475235392,95.11730731488882,94.54807858233274,93.71958153862768,92.97804143080003,90.99536357951611,89.11859734811942,86.64622027872483,84.86247600504753,84.18815240003546,83.74729887697154,82.87495506926946,83.32849513200495,84.5949249673519,85.25178878574405,85.29872373680051,84.31809375050877,82.85041902821655,80.94212504487037,78.85712607522424,76.42215034869761,73.97535401576177,71.30097954195284,68.44715235375995,65.97491300112316,64.77239211103203,63.98853513043082,62.89695595751928,61.10999093710054,60.48849624982891,61.852353737105275,64.31831748724846,67.3801641509549,70.54980784751652,75.12294495819056,81.29877296108916,89.46952060460488,94.03637483235634,95.31151723411972,91.7669159530585,83.71444260855957,74.17522813455888,63.82205916860782,54.73699178283222,46.03480308385266,41.953552445415056,43.48859191536366,48.552786967065565,58.976691342499294,74.49655193865036,82.38744672872784,77.51546073837692,64.95156483882714,53.875394834088034,47.551881563666505,44.46020279777546,43.27337602724187,43.67118355823875,47.26648904772817,53.28432323592777,61.011181587228265,70.30794336041441,77.67436582008264,78.71062203397771,75.54854294827516,72.86058563210082,72.15300076456178,71.94630263624582,70.90232054347247,68.90931011470535,65.7549358974109,67.4204667558779,69.91105771846146,71.6108060086975,73.57626383623254,76.93605916698743,77.68397950134036,76.55446195196517,74.14806825625035,70.64419434251342,69.95621598497674,70.89849297699641,71.8654216694871,72.7618767816899,72.23986281606435,71.79278235312174,71.76636343157516,70.08210218872206,67.33768911223285,64.21713362612152,62.57845088377431,62.05457947354817,62.324713914055664,64.92968025002912,67.22298415052873,67.1944191649203,65.74994788278995,62.80681299070472,60.50413921215034,59.83994585782808,57.97063599008802,55.46832133372491,54.3446437011776,54.42275612565653,54.71180405034915,54.90665205639147,55.48562819767086,53.498612636492055,50.66975408129468,49.16866912837073,46.83147218593126,45.493883890924806,45.08195069916826,44.27068982137857,43.025082537315356,42.53055383882488,42.733510426349774,43.21473868692369,43.51598557831231,43.0560108482088,41.534119064524624,38.169785378782336,35.874149843799565,34.78604554867936,35.18236454686584,36.84548694986688,38.97351160857946,41.59545187597534,43.981182541629416,45.30076207409808,44.63600581025458,42.51043656208518,39.92195952961688,38.3407430379436,37.096854544709785,35.80474709101536,34.6615573512706,33.14695938395839,31.534782432624795,28.976627532356844,26.08449417752083,23.913331386189807,25.08814195249947,28.59237005865554,31.586532787456978,32.49478818436601,32.230640296997,30.364296321919284,28.26020595718255,27.060141867483505,26.787119120264013,26.608679460574123,26.173786218858442,25.33684708489978,24.1865898637119,23.198612358473774,21.99296164384619,20.38748174522982,18.632279510139387,16.72961713641231,14.792832606368561,13.32171092969505,12.659081434894585,12.95385293419671,13.747968774720226,14.298235525242234,14.959420879217529,15.178251610841887,16.23366056064422,17.875301223625176,19.616867999081506,21.250468755945345,22.249030837977248,22.662309745738167,22.806899147470062,23.53400501550571,24.064665678259395,24.248304416237872,23.72039834801351,23.033360042883526,21.715812076052643,20.219165327133428,18.874519664645334,17.444018692282818,15.785651509896223,14.291364756819426,12.694751350978953,11.148178105959596,9.462337437500794,7.824584478439423,6.37996039526911,5.085000029208358,4.48220899530375,3.6445363347452813,3.797810903990518,3.5840126126385585,3.5995175224599234,4.155255174044953,4.491691947216353,4.426966169342788,3.4936962586401714,1.885598221261324,0.8134978079348469,1.150407930214962,2.720917369665231,3.7094393925081994,3.746133772691842,3.2931219785643453,3.8366193059665767,5.633789838607326,7.740382096509872,10.860819677308838,13.823700949978294,15.607855455433656,16.31918512051957,16.666433955294707,16.732154117386994,15.245137654465088,13.0998502900058,12.216933371506787,11.830068032731145,11.404517493947521,10.367715693409894,9.856077795512787,10.325295191712378,10.428560962295768,8.328484448572603,3.854101168186399,-1.1281909615503698,-4.497170911451395,-4.014168503708143,-0.6094818007425827,3.9328661908240186,8.844409861474983,13.260151648750725,15.976322799081462,17.22667033285884,17.47473961728035,17.480719133284055,17.005447644240576,17.037741561523195,17.248741500833688,17.208587360031864,16.978843830780153,16.775670041769207,17.08581282944697,17.775578034722194,19.033346302737897,20.106201886683767,21.419544916781653,22.76898463314489,24.325599536151902,26.097604394238832,28.01970082875258,30.232805112845423,32.38070170640447,33.74777745305383,34.66963168447708,35.42244467779701,36.24844585883749,37.29252522730964,37.266384503514324,37.544376497058515,37.92749431816247,38.10602320486795,37.48705432592271,37.26821862204609,37.87502029767187,39.5560336920117,41.57095069067589,43.2912810425046,45.07175333551027,47.17298129464508,48.550787795094436,49.47028311516124,50.18257782829219,50.834345413705904,51.34023705833962,51.5160592132138,52.00828655740325,52.2606078394191,52.46139620214638,53.11022633119052,54.098728405062566,56.08261466806281,57.86275997266184,59.00086025986986,59.50858305895734,60.09237014035362,61.09213466734266,62.66563040263076,64.44403843628531,65.6250204949693,66.7323093679527,66.63568981887646,66.56808017518613,65.8576958308122,65.51330804858954,65.23202379072379,64.81528172940237,64.95208394905677,65.50496959485996,66.4767686896106,67.19653285561382,68.10176548406943,68.21818251662258,68.35876265966276,68.70964381937272,68.67956710413898,68.75547558327355,69.14033321920463,70.53311302342001,70.75045266580706,70.00636987356292,68.4741220139899,67.94459270439206,67.75628411966916,69.44396713088848,70.10460313547492,71.15284349733851,71.98021348224518,71.9368528783652,71.39873643360967,72.1627316974892,73.16949154238752,72.04146541956774,71.21671916193894,70.26315163738008,69.61988110878586,68.92386887105206,70.29203876311671,63.27029553263865,68.82320201697695,72.7410769710239,72.8104637228602,74.88279589896862,74.71095707838947,73.96769198785363,74.67850365941875,72.96987258922454,71.75669728684598,71.7176660047232,70.61967073847276,67.7704126870392,64.31561825235124,63.339912247940035,68.09682596378178,70.6212981795911,69.27991559943361,73.3438341205827,75.51150565309757,75.78884313110883,75.87207731405915,75.96380795919556,75.76074184112801,74.4913217978745,72.77795310934751,71.84505143536924,72.44500170534315,73.75711760438395,75.10507849331191,76.23102225397847,77.74656071996323,78.66435049738799,79.46662081907022,80.18777091076664,80.73976979057343,80.34263482440485,79.67470552445275,80.0111710037581,80.48521739811275,80.690029651247,80.50495912069987,80.28332688315639,79.90501851950704,78.33219740573928,75.36808966374379,72.0157660849653,69.5297541891181,66.73884755777217,63.98988022239805,61.54042047605383,59.40345531990519,58.0954059623404,57.08386815762704,56.555467074574814,56.413350682335775,56.64917348354591,57.492481920112056,58.462048119187706,60.50803973186885,63.07856410344003,66.0844879981967,69.24307362690361,72.71016353357827,76.74224941793624,81.16040246684531,85.92922910598794,90.53146411440372,94.7816669454732,98.41080251280938,101.8597388425264,104.69729641721874,106.97547079862808,108.69381705910281,110.68068863891247,111.46764757070035,111.86853000539341,111.21928353501204,109.75841451759928,107.76265543991303,105.51791281317998,103.0615305372084,100.88954127707427,99.87024841953193,98.93620955271858,98.43415639053876,98.59256629245941,98.49745660877039,98.71685656945473,98.08890073738948,96.52543541880397,95.91989614459443,95.13870901998403,94.43923422796254,93.56956569241932,92.66816314987345,91.13446549580635,89.65273420599632,87.7703281347301,86.09953617677803,84.7625326255425,83.43623624865592,81.60323951560076,79.04954745339262,76.44053717739044,75.33554363939369,75.01838770320491,74.52552033408533,73.94516142134864,72.83446376941576,71.61746115177213,70.05828438662557,67.97443846503577,65.74608516692616,62.82092216869465,60.688526275299054,59.663717441912155,58.192046305125196,54.73061864852006,50.60400755482488,46.34935414560459,43.00077810448223,41.03969423570312,40.20320796061669,38.33558705005583,36.504678572471846,39.262931769384984,49.07040675224082,64.08199895016642,79.4712277968874,90.76830940067195,98.33835925214532,97.09881569379135,88.55962099279607,78.64447661828753,69.26235551916905,64.08115598624687,62.89695595751928,67.43586145198549,77.54996674219778,88.96049758280995,97.79871297137663,102.40172149949935,104.82649646884187,103.7675308368574,99.65293854432508,94.44365436234001,89.82339920189506,83.80907565338693,76.40445882114753,68.65296125438313,61.38950953289659,57.54891617994767,54.46231020904112,55.42287258542034,56.6737542952071,58.21908557178356,62.00133210899755,64.74433651300572,65.31944015665383,64.23530316666807,64.59225502306006,67.3591054276482,72.01749269682773,74.12083477736284,72.91375674621416,71.22806112644186,69.62356656965619,68.73401646503254,68.08832175889246,67.60351006721872,65.88317302807062,63.98321654639525,63.48159941240747,62.29583052465136,62.42650452889431,64.01809204130872,64.73581440444569,64.85519431698964,63.1090980176203,59.2477529693094,55.874360035056036,52.3403472940181,50.73403924893827,50.866541753274745,50.39246926617388,48.746156904491116,46.23998997526902,45.080568103633205,45.0,46.941485608921404,49.903861469133545,52.049621890776635,53.86140545619137,55.646916530076474,55.86576802606896,55.66726735983027,53.417600127424734,50.61895885446003,46.70615913620072,43.641793670793696,42.342626890903034,41.738811959855624,42.83575130717736,43.72695423948839,44.155025526091336,45.166590417573914,45.82318899702059,46.243577260720215,45.93641527629777,45.1747174518223,44.55449262247126,44.207961221057275,45.0,45.08040804514864,44.53667101806788,43.48859191536366,41.70382795666846,39.259338710405906,37.08855625094992,35.38287414237164,34.03336865341528,33.375618057081695,33.09062458260478,32.52348320752168,31.897193309603534,31.787228586036754,33.27183959062119,33.87985521835286,34.09077235422395,32.793482408083555,32.07279925537718,32.41513076780502,33.26416156392265,34.72710221304626,35.0085944896347,34.34048894947366,33.48884672292772,32.86312861251251,32.4460533733821,31.74596404483391,30.454355723070787,29.21126117713931,27.83704210875188,27.034658951186362,25.77574820803664,25.287933978186164,24.26907313836341,23.71618182319028,22.848622373049263,21.99486717661804,20.617177305291854,18.669581367968075,16.802285818478868,15.541568362774486,15.07253922301118,15.960293433872117,16.4694740684297,16.562711421478657,16.594009945653102,16.277821475050963,16.096926076411354,15.915030890210284,15.61253113913814,15.796597425152548,16.534814318705163,17.53087782158287,18.666920777509407,19.23064433697251,18.73422059181026,18.333745887081943,17.5798325441466,16.98206605035801,16.551344875753234,15.945420257632222,15.06026676247989,14.470271273904515,14.36193806471103,14.386913240251301,14.466784393532258,14.494572331173213,14.090340241890999,13.539983609283786,12.654855774196674,12.310125808149287,11.907444696929218,10.619637131047735,8.619505981568237,6.852984828564108,5.91498679059546,5.697987103798438,5.944294022777943,6.098249995375932,5.865126030019952,5.215859796500397,4.2626095037810305,3.192961041040273,2.390918284084855,1.9373825280629637,1.8279910549743577,1.7320066002820536,1.7245601493011349,2.720479518780351,3.8722141980123106,4.723471337699485,5.236486433346675,4.2237292302295755,3.312798890507762,3.5407522309843285,6.08414913876067,9.884109795493014,14.651985867624576,18.662991043049995,19.68802565530211,18.63112649994059,16.802285818478868,15.265215680353457,14.036267574473955,11.616319044526008,8.959889152796451,6.791963117748909,6.72555782619747,7.478193624497843,7.765151997833709,8.774248199435824,9.717456514651467,11.969035222314053,13.977393131212438,15.202360728758347,15.202360728758347,13.048472308962205,10.187510586589891,7.168599310977571,5.042424931237787,4.490997843036356,4.908367162531024,6.15837542333677,6.8687103589257505,6.947644580146058,7.251153722008268,8.339357021595259,9.519347945889931,11.768269839310824,15.410343747585138,19.28456941080174,22.35520566669123,23.557654576687327,22.85565785339599,21.466490323451247,20.466816765900955,20.642700831972,22.227081786672038,24.190514310610038,25.85000940959334,27.145156357738472,27.923604432383712,27.913512047266252,27.040541068190777,26.419498562863435,26.662099577615724,28.29328527049348,30.830743154816847,33.904803330688146,35.91576368851431,36.61670214738587,36.06527226969944,36.027360795401556,36.209408221714064,36.97274284712775,37.812100999290536,38.75474090709956,39.05461448606403,39.23868427602806,39.602260339426415,40.24261117036127,40.984459376520434,43.08831779469347,45.38144133969009,48.213734709021175,51.55870689547372,54.16707447889018,55.517722657952355,55.84612501379793,56.47050966193349,57.72010223637578,58.524858783735446,59.05287556562953,59.864120826870284,59.80838740324818,58.42583457685773,56.94143301301194,55.01663755759791,53.67575563215045,52.23317847275116,50.41357451400989,50.432504951748996,51.13905129682174,51.92111804865117,52.69164107130254,54.39546841443409,57.140234003874895,59.71897295965104,61.43412518388842,63.23771801478662,65.17945528150523,66.32808089184002,67.36405388339145,68.33270134718961,69.15469798320068,69.97301787707413,70.55993289124746,70.98107004841086,71.53244703183704,71.17306847955106,71.03881435323797,71.1297391384365,71.12197120866824,71.74023244575145,72.00127518123233,71.75410779880565,70.3129164381193,68.22222212694332,65.76044696590029,62.90986129750653,60.53409744946439,59.839942409632584,59.379057603643716,59.036190433434626,59.41069810123065,62.00281923947966,64.3407786083688,64.79235866285173,66.18433775438729,68.8496449241925,70.24158548240072,70.44902669845698,71.19539231679492,74.15231428075708,73.9091869391522,74.3805813520543,82.08248269703905,79.42648591207247,78.06545705328664,75.18443891960688,71.88920949984451,69.95148272149167,70.38927247931956,70.36323532610366,70.46331562005237,70.02730924249187,68.7615433491704,68.89707165377536,68.50476786784678,67.72877242299322,66.52540658755206,68.07036473976363,71.56507576572734,71.40976054296318,75.37487088599768,77.5844017059005,77.65760489155532,78.07071346519345,78.29457778137314,78.76391461802827,78.7682385023764,78.27747494002543,76.45890665865379,74.87600868612543,74.55756939984691,74.60872714921206,76.4556781433818,76.67148307284344,77.08346814223079,78.00660713775642,79.49304755424642,80.24545672259163,81.21346149289508,82.22914268810557,83.14753623005605,83.55650565909545,84.05548591124433,84.49321414528097,85.12448436229074,86.49848992313376,87.47669678012919,88.29297969201184,89.06991956120459,89.45081990218196,88.99968163653426,87.81142025523039,85.61529578645536,82.85227854384475,79.59772777995437,76.00736708745778,72.68837526053753,70.06199889669641,68.37607838193833,66.88095952585252,66.16855615681247,65.78401916159494,65.75650678030374,66.15204477015172,66.81291555170452,67.71712941991399,68.72577407931598,70.34613545522491,72.1745327567882,74.13628353852656,76.40583547830028,78.6900832879331,80.71240569444086,83.23927752206271,85.65252601620374,88.51364119357905,91.39434646936708,94.0266464795784,96.94720754918737,99.3040701333788,101.99397213265188,104.32770894210121,105.49830914309634,106.45739716805058,107.04139022908872,107.05057672861591,107.2491476178618,107.23006164198615,107.10270888462709,106.77414770511434,107.1511623890232,106.96789243107307,107.45587187097442,107.9991278473434,108.30110669623153,108.43494882292201,108.43497614371776,108.40088470091557,107.91880590523436,107.84498757346984,107.42004943735776,106.84865493401263,105.91456101948076,104.82972539656727,103.98166129452636,103.08682138100119,102.15657604219186,100.57926023899547,99.79698691671992,99.21947896206532,98.99975437900063,99.0534526584021,98.81682578527992,99.03247108846955,98.86752515718393,98.11468647349822,97.2914998035683,96.0869782612903,95.15207337034478,94.42617537043704,93.3735302460531,92.56374258730683,91.7320064845619,89.62793034519143,87.90176792601827,85.8623617052806,83.97244890060475,81.40797645491715,79.29536778925734,77.94036474577658,77.81744087621549,78.13564705782427,78.05409130831993,77.83553047514911,77.77341434970673,76.8919646530364,75.13096212132788,73.83792627598105,72.7875146205568,71.0348026824799,69.22489008001503,66.4014197074888,63.59657347723393,60.55838063593955,57.77294444681731,54.71670190161191,51.67993054417062,48.27767089131264,44.69686310786952,41.87569801098969,39.31795470676649,36.664949370487,35.44346206017735,34.60711680249996,34.0888774832741,32.22492166349832,28.62754464907213,25.577253326271233,23.64225824503774,24.110356330322812,26.516381821306084,31.348527644597088,38.29017050031163,46.53571117843888,56.807111498983204,68.39344738972508,80.02003998804722,89.25427842212642,91.38797613374767,89.62549842610325,91.4410974950046,99.55425664278789,107.56643016641057,111.20659784433371,110.19339012689734,107.98063651784457,105.27835799171879,102.76553381307633,101.48331075414559,100.82297958483797,97.74229272148344,89.51030523706913,70.19016192890466,52.34894797211443,42.43930463498008,45.83637417117028,57.81405296249952,68.3078512168368,75.96373001481943,80.3050066340858,77.81904666120609,72.15720448448809,67.82207066749501,65.61094080713589,63.77804356690896,62.17592499665572,59.864477193088355,58.98351160495856,60.21738944886889,61.38159685027933,62.63797848705928,64.06255865830028,64.49246526691637,65.03390236215299,66.82947347433101,69.43144488663818,71.63265661981455,72.38256002675409,71.66929503772461,69.339429192373,65.54675846590408,63.02349731028611,58.36128180075467,55.36844889693688,52.7108728042464,48.97379366126937,44.73098945567702,42.331055481532644,42.458924928799554,42.74284680906885,42.52474668558901,41.0660889026312,40.015890983954996,39.563651758799274,39.820944984599244,40.42953685863604,41.26492545602614,41.847799826691535,42.860604649187074,43.854205266654176,45.567282611635065,47.21475364220582,47.56381374970892,47.711590095247026,46.52346194681773,45.7598756313638,45.30557370576564,45.076951244171816,44.768081247857445,44.3888690422406,42.82337316782486,41.265340305542495,40.31160699105843,39.91696568747185,39.7631570213687,39.622341769228115,39.235959481169004,38.825767007465586,38.52864606641258,38.69254112529426,38.873939578931974,39.062556627321285,39.19835825330564,37.930783411492094,36.807478888938064,35.72735088041675,34.598095436672786,34.263557522483026,33.145202110134285,31.961300094565757,31.621097701402316,32.11298024086628,33.04090396345855,33.318029639600326,32.722530471225326,31.704089218448228,30.82047078402899,29.823447199611735,28.097642608496027,25.981909053758997,23.729475975352393,21.699451257210505,19.573118688804804,18.022261253992088,16.481307153289617,14.771099341958635,12.994597399741668,10.994807315048936,8.860756683973605,6.842787148421069,5.635230221901972,5.409639586791484,6.316607790280372,8.115043253957262,10.448535787956542,13.53779910815002,17.411933325201716,20.543473643342907,22.00275301283045,21.80142597301343,21.134207534943368,20.32710326556669,19.2126350432152,18.20998197321323,17.353974856079052,17.102701491381886,16.932313152605293,16.324610885430882,15.285221544879015,13.980718276413242,12.663835237433373,11.177923816160439,10.32480186265713,9.499327783607646,8.97851885416954,8.632842363193705,8.66739572730877,8.966560211768268,9.385503122234345,10.00116721238052,10.75683144403202,11.055039363926577,11.169474146299756,10.326239701816379,9.83516691498075,9.69734944719134,9.599757024926312,9.521511182254397,9.364114256144347,9.15101035987528,9.19228165763476,9.462291749071214,9.367655008215687,9.593123296555,9.536620686160076,9.759410616177844,9.759410616177844,10.22403206880034,10.93254074141907,11.689399835352804,12.269610918695712,12.814417269959845,13.3392553283149,13.89602502943277,14.513691201503176,15.356710869237153,15.97724761323587,16.422180701375098,16.622411979212874,16.884866702014392,17.286345333648917,17.36743629911013,17.47473961728035,17.267233915693787,17.16814611352169,17.061799016683157,16.858435212161567,16.53983890350585,15.853237011864637,14.800890081099688,13.981661294543365,13.57417505965278,13.683036037136633,14.090799655151491,14.25349825546944,13.982077731462056,13.356153842952242,12.55340046106229,12.369990050262738,12.298030357038513,11.617507637321221,10.710146907806,9.890051697530355,9.407332253335477,9.228525898535148,7.933665213913034,5.506785858735638,3.161051592074913,2.41948339101743,2.71020207062796,4.04561230640632,5.979505956766845,8.14580190230329,8.4147002936797,7.18237517437447,4.559165178814676,2.9130009265951147,1.3493537038314816,0.4886508879560574,-0.7506059451580979,-2.0228485365315922,-2.013965809080837,-0.12453082774158086,3.3735301677349536,5.490108251360857,5.6753534539184685,4.4169735957097895,2.318399074871317,1.4403790064048805,1.7422988728820394,2.846055589909534,5.204454300667329,8.628893290028765,11.594996377048703,13.840712441512695,16.189208949445522,19.48609966523993,22.719434569156366,24.482447307330194,24.91966788704813,24.853757895415846,24.682285185078527,24.44394693271582,24.26268981692424,24.11802516882887,23.51607849374042,23.520854878833166,22.948008461308014,22.472255900101302,22.090179655147168,23.25658766195324,25.568704478398956,28.67316226266406,31.827472675023746,33.321167804573776,33.09170088135142,31.62865233837019,29.26800415370271,27.785007835195916,28.775517053912846,30.362264863967287,30.850531228296617,30.667834516289126,30.256431218079264,30.79416158365454,31.923918409203125,32.59711740589464,34.336921774607525,35.732124201915724,38.37850391466762,40.63780816052197,42.42227567170613,43.53906742671178,43.864815701212855,44.176241074758565,43.95290520248572,43.639701085233376,42.733510426349774,41.59800353088245,40.58961651744909,39.80551600282644,40.613305784514715,42.113582839300385,43.14195858177925,43.87357676030844,45.08011857539909,45.87408453488431,46.95871730848281,48.49402989268778,49.02611345536637,49.14889933887122,49.132044003949794,49.7045397692613,50.83791136026589,52.178294917934075,52.863219696306714,53.294171340260675,54.36502392580618,55.453031094551804,56.04278175410669,57.41337436073996,58.81507056654035,59.78981650462973,60.82159383782246,61.07845047308309,61.83464598040125,62.4957965372549,63.15152480089323,63.95706986127204,63.8165574163716,63.818230240242926,64.01566675206894,64.26098901731109,64.6021016980438,64.89132678355065,65.03550360074071,65.17945528150523,65.47517342836643,65.37647143240793,64.93092860832381,64.93092860832381,64.21373209597907,63.09101200290016,62.14313756182071,61.33602460637772,61.59064468746198,62.23598062165376,63.274937546857004,64.4023059533295,65.16573712020208,65.57641504965211,65.98716177072876,66.73579413509874,67.19682628043769,67.61987117199816,67.82935618523787,68.48069861342225,
