# Supplementary material for: Automatic and Real-Time Computation of the 30-Seconds Chair-Stand Test without Professional Supervision for Community-Dwelling Older Adults
Source: Sensors (Basel). 2020 Oct 14;20(20):5813. doi: 10.3390/s20205813 (PMC7650655; doi:10.3390/s20205813)
Supplement: Supplementary file 1 [file sensors-20-05813-s001.zip › supplementary-material/critical-scenario/gravity_8]

16.195108014525594,16.27796465372747,16.340469692524085,16.366908941577396,16.361482381252262,16.338430285592427,16.27683337914723,16.14518160021644,16.009665939082794,15.906439928075066,15.859528865620103,15.915499897698261,16.011833623231574,16.09525520567384,16.126415466095903,16.115201358729106,16.09991308185004,16.098213888723112,16.14335398867133,16.190434144678594,16.263619000424853,16.368727683508446,16.52631963330493,16.68544719542954,16.822869346041525,16.952257469962387,17.084411803488003,17.22013831182377,17.384189563323748,17.56887788893054,17.80291706457416,18.0678189605847,18.35978581046568,18.689479507219524,19.01227491962786,19.37586042763357,19.77169317285854,20.21220792984279,20.676327775332016,21.161536941190594,21.665914701489893,22.193119856667973,22.749265055235373,23.329077364149196,23.94688658272931,24.597671578087237,25.268056329999254,25.929787581179394,26.63588283818055,27.231343122048983,27.871114133317114,28.509446702284023,29.18573989100828,29.819092721536,30.506595416072482,31.22109094302338,31.98146240495046,32.747410452569746,33.540515379396105,34.3352219043834,35.15262328834001,35.96145305222534,36.762347585451145,37.540670698553974,38.30029065202081,39.04378459735421,39.775772962850326,40.541996284869704,41.21645987533303,41.939731078550416,42.66957804735169,43.44936276591906,44.18843490669101,44.96667834120475,45.759652887569445,46.56443267788973,47.38962215019414,48.2144837973356,49.03076185329001,49.850839282779035,50.65997381503874,51.453962666314304,52.235540478555635,52.997524094746005,53.74563220555227,54.47971056983876,55.25238658439158,55.93277331127691,56.655617313408484,57.36872961965565,58.10513881811305,58.79881563199121,59.516979703426806,60.235346718220086,60.93335249337273,61.62345260743542,62.31784763447046,63.01306205415897,63.71044336832587,64.40371599668919,65.08396310226549,65.76015914972272,66.43751829108864,67.09994993158382,67.73987462890697,68.42994489402481,69.0132261544875,69.61112861725428,70.20017314118788,70.81276341783993,71.41431458547773,72.01403394253529,72.60776550360067,73.20752727563635,73.8108435337232,74.41633694918762,75.02264054903485,75.64342882080909,76.25920564247343,76.86396820761337,77.47148541974798,78.10848195144673,78.75733954711752,79.39757489605668,80.06613066673576,80.675148702666,81.33302346582937,81.98458100497605,82.61185055378338,83.21205502899383,83.83759200165515,84.46740450865778,85.05209927063636,85.62572306556176,86.20610689285546,86.77089713769233,87.36020402687528,87.95829068969613,88.55779463110284,89.12007857560334,89.66519788229243,90.2263972965646,90.77920844196997,91.35508347399742,91.8592939018532,92.3636498411584,92.86103997547843,93.3359383741272,93.80886561786477,94.27618164180122,94.71574555312775,95.11346122690375,95.47827681398577,95.81591817256856,96.14869935869865,96.37859645821004,96.5754679703961,96.75356102122932,96.87774322444378,96.95049226360642,96.9844351917128,96.97803636217519,96.97034611136726,96.93412342013963,96.89611985460787,96.85767779584931,96.83508609625892,96.8150664401818,96.79761115835775,96.78006947829158,96.77056524599833,96.75782944884092,96.74071636309671,96.71941508797603,96.69960065809558,96.67434027570381,96.64495138333649,96.6085421548223,96.56589351078229,96.50817730992253,96.4332460204004,96.32686385530602,96.21111582026123,96.06478068558607,95.89383227496378,95.69215462142982,95.46776099257148,95.22337736663626,94.95772690108339,94.66464970035578,94.35498817949856,94.02621731990544,93.67549295000238,93.29051430049451,92.87358272754636,92.42200480287276,91.86199909873046,91.36618676956222,90.80492642323809,90.15710626604891,89.45104562386094,88.75650750467435,88.0191814958216,87.25014577374678,86.45087835365545,85.62317419435456,84.77941627694825,83.91185478303629,83.04640813943143,82.1817362666652,81.33203072236424,80.490772870716,79.69834012350623,78.93643757863312,78.22326612045889,77.47647168526056,76.85454964183928,76.20437531168048,75.56288572504218,74.88882243677972,74.23181514637533,73.53766656470081,72.81875188214643,72.08340114295088,71.33232464642221,70.58290821740437,69.82051441911132,69.06825441678055,68.31075848021354,67.56763496224548,66.82515837841474,66.12533868281557,65.4376849334272,64.78702276053475,64.1159881062502,63.54311145524488,62.94831428156157,62.36210864859111,61.7586190733263,61.17975942438099,60.581762314682294,59.99748073060653,59.428584789136394,58.86614899316462,58.310696089613764,57.75312508293266,57.19182332807071,56.64344194980737,56.08637209504439,55.52521726336511,54.959379663304546,54.37640911609476,53.77158320659428,53.10530348179039,52.51453748824786,51.878337040593536,51.24432913659362,50.58609805038698,49.95766071799947,49.29389551783617,48.6208260825968,47.94865503414721,47.278686427519084,46.6063861161923,45.940098417489516,45.26172187226991,44.58326272424456,43.901062587849324,43.22457925653471,42.557192434145236,41.88391242314083,41.21868979909794,40.518017661105276,39.88681843661556,39.222334381371724,38.563995633467236,37.877245976700294,37.23780354218052,36.58446557955883,35.93834968789847,35.31666105268394,34.711440544669,34.12260239816038,33.54853136597063,32.97412341734139,32.40284829572249,31.834951837128436,31.293209547084246,30.735210298867578,30.168232942179785,29.618619234299256,28.9991387154304,28.449749205636635,27.877286611395522,27.320267663515896,26.777046117858287,26.277156804715045,25.786593254274557,25.307111539989233,24.844018457359876,24.3685687555603,23.905064381952464,23.429979638363097,22.94007023364079,22.424643864429587,21.8944841097239,21.356785585448183,20.808730465456822,20.265352245800862,19.72556818557999,19.13398223904178,18.613487480661284,18.075243468221906,17.5696274847568,17.084274508051717,16.65979707813789,16.260218346832747,15.909266814696007,15.595892844508718,15.3247389829287,15.089315238908917,14.892391614122529,14.738654190907198,14.612732724005859,14.512092487257968,14.4348978971385,14.376591848368403,14.337899781515665,14.320211145913207,14.32655116342743,14.351322687354388,14.391145984873974,14.438976689046429,14.488206644452273,14.532229158291559,14.566730117869811,14.588700735887782,14.591396980594787,14.58028374171481,14.55782834778507,14.526795306651326,14.489375128296139,14.4496365708967,14.408700068442112,14.368218035008702,14.329939840006993,14.288935434854803,14.245784188410166,14.200918587599883,14.158324500128689,14.114294730476047,14.070737958462932,14.029847018164746,13.990376409967315,13.951647340843873,13.911607734462926,13.869218998515851,13.824878705399914,13.780192942439843,13.736025827290685,13.694498407495706,13.65788212747576,13.62749843273095,13.603795757874346,13.596430195497305,13.604403888298574,13.630369915162467,13.679477494320357,13.745344250263567,13.833139563979673,13.94212910875578,14.079300916985941,14.241395163763864,14.420978915533865,14.601095558950965,14.774499941429909,14.944360315177603,15.115911367535286,15.302221145528732,15.5117921423047,15.749923207018519,16.02321555886828,16.349241644522113,16.645622239715827,16.983440497163635,17.335722375534548,17.721649553551337,18.094043444480853,18.494837224468277,18.909851631413556,19.341155958902856,19.7867255992951,20.24839102218171,20.728164470243723,21.23100914722902,21.75630014781266,22.29751145976051,22.851912551260636,23.43650876018502,24.04312829617319,24.66443753109933,25.352272057546458,25.97725882945996,26.66427603495232,27.374513879296337,28.114000085314803,28.835599904581407,29.585316805111333,30.353861003087765,31.135312895419187,31.93074238655592,32.7394182822944,33.555794050537045,34.40429750257128,35.26167071398541,36.124926485498044,36.997307491417565,37.903420588928675,38.820877130210675,39.75939131710931,40.76151034478398,41.66053423906346,42.61569333716244,43.56250101640777,44.506814392826115,45.40305932013628,46.31162382166878,47.21356240957165,48.099709394374614,48.987130253946816,49.860157016440674,50.72724726698547,51.57547293706169,52.41956139227625,53.25751145347655,54.09335179645817,54.92899367684466,55.766273183042706,56.59861569156521,57.493247282782804,58.2620047110082,59.09193083255498,59.895778329892664,60.71366676244096,61.47733658761993,62.25999440709305,63.03280990270608,63.799764988374065,64.55860396180192,65.3259145697329,66.07892154570801,66.80776203811489,67.53766864179019,68.27048537645541,68.97467376894463,69.66173402794368,70.34247089804326,71.02917262403851,71.75254358617588,72.39845432297047,73.069925427773,73.7405097535698,74.40514932595585,75.0512420307277,75.70096573174314,76.34383320390111,76.96186676882664,77.57877543165057,78.18146208465002,78.77936696738963,79.36614092943044,79.94835309601218,80.5332741667817,81.11790308842765,81.6912525489638,82.27243360417644,82.85748725251034,83.4835203159626,84.06185908059727,84.67173652790856,85.28035458594799,85.89961630704629,86.49865174899918,87.10499298811209,87.704253691731,88.2968322996471,88.88311965079009,89.46754233226632,90.04314376960257,90.63209407481793,91.22384798594483,91.8260121034385,92.43593300595158,93.054269319937,93.67417149946651,94.2930171259447,94.91406278647811,95.46743357970807,96.00663499914492,96.51494371683468,96.974914241447,97.384564181198,97.73613182618355,98.03203107912833,98.25639398199306,98.41704629422307,98.51203395973471,98.54067461683032,98.50617255782059,98.41583882012986,98.27759302198673,98.08979282486742,97.90538518272035,97.69214412227721,97.48394676510507,97.2817868365338,97.11392618983658,96.96629188658392,96.84371546140372,96.74474176709556,96.66437200254632,96.5941665440402,96.52699114282478,96.45590841135426,96.37263605855279,96.27175661355781,96.15301962080825,96.01299667830973,95.85139675470418,95.66478005854103,95.42963838055859,95.19138822645051,94.9020594993779,94.5673473116935,94.17385275042636,93.74463654399369,93.24799727233433,92.67796665072036,92.04998520148887,91.35476366564619,90.61493114729534,89.8287714478857,89.00979230280164,88.14798054184209,87.2477584261698,86.28620816120657,85.28559541947651,84.23177476764118,83.15079623664143,81.9909828254532,80.93570326860574,79.84428482013858,78.77861071058648,77.73527040927472,76.76925471914957,75.86869978222857,75.05925133902399,74.33151719589215,73.68581378978577,73.09608566058546,72.51297442187125,71.93131693849377,71.32139110385693,70.6970193487835,70.06342048143367,69.43248685698818,68.78104930715357,68.11931508465129,67.37021179691098,66.68946756149118,65.93589312524388,65.18339277571383,64.40628328043981,63.66350541315267,62.918177779753485,62.20877957348981,61.5177833083557,60.864555628596065,60.21452443717781,59.57242672639159,58.924463263897465,58.269803050429374,57.59234433096146,56.92669409435468,56.26239833627576,55.61839589057427,54.98467413106037,54.31948502882823,53.7018911072799,53.04822951379112,52.38585411201473,51.73482830164398,51.087281342128215,50.44638264384478,49.80507009246928,49.17576931258417,48.524757214288314,47.858763704505584,47.18331933146173,46.504344827893526,45.82352732654846,45.13946655436293,44.38132190773094,43.7485523603977,43.04443964174882,42.33610928325983,41.61030823078902,40.95057189180042,40.270594208758006,39.59794378389931,38.93310218515916,38.27565743028731,37.625830184848446,36.992381888269,36.38731727400021,35.791013302372505,35.19409348792664,34.6022859070337,34.010668867234074,33.41126011547019,32.811916170083144,32.16736049150597,31.628882598105662,31.05763541469812,30.49977568350309,29.941469627114238,29.43708626112758,28.930003607639133,28.431643251316753,27.940041519721888,27.446302285013388,26.95818961590853,26.47083062520063,25.98027116805281,25.49478871475987,25.00774364577686,24.532678522493004,24.066614592770932,23.612393304683263,23.16149017907143,22.699924494157816,22.298552207179952,21.86670249238568,21.44046948908984,20.994772095502757,20.56956368086894,20.1370880264014,19.70873396200152,19.277648715401483,18.852467656141048,18.43148840867474,18.015360396838606,17.607404961360803,17.20973566463425,16.817285400880706,16.439522183938518,16.077873330284458,15.736937902012127,15.413662055308341,15.100976336758986,14.849008562955072,14.605398479510997,14.391697095002238,14.207799681054233,14.059037960158465,13.94051263615374,13.850585097484588,13.790955710017691,13.754391280871268,13.737830438406563,13.736139421934942,13.746364100087764,13.765224081224764,13.789468389249036,13.815785609283719,13.840820299939658,13.863638155488017,13.883834947817304,13.899390331217155,13.909489671722712,13.915809959082901,13.91712272076705,13.911740464030649,13.901560870814146,13.88617876780864,13.866835403801876,13.843055522579002,13.816336287092051,13.787562304012287,13.758447758121896,13.729338050703198,13.698697182131957,13.665228543305,13.628794277447408,13.588807662827193,13.545724290248542,13.501206186667634,13.454815728959197,13.413807737611652,13.374404360692848,13.34008709415056,13.314918996699541,13.30190726980962,13.304911095231057,13.325132218510973,13.36503417245974,13.43415679419934,13.536228695779524,13.66769121929659,13.819835928633315,13.977246005788956,14.137055983059682,14.296779630844698,14.458175588737966,14.631460247269192,14.818369294481094,15.038143146553955,15.267154461636624,15.528610486306228,15.813361054146078,16.10653146121501,16.40408658786118,16.710852343349536,17.035985471227356,17.36727609250117,17.71790938248535,18.07196416947239,18.441876916772458,18.822132472026716,19.226326972738335,19.635701303444634,20.109434693605653,20.529519273202602,21.010280635186472,21.505467201382185,22.054768434194795,22.58507505119382,23.166371523211,23.746052297835575,24.35381904646398,24.975656955504203,25.625015744508268,26.2748613109918,26.95211707206903,27.63996012168911,28.34753328896923,29.06366515966794,29.804101059703157,30.566600738045285,31.338710412456813,32.1856024756824,32.94124362153736,33.77564849163718,34.62045206071842,35.49736552521424,36.342788671959,37.21471783078566,38.09988427875595,38.96104218617515,39.83896255064059,40.717839155847294,41.60398079466638,42.48611863510584,43.38310877179054,44.27893593482232,45.18115225440659,46.073227429637676,46.96856946405145,47.85259170836336,48.79670230540619,49.60658350055734,50.47570430882866,51.33033816317671,52.21200398732995,53.042875232706585,53.914560850672764,54.755576036673254,55.61106096298195,56.45130262546461,57.29448960842097,58.11727693664931,58.93918249257816,59.73809634023995,60.51953715758962,61.28174138397788,62.047175133946716,62.80096061463403,63.562057487026046,64.361269746027,65.0780629566249,65.83176956528344,66.57837983345608,67.32401083791295,68.04736553852975,68.7727019836949,69.49183002712896,70.20544613310675,70.90781140627983,71.59618969838911,72.28779113670177,72.96513871340046,73.6433460183661,74.31099980876347,74.9597784948874,75.58894907911845,76.21377568502581,76.82356993073711,77.45349344339947,78.01336318496297,78.59823968091769,79.16841894655641,79.73191467049325,80.27609479190363,80.8095693598511,81.3303065353208,81.83801355082765,82.34133060035713,82.83853308898634,83.33425741535221,83.82547325338894,84.31515017453285,84.80073172205836,85.33611086620685,85.78704644893739,86.29131541637588,86.80195110651091,87.34902214232963,87.86802566354231,88.42760570808196,88.9939337966782,89.56908968859231,90.14627074703442,90.71890129602617,91.29479534725964,91.86188361504402,92.43466291859055,92.98792550473537,93.54618460650349,94.07789806565147,94.58866317827784,95.0691143672688,95.53305010623758,95.8776073919773,96.19633375501809,96.4480504055171,96.63777341614146,96.74460308830865,96.79092943147742,96.77900951873,96.72162040196167,96.6274665813719,96.50676873047217,96.37080421706831,96.23280274565377,96.09824361936525,95.97263507827762,95.858217420917,95.76223733405186,95.68018534723784,95.6146509319319,95.56545756940471,95.52552326176462,95.48096291985537,95.42857352100762,95.34698799761637,95.268019369113,95.16883836346392,95.05297973975438,94.8954183266703,94.71376758985465,94.50032741930151,94.256604618315,93.97511918197469,93.65194136614245,93.29063275975267,92.893447886581,92.4593835336384,91.98756321463061,91.47186298800284,90.88442729406975,90.32103038551794,89.68034534476377,88.9877458547808,88.22243128739247,87.43033650028111,86.55915439020627,85.6195139591161,84.65329905853773,83.6526942511746,82.65815628220173,81.68028932271675,80.787560343097,79.96370263699353,79.22492671186191,78.53602234809333,77.89853514642184,77.25231337505306,76.59241754264072,75.87881706446565,75.21984404396424,74.5031566978556,73.78784640102414,73.046890379557,72.35825926715106,71.66673694368916,70.97839022999881,70.27417221194905,69.54582620753582,68.7978770554271,68.05648945573682,67.30191526645648,66.5530710031559,65.78941213681794,65.02256408663663,64.2494658150491,63.48635057739697,62.74759144032264,62.00906871754777,61.39008900176399,60.76600008289397,60.16689708593706,59.5645309130899,58.96744521424302,58.353000985830526,57.73029364826611,57.12265331715503,56.51209715470117,55.900448168224564,55.28271931969217,54.65554332532871,54.016826892463094,53.366923437370716,52.704970655569085,52.05955971814979,51.405258560085144,50.76104811180673,50.065718643604995,49.438341144109636,48.75031129654417,48.04624611876084,47.31940108512521,46.61599748019417,45.89481634831293,45.182513015261456,44.46638684660632,43.751478451261136,43.039383049123,42.328393884283116,41.628617197086534,40.94237517959085,40.25526398533224,39.57765951712591,38.89524087082884,38.241954304668035,37.58340240493065,36.896725944668844,36.27835712958323,35.64631305076602,35.0179020943416,34.40900495671696,33.811510952770575,33.22261809535217,32.64339311439295,32.05767168041429,31.479547070866975,30.90631176451494,30.34267819696958,29.783340306600042,29.230047254275892,28.703798049459014,28.144153739219412,27.684311363596212,27.210111437733627,26.752851092567877,26.30619409479275,25.914482106623353,25.521506167984278,25.14591970312034,24.779107407604275,24.42059814311804,24.055955342591247,23.687139654699845,23.308651216291697,22.91607322941389,22.528492562075915,22.1317506444731,21.73803471898418,21.348008136999045,20.957281436102747,20.540800962437196,20.181766704255303,19.79489230026993,19.41036176680728,19.00823767565244,18.639441008945255,18.25816313044357,17.88366521506437,17.51418877149192,17.150126544435594,16.793052682604152,16.452855691866993,16.12572683418168,15.809337973208203,15.510630023317335,15.227629626300677,14.968554370196717,14.724284792695302,14.500187021135094,14.282237289956994,14.119356748603886,13.963569756104654,13.833354489814415,13.726626899003119,13.651937265829849,13.596915762443665,13.561736855722007,13.54369321509413,13.538937765204986,13.545293385665627,13.560042506441114,13.579939096212817,13.605035405047845,13.632997812787421,13.661637216501088,13.687566474655492,13.710872780214524,13.73227875359124,13.75017677751038,13.758118315553725,13.758674098321853,13.749807840138763,13.731255558487787,13.706739713508181,13.677696167473396,13.646872529742396,13.616127128750446,13.588167186428842,13.563007601819741,13.540216017830469,13.518412829447696,13.495604633441818,13.47131528055135,13.446113243602575,13.419815397756626,13.395608437817101,13.378733230491529,13.374553857576123,13.381906451011524,13.40465470754961,13.446417712049142,13.513063917706408,13.604051431125624,13.730830970181502,13.886842559913246,14.054662605267406,14.226746200640259,14.392778480516148,14.555644785017817,14.712218593173114,14.887812956325135,15.088344218891281,15.323153870540374,15.580370419213933,15.851701120566545,16.128845337264043,16.43926457427867,16.714667936240932,17.028364437700308,17.354248646747024,17.71219656658326,18.066690800240266,18.443196905009714,18.839743294332393,19.248281364966445,19.679386277021177,20.12313988954697,20.589116381555883,21.075856742904374,21.5863451590143,22.11254813951027,22.66460856452502,23.24466247064151,23.83830026572945,24.454412581285606,25.144980812346873,25.763710142083916,26.426603098654663,27.110169211752982,27.825269564767748,28.52395651260752,29.241754501390695,29.978789847398907,30.74552359919353,31.5295052393793,32.31665541567502,33.120521019979144,33.94310303142959,34.771901752952765,35.605224430212324,36.452326640792364,37.30690893082754,38.17277416853682,39.03328108878588,39.954612460983746,40.78324318776065,41.664153803966215,42.55212599305725,43.45768268539067,44.34117622212508,45.24337523338497,46.14689337785419,47.050107018923384,47.94917288008218,48.84230357389312,49.73414944803409,50.61367912772387,51.484612272579675,52.35026556343994,53.213843561123724,54.08046951500831,54.94784583357329,55.81951106996643,56.718776747063906,57.53482250628743,58.382844435432254,59.21515978802887,60.049056236437636,60.85427924066937,61.6672900983696,62.47659670374009,63.272018502116104,64.07602141661752,64.88455103901325,65.69566726754836,66.50751550810166,67.31772141937964,68.12517607543036,68.92804769661787,69.72502335705998,70.5113592504923,71.290228427173,72.08867808348145,72.81642959440241,73.56066073739264,74.31575321503558,75.06844043518122,75.80591449399401,76.53178755316917,77.24682111950288,77.93743741807414,78.61320337017696,79.27827490758668,79.94566583226008,80.60395181712666,81.28985255612898,81.97343735055351,82.74989442548078,83.40070187479103,84.14810286629285,84.89624686796996,85.70036575958532,86.43325931148884,87.22717333379536,88.00766447453871,88.80782280392194,89.58693695234447,90.36298268214236,91.10939425138939,91.83154978273889,92.50779768826511,93.12585404615243,93.67575389546474,94.13670745293156,94.5137521166606,94.78798607080257,94.97381479831012,95.02641973356384,94.99591517138248,94.89007366943329,94.73452234852537,94.56325170644976,94.38473615195082,94.22228220214001,94.0998132918973,94.0144536583483,93.97106469916288,93.96685894224827,94.00350539659495,94.07452474155926,94.1758376271936,94.3002427548928,94.44207784872928,94.58973217259273,94.72984139097782,94.8602321460158,94.94651136234116,95.00681735080965,95.02739136783848,95.00018202175536,94.92612284101436,94.79478225090386,94.60750078703516,94.36721482782914,94.07953427554041,93.74296830302575,93.36969628329472,92.95538778373036,92.51482490942472,92.05588761967181,91.5658666637138,91.07024454699533,90.56178079577988,90.04503158228911,89.48732973342332,89.00404384501816,88.47321411697853,87.93491966047296,87.36076304545857,86.7828136985331,86.15786840523744,85.48372356462666,84.7690814133745,84.01325203834205,83.21042184152091,82.36299176682601,81.49790816058575,80.60275962979074,79.6865883223711,78.72658476072557,77.761060472619,76.76407628711685,75.761343493989,74.69326269512557,73.79439674435065,72.86089408023766,71.99901329989315,71.15383136620804,70.39040342627551,69.6446129834624,68.94216028499206,68.25817530692686,67.60918829161466,66.9763645549398,66.36077867817372,65.73324647159706,65.09247768848819,64.42291436783944,63.740854948492164,63.03651754712852,62.330965850539556,61.636053494292014,60.89848628230611,60.247145826204296,59.58379257288445,58.93672773477348,58.30908072944097,57.69692282835678,57.08343048018414,56.46838183219956,55.8474597062279,55.20661703320882,54.57057223665506,53.9321751181793,53.289210025186726,52.63900587080711,51.9941570669666,51.34078080050816,50.6983497685098,50.049330680793375,49.40422320637681,48.72838534177145,48.10825284860978,47.452743046855836,46.786828590451464,46.10264848340242,45.42423684217446,44.74195107848247,44.05218687244965,43.36215679539001,42.66340156647489,41.965506228897596,41.2730266098032,40.58886223278422,39.901113550446055,39.237088350432316,38.53310166620286,37.950106201286836,37.316440289114205,36.703913266757226,36.07452300952452,35.492100002830455,34.89832075556486,34.322771165826424,33.7502589180922,33.198750559606175,32.64829140473653,32.11047624322443,31.57623985882423,31.047020654301573,30.50856763625559,29.980140222036383,29.451213897792172,28.919504757496576,28.388815995287356,27.851073417082322,27.390190732459423,26.90934382095079,26.432967405656786,25.959779252896734,25.5223530206977,25.06912367782213,24.616634886062563,24.169367468765863,23.729493147657077,23.2944176023129,22.856507513816492,22.42886482185104,22.00210861496596,21.573186051943033,21.142287097941743,20.71672229792528,20.293104987188475,19.87683636907527,19.427556075085548,19.04719003983507,18.63781742084233,18.23843424977274,17.8358709838198,17.46021718773941,17.084280748757752,16.71748880807425,16.361421071343603,16.01832535057603,15.690199867181674,15.378888359024552,15.088621199276302,14.819671504284214,14.572489891949688,14.347737526534548,14.14654518437951,13.968548388443722,13.813945167194865,13.679920000746035,13.58398222523305,13.506417598833991,13.448050683459076,13.40636499569534,13.378806764177098,13.36342108511858,13.359888542438572,13.369046593206756,13.388256681180728,13.414278699907886,13.44320662126582,13.472343954213974,13.499309163210409,13.52160091524499,13.538140464314518,13.546767653866048,13.549899303597817,13.547818270623893,13.539181473520259,13.528141470251558,13.515830820991539,13.503648055441323,13.49331679275785,13.48568442002447,13.48133599383631,13.47955168850925,13.479075330998025,13.47507143071019,13.465710710782089,13.449212809298887,13.424519855463956,13.394089483264821,13.358122636402362,13.319742351281532,13.279256110460047,13.240656681250744,13.202534600598849,13.164708221160462,13.132035363819316,13.103494856175805,13.08276069554225,13.073355102355828,13.075071670546047,13.089145980434289,13.119690002388044,13.171976397399101,13.258592166330235,13.383566964710836,13.549312680308635,13.744973686516346,13.959448070492833,14.17950396522129,14.4080048780221,14.595196558501335,14.804296131455263,15.025995738283019,15.277786927646405,15.530341467566295,15.814118229092056,16.114457488867753,16.42637065196351,16.746680947538245,17.07711302257556,17.41832891562733,17.776644876699617,18.142643302975827,18.51784229292079,18.898190597816942,19.29817176334569,19.706232358698355,20.129929116649667,20.610152571376005,21.032055009577398,21.511871409730457,22.007689287819446,22.552609945086765,23.074427989719766,23.644916291117944,24.217752861746224,24.821731635510563,25.43959708337796,26.07930657410114,26.728553137031515,27.393510251579688,28.08341477662039,28.79077705082845,29.505411437340022,30.236927118785182,30.983513285077944,31.73539266592906,32.55340705136672,33.26543655362345,34.059218380550035,34.86802258649503,35.71008698147755,36.52503497606583,37.38053263373079,38.25951726936478,39.123460352779674,40.01258566443294,40.897934928668995,41.786880334678166,42.653690285050054,43.53278212470533,44.389160283910584,45.24848775758685,46.09140943613971,46.93196745351244,47.76109759991204,48.65290214401714,49.41138309080147,50.231147620581226,51.0343499537986,51.86788100828521,52.629727818636496,53.42309676748763,54.21084878741694,54.98408943963546,55.75918599481803,56.52720409045641,57.300163809692336,58.06378858380379,58.815726160589094,59.56996340595917,60.314375460296695,61.05504977492792,61.78523069221689,62.51744757785758,63.28553397626486,63.95863387991227,64.68095155183128,65.40627516046438,66.1485406679145,66.86254978984559,67.58568444168822,68.32350398571319,69.04338840674579,69.75945543798564,70.45540087298298,71.14248839248862,71.80381570876771,72.45736987830315,73.0993073114556,73.7538102229447,74.39139295858486,75.04265924194755,75.68727112726842,76.37067236615263,76.97184855916011,77.60925230429332,78.2370232945653,78.8801273192775,79.51881824005244,80.17047875263953,80.82764386449706,81.50243004731257,82.18211844988876,82.86391638028329,83.5543881897822,84.25100876616925,84.94434626518206,85.630457666915,86.33221002141545,87.03552357597334,87.73994146243409,88.44987670314855,89.19205585588854,89.8756357660945,90.60040602111702,91.33726591052331,92.06375226697222,92.8021456055462,93.52406759295873,94.23748552412466,94.90965904785648,95.53812194895384,96.10537064139237,96.5948655751227,96.99114197388268,97.28971877697289,97.48264134874549,97.50322283424347,97.51701707714881,97.46802590098298,97.36891767490617,97.22143767419702,97.09037305349302,96.95999989405115,96.85730154264499,96.7947998283757,96.7766737469913,96.8055541421452,96.877914048731,96.99330319617495,97.14104022637069,97.33546663095106,97.54689731246279,97.76331391077191,97.9769320348944,98.17842955603341,98.37219914609315,98.50929457060343,98.61978517819297,98.68565365009627,98.70109135754937,98.66797548299209,98.58388197183271,98.4526430189355,98.27724930360917,98.06011246935698,97.81058624708395,97.5344695250444,97.2409428706805,96.9368235152087,96.62328414188761,96.31176307978073,96.00594519161447,95.70338358994617,95.41035904014412,95.09862801537493,94.83679586064245,94.54944229416128,94.2585371816839,93.95048261714048,93.64962976411853,93.3229755673392,92.9691554828692,92.59371407770062,92.17932948175276,91.72723069586293,91.22885996437037,90.67762115035363,90.07307562278557,89.4159479414536,88.68908088112866,87.91529882598836,87.08232011827671,86.19891861865119,85.21079502940614,84.31999878236486,83.33123750560671,82.33985758352547,81.31439432451847,80.36366845459423,79.40699597575052,78.48053106381847,77.59567325484609,76.75805961411785,75.9558066034004,75.2220991989538,74.53529610878923,73.88767011120494,73.26336599199611,72.64860399293258,72.02647215680736,71.37728975173383,70.69853283231714,69.9335526608217,69.24893998977834,68.4991980751125,67.75570859945974,67.0084956082993,66.28867916412152,65.56576104629505,64.83594810229646,64.13216890369927,63.43259904512949,62.74904072804475,62.07426780800808,61.43470456073512,60.79550986636962,60.16892875643735,59.525247437344014,58.88911283236011,58.23029987049591,57.576330599965445,56.875998109064305,56.28091892929205,55.63709221897651,54.99801395928267,54.32641521120079,53.68816875903489,53.021644975595436,52.358640753004835,51.68533941906463,50.99758380837408,50.29250161791582,49.58162503459393,48.863512435784614,48.15148998457909,47.437929315900305,46.719905456427306,46.005876396061524,45.27707045457606,44.52593879471459,43.71596825365617,42.97842135725681,42.17678636547989,41.383428945963566,40.576586468107095,39.809262555315456,39.05201956995891,38.320295462954995,37.60659856839595,36.90407700192815,36.221601251590535,35.53555045468132,34.87423847384681,34.21253100062792,33.57068561219308,32.931883736078625,32.31151110925479,31.69722177418296,31.08610936613568,30.44943729384428,29.88806167231023,29.294985807004107,28.71693043932925,28.148094000506763,27.610964361979864,27.07487587915688,26.553442777921774,26.040763968779288,25.537800074787494,25.05116596988457,24.57623548702816,24.1208443846393,23.67562429288722,23.232289614934263,22.79715946796478,22.348700178510647,21.90295583444832,21.46020191885545,21.004526139126465,20.599805765727222,20.18622233432637,19.78323159189364,19.390790672256053,19.003032470741424,18.626647704202632,18.259408933543348,17.904836138915236,17.564791473707665,17.23179685922224,16.91835555374594,16.619881492418926,16.330492389162128,16.055320917359364,15.780699134293684,15.569090712979964,15.352714323425715,15.157239110741381,14.972560684741454,14.821176366939518,14.67986776073193,14.556439830823436,14.449652583169767,14.361833903007229,14.291991721823965,14.239219838290712,14.201871823734953,14.176203862957367,14.16099101224077,14.153501823125879,14.151085591383183,14.153970614295675,14.160966932038313,14.169664368887945,14.17628090924127,14.183975643144196,14.193229818892819,14.207923241641657,14.225039090218365,14.248498368223357,14.277832044129811,14.31499458983777,14.367240568542163,14.440317036786293,14.536198773253588,14.661399417431682,14.81268311405178,14.985941071612949,15.164712467977347,15.345319436750803,15.526053589940043,15.70857295146972,15.895829708311084,16.050200462349878,16.223902227486498,16.41562283836148,16.63165380357982,16.850576113997572,17.095819099492047,17.35449443540014,17.622345876793442,17.905822579834233,18.198372856228495,18.51686736713046,18.84303315497323,19.19118743421694,19.552234366317286,19.939330619919495,20.337177630813784,20.762223819382378,21.203365540471378,21.721709902101388,22.167073444396724,22.66895589863512,23.199114375328577,23.78299865652957,24.32369822202821,24.905231768477595,25.49575002039472,26.0948156720112,26.708062993468463,27.34729637211275,27.994994505751883,28.655824618427435,29.358918350337245,30.0757055871195,30.80533650311197,31.562840528242177,32.326764263111514,33.113053609569114,33.96259940913067,34.708493512911765,35.51882116194542,36.330877251681564,37.17969421287683,37.986203246881054,38.822531347836616,39.66659607785247,40.50061976025387,41.343251904873014,42.173926019786,43.01600098165187,43.8397820903711,44.664660761435414,45.48222867680562,46.30821491349333,47.12265374648128,47.938525842542376,48.75124957734898,49.61700184557459,50.36311101226866,51.16361163145727,51.94834193120702,52.75585612930336,53.510862149156885,54.28404492911968,55.05442230250638,55.82144252800381,56.58352218254042,57.340043113917304,58.097307939255025,58.84274508716723,59.59110538438453,60.34521346018167,61.091745222645905,61.85200868982646,62.59877998920414,63.352925922876715,64.13960382358698,64.85294976813026,65.60151322854568,66.3461996749867,67.11820864072966,67.85600567334295,68.61569081817183,69.36989621278028,70.11199460380196,70.86698715232191,71.58993524119498,72.29995162411662,72.99418614148846,73.67961032051316,74.34105869006837,75.00031511646381,75.64454995815161,76.3041774703581,76.96269962217696,77.67511897702181,78.3081230150293,78.98159087676888,79.63214596805413,80.30177849791914,80.94647969255604,81.59348745548492,82.23243189841031,82.88362254930146,83.54132305497532,84.21095759764866,84.9078311155935,85.61562504435089,86.35058808551254,87.0925602271236,87.85701805431454,88.62204019117164,89.40694456252426,90.17925051220264,90.99002469995324,91.69652817491054,92.42709812980993,93.10757909964339,93.7205883528662,94.23128002455319,94.64462721965907,94.93133606443024,95.09403779255621,95.13766727336936,95.07887505705709,94.9393177346117,94.75242814084854,94.53985863883513,94.3225728854508,94.12577463982906,93.96703363403729,93.8467532376823,93.76437780668671,93.72432570337764,93.72336479716883,93.75715161526733,93.82150187634628,93.9161653470893,94.03200261855986,94.16437317034664,94.30647293181016,94.44616833742641,94.5766680111342,94.68260710311314,94.75369696559133,94.77535800164443,94.74375322056333,94.65219356287889,94.48226338817034,94.27830775521161,93.986614398179,93.63144153241032,93.19554284412244,92.75499708512633,92.24370055810618,91.70505709415377,91.12557300450548,90.52212399593593,89.88788081392505,89.22577033728871,88.55177658560085,87.84137997827399,87.10640507679196,86.34489089154005,85.56548814545398,84.77196431466271,83.9529647886574,83.05425745866516,82.29075110271349,81.45147145895636,80.60425473205314,79.73332514861912,78.93686313480885,78.08435461149786,77.23728279889096,76.40236010028258,75.6137467417351,74.9039382239039,74.26415181947722,73.70421386084097,73.18286754755995,72.67608345698184,72.13686980864091,71.57243585317457,70.96841323287823,70.35429291950427,69.67353439346898,69.11536849006174,68.49838328996752,67.88787581529158,67.21960539589448,66.59468417272306,65.92391792827611,65.26112969119406,64.60354655097265,63.980046507031204,63.37273718418058,62.78553098296131,62.220243933054185,61.6517489853903,61.083408168938554,60.500431523711434,59.905279629604536,59.298329890490294,58.69043277361824,58.02674584806407,57.4581338480797,56.865242415055214,56.28048533764136,55.67690064469952,55.115994433890044,54.52244507873512,53.91089970838844,53.27791403852957,52.62151064012564,51.95995362895147,51.284496445088116,50.618967103105646,49.96046215246214,49.30733101730186,48.656386474502895,48.00311289636354,47.364941789986034,46.72901443470968,46.047855133360926,45.451335156463564,44.808434662064926,44.16401759448286,43.4943292854099,42.853653088544085,42.19545571990784,41.55806879368717,40.92552139890031,40.29885804587597,39.678818541781276,39.05896775027815,38.44613463682893,37.82677557962812,37.21194105042041,36.61587268959038,36.029386670359116,35.45534891274368,34.885824088989004,34.283706474528785,33.75716187687335,33.18196329577272,32.605934822761796,32.014196220982875,31.453255655087393,30.892668213194007,30.345717670557793,29.81688963267966,29.311635349727062,28.809260401929777,28.320622626416505,27.848788069924893,27.38725065129168,26.926541714986875,26.47213184614641,26.03180748649279,25.593880692926874,25.16943063718056,24.733309893586586,24.35568686235944,23.961493854104077,23.565148047315542,23.174273003922647,22.79594336136441,22.41811568414672,22.03695640258582,21.659348586453685,21.275560768505205,20.888353428679316,20.493349455127568,20.09145606413643,19.681585947838723,19.27542283218283,18.86191638735694,18.455762668884848,18.049647797606127,17.650564298322667,17.233595982887415,16.870423574750497,16.49181220091824,16.135855701534773,15.786310859657345,15.460811504953185,15.158541975403015,14.872235132486615,14.612798277505092,14.377888082965121,14.162970387418454,13.97469178198911,13.810956600874771,13.674313184322218,13.56154321702756,13.476264783037935,13.414448342821233,13.373419292808046,13.349773632305135,13.337344427680325,13.338348381781605,13.347221130308123,13.363019426247911,13.383082953593222,13.406348030273483,13.43134761481856,13.456103765821156,13.478881557907851,13.498222599170225,13.512280165342311,13.520133599264023,13.520279685988564,13.514387648411896,13.503015192431628,13.486780786196224,13.465239950495796,13.440397653901991,13.412961939624093,13.382522177010681,13.353167454951118,13.32297856405641,13.292975401825387,13.264071296828769,13.234904664810283,13.205395221922432,13.176042955703505,13.149059820687414,13.126265280425507,13.109857200123637,13.101714701559361,13.102280822675683,13.11468138032848,13.142798281942762,13.192413856201537,13.251709336162532,13.343963742554118,13.470375417130528,13.643063756585349,13.833072751747899,14.051395843049503,14.276106462187666,14.49510852394508,14.704437311125927,14.911798113649324,15.128089882265575,15.359794313252767,15.618464135383975,15.899475024661527,16.20605641187044,16.52738680646365,16.85827099888195,17.196241795776185,17.57239146869711,17.895336058451083,18.26172032062456,18.633820410245924,19.04994233840287,19.461675713264537,19.910147923636288,20.377979634476716,20.87326982045633,21.381663624221638,21.91439980991826,22.4613574488341,23.028568813779625,23.615617373034514,24.211235135977553,24.826656044239222,25.464578356035744,26.121068460906532,26.79395772697875,27.531133414169382,28.1865043122434,28.90717446277637,29.639605576221488,30.414925813575817,31.165473163336227,31.949295333650348,32.74205672678313,33.55183791264312,34.38042895416848,35.206717361170725,36.03398749875174,36.869735906622054,37.723360442890446,38.581452868857426,39.455535283981355,40.33461599384689,41.22878052510916,42.12637453281494,43.10162939255047,43.95791903393603,44.87115501065174,45.780709270430044,46.70175215285704,47.588910824893546,48.47660519692791,49.348869034765315,50.211977720619196,51.08196642332695,51.929949632127695,52.78735073193218,53.61715165513444,54.46259402928921,55.29948762543051,56.13735758184766,56.956081087833866,57.79038839341957,58.60397831984658,59.46212567190108,60.20679146311545,60.99670153320473,61.77083502520173,62.54333683848319,63.28381124029086,64.03876984652555,64.79175652781487,65.54888137520675,66.30739080900872,67.08491346518585,67.84533181340447,68.6011141403297,69.3429165123164,70.0632203594784,70.76088953732527,71.43818769207944,72.09351812685694,72.7484942390454,73.43247845466719,74.03767351268515,74.67811165062976,75.31301266049174,75.93677073752092,76.5185225351868,77.09018517414468,77.62939368159613,78.13840185967348,78.6220696366263,79.09397217237651,79.56420703185142,80.02309235431446,80.498798510937,80.9798787574408,81.47788501784522,81.9804115216774,82.49614912891248,83.00600499666804,83.55678572762613,84.04891995593374,84.5626942890264,85.08042355560215,85.61034042520883,86.13353488840566,86.67233596809244,87.21321141274807,87.77385610286655,88.34198633019379,88.93477981235766,89.54060478791865,90.17080163849162,90.81106672642296,91.4696020335323,92.18868685019808,92.79125837106955,93.4353597244499,94.04180273403142,94.60949167191696,95.08288556754232,95.48763047118209,95.81315561912736,96.04292972340909,96.18073473571465,96.22960723425342,96.19513403234421,96.09277010224018,95.94090430962842,95.76263228564201,95.58719418299856,95.43917755892106,95.3184952059528,95.22833921432134,95.16816523145513,95.13783948091174,95.12197780105677,95.12212108702128,95.13909611186357,95.16647740600095,95.20227594636005,95.24044225293228,95.27543524155034,95.29859335225044,95.30356760037526,95.2830456759125,95.22282537218838,95.12042568605214,94.96780022398161,94.75792249579563,94.48834503571675,94.16769929043899,93.79234401713413,93.35088179547942,92.92414560113262,92.42975289868187,91.90091198444507,91.32342133330673,90.7034847536878,90.03045241375548,89.29951226190067,88.51321916568676,87.67118897415783,86.79040554689115,85.8499453146144,84.89819332364345,83.91641683156945,82.94398532987215,81.98668138715662,81.07018297089019,80.21593988047633,79.45035414580184,78.71728669447027,78.10902251123353,77.51918649818012,76.9446886480823,76.39327089281386,75.86554305894768,75.34535832888552,74.84691215938798,74.37482372273917,73.90792131059753,73.4223973884735,72.89173425498711,72.31024330012801,71.68213319589822,71.00338568337195,70.26624195381441,69.48975580032824,68.6817356662917,67.87038254974408,67.01240055487182,66.25057177627433,65.47978106432146,64.75993898223862,64.07682292051632,63.41769904560525,62.767478071425785,62.11645154891998,61.47156391490678,60.826812349790046,60.18642587348247,59.56225400191281,58.94737521855886,58.32918776032652,57.7109108275493,57.09681228360745,56.47522713300876,55.84289769320346,55.198491290262176,54.54286064915773,53.92042681850501,53.274253219176096,52.62675841340065,51.98349061852927,51.31566458124551,50.6368049014467,49.93922135346951,49.23446913245644,48.51738905204548,47.795513483015,47.064727252870775,46.34638280955273,45.61785083576737,44.90109415051565,44.11324750545375,43.459332719658654,42.73069311631532,42.02156300603371,41.293884721362474,40.633752886864535,39.9496695435479,39.2808710782293,38.61564970123607,37.95249084280034,37.28824752117282,36.643332114270365,35.991480867008065,35.364094051851566,34.75476557660523,34.158384035724275,33.58852026880915,33.016231487144815,32.4526317260406,31.85171022361617,31.34629584283361,30.80959916978742,30.28284484321097,29.757670665546296,29.260331852127237,28.75688262940748,28.256361396246913,27.76119427969401,27.273925197752487,26.80123627727139,26.320811546612877,25.85767722830242,25.401492667597473,24.945875451455933,24.49500498664183,24.052446955778006,23.612133824077446,23.17247631079232,22.706844544899162,22.305568077285567,21.880812271461934,21.451391028230347,21.011436838013847,20.589984276594215,20.158882836446715,19.72312006669303,19.28693043751583,18.854446488090506,18.42539763879731,18.00903812568779,17.597851530884732,17.20625331298401,16.828728301462206,16.477004951569278,16.147220292579764,15.846209959955287,15.575338355975026,15.31996292512841,15.122442395340391,14.94451493219458,14.792728851304737,14.665755906993017,14.566920462338459,14.488489962898889,14.430679625305345,14.390873632934117,14.366074007216977,14.353402893444299,14.350409179401542,14.355133698020037,14.366739012760165,14.383255519831902,14.403093570638008,14.422934500556357,14.442297903459474,14.459440454017736,14.472461324587668,14.48012296007565,14.487026943475763,14.492611604172486,14.499458792060164,14.513230313279228,14.53984666124876,14.583012178537562,14.650034332731098,14.745971522038936,14.877452446905494,15.039331215268449,15.225899966195927,15.420753769476379,15.60396680948934,15.763044445645,15.893356251195506,16.014371994109524,16.1373856566261,16.283933917184385,16.43864096757703,16.631602070654473,16.845996421918677,17.080720358091728,17.3195313848449,17.565854611264573,17.81607192627863,18.075667839107517,18.342823138326235,18.62198772748005,18.911179632909953,19.222677740046215,19.554895428252518,19.912445380074466,20.33141093052451,20.689095624678668,21.096543283953974,21.525016522100113,21.987617657920875,22.432150366995064,22.919506446092143,23.429633183013273,23.956050918153966,24.497623682137206,25.05291068777614,25.620853865118544,26.19861779911059,26.796433899380613,27.40033173570807,28.029470021931814,28.66099443432443,29.34300046798784,30.030339365499714,30.79661852497548,31.470196949589436,32.21657947740834,32.974330115972734,33.78342733589997,34.540508310203954,35.345575608265825,36.14998262451455,36.96567972847385,37.79246894421787,38.62075327649884,39.45558821900231,40.298762693681454,41.14450877273438,42.00831983547144,42.87570990357133,43.74904065610584,44.62824220237794,45.527690941325815,46.46509483765247,47.300074074402026,48.17820519788199,49.053844147864275,49.91910579052119,50.73388329078679,51.54862495768813,52.36292521724443,53.160176195783144,53.95935247487772,54.750960578416176,55.55373586424419,56.33743726371354,57.118502652410136,57.8867794527994,58.658939333093734,59.403883533317924,60.15300502114316,60.89270769231081,61.6799383180887,62.37730125650297,63.134387084579075,63.89163564335153,64.66260610576458,65.39484916269181,66.14076296685155,66.87082758706447,67.5892946060781,68.29568603836813,69.00371953859326,69.69782274507135,70.39317563954737,71.07759160019255,71.75165422650137,72.4122718724414,73.05815973598328,73.69259644410754,74.32153240822993,74.96597134367364,75.55191717659945,76.15208855845202,76.74689757956645,77.32869431977973,77.88866298586402,78.44223848064533,78.99415135622398,79.5509203644343,80.1176621365503,80.69291744582863,81.27778005027255,81.86173590895346,82.45747545257525,83.05699321030106,83.66696423674281,84.28760745566412,84.92742407806521,85.58738317845403,86.29219767264468,86.9410016934193,87.6407448629004,88.35426857877486,89.08411553885361,89.81154627954963,90.54535399802688,91.2557966191725,91.94479301676596,92.58433850739313,93.16879327519092,93.66215380628094,94.0579525834687,94.34695690128986,94.53578848060558,94.63341420385981,94.61644463831333,94.521904736918,94.36512813898642,94.16820758601465,93.9662913000044,93.76333636291531,93.57669351418737,93.42712413456475,93.30801717160577,93.22411223685748,93.17343999737055,93.15748254745563,93.17005368496031,93.20834009718757,93.26934445217518,93.3479873768551,93.43785524954227,93.53189290736547,93.62438190095178,93.69565805213334,93.75475762908704,93.78668879299055,93.77492535599264,93.72116918043797,93.61645000838429,93.45692633159163,93.2419542241837,92.96418533045905,92.63886857663648,92.25991561851818,91.84278954107049,91.3749161500016,90.86773713347237,90.31374065540847,89.71822378125772,89.0570755966762,88.35798860445409,87.55516780132524,86.819261394904,85.97492665951836,85.1132137465373,84.20787226967438,83.33908214135597,82.43119763417008,81.55011932198249,80.6949792733908,79.88245817640295,79.13086883114413,78.456748754193,77.84906480396526,77.30205258825544,76.78165701950232,76.27786004399009,75.78915185777713,75.29026678260782,74.78344622005434,74.24718415394354,73.7862660539801,73.27146307382526,72.72476755183149,72.13768724386335,71.54970097706583,70.9128551742686,70.25151256010439,69.57643747716035,68.89878921831442,68.21448957730303,67.52896089090568,66.85543349544737,66.19892728277873,65.57322210049591,64.97325725233253,64.41794855375002,63.876320466863014,63.34838731875514,62.77850255318388,62.28252941675542,61.75523584368522,61.218137965838395,60.659901412453515,60.119709335344936,59.55915277068575,59.00758040761281,58.44988049946474,57.90413091939624,57.35335940327848,56.806006038882785,56.248490318190896,55.68997346920715,55.12202777079884,54.549832860119245,53.97335200527825,53.39746923198194,52.825910602952554,52.22997322343467,51.69114333210376,51.12233672831845,50.55181265578568,49.96141756211407,49.38110705570258,48.78177801639157,48.16913815056505,47.54605035982646,46.910868336114596,46.284676651086706,45.646525823587275,45.02728043854241,44.399057289635884,43.77662176725096,43.148774319477766,42.52743246587564,41.902762181670994,41.27637722565809,40.61925646852966,40.04209984130689,39.426533119148196,38.82492961959915,38.222473268350626,37.64350806351876,37.05322200009085,36.47048670754883,35.888986853450824,35.317115808395975,34.744724875139525,34.18208685283049,33.62617778908541,33.079996815498404,32.53215489770338,31.994119533209457,31.45067590594721,30.920700415037583,30.39454971306892,29.863098150275786,29.385574521990947,28.896241697561454,28.41563926360012,27.939508445822458,27.468610496511833,27.002666355916507,26.54165573702078,26.088602884875325,25.6372081871491,25.195558180054523,24.76174933013543,24.338099149622654,23.91511222843528,23.501372460145834,23.0488406290036,22.674575037632064,22.265461424467155,21.856368747354804,21.4211578994527,21.01750326102058,20.58945456252123,20.158943026363968,19.719641430079534,19.28420886142567,18.855481762560476,18.423665463697294,18.005348637693604,17.583198285183112,17.16718434762618,16.75733547033319,16.357773848502475,15.97330841375284,15.608363898851056,15.240108408523403,14.947355382501163,14.652983198818442,14.391411927891783,14.14014206740406,13.936931385118308,13.750706015334266,13.5939837789278,13.463882567842559,13.362798796158167,13.287008327459125,13.236916687953872,13.20708485870373,13.194352125395632,13.196100992425052,13.209627361931533,13.232094087098531,13.262936504576532,13.299203358963647,13.339197128741784,13.37312999324481,13.408509890453434,13.442016169874147,13.475338684533199,13.503309829327028,13.52715120939424,13.545613739970754,13.559570504837001,13.575961174546189,13.596129336573306,13.623397921945866,13.661088229629199,13.7108389362348,13.777892891306498,13.868831929240356,13.986058728004254,14.126861033392741,14.284719675056879,14.468659125653968,14.63295012643656,14.80993327672782,14.976809063043008,15.147100398202928,15.304070281490459,15.475931658173817,15.669414194016854,15.888161161499713,16.128462423778913,16.378047221191775,16.633544387706024,16.890421643648494,17.157280852290874,17.437733696585166,17.725776885165875,18.02734119929524,18.34070007006207,18.679419923008904,19.05484712307672,19.400304121816177,19.787161016562827,20.20215341432929,20.64073594728383,21.08509177430526,21.555339477211408,22.042139694030666,22.545691826050312,23.06467468786869,23.596032548583953,24.151219169409355,24.70831853529197,25.286866053526975,25.871800281529534,26.467078675126025,27.068740111790074,27.68668931980201,28.319407872366273,29.011548989449338,29.63402761830045,30.319141960063106,31.004911763381923,31.72550574953064,32.429356340521444,33.145216475055804,33.87399140035402,34.61253469558872,35.3644279055991,36.11653893948638,36.884200115550584,37.670899217127676,38.45776303411347,39.262250037790366,40.06505832995259,40.88530230363665,41.70807075930379,42.538080572608216,43.41077472533355,44.22021560288284,45.0619953366213,45.90948871694878,46.765246544674596,47.60013983064328,48.42738117684402,49.255989222307555,50.07193756380508,50.88082610225948,51.68013536977004,52.485152548614316,53.277196088701366,54.07529743336863,54.857776049166866,55.7026493622026,56.40958790493322,57.176585609306784,57.92625605271765,58.703123715854844,59.41451461802789,60.1460503519612,60.86990094626582,61.603649219304025,62.3368515470414,63.071323355805006,63.80651097659008,64.54252334575594,65.28819014840633,66.0252519081905,66.75102175577975,67.47776425337342,68.1949986844576,68.90607792952545,69.65723472693435,70.30407736324663,71.00067717048952,71.69877207737888,72.41636566758514,73.08420028141171,73.77554180994414,74.45336608717312,75.12049258284857,75.76696835658348,76.3856352173137,76.97028920022412,77.52859644535238,78.06571758730875,78.58732170823164,79.07729694159626,79.55287633117271,80.01964856741165,80.49900322300276,81.0283504027477,81.5023125243976,82.04619185819907,82.61277068048209,83.22361231103724,83.82122309363473,84.45829803769978,85.11701268182408,85.78276642496421,86.46068226743138,87.14028670904162,87.83654950698383,88.51972584149968,89.20828785598664,89.88551229905035,90.55606067181989,91.18714039262068,91.78679937854741,92.33773252699689,92.86553041986964,93.25618507533882,93.61856331125801,93.90209504366678,94.11687089117778,94.24350576651786,94.29721171763181,94.27590550828586,94.19605555775429,94.07525481519542,93.92998026635331,93.78160981143209,93.65011559148252,93.53614242188061,93.44095544301365,93.37002441651539,93.32627461104023,93.3117431420944,93.32735108104329,93.39472761355285,93.45634750621029,93.54300407873262,93.62942353941337,93.70348076417805,93.76002043620946,93.79238465324842,93.78783761498933,93.7417001198167,93.64514252823487,93.49600214295633,93.29491849785366,93.0521040740025,92.76132795917916,92.43134488972287,92.0595332216866,91.64071043488731,91.16855980557213,90.64618847496861,90.03751944919114,89.42401149870307,88.72311444723098,87.95602065818251,87.12090893320641,86.25203488971194,85.34297942424658,84.40373272363568,83.42909520382327,82.46545954510773,81.49693284605567,80.55201219206907,79.64975799509729,78.78667811969827,77.97877063983654,77.16468294942591,76.53761237529264,75.89895316259552,75.2913518173554,74.67453402361295,74.09669635674857,73.47853079845007,72.83518361133312,72.17825067920019,71.51307582260334,70.85538853568868,70.18895691770065,69.51910969393789,68.85442785746764,68.18048611460392,67.49137744179345,66.79760754422891,66.10373060230837,65.42225532014432,64.68760807290016,64.08240866961329,63.44947063607249,62.841445835734746,62.22909302099407,61.6762687101682,61.11613244296723,60.576011965949164,60.04970827543602,59.53032555848059,59.00791906258368,58.48360164099673,57.95431212536209,57.41369729005195,56.8636362826726,56.30076731403575,55.73675292695514,55.15986595580969,54.57741336984453,53.93985376113705,53.366792119816694,52.75257605195383,52.1309776234563,51.493033433331505,50.88780734224099,50.26741805952769,49.645504054093145,49.019220012138284,48.38660297607129,47.7503977452164,47.11300386190792,46.47413762037807,45.8390396292509,45.207097303293075,44.57895915913781,43.95526621545936,43.333443656878984,42.72519411017928,42.073364747715395,41.50973218950326,40.91053347351256,40.31940413694619,39.7238794166528,39.14102112323722,38.55206940530801,37.960526985053384,37.37565461348739,36.77986930339547,36.21180266799587,35.646401004143506,35.08551612517845,34.524947568417524,33.97350098373064,33.41518628590018,32.86392374508656,32.310769539426694,31.761401825004384,31.182870740624033,30.67928884880835,30.139004413602333,29.60374571406772,29.059213690796348,28.537068068052925,28.01004964804004,27.501902736229265,27.009573788390227,26.52845290571418,26.05933152399563,25.608917741767282,25.176929957573293,24.753651457768758,24.331890054792574,23.922439135705236,23.518867990673503,23.117061108971093,22.72284720726608,22.30844876482898,21.93884841953148,21.545246036177467,21.146434235011295,20.750256710650024,20.366072210721146,19.97631417934328,19.59363993740915,19.219702818002105,18.847217561297143,18.484504275896626,18.12340493998329,17.772173035872832,17.42705567098203,17.092836363721908,16.755948336228904,16.433967716852038,16.12123563910079,15.82308376111997,15.520613039042242,15.267583531343018,15.013740219032131,14.782047933897246,14.566418208156058,14.381057305222102,14.216649166232914,14.080724265894046,13.975925084409939,13.899440210641798,13.849663545569568,13.823116495496254,13.816653489209388,13.823646207809741,13.84054904385439,13.863780597068398,13.886829686405555,13.910402703903669,13.931377934246175,13.947184259513694,13.9560740643935,13.958026432680008,13.952375892316265,13.938522172368645,13.917531346974759,13.890038363945905,13.856609210925651,13.819695043324119,13.781899428702793,13.74589606584457,13.714007335090407,13.686642830853533,13.666083029186163,13.65188808685285,13.641646319780829,13.633298577949487,13.631321415990964,13.640893249162309,13.666126559433092,13.709454547942238,13.788611580809173,13.908148667780734,14.071287420845664,14.259019208034191,14.460200967348623,14.655251134516407,14.82845622365081,14.984315819099962,15.129335821530015,15.276469647269169,15.445062501294908,15.644377765644549,15.876996102827302,16.147741775147423,16.39337874313917,16.668164012460196,16.9448624405231,17.2362408646913,17.52092966636067,17.818059149274493,18.130591869605116,18.45438448890008,18.793552350693528,19.14936802568512,19.519220805595637,19.90792889775611,20.312878309447,20.731044159783448,21.170326250951387,21.623064899117125,22.097780751529335,22.586945583970934,23.146016767155974,23.638141284557488,24.182427867469457,24.76439770091316,25.36802350378167,25.969910173340395,26.594601878651734,27.241583394416175,27.89534100659031,28.56974839348968,29.244741994929633,29.944554432996345,30.65517955105194,31.382815820066877,32.11456048179132,32.86757876202271,33.62421956586615,34.40025448083799,35.17776054831999,36.014512938311086,36.76969821564456,37.57264952414012,38.380587878139664,39.20860967218402,40.01089481964573,40.835399945011496,41.647829186331606,42.4734537226128,43.30672702569953,44.14179960587174,44.96606290257147,45.790099091020174,46.6226447946766,47.451022183432386,48.259367820609775,49.0778750793361,49.88750460804126,50.69343869240937,51.534770189808434,52.292058742394005,53.09229927955614,53.888278816996596,54.6752048248073,55.45052257427256,56.23723890822858,57.0204163342452,57.78513077452224,58.55941199492364,59.3202834173067,60.08543906319891,60.83913848000823,61.58509956853777,62.32395507836983,63.12166220063714,63.77913163280273,64.50956638277054,65.23437802033047,65.98827923659049,66.66458215871334,67.3830454085007,68.08134179705945,68.77406827287552,69.45810471813333,70.1418467586846,70.80925547792998,71.47990245530816,72.14236939288004,72.79550874608088,73.42958016063149,74.04132782487882,74.63041465510568,75.21111308835437,75.80639168405531,76.29965788317013,76.8282289365231,77.35380042674797,77.88892276129513,78.39603862247489,78.91504676593166,79.4505263170501,79.98321644799046,80.53315886890995,81.09599903654885,81.68244298735955,82.28277634125729,82.90801897706058,83.5487207977377,84.21371309884742,84.88499303843803,85.57882425037856,86.26022100358549,87.01827190500087,87.6741410439111,88.3892355657869,89.09592696809248,89.83157246931263,90.50881545639261,91.20350591646556,91.87038432387303,92.51154339018372,93.12429961744434,93.68840660521997,94.19157396713143,94.61215227244894,94.9430460129627,95.1841957062939,95.32452060231404,95.37866456815989,95.35220020398741,95.26554742769696,95.14169854519,95.01272007991815,94.88447322503691,94.77613822956987,94.70150421694868,94.66155586605308,94.6568584938229,94.68823566363942,94.75868463942057,94.86329823690143,94.99816464775677,95.15792534402534,95.33712994392644,95.52783033017693,95.71729861882795,95.89821315599863,96.05630340253434,96.18270520963893,96.26840981073968,96.31034085068919,96.30475320113365,96.25202774800039,96.15478032204446,96.01125832809933,95.82274772089902,95.59461118982406,95.33402621431514,95.03012158338244,94.6953729412798,94.33229533705486,93.94194221860523,93.5215197571101,93.07497912121414,92.59030743546849,92.03713669145034,91.54003335674528,90.97402729061442,90.37808211623594,89.72903010023984,89.09634032331488,88.40472677057843,87.67822168883995,86.92624838186126,86.12487232940431,85.27863899162762,84.4046206280509,83.51431244086918,82.6130272092945,81.68568911891997,80.77339731058056,79.89581731062597,79.04996840157625,78.28379499883009,77.56542567018923,77.0188329665807,76.48905427766968,75.98269848297141,75.45379026340949,74.9191021798886,74.30754783509126,73.6284028495576,72.89926743527764,72.15462372758186,71.442486178822,70.74896334044608,70.0959366749268,69.42651186027186,68.75660367765003,68.06610364984721,67.3846392977383,66.70929583386,66.06374569317775,65.40268297362813,64.85924835455324,64.30193947667023,63.75863630812309,63.194808494282846,62.652222432342825,62.0715246040689,61.482817555131916,60.87339499428348,60.26314483423367,59.65019285202407,59.04722109742068,58.440178134640696,57.82948422720774,57.21340061285479,56.59508825712621,55.964535363740005,55.328795881273024,54.68059321995192,54.003720110229544,53.39246632020497,52.74176406266453,52.0737021321794,51.39051323692511,50.72314156872709,50.038682783748534,49.35526843874487,48.67471226114449,47.98453342821509,47.27769613077758,46.56809699618198,45.865723224956355,45.160322123043855,44.46059945119718,43.74974100793926,43.05106922798089,42.345160425738015,41.64214231874985,40.93298162681434,40.29785683441019,39.636028079493634,38.99331121123666,38.341654819253606,37.71495402562939,37.074489111148985,36.433521426583916,35.7969158411116,35.1715335977872,34.546382055448106,33.9346526884901,33.33055471940389,32.74052490166202,32.15954130994537,31.590572010572206,31.023930703005433,30.468544816460096,29.907524134038628,29.324554414585172,28.79599910457878,28.248835746622248,27.713123714566905,27.187498981825374,26.680261450682117,26.17677883454418,25.687346726302383,25.215444180411726,24.752895264523207,24.309537947365186,23.870510764525648,23.439203883286496,23.006078894069244,22.581869553170673,22.12256621630778,21.734737342925268,21.320171373370805,20.904527785836596,20.47987296699202,20.090445500153788,19.69521710940416,19.3120851381801,18.93799188544863,18.57427076827672,18.217936730186622,17.87367720645672,17.542743687994268,17.22619364958937,16.926477812117497,16.646357364176275,16.382737304218047,16.139708117935204,15.917690149470134,15.699238066121222,15.53112610609157,15.369186982441459,15.227478600126398,15.10077260484403,14.99876058044793,14.908574038676392,14.832174155320411,14.766292021883013,14.711320842692613,14.666585314377533,14.631060598128894,14.602296428116091,14.581396875334796,14.56809131352199,14.561168395338536,14.558546594516242,14.559685541882747,14.563220682816732,14.567488294725079,14.569689217405354,14.57029382364478,14.5697100107967,14.570994394980431,14.578131011734554,14.593784525297545,14.619788294474361,14.658415617490165,14.717810996981655,14.796184639650784,14.894638609756758,15.006326333004827,15.134220780498891,15.275271527469156,15.427998909777461,15.582778624249624,15.742033198773376,15.899707195881021,16.07590573616516,16.232922304712513,16.407024989084825,16.585026425612273,16.778634675338434,16.97502325642737,17.18569931585735,17.400336483502578,17.619035883182946,17.840857968634847,18.070720318704062,18.303884240233636,18.550367733586477,18.818771418823708,19.10862814668624,19.415664277371167,19.74228087149665,20.086234425524978,20.446751566856438,20.838131564664902,21.20668854408719,21.60760700461785,22.03248875508882,22.47150061719354,22.923642009868736,23.390638893718062,23.876664814652973,24.371919516605217,24.885351647395357,25.404289054496267,25.938940512700917,26.474017264445322,27.03082752187451,27.584327604351543,28.202463336500255,28.741523451226612,29.344175992692332,29.957014793146662,30.609662029178637,31.21683745310608,31.866923042545622,32.51684964273935,33.17821703306082,33.8490511720519,34.53025101844118,35.218674040236934,35.927951788251725,36.63968444816821,37.37561363715516,38.10410952699721,38.85635339258806,39.61147557064538,40.3746968559719,41.196565475478785,41.923130341796096,42.71763138462103,43.51442664311899,44.33142389129889,45.12470998288712,45.93376905849291,46.74679984642433,47.547836576121355,48.34324892709417,49.14257773954086,49.93225484051479,50.7137641933347,51.50027896708612,52.277880677969655,53.05083335135586,53.820606928676895,54.585167395379976,55.34372531559372,56.13471299876852,56.83349216366063,57.57317290288743,58.3021162162214,59.03771812286366,59.737381646378054,60.45347644639369,61.162013698612995,61.86986949485502,62.569131866350276,63.273038093625594,63.970653084693126,64.66974922991777,65.36740224500575,66.06190619107718,66.75093661866529,67.43313577272907,68.11507775859319,68.77905747405123,69.46300476860351,70.0735010034554,70.69077045457085,71.30505322516319,71.9058454169624,72.50503119723162,73.09194657252092,73.67400567836876,74.24600303685322,74.80703847963737,75.34829463695125,75.88345679151831,76.41381680919349,76.94566026215618,77.46746529184415,77.98767507285531,78.48907896924791,78.98270352136826,79.46879886112686,79.96246615638393,80.40677670819565,80.86595397127351,81.32357582123925,81.79628863986844,82.2724666998319,82.75394582378057,83.25270145662914,83.7568273796634,84.28396242884571,84.82579294366393,85.39418715675528,85.98639831833378,86.59574775004927,87.2155331468427,87.90080545771886,88.47311837479899,89.10741564437377,89.73634875438175,90.38320766341627,90.97060907834488,91.56217483001794,92.13613795935576,92.68004900641493,93.19150452969427,93.65907467620167,94.0530023432992,94.36848859412825,94.58938406523446,94.60623744457472,94.53143362438625,94.38699633401482,94.19271946314619,93.96831892765059,93.73250036345226,93.53449604998603,93.3510330140261,93.2009203420369,93.08541600962772,93.00311508051065,92.9410685153366,92.89395143761838,92.85689310791848,92.82230805452663,92.78412105354026,92.73642339027582,92.68314293098312,92.61756857437209,92.53860765275019,92.44656009790664,92.3469087806617,92.23650644041315,92.11510384854346,91.96773171836399,91.81575427456085,91.62387159112991,91.39510967373073,91.11297449087267,90.79907065158626,90.43203485487089,90.00958172448935,89.53744820425077,89.0153121525235,88.44532468908493,87.84051991811091,87.21814862228099,86.56770612525115,85.90015849904202,85.22341586581169,84.54371328575361,83.84076761287301,83.11063875175289,82.31283504911823,81.55134619169745,80.7265526105095,79.86042021867033,79.00134989390699,78.18583728401556,77.4089245147617,76.726129887244,76.142409590437,75.62247109596343,75.13913887450013,74.63922000827722,74.11961262466613,73.5365113191752,72.90664430046536,72.21735581094579,71.50361335416412,70.79350842237173,70.10499703726018,69.36789669875269,68.70908010754526,68.03548849853814,67.37529110145935,66.72074822986467,66.08321280208854,65.44821754430599,64.81676584126645,64.19597681515562,63.60245302141422,63.02214516920892,62.46409450476462,61.9145645368479,61.37448125883551,60.826052809135064,60.215992396883664,59.6890429763449,59.10626084172198,58.51522383475202,57.8845596337504,57.28351505297663,56.64432574367921,56.00726283965795,55.38107577827874,54.752998879966626,54.12795472680673,53.49559386870076,52.848751160754176,52.18858885556278,51.53298885448053,50.8793877286612,50.22607144579029,49.579859153410084,48.93349637498137,48.22426845590438,47.60304957772575,46.91480775970422,46.22397869221976,45.51690151690868,44.85830852410278,44.185000139018285,43.527967652140944,42.86849391175027,42.21561268508183,41.552077287000216,40.891432842022226,40.23080556965408,39.58048148759554,38.929283151007624,38.289341578787194,37.658585651671345,37.03730953767022,36.419375598453286,35.76621396192308,35.20519203291707,34.609363162515486,34.03428098912343,33.46264580397322,32.92491124651265,32.37974205949013,31.83773464370506,31.29727662809623,30.759045106729424,30.22533516761788,29.698260517103275,29.181806604424793,28.6658456034584,28.158906987820096,27.65879805685888,27.164682719785585,26.67387818422805,26.18784715150065,25.693051420224208,25.25538105226279,24.80973052995811,24.36856167131083,23.942272547280833,23.52565675610258,23.12089572252099,22.712552115807124,22.308603684282115,21.897172885218186,21.48761136551554,21.07053254998777,20.652576823484136,20.231314845570854,19.80632759930332,19.378434593448613,18.95019114721698,18.51716982561186,18.100720601381422,17.67010854414496,17.28903696135505,16.90788013521637,16.54832141559638,16.210164305942065,15.896984283373813,15.61306648498199,15.362942761657168,15.145565109114571,14.958145857839035,14.798289982825612,14.667922900329405,14.561341153667785,14.478781491691839,14.415534808879091,14.361059898386172,14.324209165815338,14.289658624634376,14.257471379634055,14.224682904153052,14.195298503675653,14.165538868235728,14.136815130082399,14.107131719033058,14.076547345166388,14.04548715338181,14.015017292999932,13.987472784688588,13.96316290099329,13.942663906895499,13.92642906575098,13.914720001629293,13.905576020424695,13.89751018303901,13.887239224167953,13.874652316996823,13.85728765863608,13.836224959339312,13.813801859460458,13.793796625217036,13.777552228622422,13.767757147667059,13.769239107040136,13.787966554516705,13.823031966712618,13.869522376234537,13.92568908994671,13.997738845350057,14.096108474913356,14.23082775859589,14.401252976058483,14.590042469713111,14.781080517475981,14.956282705586618,15.095521598191215,15.236074029149052,15.390698339102626,15.57866404502983,15.78930238789281,16.0227722950279,16.26882125322746,16.51535688505298,16.764933036831817,17.0247519570242,17.29937151985624,17.58857638304298,17.891202649193602,18.20281236278608,18.53685803159224,18.887980127969037,19.278616339550773,19.667045503502383,20.10866075944141,20.53114259724268,20.993953495568732,21.474054324288,21.972887314438573,22.483457324040796,23.016064892924945,23.548789858203403,24.10459734042424,24.672202973992967,25.256293101428202,25.85592664711586,26.466872050782325,27.09764491223674,27.733226051559452,28.43303765909112,29.060941094227015,29.738983974957893,30.427371854590653,31.168818674551403,31.87174082532842,32.60684118778903,33.347020446274016,34.100385936124724,34.86525915729462,35.631723641948035,36.40932357810638,37.18027954302145,37.97133743951963,38.76053070156169,39.56737797327301,40.370885176184366,41.20397219848532,42.03702932264632,42.934440702025114,43.73379993636961,44.58516308944695,45.435203057898605,46.29900613190137,47.120066870746975,47.96161338319163,48.797760365461286,49.62528057921395,50.466180761577355,51.29335748892636,52.12606118572704,52.95812851831203,53.784829215825056,54.605472161950715,55.41622800466801,56.21509007563657,57.00540359461385,57.772653085937314,58.57733048935336,59.28384298807515,60.04164024744844,60.78266837263726,61.56180883250869,62.301759507034994,63.07187669288036,63.831247008042766,64.59784414335113,65.35079674467659,66.11162961304566,66.83686060739804,67.56065305480361,68.28005486518008,68.99549125101255,69.71413244699413,70.42233511012219,71.12865451432255,71.8431639989979,72.57668104919603,73.22281618840532,73.88928176653441,74.5436841925172,75.17347669619424,75.78634731403994,76.39296090923955,76.99540806325989,77.57692207235736,78.16383159539872,78.7406337260408,79.31690404522492,79.88754290728191,80.47855668898737,81.07122030691278,81.69998780548393,82.33654985932452,83.00931536431266,83.69916519283693,84.43932671125029,85.13527808756731,85.88218630918068,86.63052193337857,87.41072093250924,88.18853671280469,88.98096186880453,89.77313473897566,90.57028628060908,91.34341198238603,92.0960736531057,92.81068053713678,93.47041709691025,94.05638774385515,94.5704733611244,95.01253778200478,95.28205358111165,95.47309240407584,95.552817105475,95.53842121005177,95.44312422827986,95.28647362310069,95.0939942839825,94.89549751480057,94.70462841326875,94.53808226457451,94.40421624458467,94.3174806792665,94.26998283964761,94.26120987539532,94.29042924219242,94.36190211077937,94.47248195905675,94.6199954445165,94.81495027610046,95.01785613215702,95.25615961100226,95.5112689304971,95.76782675703602,95.99975595955003,96.21180411594065,96.38454837702537,96.50877054073467,96.57748628400422,96.58846019065068,96.53996609581826,96.43180166787997,96.26711245646182,96.0495879578267,95.78812805734898,95.47991277887407,95.13659090852394,94.763722712276,94.33974313036744,93.94203647609156,93.50909757205692,93.06067259660001,92.60405471432661,92.1553349970667,91.70317445797832,91.2458257287076,90.78830057198002,90.32841407634949,89.86227076364665,89.38415282312596,88.88150615027898,88.3590205761362,87.79999945042,87.19870428288677,86.5467772666684,85.84558665948184,85.08729486784462,84.24483950264097,83.42931700817441,82.5378355451417,81.60915618909918,80.65014159529656,79.6991002126335,78.763482048838,77.85842414655897,76.98412315388538,76.15765500211593,75.36699736695086,74.59695178291015,73.84147020034439,73.0729587497186,72.30338178753217,71.53507568369272,70.80124324427368,70.12366567320595,69.53112242838768,68.96946412115817,68.49278647553123,67.99247215399838,67.49526863356878,66.99146088040447,66.48291672966846,65.94783670093778,65.39377635478859,64.8038436375687,64.20378635612927,63.57725678267964,62.94887512871331,62.32624031014428,61.726934134406875,61.149905485086656,60.59344788725232,60.04041215836452,59.485130852692855,58.91108648002202,58.291488826053936,57.714414908500466,57.09502443534253,56.46899040335074,55.835420479911924,55.19401660082403,54.55597580645858,53.90643437873657,53.26653145032081,52.602520053515505,51.925253740418434,51.24113306266848,50.55316374395464,49.863980165245614,49.17983523602701,48.49850490929601,47.82321231451931,47.14034085388218,46.454697271149804,45.727928653863216,45.0709970734169,44.362357405264746,43.65514701360968,42.9375799482299,42.23100516191548,41.52689814645511,40.83455346102396,40.15558069367566,39.493538183008184,38.834693084006126,38.18822078341084,37.55166678413308,36.910217084625806,36.27478594449484,35.58925820536546,35.00757036340134,34.38450180230713,33.761092100574565,33.124947682060345,32.54948355009342,31.965586924278625,31.391459232890913,30.842569146417148,30.30520977451197,29.77305704717548,29.241733700127973,28.730639877738632,28.220037682442044,27.715495062700743,27.20838003157514,26.714349783334605,26.215231815339944,25.726115117584506,25.18964816076105,24.73945404896754,24.237815997278368,23.74339550524194,23.22231555602499,22.750518298490817,22.270230164734063,21.80011880449287,21.33015672536521,20.86788197688975,20.412676996452554,19.95832768650267,19.508251214574486,19.06196197786702,18.620480348973672,18.18454282930041,17.76328907896203,17.361816457104492,16.97855331014934,16.605914012015614,16.308880056993512,16.030332749782346,15.792252719813588,15.593179203351218,15.443637866227869,15.329255944910663,15.25020162674861,15.202149241325122,15.183269496584444,15.190922307053834,15.221305418521576,15.26849887418726,15.329490999473439,15.39885025325032,15.475051441261584,15.550337582414262,15.62415448418726,15.690070088573233,15.749116518177912,15.787839838876298,15.81592499317091,15.830809413922157,15.834159963486428,15.831228238694854,15.825995175077388,15.820056876485953,15.81434269322689,15.808253531876597,15.79996017499982,15.78759476102989,15.769794200365274,15.744746051394673,15.71209526772043,15.672739996223346,15.626979744514665,15.576357146858374,15.521730658145966,15.463412842466031,15.412711484441568,15.365486219387865,15.324048080183085,15.287611188054473,15.25546561041987,15.23112224483371,15.22008600143722,15.2274579333699,15.25963115448731,15.324024255869041,15.425745766563882,15.5717764695974,15.750775759437955,15.945325537062564,16.142734798830034,16.315893343164053,16.478867168911954,16.634434799159287,16.805678378958003,16.97835806728452,17.18831128229674,17.42359398168051,17.672877201481455,17.925541364062443,18.177363419185006,18.431844958164273,18.68438014451687,18.948445231491416,19.225628196047822,19.523590933215836,19.82811587078668,20.154710057269273,20.48940744536147,20.87777479867522,21.217229445585954,21.60461067750641,21.994946450369916,22.42282730012825,22.827064795475877,23.263822746930533,23.715159854536363,24.18412310731947,24.66661482924859,25.160767927800993,25.66563643896111,26.176312623730794,26.70922666059274,27.245586658467555,27.7930957084218,28.352508587902523,28.93370765331666,29.52684565522898,30.17863888422409,30.753912879388185,31.395602429797236,32.048069647903816,32.73492386877117,33.390133606778036,34.084450321928585,34.78860469117102,35.48986092799358,36.211033437533885,36.93321613730932,37.66369218974311,38.38973239283639,39.11981600200483,39.85711355103849,40.605657284204,41.339821525520385,42.08876824560755,42.831339902096765,43.639599135033585,44.33870961869992,45.106451717549604,45.87518042506417,46.671211146806144,47.41951455096591,48.1956316501467,48.97124203714311,49.75178787338133,50.518601191278016,51.28862685966727,52.04881592720197,52.79965818391611,53.548793096601436,54.295456421334876,55.027541772215734,55.76132669234291,56.48201789878241,57.210858822121274,57.96447184047496,58.63037090108814,59.33930833040752,60.04580246635206,60.75139192852497,61.42046064579192,62.09961336287398,62.778322476175916,63.45208507281204,64.11741727078986,64.78135740527706,65.44343833708061,66.0923967426595,66.73838096367498,67.37731655894697,68.00696282387848,68.63103935893231,69.2451632389045,69.84177975815832,70.47555078947525,71.02924769341399,71.6022264230415,72.17000523234734,72.73646315173248,73.2701693652603,73.8080056933256,74.34169160056274,74.87651453961165,75.42506198310055,75.97645905170829,76.53940238085404,77.11142753191272,77.6739885851092,78.2322172305843,78.78607162721438,79.34630981074925,79.90740684270727,80.47013018009497,81.0808562260723,81.62743651732389,82.21648581029248,82.80902677185657,83.41182177605586,84.01808833622493,84.62657948648636,85.2361823194304,85.84221522838607,86.45133602940989,87.06281917977749,87.6698363205818,88.27621292170804,88.89164425040573,89.50524174161986,90.11985517298982,90.73024486575281,91.34402303596755,91.94649222390511,92.5620113248966,93.11029143870766,93.66173564633564,94.17495152658093,94.6469565154541,95.06967624521644,95.43398675892563,95.73151145096922,95.95210046825643,96.09923537080068,96.17297526828423,96.17537580670667,96.11543059696027,96.00355332717386,95.85606705425383,95.67543924825223,95.5051308397696,95.31780282850853,95.14116801982635,94.97629278262282,94.84273706041263,94.7266874163152,94.63760006754435,94.57517948931685,94.53582299500185,94.5156345071711,94.51279087373074,94.5239094974268,94.54412438044778,94.56896597254813,94.5918569442236,94.60295084948754,94.59913627549128,94.57203486289755,94.50898071512503,94.41838016914996,94.28109815323798,94.09692712469021,93.86107099375971,93.59060804198124,93.27121794359698,92.90389723641304,92.50116960453393,92.05819930062061,91.58078150541016,91.05689297567027,90.50925298191655,89.9159280403087,89.29145691973211,88.62667346415418,87.94654642704923,87.23141534044815,86.4941611482449,85.6702693176207,84.93000372320824,84.10323305590458,83.26169176986942,82.36835081707937,81.5067862589864,80.60356440733189,79.70992161887195,78.84157866713758,77.98934697827167,77.18196400556185,76.42991135190586,75.72393914618799,75.06591693924176,74.44636137416154,73.8542956717407,73.26501410637323,72.66018254210469,72.02595574763362,71.3605856062516,70.75893892383228,70.13925028896767,69.55112482385209,68.98238346306904,68.44091405172779,67.89142317407438,67.34591978500616,66.79848534616606,66.23190193737994,65.65458742383012,65.04322724106592,64.42030944960409,63.78584218430298,63.166599388269304,62.55091459544288,61.98673607834425,61.44020054267995,60.903661965804154,60.322255352024946,59.78401372069999,59.18800135032349,58.58710762048919,57.97283558631432,57.37708683500476,56.77635745225747,56.173676859506706,55.559602400583,54.945899227064075,54.31798391737891,53.688120855221655,53.057774557853165,52.41333636493899,51.76924215462173,51.06772170288868,50.464362495565254,49.79938233404742,49.113397998670536,48.37805257657102,47.678806248547545,46.935451573783986,46.1666125081832,45.39135977405335,44.6233000139738,43.87414997322127,43.131849439178666,42.40548323564282,41.687784379264464,40.981802830471935,40.27624608417503,39.58872495053466,38.91111024103365,38.24152244242247,37.52894541036975,36.92538618698212,36.26958061789761,35.62452622360496,34.948799429553894,34.31445697145415,33.6553133008593,33.00711084170909,32.3558831683401,31.72217010691165,31.095393221878528,30.49564788636121,29.898842294985283,29.31676338462271,28.743355974708326,28.174569069075805,27.606083758161773,27.040806575284495,26.480399589749734,25.887082280307293,25.375565231815365,24.838511839938068,24.315445772699135,23.794799561349027,23.304550830511534,22.802741960517285,22.31835999421361,21.8322170188766,21.35304426365876,20.873098381468573,20.400096901757877,19.924387455406322,19.452518628826205,18.98391085125054,18.533046626089142,18.083514472814162,17.65765473313343,17.253750002228763,16.85791129260607,16.52723300870651,16.208493772513446,15.919662440590589,15.662706856514442,15.44084882465605,15.24499619034261,15.078243492777277,14.944357127195529,14.833121968106525,14.748754917160646,14.687149091115241,14.64622706143575,14.621717985215202,14.61066856821026,14.609461394839606,14.614745678253467,14.623435013751433,14.632377836187887,14.639147614809504,14.641713147823767,14.640997042466372,14.636356630365768,14.628099951971302,14.617797815725293,14.604961959013353,14.591128318604806,14.577243358221734,14.5630511266081,14.548289139898849,14.533313976540418,14.517589470945275,14.505929459810552,14.49853689520024,14.499946946144862,14.501853127231398,14.512522974146611,14.531880350161522,14.575493620262254,14.616224592542364,14.670160164069154,14.736213906543782,14.810886072141225,14.891799955950477,14.976099949349326,15.06343372773948,15.147327905468407,15.235519250141547,15.33429679644232,15.445110094556153,15.564425727663176,15.695143992626233,15.832596914334365,15.989627621022095,16.127770654512545,16.289791120110994,16.462548782353863,16.65418162296059,16.846166913062717,17.06193790575548,17.289798199793957,17.53707099469112,17.796177135696087,18.074353054277,18.371882388371297,18.689845705645805,19.030836086653544,19.388198664574343,19.75965097334069,20.15176053676665,20.55250316978779,20.971932767178803,21.431531929910324,21.856915917378686,22.322775898245588,22.80405081252801,23.306460630687138,23.809842821160846,24.330811197948965,24.861520789581814,25.39830878081435,25.951007834778558,26.506435965733704,27.078141154912508,27.653675209719104,28.247433844514532,28.848625796215003,29.458691794974733,30.077263025356014,30.70228783262674,31.3301021455432,32.00914042556317,32.62110553820033,33.28722261710097,33.962002689820004,34.66301985793956,35.3623429777909,36.08802036529089,36.817670591727655,37.56473034690798,38.30632017130044,39.05110306592421,39.79648551635574,40.53177876230448,41.265396261585444,41.99660658169139,42.74024771578511,43.48483111782015,44.241538517956975,45.00721860034041,45.80667219068034,46.54247837587496,47.31640326325542,48.08970948979389,48.86551647122865,49.633439029333566,50.394018252316904,51.15668073509688,51.92209748673579,52.68097957374726,53.43796404653276,54.19052350279546,54.93568997472972,55.68565662640202,56.427905620620606,57.17313551853498,57.90771333595981,58.64457959078112,59.38153474633016,60.135443472387834,60.82779418115747,61.54795060436992,62.26506624574707,62.98105881750126,63.68685559537212,64.39530458774908,65.1059812617205,65.80322320191374,66.5013253011554,67.1802889582629,67.87169482655034,68.5445550559831,69.2244415034288,69.89150024401037,70.6176654057035,71.22328843846368,71.88543480990172,72.53472723836033,73.21700956508583,73.83737164031893,74.48078859549878,75.11831603466452,75.75910274566513,76.38800987940073,77.00838335927953,77.61876774649002,78.2165374215384,78.80889075128479,79.39785235908872,79.98037476007568,80.56157886016406,81.14346534151902,81.74296368752981,82.38777993796637,82.94412631952889,83.56819078969639,84.20874808604847,84.86787577214369,85.50718023046467,86.17477485569246,86.86196417680733,87.55126337615238,88.25797214885641,88.96227435901656,89.6880499220491,90.39183700914835,91.0940521519424,91.77266323447405,92.43378704009646,93.03210319540757,93.58431447157969,94.05857026221696,94.48707481466928,94.75684605872846,94.97002040994172,95.09010477178488,95.13253000932015,95.10203872088562,95.02157429285033,94.9128137329915,94.79810938289384,94.6882721667798,94.5936496487579,94.52342173565782,94.4858430814154,94.47931388068305,94.50531250468195,94.56546251251334,94.66269585033379,94.79319690367966,94.95638423183698,95.15820932475509,95.35833729368966,95.59167181049052,95.83844842912102,96.0939946935088,96.33323988265637,96.56642009198602,96.77811657611939,96.95330035569158,97.08372737763162,97.1620924135972,97.18250770631568,97.13859524202836,97.03211604167633,96.8698037379896,96.6506867173699,96.39364033271661,96.10441150389482,95.78992533802595,95.43450965835355,95.11055681288981,94.76058222031486,94.40801241744117,94.03462692123418,93.66845489427755,93.28759835442216,92.89532567446376,92.47932557221131,92.03327595731024,91.561799849419,91.05309827979177,90.51171111387767,89.93956575537572,89.32754054244795,88.67506186034525,87.9705560609909,87.22001414566463,86.41969088495705,85.51461948005219,84.62983551383617,83.65939641701964,82.64996931101483,81.61985244864019,80.5581987434371,79.52075176474703,78.52516268671381,77.6342369688947,76.82019463611879,76.10917175546831,75.46645536825433,74.8808538507124,74.31531294395505,73.73191150298975,73.01559223709654,72.39740997577131,71.72580080104406,71.09684699116474,70.47217362047262,69.9228030390083,69.34648768025401,68.74711802943824,68.10222150838675,67.42579445741924,66.75200717501988,66.10703646036383,65.4962169411306,64.92185390175878,64.36918569383762,63.82122699702138,63.267428066338134,62.68921399104012,62.09673562323646,61.44201441608915,60.86720746654732,60.22387432291294,59.583860849832256,58.91274548726179,58.27898961259855,57.61972869238529,56.965755504733366,56.310083788380865,55.63722495397898,54.95758729788323,54.26197890622889,53.565878176131854,52.86380719889394,52.15083053357559,51.442876373027985,50.74030134177858,50.028303581645986,49.299861946500705,48.508148103383526,47.81769400596385,47.04714522328511,46.27547300171811,45.466712241408295,44.70588666954043,43.92678349744761,43.15320945931067,42.38552948701178,41.62261014688411,40.88010187357085,40.13684719072444,39.418138986213016,38.70444567957534,37.99744302591892,37.29267220402049,36.60573074017767,35.922341966397994,35.253181606834765,34.54397241410117,33.94580114642585,33.30825123308293,32.69141337803068,32.06185629955274,31.46765291638878,30.858559937551153,30.25518520574761,29.651505046075485,29.051390072738243,28.439510082137755,27.842011556212032,27.25029950507151,26.669910437239917,26.103012070672982,25.562062405113448,25.035779472463837,24.524720490577135,24.011704880684174,23.48684555761959,23.011435901546992,22.52690308547321,22.055874386750787,21.59350694900597,21.146239657482273,20.70404127644836,20.267418418390996,19.8348247965446,19.404799151169517,18.99228063081325,18.590695328778633,18.21825718550559,17.86880961716663,17.54956783697723,17.254645461229366,16.997418101722456,16.771155606894364,16.574173879486636,16.397694080248506,16.269474269118064,16.160494397950615,16.080783658504444,16.026980855900167,15.996508948498883,15.98072111359943,15.97624704600747,15.975532123547184,15.97768318827246,15.979068809292414,15.977414899524925,15.970327081579985,15.960479689754022,15.94886013235101,15.936415088772188,15.923381106720983,15.911373504193485,15.901387657299422,15.892391175765573,15.88254561399567,15.87111293957673,15.857716561251523,15.843812717880748,15.831702377851572,15.826429825232267,15.834281655883846,15.857692860455545,15.897262263899242,15.9526487517521,16.022693422252022,16.10368651060276,16.1885837475584,16.271557596800655,16.356795992312293,16.42769499697051,16.5130700103718,16.609374712034576,16.724475627750632,16.844264902712403,16.984199558017004,17.13726954276392,17.293322542735023,17.455569583255702,17.62600782283519,17.80520487139856,18.001184844154412,18.20857367594283,18.42952121248918,18.665965948481304,18.920517837164088,19.191370198042456,19.47847062718603,19.819113838753925,20.125003598626602,20.481584255643607,20.85568708826288,21.26773896937942,21.662367716727758,22.085118644853548,22.517643766482156,22.969896751560302,23.431589697489947,23.910717112178983,24.408069517858998,24.9199389357647,25.443021066308823,25.988450482466238,26.53663464555964,27.097138793694516,27.677018854443368,28.2619122068801,28.902070872922497,29.47399370774071,30.10508405779812,30.742171009690832,31.40675116325086,32.05940591545507,32.743883250670166,33.4447876942627,34.16478153108368,34.899641655504645,35.64639423850596,36.40692353618489,37.16068556555053,37.93524488942834,38.69812051345923,39.47034784045213,40.22989390737098,41.00654809816651,41.78200039971038,42.612702553604464,43.341697921723146,44.13879032984716,44.92388075410836,45.738064901342696,46.501150861129645,47.30056095574332,48.085314639241865,48.87775888297881,49.65455176273326,50.44335235511521,51.227015773058426,52.00840819072134,52.796107519528775,53.594301013756414,54.377912916894566,55.15934432238181,55.945949580129344,56.722196799631156,57.53461782772178,58.24165089126741,58.98851806272741,59.72962212911003,60.46882796361976,61.17336792835496,61.885420910710316,62.59756620650501,63.30889067401919,64.03244898577817,64.75133723688938,65.48562651715955,66.20457469923579,66.91878993163755,67.62317393280213,68.31562154284684,68.97727063690304,69.62595770951701,70.24715250403618,70.89943940235723,71.48448952828294,72.10954181907215,72.75330596514634,73.42317353501858,74.07964310222731,74.75590846826758,75.41725597804168,76.07209326390894,76.69461440875001,77.29691948780041,77.8689301113311,78.42371523550261,78.97212492852093,79.52728834094474,80.09150488290821,80.6767264712411,81.27206350531144,81.8745204376016,82.52080190550359,83.11189096571263,83.7417255160957,84.36761317998797,85.00662042456462,85.64175686786751,86.28347696752874,86.92748620896924,87.57245004123823,88.21490447865591,88.85208171198917,89.48535366405733,90.10295834881202,90.71650231636859,91.30927524293112,91.94313722967493,92.45060030533062,92.99947565956589,93.50270854226602,93.99396859291319,94.38896346176026,94.75423704015421,95.04283410471173,95.25389392463538,95.38098406693801,95.42824392451547,95.39801005295415,95.30041219906536,95.147044552385,94.95023950003797,94.72966938280345,94.49989617946278,94.27501902314624,94.0657053499559,93.87011336826299,93.72625361809654,93.60322925958204,93.5086534216201,93.44214910054629,93.4017336284519,93.37768397300312,93.36741546455637,93.36661027476605,93.37103867229486,93.37418958338758,93.36970761019032,93.34949308947317,93.30878259191716,93.24227929959741,93.14454885763735,93.01216544380638,92.84232981361149,92.62930691204141,92.36127373946623,92.08992400126994,91.7563586603174,91.3776675212674,90.9587014579769,90.52318322317792,90.04118352852905,89.53159338879672,88.9962249568547,88.44317070339002,87.86656276064762,87.26153634776723,86.64126823105568,85.99021732972167,85.32175577865004,84.62338812583266,83.89824495013626,83.13549343671622,82.36133296775124,81.50674156266533,80.74867961480919,79.91807767946645,79.10519966943309,78.28514560722734,77.55673634057021,76.85064700812902,76.22697241827396,75.65973936235012,75.12837375678164,74.60852892003973,74.07523050632183,73.50719572810013,72.87382852342864,72.178122720579,71.45109398113716,70.70466204581442,70.00040342881157,69.33535384188787,68.68810891195021,68.12260443550552,67.53092243883876,66.9324436602575,66.33755503601685,65.75818340613662,65.1598539040961,64.55801152277157,63.98185504207402,63.40885424545638,62.8545991154934,62.298080182207876,61.761012274358116,61.22317069468441,60.67172879579958,60.11369704538617,59.54552442694264,58.95506996446679,58.35905454003757,57.70859518940852,57.1436399775635,56.521154863605815,55.8913006918881,55.23759919430279,54.596941903820216,53.934203936961524,53.26334275050687,52.58759506052965,51.913462930394765,51.22939961074357,50.544942967005454,49.84888272689638,49.14860126917537,48.42516756566345,47.69560712461906,46.96175573503414,46.22828066088804,45.4838973601273,44.698079641112706,44.009236879420676,43.2679533967069,42.540783745880574,41.79799128235212,41.10124821341422,40.39873043255828,39.706345217592855,39.02279506946473,38.34994383321048,37.68988585492507,37.021980361546326,36.35862355582087,35.693351713860025,35.021745473450906,34.34927054369367,33.69587936119915,33.04983286793124,32.43067987415412,31.78789479669459,31.24092218725696,30.65893241735813,30.089470210180387,29.504273266570557,28.943879337712563,28.369877479964547,27.792317977800174,27.215040653603292,26.638267667842765,26.067279373494156,25.51919638250639,24.990149521714372,24.482993222541097,23.993859629691254,23.51155589811232,23.03599919502011,22.575178578061095,22.121647414563746,21.66547078488078,21.250578515044037,20.827699508440933,20.41113665650829,19.996460391369602,19.595022080336467,19.20154341083418,18.821572560795687,18.462027961790643,18.120991171357353,17.806317795452287,17.518519710306627,17.254538006608303,17.01490513148087,16.80186173988837,16.61479366371032,16.450534357601743,16.30825404290854,16.186081325539458,16.081723269567444,16.001965073606176,15.93461364221725,15.880405147056756,15.834444438991424,15.79705907866568,15.76302072265999,15.73079663063414,15.696278702060091,15.660121635771931,15.622341145443416,15.582138554208871,15.540882072080377,15.499160332985275,15.45955681210166,15.421737589541888,15.386968181004791,15.354076691163547,15.32440067939618,15.294041027817517,15.267435740864416,15.245212360160815,15.228352959183182,15.214899743924173,15.203648725770575,15.20033488433501,15.213923516065961,15.256721171428165,15.330613854177619,15.434367741636665,15.555641860782757,15.687531459169945,15.820202295470224,15.942701741716634,16.05794964119202,16.175508719135006,16.29843862549116,16.43483169611571,16.5872394481335,16.733767101033234,16.88902394918525,17.048666043512885,17.211457315786408,17.388990086673548,17.577899009693773,17.788241509604557,18.015318702838453,18.256750993328207,18.51232729076167,18.790695181908834,19.080817050245273,19.397759512163997,19.723767660443947,20.105456530325068,20.437721566779143,20.822576920316035,21.21591914936852,21.640343011804514,22.04013713704872,22.477647622563516,22.929030176531594,23.40131977829327,23.8922786258367,24.401305093673685,24.92720765272927,25.46621241363206,26.024887574373075,26.59055215762857,27.16524769840792,27.74928493016981,28.337742676756413,28.94522878630995,29.59762156659366,30.17889919602424,30.815324958257694,31.47866778198428,32.168481253249354,32.83573843842993,33.53059949943707,34.24710238092638,34.954537396521545,35.67602801112546,36.40586614347304,37.139449458010624,37.86903838484747,38.6083933686029,39.34980627035727,40.111817820534135,40.865560149140855,41.64210226682686,42.4180974833338,43.262470035281424,44.0060162117011,44.79927456006744,45.5985373073126,46.42398053199326,47.185739163312796,47.98474456415721,48.76961916041339,49.545802915930054,50.32622077200285,51.09320662940323,51.861098651180534,52.62765934333575,53.39977843183675,54.169742873888985,54.93743470431801,55.711135856877625,56.486955300804716,57.248757049713,58.05564508026746,58.77295262429163,59.52514027268218,60.26777886764914,61.026154913261564,61.7623639243723,62.50658377448741,63.26449920770344,64.01439232315754,64.76967207303167,65.52288881091225,66.27393438837035,66.99921997972915,67.72095672912181,68.42991350669436,69.12681839047285,69.81028949912651,70.48994723697805,71.17050884877442,71.89753642779596,72.56144561467825,73.26288452450825,73.95578853484753,74.65516558004948,75.31429634996546,75.96261539780386,76.57823187348126,77.17387316596088,77.7497349697069,78.31392634279284,78.88919789479044,79.4742072498677,80.08314049357459,80.70841893977095,81.3628453761306,82.04219422822402,82.74594175712005,83.45879180084215,84.23301582100493,84.94008324912039,85.70101309659029,86.46653993838162,87.25681529219074,88.02105266930708,88.79643912125735,89.561980088522,90.31488869251592,91.03904187703303,91.73336407852905,92.37157855324651,92.95916274807166,93.48309270976813,93.92266694593307,94.26929138890354,94.51523724654841,94.66000994300529,94.70647438715775,94.66837842836424,94.55882993924024,94.3957807617851,94.20293091307379,94.01071963491887,93.82886161161919,93.67215019548992,93.54863047653728,93.4705544539477,93.42945676449744,93.42667508929941,93.46267342660236,93.53978216855114,93.65535473381574,93.80635795663326,94.00202078338316,94.18963887722336,94.40856379379346,94.62881379196139,94.84586655580794,95.0260846150349,95.18220586686724,95.29497986507053,95.35846595418334,95.36472581038159,95.31215365076415,95.2017378222372,95.03332073996975,94.80987157658235,94.53972923936452,94.22546578885927,93.87114418168497,93.48429072357662,93.07384588583137,92.60624810914136,92.19189897769607,91.73061852080777,91.25427771812093,90.75126747282398,90.26487121673857,89.748414180037,89.21196981741957,88.6480445670968,88.05435806544264,87.43053045337003,86.76175505876559,86.05421411061003,85.31082346938109,84.52125501296874,83.68248008297634,82.82725525773486,81.95158125389418,81.08012129180977,80.13835970941408,79.32952078716248,78.45910805037607,77.61082831156212,76.76375545706419,75.95784959953819,75.14591634798741,74.39504729349521,73.71642629637674,73.15536649702621,72.7231543646914,72.37646524651613,72.07415569847335,71.75811357295285,71.37671441960653,70.92244177568018,70.39710805966574,69.81598298105739,69.2034890399358,68.5354441096074,67.93641718031283,67.31828002581577,66.70490203685242,66.08573388485325,65.49387626816832,64.90854352914697,64.330147339851,63.77899829590532,63.229501863220705,62.67942623384596,62.11913436476699,61.54005752342406,60.949115986125996,60.35366506814673,59.73872947796394,59.13023926986253,58.52572647023847,57.912409114409265,57.24583226194781,56.640145942012914,56.00385298379504,55.378289119375594,54.7504623462681,54.13971998007636,53.51204082149322,52.88064880994306,52.22442507548165,51.56183513720698,50.89004970313721,50.207244388263746,49.50972949009491,48.80780822897936,48.093274801385775,47.37899802028051,46.67918239444397,45.98048174725534,45.2916704566045,44.588954786905504,43.944363990017145,43.28529879430414,42.621171071404355,41.96072525366912,41.30082996525784,40.63610901755695,39.973741218187385,39.315704182209494,38.65939219319865,37.99745575064621,37.34282901659626,36.69231453849727,36.05028931099812,35.41538881249246,34.74506152603647,34.18558539132102,33.577178906234785,32.979949063883446,32.367549846634304,31.806312951765726,31.23423113409326,30.660441063304425,30.097057908725397,29.531918401393746,28.978300203310088,28.436433733369096,27.899889006814156,27.370439108809837,26.86326871316952,26.357480247612994,25.875625298958493,25.400763941598967,24.93776374103809,24.437562826118867,24.0271649561648,23.58020557310946,23.14383383201596,22.682894588470354,22.258498567755893,21.819143995693537,21.391640599664054,20.95747650824788,20.538267444195377,20.11464123456881,19.705266806670814,19.301270081937098,18.91038650221672,18.534268504765205,18.18017791700951,17.841851309220303,17.522288344041634,17.214104389286508,16.90844910758298,16.65615796221333,16.407293683378057,16.176335606115146,15.967754447246515,15.795195060649265,15.636888127250073,15.502921339468365,15.395471159180342,15.310494345347216,15.245713045900093,15.19909137185424,15.168673228539674,15.149997499634148,15.14028927241227,15.135923302836522,15.133033772098935,15.130764735115042,15.126953725645132,15.11743117234462,15.104384013404333,15.087774337437429,15.068410879406546,15.044908272416244,15.016935645947092,14.98056808394985,14.936597298259887,14.884763599453795,14.829118439715478,14.77121748663586,14.715752016188242,14.667414715477415,14.630857575808129,14.609478982891188,14.606364254965357,14.619801084582608,14.6524733463455,14.707753729104333,14.799394513466588,14.908003198322605,15.043933662110028,15.195659710193002,15.35122490803945,15.499580519678036,15.637348922096784,15.763588491246038,15.880351437338062,16.000316276006274,16.12705524340243,16.27108712107609,16.432542919715047,16.61135354291309,16.79725621822453,16.990520140996928,17.18054373874006,17.376954868401633,17.578572492678695,17.80665368218146,18.0235135108915,18.267272941750253,18.51769490327809,18.785479489348145,19.053757874020267,19.342308299756983,19.644498360779405,19.972507249970157,20.314261426929356,20.66937278034358,21.035443711475576,21.420934451685685,21.82004170199522,22.24186739308741,22.67355301374705,23.12084084070896,23.57837682096097,24.03556585924787,24.514697673240093,24.977302798307903,25.460136668557404,25.960606078676268,26.474330582688548,27.0107204267742,27.555509074891212,28.11861732638062,28.691098607374556,29.27997033327324,29.87447990273165,30.483617467474904,31.09639738239944,31.71590586259888,32.34805739982848,33.035347980337015,33.64038940632595,34.30476625935745,34.987190190543174,35.70976950242241,36.40193495625846,37.12678195848299,37.85957727643503,38.59589986365756,39.3303044628372,40.06521834878796,40.79159291829965,41.5048254103826,42.23381166785597,42.952034654084095,43.67807058315898,44.40606825798639,45.15109034630325,45.901650747236914,46.72731676467433,47.42937528930681,48.215581611864586,48.99685237570663,49.799427864182874,50.558947731622794,51.343088895706536,52.11516651070611,52.890089120801804,53.65723375555181,54.429908078798825,55.19741665550358,55.94931184202655,56.69832572132426,57.44410832794817,58.173895302596705,58.894620712905706,59.61358224286147,60.33459761398641,61.0876730361104,61.73127041732171,62.42729477648273,63.115370294576415,63.82149021315958,64.47897434624238,65.164202095925,65.84276728158086,66.5139174300472,67.19165439020907,67.85933185421912,68.52178675087198,69.18430245046754,69.84343273974964,70.4978366451189,71.16711441852866,71.8248562374607,72.4955103632669,73.14739869507423,73.82871706713445,74.41292904657104,75.019969562882,75.6095975229107,76.20454775203207,76.75589751619371,77.31065098707592,77.85693495635661,78.4083926960893,78.95796350008624,79.52688754510558,80.1113965188389,80.71680640524237,81.34241233301407,81.98606811426922,82.64531972344047,83.3166587931244,83.98923182548832,84.67626930178623,85.39432139204361,86.02817099559319,86.71065867025828,87.38714518061832,88.07428555582082,88.73394647744033,89.3983206270233,90.06561916782147,90.71568631781679,91.3718128689239,92.00759179312274,92.63541014761547,93.22356097770123,93.80141063422519,94.34142518644089,94.8521716790184,95.29510039058259,95.68524607106866,95.99787487995118,96.24823453204876,96.38291230344787,96.44833778475069,96.43918727078432,96.36934528213817,96.25520664643544,96.10910437051587,95.94755266309033,95.78971903620496,95.64378493692479,95.51793293530396,95.4192721490372,95.35354455636414,95.3194418241898,95.31627882344532,95.34316437094729,95.39996776909652,95.48120968892704,95.5833696608286,95.70915496606838,95.834471162698,95.972645727283,96.1121543469855,96.24571710596518,96.36892837369251,96.47367325719583,96.56322331703481,96.63254129453277,96.68157281870944,96.71071118537715,96.72161665911601,96.71489447352677,96.69103082725796,96.65171370196417,96.59545662371401,96.52461409116358,96.43688170542433,96.33472895440143,96.20746578842866,96.07550454978765,95.91711734732914,95.7406147241869,95.5445279788284,95.32953740362935,95.09604559312774,94.84614147070808,94.57970822163118,94.29914165698808,94.00431259707857,93.69174320093269,93.37091171528724,93.03021839868649,92.68006859906502,92.27753065062218,91.92384238211211,91.5164973855841,91.08884125644018,90.61279397160217,90.14175739417335,89.62632912613918,89.07477880812513,88.49601692074077,87.89716688256254,87.2692749518351,86.62495804425875,85.95279396580186,85.268300273754,84.55527838485473,83.82682760117687,83.06164903693328,82.26803827125575,81.43051765501758,80.49107112944158,79.65007635122261,78.70133255766154,77.72008506106378,76.68308179611809,75.6926055582662,74.6824960739418,73.70114693852462,72.76401189871262,71.87943891946858,71.04800574493001,70.26452868750515,69.55780730507105,68.90395977824733,68.31280879308478,67.78970772906338,67.34528545433614,66.94347801524849,66.55456970922228,66.11134062952588,65.70232084722925,65.22080787530533,64.71116310716026,64.1444032114689,63.59397187432987,62.973213811236135,62.34045221439023,61.70190542836325,61.09117859541213,60.50108403239625,59.92776835049946,59.35215253113575,58.759513387358496,58.15707566112452,57.54446341090475,56.92117696696379,56.29258642845809,55.64888036606781,54.96969616478616,54.36052791146036,53.707091815702256,53.046568323172686,52.37303193549115,51.75036251799873,51.108493807370465,50.46237248255965,49.81010800575888,49.147508316273104,48.466349428116295,47.76277966374581,47.06164663875207,46.35295316275432,45.64842843563099,44.94065085916254,44.25158882101922,43.56668424508189,42.886077873413086,42.15593461183866,41.53372294145124,40.87397704601201,40.21833675936679,39.552086985059,38.93011808321054,38.30376505617741,37.693354422402514,37.08945591815338,36.49284320152464,35.89868910704439,35.31616308931298,34.72844476115054,34.14812170076193,33.56260022629945,32.97664219053222,32.38814436688252,31.806875297992175,31.234520766467508,30.630729510040883,30.10355816739477,29.56413732684054,29.022039627639764,28.490828326594674,27.968183013150462,27.44440610115395,26.91558932070688,26.386356696259714,25.857960690363086,25.343689786982257,24.834406869441583,24.34692267209812,23.87077350159146,23.406433795936803,22.944541936466752,22.49422840121903,22.044095249924013,21.59012323547446,21.101752660803164,20.674049871638374,20.213875536479783,19.76021509035116,19.29599967622636,18.852441658811,18.405626944915273,17.974194186059297,17.548696994892875,17.15085306936549,16.768882654927914,16.40530438523169,16.077810266974527,15.774060800531135,15.494853717272516,15.238935307075556,15.00378376459663,14.79574888118209,14.637234215603028,14.495449445164216,14.38908250186114,14.298395864882208,14.226303381241143,14.169996649768013,14.129680833643082,14.103460099654361,14.090027004516761,14.087002211695228,14.093408316362202,14.106596884198046,14.124550222452612,14.145223808378844,14.165546894647187,14.182717299351667,14.195625894856226,14.200931425850312,14.201359901623217,14.194935804498048,14.180223040908556,14.159748467126994,14.13270288823467,14.099783543412094,14.061673054602247,14.017494270927498,13.967708982957037,13.912183699241048,13.85538751217194,13.795066479060194,13.734404070469745,13.673463594536177,13.61606261216913,13.559900502736966,13.506076151754103,13.44892369217953,13.402925005464503,13.351824162422687,13.30265762671794,13.250502434749103,13.202693211060778,13.152084416386062,13.104789866035103,13.058076674517013,13.015275032051209,12.976755503084062,12.94453567679442,12.920235361721906,12.903000138775543,12.893254794531527,12.890453465902803,12.893498984991561,12.903562300209598,12.920948307543584,12.948082641772219,12.98534642583501,13.042791494828462,13.12293314839574,13.22370727442697,13.345334604286942,13.495914626830425,13.672592234697646,13.864458198124996,14.070749204795488,14.270684178049708,14.468689543762174,14.649991178004083,14.826017957042422,15.000992604825392,15.177074639565681,15.36063898952755,15.560863463246895,15.775621591259455,16.013220348447735,16.22352283090643,16.45328131614264,16.68426426663772,16.924836850454337,17.164247548544203,17.41678369246917,17.67584418979177,17.942789188118645,18.220603560379264,18.50840116642478,18.806614207382435,19.11559660993792,19.432344196295976,19.76160646109223,20.096068949902023,20.43654907321846,20.781649351204262,21.138218459570346,21.5150858642806,21.87718472916444,22.264056039124945,22.6716572136054,23.084340277266126,23.508468868758435,23.939309977155666,24.387550276726877,24.851397343773574,25.33002732382959,25.816946895478818,26.319816952424315,26.820458041369772,27.327925653413388,27.840072965096095,28.40139035008373,28.89219727339986,29.436047575740343,29.994243932734175,30.579962309883108,31.150235347124983,31.743612862690323,32.343467569640715,32.94565225660382,33.54993323983255,34.15693417615397,34.767709981956976,35.38839229665568,36.013277303672695,36.64705198210838,37.286364657542094,37.938792440097885,38.5965569760363,39.25794233397187,39.97076678244877,40.591237285678275,41.25974228707198,41.92969190699496,42.61990806017487,43.28667231833026,43.97150504173054,44.66166333390844,45.35684249270579,46.05316172960027,46.74922742763352,47.448017429588255,48.13335811709008,48.82884206652863,49.52056056242522,50.21635493748397,50.91391678063085,51.62435971123416,52.33132496778063,53.07737206728991,53.72969863165089,54.42771005510991,55.11022744265883,55.79155460796264,56.44615145380947,57.11156602746027,57.77060565758746,58.4253458327369,59.08294482707227,59.73828194748217,60.389370507468456,61.03212394727846,61.68047938464054,62.31186748094508,62.94502646545575,
