# Supplementary material for: Automatic and Real-Time Computation of the 30-Seconds Chair-Stand Test without Professional Supervision for Community-Dwelling Older Adults
Source: Sensors (Basel). 2020 Oct 14;20(20):5813. doi: 10.3390/s20205813 (PMC7650655; doi:10.3390/s20205813)
Supplement: Supplementary file 1 [file sensors-20-05813-s001.zip › supplementary-material/critical-scenario/accelerometer_9]

16.8417700203163,17.279046874812718,17.2526878987179,17.260005574885128,17.044685990073997,16.560005222684794,16.006564207282146,15.715364298594999,15.590265880020402,15.425936174924225,15.864467901188721,15.847685886875091,16.226455638634853,15.642279772109678,14.8997782964718,14.185648063144843,13.003774735245065,11.87028269174159,11.287227849539432,10.727684248309046,9.706659219997503,8.085671637231625,7.319052872117717,7.832832252789052,9.730250286365075,12.319415264307862,14.213509002058132,15.586313196633062,15.663088380797404,13.403473568512341,9.009956922096707,4.763657941865543,0.1301912923618998,-3.9035111440715173,-5.097448277387534,-4.226640503841671,-2.556145453025698,-0.9772307007865004,-0.12266435383447152,1.4846548055617643,2.993887059804002,3.900463689548468,3.304125998670313,2.5499930125599346,2.053594324372882,2.7684073844152106,3.5898729385666392,4.390290476977075,4.921351389269013,5.132525834066319,5.38495789288906,5.792770616104506,6.4588556722597295,8.265126849433777,10.980659994266011,14.58110899702891,18.361319316671263,21.31532267569746,23.300229813231223,24.820544430129996,26.27541871793538,27.38625712698786,28.212716404125985,28.256848936901886,28.11059667438889,27.925508042292233,27.548610134155265,27.69704614617667,29.963295066491106,32.38070170640447,33.83605133042318,34.957927948604635,35.80059577734428,37.3275953024479,38.49883871551852,39.36119754504006,41.09953972113841,41.98718909957997,43.400759913599614,44.496773138782686,45.707288725313624,46.97498715975961,48.0275908012309,48.546004703746675,49.22870241692404,50.44696151225827,51.91548480049369,53.05048536853121,53.90676385977937,54.48550356048948,54.14888746001918,53.149902686715684,52.59464046054128,52.08167926060621,51.64865716260086,51.69751253570055,51.24630973000342,51.07243586159821,51.41971548167044,51.79073497839734,51.3078771821179,52.40544456997302,53.02136818968839,53.63422479121349,54.10845396429734,55.827500802153125,57.65252418577219,59.16351515022942,60.76215986604613,61.9519336023552,63.11309358956333,64.03028027602983,64.85329510772473,65.13175637945365,65.86084897850407,65.16790802065049,65.21772879054288,65.51330804858954,65.71070235307646,65.92041869232521,66.31620390680538,66.63327262869076,67.25541894044723,67.97349703992803,68.01287158618807,67.80292453458627,67.02385393650404,66.33801711389513,66.30498415851886,66.21618189589228,65.29107383201494,65.42656034042177,66.22370908767274,66.8013960614899,67.04594301146047,66.63660930149823,66.78471316740682,65.9735271454387,65.4523584269808,65.09524926716755,65.68825777974381,67.05918091783175,68.74953012698705,69.35636215775062,67.44622942105389,67.1544808527491,67.54757153571762,68.26542694623909,68.86014866279669,71.18809543929044,71.49033559008572,71.56502112419835,72.12860528001654,72.39650669356068,71.6406247380088,71.15234168445322,71.75289850302939,73.92447145237139,76.48124906078142,77.8556860316919,79.22119556078358,79.99883250115445,81.62040949878437,82.2722286024207,82.516668231855,81.80089434589588,80.88060490538312,82.39717886123479,81.67731949897768,82.33318483170052,82.86026498550042,84.20722942833113,84.81622941427662,86.09148093212383,87.37026272988896,91.23202489137392,92.19265665054142,87.001484254137,81.46919871928263,85.94231637788995,91.81350762711273,84.28943715862479,93.15480820506544,83.52254596174564,87.36151058307901,78.50916415428522,84.6127998086794,82.2223693291964,78.42793515184691,78.550671700121,81.51840871463541,75.72539848605916,74.57406347006489,75.08272662963192,71.70725148904636,71.59577576705665,73.09218344196297,70.55994802278045,69.9852939428871,72.67207694882045,69.64008658264619,67.42390808731567,64.26714229874939,68.12304635849698,62.561866488229064,59.59836254141278,62.06836428637166,63.9912067976604,64.52942034238562,62.11974525143927,61.883814602042136,62.21769325768654,62.6181682470547,62.89004869898635,65.34274408718623,67.87732798978264,69.67357230501511,72.24054406286419,73.86322541713871,74.96508432964796,77.15572010478958,79.46777841417241,80.67489907987942,81.49045238753922,82.66884922753472,83.94408402135274,85.05941081415475,85.65252601620374,85.22713096681503,84.92522961951134,84.39850767876115,84.26750908449837,83.92752867273647,83.84162420489086,84.92522961951134,86.2154786983188,86.39558507580217,86.12528457031925,86.88413374292024,87.67690430400496,88.02908530356028,87.57075060120965,84.40291782810444,82.47196922134724,80.44675034189854,79.16426184326704,79.50851320436455,77.89758647370915,74.87600403658348,74.95138192173333,77.54173040581398,76.43684028142914,73.24972155004265,71.56505117707799,71.39604517043598,70.38214232109223,68.55225603515566,68.7878524937346,70.98147913916006,72.77656871543678,71.32758614690762,68.47189830533564,67.30796293282786,67.46056121536516,69.25841895496518,74.15976468268681,80.79806336112894,83.84811890035097,82.84687376399178,85.95549306836352,88.34651537474696,86.5136296635469,82.3006671233783,79.9491495115977,81.22497303417184,83.53145989348978,85.79271850087915,86.159550956605,82.35319995334943,75.22410134057206,71.56501975815613,73.59651629307132,78.90869376366419,81.991502020038,77.3255568874356,70.87568127319459,63.43490647568656,54.014280242644055,47.77630012173442,45.586125911855724,45.732614546639084,46.938989370928084,49.589422096919655,52.31391509674528,56.21419454965416,57.52025507002758,56.63583919926137,54.966655564866294,55.55185426878374,58.899973762815286,66.38862808133491,76.09945909267947,82.88965378807765,84.05049602275419,80.6253179973568,73.39073433070455,65.42952719276074,60.73875165559001,59.76777942415463,61.849352933860416,66.95095783692761,70.79230199455793,72.19298856519632,71.08791071192206,67.12799217666927,62.0628197793229,58.01709854799728,57.560968989191416,59.80502906332731,62.0858913343708,63.2903753081058,63.244282313387735,60.79164418611162,57.440628950893554,54.9569635352243,54.03301676215533,54.592168717186325,55.43746521105242,56.011818338940344,57.251641399387196,57.72917994190805,58.53448844252721,60.91322060802043,59.95166179504044,56.856734670445285,53.55691197727739,51.73140682500749,50.96024447099967,51.60339063500787,52.2358171395783,53.82978984329101,55.7056744809853,55.27289801362294,53.31349312876931,50.769395765294426,47.98923002976749,44.32942480452102,41.026425790219506,39.832617401410005,39.453210135560155,38.85792105714582,37.90270617086404,37.837254763667815,35.31873924456803,34.0661324150538,33.43808187235549,33.59811958121722,33.92820156213928,34.86219433849669,35.82828096633153,35.489772630270686,33.80339057812435,31.66807450545662,30.78412587943377,29.544988331894004,27.919725019803096,25.884168832427655,24.498555470260346,23.33001032267591,22.97944667965002,22.440477330788962,22.465180996923795,22.268261874045034,22.424125893107814,21.844431454977354,20.915127974090836,20.16420495042325,19.34768516855901,18.993205804703265,18.84815963570418,18.60594650015008,18.193480045363707,17.17587573026896,15.96097531812567,14.43042018195642,13.056889740465289,11.452368626185557,11.358580431572811,11.070232073348201,10.218255413716754,9.422229128380595,8.689791773870136,8.376782862553721,8.555543392929215,8.888375682419651,8.718283772606716,8.579098851426746,7.907125382511909,7.095277670050394,5.698791883104043,4.3094346733177415,4.2237292302295755,5.418952559514669,8.081977601575943,10.768109554988708,11.810888794554147,12.102810477026543,11.800780333834782,11.923201308935893,12.49308598856421,13.24051025494796,13.877561194364718,14.036243467926477,14.76043226417554,15.205963900584536,15.395521949570204,15.610940923756209,15.993599314065914,16.82141119989375,17.491013419549144,18.006815802945106,18.469701477310235,18.23009163664584,17.78967046977097,16.195813485078467,14.726808398705657,12.56536073717705,10.612605739758175,9.385503122234345,8.280170766997378,7.673636430280532,7.5148189528303755,7.562539848927045,7.8868766959415355,8.615689333137052,9.644449885818146,9.765705267331352,9.362788533453738,7.877737206622575,6.314899399405103,5.699511279502146,5.273888025732375,4.7271795528331495,4.1575792521045605,3.2375220850404305,2.4843879896398513,2.276271036961554,2.7780177493607323,3.508428898611816,4.664448329715374,6.115517131919292,7.154514139971585,8.230941213651093,9.090273391180848,9.540366300884786,10.11648052139412,10.605432975068693,10.975650719583063,11.532326037824157,12.230748736332343,12.717046368600592,13.24712919505389,12.845673195475577,11.93090607325908,11.356018317972461,11.332929318368357,12.030577272693225,13.543987751385004,14.436001283552102,13.699371712173674,11.478730403779354,9.699468102624193,8.525235748638801,7.6300617235916794,6.985206467694089,6.941020237669112,8.171225550748053,9.641195338252958,8.933623228066264,6.077510404525273,1.5729421056879536,-4.114957659407464,-10.304895530007204,-14.574188495975397,-15.516491218531693,-13.392517991482652,-9.357394109235324,-5.930048344985113,-2.773762939308126,0.5435650440357577,3.001522123381241,4.447420228943235,4.7636757474608356,4.687598482429877,4.638215186576934,4.729561082830396,5.379262548442332,7.557494969251357,10.655010219450926,14.42713224565644,17.775578034722194,20.407319420325432,22.139093808804873,23.33001032267591,23.741509789163104,24.55883074034545,25.09991387594999,25.8179611369496,26.844977678392826,27.82663443474998,28.87068978164395,29.7448489323431,30.927832805846137,32.946020224266604,34.875339489037884,37.494863175168526,39.639795118494426,40.79157138593911,41.99439395024335,43.025080712146966,44.24529091601147,45.06860551832979,46.51465227561969,48.06400024231765,48.93552133337408,49.76955878564873,50.59656687069504,51.29237458125507,52.20606145654912,53.37868766342917,54.256241364620344,55.14559190930119,55.40471791082329,55.49152384527062,56.01386945711378,56.51932579229202,56.91241375085656,57.913690794687156,58.59099245750401,59.82867161563485,61.33853884448351,62.30981014741777,63.52779153190526,63.48085051740777,64.29678844722143,64.47163149886647,64.60594341189963,64.47576122586078,65.77690396693836,66.07965819091378,66.15454774471998,66.50566810447569,66.45795985423406,66.713952788362,67.90368061822598,68.45344249298807,68.94598135965417,68.90460039814893,68.90460039814893,68.24148655916811,69.21276340732875,69.0787034283919,69.25391533632026,69.17145516459617,68.41603917953601,68.24241946088836,68.82429474053694,69.4726486735394,69.0322199935143,68.35742487062318,67.67939052959765,68.73700271362873,72.25996372150982,69.54108908512245,67.61989493617014,70.86416032821424,70.14483811810189,68.91368895133577,66.85965566808797,69.03523700493413,69.24593687663038,68.72042450561607,67.63810203412842,67.46674570298882,69.24257089339474,70.50883958276962,71.52825998145184,71.75289850302939,70.53998044171118,69.0322199935143,68.19855471398007,69.68976462639372,72.75032626888144,74.51583277953016,73.69173585205186,73.62357407361415,73.55964540129722,73.9797468034833,76.67265908108334,78.6261576560821,77.60111821333452,75.74998882251445,74.73497082093797,73.89638529777274,73.68344638086224,74.3022365984107,74.83107104362217,75.56878727139265,75.71892932002936,74.15857788166346,72.15165214090675,71.83225905488534,73.08246303855131,75.2685720317355,77.21160274641583,77.58790784930993,76.73912346751531,72.95531354970909,71.0841487302219,74.0992539929088,75.24565403778317,75.8368486233431,76.56899029124688,75.96377581728757,76.2056397761,77.849582854072,78.24378339387232,80.00945601881357,82.71836239270414,82.21018490633834,81.79067913628361,81.77464818717205,81.55246068492647,79.28985354408867,77.04421196893003,79.92621077611821,80.38867644840363,82.34936039738467,79.90811070628509,83.36227988025739,80.21762719789051,83.97244890060475,83.09587365837389,83.22995722233823,85.4393960929571,80.15245011391953,78.12716345092984,78.63128961496308,79.36819470567676,79.21570595853765,79.00469125420437,79.63126279265205,80.07629756140597,80.45082805922303,80.87173976718505,81.70288867879638,82.59201323080316,83.61121367608017,84.50126960006367,84.9079133333568,85.34930450234322,85.4978175111121,85.75532351832268,86.0396942222199,85.9687034253291,85.5430158710022,85.0916329771324,84.71600171168811,84.36621014651246,83.2709036006022,82.54466265287849,81.47476398463293,79.74526281918197,78.03048846219917,76.12628616548427,73.51127166391903,71.87440437736385,70.60795955514651,69.68439463166573,68.0184825944905,64.69349006504547,62.30723476546824,60.64228439815554,59.606726778621415,60.62150548088538,62.9531069242458,62.23220958289312,59.223125251781084,56.5290781068238,54.72562849002155,53.4421396575113,52.53649547040836,49.84830055705045,46.6266233803951,47.76929393399938,56.40814740039721,71.59772952851822,86.66059887334828,93.52329233123291,88.49256681258598,79.78604454004515,69.85588743955532,61.41867865559528,54.57031516172452,48.41098505291048,45.0,50.39206951138356,67.73599269932204,89.01010708925286,100.27333654471812,101.26419691773341,97.14000851247195,89.23435063855925,77.88733747921144,67.50131706366642,60.86896216477927,58.45496429459339,64.6435318519068,74.63720679983116,84.30048843527948,87.81836113031525,83.77800787249372,75.47317348152804,64.90615063206553,55.00802761270853,47.9055056429129,45.94194475884813,48.25723645245229,55.42737290871436,67.51144422938391,79.01930561248207,85.81834314641304,84.57848158305511,76.7151067833344,67.20844466948007,60.165958917009725,57.629091733676745,59.82886656948057,65.64358381400018,72.2161542095131,74.00978083100128,70.6617896059115,67.00072782917238,65.95448131543372,66.27338148256588,66.75443739664887,68.34893925132229,68.89661831388472,69.02942086474391,68.75430970590715,67.84974856268815,66.77628356584543,65.57217552091039,64.50660591566748,63.434984339861664,63.48037665085101,63.43494882292201,61.76091441273374,60.823960639927265,59.2177664583985,57.006833515844136,56.223595486116686,55.20546721848963,51.58764187902211,47.64023910165106,45.60628036029901,45.99169017797971,46.73110027236713,47.27887190754894,48.04326351902637,48.98062613643914,48.96322052580038,47.75542407613967,46.650022375690675,45.40290106844851,43.69061144744339,40.41648800712405,38.07424951803578,37.121818858567906,36.96050145549001,36.40770660763495,36.74057014369501,36.719982795231196,36.05116215284518,35.34819532971031,34.820600137703124,33.62808146610373,32.07785783173686,30.743616511434656,29.203559547902955,28.16768214007035,26.769312562477058,25.6985559178606,24.941555796780186,24.45324101315174,24.69846040613451,25.387868355108353,25.73190477964322,25.449347751438555,25.04344517230143,25.01692582177927,25.243447729173507,25.030690903467942,24.311286528146482,22.928039481274244,21.929612481602025,20.996543217365293,19.849398135838367,18.294545841075802,17.41384085613601,16.332310236928556,14.5874117604567,12.6776250569308,11.218824161707639,9.750643647306886,9.32706585408032,9.790395646055066,10.095971303821742,9.845806682124492,9.090273391180848,7.957490938094341,6.745595165524142,5.43458494751512,4.398676236290858,4.43451304003408,4.763679139002691,5.224597379103327,6.219899682481037,7.2318474230879115,8.372146600249653,9.479948175957727,11.455939361803233,13.552848514370586,16.1731886735618,18.662991043049995,20.152619821846265,20.40752941073185,19.78286116671739,19.746868797211043,19.883039845186904,20.083017228864467,20.59345725426366,20.98352821257442,21.278518748826407,21.335266672895667,21.63790868585773,21.244753640735368,20.595353035301553,19.60843157434217,17.934236022902695,16.241973034485877,14.484710723362358,12.897834300407329,11.379952015258933,10.070147569726547,9.147064953954281,9.109126011343053,9.267875505975976,9.790395646055066,9.674705372002151,9.539379877855646,8.495878698238748,7.486724222966817,6.662113128042326,5.594792778976194,4.559967744589069,3.304125998670313,2.3711404484255185,1.7862133161118894,2.024138046031418,2.63522996227086,3.119996829883922,3.5988112577218496,3.68757850949203,4.271418367580128,4.841977058202034,5.474166157982797,6.234469602406713,7.110122270022551,8.316916631451745,9.383596640650625,11.080226741990012,12.654855774196674,13.491103987706289,14.51772549182447,15.303863764489392,14.890217932155702,13.127224820520539,10.613079183181032,8.849292971462216,8.099278896410803,7.635463024869973,8.282956520592613,10.097490656146062,12.281620133538755,13.258309063123122,11.772869196496467,7.246578098874094,2.5907997009088106,0.5232340802929056,-0.26107867891635644,-1.2334221713127833,-2.8411305813085286,-4.408907370780929,-5.336980387122638,-4.6668544596932735,-2.3906583362576304,-0.33248862257502887,1.0850591516826786,2.4570977670987526,3.6745164754643107,4.638215186576934,5.421357757733947,5.544283155005503,5.924598963184212,6.864748250995811,8.194250440233466,10.08059408854726,12.023269405394355,14.392661531180547,16.612643994649314,18.29188897726053,19.5637543880038,21.658947402817248,24.071337866708188,25.898280025244,27.71372057600882,28.62754464907213,29.054563504540624,28.686173558392394,28.712664547439534,29.21126117713931,30.833661527483823,32.97430367782966,34.6159326630637,36.644642463318725,39.0248356354155,40.59037275444351,41.58341474157114,42.49176399557276,44.12085142647857,45.07454996875745,45.82375951109996,45.81741022453278,45.89053489494888,46.03354560167149,46.17212884328632,47.267243882517896,48.67721683229284,49.848984960153444,50.65946328522878,51.830998772199365,53.13015235108253,53.94126420330146,54.761823085629736,55.83399017831367,57.777215257800755,59.90679425031647,61.32100462951599,64.01076507099648,65.90801473854286,65.37645008933322,65.65666493834946,66.21022403767029,66.05766172801535,66.10825772906149,66.57444235689567,67.15625568033853,67.50347718460345,67.16102912421324,66.26271228308369,66.02594656113826,66.43683720234003,66.5389076356157,66.6766371345172,67.28819401269632,66.86434034325366,67.95041206431155,67.1544808527491,66.46215874919085,66.9487087175194,66.01205533292742,64.83896346637606,63.43494882292201,63.149908637012054,62.97613432637573,62.116003370809366,62.69680097929572,62.711146389896726,63.43494882292201,65.36241069059369,66.44774325540583,65.97620587792483,64.86173097228735,65.57535004178486,66.34402257884136,65.07298523442259,64.34274816832504,65.39775453956798,69.51182227350577,71.34212604454574,70.52746757608175,69.49860661235428,68.62941058269888,66.80138546290435,64.87572563682097,64.47032991992309,64.91002720575875,66.25045434470088,69.89187160142906,72.03672415541457,73.66971388126856,74.68164379197714,73.37056198086393,71.91422865997167,71.09539306930978,69.96416573879995,70.00636987356292,70.0586562151749,70.04763873056143,67.85731180735364,67.55952250949028,68.60709357726988,69.45652694378896,72.03632006180062,74.24621047485718,75.80402102922766,77.54566566769599,77.99591538383683,75.8768539542017,73.09710886600998,72.55598208340825,75.20953572687334,80.1391722694305,83.53254642025115,84.73306702311945,84.70367356809291,85.43054543148487,87.54910495961539,89.66360723640561,91.67485830443867,92.55221035110432,93.9301696987563,97.12504829331363,100.36244760696249,102.54054780712404,104.1163075627671,105.5120366006013,106.4549481987827,106.15946298861692,105.35246610531283,104.58895467728192,103.44589995303004,101.76306300097463,99.87663310023495,99.2800657514689,98.91031294960491,97.08190053561577,94.7271794495149,92.2948169422663,89.20976457849899,85.75317882783303,81.98544678171032,78.72465909475856,75.10741763537673,71.9448580291926,68.90080037737717,66.16124149583702,63.750841346458344,62.149426456273346,61.86783790382389,62.083121783455695,63.00414497831225,64.26400804800612,65.83909250495132,66.62435179832238,68.05911403698487,70.47745634189569,74.22120610486584,77.49160572070463,79.82922401230715,81.86988726394331,83.88785804232522,85.15758575216482,86.0382307031027,86.54071544808507,87.44842333067109,88.21339439566937,89.45540181638854,90.33771424525106,90.70159194115104,90.3634169637733,90.12589944885308,87.67318421186376,84.0850130643292,80.12336689976505,76.72495736562381,71.56505117707799,66.13637934329438,62.83106368880038,63.57029245263771,66.50700755369546,70.26939517460818,72.76286523669982,73.64351502216148,72.21253826366426,68.79270323669932,65.62688407099074,61.08382656317871,57.913690794687156,55.30483269909989,52.46348801316986,49.42215946297963,43.882922481530116,37.92643826131884,35.36674890770243,34.746756267984615,35.08344197158936,38.94261078502742,48.426364623913926,68.13572591602733,94.55577181244941,109.87684437490736,110.41429286170916,103.17468841716257,93.07039192264727,81.51439748328522,72.15720448448809,66.07350094960277,63.80324487325734,66.73783977760178,73.98563555589446,81.22497303417184,84.66779541322258,82.3886499807568,75.1243198519357,67.19551915121859,59.558218257181515,52.721817890019075,48.17103383863301,48.00423812416529,53.47854148507557,65.92450217792938,79.76120150946734,86.31338707794373,79.56625933515195,69.29580653564825,57.78799169915362,52.11442215160256,52.96632853803265,58.422748332704955,65.24841557428937,70.97437421946309,75.3609157721398,78.92286017568637,79.03214431325316,76.17629982721611,71.14686996818317,66.52360519560538,65.95576492273159,67.80970368667695,70.19251506068501,72.39734876031055,72.92036856116665,72.22867220335246,71.41305588074044,73.04467983803217,73.54002483865648,72.34141220850167,69.53919798812616,66.92597016786486,66.20276886817308,67.54848605917441,68.732943592004,69.62356656965619,69.70365439573808,69.93009615853597,70.0015314843995,69.70826384663947,69.81162367667775,68.18086165487752,65.481959595091,61.2073895469077,56.51796218788806,53.83130050992404,51.32184618190835,49.10904602666284,48.25194662194705,47.46102098070874,46.57504654122836,46.72079787421406,48.09615106852335,49.292965856532355,49.92457292990569,49.8907989796233,49.76366604387119,50.15504841233673,49.93213880923311,49.27652248978133,46.68685237909342,44.31885568910656,42.28840924498249,40.89787053851887,39.87472193572892,38.775513765982986,39.002622170735975,39.53868838273093,39.84605137971123,39.22234462933625,37.709318050986504,36.22000759286295,35.28944143527266,34.27439111661552,33.02387619856592,31.89515506835822,31.31600410965029,30.088797793926727,29.033146882425893,27.309160216598126,24.324157605163233,20.893976771548925,18.748792174972365,18.960562019360825,20.725577435816998,22.398181530892966,23.02296150068845,22.75764232445503,22.568310772378233,21.429222278350405,20.909166483873275,20.16420495042325,19.169938374298646,17.87189230000822,15.883829872317847,13.650430444912633,10.768109554988708,7.57158560252817,4.685892158160836,2.0995616789601774,0.1152600071370623,-1.4833998535365471,-2.623291421452877,-3.3062156840257186,-3.640152468894668,-4.346162838996619,-4.274740636418771,-3.829474131804297,-2.1038418583357394,0.34867429153633706,2.5499930125599346,4.318194492286198,5.82638363166199,7.541106058036635,8.675166189163598,9.865802979694733,11.149839069389206,13.286430931329987,15.698537005288827,17.736283370761647,19.807039511358727,21.702543884444683,23.102465909395864,23.82548702961805,23.93107340313726,23.56440347303217,23.387822397169764,23.60571099327199,23.878368140911384,24.237256604224388,24.16539339389232,23.604922432721082,22.702884710654672,21.98331134563519,20.849617981359874,20.105310469762323,19.616867999081506,19.061499774924457,18.715149397317028,18.53964548431353,18.085546613399387,17.62603108758243,16.591938227169504,15.650897896535966,14.755156615433865,13.813195617487931,13.365822120605554,12.629448468896777,11.653844516731116,10.367715693409894,9.248865099545757,8.466157153194878,8.012116329165726,7.467692741917959,7.274999059435169,6.823451053774216,6.340181250740971,5.939314960880478,5.889652878198667,5.971607999001587,5.95923362356609,5.984034174016704,5.770298723463153,5.746262251392163,6.5231766218568525,8.04786274320602,9.593123296555,11.051440578634155,11.246711553518733,9.819328248906288,7.2072908003090514,5.256451779048455,3.6839747442780295,2.3441075604136867,1.457285395906745,1.557215382752361,2.4749399197074418,2.683770899960011,2.084578522064431,0.7482434241076173,-0.5551513413474344,-2.63522996227086,-6.106639332561245,-9.826724733337553,-12.572401845587818,-12.121010610577079,-10.422070036962616,-9.147064953954281,-5.722433803249495,-0.0,6.003056173171913,11.73570582341836,15.345773593484667,16.05192413121264,15.45033252902022,15.56923490582544,15.478615084060976,15.425728312446711,15.169385831550773,15.59530196436563,16.440354698287386,17.6844283724026,18.924629616890957,20.4408776146828,21.721018752603523,23.659828004766783,25.572412880387514,27.226833889055307,28.983903256924002,30.78788888392173,32.74760613162119,34.28687019518701,35.93798701651117,37.31940160388844,38.23144279520728,39.68880816907122,41.60866634790184,43.810897020654146,45.89623563344561,47.10104656192377,47.859095788199376,48.2347130204907,48.58457888903378,49.03770787140488,49.03210658470145,48.20631846209107,47.68701303968338,47.88699406618233,48.4336841001116,49.51019887841145,50.95146069631984,52.46920208110029,53.91213200917632,55.716931613843286,57.258739413933384,58.63110752094148,60.002178241609364,61.412530791064874,61.994400286110505,62.67612671081425,63.350458243203995,63.68923626947286,64.33479904968148,63.9080756933329,63.872294351838505,64.1037495893941,64.21166388785234,64.04494392833915,63.146773322825666,62.01141255089924,60.58751555899369,60.723208865005596,61.24040338772989,62.37408098067542,63.649582321949495,64.93253487079333,66.80145965281116,69.10833540577268,69.54108908512245,70.43440668999229,69.94573540265247,69.58484120267424,69.84096047078916,69.54460166492969,68.12905141392298,66.56742131088856,66.11687721505089,66.0911290716452,64.26357275068295,62.84125514253425,62.730528699779974,64.13364320590549,66.14209943563444,67.95802751090073,66.78471316740682,67.26403481371044,67.64684039259319,65.64586519435673,64.91864598701086,62.81893122215394,66.6766371345172,69.31709456161985,72.14770650925432,74.17483703060473,74.31834543381552,71.84730180373099,70.63781190667036,71.27832973959246,69.7435495518922,67.47660573101395,67.6672290452706,70.19652669720483,74.05463090430395,76.54133695649473,77.43401655022883,77.73519273751454,76.37929123354762,74.09743891268276,76.30321864313568,76.47821919101497,75.1436464867345,73.76912496701509,72.83083035130285,71.52252346360612,70.7296652354232,70.9743684127002,71.6115102034163,71.79697036541316,71.2904547265148,71.4758592182782,71.73969733957776,72.12554809013211,73.07814387637058,75.49051458811444,76.99474811437777,77.27122049166243,76.43896011707427,74.94655317618134,73.22714925633734,70.1171468522958,67.55311736417738,67.1112486144287,69.74866541227092,73.95752883051527,78.11488551548592,81.22811041470217,83.4469775992437,83.19933385203828,79.89566426500507,75.62229758637447,70.98439015727071,66.03752454496434,61.47996053017718,58.118660248835035,55.589561036510425,54.59753331589698,54.50495442711088,55.57878040741806,57.56575369405128,59.94031575959817,62.64711020458923,65.82086556093499,69.90254976511659,74.83636310857648,80.56885277812722,86.65595506737078,92.6246411400582,98.20060789288289,103.3113210674545,107.30900515978036,110.29173615336055,112.37367861282053,113.70822863631878,114.38953203987313,112.82036445880983,109.08845812076795,105.5808951998283,103.43283622917818,101.08257838912225,99.00070649453326,98.2594121070287,98.28110317640358,99.60230526247773,100.29641140904573,100.03528184878388,98.87768311529085,97.24781230202788,95.06359094839392,92.37252166939005,89.55238652278712,86.62674143806476,83.4225990319101,80.06184558113759,78.30648471959135,75.2626161284465,71.67599578544146,68.52654363043737,65.93251530028355,64.42867500504471,63.394661071880336,62.167701298102806,61.932104530115126,62.594902481030815,63.33584133897676,63.401675892363535,62.03109673108419,60.44489705016633,59.248131552097014,57.816608964107296,56.59014998474795,54.842882210513096,53.13010317377867,52.362005732221846,49.98243263215804,49.57018330193924,55.625656225034156,68.89766486344575,81.8264694163995,91.91895671377445,96.77564298573994,97.12500289870839,93.84933823140504,88.45878267386398,82.76695535917344,78.03096435730217,79.10997019648784,83.82983247981352,88.37002841106003,92.85099521135473,95.18428180948344,93.9336142312249,90.78792948534371,86.02748769505057,82.2916398899678,77.6329011761438,70.47352126534852,65.16486721460564,63.671735556753376,63.20109934727175,63.95928155363666,61.927543315473976,56.884715227587456,52.512197549116664,48.86542484479095,45.74210040637618,43.71103493291932,44.636870418598456,48.30335114825625,53.199424645660535,59.47839025852159,64.33632621054295,67.91284688322749,69.65867748372843,69.30460145152591,67.19825636763659,66.80138334318613,68.31915701216825,71.07538911118975,73.62462409038312,74.41246152990652,75.7482587169039,75.15580136769654,73.97313747885558,72.30351558453387,71.1310379570568,71.28063466700785,72.80834333263125,74.80593788304787,75.51762436676904,75.0504275477575,74.25558695005512,73.43826542772,74.5146789428418,73.90411381160972,72.03809352521336,69.80882659075831,67.91686933343526,65.39219895472199,60.59113417613952,57.43090929968552,55.96909452400554,53.38240836664037,53.03665528998895,52.914208386062974,50.14711212622528,48.022088430645375,46.714929204544724,46.636578556960444,47.756276109697026,49.552415587645385,50.23684305424563,48.10242045929598,45.61440893437514,43.77787695403297,41.9225442533179,39.234510951426174,35.32659175358923,32.7761950197684,32.270616401319764,33.43808187235549,35.35354784886489,37.18468006807427,37.962985247440656,37.718339045345964,37.31660229267353,36.27170056815182,34.42341228503776,31.571227646137874,29.054631355390878,27.482500164050425,25.817748050824246,24.11802516882887,22.496522632495772,20.75510798530934,19.375238907875108,18.773958826716775,18.669581367968075,20.001142188507124,21.6834686009126,22.28070972204393,21.63790868585773,21.429222278350405,21.69842084331953,21.82170316476519,21.681059321817425,21.861713771744057,22.796532551758595,23.737288906612402,23.597179698132166,22.24898549276443,19.685120736196254,16.563222845289133,12.554780862547453,9.876116765814883,8.130089325569713,7.563489578593192,7.386060628718598,6.8658439807328975,6.595147191690826,6.441589792644283,6.788964071447837,7.236910676261174,7.744698388168662,8.514000350638424,9.388287179288334,10.32480186265713,11.525807212044898,12.95385293419671,14.688802781911933,16.70951309045725,18.904588320267365,20.789185046342407,21.976236856631164,22.306196547919967,21.781949931225036,21.196008095149875,20.444475800990276,19.54636000772664,18.672415050205448,18.123756588899063,16.531526698919844,15.49483151775744,14.625530903253544,13.603991747198393,12.893777247958212,11.842057780361964,11.198632175185608,10.396314254709724,9.782373209156635,9.217136318271915,8.877080382963205,8.29476460110896,8.16300734843611,8.277992801927786,8.675166189163598,9.039445180535884,9.19228165763476,9.15101035987528,8.755214125731541,8.453463168832409,7.721813238940675,7.634582387234616,7.421150755446372,7.539456442347031,7.5082775193350955,7.184255202798819,7.467692741917959,7.962591544528633,8.342365093640936,8.29476460110896,8.316916631451745,9.343123429526697,11.196282462737946,12.4315497443416,12.118088015466835,10.847334060886885,9.169468802977152,9.354215559639886,10.227437931178232,11.772638454970327,14.138289142312635,15.579052219920138,16.31877463736565,16.732154117386994,15.843103173875562,11.842090493104985,6.1465982885490975,0.7177022701702898,-3.7418843818269183,-5.823823767143242,-5.960532570722955,-6.064148442414259,-5.332204609856908,-4.494353799040929,-4.916559645185619,-5.074307755095632,-3.7826393381230576,-1.6201002617933062,0.6834613561954992,3.843287545733712,8.14498451057604,12.238558129312509,14.501877134340692,14.918419760832743,13.211007024042196,11.247276605139607,10.052054506014413,10.511517679405934,11.547839510847362,12.5287882732441,13.38210846120079,14.578500465412825,16.277821475050963,18.193480045363707,20.16016035747557,23.18422682004026,26.27663373668197,28.92155080039239,30.713736516936876,33.0544034016187,35.05937911468601,36.74961981785693,37.65874189732833,38.67533149098068,39.156521814891036,39.337978201704686,39.29642264040762,40.07657976439426,40.832578899344725,41.82017317438837,42.900353341551174,43.69802062990291,44.63961105676045,45.86374594552914,47.38298139658856,48.31572094023409,49.19901458025122,49.54474759789643,49.659354843513505,49.67608093862109,49.75095244825211,49.84139296462034,50.33631551027087,51.18487486786658,52.3846276994901,54.373547187769546,55.32526570267643,56.75293698302154,58.69095106519318,60.007852407771274,61.52266308369809,62.50716310554181,64.98945833490917,63.950698761273394,62.96142287404386,63.194220930653216,63.43494882292201,64.42698244850567,65.18581101076424,66.00322893277507,66.33801711389513,66.59221153685786,66.44234597113521,66.56078751609584,67.01130046207396,67.58251818625132,66.74168296180768,67.01130046207396,65.35083713813945,65.09887034627205,65.42390708409032,65.54650331900686,65.85818027775913,65.73415553993819,65.64586519435673,66.89819970082182,68.35919740720149,68.01542760308861,68.35742487062318,68.64392518723162,69.52773742942995,69.73431017726823,71.82702241711246,72.71085852907697,71.07212397879759,70.72705372382532,71.83225905488534,72.51671224089135,72.05223662265577,73.21019718028708,74.19965050385474,75.6215723392973,74.11885264986684,72.78554906244042,72.75856873665376,74.82908886361673,73.69173585205186,71.75410779880565,70.65322970263597,69.9241085137908,69.4721111687061,69.4721111687061,71.71868894937056,73.3930466610143,73.92447145237139,75.70422316553619,75.2204521220507,73.36764819016963,72.22026168610701,72.1072442872657,72.49720454075305,72.27239805202883,73.50352978582292,77.03950541615345,77.92135632002318,76.63975721664481,75.393952118422,77.14195441137943,79.89742569394969,80.66500968366176,79.97682723296661,78.87081613919375,77.06363040133412,75.81170435733404,76.85014788358293,80.95774970681595,84.79432295021827,86.58903432649699,85.92345740047213,85.17309503689434,86.84815699245853,88.87180902396696,90.12534836026695,90.0,89.49741920774346,89.24444521490427,88.36344880795694,87.86029989177557,86.53177354064577,82.83140024979852,78.88122676124858,77.29763284596491,76.46413349959555,75.26089475557607,74.0659142893838,73.0236977534631,72.30722956282733,71.0229803180512,68.93560477346087,66.88069627328086,64.4280412752659,62.55083332196947,60.90500891873455,59.141851141529045,57.906086105027974,57.746084541422675,58.1959660513556,60.15550527553487,62.63488763182098,65.38008502612992,68.54605729752285,71.67781569139159,76.63979806243202,83.05976192219318,87.69161920361978,91.00831890751081,94.16844056009658,96.13394189428983,97.33434801102615,98.82036449192555,100.71657125513859,102.40739467781165,102.35263451516776,102.23251911696265,97.75177131623192,93.66423666393183,89.74186171008303,85.8065925886028,82.848968826821,83.01703740328252,84.27162799844209,85.89612816539038,87.34086105733509,87.30477483253183,85.98440972153792,84.46436504722553,81.75987116644447,77.80428329886949,72.3457503351188,66.89369628360781,60.92523504900522,55.81871558116289,52.12503657676054,49.495577379396835,48.15380040593928,47.744530406179464,47.489588078119134,47.87116475775662,49.40758942184978,51.955811360738366,59.02011344299106,68.7723814275983,80.3017676434508,85.24868218264758,80.4596336558176,72.42622534230053,65.5049484602531,59.10936124840614,52.63505915438519,49.102128712741994,51.75359790502957,63.33409572141425,80.28880576514678,96.73600104026842,107.97450084961713,112.29914418441881,109.75669430317485,103.45779436426153,94.99488107374607,87.90627522840302,86.22060387217242,85.52865478373558,83.71994480398624,82.11087928872067,87.35748087785129,95.74626208888417,99.20509917309855,93.91527553400465,83.8269444909907,74.05462781139765,63.818230240242926,56.25298903132296,53.150612633060334,52.29828226201977,52.728121290039276,53.786006975981536,54.99960048040768,58.11301771869547,61.86050644844895,64.44002373174129,64.84692216435961,62.902002112114054,61.75028813734404,62.39749113314091,62.47157694531471,65.7323073414207,70.94652790200055,73.76336106924266,74.16436368058837,72.44644691665911,71.63468283871597,70.05486739052563,66.8908810680577,63.17798891545165,60.311901009571436,59.50556515316934,59.44286041543164,59.03622840132612,59.85569493168571,61.2940858223769,64.0458283334357,68.90634687206884,73.64931759119622,75.23604805782938,71.85205007521833,66.56520899925287,63.83846125129677,62.7968188883855,62.080995623144524,59.71288666001463,57.110603352915604,55.856408388293474,55.67899826889893,53.460577170045035,49.39871596187525,44.31179758759518,41.46560384107041,41.6917893589901,43.002120636071744,42.86672725909848,43.1729253132199,45.23515263557492,47.67398808352485,49.02378158818789,48.81405833303144,47.56155277519851,46.60330730888931,46.22191900046265,46.36565006647627,46.37949184629603,46.415356106168566,45.0,42.67740536552772,38.604174429259324,33.08942120625741,28.534514022107594,26.67152756607452,26.670589473313147,27.963462256665395,29.81526745968131,31.79518054058784,33.241021437088925,33.24412214646989,32.275599343507835,31.112012976624683,29.758486553210826,28.78664572357705,28.73355989126371,28.883261774797376,27.82407560926231,27.13513908113874,27.82663443474998,29.273942119625186,29.74487210245596,28.66883759117994,26.94733563642761,25.74245996909535,25.361508421514216,24.7082635764963,23.56227299709912,22.339292875506032,21.516856339902642,20.556013781993965,19.0440379050504,17.422280463955577,15.326101715648687,12.881499827299525,10.762519633096828,9.251477509719003,7.8175631808346475,6.417355811599514,5.363111055291268,4.398747955786945,3.8140503827413164,3.8140503827413164,4.159640463896873,5.1311609859494345,6.198369636643114,7.765199774519807,9.32706585408032,10.778804316721793,12.829939062566424,15.085408819179133,16.75344330241501,17.086243430076415,16.784297588358456,16.339725950748058,16.614398542154024,16.890613942273124,17.16814611352169,17.347430082378178,17.223431642241565,16.9678924553331,16.587360214020634,16.34819452334911,15.902561120754873,15.218693273124545,14.669194950179486,14.344578579403528,13.437259092096138,12.659081434894585,11.871645706705282,11.678141064396062,11.877224359503908,12.455729460051185,13.31869296867503,14.25885720833728,15.163366730003986,16.10592622647552,16.39617917669854,16.632352979166985,16.500214162159615,16.07174023615321,15.898146742278334,15.285221544879015,14.455865171061607,13.25373887729112,12.038054603198365,11.057763888286845,10.137073161489827,9.423757132096917,8.647432019407399,7.579028642432783,6.37996039526911,5.543035168383348,4.733460447743113,4.033379824590704,3.7073347173073983,4.494353799040929,6.088522813420006,8.325695997615261,10.338107156973205,11.546699499463582,11.900615746285537,11.818905827029159,10.159030543522945,7.615864205772385,5.7105674397570585,4.101021256016827,2.368064446632852,1.3169114409010831,0.7833130072078047,0.893427955040054,-0.0,-1.2992910566544256,-2.366244110237804,-2.8316979792612966,-4.095040960715598,-6.387082649316048,-7.81238022394258,-7.437405980784599,-6.907477123037256,-6.559612996673973,-4.493375441352875,-1.8510972291344856,1.5246650198870058,5.026506066069995,7.987394372417915,9.920495289360462,9.766663831185914,8.996228790671218,9.225807505783589,9.78244202666428,10.487525122205179,12.362487438603674,14.090340241890999,14.902631091469836,15.518189111464071,15.808509625484247,15.655096653433992,15.759547617827005,16.49225963316743,17.47473961728035,18.82234970434153,20.59472759736011,22.040955771586546,24.218159043542194,26.14514781216292,28.392989278193614,30.211302370115455,32.503215224444375,35.59918732240284,38.377895282340376,39.59125398603939,39.75280942709982,39.05461448606403,38.80115949118151,38.833648680828134,39.15314169764467,39.818753068750034,40.113571574971274,39.6975313060168,38.83976753536995,38.381162888214,39.010794571072395,40.135429984407544,41.437829702228264,43.42346512862745,45.74987035404066,48.06780092610582,50.48951521011332,52.49397797873498,53.99482109708253,54.895530667200674,55.8318251391466,56.81224489245139,58.00473489109133,58.00473489109133,58.50111109156584,59.208529501619694,59.21395203296099,59.05467990669677,57.87718786885149,56.938199134081344,57.42323797428478,58.51504684341693,59.237288613954675,60.629577761547374,62.65721617998188,63.638164126178296,64.9292608344068,67.10274612341115,68.91626132738254,69.80113280922212,70.06957631896627,69.89544403386407,70.25072492289603,71.59757024728175,72.52709749016906,72.06908541427279,71.8725863082298,72.01951318079054,72.42337930994833,71.89202995245391,71.30775450031572,71.23299124877684,71.07859139305232,72.79047111016887,73.66597526060771,72.85199458570528,73.30074636665834,71.79455458552177,71.56508122986305,74.70137504476487,75.06859551863509,74.5738286072378,76.82238160044307,77.39295255234454,78.01329012301959,78.64295967884378,77.41807219405074,75.63096720542823,74.70029274179088,74.67681149107501,75.3626579874971,74.73349538278991,72.93474674732096,73.8811708624261,75.84239151679982,77.10770059673021,77.40414633302746,78.1305046984557,76.73836727314125,77.00541267759806,77.07007773631196,76.76648059396263,76.05270823798251,74.45022135442858,72.9404716962756,71.99855407347212,71.99047868622274,72.12469869114699,72.83185400028532,73.97646258076125,73.86159390709814,72.2779348996601,70.8456325268352,71.29569046564555,71.6037094972938,70.75596109405599,70.60057456481448,72.57970447211751,74.27646547412618,76.26646210458357,78.10492070249953,79.8275685020153,81.991502020038,83.86270357990335,85.77273933274748,88.10345900303172,89.87010386996882,90.53923769927728,90.27684390603841,89.18343532122286,89.22398124619788,90.0,91.7489433978947,94.04957734319584,95.24618101875319,95.20266006779056,93.38742030031665,91.94451301876124,89.73056837406823,86.05795190281083,80.47714731398378,74.9621725505086,69.0531907343105,64.14569437154518,60.37187729077699,57.38353531055476,55.4955701892668,54.738246136520225,54.832190082779206,55.94918550006783,58.43026261689762,61.768535052312885,65.90851777372478,69.95184874710607,74.80762296166836,80.12342718597958,84.30734865896076,87.92284560104649,90.87971147797091,93.83878902543267,97.9530392207749,103.06394083301257,107.06594736792654,111.38453438475048,113.38093279382153,112.1143135200145,110.21691734454159,108.24272037698839,106.29408588506497,103.81499439257583,101.2627085267655,99.3720672655975,97.03916948777591,95.83541484375407,96.10955059459393,97.01527973963479,96.88984559057543,96.09584081857476,95.0329767126881,94.0856120647228,92.55289486399491,90.09962485253642,86.78329928315615,83.21100679425088,78.71625752275018,74.868576084518,70.62289377931293,67.3591054276482,64.81951596297876,63.38156176352451,61.78728393539745,60.52042543589099,60.868243474060606,62.444048439231665,64.47972489544362,66.62408945012312,68.19860181878332,68.80460924173967,69.61604853244485,69.75446257652457,68.23787812217076,66.63675752945173,64.50913373915148,62.5416959347327,63.13284573339135,63.43494882292201,62.41333930540515,60.12780024850776,55.19809081203835,51.52777883789306,47.90658295349973,43.45182496629609,41.74413764679469,50.0038949282567,64.92667537461206,79.76516472513143,96.25905246569364,108.32945251789067,108.90735477175558,102.93806767675459,95.29632643190709,86.69587396968411,75.76096333451096,69.12442148043296,68.74314877717929,70.61551671448699,71.36677373298427,69.68529695449746,70.37000714837578,73.70249282208646,77.92135632002318,77.24666534681293,70.4530507845494,60.417067584791724,51.164374440105206,45.63112326110802,44.494236219420365,47.455172676767646,50.633081794837935,52.59463037929771,54.82624353403765,58.366017319782586,62.425436164864315,64.94763902828649,63.636997827910456,60.41874215903515,58.965898566847144,60.4281372170096,66.0131254686156,70.69915815974686,72.57381710523376,71.73506116709918,70.74068114323775,69.58531157565945,69.25712358495741,67.65786428278027,65.16741893647836,64.88516134057186,65.61221950420459,66.23841734727516,66.40071694551203,68.04988530766973,70.43091621658402,72.80585238963903,74.17310680453613,74.01471161079554,73.10487599166784,71.47215912234415,70.14221875562663,69.45538636122366,69.18040308912103,68.34139818882741,67.52057225972912,66.49362613312786,64.42040876641077,61.89687405445792,59.359970767086686,56.084252120240805,52.15555125859724,50.223941143075805,48.17533203515876,45.735552812639376,45.08266240329286,44.50753174104129,43.06397958429603,42.25838741480587,41.55837092132268,40.96505874742783,40.51844790440259,40.78576692678702,41.24464736297988,41.994929673933484,42.638568781465615,42.79171924727263,42.574303657336735,41.994929673933484,41.175943105984594,39.94407353171526,38.02831082367704,36.2362389804904,34.660598491865684,33.66001233320517,33.0012527499766,33.0012527499766,32.722097800138634,31.685207482316216,30.087982189315532,28.152283529011473,27.62857650642917,27.681022758026707,27.60579680802964,26.517628691852742,25.942305528393085,26.32536862732849,27.048568038793434,27.65064735993106,26.865793493286432,26.257308491734822,24.98240561316903,23.50747237350556,22.36825862809406,21.50144673159041,21.02205610197746,20.504949564125056,19.34768516855901,17.394634694674725,15.295612282752638,13.30060141130866,11.821497090680923,10.539170486879577,9.364114256144347,8.079122920983275,7.020233808431418,6.219243242937168,6.1372965618142965,6.554223043823662,6.0724991660152945,4.016276330505014,1.9497401180416536,1.3378984148116682,2.0892367156038003,3.903252374740415,7.139734618376937,10.972254058234412,14.03620087968021,16.169046162052716,17.28378440021953,17.800971299070337,17.9074738388166,17.942467725231875,17.942467725231875,18.40210949286279,18.764190973144906,19.359019973199665,19.618822432374277,19.191781415166027,18.46809155537611,17.627071791135247,16.534814318705163,15.46568261468156,14.653462681737935,14.117553269844631,13.816782302005358,13.562696976251523,13.473158651015934,13.609749494503903,13.835703353766416,14.093124000886856,14.488494764900215,14.62091221955111,14.449056925058885,13.709577032314243,12.893777247958212,12.079107981597202,11.507761446517545,10.75797272472977,9.875632829509495,8.5707467483571,7.225977402652086,6.366212405378651,5.984034174016704,6.286882881881321,7.184255202798819,7.97903220088119,8.810111913127203,10.812511733400068,13.509053892548215,14.063469382967314,12.710278086020057,10.26602102072262,8.315113565254034,7.886397532011734,8.025898471373583,8.305664123827876,9.445676969978019,12.025815116806616,14.559053683489957,16.890613942273124,16.675051022262146,11.689414572435938,6.515999619734801,0.6692848731765404,-5.1193340341217874,-9.365024385927898,-10.083750588433347,-7.576802972265655,-2.830343364837168,2.967318577808163,6.668189699836259,8.422724178500053,8.487288269519603,7.512138625322037,6.262301942916662,5.521117786727061,5.9026905444908175,7.601481203721066,9.72761032924639,11.200784675479829,12.356401127459659,12.59213555056764,12.976883597073607,14.55141030974373,16.351096876688597,17.937313341086632,19.284733711256635,20.5168504719784,21.903173384131126,22.943561604624872,23.8002332045338,24.295226987425863,24.796920784574077,25.290964548228104,25.663978681337163,26.13995595692467,27.042486284931968,28.88653978644663,31.03821875878019,33.8708225788349,36.439058518783824,38.42944787627712,40.0842052457377,41.17635134678053,42.34866562065779,43.57147461026574,44.00486071412074,44.57240036799924,44.42562628299855,44.12309350546769,43.37184692147744,42.523500167659265,42.26646972013385,41.899841112515716,41.82851752637497,42.25921238748167,42.91327035168501,43.4434350242867,44.687764234452544,46.488898988135446,48.877165073684736,51.28757428898017,54.09657464051224,56.0951982076298,57.75327481052417,60.308464302120626,61.63466606448975,63.19913739451204,63.62161689733105,64.2306616791989,63.669757748022434,62.30515024161689,61.3051057951835,60.57258451657507,61.051041748371965,60.96685238427593,61.19409355461459,61.92089868615754,62.16193087672005,63.17798891545165,63.48697124334074,64.22338395457373,64.86173097228735,65.54623412190892,65.1595622060542,67.26299617452561,66.81666124033555,66.75572892158354,67.33540947132356,67.55024118841187,67.13808533750468,66.98528177440701,67.56205414414933,67.82141661664849,67.52057425677808,66.96316369113002,67.11201319427487,68.31495385742362,69.4882933716723,71.7646474234147,73.96902661223855,72.81554128951795,73.69494942679195,75.75192952792393,74.98166972181653,74.08778041337764,72.9146706016413,74.75527476077049,76.48124906078142,76.56387952518658,76.36599232250823,75.28036389560609,72.80406401715707,73.36764819016963,73.62357407361415,72.63208570174558,73.57068063688847,74.10325804714479,72.15343315494876,70.21416533149,69.60511322043988,69.14055491840836,71.31419102450167,74.54353089675111,75.90786442525757,74.88491579907785,73.78974902217372,71.92318706482752,70.67822658821635,72.8200844191743,74.80910976856094,75.28862484148353,75.26969199310564,75.53809322299878,75.59453810777329,74.90534090316845,74.39103198268714,75.4923536285172,75.51529593735599,74.82710056293224,75.65771279754678,77.31570863450814,78.32116720090816,79.92266198684692,80.67435818506341,81.95846434183596,83.82077300359144,86.06519920039092,88.71263652824939,91.80060235459567,94.51185100349947,97.75052492028631,100.17134594108349,101.5466567847256,100.78856085274458,97.96376513180343,92.37735926743956,85.86148679364267,79.44609205275977,72.3682360146619,66.65501679364823,61.83329610975888,58.49572169736982,56.60526303217998,55.81511930721527,55.52594818478694,55.80823537550352,56.78901674653487,58.13236752442556,59.5821363343193,61.31988144410833,63.434976143652634,65.74832319389516,68.09901755532285,71.20980247853933,74.84248188479425,78.28867556399305,80.33797098755379,81.91674857589796,82.47616524135753,83.65976360766241,85.64180419924516,88.91652159249581,92.43670098824587,95.8832476626642,98.64697503020771,99.9638364667381,101.65152642263365,101.00027130370258,98.49587905380481,95.74417860843502,93.20952765271369,90.81265045113894,89.03222071338304,87.76520479709164,86.99679553074503,85.90166588383028,84.63052366512458,83.67916229870929,82.39367605755194,80.43428295138126,78.00200920985861,75.42762123654185,71.97683238713994,67.85147285508504,63.815014731806194,60.54853567392932,57.89194960338739,55.95411008472435,54.16232201091583,52.13345344987753,51.68779136668881,53.5068111708221,55.60870109043936,57.22415277968345,59.17113699771266,64.73197197758142,74.9736275831951,86.18595296981715,94.1596359688907,94.20532368110949,84.85541126864659,73.51553262563068,62.201315046864934,54.64158870638824,51.70983121306204,51.85013681099065,57.33358530340778,64.98314735340647,73.87385824139918,84.34790286322617,92.39541406908612,93.35993105339247,88.76437890398705,85.22672615589407,81.86985611808319,77.26358671707624,72.22076734953032,70.80458418009385,74.43844310940356,79.00438811917351,81.78568446611581,84.63027531925916,84.26090740304028,80.36493986290859,74.0385763971371,70.3891047499851,69.65587432821197,68.46847268040464,65.41842166925679,64.92332874498216,66.78965570218452,70.93921570487386,74.35057096874782,75.23604805782938,75.0755528954064,73.57208907415905,71.67531255554579,70.39289414502618,70.70460387468404,73.66027392761451,75.6265995830153,75.43580079550004,75.06193134768831,71.53244703183704,67.96380360104014,64.1663132676653,62.37777550225623,64.00423206763287,67.23882910247357,69.74230172497458,68.95503943853635,67.79274647810477,67.10548791479563,67.20350745486226,67.42485432951526,65.25956023681644,62.700465144198574,62.020546747117216,61.588926933288725,61.48749509316711,61.189210150627574,58.957331403363234,54.970312781013305,53.29716758230838,51.26457399882346,50.382759425933706,49.210493480671644,45.523996582597746,42.75760464183841,41.951625823751904,42.891405368275684,42.503255840001295,41.44381935486511,38.57448602156804,35.28944143527266,32.90000534077721,31.870824598680688,32.569090350156856,33.92655806144035,34.92106875565445,34.82841562810739,34.325601203624196,33.35903449455869,32.29209212613504,32.01814912555103,32.05437718864449,31.808177547179934,32.4873971309798,33.48884672292772,32.95553581416204,31.950893527114722,30.36337848966603,28.990117127879373,26.6668396751819,24.28066734482841,22.468311716129303,22.38010464952806,22.51806778443918,23.875245579828025,25.245937116370104,26.942610788742176,27.6549238139863,27.379428520427414,25.989234135697806,24.060901500447212,22.41495059443412,21.180162683899443,20.628745162882502,20.250665057179205,20.40752941073185,20.187335449938413,19.878473360775118,18.79305652332127,17.450295484777993,15.59279266602405,13.546508629413935,11.568111478591259,9.757936218757056,8.755214125731541,8.04548721085512,7.5867230926348626,7.570906051585136,8.02877399337551,9.039445180535884,9.766663831185914,9.980881860697597,10.35780604457643,10.145516628501074,10.474217706579964,11.052368244716904,12.709424205517044,15.865723951296214,19.258010778902488,22.272166230223334,23.339845902809525,22.864530916200113,21.78181888542766,20.469662883372735,19.235302451442852,18.568323640329687,18.401675950801074,18.50137760696029,18.501792218736313,17.862300520593234,16.976572747687094,15.915848888381364,14.826490295701776,13.982977326533248,13.392477592965712,13.036356812927238,13.57417505965278,14.063469382967314,14.281133990112917,13.706939560984662,12.293855656091438,10.591511276213355,8.763617245824769,7.167960546553428,5.930048344985113,5.37401224345287,4.380537126550801,2.390918284084855,0.359615783165284,-0.6068988929097477,-0.23927697093592024,0.8053315988718197,0.7848466310426333,0.33248862257502887,-0.44761347721180245,-0.23107575947759837,0.3417428349766239,1.5482005006130464,3.1143109116068763,5.39527778813598,6.834306494339281,6.632504271447282,5.066601643658023,2.116461003266756,-1.7939624940628096,-5.553012993079953,-8.787747832278674,-11.784758406598272,-13.064634988415541,-10.270156727466096,-5.89352153918854,-0.23342912118321663,6.391437780719563,12.063223425972811,14.538345921912523,15.477016455743124,14.989252048899909,14.5059086544108,14.091267098214265,13.743372193187096,13.246702073141988,12.828789726549449,12.359542484720711,13.137651339543986,14.498290414531688,15.362793518140304,15.869037004599383,16.402065796276133,17.63586998648423,19.704947475770865,22.040955771586546,24.797568089156105,26.942610788742176,29.023802221801272,30.981977103801597,32.722530471225326,33.396535004919876,33.396535004919876,33.250033906460644,33.77752432039001,34.503154149384926,35.52568020131365,36.19924408956653,36.82946777537555,36.89032155223653,36.541038157284014,35.98976605448376,35.88387590931292,36.6600335276989,38.139142485890744,39.16138401418606,40.69393150553753,43.8526940023252,46.61460530072141,48.2856894845282,49.36413732263623,49.50043489855889,49.655029823389164,50.12821428876292,50.769395765294426,51.12606049258663,51.48812411585801,51.45465488363669,51.50305003279314,52.32854459460546,52.11575116288333,52.5153975113521,53.34192447488171,55.74528520610866,59.50145775328248,61.794259859421345,62.71574569420454,64.10171964743856,66.60414763433414,67.49646736000223,66.70269493574214,65.00886350464098,63.62625152585554,62.71280023716033,63.24105522780368,63.67870942969404,64.22044647099385,64.76943627749922,64.37496125400496,64.37496125400496,64.32316298021573,66.12807961425338,67.0081517295307,66.94871709489792,66.2998097340901,66.66794682367544,67.58251818625132,67.43300902854723,68.21995989511962,68.6104754843619,69.8637355726617,70.18287950926238,70.17352568089025,70.11003734244096,70.84081493784734,72.51197033605071,72.69147489221724,71.56505117707799,71.56508259589648,72.23632358606855,70.86640453420915,69.2471512565849,69.01361514931419,69.43007567172849,69.9155998806843,69.83389410532469,69.59794072393994,70.07863116823668,70.3627323882985,69.81762538519959,68.42866532822224,67.09916597190612,65.8704476008072,64.56378355496717,63.938947160588015,63.159458109982545,63.97547944091633,64.84873591091602,65.9911177027926,67.11173629796728,67.80700263269267,65.75256539094147,64.09081699799897,65.0986814447817,68.03446219846538,69.92848412781156,71.30097954195284,71.06213789905281,69.67689810393708,68.31495385742362,67.68180004281604,68.0566229880886,68.81564270091653,70.06083289321575,70.55994197016999,71.2862989730009,72.43070245513326,73.96902661223855,75.65919296584602,76.05595173782176,76.42959698759131,76.95588495093378,77.64839317840888,78.6068453689013,79.11445599163594,79.96691773439923,80.51449573940232,81.06189149596887,81.08968705039509,82.4053676074173,85.87433764378979,89.14486901431223,91.99693425691093,94.08011593083309,95.64993868101519,96.50427169683196,95.85812406723166,93.44421583404767,90.09595353240434,85.45079249562912,80.41141820070534,75.63002152846467,70.75913919445715,67.48452272019951,65.64494757942798,64.86816342898234,64.86913419145452,65.19361853440844,66.18486562164787,67.48881464364193,69.20396086715827,69.78721732622229,70.60974397707817,72.06740592655085,73.92360937836547,76.14126227082498,78.15642008809728,80.04035124825015,81.50777899287982,82.56857176672439,83.26874450538081,84.14079250604458,85.66766506310557,87.33132166738929,89.29263426390168,92.30905913467403,94.68773562772071,97.15312623600822,98.7375360900346,100.80017150416622,102.40518783481629,103.6097493909556,103.74403523178094,102.92004524110135,100.86658169906534,98.27144095908717,96.12422917078348,93.82201213704964,91.61034506016698,88.04374639928129,85.84955265106008,84.92451681453787,86.15020760934688,87.99805893199532,88.44714905140633,88.001096181071,87.15534789429785,85.18257148896615,82.11985895761956,77.75290514163994,72.67880109303952,68.17698110826379,63.701385698406106,59.6667715582306,56.909376395473785,53.56319425721545,51.97185223094403,52.43644903897219,53.7785816901151,55.65005900803429,58.525508621654616,61.42217679136863,64.87689776748778,70.30631770934231,78.0145579767237,85.73409509368284,86.4862868592097,75.91748448409929,62.7498984903782,54.42059432989206,51.10716371817059,48.98115276542457,46.24539686097954,42.34866562065779,46.44758393021451,64.54150868509517,92.79269795548532,113.34498320635177,121.65551134004257,120.28302603441564,112.42436548558756,101.37783254018221,90.38541703196687,77.61920106655207,63.31756307249265,56.768309769200165,58.26201416103702,65.46227141123295,72.20058162699405,71.73841108328064,68.55232361236199,64.89843099895154,60.96601743540381,57.715679563113504,55.20526037823283,54.67631458583661,56.737703649417284,60.87467816497071,63.880273942471014,65.43283812451845,65.61364711739564,64.06339490890723,62.27439911363635,61.99077201727937,63.48940192544453,65.73872990497408,66.63930290639131,64.90935662390544,65.17394178635229,69.65976354889807,75.38440976634328,76.52425328388854,70.18174116694848,63.71311479656168,59.4861187304305,58.83837653455835,58.86687021290238,59.902610675932046,61.135134785633696,60.8657472293164,59.05369557996051,58.541093790456195,58.96333322241175,59.01768105015351,56.699686657993276,55.74147622742902,57.47782732360945,59.40743622545968,59.07511045443809,58.21807193942396,58.2048192934743,57.93598894864258,58.473957088625696,58.28707301764652,57.189884205981095,56.681374743543465,56.49270530654452,54.84956644222881,53.786006975981536,53.277232719378546,52.74105058301481,50.56270738934254,48.37592206177213,46.868511666632244,45.631333671807745,46.00779084647151,46.92199985698161,47.48953817909614,47.55291138000314,48.33247434543988,49.27449319138475,49.44571628596219,47.786896824569425,43.774155750400475,38.732517902435575,34.370218343358836,31.83421975118114,30.963772603104157,32.199288949540964,33.407830969579166,34.68100469843447,36.38432490586225,37.76914338781233,39.03095662650037,39.109349501251565,37.77143307552563,35.512198543067115,32.65616919002485,30.60103512104309,29.450222113266012,28.376963031864143,26.815238396621584,25.72103865273309,25.6370596830751,26.707823171527007,28.060195088880395,28.400534183518605,28.446926911799093,27.63226766255696,26.0363596513587,23.50708611985002,21.880696110623397,20.901353696069425,20.775619059246168,20.789185046342407,20.63102143365399,20.085243374341207,19.378700515033003,18.36399558119106,16.808643640329553,15.449282352214915,15.055096556944976,15.92892490060597,17.190443190756177,16.732154117386994,15.00273549510042,13.626989606184553,11.919447253862732,9.361508515740324,7.894074911323566,7.039322922406022,6.838193357887666,7.154005618603515,6.842762740460124,7.111261406540713,8.638502946701092,11.605712186743267,14.972895334307518,16.864675105406498,17.158861616456917,15.675870995160942,14.71613538250803,14.344578579403528,14.781339134591203,16.209041698002974,17.142231065732275,17.60265164324553,17.23408976221414,16.31918512051957,15.034540637442165,13.674349456994474,12.353233624439758,11.673691669511737,10.719266545522023,9.940537995552326,9.539379877855646,9.132232074985929,8.583610754303615,8.146985733942543,7.9269675523012415,7.657696663494352,7.759772441145502,7.359989204939108,7.139734618376937,7.007468453239502,6.613457655837364,6.211005546745899,5.501287384904746,4.7829679913253305,3.634824256380079,2.4741789211050538,1.6672273252872098,1.5290689637322477,2.5448493891255066,3.7094393925081994,3.222937209065919,2.689018379515581,3.67058865016057,5.17530363396688,6.74561537338043,7.073527345679822,6.398954318505144,6.759071326082174,8.232929029118424,10.525137143866854,14.162183778543987,17.216095487043514,17.437631118878965,13.175181737276702,5.77734332836475,-2.368519370175212,-8.0307596284747,-8.565312049398404,-5.896256053143574,-0.41420643130202667,3.9793754743683394,6.958411893163592,9.085989487298908,10.227437931178232,10.045298161067844,8.356605792706935,6.198875084677527,4.673501127774988,4.689581268254167,5.9256425600160165,7.1968586393006815,7.421150755446372,7.907125382511909,8.746147570738762,10.33656448807004,12.528798036397955,14.800890081099688,16.90924628836245,18.401059456380082,19.675232019544307,20.691062247447473,22.075824031382382,23.212629905855387,24.706387902364277,25.439861651829496,26.22052278288498,27.349834436906587,28.39559510073503,29.678512820987546,30.740541299506916,31.51337968223433,31.68754184629307,31.723556280889404,32.236739379537696,33.04167430579668,34.64877612736055,35.489772630270686,36.11710722780978,37.300048400316015,38.14564445337456,38.8689838629731,39.47712202018432,40.54440030294984,41.77440939046164,43.18649244059106,45.152758265388506,47.07004459462392,48.98735673491101,50.81703097989478,51.84279379545753,52.579783235911165,53.402517094772854,54.56014432895097,55.31816365164105,56.807858671194936,58.050979053281736,58.32259657547999,57.99460758267032,58.119288991602716,58.37134701693342,58.99888537805587,59.11157908142853,59.60763412584996,60.56245288833302,58.82749333620702,58.94169871143453,59.966744118922904,62.68438205018084,64.73351505221473,65.89246326110694,66.82947347433101,67.98453380236559,69.16831137520046,70.28491359525975,71.18180799745916,71.43761183128723,72.23986281606435,72.66425745168041,74.55368566257735,74.86497397826957,74.5496672006716,74.11285423882933,74.89559471345905,74.48756768312639,74.25159293801805,74.39214452739145,74.18083053506439,74.11885264986684,73.31201932021213,73.2442713448466,74.13671018305625,72.94171897707419,72.79868478754483,70.8011841548789,69.85240686174991,69.4721111687061,70.15113794694032,69.12442148043296,71.26072502515984,72.06189527776574,71.26267187376867,71.45209477413293,72.43256809648884,72.42683553498496,71.7900186590465,69.60793973575848,68.32809521202716,69.80438292062776,73.10285321280676,74.69140326528235,75.48332466550559,74.70137504476487,72.96987258922454,72.50552499885424,72.03722697404415,70.2057077537227,67.61351451770588,66.97703738634829,73.19355326634947,80.77992839502873,81.53594519722543,84.33537220026034,85.82086582078436,85.67698504325712,86.48052286501742,88.49613374999049,90.28797312292825,92.09896348113439,94.18494018045523,95.39532756824285,95.82305367721,96.39442982842617,96.11550377299983,95.78239232236403,94.65110504326526,92.06761969921695,89.57393301419484,86.11798255235044,84.32573722782868,81.18230697535435,76.46416792282803,70.90270219533515,68.97554063183335,68.69342709483948,68.34188383950539,66.70815748443901,63.809044546789494,61.9484613703808,60.709841794827504,59.48474871692435,58.273078576203645,57.578922329897416,56.88661919845005,56.623925987279755,56.700034597258835,57.091359512882065,57.94764414739205,59.33423828754381,61.03495945277701,63.35599069683925,66.82593478465279,70.84534133119496,75.6837655752353,80.90096457569443,86.17825320578547,91.43508410354283,96.01538824605477,101.18884359083093,105.35246610531283,109.08909218754137,112.28921814084053,114.08241277358503,114.88960447571245,114.48244730288926,113.09215540445513,110.9055965018006,108.6134608861914,106.72039091653103,105.06441346909747,102.62090418295101,99.7824240678743,98.39776323278595,98.38015161345382,97.86670444356061,97.83643796149578,97.47486273697469,96.74561542322125,96.23707324002885,96.4449494358544,96.50750838707552,96.32793039566548,95.80100091215166,95.46788551893687,95.44037672690163,94.5739671279577,93.8785180027529,93.29486109842507,91.7245601356596,89.87707246584095,87.0767994364866,84.78414039458008,83.5840587002205,82.46378267747966,80.67796536571707,78.71003043035282,77.67289783730338,77.46088692424853,76.41100304835105,74.25101228371052,72.0622904849968,70.17184093451023,68.2309659697666,65.99213306445736,63.3102617978284,60.72340814301833,58.349962146439886,56.08087498845468,53.64274057840762,50.92548022141839,48.37747099687346,45.79940607359938,44.83298993698811,45.48420959773761,47.448411003165305,52.761441882203755,60.45061604368314,70.1249272632619,78.5878244561229,80.73266921000454,78.32843275972498,70.44017453342674,64.03399411678306,60.75950359893488,60.842006940834594,62.27976019743946,63.02159977952887,62.37777550225623,62.983425309828505,69.36101173703295,79.89742569394969,85.11912316178314,81.30160451684621,80.59841948866428,82.00643769676142,79.68487779494926,74.73544805327077,73.05079434128028,74.11202299515158,75.96375653207353,75.47692328111907,76.22232058576832,77.03775574415134,76.04421640828207,72.87195076124264,68.55229804265596,65.60754431192657,65.44960191455971,66.54772998755794,67.80367515183337,69.66852063469888,70.22274734956515,74.16275839691082,79.31085907153654,82.37487196919277,80.36249702578387,75.09921033262987,70.79726131352527,68.32403512728366,65.28571655297675,63.52897224220505,63.06793143008657,62.53272875952265,61.746330663547774,60.888213941140464,61.31874873864426,62.15899493507969,63.656123250034014,66.0885551980754,66.10006289404521,63.43491193985301,59.291692704449964,56.30990725484355,56.085866044026154,56.50923362733553,55.25998242946198,54.33839754468332,56.106983430989004,56.20913953475209,54.70879729124713,55.113029590560686,57.200447648156185,56.74394881793044,54.87296643556933,53.61562552312935,50.35335577790163,47.60612976835057,46.80703665379774,45.46704482604654,42.85049794371919,40.33154797455209,38.55840577203055,37.87499050755669,37.808036008089864,37.721772900153375,37.4261616105611,36.27236205786058,34.349342707181705,30.712777304812704,27.21000339524145,24.71743256895106,24.04587390978283,25.413028495242195,28.929119410706754,33.62582261615006,37.46740243068908,39.669825608072436,40.91432887317068,41.01243644279775,39.818930361258836,36.51328304053368,33.69006831407853,31.916510270835577,30.821893785847507,30.234599770163626,30.132981394234815,29.80729208147201,29.920881406980488,29.429768386627682,28.560744423758965,26.61330934316848,24.187317368118496,22.093174746116865,20.09777066415151,18.611236145446803,18.75263218605815,19.794704847443,22.166369036686287,25.253193754498586,28.27848436091465,29.908383766772108,28.442905740932666,25.121359670706617,20.67222181943735,16.0541981299336,12.60165365001962,10.954052449494789,10.450453038025325,9.823923010795456,8.834177250477396,7.8457123050759545,7.057817222946685,6.1786146363562695,6.009044845127004,6.781741793686495,7.326396149548942,7.97166027816532,8.11563735335206,8.902974447974616,10.721372457524538,13.580892615917403,17.435719422336227,20.271771476101677,21.522576838943866,21.250468755945345,20.108127734184148,18.471302152175113,17.478868927529188,16.699208829795488,15.961423591356022,14.488494764900215,12.907433276843864,11.580600833773019,10.304887265480664,9.09026256916646,8.336521083542342,7.861002770061921,7.455337128957526,7.13905458440338,6.441589792644283,6.404370355119339,6.730457744875374,7.317903862072653,8.198055321635772,8.985232541534248,9.542432124556974,10.043317228663767,10.26135778453741,10.239761763070986,10.077974659814487,9.085524128958614,7.960119554116206,6.234469602406713,5.000683488011438,3.9247169389072263,3.310936004691068,3.1798509965997095,3.4359693102882254,3.9328661908240186,5.225895781973309,5.835638916615918,6.02755130486702,6.764254297173605,8.06691956420584,8.573544180292155,8.699092985445978,8.055392611613458,8.036958334852752,9.219478845313603,10.85506851052141,12.380786211980134,14.893490399249242,17.668352123267226,19.07198031786585,16.164484473172177,6.206408592616954,-6.5420780542086305,-15.51745669048858,-18.676686083978435,-15.037802330833252,-5.834841285058833,3.441280031327414,9.694475034350209,14.513691201503176,16.449640676219946,15.492628985017944,11.929286204763418,7.6378138902291175,3.715308709456446,0.9323770361795659,22.560396732451025,21.084990688738085,20.9426763845251,22.006924576669746,23.906608549721213,25.7795545148405,27.00694158200434,27.194145888355653,27.673250364019843,28.83866341805092,30.624066298463035,32.4712112948414,34.222366737706956,36.52587961919354,38.72340407223412,41.00233732534579,42.14124157828762,42.56174115269788,41.93219821607406,41.57095069067589,41.226889354870856,40.75241617372166,40.84036502779564,41.86157390393174,42.901093696586365,43.44379147765635,44.18476481819759,45.97866106173907,47.843209428755074,49.422526493170906,51.203501659460805,53.23961416031138,54.62610920991536,55.74911291328366,56.4548548474365,57.22157243071123,57.89711440933027,58.45925978792297,58.56561412531615,59.388654073335516,59.388654073335516,59.2121107129986,58.87756082325144,59.44944401873187,59.10835664842658,58.4267296362794,58.51585167382438,59.288970834324715,61.287337072209745,62.855248864155854,64.41010144958051,65.9160586568692,66.87245254888477,67.6256088295612,67.71123186117934,68.79802178049046,69.89286451429446,69.57662211765067,69.61251796113254,69.37125444979942,71.06688629139911,70.22504458385653,69.08427587527814,68.9090447820867,69.44394523686032,69.83983932267023,70.3386890470921,70.08358126140011,69.9878731709065,70.57288022433436,71.22647945106722,71.71868894937056,71.60394078164452,72.04719197590904,72.1051280418011,70.1413108073719,68.1986300815723,66.10482443235993,65.94262566998756,66.99619328888689,63.60667550250222,65.71421981059684,66.66822752819982,66.37776026954857,67.38975890836234,69.54650348281547,69.86756519818017,69.07895250764905,66.46215874919085,65.11486395579179,67.14236511286553,69.45866983462737,68.15305355852934,67.92903634652818,69.48672841908746,68.08895142212933,65.9797283595389,71.34064115620144,71.60193794508618,72.59072541161844,74.6044785654417,75.55094342733243,75.27944310054981,75.22187700229335,76.92660774039977,79.33540925401688,79.43476063205429,78.13134029856121,76.6014632111754,76.22327815775274,76.3251422057893,76.46163361435892,76.9018203371772,77.10953237614196,76.19814287367828,76.50971151945903,77.33016389028519,78.25576861761351,78.08087582994409,78.40415208439705,78.35819822251918,79.322540864705,79.9332583672256,81.18160715478332,82.47196922134724,83.64814361361731,84.64414321938902,85.67333295360642,87.22255655846584,88.53342923291127,89.66197593706558,90.92951226643329,92.23902767096247,92.594419230923,91.87787627377708,90.3944565514648,87.43472260545485,83.89192460610309,79.43200075188138,75.48417519163786,72.01516312762689,69.31681338240614,67.36544596283669,66.0654612725542,65.24951226627293,65.28504077004432,65.73764586007594,66.25657926780836,67.58387695937445,68.59917545736582,69.50267084174737,70.60216742008404,72.13990012507158,74.09157765271684,75.9409701878263,78.12663723782771,79.9676656406082,82.26506849972651,84.65527535297562,87.22567485935991,90.66462760320398,93.99727426639078,96.89851386859957,100.98069438751794,104.40179428510211,106.21782997352707,107.31634700327706,108.09275268225399,108.43492013617058,108.5756965506416,107.95804889993167,106.21833612449947,104.53075965623906,103.14371391623992,102.68748916140264,102.28546529706901,101.57980643321052,100.56432094901088,98.94071163122416,96.7220785576058,94.17712501013139,92.28190374285244,89.67006400133415,87.35237126747359,85.05406260623077,82.79514999122927,81.36546513467366,80.21757593212568,79.33730361789688,78.6900517639831,77.90522213252322,77.97090821388863,77.95744031764268,76.9984233441819,75.94140628015295,74.7286381074933,72.61842414582912,70.1203901902034,67.14375220975924,64.14639315860488,60.85506984220062,57.97501186427681,55.32781005874171,53.09470322371711,51.059653085551254,49.4165117078575,48.89663821056436,49.02983400495671,49.06151980080259,51.21803532690495,58.5249705054355,72.48138232849627,87.32924826933436,92.46481199599017,85.8403605812088,76.59745858315212,65.29756697160279,56.68031338363317,50.53510791388588,47.1592004556711,46.88824049945342,52.51120078584833,64.70445331050948,84.47620881788218,103.51251023449674,110.00911000544541,104.76462175792021,97.24543225330338,91.88329763692863,88.33164099947338,85.36449648380366,83.8269444909907,83.57862907577814,85.15259586089313,88.06507033169514,89.34251802786768,86.36555790273505,78.6716922199868,71.96356419513546,64.34069920537252,57.61929773139322,51.90135388842834,45.175182462572764,38.500654290788304,37.99211946104358,45.40066188040244,58.93635858172857,72.51765046042712,82.87496978053333,88.1132408318829,86.87787515690918,81.13876705186739,75.0917311156959,72.1734074855056,72.01131786682241,72.06617298632587,70.91029708307902,69.52774244256014,68.21743198505989,64.47163149886647,61.827695997962394,61.00295612275971,61.057989949658364,62.71134882385103,65.37641451746495,67.27954045274376,67.52936799368045,65.73043810764062,65.62621172547672,64.49016238680022,63.85149647396857,62.64334915491935,60.03779045319643,55.97821176046752,54.84720275973393,55.75096699318805,53.837979443039444,51.89604600104578,52.24097828460101,51.00900023136263,49.114278836203184,49.507748168988236,48.43051479120058,46.37847760597179,45.609506001631544,45.68294672659486,44.621521519785404,43.472477594302894,42.436185304201125,41.5774757110803,40.88572002044096,41.91909745710641,43.22016535774982,44.68080698371465,45.705366794695856,45.076276863797034,43.18649244059106,41.50880336762136,40.83348603931522,40.70517702960019,39.981642372599424,38.26396195000152,36.74179384933045,35.98679681557277,35.28819681516634,34.63755146668183,33.196440570061085,31.878496202907154,31.13124436801055,29.865982355311164,28.767640025774103,28.154842750132552,28.271994921139072,28.25111210271495,28.011143677401908,28.435303493348705,29.054620916804343,29.518193406707358,30.101293526268982,29.003725979363683,26.997675017984633,24.507428681460613,22.510765861022033,21.559603618907538,21.701528255548553,21.38364017720618,21.4368360099417,21.527021700020814,21.389525103032387,19.852087097416817,17.814722322784867,14.691170631833034,11.08122329348792,8.900254455721797,7.93777315024941,7.7156880919376585,7.467692741917959,7.556315324634934,7.392260620689079,7.594637888035655,8.438946380657338,9.851969592649537,11.033113859326555,11.395304193427693,11.821470916545845,12.17765841679414,13.545480595339175,15.478615084060976,17.196114015327574,18.368183614789313,19.105017913343694,19.279923222574276,19.356221758998295,19.39203954684224,19.25931799057705,18.71171054955675,17.69361926584131,16.31918512051957,14.97546572683212,14.036199272576269,13.227378902069905,12.030577272693225,11.399685303082986,10.437489258535562,10.04793467575046,9.594751040986088,9.232773095355443,8.898921944757104,8.06227019352446,7.231162623240634,6.652435953592864,6.803578860255774,7.431395305805097,8.549048766473181,9.220840591239723,9.642069143143376,9.343123429526697,8.972646256304186,8.583610754303615,8.213960760595183,7.4927837330112,7.242480459584128,5.865126030019952,4.0601601447863755,2.542090527385088,1.3551541047658784,2.4590177809723888,2.9895387148406156,2.2153638699297313,1.1412437748865365,2.529537994427833,4.754672781747518,6.960366512596866,8.85280642981359,9.921346916137846,10.447803395486929,10.567998988578418,8.839375737977948,5.643358720009847,1.4261551840680642,-3.0664799978828263,-6.566289500562216,-7.798163932327573,-5.328229464499016,-1.367235330829847,0.7622551499537685,1.8516108776493856,3.5458153325477446,5.119097304285252,6.39048539190934,8.239995354977973,9.480788754682987,10.137073161489827,9.754282509522513,8.675166189163598,8.179552158445354,7.60232339126559,7.416236089783551,7.095748067809884,7.486724222966817,9.085768879291868,11.398745098798438,14.008698426476268,15.304950357066156,15.677589996210505,16.297507368142316,16.99081843324879,18.727644487113896,20.94664849017742,23.494091456963044,26.36970940610181,28.40809915163498,30.60770909246242,32.43971973762397,33.82962533785277,34.44135930015395,34.34466811884403,34.366553641570256,33.8708225788349,33.6900919570341,33.629776709639444,33.36416125790525,33.897533599503106,34.71521806915678,35.8659151250044,37.424559191677325,39.27519248467575,41.35686013473226,42.87887897722201,45.210402757905186,46.81605863789207,48.80473296136451,49.69964560004218,50.53653997617992,51.4483154044933,52.142366204942455,52.34125748258222,52.46707025320576,52.57217298167828,52.93877465245631,53.643854314893375,54.19670009161083,54.04251410410738,54.31758422218087,54.75454339368066,56.092388405517035,57.91027341990922,59.49899107381571,60.6259546093339,61.97410010107928,63.25959940079993,63.65037083716286,64.59009468941434,64.58156821033349,64.88518102725712,65.03568853384748,65.51511025712277,65.38797978036986,64.9204034401169,64.28653461386686,63.870784261237816,63.9796732046902,64.24476717864447,64.88516134057186,65.26566235681433,65.20854487817536,65.20055148836816,65.81445170545933,66.06084914407293,66.69671690091465,67.65073409850747,68.55605616614197,69.57766170039505,69.59268025883331,68.58703926485374,68.32957802102976,69.26235551916905,69.28674814132646,69.66381798101605,69.78775707881663,70.79465853270331,70.0714602891189,69.26477875921638,70.83156009870152,72.7627992631506,70.83156009870152,68.93498006775803,68.0566229880886,68.15146254222499,67.75628411966916,68.45298739079595,65.4958597571233,71.28243545044263,69.97394545067972,70.6921758616508,71.01488893190252,71.21262528228374,71.33307055627712,72.40755979113374,73.34671114819153,73.88917342095924,73.77354421021613,72.16893576646308,69.82716090118475,68.53714691545602,72.72352305008484,72.49207778427872,71.01935815234845,70.12395305767363,68.13637004111456,66.78690137032802,69.49765147895675,71.52728904800378,72.22713607013708,73.75522783260237,74.38336853095356,73.60269534222877,71.96566973092838,69.81026346471303,69.49499676627978,70.91185159295958,71.00330896929819,70.8802284634576,71.25389740095267,72.38536383137948,73.54285718940278,74.72241692169644,75.60643110324479,76.9080766570649,78.11135123637777,79.68531226777975,80.82055810933392,81.81067247588751,82.24400397800825,82.86272257726988,83.62786137467099,84.70295881438742,85.33689899279776,86.19212198517832,87.13758005739508,88.32349459384955,89.15611707193786,89.24241477481858,88.76087041041121,86.73495383035673,84.10711880679561,81.58014937707563,78.76757717130982,75.76998345289715,72.88997381276648,70.25317653780661,68.52322977327965,67.11138913543115,66.66926029453435,66.67237949608433,67.2779793768934,67.96963831932568,68.64003689233068,69.26769449217424,70.48516644047073,71.94337120203788,73.79620532350292,75.79921408956358,77.54744945691196,79.93766472580828,82.0540535110077,84.23322987509292,86.01448135781372,88.20258277290776,90.36573673568904,92.32983006439179,93.6445361426761,94.7636337771408,96.83347282164405,98.93056029308788,101.06286826836201,102.51642449807704,103.40298766233241,103.84385742227653,104.03624346792647,104.22904838209041,103.89827700148724,103.09708673259496,102.23074829083836,101.39968507488311,99.10818515123253,96.35229782760109,94.21307239724558,93.3545076979142,93.16884737239793,93.24523312673676,92.93070943352245,92.75910487313246,92.2064909498467,91.63657472403541,90.10510869398519,88.37883373583259,86.3194042747461,83.59680696472475,80.32792510514008,77.71510369034834,73.87650088415674,69.95765528098401,66.8756428318046,64.31935650039014,61.692084691349066,59.31108232949489,56.878488255274064,55.00094645306154,53.96682021899084,53.89676333611968,55.3674937245915,57.01964524000293,59.048095584123615,59.64951276123897,58.908210611415335,58.91686408965754,60.10440470615582,62.60115807912743,72.09553761546236,89.32794077104367,96.29231803279929,92.92890849395081,83.69298047815931,75.67728030046119,68.88643983771568,63.63454370967981,57.18085769111779,51.688174623577574,56.247301165801225,76.89530112492005,107.436456740515,125.217598268294,127.16832215748066,120.7932461701051,110.88093617889083,97.72181297596622,81.81119353248998,65.00005378658528,52.715673077233184,48.33635009758262,50.8228320507405,55.58730110780707,58.50872428730194,59.4508539532962,59.14126534409785,57.0713731460165,53.20068439056318,47.24012867378496,44.095999419882446,46.38184200838212,51.19389507702521,54.48959431789278,56.797233744404544,60.41601714256635,66.15576221243853,72.60811944982669,77.92286586661076,79.08584702039494,77.12139729958473,75.47516891320006,75.42581194668908,76.54247494834672,77.35288633472254,79.9919786671707,81.67151569118522,81.31073864802816,78.70972151564513,74.27979942550792,72.10673235759306,71.23627802379723,72.09016123728018,72.91695659353763,73.35836422013449,73.16362838506699,72.90976296971924,70.41046266055531,67.59529718930024,64.24545582735098,61.782682457378755,59.97113562670249,58.495717967112355,57.49342283825265,56.11594234013645,55.12179996223821,54.47561552840146,54.360242674669415,54.14772300270422,54.0276207538178,52.31348114220455,50.964465788885775,51.18091366046772,50.8833899393123,50.14868557108751,48.576364074343324,46.17258739615189,43.92842386215383,41.11052798179103,39.50306495264507,39.234510951426174,39.1260274101873,38.930775268496,37.25526324699824,34.80931615139406,32.71545734345535,31.10039628487028,31.230782874326295,32.41395280801985,34.003719968319004,36.14657339999229,38.71674337460073,41.53434487164169,43.29383933387146,43.68221454186061,43.56977153628745,42.94405511963422,40.60131264455697,37.53775690071947,33.66175127095363,29.53874072693574,25.851854202003768,22.719027772501075,20.311643844954638,18.506824217130635,17.775578034722194,19.28456941080174,20.610571440795752,20.870042229520624,20.569924399847466,21.42388953012329,21.15428077911106,20.768583607554532,20.230390279985823,19.367382124638638,18.400884192821263,17.11058940959625,17.262982935137348,18.46954786010917,19.778412906175493,20.864232216455136,20.85444944774089,19.837396401177195,18.141907773633793,16.363167602633744,15.561497327147592,15.285221544879015,15.542221364917395,15.625144284369725,15.02355876372865,15.565571394136109,14.802535660495218,14.414975807878964,15.255133440503375,16.22018218878388,17.260779510935215,18.650674958810473,19.706569845137622,20.707896005585287,21.350152976778887,21.13346177613461,20.605459580463112,19.89162696178016,19.95510525149837,20.03965955815654,19.916419731542625,19.790372145381586,19.29539580142629,18.50634667368655,17.650139443690062,16.591938227169504,15.50014657980353,14.414594596419967,13.873713253039789,13.246908353797977,12.380737340466647,11.173829284142093,9.248865099545757,7.570906051585136,6.780404061629389,7.368038186073785,8.549048766473181,9.299970125340254,9.482439167529064,9.700375615592193,9.423286850719148,9.289126500326782,9.214144060787316,9.00286353192319,8.62263569261106,7.997460843902206,6.978684967516744,5.698791883104043,4.545379177668572,3.4936962586401714,3.402113167945185,3.5458153325477446,4.389357676913412,4.985493407133876,5.389281375089677,5.850091792827109,5.322725201940744,4.7341867245130524,5.338201721500158,5.787983218649567,6.807375731349948,8.504576470217362,8.325683459526644,6.635016247603929,5.17530363396688,5.1469154578489835,6.542963299608046,9.262409122831587,11.124080085961637,11.956575379691342,12.09478331493134,11.532117846632763,8.64981442477053,5.774292842832241,2.1408974619748755,-0.5535646448486874,-1.370504271067648,-0.816564689256162,0.8243963495085775,2.0025569859365318,1.0207508503729659,-2.8562274059561776,-7.139469834066414,-9.7151945901115,-10.626133766510366,-8.929083147146684,-5.615831587293313,-1.594111359705163,2.1055110792963423,5.369204462147697,7.528031292129184,9.443216184826998,11.962032064318887,15.562983722676556,19.053471066567536,22.07096436336685,23.136695484271588,22.58472859674526,21.593129020262857,20.451313389917825,20.700074286558237,22.024163066276248,23.240426950570626,24.218159043542194,25.53109618042782,26.98874860952383,28.701630454697806,30.175578841418414,31.950893527114722,33.66156673395509,35.874943623295415,37.75488993481483,39.49183183264304,40.27985380463321,39.8717851504805,39.7923000491866,39.72496225567322,39.48200089132105,39.31905640941137,39.33385346997631,39.53868838273093,39.96397655767551,40.92474935334808,42.01780080983305,42.66863826740001,43.74658127556739,45.14884818312587,47.10994148234102,49.86457047133959,52.4641142500472,53.808912459908875,54.49844368491501,54.84117909831996,55.074379384297494,55.2541549186158,54.65840029071034,54.37077757363893,53.958122960089845,53.465256665116875,53.14971844074803,53.34758429256174,54.017102760810445,54.78741424970705,55.899673162022076,56.42870345907172,56.9670890229879,58.75306738729417,59.87100233712828,61.68408498593956,62.735666649681505,63.6312053202819,64.53662615282758,64.55001485835241,64.93401099109334,65.29395449855512,66.27556200211443,66.89008351621001,67.35787659770038,67.82033618457503,68.38175357409659,68.10541697208876,67.53034378603482,67.3150458410568,66.95936427628062,66.8756428318046,66.63220031940449,66.5600482876252,63.71311479656168,61.63974036951321,60.0983528767296,59.79840368715462,59.296891192590635,59.42570100351409,58.993155126763654,59.89062085627471,61.576058596550325,62.96676150776218,65.43627097433294,69.53769722380888,69.22771517136016,68.58706839722295,69.81418417335011,69.47428789694557,71.23667942907306,72.66912331627948,73.98337914981204,68.15305355852934,73.59594542278847,72.41055799073787,71.12335685036399,70.46731267782884,69.64085875302422,69.0184116202531,67.67554571330814,67.93853146068147,68.03570062740778,67.72005745307857,69.18869532357164,69.48594501831262,69.62046589855426,68.59315904457182,67.02617453343711,68.19857544011734,73.1353246109757,75.93738290719679,75.31623288330222,74.68960530199033,76.4545197045378,78.51802638289786,77.92089213747676,76.85853614712678,77.07782779193998,77.96733297605451,78.24794435654486,78.4987603855226,77.72291459627529,75.85534268397261,75.55815887634928,76.67948316393895,78.10320024589474,78.59882582079427,78.28034217379673,78.80192863271107,80.02355894668456,81.0007062287839,81.43907341206284,82.68833304018418,83.36749588161385,84.1736389381981,84.75910461395446,85.4021590111722,85.78888932979356,86.52008696944408,87.24205719774956,87.65314582820075,88.3180268594646,88.59595595823073,88.96007364037686,89.13196831455662,89.21247932237509,88.695788359898,87.24945237677733,85.81262803087063,83.45703702590257,80.73759099130832,78.41535663414996,75.9637951024497,73.68157548260972,71.71624499013583,70.10541939724628,68.55839477265663,67.24092682911052,66.18210354050568,65.76020980583567,65.93979457281566,66.36051731074532,67.03620731123718,68.26653021593197,70.34613545522491,72.45020487818934,74.67586413723673,77.31959471329819,79.90385836099796,82.13259227732166,84.61463471939481,86.67133228788713,88.14537992687372,89.33632844680821,90.67144768212991,92.37649986392657,93.43367047837006,94.03637483235634,94.24908231087133,93.64015236318399,93.35337958080859,93.63816319581106,94.24042554650158,95.08679930329866,95.98061408475701,96.35229782760109,96.64527552723642,96.40204741148578,95.9022526763908,94.32891673474138,92.61808448147102,91.016955126553,89.66491892485479,88.14184372850156,85.6581229344871,83.22532511303632,81.47401039533382,80.6448738610833,81.16419113993366,81.81920562376463,82.009140802173,82.13744154331191,81.34354939981097,80.35560668796367,78.91174232341533,77.16557545686044,75.23604805782938,72.93517613017283,70.99847767568644,68.732943592004,67.38010959028048,66.25849034327946,65.0097314790433,63.53295336552012,63.04120973548324,63.485150002302525,65.76147384168756,69.59293271419881,74.05455873618563,79.1199524931803,84.99750816256727,90.61771996307851,92.45621803336064,90.74210147455103,85.63364745129715,78.99299020114009,73.70249282208646,75.85681171555562,85.28084801443339,96.0724480911427,105.21341034664944,109.55944575512196,108.77615677383857,104.24506484901963,97.6418360400391,90.25989442379978,82.50412273911745,75.79656969472086,71.1437498482422,70.38927247931956,74.61155858802084,79.45520212114256,81.62400476444779,78.23617618169821,72.66480079440208,68.29451271482858,64.71713205482696,60.84498674102104,58.293135980135744,57.29929863701233,56.99587338042785,57.54681973787631,59.76847550366971,64.0068587547454,66.1661072534614,70.57288022433436,72.19298856519632,70.79230199455793,68.67159162924126,67.78995171686968,67.85355215237894,67.70208105146583,68.47895049775413,68.82823692036882,67.49801011683526,62.69707115265308,57.636128951493106,53.727637950515856,51.98436888866989,52.704988208930494,52.1672382005242,50.906123146348286,49.72167444575686,51.28406359020365,54.140683318739704,56.67230488617447,58.65387188553749,59.43441623847401,58.10280669724703,56.186226340005824,54.81925908860208,54.980607924222454,55.49149096258041,56.245470907510956,56.764947342416406,56.436318833557706,57.46174228511694,58.0279580973257,58.80571741202068,57.25239289521974,55.899673162022076,54.38551365065254,51.19641377297238,48.40644341208662,46.57178018637222,44.47433112186106,43.363407715803945,45.51311518497169,47.357903028679225,47.68001993900842,49.102807941937186,50.00468778825839,51.16371369886519,52.026219037301225,52.54180405847408,50.95508193259961,50.296016726048485,50.50647050093062,49.90856438727901,47.350997200638574,44.06635747020027,41.64369476920582,40.36457305362355,39.34812350159364,38.01563275529767,36.78161314818164,36.09094853020613,36.31153421224235,38.356920594625684,40.05326687416012,40.9523972195276,40.19203428643563,39.3585251453667,38.48467910910828,38.51692553909832,38.76689050119851,37.70643240792047,35.51180481693163,33.56887186704414,31.388741694379714,28.49838830066356,25.212622290459958,22.80230518723396,22.712069722421592,23.04063662177809,23.54707646783917,23.769919939394967,22.409812306264147,21.462019577921506,20.456284164401122,19.98309198905088,20.01022151781018,19.83863382402306,19.5753061127261,19.275021162603608,19.00821783238134,18.806288297714254,18.097932857653152,16.954044814239143,15.69913361944059,14.74890342677596,14.33990811080642,14.594496141125125,15.154066989741368,15.743379352187361,16.07528297189963,16.0323674915773,16.149739453328017,16.689078930359102,17.696109789497335,18.737709058072873,19.074138495349953,18.97676335241262,18.196380321052132,17.26996347126911,16.426596875876452,16.421013390131293,15.99089630770468,15.61253113913814,15.362793518140304,15.343763220371116,15.106281187182937,14.749285079588851,14.008698426476268,13.227378902069905,12.102810477026543,11.560134817155108,10.806136770973469,10.0625328213447,9.267875505975976,8.637124326944198,8.282318609909828,7.808284046698371,8.265126849433777,8.755214125731541,8.954090930556342,9.05278368032712,9.774375259902964,10.634219328609412,11.749064777382303,13.126413463056103,13.979379707996127,14.375624068855048,14.43042018195642,14.176852334213208,14.036220968477592,13.585969858224098,13.446172199091619,13.16773971586105,12.97738543238145,13.037441032871518,13.148891425586704,13.429345287231213,13.460592001670726,13.460592001670726,13.408183513456734,13.600521155739568,13.517637183520662,13.517637183520662,13.408183513456734,13.845478239670127,14.225990518663004,14.73790997385314,15.672048250950011,16.794407975406074,17.23070334875458,17.302179504775378,17.191088363905372,16.488728786991462,15.778414192331857,14.845441183007845,13.709577032314243,13.045660699160608,12.006693743499552,11.264648396508257,10.491513821974028,9.11790152412224,8.409909531703821,7.671260803171202,6.327525453072488,5.488016611302766,3.925927015156397,2.720917369665231,3.0186784361510344,3.6381631125275495,3.4380726785048217,2.5721229470487788,0.9111876977188305,-0.22876972731440187,-0.8168116998122216,0.11835576417070551,2.6857249465838127,4.418664221636569,3.420556804511692,1.1111747093617594,-0.9372694573844393,-1.742762683038884,-1.962256142281516,-2.212570229110534,-4.368243010197606,-7.67895361310998,-9.95902199340295,-10.11648052139412,-7.903989324059918,-5.5993791730564855,-3.5624518188416907,-0.671447719326722,4.168029577974444,10.014949074840773,15.675400876573399,18.395461608069734,16.687523160896045,13.770423050213802,11.049620592580075,9.845806682124492,11.865317015654515,15.392412579688441,18.54099312982902,20.438948017889604,20.529773855818497,20.5161659765013,21.07859823386965,22.750971377300374,25.616893008146484,29.446966955761365,32.92103235356538,34.983545302626915,35.24203923280924,33.54885871114636,30.821893785847507,27.82663443474998,25.67502999045107,26.09156268331918,28.19886395291449,31.09152913438719,33.603601912753994,35.00025868598529,35.72176890194623,36.31743014539296,36.750678799410366,37.67258735938055,38.33149157182248,39.44504238083634,40.95546128343727,42.21084678118335,42.64469291534391,43.16188702035907,44.11405375464053,45.14884818312587,45.446420517208054,45.07334755219451,44.35141075805331,44.56701533506823,45.58762787895233,46.91408430056631,48.09806433919049,49.43266244836349,51.01669996502469,52.40616651332725,54.01818026280558,55.76374604630466,57.40168365596237,58.09358773460309,58.09358773460309,58.51585167382438,58.65558152815421,58.483917062488146,58.49869632538056,58.27134077175518,58.84939180421876,59.412178474223516,59.901451247729476,59.82211431660811,60.29591107848958,60.11999243192018,60.796927753270424,61.146277730078005,61.78028957193502,62.0295071873513,62.56760978011366,63.194220930653216,64.40183420666395,65.56499904434351,66.17956367546194,66.3828083865007,66.19684028071235,66.70675843082354,67.40366265637002,67.95481989448811,68.55223777097619,69.76029252931079,70.80455907555385,71.62961241149358,72.75851353213463,72.58204144809984,72.1213299266271,72.14228974938985,73.1995354362265,73.48698858894944,74.34805475275222,74.55200040554624,74.0184962903344,73.09975293701775,71.9713803055604,69.95148272149167,71.28039688235307,71.76894153845183,71.28243545044263,71.2051853193302,71.56508259589648,71.84146591072827,71.3299283894529,71.64320206646157,72.27433183434506,67.89054272489946,73.25323591091208,78.71533592211911,75.84126447909944,75.16634238483175,74.82288368189106,72.86968980848906,72.11367774238087,73.4558320803033,74.03756503589085,74.52869764097119,75.45220711490659,75.24382510094667,74.17291679248021,73.4176055104032,73.72035395987801,73.92042112233365,72.87047670469278,72.68233375284706,72.70536344893465,72.78394207774427,74.98160092714467,80.22744384601842,82.6865191934826,82.45611715687498,79.97474869023578,78.63399394868632,78.74425506668655,79.1847032602566,79.6153570156659,80.13420990050965,80.5961115341286,80.80119860687164,80.66500537065176,80.50193894888277,80.41433429942676,80.31120349044579,80.17475434408787,80.1609289546405,80.02794968609956,79.93279256030749,80.32095557956785,80.71930969971201,81.32181781712377,81.78619697485543,81.6767321516231,81.89740052294488,81.52680546703895,80.5056742827654,78.44415304292743,76.17136307524511,73.50555070994413,70.81347459550334,68.61483901881444,66.39055861427437,64.54030967283612,63.47261553207757,62.6116986719548,61.73287744327635,61.363168013539145,61.76661992876605,62.46013066385811,63.47296158953731,65.10366706045174,67.2224948018094,69.33684230542406,71.77381368072926,74.36149755817414,77.27561458628003,80.06362415685865,82.90118430620865,85.6594983213896,88.67035753844492,91.01896409732693,93.46129421625136,94.63857829590125,96.62177829670232,97.90078301665616,98.93056029308788,99.89526503824351,100.5496028108652,101.04361421451736,101.50968305288403,101.8653173053123,101.75443848794232,101.73138467119203,101.37641322739235,100.48733685247892,99.51793774213806,98.24144449947785,96.46301971760055,94.39869860517186,92.7823202095448,90.8363741145964,89.18734954886105,87.51908788821069,86.40552054837931,85.67496570417356,84.88414422491314,84.19327682320167,83.00716981135129,81.84217513554152,80.27795640331321,78.47532825759167,76.74224941793624,74.83372220188228,72.30163088590113,69.84479678107631,67.38775373677491,64.86595308126738,62.232835189931656,60.5607600911158,60.65139311174854,61.69375263052299,63.2928050217527,64.60122466028037,66.20284448696718,67.62936312808617,72.72072138155154,85.60130300192597,97.1249818828823,100.74584188670092,100.22216871185796,97.88687671739169,94.36166885990004,87.96271913154358,77.3666925513468,66.52540658755206,64.42079838693714,72.54676683020745,85.928876615494,97.42754266242655,105.0354745876581,108.09960079841517,107.95947614574123,106.9763022465369,105.56044994418774,104.03624346792647,101.1841834237269,101.28601484168571,104.36779871797253,104.63389018716649,98.95478369055407,90.18598756405699,78.87378864222973,65.22486023079996,55.076329227803335,49.27277484399827,46.479676501062286,45.45211496576586,44.690976435646135,44.56920101259234,45.6842935044087,47.396464665108695,49.47708059718888,52.33565808189718,55.58608159801792,59.416804468895194,64.37800394669281,67.8998160244977,69.45652694378896,69.26901941060441,69.18914882517139,69.21667871266968,69.37148674037466,69.41210797302783,67.67622963464446,67.0678944719043,67.90857766298835,69.55047285391602,68.67557014217911,70.16584622743083,71.68368345487056,72.01263496949188,72.71365485579689,73.08648060972469,69.69236468882423,65.65886743642855,61.63696758835942,58.7397838108726,58.7397838108726,57.71934831519525,56.46290172904406,55.94670774621739,55.91753337104766,54.73609023928413,52.960730856045785,51.608019614271846,50.12527796204824,49.36349131465208,49.93916476927768,51.23444503228798,52.6652187345347,53.83057730673817,53.954240054614246,52.57087869816122,50.83742376490126,49.053536133719625,48.09645878567621,47.82394204762983,48.17060853619699,47.49656365202657,46.80215968318096,45.92404426917961,43.7368897057665,41.85663524378218,40.79352294406929,40.85536326926052,41.34115560487866,41.68909086111987,41.77217371696881,41.82896502561797,41.83372405843709,42.265830094550445,41.074895357775326,39.47242968283549,38.58633177920059,38.55050080455681,39.49840051702285,40.51694597603996,41.33806577068786,41.963888103941855,42.259951290260226,42.19150414432179,41.22448032076849,40.058965053560065,39.516412270350486,37.950830316279266,36.16499215650614,33.75220668489907,31.451115815415914,29.264750323588363,27.53955966473384,25.95064336607986,25.18288036553003,25.362167908614488,27.003148927834957,28.450649456638775,28.943238598841464,27.685607469684193,25.52687492843262,23.254131590020418,22.09714015069827,21.958992590006343,22.58727747086101,22.466010716910876,21.097919605632175,19.143927856413384,17.347616771247356,15.767170579137291,13.823700949978294,11.331380452316955,9.552166400281056,8.378659731849172,8.503537602031843,9.462350728678029,10.79953334569362,12.223345002400094,13.172517911468027,13.87997273114854,14.477007783055942,15.013354722383673,15.771925941488732,17.148752991424697,19.08232990680251,20.425328515214737,21.066659223992005,20.83168814328343,20.28684826656085,19.582046885511915,18.91585115757205,18.260805628497227,17.6210367841877,16.904095756337174,16.150131737128387,15.275506703257392,14.264488566118848,13.55072638103374,12.83559873990723,11.882600025235144,11.016115825581958,10.274010450773375,9.688770858827148,9.291222770675642,9.481444104211192,9.481714051007415,8.966389439713456,8.11282164135819,7.1709417120290855,6.862563509057728,7.280331842088949,7.883160633311237,8.895841882274379,9.680088127563184,10.590541981226925,10.968787375432386,11.445072694987141,11.623728948296217,11.399685303082986,11.287227849539432,11.241474043718515,11.697209450809895,11.85860125003516,12.045668704736324,12.477156085272252,12.244564287841154,12.178296357636588,12.477156085272252,13.233755037953168,14.32027206308302,15.184284177928145,15.97682150538701,16.688486706902747,17.16814611352169,17.42004977221147,17.76999122899175,17.946431837388115,17.56421256289567,17.037741561523195,16.402065796276133,15.607855455433656,14.686708102676992,14.172311352376104,13.600521155739568,13.137651339543986,12.834177554187862,12.884417375359718,12.674897768788709,12.650321100149071,13.086821298746937,13.21551408128336,12.352292646187202,10.680798622775692,9.66461804863025,9.931688691700186,10.08754509282138,8.085114272343558,4.908367162531024,4.016050765521544,5.379262548442332,8.145205382364733,10.143360715989084,10.463289416428287,8.565923982555585,3.6577633523172555,-1.8519243118397366,-5.515722776385363,-7.110122270022551,-7.393093542427037,-6.2258176893769335,-3.6151630673730857,-1.5776360182804998,0.12292754169224242,2.8377894465365836,3.6445363347452813,1.9869908715535909,-1.247850688802751,-5.0130858328030055,-6.014736579066537,-4.357958982920608,-0.8409776666113449,2.227022538999224,4.818136187831589,7.8416712451862045,11.149839069389206,14.332791442615374,16.404055160630534,17.26747838004251,18.016756362340793,18.434917062536503,18.977636781874605,19.629992091243444,20.757429737914705,22.324893153503474,24.398404821340346,25.40768160695757,25.472468467427024,25.61810086828072,25.857761575691807,26.61192806130204,27.536847723827133,27.758522725518624,27.249873043974713,27.258120977352288,28.66029498753499,31.37517902558459,34.25616715351511,36.451853804374146,37.92643826131884,38.76550983791198,39.47247648724398,40.16288332130901,40.185730534450144,40.1970696699892,41.767910879595405,43.510403212399034,46.09643505861276,47.855587170518184,49.39868992679868,50.90141039763643,51.447121581746636,51.155216383951675,51.02756662032031,51.42059200882346,52.152969896850124,51.66462640799386,50.60858251734399,48.96155702700138,48.2336099654753,48.09848779864244,47.34884640122237,47.39928754548691,47.92157163894935,49.796229163879595,51.78714163071949,53.370366586539866,54.83957776997024,57.31077979195381,59.46785037819226,61.91460541074077,64.51774860918268,65.56499904434351,65.67041224076968,66.016177345258,66.32290715855436,66.81518342854457,66.016177345258,65.60851582819214,65.10557219059721,64.10446612203198,64.35118667908117,64.70582496263583,64.32316298021573,63.73077318579185,64.98307406599818,65.94632989629875,66.41589089103985,67.10016918298604,68.3049376113679,68.86303371402016,68.5179658782482,68.26181107108954,68.3455432297451,68.4700292423517,67.38878362530103,67.02055230545544,67.57741940781763,67.73673193344543,67.9637689876904,68.76783355066122,69.5005317013672,69.18402126004965,68.77521417899288,70.01691900403118,70.95343319099206,68.67620418855181,66.88578762589786,66.90317025305258,66.19409861993094,64.22283370828895,62.17288014479507,61.95635770341533,56.00140785129223,62.94941335223483,67.73521223713864,68.93573182791962,70.27112475288975,70.58072492947217,70.97435534747129,72.31734290850497,74.85611288079262,74.72302674451319,73.48698858894944,72.08521603630494,72.2161542095131,73.04467054398079,74.06954572768352,75.80891345240843,79.65682341165267,78.93883355148768,79.42644635533185,81.77464818717205,82.18696177907069,82.31408042921495,81.85075797240515,81.49806282876754,80.33022114850053,77.50747342642735,76.00628401464301,75.87676123403244,77.70473379563649,80.5946313731168,81.41340384240135,81.89100844593023,83.56730340346856,84.94615496659286,85.983723634699,86.87784792606179,87.57735235301874,87.57006795901663,87.3321948738526,86.89240291510681,86.15972915560322,85.54185471065067,84.45095810622051,83.1423681668902,82.07764730232482,80.95642145530395,79.15211223743354,75.98546287436747,72.28191105775427,69.03574413124153,66.59416252423875,64.62695437735455,63.29233318436899,62.647661014402644,61.78607644790906,61.21722116781915,60.83724102408975,60.87594828909215,61.17868006891623,62.09006267144481,63.211414313798294,64.78061093822204,66.42675187213479,68.28449905661701,70.19749095113647,71.75207480762751,73.8171317615562,75.45805024859425,77.32218764073548,79.17086714097783,80.59018227584373,82.58676786698616,84.93904210037056,86.83184005914295,88.41177997774837,89.3574150422089,89.78251653302495,89.56180005868322,89.00846472518305,87.88300589700653,86.61362212674143,84.32320041303659,81.3911208060505,77.74947297088497,74.128853482169,70.23587955524438,67.85691784772312,67.08097999946956,66.54407496894193,66.79009489524695,67.87107844315182,69.35639272012371,70.8312022154743,71.43450075637824,71.53871732448343,70.99939141609138,70.1678825854289,68.96911754467713,67.42485432951526,65.89029120344128,64.94240364003825,62.364126499669176,60.1920470740799,59.151801243839095,60.131818804447214,63.967351266238836,69.80566575481602,76.57816563307392,82.60240394480776,89.22789759328539,97.18052439935721,103.41231705167495,102.28829987483476,96.77958514549232,92.41238875919987,87.47391125209296,87.40254266792954,92.15295951937503,97.59468106903562,103.96486789033555,107.48161481288787,107.95350239666844,105.16747561680646,100.34866628735128,95.49741819109506,89.14484671726846,81.06532089411765,72.56851799678701,65.10866048737584,60.10959094623045,57.81200634974697,56.60043711344739,54.760949933697525,53.13013759790319,47.94484900775949,45.760224703882,46.18045693666882,48.691381881259524,53.527116246063166,58.872388831058764,64.48178362301577,68.58704654795312,72.50532377795301,75.52021511147254,76.5556834247634,75.53933614748397,73.40189959842289,71.35694285845526,70.1148081122059,68.86014866279669,69.02456443314851,70.52486384335629,71.44582427652702,71.642672294165,70.40199801706814,69.4838344161325,68.58501802231089,67.88126009379519,68.9472453554973,69.69158802810108,68.66770570265109,67.72877242299322,66.23899174870294,65.80006966031706,67.32629062139348,68.87112703107944,69.68018991481767,68.71014267159426,67.33636478298375,66.25404326833004,63.61427766571012,59.26450791909134,54.218973771699105,48.81409979771268,43.34544222242526,39.45703168527575,37.72859265580315,37.170924014171284,37.22278276374858,37.72122803467265,38.71751261969884,39.15275150524557,40.328019208992465,42.57573889125943,46.08728314245285,48.8576678938605,49.362190556496465,49.43445343028303,48.00470593540673,45.15316588860904,42.0363492493419,38.870346029206665,36.29694465275843,33.366379015260385,30.239567875973542,27.82405156962,26.303481214685675,26.617027173227477,28.53638805553041,30.963739958817516,33.119651444628616,36.25385165444626,37.99320756721205,38.74703910792403,37.499970723995425,35.43326308484589,33.721064872523826,31.958062584613756,30.867885646624078,31.152749061484823,32.222785544855014,33.16143386443135,33.28306770562808,31.414579319953557,27.52388494580908,22.544941714621295,18.64305755868916,16.562711421478657,16.45760498752479,16.585144057431563,16.328952853246147,15.592787913506873,14.661546447785463,13.984982296850488,13.252493168535532,12.607246271017996,11.633617762361169,11.513854836011005,12.415597623960737,13.503849860542001,15.273351964834507,17.248325670863213,18.99829713044247,21.201979303604364,23.441257852627835,25.70994597705342,26.873334549548918,27.6994878003349,28.175550948193795,28.14156479787186,27.401077363869685,26.342120566056522,24.888369904092357,23.171356419829955,21.02982802190063,19.25931799057705,17.07843770481634,15.61253113913814,14.788655189451195,14.009293999715368,13.577849715742449,12.81912303805884,12.102615395114793,11.17660993016392,10.591511276213355,10.284041098093386,10.0625328213447,9.77829302623344,9.119395557361004,8.006654448087776,6.937737863235875,6.241878069138769,5.64683884988676,5.159440476985347,4.625085796278863,4.250621483352345,5.363595570221557,6.42026156625951,6.077510404525273,4.6668544596932735,1.6007067545183336,-2.4146317155171104,-4.994881218613897,-4.859656458106047,-3.505853558907889,-1.7726090765696207,-0.4424293295498709,1.2118654548615788,3.9227084935165153,6.999342769680525,9.856077795512787,13.25373887729112,16.851830485508128,17.9832146462714,17.542515483049005,16.486849489078665,15.243314501134833,12.264739912903686,6.789015423853448,1.4814546590869067,-1.708137404751011,-3.2104930636945306,-3.254465792322889,-2.607728228338972,-1.2429306888104896,-0.5729149416728474,-0.4876114939865311,-1.0369135492446195,-0.54436079606636,0.2728888066855726,1.5874652687302464,2.265513969871957,2.7721794888403495,3.634824256380079,3.7911398328021346,3.4752760868690697,2.2251176600929554,0.6987396535847659,-0.7088237600023343,-0.12085281442077149,2.6857249465838127,7.063651623096534,12.5018969304566,18.050435040434124,21.43615249323533,22.731130391166932,22.552614314205904,21.98331134563519,22.881559020495693,24.362426413384444,25.776176066274136,26.6147342669633,26.41439557467185,26.005869124262205,25.134274197491802,23.996769813522853,23.71265209888397,25.625039343397777,29.623793735747974,34.62209640723921,38.21753444792381,39.89897297997748,40.58226594820607,41.27667619884256,41.59652909621861,41.96001899824709,42.27996055083196,42.15116721001222,42.38778569952317,42.80300154427253,42.72752172407063,43.60278861448721,44.68691150003189,46.47278997945649,48.81409979771268,51.553547656419234,53.95776354976207,55.110321300864584,55.77206555370719,55.686097252828915,55.468529834865336,55.32781005874171,54.679285067346484,54.46228713405118,53.9356455330957,53.15116043028407,52.21132440851136,52.305724684297516,52.00126693619249,52.01008511034623,51.43223069515048,51.849326251377136,52.85331439783702,54.83147858346143,56.73960207154024,58.07457969367631,58.81974708344802,60.2163041739299,62.03775057882871,63.3422552487672,64.49672292649221,64.77140690510392,65.05170957425521,65.47866107346536,65.70155525831757,66.02696591831533,66.77418482171278,67.86942296280185,69.09864665650039,69.38179404624523,69.43144488663818,68.861516668697,68.07699526375194,67.56607339433995,68.01287158618807,68.67956710413898,68.96252171718895,69.03735803592431,69.45764385706487,69.80438292062776,71.29569046564555,72.86968980848906,73.89748350841994,73.82664634291497,74.52327950908551,73.84938010434018,72.77896731634725,73.08789799777854,73.57526894027306,71.60394078164452,70.94232707087316,71.13540038321658,71.56501975815613,70.75045266580706,70.49276558686793,72.87047670469278,69.21276340732875,75.05294889113046,76.85014788358293,75.2685720317355,74.72402720621551,74.21434775091771,75.54761044685766,78.19921913152102,79.84743515052227,79.88727674591638,79.62414505883267,78.2224352647452,75.79880877695004,73.97646258076125,71.31734671121603,69.40527149323144,75.01683930055795,78.12971753336694,75.8495648027092,73.15823027127159,75.16689389552181,79.16993834489352,80.43470619215661,82.12474178126962,83.52886795799066,84.84233917606461,83.65984557002683,82.40536426689626,84.14013075323693,87.68469068143597,88.90726698642358,89.07589330823507,89.54404549406016,90.0,90.56867362506516,90.41025235750595,90.26408632866699,90.63656767609001,90.36729935414374,90.35515756776816,89.66028341189502,89.02163132420428,88.0357330064953,87.53190506773794,87.72077778112475,87.957868781898,88.71263652824939,88.99168109248919,88.60280272949659,88.09718682465285,86.41765519279207,83.71393889560551,79.15146867687722,73.80485234606296,68.43659335414452,64.69572385379082,61.91246619687599,59.8084012221792,58.62702240573248,58.06068646149593,58.19064211982633,58.62538401909004,59.2500636219622,60.13720470491429,61.17494302341376,62.60625724824383,64.25228371465258,66.30340888758423,67.99054419327375,70.09935759509472,72.41923508678259,74.33785953960694,76.27059846510245,78.10024576751073,80.05499307218298,82.3835712221923,85.09774538107705,87.75425911215399,90.2269577088822,92.5244761843821,94.03637483235634,94.85965640882094,95.47897462020319,95.8382137905809,94.89913456442373,93.46827365258977,91.36392542643738,87.70941422282453,83.45703702590257,80.84975519766589,80.70023048306997,81.41798311925139,81.30450730595607,81.63883995845906,80.80412729844164,79.68056175965329,77.64084158249172,74.88474210430387,71.34738284220806,67.50933553251815,62.8728664217842,57.67567644964098,53.895273991349214,50.142814776084286,46.58067459320244,44.429489296487546,43.32823051707226,42.62163521053299,40.70868593928171,39.922162401612255,40.78576692678702,43.48307999398775,48.862498533704674,62.456060610234445,84.70290898399291,102.13680972160532,108.72575799733896,105.80251712815061,98.38329220147733,88.89596027497016,78.83675842063936,71.72184177293975,67.88709188312998,66.3322399176323,77.48332399308623,99.13791553650277,111.39095456906803,112.22018293973954,111.13733931064682,109.84167998474638,104.3110084438515,93.45664305242654,77.89544842089408,64.80663600182234,59.59449641324505,63.299471177870515,72.33022309074094,79.3097056725682,80.99309720278146,77.13167850648973,70.17636335431476,62.21321406563694,55.549904737116,51.98363829467853,52.340490071172724,54.36021020844212,59.17737656005361,66.59795367595828,73.27146986443351,76.14436211330482,76.51305301191154,76.46196149524228,76.83272167489416,76.02702867985468,75.83664497596472,75.74599074500591,73.45235334012914,75.03103435922247,76.0454748612249,75.61589170884503,71.08124982970116,64.83329520871762,61.588926933288725,60.82789317238003,61.76615677848948,64.00836474414209,65.78636091387445,67.86131857132158,67.57124467707953,65.2667408780256,62.93195691153925,58.84069169379953,54.609729078233336,51.7505536176535,49.43579369247834,47.67854926092538,48.417908816614265,49.24945920414741,48.316497251339406,47.36899308352457,47.073837067989636,46.595568447089434,45.64194233444206,45.492467529639995,47.07627638547905,47.94895532477003,48.23645538687099,49.411704022173964,49.95544987055621,48.889472655041025,46.7357334636943,43.75801211706739,40.89787053851887,37.36979670038416,34.77778195857338,33.44334674338581,32.91080170659749,32.762021205963116,33.59811958121722,34.54839075557799,36.44987401546487,38.62513493357767,40.236362595806064,40.81117570950562,40.33815002216277,39.35538496759231,38.32905591913053,37.427051095739266,35.732124201915724,33.95369003618596,33.02825738422997,32.79174238732953,32.02804216788356,29.74485923017236,27.627769619245555,26.808889311549432,26.76228040101577,27.46257988754253,28.893275817321584,31.095851482305786,33.51100782548778,35.32917406366145,36.634092448484,36.259660829280726,33.29221705593375,29.937328044880246,26.763954804144355,24.398404821340346,23.283562461206518,22.644255307113262,22.075824031382382,21.02982802190063,19.566281658778035,17.46507275655653,15.731986313404452,14.090799655151491,13.266459745114464,13.11531060727323,12.942641325842718,13.089259378419115,13.21464828607932,12.799228056004717,11.71249828635389,10.795010622668894,10.889781305355191,11.441069450590035,12.398882074774592,13.907803559872228,15.164435686389444,16.05996489655015,17.872251140233185,17.489351375865436,17.728440028668036,18.23009163664584,19.42801470215433,19.632032548791468,19.223563801433052,18.093866017710155,17.0790618124246,16.401635233392994,15.782963468874259,14.952232748027459,13.904776380419333,12.765546290928928,11.979382824890068,10.872868081642213,10.304887265480664,10.274010450773375,10.157748358936308,9.876116765814883,8.718283772606716,7.586417735920725,6.832950538112174,7.031795867194401,7.404448504650302,7.866078955410974,8.060159318843471,8.876856186769883,8.839125653739885,8.506851271232698,7.274999059435169,6.5130085796988295,6.300131533266746,6.485825059892179,6.964381275921169,6.4804583856199365,5.918073753950984,5.961084917000496,7.0407558987180066,9.593123296555,12.132289872313951,12.175493310822404,9.357887843158121,5.765661806516111,6.055915658187227,8.972613769063807,11.083593776078727,12.842224775811289,15.407680772651362,16.973270676005537,18.18752200310809,19.684197316177833,19.5637543880038,17.502795971790906,13.650430444912633,10.633341846467571,8.943334572105888,7.523834814776343,7.259720792724031,6.577400740522748,5.865126030019952,6.098249995375932,7.447413892987729,9.584490428455691,11.1130213938019,11.309912114801048,9.58784152761418,6.572453532149243,2.629737294878884,-0.6675374897153702,-2.6822057413784703,-2.394246033713194,-1.3157284150949817,-0.5294991294857938,-0.11210229771752911,19.741600147885965,21.01404529670686,22.409812306264147,24.187317368118496,26.366320977896603,29.842752450637796,33.502099153309686,36.535486963449365,37.68237022516486,37.44132304183393,35.97949574103079,34.197859530430016,32.48779076798716,31.076462953701903,29.676473691008923,28.957254586239948,28.946860630675612,29.813066773183667,31.42449758612947,33.28306770562808,35.27242527940812,37.738879734991734,39.83189038308513,42.01780080983305,45.22123178663265,48.39239801920818,49.81204779209326,50.53218281514333,50.7887164598337,50.74580698862317,50.21996518731029,49.269957193015266,47.634049173724314,46.5293496384464,45.56447059300932,45.289368361598136,45.0,45.37452265391321,45.674021018215534,46.19348928471137,48.154870425337755,50.454668252493235,53.60198878356412,56.90431235928562,60.16308491302031,62.04344233969853,63.754787449001675,65.28109522571287,66.38203222284277,67.10332099993092,67.35689668227386,67.23075168619974,66.95068143121033,66.3766065046323,65.70477227720652,65.54712362157713,64.49946272926634,63.82805307322071,63.68408792792864,63.68623285022777,63.485150002302525,63.58360937053879,64.22044647099385,65.1943711423025,65.67304358210946,66.60122447162172,67.95411937314934,69.04205152348023,70.03606973978388,70.26961158242598,70.40036880407193,69.78674114692313,68.95390846645824,67.58666950245608,66.57510516653839,66.29177136368124,67.23395343861274,68.00890912233746,69.38416695737443,69.07895250764905,67.65313171227486,69.42961360665494,72.93363966633268,73.93823462770642,73.87650088415674,74.95724566943183,77.52094841956476,74.706219798988,80.1047349617565,81.39472925387352,79.09702750892698,80.72740531621594,82.73226270439099,83.13001332089686,84.69074809244518,87.3342868703806,86.99929760550816,86.53870578374865,87.12037202560361,87.81066391773052,86.81386236754781,82.97158458091812,89.0942140499511,97.05345464381895,93.42002582269669,92.7953988399545,94.41561823659904,98.03695841120111,100.2949609362102,102.60142730544024,105.78792819788632,109.70965932846593,111.80142832826846,112.86601238078495,110.6589434782517,110.68557778834531,112.39847716337576,111.70224412466602,109.40979946024379,107.06281251972919,104.12209692698409,101.00818215368788,99.62247194203624,96.62898446972196,93.79473035192142,90.82836957761646,88.7009486685185,85.67494674745109,82.58759872727381,78.43766885552434,72.51308296499927,66.3120395676862,62.13701911297951,59.69378312396236,57.0563571087593,55.31943743211796,54.350639710840305,53.79459261336418,53.75843864391245,54.04964367994494,54.22677579138036,54.755776190453524,55.84598938669499,56.778005939970214,57.599007493612135,58.59809387600268,60.43470021862206,64.12045213104211,69.41372268117222,75.6715891465686,82.13650939455165,88.30598096332389,93.70943940538703,99.0948885623348,104.5953578717573,109.99363012643707,114.41332237059802,117.00620273045696,117.94876891171268,117.50518093194658,116.06346024811019,114.67072446808085,113.06824631846189,111.55284764624005,109.81212739883955,107.46877169772486,105.11274666720797,103.04935147667673,101.90964901720176,101.07232519447766,100.67551056021934,100.2682910743532,99.25797252019542,98.3536365687439,97.7750092209273,97.19454702812878,95.99695267333892,95.19442039800482,94.45401993588871,94.02481005859185,93.68353206631862,93.0708368863491,92.07588345991788,90.96692476250128,89.16620988009724,87.20162000994429,84.83598233138932,81.78076137184942,79.4162668764148,78.08808747255412,78.57292137778394,80.23994262660864,81.38193654342115,81.80259211227855,81.19318046635973,79.97304697784942,77.54461472453895,74.69022720774703,71.74427493811731,68.47867658340378,65.68262317457129,63.919982563328425,61.99082323173396,62.198516012300644,63.51221329671419,64.01285551138335,58.47198309272412,51.4316811575109,49.5918674954894,53.811543808184865,63.053292673486524,78.0859640064811,94.30702852199447,105.6813871071372,109.90732857783796,106.00922277595512,97.28033211091702,87.75169633047237,78.20946806012654,71.43963549744964,67.51269328055785,66.16363779732035,68.66770570265109,75.9391376654798,83.76880507415595,86.72947935382555,83.92153273016635,79.73781442574771,73.65428741709538,65.2726651939455,55.98266508958366,47.71309292443599,42.18674772663013,39.34053778303906,39.164104335016496,43.58557594665868,50.46386154839819,53.85527339798086,55.205920925073755,59.79488601837957,66.50143388969565,72.57939348241486,76.41183251793052,77.91392038827561,78.0030740288547,76.84801805581583,76.71084090771278,79.03931460112734,81.53108061755651,82.87499373874802,83.03413248597474,80.57401148636674,75.88176560425215,71.78016306959897,68.88240660623353,67.39675922139662,67.72877242299322,66.8823409824575,66.28381845753225,66.60488639388853,67.62529410290526,68.38348153325016,68.34812288527338,67.01698736848567,64.76495786260864,62.34469653659503,61.1029379344746,62.247062964753646,62.88926999259546,60.34229884647203,57.93598894864258,56.16292784783006,55.26516519287996,53.910605841308104,53.54609736365083,53.03757888838887,51.92402766002292,48.98692436037463,44.91437368883956,41.663648728501755,39.306584089841245,37.606019858654676,35.5793401789125,35.64702118271856,37.223594792202334,40.062825988809685,43.840963561014526,47.62489804711319,50.15076651026482,51.66865440016066,50.710557228259766,48.855042283572075,47.11531306795537,45.485576016239854,44.1624359202878,42.209376024896386,40.744732884055864,39.88269424059285,38.97351160857946,37.07711514168353,35.564308252871825,34.70236569168476,34.78815783164943,35.26577117189473,36.693177483191626,38.55715070043013,41.367052475928176,43.16659095453075,43.21228076921634,42.0771184874308,40.91432887317068,39.68371562042052,38.29457566906034,37.107536003269445,35.690069597492275,33.08349014122926,30.280387236077132,27.98577564748214,25.07914973584569,22.699581525114134,22.405374188870624,23.489264297221936,25.640985895515282,27.21899721543716,26.76573533478415,24.46246015602676,21.181359298770904,19.1015066272992,19.206338700173923,20.246590384113208,20.34180599361155,19.99226538525516,18.94493801479516,17.470956582065384,16.05192413121264,13.955158980891047,11.912070433422176,9.82145281369379,8.031623524361866,6.893706807823661,6.851996346403582,7.806388448127716,9.721279404493343,11.956575379691342,13.773692926205557,14.96570013826871,15.552429532429802,16.205495873378872,17.07963130697207,18.40210949286279,20.13307062815441,21.82051115375658,22.79375924909458,23.32097389548068,22.81329041826855,21.840984494145506,20.315603973350147,18.50460999001599,16.635115143183146,15.26502974616823,13.843857198010062,12.688686390678146,11.620622013634373,10.93254074141907,10.446238689748425,10.385169029244741,10.364974596075351,10.405441794322847,10.647355391487814,10.9111197557324,11.130987951828773,11.740006724594538,12.680362850913339,13.779424653085778,14.179285673485332,14.12247382487258,12.799025899661041,11.520315196468763,10.700397750770543,9.717456514651467,8.83662312543652,7.696018682076319,7.037934928402443,6.519796309795894,6.198369636643114,6.119667460063309,5.75725152286571,5.652097436214218,5.6753534539184685,5.828719978806831,6.208593590273306,21.030228200276575,21.858302945189045,20.70654239047934,18.28730931338693,15.697763142473079,13.86543274567776,13.107644670777434,12.416426586375069,10.916695896965814,8.33743046043798,5.770298723463153,3.2310046979116196,0.6807542635927798,-1.0479517491353583,-1.3128200718879468,-0.0,1.6048225630983253,4.103871856016914,7.866956949449787,11.551002153855977,13.936796271743232,12.845417549819485,9.234511538487029,4.616373597307321,1.5334070893678529,0.6273417317262094,0.7318603738372839,0.758143673055097,0.33508107162740636,-0.6875609105112176,-0.9259114014400824,0.9315550696714572,4.683955571791932,10.099152327879949,16.547646733291035,23.246499028489737,27.99300547476305,29.102530024153673,26.62001873169674,23.214677912063202,20.685202577433305,19.921368900965277,20.172839635151348,20.595999415533512,21.16812568040043,21.402600527360672,21.612787553220183,22.30090406382908,23.91797032053988,26.0318474676737,29.357766514068757,32.754232138214995,34.857457560094254,36.3800285071891,37.8933111334571,39.14019732316289,38.92125522564638,38.11074881961518,37.09484695451945,35.78703359314415,35.5730122290037,35.82860423539408,36.23788085536981,36.869849561282,37.69785110172716,39.24540931104951,40.87701910075957,42.884499247584216,46.14425085193608,49.91662237675821,53.95662616440602,57.322890904421904,59.50264170172653,60.21738944886889,60.27975104366663,59.58888807261965,58.181117297149235,56.33734492638085,54.308751765513506,52.097292451749695,49.96979697138467,48.5561804092816,47.21205911105742,46.98633997263205,48.198460053554115,50.27125496495192,52.67804222983927,55.017497450717904,57.658956163487936,59.1678181078985,60.03243672556791,60.508678691856474,60.59912454355258,61.32689138398879,62.473572796817656,63.17113568260835,63.611514694396604,63.83374425588684,64.65383212447341,64.71713205482696,64.79325562074538,65.21732795281208,65.45576259033582,66.41589089103985,67.38898757307183,67.92056613355481,69.34828726451659,69.96668125915299,70.25029130676907,69.44396544673405,69.32145105313779,69.25391533632026,68.8457192432315,68.52498385883483,69.12442148043296,69.06561793519954,68.42095163652274,67.58112548033557,68.02353993185605,71.00879179870297,72.1811612576203,71.74353494941047,73.0724723773753,75.49027620822208,75.87974313508415,75.12080874316989,75.11370052301096,76.30992613929494,74.93149113323062,70.40036880407193,78.44543455083863,76.14694375491399,76.11812730219252,76.33889580020468,76.99573732131627,78.1639787208059,80.785653180334,83.7275683806983,84.9363396679371,87.25665633339689,87.98839873413942,86.25592599219569,86.13929541221299,85.11079255712008,82.6768328715712,81.72808121214075,86.70687798689605,87.48056924335206,90.11762682929836,92.07588345991788,89.62137424936134,86.69562890816316,87.61991424281067,92.86997360008043,94.09689393546758,93.9614889205708,93.58608277773817,92.72636835633894,92.7963112191463,92.7060213966705,92.47171584461368,91.86483657469803,91.66582435305645,91.7320064845619,91.68120014689057,91.5104671279962,91.01495248377235,90.98022796084842,91.16699427995516,91.45025591039385,90.50611277655162,89.1140736453238,86.72947935382555,83.16467165366137,77.96799666614497,70.84857635970594,63.81530732289587,58.4115524133396,54.2391941080452,51.166190038067285,49.65896559456125,49.31692539170377,49.76365749436563,50.60314363162114,51.767840135376666,53.1867323847355,55.031226046606335,57.70516017051196,60.610269544682716,64.01163853019484,67.65832421011777,71.64322238961891,75.81753715819494,80.56737070511628,85.71087132594239,91.31340910669572,96.54103234776984,101.64010433511277,106.73281947110387,110.95099846177709,114.86905777375581,117.72404424600437,119.31751198490426,120.24760579823146,120.984688329805,120.67375178841452,119.87816840650817,118.61046697470438,117.28634132828778,115.38964837158304,113.5390177576828,111.5953186298201,109.05771807772545,107.00793490814104,104.93140085371945,102.75375272830732,101.49145063487316,100.04937782315886,98.82389573164822,97.66290408071583,96.7220785576058,96.09274609554785,96.02619397303411,95.37670111010775,94.92516569144507,94.31819461430005,93.76712085292385,93.32464632426552,92.95683665243386,92.2296718652699,91.27048525099477,90.45292127386377,89.66751138069834,88.3879543381207,86.9926854133256,86.00677694885383,85.6384496523486,85.89397864888132,86.03531034891513,85.57241144546245,84.86571407362416,83.73420454025414,82.11985895761956,80.27525765489185,77.58071417582487,74.9051204195956,72.36300949167435,69.74576645585091,67.910192810286,66.25048536446812,64.9887697425942,64.22490541370837,63.93533457377905,63.35104359975459,62.79838180617701,62.402739565172006,61.81831020102036,62.61910152898579,65.9137540843682,72.11751943869804,79.07236456327607,84.00666005857947,87.4551956201869,88.03634473279924,85.86735088149337,82.41596952213592,76.29300187272716,68.70047141243171,65.7168515000347,69.86013127702519,78.17349856982621,90.41442833321481,102.25273293089012,108.4071808243985,107.9577346496153,101.70555491464853,93.37264497400625,85.09440360031444,77.63908779213281,71.26267187376867,68.68209675152721,69.2240135337956,72.04588755091535,73.87917954517178,74.07041732108307,72.93070246173382,70.44601715298928,66.09557097416364,61.35242744665649,59.264482942616645,60.25511870305779,62.21108234648321,62.069668053301825,60.980139703863045,61.58573830157188,64.59231789142984,69.31996046846095,72.60793393492517,75.61856866652907,74.77489203541698,75.16310951122372,72.4287965907018,69.68156696607579,66.24553009680137,61.90421538478109,59.48974045435734,58.55899199896707,58.50872428730194,57.99464787308743,55.8082526315093,54.52002227789212,52.136206904483586,49.27331565659327,46.401451307438855,45.66814123200568,47.51066505134612,51.56975017414619,56.34107374007443,60.18585182876442,62.588736895184454,64.63783116274303,66.1194856502374,65.41725386100698,63.99117790330286,61.67342251091722,59.844396882603604,60.035190482684044,61.39937010334925,61.91368496474848,60.98872721320171,58.96333322241175,57.39465851071128,56.11305700326101,54.47401510356998,53.47411897496029,53.047619849493,52.76855645151281,50.76404049377061,48.11084121348743,45.07815010331376,42.82524333969593,41.87168564181972,39.555564739541516,37.13784563459311,36.0007690706493,36.221561244216254,38.022419522096115,40.83132958620928,44.03443363637228,46.87787685227961,48.87593309600509,50.09664253419806,51.05645831207232,52.14342345738783,52.03434755392139,52.06199959476338,51.30823485191473,50.18124748367579,49.00124461259969,46.653720185477,44.53921639040159,42.46223900919101,40.86239398287673,39.5361270727093,38.789285075373066,38.41803047694221,37.90597834701417,37.00782100718726,36.98292102382062,36.86984518995518,37.279474432524594,38.381162888214,39.375405397075745,40.341719391964794,41.550937378930406,42.10590120843708,41.73353483687592,39.989385335191926,37.018534090853976,32.80160240893113,28.987509378938377,26.565008829889486,25.44280803035031,25.71785645981434,26.720755763068865,27.535177531241157,27.56578876723106,26.81311123311364,26.166825317600956,24.326956367504113,22.782412349331803,21.898235724760152,21.645994757569863,21.426510082996252,20.581262978836055,19.42801470215433,17.9832146462714,16.49647010477159,15.156305301652248,14.063713604322981,12.713634243864837,11.620622013634373,10.689140968692698,9.481027139401853,8.178119243796722,7.431446514764517,6.86057273387194,6.302976195796364,5.810486660580887,5.5993791730564855,5.418952559514669,5.418952559514669,5.542014699630352,6.02680193469209,7.224329635458461,8.456544650485908,10.47045229296993,12.942641325842718,15.517913265213512,17.169941798834472,18.326797299552663,18.863558605572866,18.97035741420222,18.790803838735272,18.790803838735272,18.648222258173494,18.756623591303004,18.79305652332127,18.041748737715768,16.86167875695436,15.681387208071554,14.865323517009735,14.679073607815127,15.214573805661633,15.468321895906529,15.739824899093605,15.597980699375302,15.124033715427355,14.708325625293265,14.51772549182447,14.5719476766771,14.567481896629971,14.25885720833728,14.174589089213741,13.539983609283786,13.071333911928697,12.528846852156152,12.245479946165478,12.197497593955067,12.639079225728116,13.376709824432673,14.063469382967314,14.578500465412825,15.205963900584536,15.728983603267162,15.992196537050948,15.945432887034746,16.02464629383899,15.624209913250278,14.999117452571337,14.235565325475891,13.527474840784087,12.629448468896777,12.102810477026543,11.959207330084618,11.79584322062621,12.118088015466835,12.624150308424687,13.246702073141988,13.617419065882315,14.088656781692858,14.616269359367145,15.064412936238305,15.129739992805884,14.788655189451195,14.336673609067995,14.313288816389912,13.701533083433093,13.333464333423164,12.691607585976753,12.303958823914046,12.006693743499552,11.935584131736098,11.50968302821477,11.309914577609973,11.134600395166155,10.805228981974047,10.385169029244741,10.414387933330605,10.85189473346983,11.417927807976495,12.325634488707149,13.07698506101645,13.47423898370495,13.874987867569539,13.765248244279935,13.491364747237178,13.623671293757509,13.704258514305243,13.620298857468857,13.674349456994474,13.482367810731878,13.350554405861146,13.240504592048733,13.429345287231213,13.504700667092699,13.726207128158832,13.89487052254404,14.149452799710534,14.5719476766771,15.133043319136444,15.677589996210505,15.97682150538701,16.06987185337986,16.02240001497829,15.808509625484247,15.245396739948573,14.250011029935719,13.448583696015143,12.804277800061115,12.696581995598661,12.853394260690484,13.112187925551337,13.954525333576894,15.314109693525117,16.22414781121528,16.434921235345314,16.185545871429117,15.733615776528893,14.61092758911295,13.130105015266235,12.254503284608036,11.449328427207307,10.648248460826435,10.18131161401063,10.284542820377224,11.398745098798438,12.197497593955067,11.620622013634373,10.737003095214094,10.085512540628825,10.01442746362593,11.398745098798438,13.21464828607932,14.445692677810415,14.230659300984591,12.99459577853077,11.046814496636323,9.662454148514653,9.482439167529064,8.959889152796451,7.5082775193350955,6.599906071253811,6.02755130486702,6.586420726945191,9.00286353192319,12.452977921563077,14.8096715358173,15.015527503495868,13.226895884654075,11.100537948198047,9.674705372002151,9.82145281369379,10.294792649248611,10.612849884981614,10.982312984708512,11.877224359503908,13.06927623315452,14.306643427430418,15.343763220371116,15.8519586842164,15.174804956569172,13.897160216272047,12.778762345208511,11.972709467732644,12.111063242019476,12.666289687401166,12.60414263231559,12.799025899661041,14.181709330217526,15.555784487738682,16.912903854894076,19.067811749500226,21.43615249323533,22.93210645364071,23.781994894562274,24.131579594887132,24.406802217021326,24.331205315982192,23.46693642023848,22.306170239960327,22.35520566669123,24.068768437441566,26.513767680252805,28.825582607615498,30.64002865598622,32.20259989031115,33.48203843161218,33.98223009363305,34.503154149384926,34.59528149868743,34.310864282630995,34.197859530430016,34.26240986096287,35.08136085150712,36.693177483191626,38.08877745503837,39.21167897881429,39.87574371710195,40.67235632811016,41.21673620862827,41.98720042034181,42.463679400260396,43.241122967375574,43.93057249675409,44.24612160172641,44.403190512830264,44.77876726033914,44.63315069049588,44.48646422698759,44.92665248492982,45.51612014557638,46.78991215753284,48.70352508623177,50.900872513206565,53.06451621933991,54.94526834191178,56.730763736819114,58.06273548994391,58.67523130787208,59.053906898895626,59.19191474207374,59.44402199867379,59.42077693484419,59.66693008530137,60.255128790718686,60.26728326685117,60.30472348473276,59.8020381201207,59.142325514942065,58.98237447749754,58.469306545504956,58.519400312032445,58.284881688400056,58.42877237343082,58.559891447023126,58.86498767492654,59.59102138737331,60.199945573770776,60.654301891363204,61.06340017265345,62.04503192866286,62.88833520664124,63.335410800501286,63.58494767683849,63.68408792792864,63.83317577245364,65.71546294051018,65.02467324348699,64.41295800937898,64.27052041488223,64.43538463483954,64.12713897769898,64.46867295512098,64.59505866997591,64.32750682738553,65.31379179215777,66.81859186662274,67.66266795931331,66.4384176206293,65.5993709143353,65.77229711150873,64.1716816626282,
