# Supplementary material for: Automatic and Real-Time Computation of the 30-Seconds Chair-Stand Test without Professional Supervision for Community-Dwelling Older Adults
Source: Sensors (Basel). 2020 Oct 14;20(20):5813. doi: 10.3390/s20205813 (PMC7650655; doi:10.3390/s20205813)
Supplement: Supplementary file 1 [file sensors-20-05813-s001.zip › supplementary-material/critical-scenario/gravity_9]

16.619840728145068,16.5307546020444,16.59704765349618,16.781178175820727,17.04111004062118,17.20186240267627,17.212929652659025,17.094018861399885,16.807991134305464,16.50257041075801,16.2345137194481,16.02057014369101,15.893588436537799,15.83021041245643,15.808160263056001,15.81083340822323,15.792148368703488,15.772224824459858,15.77419837879477,15.850247374753993,15.915687815909038,16.02295370217576,16.153682701235955,16.325752616763335,16.533017518905776,16.80214028618728,17.149548126745746,17.612567550739584,18.12333707774919,18.65953168383377,19.229397561509792,19.81727764357177,20.4112626445744,20.9940740535772,21.57636678231343,22.149258988866492,22.758452551849587,23.40568455090273,24.12816068000525,24.79845882550112,25.516665389655227,26.24788795242203,27.019001009357737,27.77604187968036,28.55153075139066,29.33883012078615,30.144699807320816,30.959435739716838,31.77905068490861,32.59446796383914,33.43894750479925,34.28744136476213,35.13905768753353,35.984726265219955,36.811465271076166,37.614202406468245,38.41022675582326,39.21384393954937,39.94758017851009,40.70226246949376,41.452593609881795,42.194559722842044,42.92963694427569,43.66643049994038,44.40371344335699,45.158128233683655,45.92683351434997,46.706419292754134,47.500152060834075,48.30616766133583,49.11332776443105,49.920413939823796,50.77913047530919,51.520084547801865,52.30694526834061,53.085546602173146,53.895425776566405,54.640337513101905,55.4064462835324,56.16701686531309,56.920816832244405,57.66385779311513,58.39351832449357,59.1111542590141,59.816590377869126,60.51833120460861,61.212378194811976,61.91149414092783,62.60288354706788,63.291112129959664,63.9715606193739,64.70384724539639,65.30896815804438,65.97875728393564,66.64486010380024,67.34779420773691,67.98890373514233,68.64343605379047,69.3001903793401,69.95539917255479,70.61688603143959,71.27839869835333,71.91116862592105,72.55651115519115,73.18336264335147,73.80572898605247,74.42703045032967,75.0712640932366,75.71718766367187,76.36903531642201,77.06844426100864,77.68234840568304,78.34768568559724,79.01049037635084,79.68520715670523,80.32399434547418,80.98264270750732,81.64159695173254,82.2898429332277,82.94805198952777,83.58936134525976,84.25084976044771,84.86444910624037,85.46642413051295,86.08790252860385,86.74959859599255,87.40146376995543,88.01325934950856,88.64324880696432,89.28713875894307,89.841354960313,90.41998549226857,90.96947804406052,91.5080629789539,91.99330921181891,92.47764139236182,92.92593642029043,93.34394007646233,93.7231733204763,94.08332395377941,94.42024079251208,94.71055130836483,94.96456858892478,95.21245830324958,95.3841021268817,95.49433425158544,95.57435003322483,95.62056326456619,95.5589709619897,95.49073292477196,95.3965722971737,95.24303765706574,95.10207934164612,94.95674848817332,94.81483285997483,94.67267074328288,94.5387370790874,94.40694879213623,94.2715222184473,94.12844409053365,93.98476094213426,93.82783635399775,93.65415667818857,93.45382986398431,93.22908691207452,92.97749495166774,92.69760553305812,92.37431674482173,92.05888332410115,91.69809150256238,91.31366902202525,90.90607317891622,90.50336550071437,90.08597842591726,89.64520787116092,89.18235983615287,88.71037668077182,88.22385433733145,87.71047302315817,87.1713323558277,86.6222344643613,86.05300104009895,85.45858559514706,84.84617542683289,84.22937779132317,83.58726123873471,82.91567510223702,82.29028352278623,81.60675337549175,80.89005572246923,80.14507337267148,79.39470508639158,78.6430666827943,77.89577518275019,77.15224931610759,76.43231298452301,75.74832329282907,75.08664438493832,74.45261240660666,73.84762429151183,73.26561210702378,72.67614280813021,72.06785399235493,71.39803727784988,70.68323375838123,69.92609941158084,69.20627837823346,68.41535518481713,67.59224466935184,66.71615787573785,65.85466990894618,65.00081986758852,64.16415495038075,63.339729356816555,62.540555908392164,61.75829638324031,61.00610175094549,60.27055059534068,59.56252395204841,58.882298937757554,58.19610074168901,57.64185263148288,57.01598969668683,56.38210544442283,55.69376646883708,55.068562304067136,54.4117968219896,53.749773720610214,53.106376759025935,52.447349297945735,51.77653334274831,51.08890899383509,50.38582246714732,49.6796529839121,48.97485013966246,48.275749805863406,47.57252305283725,46.86118385933281,46.12629725587396,45.34576822218204,44.6859275445018,43.97669435660292,43.26611183628178,42.56115754565333,41.89456586242668,41.22622287963653,40.54963569264187,39.881970293466665,39.227388314304896,38.58281769499235,37.962225284070584,37.36583626733988,36.778248069978666,36.19842790934385,35.60864219434209,35.02390292125399,34.4388878323968,33.8599300208254,33.24668042440606,32.741943170576874,32.19363485107789,31.66508851099034,31.12422245989114,30.621916679642144,30.112324366044355,29.62170593352855,29.14622933783276,28.682775162152094,28.22465108352973,27.775664924306078,27.334846854536476,26.898382656158454,26.465068503486176,26.044209995836276,25.627099351700537,25.217892787171316,24.811387836544803,24.395791913133053,24.021717598558308,23.62767504313347,23.22621191775236,22.821140486519166,22.433601968168347,22.03652212147541,21.635738378202326,21.234833830274606,20.820562994403026,20.40472149164674,19.97551630802924,19.552772650885863,19.13051638386115,18.707205370839834,18.292680195511558,17.889373248728944,17.490645287259472,17.104156836839053,16.696175925870865,16.34624332616768,15.983670574648018,15.628241901213698,15.287477725377387,14.991121000945292,14.713788840043318,14.46168195205169,14.23051009546193,14.01791620375911,13.827292141005966,13.663459092934618,13.528094661040324,13.418740228812293,13.334001895581823,13.271505824676144,13.230571461502045,13.21105881164175,13.210502093794817,13.228286678365365,13.256129146349512,13.291163234241695,13.325882431477705,13.35192842573533,13.370360601666144,13.384383880564501,13.395475934034618,13.405863302923075,13.418382375555696,13.433593025121034,13.452026415440123,13.471924895917182,13.489046954477885,13.498849836825487,13.499628026708596,13.489830052152314,13.469421819633585,13.436755913068682,13.389472713252905,13.337197309711943,13.280929356725602,13.227945251710644,13.185268296861517,13.150898388688521,13.123018173544253,13.098786866252471,13.076533043422291,13.053725067384663,13.029739461970845,13.00570949225872,12.982649311347963,12.959715394278767,12.935939503935838,12.913103246264221,12.895017660478299,12.887116614719009,12.893079561216743,12.912279940488958,12.93846732684482,12.979594618652568,13.041377530335902,13.12973821322225,13.255494172518752,13.423792873700318,13.633720292959355,13.864137102630476,14.099928102252553,14.321790172397526,14.528132993382194,14.716122603652414,14.906973126781649,15.103032733885678,15.380188474863983,15.616984878016366,15.91070233729544,16.222885252447927,16.574675830857014,16.894608349458082,17.24997029080627,17.617332755733,18.005767168376167,18.42004269189857,18.856598070789538,19.30861918323071,19.779876535296108,20.283729481985063,20.79490086696888,21.330878273316745,21.876858285424305,22.45259253226693,23.034084554668237,23.686049928175798,24.254479111229376,24.89496796264902,25.547283234091008,26.25313611885948,26.917275487143712,27.634789943411594,28.365091553083516,29.118056290050244,29.87363509202085,30.660339982971053,31.446060335510897,32.25453102109234,33.06059505807169,33.890945070157024,34.7235703189684,35.560977103355974,36.39523752725983,37.246789765128504,38.15696204047045,38.94126791709476,39.79818697683245,40.67445632851298,41.58807653551597,42.44835581815704,43.338173558327604,44.246803307285916,45.138633917313285,46.02979585828215,46.915301740404125,47.797301197288235,48.65973026349782,49.513475706611395,50.365384526027874,51.22836307346676,52.06371380365526,52.904376057306955,53.73494265590285,54.637397935222765,55.391506829929995,56.20451639863448,57.0029647784516,57.82692424103552,58.57661573535261,59.35593256380428,60.119199071136975,60.88545240423444,61.64262513711172,62.41403357995765,63.17657458023365,63.94093236825145,64.69816437720124,65.45910459809272,66.20172572744559,66.94496554779485,67.68085836215522,68.3981067318816,69.15657288633803,69.79916206324538,70.49316618605111,71.17853550481065,71.88166784654884,72.54341639537822,73.23761906358675,73.94010513227818,74.62689205885636,75.30228237783152,75.95766864898292,76.59492457826619,77.21343237605562,77.80753418865551,78.38949330820675,78.96762254854768,79.53572508869011,80.1113699289758,80.67969626013127,81.30057086718729,81.82024330330398,82.39015375370346,82.95210658432158,83.54092617175041,84.08336691862148,84.64003970336005,85.17803212409538,85.70615049084195,86.21580741646852,86.71937195532286,87.20893883393158,87.67399308706595,88.12666370725137,88.57304907777487,89.00461927151248,89.44116171189806,89.86255160715042,90.27832288698447,90.70633722020065,91.06139699840213,91.41798795619421,91.75442832696832,92.0717005687688,92.34099867689625,92.59012218418574,92.81117069562826,93.01295113571513,93.19978135919735,93.37160253726371,93.52007438896204,93.64547009557666,93.74690587875254,93.81606787113724,93.85077742672605,93.85289728030929,93.8251716432062,93.77186849249996,93.69552025786027,93.60874471829801,93.49800136016543,93.36931385642707,93.22110075408507,93.06249437878502,92.88581751606733,92.69541632193759,92.48920058562699,92.26387746822537,92.01707504066029,91.74984046308587,91.45568653983555,91.13336561607838,90.7853206881278,90.40347745146158,89.99759891239411,89.54564584275646,89.06497088623718,88.50217276574104,87.96347390121718,87.34217717802223,86.68494279220776,85.97686224342662,85.25216465991825,84.46943336705922,83.66779321244076,82.82403499280083,81.9608941443122,81.06580786524293,80.13660031115643,79.18857092319281,78.22594455855399,77.26045601969545,76.29362312333593,75.36217732663438,74.5057765925567,73.7411404793126,73.02910307992997,72.44460277152068,71.84263205279453,71.22814600336642,70.57339402517178,69.85039382285353,69.07423820085819,68.28788715062537,67.54972722745318,66.84712416208608,66.19359562083963,65.5522230275333,64.9216256669295,64.23960250955196,63.522720152245974,62.76042099328074,61.97782128823516,61.19551118702383,60.44963256005004,59.697772505461074,59.06513737740373,58.4150003757774,57.77462259397458,57.1097977290744,56.46220539880931,55.79015994057599,55.12274021413161,54.473604599788445,53.837525209906865,53.17880479770082,52.51570104088068,51.85175523656675,51.17979709962157,50.505923478674504,49.83910325294457,49.175497838055946,48.50418452310425,47.822578015064174,47.10026483131274,46.439816789764855,45.74156813902721,45.03061361456166,44.31433639183135,43.60805129930341,42.891636340011125,42.168350884540665,41.46351158500897,40.7596725078106,40.068528569811775,39.38334262126023,38.72221712870888,38.07846291784948,37.45263896970116,36.789409091698886,36.22050547927238,35.61130802824088,35.012413544110245,34.39116729957728,33.84362602135449,33.2726727281101,32.72191167776508,32.17374944275526,31.647381356327646,31.131086724316436,30.616992428228524,30.11375287900169,29.607685223551414,29.110465793140335,28.609999779049147,28.11871296123268,27.630498512036556,27.14731156830902,26.643358973206002,26.22182002717951,25.773744571930216,25.33917363465772,24.897443457720154,24.492678894049558,24.077886954547118,23.659657530712362,23.23613637424106,22.807256087823397,22.372115048463513,21.92766111508851,21.481505169084006,21.02382211282221,20.563512029102515,20.10057464712281,19.63589670309911,19.17463496461765,18.721265452250098,18.237688746012832,17.8288859503413,17.39959015558681,16.981274172429863,16.56754630739047,16.18153302287935,15.802709420636253,15.448308311649344,15.118417840246428,14.820943377907502,14.556703778365355,14.334139476838176,14.155055890539145,14.015863586409546,13.905585673992611,13.823529478099664,13.769276155783771,13.740546164628194,13.735843753375901,13.751886923983864,13.780757478880682,13.82153780970316,13.868038473425147,13.916521040178727,13.962552615632424,14.00590377233183,14.043645546764695,14.072816904561856,14.09535513549851,14.112113753589988,14.124614456886022,14.135074550739823,14.142857174332221,14.147715624896474,14.147994987517876,14.142031891444342,14.129865499217416,14.110946158969988,14.083021507187837,14.050888064454934,14.013126170360074,13.972433373228263,13.930331555382368,13.887776689997708,13.843358968648435,13.797255072333478,13.750345135007603,13.700923841866674,13.650155522594053,13.598923342857786,13.553703812150049,13.513816993135986,13.484018860702703,13.46609829933587,13.458316411217663,13.462372552390834,13.483532025357006,13.532910263963327,13.61070761324794,13.738463656970538,13.907940316043032,14.111574124000747,14.315640660795859,14.526760104150364,14.732832872479406,14.932800069985733,15.134362393213435,15.341706756005152,15.563823574193076,15.812891571217985,16.084799014777985,16.376483286094583,16.680063576042503,17.003541041544956,17.33966037696807,17.689526102129438,18.072045960530737,18.42864979166721,18.822075869148254,19.236739411198766,19.666276318646577,20.106567786298356,20.572142559582623,21.060110539583984,21.555959839008807,22.079334398305576,22.6194701700561,23.17600903989734,23.74747292920544,24.33126911183616,24.935296884177685,25.563714654936874,26.20007774634262,26.85703917186298,27.533461637437572,28.254109112511795,28.924611864705124,29.638452367320824,30.375659742732648,31.13206760990069,31.88126899493574,32.6582049868413,33.44815685956298,34.254319358366494,35.05296010872249,35.87661858037491,36.696943032960334,37.52562901907144,38.35839474119891,39.20639107509837,40.14186881498328,40.93528154023162,41.81282644819708,42.694280924662614,43.6207807168406,44.46334282314585,45.34359198798681,46.21793322153228,47.090230056169574,47.94987762415023,48.797698127870035,49.65053510978091,50.49476753865177,51.335550745585984,52.167351261689355,53.00240484494041,53.82017136007981,54.63334817081884,55.438482949853395,56.29892534303619,57.017621218449484,57.79469582101463,58.57016306338724,59.364020424969425,60.0990284295089,60.85958103049936,61.61868315314403,62.373840129694806,63.122400685484436,63.86630602105763,64.60577258044788,65.33684645249706,66.06283272172554,66.78612249116462,67.5039911554591,68.20940066342811,68.92046953875004,69.62593949649371,70.38457193688394,71.02672389374824,71.7134319083382,72.38921343187114,73.0643946312077,73.6850150256944,74.31199965536034,74.94216765276418,75.57115403173543,76.21472511459503,76.84585783714469,77.45572347206594,78.05178374829012,78.61848518619364,79.15574186071294,79.66559495736907,80.1528352848287,80.62269963805238,81.08509600658144,81.57822292524098,82.02101544683701,82.51717238950526,83.0353747658717,83.57403704944504,84.08389174119668,84.61261099878766,85.14164555732647,85.67509249241346,86.21595426197841,86.76148757614523,87.31739412550961,87.87386314305634,88.45044397163556,89.0268806626363,89.6224973454381,90.21895678469096,90.84116515627491,91.45967028502176,92.12392295212497,92.69054708049701,93.29498023154417,93.8614994225335,94.41408319635993,94.89769072795583,95.35155228308878,95.75120713786914,96.08159416648354,96.3386115325193,96.5200067628185,96.6174513351814,96.62979502158096,96.56537844282512,96.43046488015725,96.23762407192558,96.00208207807964,95.73799126452568,95.449526288526,95.15473215692285,94.89301962079438,94.62643861580256,94.37069717666459,94.13717097295756,93.9294531344755,93.72951609269622,93.53584436575083,93.35301392835864,93.16619877739552,92.97301654857668,92.76430578195702,92.54155857755495,92.29681244664883,92.02402194685187,91.71691456940145,91.35874161010878,90.94050870988588,90.45408559079073,89.86359029876618,89.27631408837634,88.55590644347483,87.7652506601313,86.89054610428711,86.00749625376471,85.07153992999973,84.0951004027277,83.10767738600497,82.11814798245796,81.12843691085435,80.15783340695636,79.19387369487812,78.2580104779679,77.32364553964005,76.40842049964971,75.54558763709731,74.70095469528212,73.92916362029563,73.20930008399417,72.67161645482857,72.18858642010721,71.73831048234294,71.26915385787036,70.75528884537981,70.15505863327792,69.48525718884554,68.77608606286475,68.05371163251414,67.33638912113774,66.63896140521358,65.96767183068017,65.3048938617254,64.65482342318577,63.99034256787102,63.3143013755895,62.62881082338794,61.96683906121078,61.29271329682063,60.71195054343272,60.10497481440042,59.49882039863277,58.86638453405531,58.25192811338846,57.604429195958645,56.95475693636234,56.294912764114855,55.64340810250143,54.987667034631315,54.32787854479282,53.653040396914484,52.99039517802745,52.30810961215091,51.62092939840266,50.925287544497245,50.22528588386731,49.533222398512265,48.81319052074925,48.169630313821614,47.48891131454238,46.79932397748724,46.092785825133156,45.381744604275376,44.65397571842466,43.915651073621326,43.17102532521513,42.41847345002929,41.66254325266513,40.94259731841627,40.21753826467942,39.504457655326526,38.80645025628808,38.12489240805314,37.463170447279296,36.80634485047057,36.16516799800501,35.500588789023546,34.90740768781065,34.281391235451814,33.667492815119964,33.062492442896605,32.46652214785345,31.88202249571915,31.293224509398893,30.720687710380666,30.153989805252827,29.591370141545244,29.030849385902773,28.486844792310485,27.947448037140465,27.41764547879134,26.895280770851205,26.391848550382914,25.88509484900103,25.395871635352105,24.89790426536545,24.450367183107506,24.00023421436019,23.56970855993795,23.14426695972182,22.73369416882449,22.319045339796777,21.918570686142356,21.512053196470124,21.111455543892966,20.70327180122945,20.300405107683027,19.89247701603894,19.47745225482821,19.071695098685552,18.670289414266566,18.26961645393716,17.87911677379382,17.494078024164466,17.110642440598628,16.76266932920149,16.41769205373485,16.086388086223884,15.783290781210791,15.496919836976522,15.233257183957786,14.986481223601311,14.769110021749844,14.570013913761052,14.394358085566202,14.236609713246658,14.10551435796389,13.991461633150529,13.896211680336684,13.810859181340005,13.756591913065467,13.713387682935487,13.687954950946562,13.676267862403034,13.678585222206026,13.689571707787366,13.7063440467352,13.726160397338509,13.747784302700932,13.76992370149388,13.792272299214568,13.812913830636713,13.831284906573462,13.847525838926671,13.860953461145881,13.870784161524444,13.877889494613907,13.882331112500077,13.882372953018896,13.878893701370634,13.873434831587847,13.86505853969919,13.853313492175575,13.83840312029476,13.820110453231907,13.799229441338623,13.776647011368244,13.752195440447332,13.725731762048973,13.69779135553193,13.674459081002718,13.658559309949126,13.654634016043824,13.664901257448859,13.686642830853533,13.726356988939791,13.788448110063486,13.884085182833196,13.996977624026478,14.155193957483462,14.340666233735138,14.554043478188854,14.763793280997962,14.981573547882622,15.1987876472681,15.41278765738577,15.625115778258229,15.843360759469665,16.0825509397379,16.352291753320348,16.64934325949188,16.97391891589331,17.30795708429988,17.651386091740005,17.99578212159546,18.34953661377308,18.744377783690975,19.095979442207348,19.49267642082556,19.90520409035745,20.34254608560095,20.787574688672546,21.254462991879894,21.749600859066003,22.250944086651995,22.786000368263778,23.32854321069894,23.89300233459349,24.47091833881827,25.062709613957836,25.665761289133208,26.287814833254167,26.93137920511731,27.584437600460983,28.24696476885006,28.962917433326417,29.624761476280952,30.327157406782504,31.05258022675654,31.78403310886364,32.51367091492471,33.263727008365635,34.02033113266689,34.79302695728536,35.57990718309232,36.37065933966669,37.17512832642062,37.97621839998643,38.79793611547461,39.62051813976495,40.44744826789239,41.278063012828255,42.10976950973295,42.941633952949736,43.815070640818426,44.59747001257341,45.414050592130856,46.236911984899415,47.06272742972096,47.871072555659254,48.691864031453186,49.51459283766105,50.34124303428546,51.170156461181094,51.993178182704895,52.8245639452143,53.63678204933852,54.45455554774499,55.27671675659351,56.07828006436132,56.878565748359115,57.67773269497643,58.4808932624493,59.3090664253197,60.077646826227856,60.880749577534004,61.68118182059458,62.47478943503808,63.265737721649394,64.03146158364511,64.80348217224604,65.54410843989217,66.28775135604222,67.00038581609483,67.72301420202626,68.43291891049725,69.16341769694199,69.8992249985796,70.72432988387942,71.42318330403802,72.18781055540978,72.94021539988681,73.7244096078666,74.42061843265091,75.1321251140904,75.83088731555601,76.5173746232279,77.21732815946311,77.89504715278262,78.57927393597666,79.2560621204282,79.93882804797134,80.6389548091549,81.34530486466838,82.05790005019439,82.79052173083751,83.52854035002002,84.33605300607128,85.02403857976064,85.77670336441378,86.53227778826998,87.3053389547932,88.01133524483043,88.73598226658318,89.4472876669447,90.11416339220796,90.74911062638904,91.33084631352632,91.8663128015311,92.32519752031425,92.73663039376133,93.09618883161514,93.40641921626259,93.64756345226309,93.8183942167392,93.9153320908601,93.9544973044037,93.93044463918838,93.87053235019856,93.79118744775154,93.71123130559586,93.64720786996003,93.6035458930815,93.58825687230046,93.6133370840023,93.6731638216342,93.77158995970727,93.9109924033913,94.08856482851711,94.30082532049546,94.53563983548295,94.77850432899515,95.01423529116155,95.22419040049809,95.39599479931707,95.51967095912455,95.57324897331164,95.56142861545948,95.47832611781423,95.32182347201075,95.10807494515444,94.83401715135754,94.50368428725781,94.12327953641221,93.69767074502573,93.23498743094821,92.72875796156814,92.18768489965595,91.61022113714111,91.00107728000785,90.35862488389303,89.67428758668392,88.94675862037668,88.18462154008246,87.31439314804729,86.51127726957189,85.60061055566108,84.65796829790888,83.66547659094911,82.70356133117728,81.7019356023771,80.69710730681925,79.69865815130791,78.73113527247017,77.78281414197727,76.87583899395908,76.00522634250889,75.18764217857154,74.44568462952175,73.75936702932897,73.12882622187342,72.55230841215568,71.98451587105174,71.37491018975365,70.8032757063605,70.16792503804307,69.5116816959613,68.82740119542707,68.1523157781336,67.45741154921026,66.73551496378478,65.97794912974751,65.18604438919564,64.35947933261484,63.52394743941596,62.68978049026222,61.88756542645092,61.132641941465174,60.42476320884103,59.775656241673424,59.14914856858826,58.53157385552121,57.88261175809599,57.27522294928223,56.63066361059546,55.980392587457644,55.316538135811875,54.66470704760658,53.993275004203504,53.311779215954644,52.61945649267615,51.897884788972696,51.18043859191081,50.46450641212592,49.761192261143925,49.053600670332685,48.35706511228934,47.64340482551385,46.93517770140536,46.20806928273497,45.46725310937704,44.68021131015207,43.961971247956335,43.189137609391665,42.43108061309783,41.6586261319043,40.908625857350536,40.14671409841812,39.395124743389786,38.65921935366942,37.93597142170089,37.23188514334287,36.54324474486115,35.8618509565889,35.190218430577,34.52832025141207,33.87457993713422,33.22496733010832,32.591617154043504,31.962519325398688,31.35112048663115,30.80032511877255,30.238153202268904,29.68773040925441,29.156057085992327,28.631820108645076,28.1193903698841,27.604603401169857,27.101060416143536,26.59784035692347,26.09819379603821,25.60118027208001,25.118364039777596,24.64539703731625,24.185474435568356,23.730025486857926,23.288230316821398,22.851199136980284,22.413184852385132,21.961066470510538,21.55872629261156,21.13621005333851,20.722664675793645,20.299685640774218,19.882441868158534,19.459445742692527,19.034556367642054,18.609329825244828,18.19068292931113,17.77483634752555,17.36448565283725,16.968910951209686,16.582295758553705,16.216347080064807,15.842586420425766,15.542004226314702,15.245155138781614,14.977962757085523,14.730501063710433,14.531824348753682,14.352547096851032,14.20425166948546,14.081619070968976,13.982764286334353,13.906749727486668,13.848754059221303,13.80787778214848,13.779241841352682,13.762479931113617,13.754806923211014,13.753332030637388,13.756765094296416,13.764313130402599,13.775307695751591,13.785480633336013,13.79844758876744,13.81128991998929,13.824572796046247,13.83547877286886,13.845958752640675,13.854043467736252,13.859064641681968,13.861473343854366,13.861229498229903,13.859450133961607,13.855754506033291,13.849731957971613,13.839909134558534,13.826414680213878,13.809905109691332,13.791726339258384,13.774805951793349,13.764380787471525,13.761546406023207,13.765729088039597,13.778609648792827,13.806769902793492,13.857161305092365,13.939176817579568,14.055118948296881,14.199419711855112,14.363021340681946,14.534077182997695,14.706253685476607,14.860024258864838,15.013018606401946,15.16937946904515,15.340884158918259,15.529490246897272,15.74219929387219,15.97243722369875,16.232298954239713,16.464255809247845,16.72852715347586,17.00398139057686,17.31502603169346,17.624878699887425,17.961095189712502,18.307764297578064,18.659447382224975,19.028913316637215,19.41378694566562,19.822340301199866,20.248006248272112,20.69529270460285,21.15360799616644,21.64027809751094,22.148973346697236,22.680696685403735,23.2242277145845,23.826048590435214,24.377291698225104,24.98208994403171,25.590841716566434,26.2354778135691,26.866046236865518,27.52421798271747,28.18673248346794,28.86752339084448,29.56150961512965,30.27432800828495,30.994327906403488,31.730812632639886,32.48848083936773,33.25109435577171,34.01640360965212,34.79694441245226,35.57400181371741,36.371558275452784,37.20195638172308,37.9660864991214,38.782065969976045,39.612912568846625,40.45046026115526,41.29511658359243,42.14454796473343,43.00380648039552,43.846978564106344,44.70657324224422,45.56170851495533,46.420848528747555,47.26185892337311,48.11235756966963,48.94735241234929,49.787014887097975,50.61307958381689,51.444906211921,52.265880897012245,53.11871067779249,53.88879837636069,54.68797938966955,55.49196227589436,56.29165244912529,57.07796771950864,57.8618264363315,58.65084771827065,59.42688673711136,60.19353898540031,60.955453719307876,61.699879146539615,62.44548818796697,63.182101801791426,63.92766858640322,64.72556384547345,65.41126898391516,66.1575167339732,66.9000565353789,67.6501059773199,68.35497928260179,69.07483239191646,69.80742370028466,70.51992326218863,71.23014039812205,71.93186489841831,72.62538360409505,73.29161436977894,73.94922886622375,74.57827242033295,75.19336127484561,75.77004701073818,76.34871688810166,76.91470802566084,77.51790015227111,78.04483938158596,78.60278951168732,79.15361003811438,79.71188625595335,80.2378183635946,80.78215830349222,81.33518934493624,81.89582407481299,82.45908359187912,83.02944787531656,83.60402924872803,84.19699721106679,84.78284134432953,85.37278699837368,85.9535567593604,86.55684523838623,87.17184113374577,87.79325420528065,88.4579204902037,89.05739381575125,89.70523778274871,90.34981143169179,90.99624137573568,91.5972120827733,92.18687782498834,92.75072480242864,93.24622243516255,93.68891614269587,94.05592352933247,94.34334733966821,94.54419777906482,94.66937038096208,94.72047271103197,94.70617312263641,94.63936317697461,94.5304791712387,94.39320468564328,94.22875369995421,94.08001109342064,93.92796565969256,93.7869185493897,93.67355139372144,93.57516283613498,93.49482612370736,93.43746114396721,93.40490397806211,93.39524384281718,93.40242673466634,93.41642091565613,93.42456303040612,93.41833450623076,93.38730736837233,93.3197717371627,93.20400995534808,93.03177483768171,92.79986290974837,92.49047371398242,92.156677521428,91.74725198956962,91.2968937046193,90.79047213217771,90.24527953485149,89.64387980851095,88.99469154616303,88.27853879066889,87.5020029338346,86.66470426761569,85.7680990815571,84.81780215719021,83.81833847373761,82.79549505699782,81.78273198239724,80.79370514231464,79.84626610267529,78.96353606311318,78.13636763072086,77.43890814814701,76.77639805446533,76.12411494971747,75.50656186187834,74.87045793549042,74.21711119310936,73.55729478043915,72.91419658782621,72.29788431973037,71.71574482828431,71.13519187663204,70.54423232591779,69.90441736639414,69.22148146506028,68.43682400520167,67.76403913927919,67.00733263364523,66.28145370783047,65.53648778286563,64.86165208781311,64.16948528071194,63.480395714751374,62.78638376818449,62.09825532924102,61.41631485993465,60.76568729522459,60.13393780777106,59.521006007596405,58.929486893075406,58.36217826435032,57.817339460532175,57.28060775381562,56.72242094250997,56.110651163523755,55.54729485948755,54.91759131376916,54.253441927490194,53.57067176179914,52.91249214898925,52.24006140458578,51.55521912456799,50.89138142742216,50.21642205787993,49.548623583121746,48.86771836050491,48.18171876571444,47.483905217464965,46.79251514319141,46.08149674988643,45.36882264974154,44.64786253169648,43.91934580633217,43.13550686513083,42.4498414723812,41.714482438662735,40.99484607109238,40.25567373012274,39.56493243649855,38.85692289563207,38.17100751947029,37.4923800865608,36.83342561462534,36.19459141192103,35.56221106212997,34.94675504173578,34.32613225117473,33.70695552684944,33.08922463567649,32.458421340757916,31.842010817359597,31.23150201082001,30.613400721961977,30.07151637200163,29.509482775094753,28.96673414603273,28.418225480778297,27.892227873473278,27.368955096044616,26.84664420410721,26.33651426737935,25.837052754350022,25.340568405764056,24.864184578814207,24.40311628016951,23.95385479084224,23.518263585774633,23.090731402995875,22.665675795136362,22.2485174114323,21.833542728953432,21.395477649425644,21.00312130206188,20.593991429381415,20.190012879118296,19.77941537406362,19.38136120262317,18.98733398208788,18.599880410543744,18.217468370290497,17.842018412154694,17.474798653134027,17.11508757894358,16.772072912336927,16.440987718571034,16.123968200985743,15.806011894731217,15.555762301336298,15.299529990687475,15.063591357032996,14.834652173579336,14.639272296306121,14.453428212768829,14.2834416063635,14.127899999813621,13.990947158251705,13.871657263847961,13.771951688357131,13.68702889227768,13.614959373182398,13.554829406921785,13.503170179601566,13.459275749869853,13.423750062414731,13.397722822939556,13.380099656809282,13.372409165613542,13.369976744587467,13.37214733926293,13.378096475380827,13.385637120520942,13.39383820755132,13.401113679361991,13.40330633379833,13.398401486631208,13.384856574150037,13.362430270272927,13.331379539670785,13.293594815681425,13.251140670299263,13.204929920330635,13.156101443382658,13.105528477187834,13.055471075998557,13.007442399395998,12.969950117470459,12.936163336328338,12.912807181265215,12.90287278006202,12.910247203690854,12.939348038478425,12.994152376556109,13.07564601483368,13.189513274025254,13.334313114686205,13.504018569344169,13.681845569444919,13.861027500311543,14.039693866833419,14.215057433204832,14.392591041110869,14.577820733662138,14.78072451883444,15.013367466096765,15.239232557596324,15.499916667801703,15.780374976112203,16.073498218267805,16.36097146416974,16.662226212899967,16.976819539295914,17.296256797726343,17.636276298749134,17.987864326483173,18.36201607628648,18.746668457445267,19.14993792742344,19.56355123262334,20.00616293682114,20.453248672384902,20.927316188778494,21.414710194755166,21.981506815910997,22.480492031682534,23.036648482905782,23.603335246635424,24.21889612906689,24.80737955468964,25.422237461330816,26.049618471417805,26.70484166442257,27.372731035809004,28.048130610445313,28.745445708124095,29.437966925356097,30.139622510553103,30.857648910260842,31.594425053456302,32.34503981563854,33.111762196167945,33.89845355956385,34.72574577995199,35.503506253512526,36.32446462933022,37.158926467909794,38.0020533297389,38.83924955594184,39.678589954024616,40.52870105992359,41.367556431098315,42.21585620645259,43.05559694969347,43.90929895954442,44.758668981517516,45.61908714380048,46.49088685338956,47.361312957037015,48.237325010562884,49.10995336021879,49.987060939370124,50.90770380859359,51.73179720342264,52.60305919930097,53.4588774808744,54.321731843905965,55.16301330042367,56.00338960690173,56.83260495677708,57.66007224108511,58.479971086531535,59.29793995840124,60.104304595826,60.906505937914915,61.70747019350207,62.50572492572267,63.386599792377936,64.12717279403658,64.93070052796612,65.74185236817412,66.57493029186149,67.3468235974089,68.14325613442615,68.93477182466391,69.7139731688477,70.48878310628595,71.24029839589906,71.97512699223806,72.69217859937073,73.40335859334763,74.0996138845887,74.78615975245592,75.46564754717164,76.13668681436968,76.79608233153833,77.48462249304285,78.06108121099555,78.6643906070037,79.23412903681577,79.80223496715074,80.3056915157153,80.80761753537126,81.29705063091914,81.78440988992956,82.27318732490949,82.7671160332342,83.27266242746755,83.783055092169,84.30688088943404,84.84322395146076,85.39599849858746,85.96301132181316,86.56465047797617,87.17845082515112,87.85524847044289,88.44993428032198,89.11659209075607,89.78176742095707,90.4779852951998,91.13957079856434,91.82577867275354,92.48888626779431,93.14070150388095,93.75775164434076,94.33769255776032,94.86276260964104,95.30878925040626,95.66997771726099,95.93501785844511,96.09009728417217,96.14078402926299,96.09399284609385,95.96478818655918,95.77290396767556,95.55832446299786,95.30921260897966,95.0657337779251,94.85245121795128,94.68125647850808,94.55416591037928,94.47926722129961,94.45613229130264,94.47242181882153,94.51764118009126,94.58222510694559,94.65484277541518,94.73205074345884,94.80517774603595,94.86704699287968,94.90787223975288,94.92316396743846,94.90553326745626,94.84579247059047,94.7489167001735,94.59762471038181,94.4011382445652,94.1544649599867,93.87416158765727,93.54163028780269,93.1659640940959,92.75214154591295,92.30042980067684,91.81839263981841,91.31040202105802,90.77428242354776,90.20967347774418,89.61434605785743,88.9867175134619,88.33176104265053,87.6366289425611,86.89559364500512,86.08590643656143,85.32075018341969,84.48036897864947,83.60118001828512,82.69089427100698,81.77504184861776,80.81706299793905,79.8410866582671,78.87130063897241,77.9184641773003,76.97432500580287,76.03537872969508,75.15918612345524,74.26927834988362,73.40569870624006,72.55773735282655,71.77891169788464,71.08729218673234,70.49400998202589,69.95593195331868,69.50975191520446,69.0352649849273,68.50364349022517,67.90908773374215,67.26179009761647,66.56022769506907,65.82613316621762,65.07273772784758,64.32712737233523,63.601723949530815,62.9050303882129,62.22701100057677,61.559383025361164,60.90531091774172,60.225119111735374,59.65592021491979,59.048095584123615,58.459003732657656,57.85409535881737,57.29907536003653,56.7066256985431,56.095738016753685,55.466249370972164,54.82555222474941,54.175862497302674,53.5207556480624,52.8543728719704,52.17617083116198,51.50199934362679,50.82211789895506,50.15722972834286,49.4919436934701,48.8288272664308,48.1051556035397,47.4742396594802,46.77490726549248,46.071945397383416,45.3340078189747,44.62762469106569,43.88651129678758,43.146100200798976,42.40426920039067,41.65982133313625,40.91879073846013,40.18685863937849,39.47511981662374,38.75851019492693,38.04934012574515,37.35425456350061,36.67515043229905,36.002682325321004,35.35410895898158,34.68133263097423,34.10698186147729,33.485663635515174,32.882022406297686,32.28293726117616,31.715438790352305,31.134719903004612,30.566172843634387,30.007516462273653,29.453399380637734,28.912193811697687,28.378205549756494,27.850448693898134,27.335490956632512,26.824222197540845,26.334983686373434,25.85207822834713,25.380487060716213,24.912471318567526,24.4266824566095,24.01061489910833,23.565700375386847,23.11733120003676,22.66652927687873,22.23784869719215,21.806677959162265,21.374038219182356,20.95122352271472,20.52771021468615,20.107618797075478,19.681501171555517,19.264453806698647,18.848870772529633,18.44068752699697,18.033260741376115,17.63797131450262,17.244246700014365,16.866967654421845,16.481547380087182,16.154601141920416,15.835120855308093,15.543205615179456,15.277740846947447,15.053445286586543,14.847890179678116,14.670208104934467,14.518911266758087,14.39000210226214,14.284681188884129,14.20067145099536,14.135540206494511,14.087445574551515,14.051276933074279,14.026802150551694,14.009433046733943,13.999846445558005,13.997455096069153,14.001782799317047,14.010807433061693,14.025124987830127,14.042114066004398,14.061517200095548,14.08096523742983,14.099508881110445,14.113946226662724,14.120845440185944,14.12008584054809,14.110764674825505,14.092915181159958,14.06652853913767,14.034588139536886,14.000153499265199,13.964720360312366,13.933045203962019,13.906474603253274,13.889908827782609,13.888240936170211,13.898322745476026,13.922244922811675,13.9619383066819,14.025023730455203,14.114458542960085,14.242749106239335,14.407649272030385,14.603789900897961,14.807323819260306,15.003324948817776,15.179164549797932,15.333380440447124,15.481599758511011,15.637000555050054,15.834349613912112,16.024267711058382,16.26215709574896,16.51908765501429,16.79358948102822,17.0539865638158,17.32998855494138,17.615347284236822,17.922128187306456,18.23921517350846,18.573920948703606,18.920204594072104,19.282416740125278,19.660964502079903,20.052893284317875,20.465084164568133,20.889673975881355,21.338445950300066,21.79301139424018,22.304042185510625,22.76262115050272,23.26412971623348,23.781611687899968,24.33735635845645,24.86366026420159,25.432859943547484,26.01202724787246,26.617144545716688,27.234858450326563,27.868370583949087,28.513272954843906,29.179481892857492,29.848576997425337,30.530520293211868,31.22361088654505,31.91924386765852,32.62319622716633,33.336411873282294,34.11208556363871,34.78911143322278,35.53753597299852,36.28789274533544,37.0801539797709,37.843825369871006,38.63754741580129,39.44197108634613,40.25907481813988,41.084529870825186,41.920927727682006,42.75244185698663,43.58858605253407,44.42887800599779,45.25687233606011,46.08214412383739,46.91226441169793,47.733168713412454,48.55507325153582,49.413617958173326,50.17868180986677,50.99131469282019,51.8086304663562,52.631431270067644,53.43184819148122,54.23331488958894,55.04008617357546,55.82637161913778,56.62003939285292,57.40720393025162,58.184018182285776,58.94614846601939,59.72561603154682,60.49688698213088,61.27342221147175,62.03433540070919,62.81367109086693,63.57593939487988,64.3961388175908,65.09958475713182,65.87033573815903,66.63466498788466,67.41445563383844,68.15640324209396,68.92298910267677,69.68028051578867,70.43386588285094,71.17227604742958,71.90541584518624,72.61985279254282,73.30112082873086,73.9667020798211,74.6170799986421,75.2440147496885,75.86292769868473,76.46632127825212,77.06474350023551,77.68499374877304,78.2460297674549,78.85219959803388,79.45713879751392,80.05781501170893,80.63902709031483,81.22717693343638,81.82226923277699,82.41063674220146,83.0038274267089,83.60939521395723,84.23413336190103,84.86053778511516,85.49917026059137,86.15515006614652,86.83350315138391,87.51303398417649,88.21923078428937,88.9284394760516,89.7001409714617,90.39777049212799,91.14111575535668,91.87988276552585,92.63453385212432,93.34899103497796,94.04028502278938,94.67311172363715,95.22622885017653,95.67644514142617,96.01082030197648,96.21797164756701,96.30141666171032,96.26896812424913,96.1353983608145,95.923174433883,95.66217361951082,95.3726050598116,95.0782178124472,94.81419005983211,94.57594588780871,94.35816109173,94.1752327555073,94.02965585501727,93.91858175239933,93.83509117991336,93.77040015577252,93.7212522692322,93.68091166998741,93.64017438914141,93.59251706761373,93.52906956291416,93.44390347734526,93.32868097578888,93.15582268318002,92.96312606850184,92.69165452631051,92.3616394252498,91.94439299036851,91.50238863304008,90.97298255610909,90.38775734461446,89.73029149761754,89.0218951324926,88.2525173531991,87.42800567845592,86.53892963749308,85.60258316506159,84.61915144009636,83.59152815612578,82.52815670566851,81.44957549322744,80.35939788749701,79.24410568792545,78.3026127285628,77.37676713703365,76.5517390708819,75.7992593055901,75.17134032840403,74.5744394293652,73.97620028591294,73.35971864296611,72.69733379894691,71.97873750921043,71.20906688486161,70.4282937438966,69.64631856289286,68.87933327205914,68.12838602547043,67.40223468734484,66.68763209754633,66.00185744664678,65.28646870879714,64.68649679864532,64.03849497221923,63.381382144007304,62.695345119812515,62.01620289771383,61.29754102953338,60.56992646520941,59.8631188287578,59.16017862598793,58.46538718069066,57.79039421496146,57.13461498893973,56.482959248739895,55.85412103411002,55.21555752291893,54.57573600157201,53.895757802884845,53.20863574020054,52.43385959340123,51.75475216636534,51.00698295436054,50.273233171318125,49.52208320733463,48.80679206955613,48.0682492843685,47.346924328649266,46.615198274803674,45.88639839735025,45.138365429161354,44.395613943816876,43.64028058505952,42.86871588276193,42.08482214107969,41.32452094547087,40.565315272348094,39.81786457773956,39.07600497804388,38.33555343077485,37.668472779284656,36.986984995288246,36.31754765586796,35.6566811940556,35.01402857382298,34.38251311099638,33.75981039154612,33.157520696564674,32.54638963839754,31.952526085793508,31.355912260273755,30.78424938525969,30.217813086389086,29.665142252417123,29.118270017224372,28.593657541705582,28.0595781001295,27.5316248466702,26.97864096879009,26.484674599107013,25.969090378993492,25.46814149093331,24.981915974569997,24.51914460358889,24.069605470579763,23.630660450012936,23.20424829101675,22.781551603127227,22.36399748051856,21.948547361014228,21.54535683087432,21.141327519541168,20.736507501988,20.33973429883024,19.947668708922066,19.55823868931084,19.174701991539518,18.781873616329097,18.421149367268857,18.05434336514162,17.6866246629688,17.333822552268717,16.989522182533335,16.658325462645337,16.340554601373153,16.044463095261467,15.761744417892405,15.499505996125132,15.261360259695609,15.049943617014678,14.860223663715674,14.684057341207259,14.507825935598616,14.375494283216856,14.243276882733511,14.127585259828091,14.020920320669523,13.937627055647445,13.862919506883054,13.802041168546332,13.750983119115748,13.711885677664291,13.683955679287841,13.667409888375296,13.662072534669855,13.664822257278418,13.672827607278519,13.683207714963793,13.691131220371329,13.69687907471183,13.699673919717917,13.697880810248828,13.690949882761318,13.684375601140058,13.680756647692942,13.684425572546678,13.696436632082513,13.722877913479373,13.77001471198405,13.843360578439794,13.951779220259542,14.099722507402221,14.288935434854803,14.49870014832817,14.716200874119572,14.920986675477165,15.101172110027669,15.253871503111373,15.39332206808913,15.538602856786065,15.724090166535635,15.919305567725194,16.166025011818935,16.437387458866173,16.726307997396454,17.003197505401946,17.292207968306304,17.58130672000334,17.880176190142905,18.1894931645893,18.51134616042202,18.845484789686086,19.199076369971717,19.565526669570012,19.950333211104503,20.350197290506163,20.7692210497596,21.20878853401223,21.66652526671415,22.17487271380615,22.636050348147474,23.143267874262015,23.664039575562256,24.215741797630464,24.750971647672497,25.317840789472807,25.89917956674837,26.492702549694283,27.094345586611478,27.71892075601048,28.345459448833118,28.991081282310134,29.650741583369758,30.33009607525515,31.0170659971922,31.725656465490594,32.44940468377211,33.192630973264855,33.99640843343086,34.710111290877016,35.485577132767446,36.26186791157078,37.0566129244244,37.83132636958414,38.61072681498641,39.41594994331097,40.22203826320079,41.04432177611926,41.871217909562795,42.7276562522338,43.57555801003541,44.42723390203943,45.2751054063419,46.12330166408476,46.95781366793855,47.794980227179785,48.630762866469865,49.519175995798705,50.29249883015368,51.12778495166877,51.95670627999384,52.797171281498116,53.60319605762509,54.424723508395715,55.23212715890588,56.03938029776922,56.836220981205855,57.64347645816191,58.43326331484856,59.22119012734636,60.02013634703502,60.823991480715904,61.623628482855835,62.43274342158306,63.24166027473854,64.05869034629775,64.9033444534062,65.65793217474905,66.44913037769017,67.22225728646855,67.98749908808367,68.72798043584412,69.46698336259497,70.20001012908796,70.9171152463202,71.61775323547158,72.30831331073452,72.98889132341047,73.63778541621211,74.2655161320237,74.8765052411325,75.47678067903607,76.04531121136823,76.60044796903718,77.14646507512629,77.71148602574503,78.19616400622573,78.70128851069286,79.20555449307616,79.71490149717056,80.21562428262249,80.72310686298945,81.23867822306808,81.75372931918263,82.26893573199168,82.79099717076707,83.31920157508662,83.84563168658879,84.3804203662123,84.92466563494958,85.51628945674999,86.02636521991484,86.58301781027647,87.15013768653453,87.73379008305896,88.28846507980334,88.85898132257297,89.42831805356992,89.98761245199006,90.54675623896892,91.08689851822918,91.622550831166,92.12602901500976,92.58606558105714,92.98594955801896,93.3199696424807,93.5680502000196,93.73303140498012,93.8152773260233,93.82849641185902,93.77532377262669,93.66934629912816,93.52841875750345,93.37032957349219,93.21635287913192,93.06456256084276,92.92720038950178,92.80925544896199,92.71068232743708,92.63039515499108,92.56818268563667,92.52187826874666,92.48643730861325,92.45674060004814,92.43021082476156,92.40694819005503,92.38572529497989,92.3670091413182,92.3466456552826,92.32959512811388,92.3063249853663,92.2744603348055,92.22227734570286,92.1477159313102,92.03808719933657,91.88958031461493,91.70136706432459,91.46530595930747,91.18492548932561,90.86227241858694,90.4941742379462,90.09092924648012,89.65634674760962,89.19292417186408,88.67792680645633,88.1222869469396,87.51309571255524,86.81123341920107,86.13895427784715,85.34935622930084,84.51062948539429,83.59435806547408,82.6689284112233,81.70467930535469,80.72495886850511,79.7778028935343,78.86356708266865,78.03019350602234,77.27680342231331,76.58223454658307,75.90330847587421,75.22977696685453,74.53500375876466,73.8537516368668,73.11493789268505,72.34880162148141,71.52988209820396,70.88035889693587,70.25209895972486,69.68147472899369,69.11503517191625,68.56033502719315,67.92999874306774,67.24661910539031,66.52390002609621,65.76835824427398,65.01589101315986,64.26882373578067,63.5341119431663,62.82095209496922,62.112717820657465,61.434970036197036,60.767295154397296,60.114787423393196,59.45851213188856,58.78404987553921,58.19329290097251,57.56652188062861,56.94599119964403,56.349802230839074,55.7801547005836,55.19549195762622,54.5873944115357,53.979033749955036,53.37035442950643,52.74732089401321,52.11932828208663,51.48661721467778,50.83660654311691,50.1904071551754,49.531562344989,48.88485691437113,48.22149141205932,47.574466004447345,46.861270080460415,46.22473387380928,45.54587740744523,44.870535807033505,44.17517477476376,43.51381957052851,42.848093282986355,42.17698329779415,41.495452199844095,40.81119527281959,40.12552186171749,39.43612917661483,38.75221951936559,38.079859517831245,37.420180189202725,36.76783329649771,36.133497133671206,35.49697618089664,34.862396674161694,34.199188839133676,33.598171706925434,32.966979702715506,32.3404106745221,31.72419870040129,31.126807623932933,30.523643097371416,29.933270755061336,29.34740659972013,28.764278413571756,28.194725821025163,27.62468939899809,27.06933855467117,26.509351261586023,25.966879361518213,25.422215175408795,24.884805029265205,24.35443976833256,23.836327295140784,23.30139075411889,22.828051163152384,22.3303153133998,21.833844357669555,21.34351087967116,20.859344718838294,20.383054174393795,19.917126127834486,19.451369365995575,18.99293252833728,18.53766695482722,18.094631264521155,17.666203445255015,17.24772450512103,16.849500031415122,16.461155813574102,16.088464245437027,15.730708036679612,15.383801409969324,15.048346409817473,14.75645319689452,14.485735180519976,14.247208659716158,14.049883748892485,13.894864086236437,13.77565158643368,13.68106857523488,13.60690251340577,13.549637058331157,13.510280806674817,13.48752514688971,13.4776268695465,13.474280969531689,13.47423333176561,13.473922474690431,13.474263206299097,13.47535967725532,13.47621472384272,13.475700404768116,13.473183681255957,13.468083056042676,13.460453917038695,13.449873415070284,13.436710683389753,13.420344496895488,13.40082202260845,13.377234264809136,13.349187644693831,13.316411459838074,13.277955669207108,13.233083540821658,13.18377017726915,13.134131668544075,13.088070314359438,13.05575545835942,13.03700669777148,13.039698578438442,13.07057889362361,13.123128301268219,13.205108758195719,13.318903977772933,13.47009604049719,13.65118587332164,13.853203230859702,14.050714519355495,14.224585033010564,14.373313541498726,14.508061192355578,14.641997670529198,14.803632167524702,14.998809969071738,15.22842767680203,15.500259157217801,15.74714880323425,16.01654115361981,16.294029232458048,16.58050611793757,16.857490590920943,17.15611318967227,17.46336051831993,17.778225761344746,18.109080215372167,18.454553497669338,18.822609770458826,19.206187947477783,19.611593822179533,20.03091069310888,20.467204947169215,20.91990904168108,21.396225199342794,21.888382903462713,22.442464100527037,22.922549839974202,23.466269757382094,24.019609187696368,24.609569661522098,25.162957151089554,25.762935955347373,26.375035635532605,26.99815221013108,27.638346671115766,28.296134284375814,28.96375399718163,29.646916357663393,30.341012129261095,31.05461289292286,31.787909601266826,32.52975165741918,33.2896900797441,34.06730183001151,34.90914858429233,35.65166657784221,36.4560450552362,37.28010145842748,38.13228437965033,38.94084645267134,39.77427010673866,40.617595736113756,41.467289437704295,42.323725279488905,43.188362418948124,44.05877479548593,44.93744924103061,45.82323543465024,46.71178245552085,47.60359919477804,48.483772166215346,49.37051827422078,50.24228290685445,51.1805325327976,51.98577560358785,52.8422733036896,53.70211610700325,54.58415128137651,55.41308535146583,56.26405001899353,57.1134650483379,57.94381379553126,58.772769048032096,59.58558343802862,60.38292598019774,61.1773228332555,61.96878211273818,62.751864425259875,63.52790553578264,64.31474063051068,65.10218779402055,65.892531630505,66.73449625447925,67.47619681379382,68.25791476187004,69.0298390299437,69.80127937891145,70.52775751306454,71.25510220941325,71.96369253119136,72.65692394775643,73.3389070441745,74.00787010906974,74.66934977370606,75.3265251662764,75.99255725878074,76.65242806201782,77.30637828417683,77.96003831995417,78.60476393848293,79.21954505433635,79.86295980208924,80.4351972860131,81.0630019521779,81.70526331134063,82.38546845100208,83.06915069415425,83.79259873584549,84.53569818172015,85.29661882317924,86.09421508378342,86.90307389139207,87.72601359009533,88.56657781433022,89.41514666411054,90.2611485234718,91.09180035821386,91.88767592590901,92.65149227620647,93.34373781929183,93.97250365078906,94.43247081366391,94.81033454645106,95.06636308782267,95.20343297468987,95.21983919434531,95.13204071827572,94.95931121252156,94.73459307811855,94.48395800495894,94.23776955655858,94.02083459417044,93.8551150521824,93.73815246718057,93.66645215455878,93.63884559915638,93.65709704346705,93.71551221843649,93.81597759646029,93.96672531862927,94.14531452428906,94.36754563786324,94.62290064043508,94.8902853102633,95.15888429055688,95.41473165375308,95.63845619549203,95.81119437050747,95.9292228988689,95.98064908295643,95.96138781890107,95.87102638852312,95.70764509542911,95.48090858378322,95.11111921830059,94.80904728771034,94.42510037814127,94.018996481985,93.54661153335154,93.12313659318774,92.66555192443,92.21168840123218,91.74710163789787,91.29487313741514,90.84367105832642,90.39285753939035,89.93883461714319,89.47357208468877,88.98268115370827,88.47048207596862,87.91933621808005,87.34281361154066,86.70932799198802,85.97659514494154,85.30824721061812,84.51795362399046,83.68151529127171,82.76823275994586,81.8867846633425,80.9354883079454,79.96988715002053,78.99579110045879,78.02529231746257,77.0614460992365,76.12717205636127,75.25670151906583,74.47194902476285,73.78024542340556,73.18005765720564,72.66084382510405,72.17190690995788,71.68545062987069,71.12404459352399,70.61705605451709,69.9969721754212,69.32758328573253,68.59134093349145,67.90146138869164,67.17209196887666,66.45731039197928,65.74438391464231,65.0362603502573,64.33020373362345,63.614409864739365,62.902863753645946,62.20710015393176,61.529033062115005,60.87636732697882,60.23931379575079,59.61578057291297,58.977440615045204,58.29779548267036,57.70032625654733,57.06030360450932,56.40026973814201,55.73483254164355,55.07850494818073,54.40571915646264,53.7104776881719,53.009242965267326,52.29000940123041,51.574217165981054,50.862188345269715,50.161633809885565,49.45112061936689,48.74333247593626,48.02370779550478,47.297708645829715,46.564048460778245,45.83017698883942,45.04580756780616,44.36739463118401,43.637608353900916,42.9086300121116,42.17147810868093,41.47107068490687,40.75571434747716,40.043488915234235,39.333030099725725,38.64324579776452,37.96328455830515,37.29945412223175,36.65220907674792,36.02120658920418,35.3992334635226,34.778742711886956,34.15173297994638,33.51924766385669,32.88719553546506,32.2234478990174,31.64780209085218,31.051118959324356,30.469721980416328,29.89361911786445,29.342639760710043,28.792390146879594,28.239485502319898,27.68182350351921,27.128011766823054,26.58593408828582,26.047812945102603,25.521972007983827,25.00105246927324,24.489662622766804,23.98644248393774,23.479623282139258,22.974185557033866,22.468129447115466,21.934408383951716,21.458674103628233,20.962604787321087,20.473237241579803,20.001710619636064,19.537796385970708,19.067541769127246,18.60493577086388,18.138618632764533,17.677234641210912,17.23067063670356,16.79806529139192,16.388491149333962,16.000243696730646,15.640191236193363,15.307601659160193,15.00787000574094,14.740731903014812,14.505779020678126,14.296871025651214,14.141229081330863,14.013532848746612,13.923742609224309,13.862572654732704,13.827386326771261,13.808944589163069,13.804776337551823,13.809178077697839,13.817621996928253,13.82627138782321,13.832077808431315,13.831156109822476,13.824205703760782,13.811673960395721,13.794949720723203,13.776100978352247,13.758380097621243,13.744060966895171,13.735763189606523,13.733390561768497,13.736126531768083,13.742206504947212,13.749492067491202,13.754767453362337,13.75520967600798,13.748208829576539,13.730080081594888,13.701521801210571,13.663259977721827,13.616068257371403,13.564529251954625,13.51100645586469,13.459903999467489,13.414973426510729,13.390380083332694,13.384332166965596,13.401585499315768,13.446491204316887,13.516587914606989,13.626079196326426,13.772174780871747,13.959747191148033,14.167001271033927,14.372127815436947,14.552007017454772,14.691141872830057,14.813750791798382,14.94168237686942,15.096339747252774,15.292218723873614,15.525527302100686,15.787577368386007,16.078158691261745,16.33216084759962,16.600643535642902,16.872228109150278,21.925621527235485,22.293832176407946,22.759531388099976,23.241281861070544,23.73695837849995,24.274612966927823,24.760513103520335,25.285782753873676,25.830953790384545,26.40610602280532,26.962603873800965,27.553812606409842,28.15592852378664,28.76870540958481,29.397536471028754,30.0403623498596,30.698346433005913,31.376065236210174,32.06540777439688,32.76374790001283,33.48064385886342,34.20426038586991,34.93711452861613,35.67934508326762,36.49420501610991,37.206512525966346,37.989196474128015,38.77349410783385,39.58289549993846,40.3855507439213,41.19831532244208,42.015442613218596,42.834552099102154,43.65399572733207,44.47337472337463,45.291423691779734,46.10783949438789,46.92416634877835,47.74384785612132,48.55695838303246,49.36135907814778,50.174331298631536,50.995173226781695,51.84294239992613,52.60650034985259,53.4032939562393,54.206309642387104,55.01284505627065,55.79658408020324,56.57996913799804,57.37228423461081,58.140862376974034,58.91643989349067,59.674504538071076,60.43375900814165,61.178648322048396,61.928720045610596,62.66803091431126,63.4207336135506,64.15399441611707,64.89788768017529,65.62751218239046,66.39892154882982,67.06863898281863,67.77557508332718,68.46254437523056,69.1600710366088,69.81858143915362,70.4926711467344,71.15965533999862,71.8217482937799,72.48054555528908,73.14364350004989,73.7859103280665,74.41941622195463,75.03446947524253,75.63557689740996,76.21290215861448,76.77571608879173,77.32128615735881,77.86735535845014,78.4176247178174,78.93345174019292,79.46967037611566,80.01831570404453,80.55998648385767,81.10407043787956,81.64990032386923,82.19516871665877,82.7324786923348,83.27687988023723,83.81796273746635,84.36849044572637,84.91140793636545,85.46965071794043,86.04244598672413,86.67914755943048,87.21681534613452,87.82418609955529,88.4398816932521,89.09595188889014,89.68285920480314,90.31217923750246,90.9322640913442,91.56014277083034,92.1802652719236,92.79370722271617,93.3968521716466,93.97723784746073,94.52503633943411,95.0392265575107,95.50007887333358,95.88302205139384,96.19747407955776,96.42599648804277,96.58588094714428,96.63907761817116,96.63050305040785,96.56311338483766,96.45063497851045,96.31963185598357,96.172505870088,96.02599644837436,95.89637767791102,95.7854200620564,95.70098695391825,95.64548286403871,95.62536266213014,95.63553026677377,95.67580906777012,95.74312457435595,95.83426733139838,95.94491498926013,96.07265599957533,96.22155313803191,96.35506357607701,96.50020758053302,96.63593846622746,96.76105038894791,96.8534564574921,96.9162912559838,96.94220843452804,96.92362023112136,96.86299491211913,96.75586961555346,96.60234723042807,96.3967513247098,96.14275235494905,95.8412598987127,95.49545154923136,95.09896594627732,94.66269079534425,94.18386639799772,93.63471833562849,93.12348664256209,92.53527240845881,91.90164540956339,91.22347768590122,90.54129054082682,89.79542998586645,88.99537055670498,88.13471255870783,87.22702754924937,86.23847061080085,85.20087846071466,84.092172683833,82.93059632372866,81.74581791791086,80.55117949566286,79.37710484557662,78.2431743118213,77.21048624543286,76.19594388396611,75.40980066354867,74.63620383813353,73.90694624564857,73.19836444387805,72.53655800794328,71.8365875066707,71.14092847174874,70.455562928032,69.83244259203552,69.2555247206369,68.70877212516238,68.15875556958008,67.58100626820989,66.98515022554103,66.35442305035032,65.70157838855582,65.03464460150943,64.35887565497032,63.606308380011214,62.95883400037832,62.242004322623565,61.559674266176096,60.89807428774704,60.31718954571609,59.716914912605056,59.12530813416117,58.50656593498335,57.88843931230453,57.25477909102924,56.624130631507064,55.99285065507007,55.35078509284949,54.692723289003595,54.0281156426045,53.35449575194897,52.69104639321929,52.027380065512226,51.31945857939055,50.698445677725694,50.01487977594153,49.30526650450072,48.5737926594131,47.84481234708716,47.0900115915604,46.31453050927113,45.554331598507204,44.79521106856733,44.05332641458186,43.31124772813756,42.59650072170756,41.89047826891513,41.200513616350555,40.51091784938067,39.84972306331135,39.1857793113551,38.531630459753735,37.83967441641878,37.23367981086973,36.576720477301535,35.93244131172376,35.270010076300316,34.64601416265051,34.002079383504615,33.38660517395298,32.77810705245274,32.181465885342895,31.58998473424547,31.01221470983442,30.431109364014443,29.860938097691502,29.285465261803473,28.731797924208212,28.175399686909646,27.636607200169124,27.100091538425183,26.56728050745043,26.085590595636884,25.585574532632197,25.088581724844015,24.60104544885504,24.127897569580767,23.645407767055698,23.152280760947193,22.675381887833947,22.189594660787634,21.701155314200076,21.216325744342328,20.733402496117833,20.251721641660083,19.780820017499376,19.30747092968685,18.852533414057557,18.402629125507513,17.97282999102525,17.53311977114977,17.16134339304146,16.787709573065136,16.442682559009906,16.121828173334684,15.837464571195362,15.575343109299645,15.347690240173335,15.153115653064365,14.993146060466428,14.862385188664584,14.758184077118601,14.680283210664381,14.624124055828537,14.588158600417831,14.568142497989477,14.558911314896744,14.559936684593106,14.567854585050723,14.579061840707833,14.590890040457742,14.60392901349692,14.616860919266978,14.62849002007198,14.638503424818952,14.648018829010951,14.657885013593367,14.670706688688682,14.687000497383718,14.704887813123744,14.72271629420338,14.736277789030334,14.743394063427203,14.742296948215339,14.731282065493291,14.712825608885,14.68935720211441,14.66877945813579,14.658434795896133,14.66206424876379,14.681457647127926,14.717826970303669,14.77912969444968,14.864714163416597,14.974469766806957,15.100718488488404,15.238714355609305,15.381156804564942,15.523236650551297,15.661536945370594,15.798290671404935,15.944975070176818,16.11065767674126,16.31914737501409,16.51386422281277,16.74828898793857,16.99373415098813,17.262794517176335,17.512704185570353,17.779016967348614,18.05009853357819,18.32910996718256,18.614902969499347,18.915799202239853,19.23193219504896,19.566512095842544,19.92058254860732,20.2950157024783,20.67888809336107,21.076717558169957,21.483916660405765,21.90448307798233,22.36887631221605,22.778938816254083,23.24438712676174,23.725219966322594,24.23381637081133,24.71798630071886,25.235675770528957,25.76288609682148,26.289423525770335,26.836111371770865,27.390548808588726,27.9608406198528,28.53595579494528,29.1363189385239,29.74815700118502,30.374561648233964,31.0148486137891,31.67672216839386,32.345044690734944,33.087244497636284,33.72847567874899,34.441742550386145,35.163598501270194,35.90932769875539,36.609262791397235,37.34764224170225,38.08467737828922,38.82347036198935,39.56125873344931,40.31283217752665,41.066352917071825,41.827571310342165,42.59087242020992,43.36930602194536,44.147752179296994,44.924959346996324,45.71115883272527,46.49090304062092,47.32238287410973,48.04094008789575,48.80558921538064,49.58029273932765,50.362018647628545,51.09879101490128,51.86442757509674,52.63796706549169,53.41137648748803,54.18303524536804,54.959760182620926,55.743142747101466,56.5096266861183,57.27613516376011,58.03440098141257,58.80489835868402,59.55605096806814,60.31629847113369,61.06025149731175,61.85775643788647,62.535688393639546,63.26006124818898,63.97485355517155,64.71445320771168,65.39511202277048,66.09662962262779,66.8012010460509,67.50448710622608,68.20536405874893,68.89888836853265,69.58342663450331,70.26896545924312,70.9569283833795,71.64084428532173,72.3207249754132,73.00440205354455,73.68995191553174,74.36754349510898,75.07746177957296,75.71121881714285,76.35818979807328,76.97808510294637,77.5883975693979,78.15298266478197,78.70289181168482,79.23710918399904,79.7490652043819,80.25662605378868,80.76017516421553,81.27437855476157,81.79340829808912,82.34832301645297,82.91245474566925,83.50254823342159,84.10743096683063,84.72336210824433,85.35496788396833,86.04428999132735,86.64550053380172,87.29829166743295,87.95167765495441,88.62312468330461,89.250318529446,89.89437308764597,90.52043814602612,91.14287372537919,91.74385083074502,92.33965710145348,92.91029298466705,93.4549677670282,93.97915220600908,94.47584041056804,94.93478343213268,95.35105278250052,95.70978985758644,96.00479925164966,96.23993358935847,96.38021480930006,96.45825245819019,96.47145756762161,96.42810320388213,96.33997052210454,96.21923470582915,96.07781299477008,95.93306549064961,95.78999373782068,95.65735975675646,95.5410523286304,95.44871227741042,95.37775249344782,95.32762744063716,95.29533401159503,95.28103639826537,95.27995343778692,95.28972998829454,95.31304179742197,95.33540966724976,95.36178561758521,95.38996574414445,95.41635628295772,95.43791414147415,95.4514681811706,95.45138335786206,95.43015017000302,95.38799308883819,95.32224326454353,95.19250910076188,95.03109170421534,94.83266486309257,94.60672556833248,94.34576559870695,94.06449795908227,93.74786635100448,93.41757005585461,93.03170299979485,92.65766773812433,92.23007041681787,91.77191167019527,91.25853510107393,90.7037751426699,90.08852322571019,89.40788906195718,88.65359427924217,87.82274476153304,86.9081432282834,85.92631565094035,84.87464523227146,83.77189154817864,82.60776572935823,81.47041416413218,80.3420473788625,79.2491798549532,78.21255060448506,77.24131887781088,76.4324693549633,75.66373385760225,74.94062318481696,74.26019119401404,73.62100983186176,72.98790915115346,72.36738498163989,71.77808492686802,71.27271147385517,70.853678214285,70.46498061540218,70.04931356824534,69.54717904715912,68.93771686383154,68.20048773602541,67.39167289676219,66.5395160507516,65.69563024223221,64.83175609317993,64.10231380745756,63.40617031236835,62.75478205979666,62.1438861637076,61.56013745174326,60.973970996055414,60.37661741389065,59.7661759066828,59.13908729561335,58.5220115022433,57.90529557235677,57.30395693205484,56.712383303178605,56.11292323542765,55.51109683576811,54.89581978817795,54.268353115374076,53.63688289260063,52.97654385319525,52.35133334095322,51.67984913861012,50.98732560388566,50.26052123744508,49.527715305780525,48.790723575741296,48.039608829231106,47.28850564963878,46.540487818605605,45.78345978245133,45.03412377633605,44.29377310832149,43.54757436757897,42.81421540826252,42.014034398032216,41.34956886327258,40.632600328313266,39.91372311680697,39.17523595367091,38.5090595460628,37.831307196084936,37.16095668922458,36.49179477031152,35.83400737764752,35.17319481969308,34.53082119182014,33.886600790059155,33.25941942163333,32.63513526613148,32.02367770937475,31.43380213601093,30.857598576756775,30.292488169972028,29.692887499955358,29.168783738160492,28.598285901248413,28.02959508591336,27.43319442279659,26.87228293826943,26.300272799050234,25.726119275035764,25.16518825945656,24.61162043716145,24.069157061328557,23.52950374726083,23.002486581948904,22.471691625811253,21.954807925861548,21.439328868339818,20.930992674467536,20.42332054792332,19.926965209633963,19.405713621492055,18.96969770439687,18.508651448791756,18.06825417041406,17.637574314587265,17.248881667817155,16.874675277933246,16.52628667629903,16.20880237460065,15.919787187886035,15.668977288581393,15.455478558807673,15.287037615107012,15.153939721116437,15.056599716187744,14.988866463938008,14.9459925495643,14.922622453706758,14.918569632067939,14.930204741865813,14.952204058290322,14.983458568126977,15.017075822007516,15.048398960385324,15.071455010988926,15.085203465514102,15.08758172318236,15.077656045133267,15.05748663388162,15.028173040373959,14.994877925961042,14.960844103922849,14.930370538657273,14.90370585321022,14.880728491488208,14.859942901579917,14.838414567972343,14.812948039556458,14.77738637613433,14.735821028427692,14.679485864978687,14.611100269375576,14.532355560966009,14.45099760587412,14.366905664132126,14.281578197891585,14.200308769027489,14.123183626294354,14.05240657285131,13.988713185077668,13.937237802365095,13.89904841522773,13.878029504731561,13.87693999625187,13.900516635569307,13.963079278420865,14.068520802718222,14.229951776273845,14.388585850411383,14.576776337646123,14.76211358391615,14.946072247873321,15.108356580056883,15.270248491679522,15.434228120215801,15.610986856618148,15.804734550369075,16.018689758232842,16.24174638289865,16.464442685251573,16.68507430025146,16.91730993986029,17.16148369249885,17.426169665117122,17.713042588311954,18.014521880376453,18.3573647532373,18.665092339471002,19.018032041475735,19.385924132635456,19.77816190922438,20.16167559970682,20.571263984454685,20.990936505221157,21.426061739852372,21.872211446823417,22.335493075324642,22.81883532100838,23.310426963493143,23.8169715716347,24.34346569869845,24.87986135817782,25.429335108209436,25.985579297457704,26.55514381430731,27.192084351292678,27.741016656913274,28.341919978480263,28.952435711023533,29.598943536579295,30.20527797880217,30.847065128719535,31.494403063749402,32.15398018654125,32.82218894995008,33.507693405849814,34.21931958606511,34.93846401560995,35.66248419489344,36.39782636313561,37.13867034254337,37.88105655460403,38.6230900879379,39.36302870467143,40.153128844797905,40.84220231082367,41.58049695672668,42.31848650775476,43.08886056943351,43.82609316333159,44.58218169534561,45.35342588645017,46.131398527050344,46.9056180584345,47.686839705268504,48.47216234002474,49.24738401938972,50.023342074217844,50.79471559715073,51.56186417372186,52.32412333665899,53.0806723210421,53.827234546511576,54.62397799735765,55.30856564978802,56.04406460381966,56.76340645629981,57.501062796719225,58.19563596086845,58.90122566701442,59.60138659829511,60.301747984789756,60.993557254249566,61.691782108476886,62.39484862860589,63.105236915949405,63.81783133367026,64.53240870249861,65.24291637439873,65.94800234784319,66.64246188234577,67.31852783559833,68.03326760033876,68.65000677376551,69.30703572994858,69.9462622512803,70.60590369035671,71.22487346233352,71.85451473010782,72.46439900467688,73.06595584608301,73.64956983303371,74.22471942956184,74.78048886162206,75.32993672965031,75.86837081776555,76.39703041932201,76.91006690108972,77.43710008968823,77.97607033314591,78.52804134397823,79.12870109532629,79.67271276600741,80.2665879402537,80.88222495595733,81.50563234837692,82.11821631233865,82.74867586371269,83.38334750914231,84.02065387978116,84.6620511184074,85.30656606041775,85.95685064395278,86.597922355193,87.25139255602093,87.90050379949884,88.55229867783365,89.1907636066104,89.83716982237247,90.47708701519751,91.14741893683362,91.71596684536485,92.32399490878666,92.91189596984844,93.49169150005642,94.01598367775955,94.53004146415786,95.00520844669597,95.43457337366931,95.81435206797389,96.13703349407535,96.39905956791664,96.58835516963042,96.71041945227073,96.7683073617172,96.764679212549,96.70820355288146,96.60760147061593,96.47289818428054,96.31462664073085,96.16271339639066,96.00621379694154,95.8616251510439,95.74088808178702,95.64842016432998,95.57973579783936,95.5352109257828,95.51529135021059,95.51374826858017,95.5260481639379,95.54743754817834,95.57327577299161,95.59882501263093,95.61829728936344,95.62607048885002,95.61683179402117,95.58558226790542,95.53003377057655,95.43868812382416,95.33194317483407,95.18494173120838,95.00361096516576,94.77200553941273,94.50739338411616,94.18573969244595,93.81260902188411,93.3835916811872,92.90612902555611,92.37205656966269,91.8002532750223,91.18100606409726,90.53044912077885,89.84666988540693,89.13465378426973,88.3793884397767,87.59630135796691,86.78607163836985,85.88931799493011,85.06108528204652,84.1702714344435,83.25391034121793,82.33110592317452,81.44315864707222,80.56921222133528,79.7254258758627,78.93742244552607,78.20045308340629,77.53545002081901,76.91981890466172,76.3632623592461,75.82209512013536,75.29498184651725,74.78247310759036,74.2929122213837,73.84218113104603,73.4276933515826,72.99731243866155,72.60097924222603,72.14534140205653,71.63560358135602,71.04940762875243,70.44150193061232,69.77861179972692,69.10613598729365,68.44290964978028,67.80211342384668,67.17595889622747,66.58648399347155,66.02332562688673,65.48516085864287,64.9486212011417,64.40652290307412,63.850841152508934,63.28066616413792,62.69852540529358,62.07823116947578,61.51221986249853,60.90108725711201,60.285367170471204,59.64957728385632,59.042846188875345,58.42305361032956,57.803546103356005,57.18632427409837,56.56834819531137,55.94429393347113,55.32479481729629,54.708968271309786,54.0791366517957,53.44072929916135,52.79784297293566,52.1536744017701,51.505032183451696,50.84542830085664,50.1568652549428,49.53598986269659,48.875167880277374,48.19731294904358,47.498493534926965,46.78629381337989,46.05225050195824,45.308621100516156,44.56048852424471,43.81982860298671,43.09463560691265,42.371304721500266,41.66818840536436,40.961964415487444,40.26575666186177,39.559192358172965,38.856736513821744,38.14572049292182,37.444948299887955,36.70539057441706,36.041003843760706,35.33862218453484,34.64793715670314,33.9409900153361,33.26395144968774,32.56736339394928,31.890455446018336,31.218945513566098,30.55489684562751,29.896927621386478,29.257810553198574,28.626465862705185,28.003535587379265,27.382640978610713,26.773934856327905,26.161039751272387,25.549223607730298,24.9322991761854,24.307627642209862,23.741813109849815,23.157885954170194,22.566918782626235,21.985532807008116,21.41732071802321,20.848125234084055,20.293868077248785,19.75495639712461,19.228485683223134,18.709065069066963,18.207817130478723,17.723400284239244,17.262760259323862,16.831412817910504,16.432307284216368,16.074354336419894,15.757409290175527,15.484029302391093,15.244322246291242,15.074924132152978,14.937880546144239,14.840656305619975,14.774918223777826,14.738181469934213,14.72365867380391,14.72982227438292,14.75220412042799,14.788363067540203,14.834337836995488,14.885695002127196,14.937596798243119,14.986949671790796,15.030159172590029,15.066235991476614,15.092406525506968,15.109136433451756,15.117335687866923,15.11814412039382,15.112975138447819,15.102967477313317,15.088535239923733,15.070251379414094,15.048110728164097,15.021828955869852,14.990904312526302,14.95404018599807,14.908843512539784,14.854659332533586,14.789956159996635,14.716833425221585,14.634371247691913,14.544019185416955,14.44668546959351,14.346388053170418,14.243349070815912,14.13970212085208,14.035424645852336,13.942579465248743,13.851327967637657,13.766837356913113,13.691622845373999,13.628536238562372,13.576333883477073,13.538268775243663,13.511252642851233,13.4931198135989,13.480972675907125,13.473272498194396,13.467705163487567,13.465882703357797,13.467691436598779,13.474197805283637,13.483544135713046,13.497823005894723,13.517946312523339,13.545074705027185,13.577471364532277,13.623320506804692,13.685632939758428,13.768216234915931,13.874583919278956,14.005461701167103,14.16695953422297,14.354261888689647,14.564953020461315,14.787445193030559,14.999972984909467,15.196930296736284,15.38362044871508,15.567392074347788,15.753954973448321,15.940111031666218,16.130575520484296,16.328304951415642,16.553161730430805,16.767390804987535,17.0055631946719,17.25753267330403,17.525907762091066,17.80365542271534,18.08406687407841,18.36771760420846,18.648899823809234,18.940856259969337,19.246792859180907,19.570509770843298,19.905154273060507,20.255841131742507,20.616365066164633,20.99103325322696,21.382596386216072,21.800005456548938,22.23003301230173,22.701280367669987,23.132811233854845,23.60134511620203,24.078104724067778,24.57501817355927,25.077416971580416,25.611285162939073,26.151505932783646,26.69850476208888,27.255773031863114,27.82320216209111,28.390991217941142,28.972492666765092,29.5644137841358,30.167336963633613,30.782263171469335,31.40751239501891,32.04821440479454,32.702536199164186,33.38522895989389,34.02989034010824,34.699461872221725,35.39719344984025,36.092803888123875,36.78839498593665,37.50125180087954,38.23207706943987,38.96024721488279,39.699644019789254,40.44088937624069,41.19574562548938,41.949615968800664,42.70197291509902,43.46604349038596,44.2314619864461,44.987653480867266,45.74352084518149,46.50372353853171,47.30758047378028,48.03331189843977,48.80709425537806,49.569025619019186,50.35622521715776,51.12543362921491,51.89862858404966,52.66558551168908,53.4401476808216,54.2084753805283,54.96929332863197,55.73074216228494,56.48855015483619,57.24256506707377,57.98334573582442,58.769104459973995,59.435117431607125,60.15239935426781,60.86145640276551,61.60596771608546,62.2806187985799,62.98703280335309,63.695426296248286,64.39600871168601,65.09139700396462,65.77755932680958,66.45693769871406,67.11335832418955,67.76944289557527,68.40705522538931,69.0389454809388,69.66314152485278,70.2885723690667,70.89670081147928,71.55836618092344,72.10901196759325,72.71703750409145,73.32471395907106,73.96809625290084,74.54344745603665,75.14323248719033,75.72761227084473,76.31469141743393,76.89353967573642,77.47580878852776,78.05727081272396,78.65361745078933,79.24572118461381,79.85128085540543,80.46575772404752,81.0890341899528,81.72939016271025,82.39374833737872,83.07908154819567,83.79502094289234,84.52203592100734,85.25817431616412,86.02585112006884,86.73579165297976,87.46590269680382,88.18568506602018,88.89601033816571,89.58529265279171,90.25143950654854,90.90433445657922,91.52783535709818,92.13125754151858,92.71098226663887,93.26902210644342,93.79002036171367,94.28577113966823,94.74159306565784,95.18556834338007,95.50849523315048,95.80888515109825,96.04256882743304,96.2144486864453,96.30465831210022,96.33838375870084,96.31694832706188,96.25280159078281,96.15542231085315,96.036837796557,95.90862686613978,95.78698233652553,95.67339274913073,95.57796657947732,95.5009333647313,95.4497919293655,95.41919904366053,95.4068869743195,95.41337691711077,95.43237262760033,95.46374296921522,95.50268132757476,95.54756622946232,95.59012783342384,95.63066727770473,95.66285400043303,95.68128876832117,95.68139640285264,95.657704395637,95.60454362875419,95.51452172020211,95.38293092952412,95.20700389940636,94.98171058640004,94.70264909114192,94.37022406130764,93.98287862622675,93.5201749122912,93.06965060269053,92.5389183489284,91.97117648730445,91.34523368139793,90.72223647028822,90.03662550638403,89.30895325251993,88.55310849432949,87.75160634640442,86.89715757999174,85.99261307211187,85.07491365152161,84.09923247065984,83.11629408983373,82.11884458380483,81.16622956309446,80.23681834730735,79.38686310727543,78.55680672940473,77.91123323995434,77.28479356637189,76.70252800485706,76.14538987006638,75.62959576578396,75.07796542073513,74.5231326273544,73.97941386217357,73.47758954194981,73.02567027568715,72.61767925765818,72.24060888035362,71.86917002957337,71.4724639549269,71.04492176195551,70.5820310332661,70.0779238193571,69.53179061348878,68.90295099208035,68.30645143529914,67.63594263559948,66.94063653326366,66.22981150157086,65.57824591202295,64.95101877191046,64.35260453728844,63.786934979401494,63.22400519818781,62.6521705404147,62.05498297017245,61.464395720203534,60.86527934235393,60.282955459911804,59.7071335581139,59.15141872362997,58.59283439245139,58.04047603514041,57.442102673478814,56.91280661662853,56.33108173336288,55.74312759756374,55.11770566536122,54.510579124698644,53.876472561153356,53.239393988355005,52.585333498406435,51.91543282667879,51.23839971916708,50.55670929275815,49.85949563829636,49.16405233224184,48.4682291620572,47.77527291244965,47.072268817386515,46.37408538048871,45.66091237158856,44.926075562385314,44.25570783951381,43.56793748681467,42.86890299758124,42.166814360601485,41.4730416672783,40.76552854472074,40.05959723664569,39.34216985235692,38.6374578179171,37.93620297429008,37.2370113012553,36.539100400588545,35.844035023975124,35.15623256099022,34.46604504457629,33.79849969020926,33.12427700437111,32.47957713398886,31.808411849481345,31.220511511837483,30.59742198863662,29.988090544781905,29.368622314712464,28.77317663543155,28.17379682175467,27.571118418919635,26.972703544552793,26.37134734931175,25.768296887478915,25.173404189110332,24.595384583164925,24.018485148510432,23.455925562900266,22.897158447614856,22.345416531281217,21.793517827912286,21.242148836968816,20.669764417448143,20.163451119198033,19.6281924464657,19.100175562409895,18.558997045778778,18.048539471244293,17.529659009954624,17.036416301766906,16.562753778768542,16.127844716601107,15.71768072160054,15.349157475329585,15.021080319468739,14.731293245437271,14.475936820701495,14.265287294734737,14.096734915414698,13.967163848531097,13.870200748475483,13.800402612965124,13.762923735510789,13.744864128314342,13.745049410507836,13.759120333590024,13.784441797337001,13.816920775602158,13.853355343158578,13.888559551184466,13.921710030103306,13.950143583183808,13.973786494228145,13.991652149052404,14.00378824545578,14.010503622763585,14.012436581976994,14.01026250290715,14.00726534082765,14.003652406722535,14.000441260895157,13.995058873778682,13.984873768878664,13.96783601981245,13.940286649871624,13.902603487668937,13.85264950821653,13.793770052351077,13.728081985538852,13.657183980520326,13.583848316942175,13.509642328596204,13.437679079394744,13.369402976990589,13.302929306521689,13.241010207012842,13.182362688927824,13.126539782534502,13.0743053339469,13.023646097250197,12.981642438452822,12.941381923341227,12.906928726330273,12.878626836070593,12.85823246635204,12.845988896853633,12.842361123690543,12.848206088292278,12.8645294825127,12.894343507128369,12.940231987730417,12.998099165859141,13.072839074119976,13.16868921799295,13.294160048279663,13.418453461614801,13.582985169510286,13.774065815119506,14.000485470020251,14.211378069405653,14.433764072127534,14.644577522485791,14.834502185678657,15.004846361633028,15.167887450898347,15.334509605870037,15.51642463392581,15.718870557735656,15.942338635870057,16.172256229846788,16.401432522471005,16.624652360712314,16.851933712347932,17.114577568592235,17.34719049777261,17.614439847169287,17.899498653848735,18.213394765448445,18.512454729401167,18.834334856492486,19.172572336772095,19.522002788525445,19.882384486287133,20.258346384192446,20.649934878482217,21.054107072444285,21.468915621390654,21.892348011848934,22.329450367616126,22.776860127667604,23.244286215107564,23.7156236070028,24.250093010260663,24.71712963472852,25.244361354504044,25.784635671426294,26.354304986450206,26.89005172566857,27.449685668182042,28.009389493051053,28.582253399228875,29.159705871777263,29.747570060153365,30.34684184643679,30.96065622864895,31.586255232887503,32.22218672927874,32.8597141993808,33.51650359929511,34.17794291784391,34.83497802133281,35.55202637500564,36.163413999387046,36.837280230753315,37.511707269552154,38.2173889923441,38.88136978779925,39.58044700048653,40.27871090455486,40.99248220851297,41.720586523731015,42.45182719300597,43.19818972248292,43.954331744000896,44.713389783991616,45.48600909328222,46.25576986988003,47.025371958972315,47.79305055102083,48.562891141889395,49.37247886038529,50.07405050395412,50.82768334332013,51.586033441719806,52.360187025872094,53.097793966206545,53.860825826714475,54.62607258516218,55.38830294705143,56.15922983017393,56.921309218081994,57.68192062145103,58.42214338042694,59.171470645049304,59.905377517432385,60.635456873076926,61.35555904248463,62.09321697943598,62.83676886936335,63.62449653027744,64.30735048031126,65.05037522271294,65.78046780266682,66.52257106579158,67.18385130756164,67.87125095625747,68.52806840971246,69.17028239536255,69.7965164497266,70.43450780088803,71.07187962506947,71.72958363770601,72.3997983061595,73.08230109413812,73.76407870420029,74.43859058004891,75.10171833004172,75.76362072883587,76.43359842499545,77.02021002200155,77.63258159636898,78.25800142621578,78.88383631410053,79.49342729573821,80.13580256595942,80.79888491790688,81.47719738502111,82.16949843024196,82.88471341697968,83.61749692210418,84.34311810155934,85.0994682017853,85.85790277531537,86.63528996990892,87.4103182950371,88.19476343616105,88.97483201817633,89.81568066555525,90.5255543441603,91.27628834743243,91.9890612136423,92.68454584586262,93.29324210255736,93.86061392603247,94.35816298493533,94.77925827282348,95.1162324880755,95.36331474685174,95.5135348884958,95.57463052227158,95.55227433386173,95.4591234563662,95.31003612897156,95.12358576252274,94.91214296897867,94.69391286856008,94.47617852950043,94.29100579175675,94.11934331172175,93.97069339896576,93.84205627642417,93.7302639107298,93.6275808012911,93.53179544695463,93.43979211787564,93.34576707478311,93.24853585678812,93.14074152517331,93.01779141670923,92.87294593896115,92.69752952479121,92.4845165172569,92.21986514249124,91.90205477119082,91.5196182124056,91.04661549967742,90.55129770758897,89.94708721965472,89.27637691325688,88.5223093992967,87.73919292418883,86.8973900176056,86.02076753960077,85.11312413020154,84.19413467785235,83.24805496696641,82.29760099837647,81.34216965436003,80.4079617735994,79.4677930194435,78.55329672027827,77.68071937201177,76.85968136891084,76.10086071851055,75.37832230270978,74.79868487841422,74.27942738313739,73.82629763898825,73.42619738639074,73.02829767346759,72.61655632238556,72.16418763265214,71.68333672617014,71.16337562266558,70.61699135580795,70.03809830688965,69.4340091660597,68.80615372901781,68.15983891525283,67.49157363322878,66.8089568800781,66.11846920795266,65.43774394342573,64.74536347967803,64.13090769209461,63.48320327733751,62.841778831360976,62.18769830734506,61.53716911082618,60.876254074580814,60.214758712809825,59.56020118750533,58.90176138870006,58.26334845451116,57.6189353244639,56.99042332418021,56.34658274067436,55.69177675474053,55.01981650858585,54.34236457304541,53.64529680424419,52.931340943859475,52.1670814556857,51.47030240930547,50.73392706861837,50.00927514081016,49.27391169974866,48.54053806180495,47.78791740805999,47.027666555704606,46.253291286555324,45.46633597930835,44.676141409734214,43.891839614751596,43.105565311735944,42.32194053577572,41.53224748383603,40.70353038355327,40.00746679547864,39.25929776174208,38.53552777154617,37.80614724426891,37.14365727222366,36.46688452917593,35.78810777189006,35.1268422670171,34.44728883280096,33.76711538356899,33.07906169838671,32.40248069500093,31.726091315348793,31.06307847701001,30.40813641845427,29.787546135022595,29.16794268376975,28.56135299102972,27.904791349584276,27.359365960018728,26.762381138859528,26.16710866630356,25.563321398599218,25.01116117988996,24.445589911170405,23.883800495543603,23.314676754677564,22.74818896128001,22.176865591456455,21.618161057765807,21.05946664370825,20.513498332882477,19.967236973788946,19.427738311316975,18.90253731202494,18.389382126474384,17.8886278693419,17.388252996444724,16.9857192231171,16.593056427475293,16.254768557869724,15.961953940192599,15.74590235315125,15.574663381647522,15.455708569585678,15.379742405202204,15.338684712103046,15.326446366680473,15.336056431518935,15.358198618538513,15.391514194162278,15.430472550832114,15.47470411036571,15.518705924867765,15.56372691238661,15.604907701091696,15.64354807372159,15.668614782290485,15.687506135865098,15.696884824797289,15.696970283065655,15.68818194940826,15.67200076254424,15.649308276909025,15.620060569056779,15.584182328246126,15.541609571769955,15.49445412527143,15.443990060682648,15.393141123386311,15.343498026082923,15.298033462618369,15.26074840127318,15.236876784423501,15.22954366556127,15.24473392489279,15.27591984863564,15.329351237364694,15.39544576397611,15.472212492456153,15.546140875729035,15.618673193589668,15.69178093721023,15.765897489536897,15.842629088241992,15.92314583213766,16.01138873119687,16.11121244893173,16.22489085568952,16.350697533080584,16.487499475943096,16.633069393707512,16.791403143087226,16.964472915205363,17.16703470406174,17.36063738201496,17.585213945617184,17.825343706975104,18.084852265418434,18.34163545729067,18.616654278447722,18.898999128208104,19.2000875611,19.52145368061564,19.865240546563363,20.228305081137666,20.60207093265714,20.99778297766515,21.407148918143356,21.832552495003597,22.271922031562706,22.732405755467937,23.196582613960015,23.701010956931903,24.157255433729134,24.653221267659116,25.16938867643291,25.72057990633083,26.26833403423758,26.83770474479009,27.417010405485307,28.001046353326053,28.599520588129277,29.201852543652507,29.811542175386922,30.424268894813327,31.051830800180333,31.68362232289403,32.32539134825335,32.984238497832756,33.65887902845976,34.356293098301784,35.091852273993595,35.76277594333264,36.482249430120774,37.20699345631217,37.94261576395153,38.66678602840999,39.39131679525454,40.13016983570165,40.85841484870042,41.59547861592013,42.339802075987556,43.09610332364722,43.849566454153354,44.623097603301495,45.398237296224956,46.18492614705727,46.96752938518918,47.76608791962807,48.574070743641514,49.42292819708699,50.186702825809434,50.9917178936389,51.79373988409665,52.60747012257686,53.38295025675217,54.176400656711024,54.955688927483166,55.73894587545073,56.513615043863595,57.2831938159962,58.04556761323807,58.795548882984626,59.54314315860261,60.29102330868508,61.032114334533134,61.7673184491762,62.510955857697006,63.24834456408901,64.0180658242181,64.71013852618559,65.43422412199877,66.16089562343025,66.87391714796593,67.57082310330685,68.2726290551883,68.96987049897898,69.65250560102106,70.3444076664304,71.04150375259012,71.74400549241602,72.43993729814312,73.15187639185494,73.8530681094627,74.5391927553575,75.19504637056431,75.82245815806492,76.44539826537083,77.07169166015096,77.62253851415869,78.1885382537756,78.72366467897473,79.25208241330888,79.76673777939943,80.27870194079492,80.79948283036768,81.32642617793472,81.8608220205594,82.41619889587477,82.98740245750179,83.58075530576488,84.18887452938469,84.81940379770374,85.5266878743544,86.13149251225565,86.8094446385872,87.49851713275432,88.22881733377592,88.89535306990211,89.5957228636462,90.29939708619025,90.98106759355883,91.65281212875064,92.29733930203373,92.93319978644391,93.5322168463071,94.09822722573745,94.62266674193792,95.10614164829225,95.51717166179539,95.8627024573512,96.12957101799313,96.31886130856945,96.38029983075309,96.35728634364372,96.24642405857084,96.05723293464729,95.82594497083478,95.55122796825981,95.25863148942656,94.97395979323584,94.70187501009353,94.45402059496674,94.22945469236272,94.03493233810751,93.86523962663978,93.71573159462244,93.58472348854488,93.4717326463492,93.37207773597827,93.28323338500384,93.19573064473946,93.12880345250434,93.05598068135708,92.97947567460538,92.88315109642049,92.7738630920498,92.62688770651425,92.4405878034594,92.20160763452014,91.90664488838358,91.54442604298492,91.12488378599308,90.63969922702712,90.09707622901307,89.49791192135713,88.84382776663874,88.12093256534949,87.33099919213714,86.48013323123695,85.49634637168276,84.6135043576622,83.59048238557034,82.52976088056623,81.41537846266185,80.38156001892588,79.30165699784179,78.25129142581484,77.27368176443554,76.36551260685977,75.57543517331328,74.94806421171238,74.47495992586191,74.12797482505746,73.84484446385828,73.55892977867332,73.25371791776288,72.84130882132885,72.32597830329394,71.670820376863,71.08111340665864,70.39013416455686,69.68462021957075,68.92823134496773,68.23652231725403,67.49335722499032,66.75476295030835,66.01339863231986,65.27568370712373,64.54027685628189,63.82245529691197,63.11862410610713,62.42523711875077,61.72503988370426,61.02952188488054,60.34171686466581,59.66555555348248,58.99096364422213,58.291360518956886,57.70900843947594,57.07473126339455,56.43087332675885,55.76144128871397,55.136003990085094,54.45990334740651,53.773625268412765,53.104971148849806,52.432922748424225,51.76244835073277,51.08535981113251,50.40444212802906,49.706202362434595,48.99862229928375,48.26498905705639,47.53151337782808,46.78646993873861,46.039809402200824,45.239409854203195,44.55630470109824,43.81907299820924,43.10292928492157,42.363972714563445,41.69817763102477,41.013105329512555,40.333687282648924,39.669651593463286,39.01278840790825,38.36419834736582,37.70850581862545,37.05176243904699,36.3982069295963,35.73913123848881,35.089147355073365,34.4522840371626,33.81952135660012,33.20502708954824,32.56974521784628,32.02123019040864,31.43642010637528,30.86058577873225,30.275693246384396,29.724194955388676,29.1645835365382,28.611528971224327,28.06364158539238,27.51780398176233,26.97330572392862,26.428914485906635,25.8939990699169,25.36991250925457,24.851837405795546,24.34127008950581,23.849439779652197,23.36287578585425,22.881035789152143,22.366160213439944,21.924222583041228,21.45049020737574,20.99560556984919,20.53461076454495,20.10004006091055,19.65684714788916,19.216676021174646,18.781340987026635,18.357130949960762,17.946346838796252,17.54916268688846,17.173556445312258,16.813160986951193,16.469931025685433,16.15342433902608,15.860238294118137,15.598772742459882,15.363427007767443,15.146645382204703,14.982733564269001,14.831728967660688,14.705010822211364,14.602306022224393,14.52475354306842,14.46274184465758,14.416535878162199,14.381337692145207,14.353156091352691,14.32868953606409,14.305514714346346,14.281103520923049,14.255995709972906,14.230936854819653,14.205634941861842,14.180250327172953,14.155524675295544,14.133234389005093,14.11983531608923,14.107695461142658,14.098826238022275,14.093152914357383,14.086545995944203,14.07603967823839,14.059965070430062,14.03747450246781,14.009285158569764,13.976212906671604,13.941797773928021,13.910323065260235,13.888759087413874,13.876561804061238,13.870051877089718,13.877173348264819,13.896946213084163,13.94281911852312,14.015853942075358,14.122438495274446,14.232959928933566,14.363239276592163,14.502594144272985,14.646757721789902,14.777031961845012,14.907392491462764,15.030629022036953,15.153118834806639,15.282229647536978,15.420385627958957,15.570851119487626,15.739494282763077,15.91907502086365,16.107762409020346,16.298650988681015,16.493514002371974,16.691800290959154,16.90238562368223,17.136792399309755,17.351202679514138,17.597783266296315,22.380408329716477,22.719010338304653,23.162001134783885,23.61823636380829,24.085226660642626,24.573525449465926,25.110171499122,25.59077643521573,26.12217107607488,26.655416952991445,27.211672628359537,27.73964161042348,28.2915270668645,28.84322035540856,29.413437305865738,29.99049614404224,30.5864240605685,31.201298847433048,31.829018402154393,32.46956079024745,33.11867884132917,33.786385615514526,34.45731347184416,35.141916863872396,35.83509150907845,36.57407749371458,37.23892693723861,37.94465683119218,38.64993893691586,39.377325595480826,40.09008213857222,40.81448761421581,41.55666520167901,42.30297231341353,43.06877696395026,43.83649682305573,44.62271526818063,45.410953943726575,46.21135002432693,47.01721391149727,47.82648825521125,48.64043628047231,49.44752074985946,50.25101983472143,51.092207062572804,51.84011353241925,52.6378312374207,53.42387772812525,54.22572775611956,54.99550133627784,55.77952609717244,56.549358387468814,57.32231351241843,58.09741285685243,58.86189957704039,59.63374611174257,60.39840922777469,61.154642100007095,61.9139105396988,62.66066398193476,63.39510353694382,64.13028094435798,64.85599338461145,65.61335601814432,66.30062410239762,67.03894964454574,67.77582913720043,68.51392196280096,69.2534542440033,69.99646706096415,70.72404554970166,71.45343959841102,72.17709258891558,72.89433466820653,73.60271493722509,74.30333552115644,75.0066235145197,75.70424482135748,76.40627468305127,77.11425293392287,77.82048907914773,78.54769007096051,79.31211935096431,80.01163623472604,80.74424873871394,81.48724410115682,82.23213694108553,82.97675126775866,83.73266354064783,84.49857400263512,85.27159373318827,86.07659491262994,86.90587285165589,87.76880049106197,88.64533418974108,89.55470631766622,90.4654250815836,91.41804979409976,92.34636243996832,93.285092311904,94.21637829372803,95.1757482846067,95.99974581098031,96.84217878513091,97.60320614190003,98.28815336684,98.85233106080916,99.2963439801834,99.5939032041718,99.73621238665125,99.73083654323271,99.59110221461972,99.34715070821942,99.03858611010212,98.6992028839364,98.359173831238,98.04097858818928,97.81479410350737,97.6279387831256,97.49307739751417,97.40923051730995,97.3720398097258,97.3753329496493,97.4232711919147,97.51838964008842,97.65166535868215,97.81819042811885,98.00834896914938,98.20593209552896,98.40272570286704,98.58429830426186,98.74005801372294,98.85357994569438,98.92655575550309,98.95290086390116,98.9294701268168,98.86642294266538,98.74592285710885,98.57918153687548,98.35148790923029,98.10014590364966,97.79128847079863,97.44810210630996,97.06652715969952,96.66068555276273,96.22694594299213,95.76940387037699,95.28317121952489,94.77795798183384,94.24337113970101,93.67607035831958,93.08417289350395,92.44971852160569,91.7669965805389,90.99046560054983,90.28190883758433,89.47980111163949,88.64831315991047,87.75884941201387,86.90809140565183,86.00946368075194,85.07756232288376,84.15299394655436,83.20884517696305,82.2811645363987,81.33862141419898,80.45469648122473,79.58952525234938,78.74887159457664,77.92778785015524,77.14940243352184,76.41920590306823,75.78838125148395,75.31499166329179,74.90626260460068,74.51963292518151,74.14164558966145,73.73003103092397,73.26658490195155,72.7004279058506,72.05810302390428,71.3522219924978,70.6329608311347,69.90421417202586,69.1950926052892,68.50225849917838,67.83767526120215,67.22726663785365,66.66304953950015,66.13898824026187,65.64957680684344,65.18634031675771,64.68813495985245,64.23996631814957,63.733488934169905,63.19113826163769,62.60138661029024,62.01489604209574,61.379120866487135,60.721614551888216,60.049539735186755,59.37897608922207,58.727859481935525,58.09658876019823,57.47495264879939,56.870551670132315,56.25270446739511,55.61527447037092,54.96288737307978,54.28114916481999,53.59324480926744,52.84559220116576,52.20431968861049,51.511308297313036,50.82660960476525,50.125693448896584,49.45994628951705,48.76758370450513,48.06417412212635,47.361131188889814,46.646179207281186,45.94101334619826,45.226602403563206,44.53140605861217,43.83163666476094,43.1467401199699,42.46923218448145,41.8191242871975,41.16645345973573,40.53158740059118,39.85658829930328,39.27496327526585,38.65033886082121,38.04503653117772,37.415925625974516,36.81609254384544,36.195076276988445,35.57821744177002,34.951692603266736,34.33595076128685,33.718404513287126,33.11558121978951,32.518228883259276,31.939139359155885,31.36403524300758,30.802907722476807,30.253467746343215,29.706459380799945,29.16640114892242,28.60410894630559,28.105194877014142,27.56579145097244,27.035639798407196,26.507363078677628,25.995664388345613,25.495342406425102,24.996189654218487,24.51306215273245,24.023575222170958,23.540490835788383,23.059777268628018,22.589778216256608,22.11841319575099,21.64633700517791,21.173420599734374,20.702027177204418,20.229381513770754,19.76770249600743,19.294171306098715,18.8888101572759,18.47913151033063,18.101123251005646,17.745894904570815,17.43126641284841,17.136875041978907,16.871932568182,16.63695392902711,16.434721735545367,16.258474699050776,16.115664698576396,15.999737218143833,15.90901255608059,15.838630877511557,15.786962299332636,15.748967833653209,15.724136048542077,15.710304060123722,15.70430043675058,15.704912841527724,15.71122023826327,15.721500172834855,15.73411568425353,15.747257945977866,15.75905099840869,15.769109440186662,15.777656750378789,15.782234523109125,15.782199735978425,15.776012180520512,15.761654269365177,15.73934083845484,15.70843686672674,15.66766022900301,15.61839444922064,15.562135941077857,15.499926181411924,15.427802158375107,15.357245953339731,15.28049929725455,15.203054022932807,16.436666448404843,16.536518501399705,16.65170996603687,16.771501554184578,16.88929129502962,17.013843417263388,17.132195479996106,17.26160638513037,17.394852386077858,17.531096740152798,17.67472344239227,17.825498460610493,17.984473637027254,18.15257928151996,18.334044374568393,18.529904352829117,18.7406798068677,18.95428619202296,19.175705865503552,19.40164399771481,19.654346952143406,19.885187089124752,20.14747450427607,20.41835663988078,20.715453992503836,20.99916707948157,21.31400967862523,21.646366509206086,22.003580886684368,22.381041965841245,22.768248572748323,23.16863021518214,23.5717728086502,23.993657251583084,24.4284419567215,24.875479456525373,25.335978092827375,25.803512438090088,26.28204129115663,26.818559549824112,27.281905201374002,27.80593600882109,28.336975435537923,28.894393604971803,29.423405511938522,29.98206450650667,30.542060340621013,31.117382232292943,31.69721930191772,32.29906869300574,32.9005638795675,33.517025839527825,34.139677025591986,34.78003520082916,35.43206143506005,36.090031968910544,36.769645622223145,37.46780258327923,38.22630497692135,38.897675613865026,39.62478730809279,40.37634190955571,41.1245919310773,41.849565968414716,42.59061513385943,43.348023046463624,44.097644541311375,44.85501877810217,45.625241141753605,46.4073069945194,47.18848368600217,47.981601826075995,48.765556986064595,49.55645131259497,50.34069774596628,51.12090517940722,51.89272695898165,52.72506251467379,53.44138360076071,54.21012464690449,54.97274530487237,55.76295476249809,56.50823118655598,57.27623496566425,58.038751725961696,58.80397298344186,59.569937123925044,60.32908207431424,61.085782649029106,61.837432090806274,62.58391553504449,63.32002813855285,64.03959705461486,64.76042083596185,65.46989783249677,66.18763823332877,66.93620954320163,67.58800794132766,68.29879999164905,69.00320216247572,69.7272867868753,70.39807516895894,71.0836046234608,71.76640221537143,72.42575085799521,73.07867275031008,73.72597489037824,74.37542028323534,75.02348901055649,75.68032853608456,76.34696354050921,77.0325218255046,77.7101344309619,78.40210848060016,79.08811586690764,79.82935179587315,80.45109948368588,81.11793370052604,81.75969157793786,82.40968207513905,83.02284743255532,83.670469454222,84.31947633712994,84.99663467897986,85.69035985999776,86.40750288438757,87.14772947289299,87.9089536866237,88.68838772852834,89.48817334806157,90.29506896071858,91.10967879318733,91.92025466932142,92.7495121851962,93.6185271805836,94.39277317496477,95.20200956553411,95.9932726275937,96.75591876773922,97.43563080345585,98.07441724094942,98.60818321577212,99.03654887937495,99.33548202492258,99.5019184223979,99.54199674154579,99.47605843496774,99.32516189321639,99.12048505585827,98.88732944370997,98.65695936534571,98.44416341619579,98.26276476469047,98.12427407207787,98.0433078857681,98.0064764630809,98.01839113793417,98.08349883287299,98.1918611301041,98.34193917897393,98.52654692547054,98.73975081549165,98.9681640887307,99.20077211120174,99.42921168405074,99.6417653732321,99.82742756193284,99.98251997744453,100.09739863525806,100.16781903818774,100.19265839930999,100.17137320501199,100.09836111428186,99.98656242741149,99.82796801439427,99.62712307757575,99.39346310599502,99.12676216158897,98.83745226476294,98.53164183385627,98.20868254280006,97.87764806974576,97.53876387737164,97.19571879026736,96.8424835835091,96.4816625424845,96.10967933704953,95.73121609642654,95.33746798540024,94.9266575721873,94.49136406072155,94.02202778095374,93.56764095386902,93.06518674694321,92.52812026689189,91.96509315875767,91.36311789392208,90.72170032898958,90.03650188147009,89.30931810679424,88.52732628467342,87.70513662481733,86.83282711552383,85.95375591469117,85.03246814667584,84.10685327204551,83.10442680138259,82.28886076945973,81.41529932470559,80.60675085858676,79.81642019715127,79.17249577084668,78.55465558138,77.9963029999635,77.48662617917714,77.00628150878445,76.5209350493675,76.04277654154546,75.5665665763284,75.12412448270071,74.7012552189294,74.290673324688,73.84757566046211,73.35556955597224,72.79775407905538,72.14970007278707,71.56717649541199,70.92152673304048,70.27406483473399,69.64417166979572,69.08870742831418,68.52622144178771,67.96909438240405,67.43031489259748,66.89351325118291,66.3480707961855,65.78835761663767,65.24704098893334,64.69935952425094,64.15898867110025,63.61260753534492,63.0801294238188,62.532356765858786,61.976499074124604,61.3620164704698,60.837114519020375,60.26171974796561,59.68601205775677,59.082607647589334,58.52650474478542,57.94040984839064,57.35644600327289,56.76423744255455,56.162118834940806,55.55097569212895,54.930921627525855,54.30284352544358,53.67723667903898,53.04716320704141,52.42490843063888,51.80403191693026,51.181340408619526,50.55460022418621,49.89263875564114,49.31152048823637,48.68722369671863,48.058081527317256,47.39538175045948,46.75984913096572,46.0955482506147,45.42359757547809,44.75541606966016,44.08608800452623,43.423564209242166,42.77026492037706,42.130852659484226,41.50086037346916,40.8820384655521,40.256594643265245,39.64736643557712,39.03119361325439,38.427194865985335,37.76972169138321,37.20624389553749,36.59682985699996,35.996767922613195,35.378488135373225,34.81436463260193,34.224309327745566,33.65077940761291,33.07770214650437,32.510783395868174,31.94979446773425,31.391770296405433,30.852673187844974,30.31078668740324,29.780392157474687,29.2609530603003,28.736713427630626,28.227400374892053,27.717381896969474,27.199968035516008,26.735246256564512,26.257893533883113,25.78590243149687,25.321556303098344,24.88190182978655,24.436634380798335,23.99793698544067,23.567540957221656,23.145868064175122,22.73397305555416,22.33141401284742,21.93700749863726,21.55380479748713,21.175404240838578,20.80691312522193,20.445409802645496,20.093855160085724,19.75019952956498,19.40072188594377,19.099617515088216,18.79378649038197,18.500701939023,18.219509723102284,17.96584955576994,17.72094770235632,17.4904495707517,17.28411911593045,17.09723399357341,16.93250692846051,16.789813047504673,16.668646667755297,16.56182505169515,16.469714324575065,16.38793636836406,16.317008439247058,16.25169967274405,16.194375768548312,16.135195497340213,16.087075414807714,16.039441445078808,15.99824301246158,15.96144568928028,15.930159620188409,15.900571120813003,15.873656454569467,15.84917759407746,15.828263238038994,15.81056625496383,15.795403756484005,15.780873072402754,15.76589907102457,15.748267115357285,15.728045435930122,15.704908094218027,15.679519485003262,15.652191423354934,15.622718069152281,15.59419623313603,15.562560625069851,15.528531228226694,15.492091426704864,15.45378756734409,15.41327167166408,15.370855537477011,15.327022900197838,15.28131124662709,15.23391848170369,15.185990665464166,15.138553407378021,15.090198700231586,15.042525875934997,14.997073387631017,14.955739213672883,14.917927097534445,14.88499645087674,14.856634320057935,14.837197149335939,14.822095551654169,14.811835667273325,14.804950515003515,14.799295553087667,14.793491847763416,14.786441109241105,14.776787702675083,14.765975890427484,14.7542512347325,14.742926153924811,14.733692115456005,14.72512493637379,14.717517087439019,14.708948637283942,14.701791772519371,14.694212652510377,14.686895043645244,14.679840596642913,14.674420426962447,14.670944793590333,14.669460225043858,14.66890250786698,14.667267693004707,14.663095048977427,14.656486572333794,14.648939476070113,14.640431188050542,14.631584937503062,14.623012953359831,14.6139558499267,14.603564442174148,14.592132599353613,14.57881713900792,14.568340837576494,14.560139837832153,14.556748569400705,14.560958845520418,14.57055134010997,14.586253908615708,14.607852875678187,14.632186006386311,14.66145854922813,14.696997369233621,14.739891879680709,14.792875704596671,14.859863139476362,14.942029875017182,15.038761071344375,15.152493620611194,15.2812794679049,15.42822263470929,15.604117289365787,15.760863489378924,15.929089109712546,16.093467658110267,16.256631875200327,16.404468427902668,16.55289030267649,16.69778638478291,16.847427599509796,17.006059747605722,17.18016968328859,17.370193986423267,17.567330566933197,17.76903270366651,17.96718295731619,18.16328031862815,18.360165728784494,18.559284009514457,18.7667811489515,19.0000832188857,19.20928212925724,19.44050597851171,19.67816908978208,19.929909602361406,20.17503764843847,20.437547643032673,20.7075478927515,20.988194763467742,21.28161449257149,21.587546960091085,21.90372607493256,22.238827425216243,22.59390905075617,22.961988598233816,23.343929716663656,23.73604262085778,24.14218787589584,24.553537597833365,25.007031226528696,25.408243066435197,25.85626128038685,26.313752988013626,26.802104199064924,27.2756087016194,27.77078298255174,28.278701544815714,28.792904228790427,29.315099101690656,29.85578544253367,30.405286267473233,30.963365803476687,31.534040634719197,32.12094458807208,32.70670019515528,33.302247158786805,33.909747921551805,34.53120593854984,35.18348466782243,35.76532131986531,36.39078078531534,37.02356732610907,37.67029583206318,38.2971440521402,38.94637880739905,39.606870288751914,40.26924620728443,40.94633448266815,41.6212799720228,42.31297794884017,42.99355665265829,43.693727097833204,44.378924975818386,45.07523460827188,45.76060036752196,46.450012531246,47.12307748943123,47.848159388784886,48.47783284921855,49.15229766429788,49.814263281569254,50.49158587275785,51.132373914313696,51.78371761776149,52.4328948201848,53.06419065520264,53.700964753289256,54.33333841492469,54.95851052114817,55.577734975880915,56.19882257792779,56.82363853768552,57.43732302850959,58.04652032918357,58.659399433234356,59.26731575496331,59.89518549952242,60.455745141569025,61.043717481585674,61.63240428712402,62.21830314423912,62.793629736081954,63.37907705595065,
