# Supplementary material for: Automatic and Real-Time Computation of the 30-Seconds Chair-Stand Test without Professional Supervision for Community-Dwelling Older Adults
Source: Sensors (Basel). 2020 Oct 14;20(20):5813. doi: 10.3390/s20205813 (PMC7650655; doi:10.3390/s20205813)
Supplement: Supplementary file 1 [file sensors-20-05813-s001.zip › supplementary-material/critical-scenario/accelerometer_10]

8.320280304482663,8.8222867014929,8.797441044536686,7.708359647761258,6.35336856182726,6.021632701754855,7.394893717383739,8.935626193495137,9.657364559028341,8.565923982555585,6.5231766218568525,4.664448329715374,4.813548979549581,5.804704530384274,5.7221637344150516,3.661929796943116,1.6135828373226808,0.9469499133986189,2.405966538196113,4.554865991783612,7.0365006732260635,10.220295375879747,14.893437772640961,18.842381616799614,20.864695900913805,21.71761006527461,21.678580658706508,21.20020862273755,20.304424386474693,19.517147149696573,19.60264465701534,19.77035792884149,20.047955385260185,20.682010279084956,21.88153128813934,23.297305765632277,25.463374358452228,27.13513908113874,29.942723573782985,31.070540374100762,32.7797969119242,34.82078656684391,37.15915422252624,37.679660032858756,37.97359125062494,39.044097717970885,40.46904044313059,41.33576312416471,41.71555568476014,42.30741052370137,42.73275499226611,43.44379147765635,44.18476481819759,44.63414681506536,45.0,46.29870292287603,46.906813567283706,48.012798032483836,48.503542856494995,48.53396814685428,48.104951543806045,47.64255839628072,47.35137341575899,47.047966567883336,46.954988003396025,47.290623659369984,47.5480979634166,47.964813676412845,48.13320600096531,48.91616403084298,49.23356926399189,49.98932817423322,52.10633047220705,54.95580378061203,57.53689671514687,59.106790219150746,60.581581050896,61.246091266432046,61.04164571346745,61.59746125807373,61.46316588748126,61.272079436604365,60.28159252670383,59.33548017940288,58.92225211267649,58.53871987305249,58.570480646201844,60.44112925680762,60.21253548763205,60.79084556372173,63.33364999787934,65.34240647140749,66.713952788362,68.30054806535894,68.74385081479646,69.34275840857269,69.3559308794809,70.02616644103752,70.14762223655964,70.5723739538358,68.87284152921613,67.62608981067618,66.52477580488402,65.42656034042177,64.4255315194192,63.3783995831522,62.57556639474803,62.21108234648321,62.9544442899111,62.29158271451744,63.31254625488893,62.102705875611406,62.65013796359708,61.635649610902284,60.44987511391115,60.46117643181884,62.069668053301825,61.92754785316785,62.39035735464766,63.27190106486157,66.6548065769937,68.29015279769546,68.33401411754267,69.61390215092308,70.4192731699181,70.8456325268352,71.26267187376867,71.79306241201891,71.60291220349781,72.40199621461184,74.13801651528765,76.59042094914714,77.74045742921872,76.56716377082184,75.51023238653104,75.99404890583708,77.85262370534932,77.72475248826777,74.4570520106881,71.49575567816335,74.11285423882933,79.07899762117025,83.50981543135806,82.60440075189223,80.69176825915636,82.79514999122927,85.31041845566259,87.40275272993341,88.50241285813178,87.02120886200713,85.71418461191355,83.22695725297245,82.36945313797344,81.11101330198478,78.4750872443495,80.10328891960476,79.6375523930375,84.05753118880618,84.55496794663532,88.1013463236772,86.35001661772466,87.41273692099124,86.7094108083206,86.86688997396749,85.29490691985272,85.60127407398576,89.20896204935173,90.0,90.33639276359438,89.44160219613353,88.35714685857872,86.2154786983188,82.86156297247598,81.795743999697,79.66728281072247,78.95658628217149,76.4025790612955,75.7726920095408,75.00490355654928,71.33069128094985,71.79153799080187,69.14940535117455,69.21632439771082,68.59351389679014,69.23629935313862,69.53770891021821,70.31598715914807,72.14965771564583,73.6050322686007,75.15919687768906,76.87961573860342,79.01135307271794,81.59786583102175,83.74907565248354,86.02260389782573,88.46778696809076,90.71471774494621,92.5474680891365,94.31372780393939,95.23958862386544,96.38157407329034,97.15604831815328,97.00125584388537,96.4080913385366,95.96445540982478,94.94363107989408,93.80616388116624,91.40002491305829,88.7446939705748,87.32145184721408,86.39646425213911,85.64204084074316,85.26195088979416,84.9137637895929,83.79864849334251,83.52337546897151,84.14876112244661,84.66784826390771,83.45840602933752,81.28314343054527,79.59030041316772,78.09105604722305,74.91696018681547,73.07653622660695,73.06429610419217,73.51361309254308,73.28118739310881,71.49973277259164,68.92551692312244,68.41072881800025,68.72767477272008,69.31798917412348,69.86030941591909,71.22195370492118,75.23956738439058,79.62414505883267,83.71110769943088,86.10755204289501,86.41617280969666,85.62920476048146,83.21100679425088,78.83509100378278,73.56923043322621,69.68529695449746,69.2000633741181,68.74314877717929,66.19405410754437,67.17791141858417,71.25027361118171,72.97204001368321,72.32791841106375,70.25314223170622,67.67340697071592,66.06235147394004,63.00817367273156,59.72699952814547,57.8993712548626,56.34037923293712,54.6599428849741,54.7317891421603,57.23881527726537,58.82749333620702,57.80771080859119,55.380079328262426,53.51218332046841,51.195563509176885,51.10281481534672,53.33622662482546,56.93137179584192,59.719613768175655,61.38037771233384,63.22120200909932,62.88665981901307,60.23987587497952,57.094707966221016,56.205089068759655,56.8552503175955,57.99454810617458,60.25511870305779,63.922091888189804,67.8983734808886,70.39081115192714,70.61771956847053,68.55232361236199,66.34204307272529,64.82538282576454,62.60861534704587,60.33057995529159,59.099359433548265,60.146932116421205,63.604931586232716,67.09916597190612,69.08559543328973,68.90460039814893,69.86713309985039,69.83742463550327,69.10920393261647,68.71844879594157,69.31681338240614,69.86672202351475,68.28759549999496,65.66502269817457,65.1528441439028,66.45658461061868,66.95052228568134,65.19798931461541,61.99083377586501,59.44820162600928,58.521348497895566,58.651472558618046,58.683398346317304,59.400034532452004,60.22858178873056,59.58480794505662,56.71058912792018,55.01708434739953,53.776113166344075,52.35733385152305,51.61127803922443,51.19038346413272,51.4847500021152,52.22041622040315,53.652560554408964,54.28606055044566,54.71092646014659,55.26415846319346,55.41555462107392,54.3658492861784,53.25945702522201,52.32921803816553,51.34020240766613,50.430584318705506,48.842478120555555,46.56018338594128,43.9190463462844,39.7769227547559,35.22305461459611,31.09881629538884,28.29303637170179,27.47847636484645,28.185718971281887,29.10875569145402,29.992760733724626,30.849219828646326,31.307992490901043,30.675658821754386,29.631491274908115,27.172940570306427,25.762362579771175,24.915600608831788,24.07552133209307,22.939838531143167,21.45853803334222,20.820849422705933,20.92156126243504,21.557063183664145,22.2771260568203,22.386286032220585,21.59094408103654,20.287189282118188,18.652236985586562,17.394634694674725,16.74194435135161,16.389500119656326,15.440621953925747,14.582919419192924,14.606709629558289,14.845441183007845,15.118207776236549,14.851990329981081,14.174589089213741,13.348705112070233,13.142038034573199,13.305189238420537,14.128786405707793,14.883237293767282,15.928602797347416,15.86198419377502,14.676357145789439,12.43951896427926,9.860827337216223,8.25942519480837,8.405921595724342,9.750643647306886,10.762519633096828,10.520798556347472,9.536620686160076,8.33367591012802,8.145418724201953,9.145253250164695,10.60004493202095,11.76831320703359,12.273876059875903,12.646082956564852,13.165779978462927,13.929156479116541,14.630272485759136,15.097619485284783,15.055846546888624,14.509723979260983,13.589675607687454,12.79390368562914,12.086629954451794,11.792165017137727,11.286579205776109,10.347703258256896,9.162359259187092,7.957490938094341,7.666815550357548,8.637124326944198,10.576623879216164,12.516424272927669,13.630254605643135,13.982977326533248,13.504286565611126,12.564673441864525,11.136292746770216,10.144422957401169,8.389185240160778,7.037934928402443,5.355792458950036,4.334129483568492,4.016276330505014,4.0506363606715095,4.07679585777693,4.07679585777693,3.970772982925978,4.341694782736786,5.172200845358049,6.91483779136156,9.207822469417255,11.492729739147801,13.312791841106309,14.173439792903613,14.036243467926477,13.626989606184553,12.969292584311825,12.688686390678146,12.602793660326007,13.174965622302917,12.829939062566424,12.680362850913339,12.349873771462146,12.772784231202325,13.518750205600973,14.863224263441262,15.783216464009744,16.13840508834624,16.297507368142316,16.009222615057528,15.97682150538701,15.778414192331857,16.127564225845823,16.341356514641916,15.945372897358578,14.40667054878341,12.987072321395136,11.809894914861493,11.167570170439394,10.683013070180598,10.44276242694747,10.30483933121819,10.81720937766216,11.349411758949405,11.186563614085944,10.027915128018341,7.369162584892926,2.679400202167039,-2.2587278803860618,-7.732112240541798,-12.111063242019476,-14.35198137004347,-13.438165293622285,-10.56715247903346,-8.362490987278205,-7.125049974446014,-6.13972267185301,-5.5311322997366865,-4.2237292302295755,-2.2070820199003953,0.11619517894914409,2.822925719498903,5.9061797384875625,9.851969592649537,13.639825718982904,16.251284185545707,17.24516561334209,16.389514264025816,14.649936834990335,13.240504592048733,12.589832560372873,13.156110348374863,14.5059086544108,16.038578717766793,17.094543024434625,18.11605854774245,18.754630208834232,19.52647742381135,21.302673358563577,23.778508774644816,26.76840602608933,29.119909431499618,32.25112860033546,36.457856631258025,40.248681530926156,42.46140262267185,43.0061296158745,43.13904747685603,43.25160361529681,43.02019434733393,42.24003227184063,41.08174168286781,41.52301429865076,42.350672677081725,43.50826195377696,45.22648043235831,47.132366515424536,48.80398630770072,50.479452357763634,52.668228134950176,54.94061945975256,57.45902910727948,59.98542092389076,62.48081427148031,64.0691662825884,65.24408538548161,65.92800938858643,66.28946553835351,67.17058063154704,68.11699831645889,68.44393497736745,69.14154731356126,69.46520351492853,69.76129466272903,69.71353637318359,68.98363801866924,67.11764479841993,65.92251516557029,65.28405688279666,65.72751602257718,66.12807961425338,66.68232739934341,66.50147080958368,66.2001931107548,65.86172852286994,64.67585891715161,65.32317660783362,64.85522391293352,64.59763801774977,65.04092886136593,66.04987315571346,66.98024640584201,68.01333688075438,68.24556298570879,68.9903107643558,69.56720803568737,68.7358456821367,68.39451054009236,68.75625934299315,68.71523257133619,67.44087869056052,67.17901907751947,66.21795471038747,67.52453973226952,67.92599048213168,68.02163436183852,66.98242705344886,69.99715918944148,72.2161542095131,72.49143611695378,72.02507115139575,72.23826117847149,73.0724723773753,73.70765487766077,73.66971388126856,72.8627991019796,70.72090096045373,70.75913919445715,72.33982070961329,73.34572045559356,73.22262838814926,72.68697082036486,71.88200867901533,70.64377867675691,70.8339250447495,74.96677829972653,77.41428808670724,78.93653214946619,80.41433429942676,82.08976257606828,82.06725435854793,80.73976979057343,79.07051648759688,76.12399867190416,73.87243120094315,72.14126588396537,71.7250633947268,72.50552499885424,73.55578207078725,74.79763946045432,75.58253185881729,75.08412237394359,74.80910976856094,74.62670772706622,72.71085852907697,69.55234361743487,67.99522253927076,69.31996046846095,71.86023791858845,73.15345870096947,73.32940412969093,74.1215056050281,75.01315145554761,77.22127507437088,78.88014256254687,78.48085683437749,77.9120048822662,79.20654912309607,80.35689247006485,79.41172383430073,77.34746852355985,75.76273999618748,75.35720839806744,74.99406288718075,75.2186606406726,75.47317348152804,76.22232058576832,77.30918619075238,77.95039578249532,79.05995431952513,78.2041568383074,76.069937054914,74.79096727090766,75.03615913266577,76.8788597157614,78.29711417897158,79.07187167254482,79.1860892787431,79.13488043481739,78.7551904945048,78.37937789680568,78.21284474873295,77.63908779213281,77.28710546182992,76.40901040725743,74.63841382804809,70.76428848042808,67.4204123792931,67.79652966124056,69.66691098143008,70.83614222367507,71.39420144409242,71.56505117707799,70.91940736243042,69.7970459513886,68.61483901881444,67.01635215018155,64.9663246908965,62.67890681999984,59.45374403984968,54.329128102801285,49.44178931350623,47.269992557266384,46.86983652497078,48.2099737724835,51.10609474484772,58.82107253851099,70.8817569189907,80.29156078158624,83.37101553027803,76.32010901736304,66.63088720495864,58.56315991992002,49.899109457299716,40.38556857653557,37.43732279485313,42.536339516116655,53.811543808184865,71.9991528897984,92.20789924544222,100.82677251579905,99.95714367624143,92.2605479299606,82.53651187068465,74.37680349845475,68.97130237751666,64.12713897769898,64.63711433530094,75.25646175924807,93.40211305088152,104.17343987762534,99.9180208245671,91.31188579670021,82.87497314309945,76.23319482666341,72.53710175362055,70.53937699933617,69.88376494851241,72.4228374039485,78.26391833538315,80.55449027812583,74.73578512839566,65.21064873710256,58.26089146234771,57.62355008552165,63.48446119147178,73.40294956491493,82.72500132162003,88.69532962021867,88.97495947865521,87.81420243622807,82.72950401907842,74.1258707712792,67.36444441042093,64.62941231963508,65.95132844653955,69.40587657686133,71.53112146786238,71.36887227611155,69.95842218274535,69.64107038736083,69.21019601848262,69.53898766010603,69.67687503459146,69.17422163999186,67.40917728668786,66.83985098220641,67.23415594891205,66.04775021871109,63.118178670258594,60.67580694091257,59.05467990669677,58.12626083320415,54.5808892817398,53.241786402186975,52.747275844322324,51.956823005958555,51.37531396155209,50.62397899505226,49.86287046425976,49.097315021402956,47.995299159326954,47.021366256541185,43.58250640370746,40.31677352124587,38.34947334697008,37.49615087645091,37.295862321699154,36.74292541336527,35.73657293549961,34.43374931305173,32.62320349474443,30.881030656874668,28.072450953269932,25.076413991034304,23.643252696481657,23.49378698723536,24.259831447842288,25.335279263503434,26.20826212091843,26.357270488329718,25.9366040817827,24.938992218569435,23.107735801136165,21.07859823386965,20.339189343803042,19.64625977689432,19.125196912478533,18.939010850206483,20.056065008619385,23.227033845103673,25.691876969089776,26.272996841963803,24.636120097572693,22.83364562812727,22.216171269298915,21.718538517521463,21.576090652018138,22.39207857244642,23.741509789163104,25.049931324244824,24.983516755639627,23.62936196523467,21.23845656273242,18.17128558215123,14.564852248102909,11.478203167262665,9.194269260499754,8.505758134175165,9.361508515740324,10.262424198835859,9.727570518075233,8.676978388515929,7.549460505468194,6.648613916335471,5.882466208476785,6.127611735888097,7.195684633994273,8.763617245824769,9.96837501305574,10.721965074834948,11.309949877866561,11.501946534558957,11.498348268398395,12.598918234428998,13.691396375751044,14.546386958767803,14.709662700498827,14.17128563353804,13.66264973183648,13.771568322608188,14.616269359367145,15.692341190377215,16.626908367316123,16.936472994986378,16.70951309045725,16.443728664474524,16.534814318705163,16.976572747687094,17.82256119074554,18.843198332861625,18.333173526750983,17.258948215133465,15.650503660506459,13.93087203819291,12.696581995598661,11.024920665765833,9.743615310062333,8.263233005308201,6.52668540664097,4.804532489280551,2.893830725780227,1.4192228693049564,0.13199127790924134,-1.351116300783569,-2.4717158958451333,-2.495624812965543,-0.8243963495085775,2.1610754707402915,5.241810622204892,7.344343031172604,8.567434188429072,9.680088127563184,10.263334365354574,10.487336085661804,10.66034025267441,10.499390211348643,10.218733364233605,10.020294251190311,9.289529791097609,8.650321777256673,8.23428795753034,8.415317720201175,9.077641157992616,10.00795520530943,11.79455553338108,14.036201683232173,15.841654045124248,17.262982935137348,17.525555298296815,16.96062676012385,16.654280362527246,16.294018220525338,16.5087849175976,16.94342805307069,16.88453993055878,16.938449715120374,16.434165647325674,16.000103271460716,15.927251215543926,15.873628018110818,15.927492796337434,15.647113801246507,15.266005499674423,14.939157402420525,14.473815676412135,13.699371712173674,12.826784856810391,12.37629647256355,11.221747695323542,9.090271726255601,7.4615754577329225,6.720451077816196,6.715172012862442,5.440363860452791,3.612833872932745,1.8677174131140841,-0.45562265703469956,-3.891722743372084,-8.288502828534808,-12.017282669288164,-14.743529804715381,-15.198326493082641,-16.18924044565745,-17.86683126110166,-18.115278063383794,-15.961927107134382,-13.316078365651599,-11.390662859358818,-9.380687013476532,-6.917189909031542,-3.8486208725841395,-0.0,4.939257950972122,8.910313391866698,10.706870331195574,10.94291511098909,10.69776890733873,11.377106375858721,13.324499222700817,15.664134794858537,17.57662030930307,18.15616699615409,18.50382685853129,19.01501921778991,20.63102143365399,22.506296312800732,25.01054275633832,27.12583958110073,28.569845853427758,30.270991165768166,32.347399300892576,33.772118407484086,34.80009468834273,35.73161561497689,36.88961813941227,37.952696810805676,38.493774282859356,39.633617769397794,41.554226937117804,43.86089759531342,46.46882441809376,48.98167644131272,50.691103378061435,52.50932350992353,55.007955735324124,57.964969585839576,60.52412193679567,62.19701525470381,62.402739565172006,62.43218460250594,61.49193317373198,60.5657983638241,60.065803596623546,60.02520592829985,60.46125777943249,61.62912435375871,62.427473308119914,63.20849350422612,63.6570512740067,66.18869144370407,68.08832175889246,69.29431241390392,70.3002285349928,70.15738987073289,69.35431597982341,70.68274197316045,71.68816010820406,71.81500113445172,71.72461743077488,71.17079486637552,70.03524163955495,69.65352954287307,69.3894291954919,69.09200121079444,68.54002518762171,68.93573182791962,69.79359312189706,68.92730777471616,69.42961360665494,69.74486763428146,69.40108906367486,69.24349226776219,68.82008190411723,69.02656676821228,69.98320865422929,69.75548816184644,69.42848028268263,70.54566892256638,70.7692972935105,74.54401405942176,75.23082724503865,73.80321889283108,74.13671018305625,74.90968536922658,74.70438815720063,74.00780374936883,75.54761044685766,75.52258297427359,74.4274803786507,72.55895847474092,71.85078436929805,72.18505295839896,73.50398026782611,74.87280355953091,72.48658814028313,69.10833540577268,69.27744956143893,72.82621651049274,76.80185434008622,78.17563498564337,76.56716377082184,75.2752540018098,74.74486458923086,75.06859551863509,75.51827277869131,75.37401213772416,73.36901457271289,70.72630362540724,71.34495117716553,73.56338884896537,75.07647432907538,73.58279491212178,71.642672294165,70.55312291694068,71.88244460945629,74.1080805998619,75.16222627631247,74.52527721962949,74.67681149107501,75.90275903951445,77.48455577816257,78.85361081066665,79.81868798674411,78.4078290023973,80.9875085988233,81.33384665126611,80.03224574089745,80.16644890869055,81.19197183530896,82.89695756936862,85.09582408285198,87.16496866016493,85.43722692196714,82.52098335883794,80.5671123956614,79.69515965107986,79.53467415994017,77.07975261052502,74.05461440879016,70.29716706465484,66.94175350744698,65.3865746671643,63.90940475599443,63.31590614566717,62.79747119479385,62.46458060510324,62.292483462671385,62.08847778821834,62.96432740032587,65.21902482940509,68.51945151998983,71.29349871263257,73.18478945853387,73.9017467565819,74.34949637956416,76.34646272036973,79.26507075191768,81.95575381366154,84.17617622843751,84.38027260768258,82.35319995334943,81.43081488798154,82.18954948034795,83.07056430637067,82.58851896055907,80.91840225821304,78.5663267270075,76.94477089925586,75.11982959434867,72.34141220850167,69.90029303951715,68.91287733519857,68.6866743010264,70.69495921147258,73.57898691451763,76.21844247933006,78.69004861157856,79.60268480853365,77.44240391212976,71.60565619206608,66.75350111590025,66.77034327696167,66.39673826223233,67.9098218872125,77.34740953798354,92.06593069170519,101.50579024801824,100.90207723131307,91.64915510203971,82.53556030648647,75.26768513030095,70.67822658821635,68.13637004111456,69.04205152348023,76.12628616548427,91.44316867007271,104.40942401476912,110.47821146938718,108.90222828899876,102.59036276528735,94.48263785652904,86.71438797477975,77.55562887637156,68.093614804778,62.46482437919653,62.479245218815294,69.00856590733041,77.28399009827235,85.22535912916942,87.50472278221844,84.55962376426604,78.61446092784836,72.46148058242156,65.36683269129288,60.860360033109586,58.17985275795615,55.86576802606896,53.01243746732494,51.30501562301534,52.53259848836231,55.729635512134145,59.01742765611737,61.78728393539745,62.921717896714135,62.404677208378196,62.42053681196634,63.789991690638004,66.51780688848264,69.0399279034619,71.67054748210934,73.46348473289176,72.34023683921667,70.83895936023464,70.68472989297159,70.5951702444305,70.63567952358505,70.6704425038457,70.29645745556373,69.73279572269426,68.07821390533152,66.63086356332386,64.88514411469858,64.06298201644272,63.91842478558872,64.01314924957455,64.8670619967982,65.30512753009995,66.26542801143681,66.27963674784095,65.95852446869306,66.55087343913368,67.12093867003334,66.54576303295607,65.13427583111216,64.27750575511371,62.59892175949713,60.46125777943249,56.699686657993276,54.13162944843857,53.37086745028534,50.72786579648653,49.14711671178883,48.05740109296269,46.49436688648295,46.0504871746339,45.94695139127381,46.47278997945649,47.16107620667599,49.0128094820156,50.72681209706261,48.56086285139901,43.68308791528786,38.03904411917504,32.40923822723215,29.301167366073447,27.384970096067082,26.87114978484123,27.795965999334005,29.602183765659404,31.71292788747014,33.69001629953048,34.89327567542234,34.911830982109464,33.85840634811785,31.868696518103437,30.748739746765292,30.22373650290435,29.8443403300527,28.921168808743513,26.865793493286432,24.915600608831788,22.68819281504833,20.85444944774089,19.69864837536914,19.29520110028878,20.682010279084956,23.098329737048463,24.535551419525465,23.96245348575046,22.936087736629773,21.578338056249518,20.36783855714607,20.01022151781018,20.728180900318428,21.743158759128455,22.133864886192637,21.601556657775944,20.181243203648343,17.60042072424431,14.725481117005392,12.52878745964791,11.449328427207307,11.494571178791283,11.492729739147801,11.287530001582876,10.120637487267414,8.439593803556104,6.709874306774707,5.4403236707387315,5.7781322489744245,6.564718871970702,7.8108835531100365,8.57521961443646,8.938319830670194,9.533218756400325,10.541609789673137,13.041905844462049,16.218335498670342,19.568722438953515,21.702543884444683,22.29859459684453,21.78157446228911,21.09095450188177,20.100067166778185,19.731592841019975,19.802838986977548,19.90201421044093,19.63961526479884,18.94493801479516,17.915632276567028,16.358103990663235,14.88767899057592,13.365822120605554,12.314180195921328,11.401495958203501,10.095971303821742,8.978732096698435,7.375194269903438,6.1957352156844445,5.6753534539184685,5.792770616104506,5.898100166428007,6.327322192830228,7.096202910841739,7.900782856044169,8.684790169128672,9.406043423841938,9.387407089669384,9.311761731897372,8.587973967057337,7.833426334666011,6.875688911212201,6.009051178255196,4.964470159440458,4.408085376637954,4.0506363606715095,4.164127192934536,4.539683745267843,4.784012101971519,5.272039978937418,5.613644017657325,6.166945577905959,6.668189699836259,7.532589341458752,8.113491893170288,8.69281269517514,8.90587272853289,8.790555372262366,8.901753623121644,8.385638083864427,6.838193357887666,6.313907085235999,7.211388237585593,10.186614045622424,11.883247543576966,10.607087623817186,7.190419603511519,3.418250670864462,2.030175413093928,3.5261065176663626,6.8734701871991195,10.554564018139333,13.311321163220269,14.255198519523123,13.233755037953168,10.772677580061838,6.770541320822712,0.1347863042342108,-7.796409036565569,-12.798132835630199,-13.91357131210145,-13.273822955589493,-11.17660993016392,-7.138813335771147,-2.9666275966951994,0.6474251247339338,3.3986503211877506,4.44123953332152,4.908367162531024,6.0315100559377255,8.645455976967042,11.646799024641677,15.120946532677513,18.6972627981416,21.299172365970882,22.47940006065884,21.90418468744926,21.35741356372983,21.108423993597434,21.53277685898524,22.2771260568203,23.962462041094643,26.02267038265817,27.56578876723106,28.934217723614726,29.339375113979315,30.1350836596539,31.154859978308032,32.371732840594625,34.15349874563058,36.56242198090948,38.73738250953932,40.14685377920596,41.50989305491534,41.87077289478583,42.084681065337406,42.208973194347315,42.38139112332868,42.66863826740001,42.76879999442097,43.94185692162115,45.9142168855458,48.438247931929176,50.62007789428485,52.63947369437628,54.782431260824104,56.66161540193107,57.54464634202311,57.80105806690852,58.385941429372174,58.81721305857443,59.58348970000487,59.80535387061025,60.18489448012672,60.78779872196011,59.64071966969131,59.847833459151225,60.23076074440109,60.58808879409079,61.39762953408046,62.46702546449471,64.00127940714272,65.52016356092332,67.04829470346618,67.77947908714856,68.02921842760983,68.3049376113679,68.75547558327355,69.43038257988874,69.1141879425477,69.45790961148286,69.44398902487204,69.09200121079444,69.11868549328524,69.95473797312006,70.53311302342001,70.72705372382532,69.71495835607395,70.33771630103962,70.87377059774504,69.74940189226595,67.45017560056432,67.50832002626004,67.71835492306755,68.24609026253012,70.1581280125797,69.51686343567579,70.27994869618463,71.33307055627712,72.68233375284706,72.7823383927445,71.75410779880565,71.71563054028086,71.90502183410763,73.2777545389755,73.16250983355678,71.11394378742153,69.16666311452525,67.03442103089571,64.52668907074867,64.47182177781161,65.76696140596457,66.7708129107096,66.75572892158354,65.73576125050894,65.40640765973691,66.25458151874102,66.64212046834827,69.14555061649955,71.28318380278806,71.14428206528835,71.49447594381546,70.42922571101226,69.0600028362737,70.51390109293962,72.03403679751483,71.68450772785359,71.2862989730009,72.2792106980678,73.8811708624261,74.71176249189821,73.50002754645362,73.61044378684804,75.30454992294038,77.50962710676474,80.2825439082604,82.31695382967956,83.70062725521117,84.14079250604458,84.74901244817676,85.59162281150641,86.11934053970211,86.28466491584012,87.27364202841821,87.76877796382067,87.16830198146086,86.46039820535026,87.14850237186722,89.7971437606138,91.88714875546319,93.91701808116802,94.9425389585225,93.38742030031665,91.1636411867578,87.29933824899253,82.65331150132828,78.12038508561209,73.49255553290901,69.47491093767592,64.39297255715492,61.90295041194416,61.5418659980756,62.39605115794825,63.95143109798104,65.79071466021784,68.58410925514725,71.616310390652,74.04294788438638,75.65477755900952,76.32092343353018,77.33494490299621,78.53831526398314,80.02541094965662,82.12609204083303,85.0901484307677,87.6784221893763,89.34896671011022,91.03691353402476,93.77939612782757,95.12318923310181,96.44156806971363,96.15263609188203,94.9532781905547,94.20903037438114,94.44469472502504,94.1446456617603,93.38011698888607,91.71837811372365,90.55731172186144,89.89109456724803,89.04163171527283,87.61403873420872,86.8539137104103,85.41810791745736,83.16493479991212,81.45033458351807,80.27239986926975,78.6529035983953,76.89955674237133,75.11719959156224,73.51925934855423,71.29265419357075,68.30486854185474,65.76793943878614,64.07155094618885,62.37010350672692,59.93995073477662,56.76568593805314,54.86310699530518,54.51322861953676,54.55427140473035,55.0820232049852,57.93262972246708,64.67487415370258,73.10443524364256,80.14032597301399,82.23481220249293,78.50850056955662,72.70894595430174,67.27935297133895,62.75581697991245,57.34179146491959,51.19828048812658,47.77366261081223,51.59008595834259,65.75711250955757,89.76561635702357,109.25931885676225,112.89484081926106,104.22445527748576,90.82691448190474,78.5199216677163,68.95334998417832,60.72470175655077,55.967913652696645,59.979104769389316,71.38430799266897,81.97274214755134,83.99826740228282,80.49447667497783,74.80910976856094,68.6566044023217,60.80773338905666,55.80942600401088,54.204031517433116,57.75003497296627,65.08857614913778,70.63026544684246,71.6981416751499,69.33472947670984,66.15454774471998,64.9500686113598,66.07269204247756,68.4710281993111,71.04456718606743,75.15151178341752,77.24019814469571,78.21698859179135,79.38739503489883,81.06785072498535,80.84463068416682,77.6244462661229,72.6202964556112,67.84457609815271,65.4274155053268,66.39976235202278,67.91686933343526,67.39527593407367,65.81558433414445,64.63186730985501,65.40425911351575,67.99238199781576,70.10541939724628,71.74912096769089,71.75207480762751,70.10100987054994,69.9827108759968,69.86049726820787,68.6542282559779,67.54048606859553,64.04249451376434,59.408630314701284,56.107900960623226,54.36344034659999,51.656912630390494,50.22219650148241,48.76307010069718,46.063692943907526,45.15700405463305,44.91804880285988,45.08436497278821,43.88671884232716,40.99326239918401,37.178148464110855,34.791138339157776,33.18222164691057,31.81419257403302,30.37586309085848,28.51479177619944,27.834844298196202,28.41426289018738,28.26181682790378,27.909269216783617,27.083569322446706,27.83572556950054,29.5833875388885,31.783063318050928,33.72148068642061,34.21200785817959,33.598825642274754,32.437406425245186,31.152749061484823,29.538779502206634,27.505873776861023,25.325126497361307,23.43212733350003,21.780744006364007,19.781958531625303,18.50506451010153,19.661311264810678,22.97944667965002,26.16850750840774,26.86062151373469,26.17525228967594,24.827886733616847,23.085100366113398,21.861122514648443,21.78157446228911,22.69380601724323,23.973406248049923,25.294173632530008,25.713701057877856,24.149147715050457,21.33684743988568,17.697966401266648,14.403272982932616,12.190543900855271,10.194268391335468,8.755514362843908,8.079122920983275,7.227585665622264,5.816687372071721,4.085657735104547,2.3711404484255185,1.742762683038884,2.2457407272500958,2.944064652832852,3.12601998851465,3.435768756090261,3.209527707376292,3.2260036231116733,4.374798819031365,7.0727853147841095,11.099913131293617,15.076450891705857,17.654791027550964,19.646638408155905,20.93903175120652,22.828632823272724,24.623549734267158,26.055554263970404,26.56505117707799,26.237410804423636,25.087690972481482,23.31258861606902,21.330387858541116,19.390413879080228,17.508563988220487,15.602957796615211,13.623671293757509,11.865317015654515,10.22403206880034,9.019308577964779,8.098388511001557,7.236910676261174,6.377837551706735,5.722004397909499,4.96476674226805,4.0939617714207515,3.561577314749955,2.76057200328544,2.071471569585865,1.4751005182987853,1.108786213732226,1.4782707142703677,1.5945205339072384,2.314974217745006,3.025475167155019,4.0686239846465515,5.194420593938863,6.314453638687046,7.096202910841739,8.195187239067176,9.008534435265645,10.18131161401063,11.309896517010214,12.175902839979813,12.897834300407329,13.056889740465289,12.80423152518983,12.515444605496917,12.327779205238672,12.689443713952512,13.52467027521174,14.420743474235525,14.706809614592892,14.70112718269833,14.492341101153126,14.008405059305243,14.69902634932994,14.904284689285975,14.924820989718445,13.843511093833445,11.868424161671438,9.478477153278607,6.807567235838917,5.472112053662791,5.681905838968861,8.275885043887648,12.518640702357734,16.144310337887816,17.016318129520396,13.884698296569226,6.430676567199776,-3.1196931483260784,-12.703302258574364,-22.84028673567032,-30.198043653889158,-30.696283445269657,-25.817547417083244,-19.7361223806251,-14.062617817581648,-7.463056111370687,-1.0378933601078304,4.7636757474608356,9.004789943332675,11.851770667398263,14.213164011920076,15.915848888381364,17.36743629911013,17.595131767705087,16.462617880622357,14.8096715358173,13.582201071256433,12.845673195475577,13.558773342313588,15.739824899093605,17.896126224379795,20.477827462426944,22.433925838859594,23.863969124597773,25.889861531346995,28.351934640470922,30.72556354862987,31.594137634891712,32.501777225002286,34.35855533463607,36.448174763367895,38.721963520951796,40.46437758187064,41.767910879595405,42.99744252714938,43.86089759531342,44.529809376531716,45.95709068375207,47.19731785969342,48.22164300519719,49.59853369237368,51.34023972377386,53.30719510289296,55.72813461237373,57.373942157377925,58.75790027412475,59.977726689853576,61.225315328998455,61.81157075707667,62.349603090328884,63.48317060276801,62.99870454659028,62.13622839680521,61.57661723514003,61.406405535992654,62.49189501849414,63.20205037514047,64.03754203268494,64.17301695501591,64.58993874985045,62.92994278097102,62.23180485172057,61.755788040001406,61.82143131475206,63.38632017671328,65.09158358581394,65.87591626665484,67.05975994101371,67.47942166590104,67.2350273179484,66.32357904934574,67.78087584924975,67.58112548033557,67.16059282052473,67.19551915121859,67.23101563286035,65.54603982837332,64.52099484817357,64.49376220792195,64.45998900633273,64.24275777900345,62.69307984517113,63.09556778345892,64.38604812407375,65.01360985501593,67.3508554706174,69.80022891776261,69.56037817119822,69.4726486735394,69.27447486199205,68.08895142212933,68.39344738972508,68.04812534501016,67.33540947132356,65.86172852286994,63.38438876095678,63.78863264189195,65.88675084971169,68.02735012983365,69.41655627976262,69.41655627976262,69.28032085157317,70.29865599726432,71.86984333198014,70.4192731699181,67.61983948636102,66.03754031774581,65.4297964438677,66.66387910664133,69.13530394125898,70.89435807277671,73.64761340723823,75.0198810311773,74.36188865276496,73.05470119982323,75.35512262947857,76.40901040725743,74.9846768230365,72.46760161259624,70.24305907757073,69.29580653564825,69.70597333991402,70.52184632006104,69.42875519218013,68.64392518723162,71.24132830479559,75.61589170884503,79.66611367868735,83.02335051544442,85.49180363737837,87.77603958245115,90.2269577088822,92.77021128747452,94.2363912209,95.47416629549014,97.00549941722008,98.67115129980722,100.65888254398689,102.04778875941581,102.11449007156044,100.09351109438137,94.88642782090555,88.49971486521038,83.04705358182157,78.87540703526233,78.5349689219586,81.11273511223305,83.2175344984647,83.09085862065957,81.50789934471551,77.79008348365475,73.92401476338142,69.63763742292048,65.64024000711656,62.336748489886716,59.662220669504485,58.103897473678636,57.6151403918059,58.84513827231194,62.033850245044235,64.64798048504393,67.31444644580296,69.83389410532469,72.78554906244042,75.46145303604376,78.22713092520051,81.05557898764864,83.54504751735183,86.1197759762884,88.2758614020608,90.75014617527987,92.79727885049834,94.71672518030564,96.03957613636776,96.69804149023254,96.95292880231587,97.02690141809681,96.04695456304412,94.48713100100932,92.54780579067358,88.50682069288914,84.64833411626523,81.30297588237532,77.9397564921675,73.89638529777274,68.96991271919148,65.18669878925797,62.7511685744006,62.436100285185674,64.21198189495718,68.2818638001207,72.05472679510041,74.911089782628,75.06057602714316,71.4217565936533,68.22564941180114,63.54912152718163,61.1167380163293,58.95586922173903,50.14133633156215,37.23483363521619,27.25532772067241,24.13576765872977,24.32051222329529,25.963145838126028,27.44347008849675,30.008622772956326,34.290539533001734,41.405772710163305,56.34216056152593,83.08489230375525,99.5230097242086,100.28404040308789,94.269603619531,86.97016176030874,78.97923712678163,74.86257288548214,78.10063954921029,86.00417602068873,95.37548948070857,99.67099921290254,98.95031119263732,102.43492775423927,107.85554213768862,109.59574149671296,107.94346695116872,103.38159780777468,97.58641783031904,89.74186171008303,80.98682538096556,71.32827781843389,64.28214182170146,58.495717967112355,54.640410711173686,52.56946322462924,50.95146069631984,50.410437387090155,50.26869616652026,51.309951055539884,53.814493859245616,59.188730699623825,66.85424739594659,73.80451122845018,79.21570978463522,82.09573356638893,81.83841332523313,78.85016078382796,72.43256809648884,66.01360858060983,60.75519559989641,59.312658589365306,58.89634874271094,59.81212500652551,60.73434340724417,61.77232791320975,63.014009999524845,64.18876628922573,67.18749885093041,70.19716013596096,71.21233623754657,69.43264870739726,67.80174294589115,66.42374522754423,65.43036799366185,63.52247305290377,61.246091266432046,57.45181242631008,54.414930962413614,51.57055234485041,47.29675676027062,44.06844324677301,42.25838741480587,40.819185921752904,38.94194762122127,37.26640180693682,35.141542350608,34.72562812804483,35.59468937852565,38.659808670565035,41.54222608296352,43.663898206290796,44.75761341818077,45.0,44.45283937504834,43.98947629397211,42.70936059626283,41.916043621139025,41.86157390393174,41.16632766088991,40.99875628639859,41.24703946629114,40.1773542781726,37.60359132293275,34.04337512930764,30.58381719078107,27.368176714092,24.81772824295085,23.342865962771626,22.452429182203407,21.164803912485237,20.121800038930704,20.230570683890328,20.859444619011562,22.731130391166932,24.272483084877877,27.17856494012956,31.66807450545662,36.769012304108145,39.098715346581706,39.45400624151505,37.26109577239814,34.56253463340029,32.0835385610491,30.534300562443878,29.73218100097888,28.725235321572576,27.31458481078362,25.253193754498586,22.392484382531148,19.433554469582145,16.044259647645468,12.05216860419191,8.445096392850754,5.082316934943733,2.819592783906154,1.4350841427216772,1.155044498465898,1.4630078309638872,2.752459256413319,4.638383976519317,6.434729563717061,7.2318474230879115,7.407986525580635,7.521754587243263,8.001241817206749,9.677323762310328,11.87028269174159,13.897160216272047,16.17537799160723,18.18752200310809,19.408420514899348,19.047899482512126,17.37399519705452,16.122575139635032,15.959513680911757,17.576047681543685,19.490497379645014,20.13307062815441,20.40521198489283,19.7361223806251,18.47056787317237,17.388108376778835,16.984763383193336,16.874995828891638,17.16191394284508,17.347142269626975,17.753337132007587,18.07909359439071,18.32811289650693,18.11605854774245,17.441040988676892,16.237812950287623,14.989252048899909,13.954525333576894,13.30453996713195,12.650321100149071,12.126194570368066,11.577840357835445,10.725275117145083,10.10057648605808,9.499790382347008,8.943334572105888,8.362685708799162,8.160792960219254,8.530796003452535,9.231196004837708,9.7151945901115,9.759410616177844,9.519994843627867,9.004168630006035,8.463304692250086,8.289442525149274,8.66891096339387,9.504400521579031,10.88549266499332,12.815374348305337,14.667795055305753,15.524073655770604,15.91221995770165,15.683588861449845,14.863224263441262,13.92292137756382,12.57891556420261,11.399685303082986,10.885540417859916,10.821385487012744,11.021985777598614,11.421181958090004,11.617507637321221,12.325634488707149,13.119557197581534,13.397538613562453,13.27061373770795,12.339089722680916,10.874089171655614,9.775567597290747,8.654726841128651,8.115948627263153,7.397061632476317,7.904429916346596,9.761768132290054,12.361128613354532,14.883691838472915,16.389500119656326,17.02052733207206,16.837499630106418,13.320516851251162,4.976231582404708,-6.325374766055806,-15.077296251748818,-20.139690419548483,-21.461275659471998,-19.490497379645014,-15.190244836248095,-10.47513407272212,-5.972990073607929,-1.8328366077869154,1.6233774063506874,4.601406878778851,6.266193088142507,7.719921051923273,9.169468802977152,10.75797272472977,13.156110348374863,15.992196537050948,17.94043846380104,19.95447462850083,21.069848599220084,21.71761006527461,22.30090406382908,22.780396183052144,23.50708611985002,24.33878664895068,25.522583852040864,26.899004642424973,28.576264641512847,29.61285826648164,29.83831742612426,30.09854821265649,30.661252225323278,31.657643717124262,33.11927534196623,34.930901266497244,35.95887549128269,36.14564477474616,36.40974605861609,36.94951464374654,38.229099466890744,39.62897086565408,41.07404140767549,42.127062071589506,43.58900350177983,45.28719455263531,47.21390907009199,48.24255122007939,49.3045260252668,49.01958132650273,49.302803962009115,49.9353337103972,50.718605304172364,52.26483713072906,53.78888434261009,55.56106166155916,57.46003893865372,58.78735547410397,59.99233430651595,60.70859112714312,61.52084460687252,62.70045796044988,63.24105522780368,64.11013975682759,65.3441372549838,65.81097982958073,66.08043072415529,65.89772435998773,65.72361195348437,66.4074145673136,66.7873703718373,68.13887799609536,69.55725406305613,70.85187059624819,70.92205942364349,70.99178350356284,70.45363950439219,70.38214232109223,70.43371880285271,69.20333233366776,68.97036481715494,70.78896729644144,72.1460052854155,72.34986788626435,73.06745768665138,73.22879065717555,73.22714925633734,73.79101364679032,72.37201143598338,70.01691900403118,68.06151111613704,66.92752907051702,65.85818027775913,67.69661468697355,67.45093896686959,68.83876451221704,70.22274734956515,70.40036880407193,70.32284916506725,70.2838828725823,69.74097677116312,70.82582210816496,71.49033559008572,72.8885169554902,73.82203993938737,73.48698858894944,72.75455231339411,69.52773742942995,67.51682320580287,66.22896368897348,65.411649770648,66.37066051834417,69.13483086551184,70.72141470369633,70.01690145496023,68.0675711975118,67.30822518687809,67.47942166590104,66.96920349263009,67.49496042724115,68.40687021945777,68.86837369440349,69.39377013077926,68.87306868917143,69.05026422805129,71.26923978556712,73.74412748075444,74.4699349224014,73.5450518012173,72.01562804634698,71.29569046564555,71.36951081204553,71.64431435671769,71.80244757096604,72.70536344893465,73.3721516149417,74.34349651466539,74.12190541659405,72.84475253756182,70.8817569189907,70.67946926911519,71.40366105670185,71.99352458370467,74.22120610486584,77.69199576952788,80.59923229213702,83.35196834418234,85.82229827989775,87.5371851402106,89.57637951314584,91.85462007312628,94.04561219599682,96.73696042361975,99.4038884658714,102.0694199620073,104.24438000876977,106.23533826284839,107.55718083896727,107.98569905207374,106.01662085018796,102.9099893844547,100.19021985521572,99.06089600253986,99.65182099467482,102.20758284186935,106.69921753990126,108.9012190818723,108.23939572460735,106.48802077796596,103.75107410719009,100.56102787857402,96.27618885922463,90.49498339238886,84.73595697988407,80.70670786691541,78.2011693443174,77.75543593788672,78.26861532880797,79.16186769012279,79.86526888331419,80.28992427869153,80.19391890104261,79.53740469913093,78.72550818044384,78.41487073833926,78.47909702145552,78.611557802458,79.23496024918596,80.04756160880225,80.28180596067689,80.01911841889319,79.59720313695853,79.5656042980038,80.20960434086338,81.16582298410323,81.49749548570885,82.36670204464677,83.05279245081263,83.21385986381905,84.00304732666108,85.86533194025886,86.74278330099305,87.17867245230575,86.93766874714468,86.2012558526463,84.8760320297619,83.42219537498353,81.72027098525875,80.08922146627276,78.30002362970727,76.98178761474038,75.58214483533739,74.1258707712792,72.17765053788284,71.05352135718822,69.84479678107631,68.27293419244715,65.82992615526238,63.51956456215768,61.90578017047824,60.741643043998046,59.502286349997384,57.92804129352397,56.555950456439064,55.72633467997739,56.35967753550856,57.96449105869921,58.28100042597817,58.30922398788018,58.24938820945213,58.088360967191264,57.68988574875959,55.15316170421269,52.29210473540661,56.76830361521691,70.49970757575572,87.45515059198296,102.99465086620647,109.60264438852646,106.91842075185218,100.2949609362102,94.11727730975446,92.35788184481683,91.59434668003996,89.5416442693397,83.33623287721164,80.61002680336645,92.11699410299347,107.1511623890232,114.74521147613683,113.72504169419676,107.40444686320807,101.74190013671883,97.36564684265242,91.60330661629293,80.31838551384391,67.29451319483209,60.40066062521802,57.05074897581188,54.28691701341708,52.15778785388103,50.94871457734896,49.51619934388164,48.394204935259836,48.32310249158617,49.58533440448782,52.079845186267036,55.01663755759791,57.446139471776725,58.85141127199588,59.74355094556723,60.586288306256705,63.118178670258594,66.66779682627731,69.94547036205805,73.5305263139234,77.03070837542298,80.27872063620406,81.9476735125419,81.16515536659347,78.23170811315468,74.94243778759495,70.83677960804448,67.98681397299724,67.80735735215784,68.70416578435609,69.95732796686335,70.14744894036001,69.35998659123688,69.10404560860034,68.86411541451251,67.5377344492111,65.39301373158925,62.36323444603279,59.69014942074284,58.93061841800397,59.57959563452765,61.11343736009789,63.01827639750775,62.949435954364155,62.16467563808855,62.924153441919906,61.585905326691964,58.345137667098655,53.90174997091121,50.34858095183802,48.227824208548,45.95483929547992,43.73400319701023,43.14718005662811,43.269305976305766,42.891405368275684,41.39149876558454,39.004635028999914,36.30042064817743,34.61685786129655,34.26403803812648,34.71013898410012,35.67159279908694,36.71269066964361,37.80652031475752,38.21285849774568,37.70209069488586,36.634092448484,36.35718166945472,36.114644585667435,35.63819344345926,35.42482810614684,35.27456037201929,34.05076766421034,31.528435834173944,29.03272133112789,27.227724964050296,25.555539116663496,24.19762373616934,23.72191972230774,25.126948789369493,27.536034115452516,28.916372742624475,28.906329133607834,27.63676533617684,26.270455411052986,23.705132548073472,20.888492042513008,18.81305410702021,17.086677148989178,15.4185163375341,14.144064581304432,12.710278086020057,11.532326037824157,9.875632829509495,7.57158560252817,6.211005546745899,5.804704530384274,6.300851453032875,7.302687320386654,9.69734944719134,12.746668690501425,15.390550722620587,16.283616111048154,16.025876677952212,15.2237410307071,13.917878034612954,13.14985240798376,13.336862656083785,14.123146691035389,15.265436576094165,16.203748106494952,16.888795688391177,17.00282586033777,17.07018192840162,17.5798325441466,18.601043047300557,19.860591471455283,20.973484091635815,21.9634898377395,23.04756830704309,23.61292803219426,23.14972268534285,20.526311459656142,21.079137897240276,22.83780092857556,23.137281712188575,21.2889663617326,17.707778839999424,14.384593333352461,13.263330407293088,14.16459014240275,15.76716109032979,16.490721085531142,16.517783392960197,16.03230755404052,15.443081015797796,14.493896884645643,13.13398673398867,12.327779205238672,11.432321135140981,10.611866703192145,9.100542355466505,7.319005836734983,5.750470122506167,3.5678295678478893,1.3972352643192607,-1.295382457800292,-3.282718503314678,-4.546453689422178,-5.77734332836475,-5.98187774869157,-2.910832828595131,1.5755611059191077,5.425241572971911,7.86404229652877,9.378005891346982,10.81720937766216,12.497047609490314,13.345676509004479,13.819271581311614,14.079575627919455,14.27630852984182,13.549017350294461,12.13973132838359,10.889033745525005,10.087008819327,9.99586777701969,9.890051697530355,8.130074265001051,4.261779549814805,1.0553592611669709,0.1582435414266226,1.1201964221735392,3.222330392216212,4.355667946301301,4.884047022162538,4.40868585266222,3.56047743160649,2.795685284787674,2.607728228338972,2.4389191470055795,1.9607311702271957,1.4502560024297801,1.2636706629753172,2.0114283259593977,3.589536169586834,5.544283155005503,6.821655233455826,8.438946380657338,11.17921139645086,15.156305301652248,19.097534715067628,22.427509416215123,24.95769574567724,26.420758490434,26.84961011788852,26.37615125804183,25.91716475389583,26.1485023884497,26.89353418778178,27.13754890860595,27.00129452772568,27.054765602367706,27.692205350933154,28.466323510692668,30.26393720014705,32.47120400261252,34.94976307868981,37.15152261101389,39.2411548468966,41.56908124155157,43.01565226937831,43.97329151356427,44.86191016753613,45.5562505198552,45.5576067464735,45.63272969008686,46.94515949498386,47.99746461198165,48.37509934001857,49.659354843513505,51.176167903300424,52.50163056985176,53.690403350781374,55.03308138994352,57.41164272851694,58.81045506900529,59.714359803204594,61.07354076019446,62.15583194144797,63.29676674263913,63.90073848157261,63.4349870719303,64.73037147382966,62.191645482129616,62.07449101798431,62.2002884972871,62.37777550225623,62.87126453699194,60.747231802360524,61.09973489960401,62.10868125210013,63.74132021047426,64.92085013030537,66.10749360956586,66.90630209211297,67.44110989506443,68.45344249298807,68.98720586775751,69.72926279167788,69.85636212177668,69.70549841677715,68.79240828328469,69.88261765569318,71.3708672122626,72.38189304193116,74.19071187497153,74.10636173343822,71.80409810389628,69.86756519818017,69.04179636123524,72.03722697404415,73.35987994952193,73.83719910296773,75.0917311156959,77.16440115058214,78.02729136068669,76.65504847742206,77.00534913379353,76.8367877856171,77.16582215566322,76.29306016525602,76.29846698301942,77.42007486747514,78.40476138466373,76.52811116317994,72.80700902856553,72.3987790954835,76.565137664524,80.42892019867757,80.06735906619146,77.63751885500491,74.51583277953016,74.73399448706022,74.69140326528235,74.2841463357221,71.49365297063633,70.3175229495232,75.88498185160701,80.22886126933243,80.75900856542296,78.64536625702047,75.70863462877273,72.02460150064908,69.99510664688295,67.56251185044789,65.4119312146024,63.14118520959217,62.069668053301825,60.96870069894547,61.593728745645834,63.91040080987641,66.42904133151033,67.71742991569933,73.04595535276236,67.02055230545544,70.70522136638844,73.69633613871764,70.27949142534217,77.36154926906467,76.18828404775059,74.97422256555804,75.13522555892173,74.99992896228837,75.54396524453668,76.05020795677409,77.25577907190281,79.14989090854867,80.00892150840842,66.59042411991787,63.15372026602605,62.51608167083816,64.25045846189826,64.68485594171534,63.231781132515515,61.34110138052709,62.8955452750488,65.60723210662182,68.30118858509519,70.5919443627735,73.27207194374344,75.71347933539589,78.11135935287109,80.8755482706825,83.54946985092072,86.559461020082,89.29408628794256,91.42320430731776,93.66478263972685,94.30070363238524,95.7781324262699,97.56530920154502,99.07702801184945,100.08059380245923,100.01473244336997,99.40459967339234,98.69281336608712,97.59468584127028,96.302976480781,94.91178041577383,93.7845213016812,92.80086379009359,91.59434668003996,90.34310675129817,89.77168589484738,88.99100372635303,88.35714685857872,87.7352677100774,86.27780610578696,84.71960556382244,83.09836070869427,81.1160314449533,78.54263212092414,75.130843383524,71.86715512485746,69.44398397241827,66.77451197746814,64.60594341189963,64.24316019821642,63.300512270801626,62.31162120567275,60.67475514380135,60.13135465377206,60.664000588713975,60.84859969245351,59.45941867572115,57.90178210151183,56.578408902190695,56.12262005459322,55.669826561992316,56.63367616184946,57.80734633833754,61.12255511915541,68.40045234561435,74.99505369691755,82.99253140025391,89.87837737169795,94.37002577038706,94.23163343873813,89.61197282796275,83.67406700077618,79.56919659307667,79.19752470733629,78.8167261572524,76.36546858066328,78.56495771277062,86.63349072376406,95.56907702786734,99.06518037249836,95.17158813572752,87.01983386196441,80.77609297665808,75.53700517299171,70.3915680937203,69.30453662092916,69.15020659115594,67.40307575759797,68.82092531254752,71.05635934514238,71.7594801278118,66.8961722115659,59.34935334480294,54.009353476802346,52.361763756118314,52.41785667178675,54.858457203586525,60.124007810461976,68.53826978511559,73.5863699628285,74.40087535050839,73.28735201048393,73.19407401647327,73.64129278429361,73.96324167665983,71.68450772785359,68.9541973862486,67.54434922022473,69.65587432821197,72.65181339284099,72.98329029694197,70.47231861915972,66.28381845753225,63.38923120237063,63.157246802177,64.22425190422426,65.52167870134366,66.57126599281415,67.38791125489593,66.95842470079755,66.15710156381401,65.82640118587494,65.74504784465041,65.25956023681644,65.16261145943214,65.88580689428956,67.66964893839983,69.13184637682666,66.53748716268194,63.17008383407264,60.86987504958589,59.99621348898811,59.86129200674197,59.15456483294307,58.00525261085997,56.11305700326101,53.88958362193633,51.45465488363669,48.61955460808787,45.87889818358332,44.33765094196433,43.552965100390196,42.07749477770089,41.49300548523883,40.86027652572565,39.20723998185106,38.035347356153686,38.58915907351785,39.89217050505894,40.36029425307954,41.134574141996175,41.607009106939664,42.29512546132218,42.43844903550245,40.56618636375372,37.59539572011273,33.72120899029646,31.102043824887694,29.440554435680493,29.256898176254143,29.831111598777376,30.121814641752316,29.817565736786264,28.851505149729395,28.55578078120025,28.331371592980606,28.164515712966615,27.54020406665197,26.470678745758942,26.143469075674318,26.659658464653624,27.482139996274455,27.753422607881603,27.118830122528983,25.274793707261196,22.8336180703138,20.51554438340248,18.469942655760832,17.891850585031236,18.571502858367538,18.675205728504814,18.331305636299895,17.13537031016657,15.883829872317847,14.663406684340835,13.21464828607932,11.466281192444985,10.068017959444134,8.409909531703821,7.431428045960857,6.287859694067461,5.0874755714868884,3.5689613258545,3.0876960071967576,3.8217466019700863,4.659906152563878,4.993719989831327,5.174540642100348,5.224597379103327,5.153948906113041,6.302976195796364,7.639050118002521,9.480542063527576,11.76382334775768,13.66264973183648,15.447724517477543,17.607631451342744,19.73380771813459,22.23132203121154,24.588524508870957,26.20442162891938,27.495518378765027,28.54759923422885,29.331030889395933,29.732716620586093,29.830517919723214,29.228047236838638,28.26020595718255,27.190738772232514,25.98584972740161,24.567146018688486,22.848081486733136,21.39480854876051,20.30544269080107,19.139747673180114,17.514345614402536,15.46125088178973,13.142038034573199,11.40875721632666,10.603899563268445,10.619610738160397,11.23263382564582,11.875193406384565,12.022255027653596,11.48397642275768,10.627253762823685,10.00098587518281,9.737646588694563,9.987409023410395,10.478972019415586,10.152564919557086,8.389185240160778,6.123666215351995,5.268491156449126,6.13972267185301,6.279457555339786,4.289168780582894,1.5975203932775621,2.3711404484255185,7.7336379758192395,12.720901959180695,15.292206013708647,15.727716363381095,14.656729502839692,13.983764365960376,14.569956332211097,15.447724517477543,12.4694081355696,5.917433472690059,-0.6834613561954992,-5.042490163940176,-5.659471724982618,-3.7256247788337307,-1.5147042232611596,0.4073357742446552,1.4757033094955723,0.54436079606636,-2.2587278803860618,-4.931465183481547,-6.160797121363008,-5.721288861791151,-3.905252840230584,-1.0708666679220662,2.0648186764210346,4.984085572368018,7.392260620689079,9.11790152412224,10.522536646959708,12.024566360315795,13.667984641088989,15.430502697473026,17.781683171604474,19.855161163761366,21.49198740421057,22.924298172438714,23.863969124597773,24.1555409993161,24.079582121282577,23.641468691414538,22.782412349331803,22.879731316718047,24.194611846099118,26.198656291597885,29.103817975243814,32.2621434108062,35.83307136456827,39.27519248467575,41.883015169041144,43.862765284110665,45.07080970809311,44.647646463917546,43.32352979265647,42.067931857895616,41.80042063633408,42.155786345201605,41.56489848298256,40.93505740317003,40.65767620544402,41.45655112923014,42.31021583719487,43.36787847717492,45.39731455258365,47.757186766887685,49.8109357048698,52.05480312892752,53.78239957860524,55.700725620140076,57.35538870744702,58.09528767824012,59.44944401873187,60.08509421652501,59.14461454124441,59.96089152756076,59.73562427157542,59.65433383535178,56.49654946836982,56.08748195870175,58.20713808317295,59.44398669336782,60.56456781083026,62.17011454275439,64.53664382801949,66.29731995595353,67.31785345598021,67.85731180735364,67.06789239799386,66.52360519560538,66.39591915779891,66.55792330115591,69.00953176960806,69.40587657686133,69.50640368188323,70.28155831418651,71.36186233649977,72.1738517216475,72.31714125541568,73.03563204698015,74.25726143291948,74.46967443247672,73.37926275658307,72.3803448980771,71.9005389553275,71.52756744718695,72.46848792598577,73.52959849544965,72.22442207347298,73.41033246531202,74.88491579907785,75.30270358278125,73.77585212551443,73.50774069388096,74.46359652708072,76.55382823635837,76.84689630037911,74.65212106771763,73.47044496834602,76.75948581769046,81.1966604073505,82.13801105327548,80.72233290647677,81.05344928636504,82.68780818779334,83.31226486864564,83.54826134793342,82.36414675979434,80.0767843921296,78.8994621900224,80.15419353330236,82.07727514572994,86.15671250007071,89.14649569804288,88.32148446296331,87.98111268760034,89.21361494585179,88.57088163281209,88.21799034590715,86.90954273653227,85.30503563363969,82.68727883410571,81.1611946465589,80.75699168976057,81.05463448620084,80.83354997197283,80.43330203689715,80.26891681525035,80.37406724276305,79.93539235266414,79.01588177042892,79.2157069150623,79.34498930815447,79.81868798674411,79.91181969496806,79.94481889971182,80.18960746356528,79.4608290676962,78.28608600803558,77.3255568874356,75.58909714836989,72.62600361236026,71.36655478893238,70.72849423152057,69.91525836051598,68.63620525774762,67.70128653104202,66.29897544845582,65.26357919826906,64.66985674821072,64.15185495455619,63.434925600260016,63.101125944010924,63.21589914046965,63.83031175440371,64.87405344989436,66.5249513867768,68.16531646985565,70.45467465119047,72.34561715568387,75.46924034376094,79.45123509122187,83.46787340066638,87.09856187131646,91.2628509918535,94.69547692686817,98.61921753594343,102.83108344284732,106.61728555222392,110.06706971483038,113.27890825589851,115.79967279447982,116.94844527162851,117.656265836271,117.05524484416142,115.46865975684624,112.47942574322191,108.54649820974596,105.88382981952348,103.79951115450416,102.30052147659971,101.95778835787247,102.90331445984901,104.52721673017373,106.32581621899897,107.27927861844844,107.96084126030135,108.26183036076849,108.75462940306082,109.5683206189898,109.83955402957808,109.13359546579086,107.72566816565495,104.8585710537572,102.28595392550662,99.68585143909019,97.7486193211578,94.63222573663217,91.43808451432928,87.57075060120965,84.12425026188774,82.50411111516364,81.64925668787924,80.68839482995729,79.32448943978065,77.53610544628121,75.3666843810069,73.31943824969498,71.31943638480044,69.19316916155506,66.7756080982334,64.1416880062977,61.02160411921753,58.18957941934766,55.47207182251755,52.58619327248746,49.99606650087617,47.75910675996322,46.60806238768036,46.89428198518928,49.43541530690847,55.24901810470637,63.53779326192287,71.8109369386435,76.7673839562354,75.25647060660931,71.7371434332209,70.18621844593031,64.77239211103203,59.13428454626198,56.22127946607307,57.37030644448713,63.908437697031616,74.92746006926814,89.33632844680821,97.88639731246232,101.26852880141145,99.49721303922593,95.09640646637197,90.99728807652676,85.6099040820386,80.53766302397497,79.83898773770812,83.31071343973473,86.26354365847389,89.09242109939117,93.48799487650273,95.82422774442178,95.59154990030623,88.99133693538884,77.98635071190631,64.06298201644272,49.973029258699256,37.74409694262127,28.85756725271747,24.517912046676695,25.35782603675112,31.859638761191658,42.020754435289724,52.489901247460985,59.37564783975562,59.20119113053474,56.764003539032295,56.04557322821438,57.850709187906055,64.3631698869493,71.90814842880953,77.35969960936653,79.33162414744898,77.69375094523609,74.38763504500481,70.94901698110962,69.24686997162235,68.79080288445591,68.60145237528914,67.77113802290353,67.02169736111856,68.0136681284431,69.80568366129465,71.59239828725067,72.92898746215413,73.97147858978578,73.684147186294,73.3176080396111,73.40353691023697,73.20329728900037,73.11652579290761,70.51531160131302,67.6141822363217,65.49257179546625,62.529581051073286,58.86498767492654,56.78477880203327,54.83354503441265,51.488815297313074,48.455473665660136,46.694645501125066,46.34393520141815,46.980621250041956,46.52220405921423,45.0,43.4476491865365,42.9375781178589,43.69804740675993,44.66688919541782,44.7491210154728,42.446038875055834,38.93098192801856,36.035854477738454,34.85283752597392,35.107847183004615,36.84883956146969,38.67565828059309,40.21295004020441,41.00904902303972,40.68797645550641,39.59716516517403,38.25124968554126,37.154581514670205,36.389242714548615,35.22869715494504,33.43808187235549,32.50568060633399,32.30595147927166,32.25562277041035,31.9469372820615,32.20259989031115,31.22401296619333,29.65268890621703,28.861268612800682,29.116124885920147,29.479920631143635,28.876864867107425,26.08757814544727,23.156357311625072,20.786377718446605,18.189010781261484,16.210250902096107,14.205305974905565,12.735634337685992,10.693863890217543,8.078382254073206,5.503986725303532,3.173108381843841,1.211193515363076,-0.0,-0.2363166685325927,-0.0,0.5810493522444546,0.9315550696714572,1.164432481332398,1.7463019201881276,3.2506253280801705,5.370038064588952,7.557494969251357,9.975648844826143,12.226909512911492,15.02355876372865,17.645416289658083,19.754534416204965,21.644404465070114,23.52772669496863,25.129475132736093,26.243931941771447,26.83833827484617,27.474393131179887,27.521400534245462,27.474393131179887,26.791505937702937,25.932455721952145,25.29805389904544,24.519654863763105,23.225488036511,22.31844036557919,21.142429696767106,19.77495482436447,18.60594650015008,17.597527273630245,16.688486706902747,15.505792740838785,14.849507922934084,14.462994808467327,14.178059379745449,14.206755027058888,14.205305974905565,14.008195281224722,13.280224153765154,12.804290789495614,12.078644273322526,11.693210137839392,11.557560784131628,11.309967938459591,11.03819438044114,10.920762215777835,10.94291511098909,10.916695896965814,11.123416736053114,11.263264675875245,11.286579205776109,11.029512891445371,11.544164559554602,12.99459577853077,15.170911231216872,17.422280463955577,17.87866980456512,16.508290471590573,15.470340964060897,16.127564225845823,17.118445467199,16.52582370764618,14.641860204595158,12.342144315643672,11.433672869657658,12.02715451571949,14.113237973693064,15.451987091129666,11.6441635273404,1.9877732667846355,-6.115517131919292,-8.746147570738762,-8.615689333137052,-6.92606472470633,-4.722447819242128,-1.8965410615730056,1.7702150372119425,5.082316934943733,6.632529964156677,7.229344322524669,7.079756527404513,5.226641292241998,3.4474296834174516,2.736698103600152,2.421007429125444,3.569827098648436,5.060957691999989,6.697277160483715,8.176863657461878,10.763430151906132,14.091267098214265,17.06070818408713,19.491160506325677,22.398902581719064,24.63220209531231,26.262721966540088,26.960528374615418,26.903189970100513,26.707823171527007,27.425120496134888,28.576264641512847,30.063694531465032,31.74199018101729,33.24412214646989,35.11472144188432,35.97237896803794,36.86984737561865,37.90270617086404,38.51360747890775,39.68709725359781,41.28281129529529,42.460017889202184,43.49446587617306,44.71565585947903,44.930731698533826,45.76391130789856,47.53231047477353,49.62777969937131,51.09042875061266,51.50986642583196,51.46275306221224,51.84833060443644,52.39510853006212,53.02997160493349,53.740665610163816,54.61850358067982,55.815544081622335,56.807858671194936,58.16318889701768,59.67469259313632,60.86264175765446,62.43484831436463,63.815014731806194,64.94486357196422,66.02678325189963,65.82480214824463,66.06950309881323,65.52099386090846,65.35208214635844,65.27008349464757,65.98188528654352,67.1931015117959,67.84884165345755,68.88240660623353,70.1125747548459,72.67294697534112,73.730806214037,73.91739098124398,74.59980382763794,74.68716291625861,76.50000931532962,75.77705559594942,74.35352559567352,73.66577645461346,72.93714161250024,72.60044423052966,73.82462174817549,75.8254117739817,77.34514408252052,77.12829797323268,76.25093860334816,75.78884313110883,75.96373322903727,77.49810376731136,78.69008749111335,76.15027280496143,74.07214582652288,71.32663536794938,69.92175661001309,69.3298660194083,71.48732555422038,72.66070671906846,71.91657699177085,71.21262528228374,70.77481608713273,68.61429957297948,68.43143107685697,67.73521223713864,66.64190788506203,67.62632138717946,73.54260283194942,79.32850440001046,79.65332494522123,77.57028673247108,75.93653037204017,75.11922510749766,74.65422613601991,72.99991216342919,71.05022734285791,70.26736476706036,73.20607227512038,73.82664634291497,72.8104637228602,71.90612739507925,70.77543814918558,70.20110570895704,68.55223594455661,66.33685968677317,63.89128378824461,62.37750534552367,63.37551105101083,66.28319968744665,69.34298961326496,72.16893576646308,74.90968536922658,77.71058623285116,80.85964799619751,84.2551277954093,88.05660252309042,91.96297211416493,94.53227758740107,96.83819330105212,97.82197324342613,96.98564975988273,94.52553397389549,90.63311855956256,86.96056335717593,83.56304755823479,79.5886446952998,75.17837429271175,71.14500400782184,68.05127667176306,66.5041417816976,65.34902168583608,64.5174957544307,64.05009519225219,63.992575271097905,64.72388039817892,65.93377385443422,67.37444604855081,68.89785787107265,70.71433762115812,72.12774972907616,74.43850209798882,76.54336419670233,79.33211755984327,82.7277555259962,86.31707834745359,91.70003293329677,96.34015776173545,98.9002547807052,100.80162409234215,102.3980215584994,104.9082688843041,108.20693758798107,109.87083592963188,109.82116099617416,108.9876009501284,108.72217128162134,108.00681612087625,107.34067295155384,106.3006931083103,104.98316069944205,103.26740473283954,99.9733588571941,95.62734849210942,91.15504454189463,87.70066256393879,86.36538597233775,86.41746340138464,86.82552748456318,87.090733216911,87.25626048356634,88.360787729767,89.81691066924779,90.18666759931698,89.61739676482952,88.41436376037547,86.55389422697174,83.87675017738553,80.31122902665278,75.58584232260557,70.47830296986211,66.39207478333672,61.86338051759674,58.597943679971046,56.43199262269406,54.56991577102549,52.36916193219304,50.9299981733714,50.58105329644977,51.5947730035554,53.34993054623783,54.60115476709826,57.143113238672825,64.60620970370648,76.87238708015465,92.57914298592684,100.5092987234334,96.45495248264815,80.18528433165353,65.38514570468443,58.06157338326377,53.278277888246876,48.50798621436678,42.24191711796051,43.412840003520756,57.79376069213244,89.28824084869703,118.48846541334277,127.91009118716875,124.61947314483376,114.36399733935055,102.1564318687745,91.07488324153232,83.1618066989479,77.630959635039,71.56501975815613,70.85674453509972,79.82124744122873,90.37696484932462,89.76072303075549,79.94647932082141,71.80084205358736,64.07507887255615,57.72877883506232,50.97274363023876,44.60214652343045,41.00302781227579,42.22755613169607,44.563718308502594,47.47003599790953,50.20827673761511,55.956623281149014,62.31169199179293,65.86282272901474,66.65860279659599,66.4636727938822,66.76644526217991,68.46218721566112,72.35528645150866,76.89723200390424,80.49972076282782,83.15281227160273,82.16546466710999,77.03013864556998,68.32014324216352,62.70971491607479,61.0490253517444,62.67614685841142,64.96431638923356,67.17119341427338,70.76077384615238,75.10551172195042,78.28529427929851,79.7203525430438,77.09838283521641,72.15126201699313,67.73410028296993,64.81528172940237,63.81344527587865,63.48264507651409,64.04494392833915,64.67334437927659,64.23996889831821,64.09599825568147,65.00121265004609,65.48845303742895,61.572330213152256,55.81221248020681,52.81238038152974,53.28283647338708,53.71020731696396,51.91122254805147,50.98057723257424,50.73403924893827,50.325702977484106,49.53778480703238,49.529715151169846,46.756989730188906,42.51783085148258,41.31937805982219,43.076908192375214,44.67538158561398,45.31223565612944,45.30076207409808,44.927944954799074,44.57351815297423,44.63876036271821,44.1889037319657,43.87374002950581,43.402541047325094,42.25191596206473,41.10469013847153,39.56705123518997,38.069874771624505,36.06038273412814,34.41489724520449,32.847531494251676,31.185010308642894,29.383186461903634,28.36303162072606,28.54703794141247,28.52957953935406,27.59511422123854,25.79598985969781,24.7082635764963,24.523023042292813,24.74603700243089,25.34619598051307,26.038529456589195,26.11783482901255,25.653240289913285,24.264239583955227,22.593281727158445,20.556055698777087,19.45281467143571,18.795309147630633,18.004133188615253,17.036012007948404,15.615858790910522,14.175756030395908,12.705992376700058,11.077751778624425,9.325388186055749,7.390450348496814,5.828719978806831,4.724443974228969,4.344695563511043,3.9855184838865734,3.9773961822737385,4.318194492286198,5.17316454223923,6.9184275905893395,8.997128317929514,10.806136770973469,11.763534492671708,12.654855774196674,13.451028255039267,14.726182294309778,16.40855072284636,18.085546613399387,19.264234685115284,20.230113659852435,21.310664838461303,22.284051971313158,22.968621492310174,23.413090343337583,23.693574541467992,23.518856505596503,23.478379270190263,22.971695969716365,22.46320071117232,22.0294808204485,21.30388725396247,20.312277599258145,19.90201421044093,19.380809622332535,18.845663727157522,18.193480045363707,17.386987177848955,16.49647010477159,15.867992701506749,15.773578484454683,15.91414024370156,15.945432887034746,16.337892516611817,16.150131737128387,15.660061476764076,15.418311633907406,15.163366730003986,14.684381699437667,14.289304246188134,13.756241522349196,12.97738543238145,12.240156319267836,11.287009445764165,10.262424198835859,9.24607798689627,8.928937336103942,9.677323762310328,10.346675427694075,11.172432367380239,11.720801815572026,12.897834300407329,14.78424294743687,16.22577714928529,15.98786973749335,13.246508735268538,8.960892159829083,5.76793231218432,6.115538656056975,9.039469328784948,11.573978549835966,11.594789098307393,9.926251968201065,8.081320635272416,8.046692558445733,8.275889224310689,6.637720257688972,2.926657154528726,-0.0,-0.6661728106991559,-1.3972057199832053,-2.0847678090097275,-1.1016799124037175,1.8882122004096853,4.140882360274652,6.187070637426071,7.5867230926348626,8.290113853699305,8.130139527457091,7.341900815195379,6.473196293628623,6.786428427562619,8.482585335515527,10.759037362906795,12.564673441864525,14.201191400108254,15.304950357066156,16.568802835988254,17.144370270421057,17.718818875059082,18.54099312982902,20.001938292491115,21.80142597301343,22.89284881952062,22.76415291225834,22.04849321940237,22.05104561798265,22.904327995487545,24.969800035758567,27.309160216598126,29.635044183963462,32.51394532886624,34.900365260937335,36.80326219778299,37.476161780878684,38.025077082619454,38.95944190109982,40.113571574971274,40.59023686936915,41.574916699396425,42.15181479296284,43.040061687899524,43.28689851857818,42.973326458588154,42.873283361536195,43.06769433825428,43.827657320595165,45.23644646399963,47.36627662365285,49.12437258092772,50.969043886488926,52.02228816021211,52.584869559377516,53.527116246063166,53.695539856853046,54.253001348649924,54.23920577149612,54.28789445481148,55.140788484671106,56.06856088277785,57.13274629855131,58.41409160335283,59.57869027522312,61.927543315473976,63.33831015267385,65.0673909481089,65.89772435998773,66.28100280792165,66.38240715536018,65.93433948195158,65.9147210088198,66.18050838660054,67.39560287855633,68.87530986914703,69.82543386944242,70.46333242412004,70.19336519366767,69.94547036205805,70.22504458385653,70.144775084675,71.91228004489551,71.49403831804216,69.70826384663947,69.57766170039505,69.62046589855426,70.47423088191124,70.83593466014202,71.7992749112884,73.18141754299023,72.75032626888144,72.24095075326036,70.65061622193483,69.56250537393161,71.19485152131031,70.660874319956,70.45943466416907,70.67369271466004,70.25314223170622,70.27112475288975,70.74496200090832,70.247235198499,72.22713607013708,72.60949726613565,71.14410228475214,69.44398902487204,67.97937681194392,67.74116243982768,70.43440668999229,72.32392191809362,72.76635753707355,73.81079043931085,72.8200844191743,72.08186518614447,73.98884856595853,72.05541406876296,69.5671580891193,70.25888223262005,70.78736535798971,70.40774890222296,69.8741820112052,68.69926732379616,71.73919439262566,75.26809944287213,74.37579088150683,71.22868778363322,69.66852063469888,70.0802138057546,71.04087220633104,70.660874319956,69.96134648194234,69.23196001933837,70.37242732156383,71.27636350518557,71.68877499398927,72.38347345382576,73.73464032976524,74.80167289114694,76.5709150545707,79.17107255436783,81.32924363032268,82.42455828403116,82.26109586267609,82.01067692804722,82.02236549042316,82.6276754523708,83.19262458732425,84.38553840108185,87.44761151144715,91.5502495017812,94.79421119164861,96.23631487599171,96.50116009179914,94.85808127887428,91.28913715014612,86.16274255461012,80.10610395867765,73.56585914126863,66.93301826321014,61.531721238318525,58.10734480376087,57.14102020812036,57.89827758818894,59.538979956137645,62.216933461861714,65.31664605564936,68.44393497736745,71.28420355097523,74.29939410256338,77.94324537694116,81.84346442056545,85.03445360034391,88.25186081552283,91.63039045349294,94.60140689030511,98.33743028057668,101.99530076955759,105.09894483115032,107.48234953957287,109.3177543208397,111.22761319987708,112.28561860746416,112.14211377290593,111.15321337466851,109.9181546492308,108.84765831554678,106.66778592008323,104.76916920397264,103.67372487325757,103.75729957017667,104.30676127836902,103.68474430771558,103.42854121684539,102.97451736754971,102.90934026812009,102.57319841157423,101.22159932112665,99.07557103895206,95.48462485321808,92.10039567667292,88.4705969884389,85.61151456823326,84.56563443079034,84.110347091288,84.22047323819079,83.94408402135274,82.96869382638099,81.34074612175257,80.07865257172062,79.04902097671403,78.2317444801257,77.06676111091646,75.34195552759525,73.8295233866301,72.3977272901235,70.9825931727244,69.24922808031525,67.1583431365039,64.82942855694127,62.73806584975589,61.30972350101963,60.0843365477551,58.99022039822237,57.80721256815202,56.98843261191664,57.86045213635544,59.952571128870616,62.511789668044685,65.24438001744491,66.0964771109182,66.54862139802263,66.93716969927894,68.22584678312666,72.45224656802814,82.42526048171999,91.17815144689772,94.82252083524881,95.07048536288046,94.28581538808645,90.78667145446495,85.2682110370154,80.03460349135203,80.38028837452838,86.4236241650086,92.84465452813517,95.85009196755816,96.95294641817844,95.34143216413928,92.8040807284217,88.59425244900385,83.26954241304436,76.80590076484415,73.4548041165694,72.62530686138612,69.03523700493413,64.55535657544152,59.58291895362851,54.692328576817246,52.840845423691675,54.3148279729631,54.963763079265036,53.34794695652888,51.52859835129296,52.58402990561894,54.380074582346516,56.209821923403574,57.77785025802787,59.89871983021605,63.060419024748654,68.33252071303492,72.74667024376747,75.78884313110883,75.78571643055649,73.83024381616148,71.84536177159688,70.27994869618463,70.94033596758042,73.72678370155788,76.27434017297279,78.81510319814618,79.75592459324795,79.6951299260467,78.83511661279654,76.21216353294338,74.07939333807057,72.53710175362055,70.63324174662304,67.69380281691157,65.6250204949693,65.36865517625245,65.75833079139439,66.15915942431798,67.62529410290526,67.67468829177399,66.59950945845037,65.65205681671142,64.40600796416224,63.087996877444134,59.688761134486704,55.98064486333646,54.3867921320675,55.846854800532185,56.49270530654452,56.526757374045886,56.76159046942602,53.58524336789689,49.03068257646176,45.43344404092901,44.309721969426796,44.0718581020329,42.15784887818065,39.84795571200655,38.84860931698823,39.115675825192675,39.98126941502891,39.257723249336344,39.14798464774028,40.22988793570306,41.21673620862827,41.73166719317943,41.347721250895255,39.130359537485106,37.08855625094992,34.61115368580743,31.59296316474011,28.49564773736498,27.0146453853103,27.98577564748214,29.492988471174055,29.827102200582452,29.012115752506247,27.805054253804787,26.166825317600956,24.868615070570105,24.304562808246388,24.26844022761352,25.23629331644455,27.753422607881603,30.732926845557927,32.02936516961133,31.294970080170465,28.955194264742186,26.513954994527072,24.528768175403233,22.75764232445503,21.181359298770904,18.648222258173494,15.536404428199821,12.264746434872835,9.154934042085614,6.791780019151602,4.994881218613897,3.5907956502816583,2.5346199622706482,2.049515958360834,1.3639254237736458,1.626667763111373,2.9386576784013747,4.725369545166357,6.340212033445084,7.556315324634934,8.473549131936315,9.53849308864416,11.332655169478784,14.315606994659095,18.185986962992526,21.941256383794958,24.94174813104023,26.610587694626858,27.599293095939878,28.66630308891943,29.266086186251034,29.4056313561916,29.092462559125664,28.392999849740658,27.571681946992182,26.60935376514677,25.355731676200197,23.816967284329607,21.99486717661804,19.910597759388903,17.85894060077273,15.810444534014067,13.581551685546902,11.507761446517545,10.22403206880034,9.762955584677963,9.669493359606992,9.934778505852902,10.24271090713693,10.648248460826435,10.69142371871151,10.461646432452435,10.210886690236174,9.462291749071214,8.640085175840248,7.702317954953461,6.981051587365612,6.750580139967459,6.430393297631692,6.211005546745899,5.898100166428007,5.33370231176496,5.270224514102425,5.359602636458484,5.944294022777943,6.604856523239515,6.456638229821866,4.927101560563564,5.325731694337803,7.305734743500133,8.628893290028765,8.519835658683728,8.834177250477396,10.39834695632102,11.96028101386064,13.275324821016449,13.573832193509885,13.885765203290072,13.9324524533282,13.904776380419333,13.683036037136633,12.013891428570288,8.435801127560406,4.128885930934361,2.436646252228225,2.187735179152527,1.2275493173155474,0.13260222973707894,-0.125348365481262,-0.1272982682889823,0.3924563984624191,2.168264006166386,4.702100629898389,7.907125382511909,10.517437036843752,11.606812394929667,11.697209450809895,12.56598377330221,13.170199664011573,13.555707282755227,13.271606113281912,12.186089267231822,11.979382824890068,12.504764609056004,12.853394260690484,12.46838090122229,12.4315497443416,12.893777247958212,14.199835354976184,15.759547617827005,16.987894815903033,18.612326547531573,20.582057633904025,22.849796937094585,25.458491309678926,28.30077552028836,30.248309910847595,31.28742376274008,31.673454748210485,32.210013176154995,32.385280451595726,33.014598650832646,34.35658403059907,35.21242600344758,35.02711597903704,34.7630960067524,35.38538021798456,35.28542756878823,35.939903316543436,36.80512758261337,38.40938799659957,40.18639424737055,42.042966629692415,44.00831117202016,46.002363479765705,47.309031255760615,47.813049341697294,47.53490398581591,47.508804624169144,47.521728284304395,47.895774054042384,48.287525149246356,49.30606793929748,50.37228989155413,51.389874926814265,52.835499384655684,54.389161281062115,56.309978709090935,58.0834896688631,59.33935984024532,60.704228559643745,61.90924697130462,62.46702546449471,63.98985395230978,64.81528172940237,65.72553758503031,65.61482309194618,65.1407618831957,65.5394461761801,66.56520899925287,68.19860558715921,69.39678660050195,68.81743892823803,67.95481989448811,67.41119095263,68.23654485272131,69.09525747911096,69.02168281042404,69.51730001272966,68.9472453554973,69.20333233366776,69.1849648580938,68.0327897265055,67.98869266517687,67.92357675711091,68.04812534501016,67.37112388533217,67.93213540262099,69.04179636123524,69.66381798101605,69.71226529383267,68.3422764385002,68.61341133796806,69.38184994523515,69.63067383299982,70.096243828162,69.79445684268515,68.89930620611062,69.91307849070137,74.68164379197714,76.07810724223418,76.79323653592128,76.76624435405355,75.47817136191807,74.36229759422174,73.87650088415674,73.84371069511269,76.19640426682014,76.54630632767447,76.10880328282826,75.79027468878827,73.73036663077595,73.90701972064258,74.93600360961263,73.42738328823806,74.05461750170153,76.31298455226089,77.24916125354531,76.4256218290839,75.47817136191807,74.10250064635392,72.32991222580137,71.38431495267612,71.7117748647797,71.08483492213584,72.62456010834666,73.34768153442835,73.75998671684408,73.50030081498029,72.82870649722815,71.69346353482243,71.09014195796857,70.39239420392177,69.99327276449067,70.02877700845144,69.60516796641626,69.68648731042161,69.21422751120448,69.20924083645893,69.27446117546162,69.19054714655068,70.30797903498092,72.07211342077879,74.05456389107233,76.9569328541556,80.6492754675596,85.79986835470626,90.08461488607449,93.22105383051229,94.87327002235243,95.27006579962128,95.26463363939907,93.59876368194053,91.51490564461976,88.30360361658357,84.68303060239313,79.88657926999,75.24021022925749,70.78290579347848,68.01588130885139,66.55400095749826,65.90864296040618,66.14447701819527,66.88004548860698,68.30827858253829,70.00976770296974,71.46032662649087,73.2451046479809,74.8325515021322,76.51407535040379,78.15117337137184,80.34574925583844,82.70884564596751,85.17675765607983,87.79316297822686,90.0,91.62939158351166,92.98553209196893,94.32832063563131,95.18270741963656,97.25086843353819,98.28944285063315,98.28462706578608,97.37106386000285,96.68385413973141,97.04580619595149,97.8355370562346,98.90901668678107,99.41259952403948,99.99054398118643,100.39552956312646,100.52513725718758,100.85783217327504,100.77923923756452,100.184065765802,98.311590184817,95.65089425985379,92.83778952211965,89.7497520735381,86.85506898088812,84.8956500559958,82.72500132162003,81.48053971082825,81.09570907750677,81.4124475660204,81.06379044728143,81.239067401103,82.16617886782882,82.8632041945067,83.27893723629467,82.94769865953509,81.98291798004941,80.69176825915636,79.20046735886723,77.00534913379353,74.55071805190617,71.82871514516162,69.22002349600561,66.32357904934574,62.83234672869384,58.59481152066209,56.10013455968079,55.98621547312845,57.21699137214059,58.77462307908968,60.692819461487865,64.33015759328134,69.02486200603468,73.6972403924377,79.03788227243346,82.79237580892874,83.99826740228282,81.0273496824391,73.45704708850735,68.07965706734441,70.19152524197067,75.37909612771988,80.27237724987165,83.22787446537959,89.65825718350514,95.7656620413859,96.41206537868936,95.49646151503741,95.31201549000538,95.09433246418878,93.18613763245219,90.35152634267874,91.58434733041868,95.42244291461988,95.32351714903469,86.04570357146834,75.80449423642594,69.16880891435646,61.75028813734404,57.213951388176326,53.014842921817184,50.266533390712546,48.93973578546068,48.7013057661484,48.78449434041798,49.81733164119833,52.406962148877874,55.29197331455175,57.55281146021715,59.328925021241226,61.773270634769375,64.79285918262475,67.68833063078098,70.54074454827602,72.88025372624885,73.58469008488593,72.42876920109656,70.91067258382685,69.90747448228792,69.83389410532469,69.68098717680728,69.71742913077551,69.31159575593018,69.04856139640097,68.80997385008187,68.56973586667813,66.84252585115044,65.57326414880953,64.12798176034619,62.38421524324358,61.113446923593514,59.626905860143516,58.931682565886256,57.64680778269223,56.28099259679916,56.01386945711378,56.98540153620869,58.645936951506805,58.760777316785784,59.27252882475738,58.9182786084376,58.45867664934041,57.03064396749871,56.136320575385916,56.22302759097164,56.486576347104425,57.06776208807698,58.97871049409719,57.82875035005005,55.24223947275889,52.55316229628123,49.58017501146307,47.613325815949665,46.52646899986331,45.401769711409315,44.756862618829416,44.02622836848719,42.74162189147394,40.846146261625606,38.853391829724394,37.96507824959349,38.0788819034453,37.93592893482888,38.464224892360235,39.2026486690648,40.2168652046649,40.76643164223972,40.74109838316899,40.36048460978254,39.699021338647185,38.851128035296995,38.05403919169342,37.05481853461157,36.535068056274994,35.340058414564766,33.51100782548778,31.701461515198336,29.185872643930214,26.81968559689726,25.225626494735323,24.248304416237872,25.10248054341163,27.353247977586083,29.225779242175424,30.153670634242186,29.525943263286027,28.15757174324648,25.314260398065716,22.093174746116865,19.316372134100227,17.274371384880375,16.082609270518436,14.691916765542349,14.036220968477592,12.924092844807717,11.609939298137057,10.095971303821742,9.09949600693931,8.325636650655373,7.760038991446977,7.956345356752743,8.480646834618904,10.71611462873683,12.94649973800519,15.484887241260557,17.298941909280888,18.976328161238207,20.474774838798773,22.07789009552874,23.185544168346215,23.7897757889509,24.343335296663728,24.511548162783285,25.277724407423793,25.96488495798462,26.146851267534093,25.386339486622948,23.843330283301686,22.02191933552792,20.262569212191,19.12940831592204,17.736283370761647,16.389500119656326,14.38976499347571,12.197497593955067,10.416869669155375,8.99056416490678,8.877080382963205,9.424739235011709,10.212930881623711,10.837951221342282,10.746650178868824,10.149166556942317,9.308057713275948,8.583610754303615,8.02877399337551,8.06227019352446,8.181752954751667,7.505433465862035,6.847725080083078,5.910466728175663,5.057239618854312,5.2523084526413255,5.379747460823303,5.458377618245169,5.9364275705085365,5.7603900896685385,5.239588587652366,4.417505736328233,3.9993101828150226,3.7340303176655576,4.102841531249095,4.833801829639016,5.6017528901913005,6.5162836360526875,7.47351105367717,8.644741659228034,8.90313027963897,8.921965765822536,9.109126011343053,10.154254146948295,12.160241937549918,13.688681930102318,12.183680390943138,9.72761032924639,8.866707063299447,10.364974596075351,12.139078514131334,13.382889025387469,14.11212338980943,14.52307658051652,15.486152727745628,15.708596687162084,13.441831220801657,7.617128239894666,1.8049629684961126,-0.36341697894647174,-1.1111747093617594,-2.656829765696156,-2.89126954030734,-1.4879244784101615,1.272999970205478,3.4363151225248956,4.75295406864834,4.7429803608757295,4.3094346733177415,4.710356166018319,5.358940809835662,5.700862150592987,5.337435319935053,4.398699152581051,3.366436852712641,2.4434412643554286,3.161051592074913,6.185794723048609,10.452747596897172,14.725481117005392,18.73140123000665,22.082423787415106,24.567161554951962,25.66521194642026,25.463325641279773,24.490769878397863,23.315951207041905,23.111718282074296,23.91797032053988,24.813175933415028,26.03413324297263,26.99229819252407,27.492836512795847,28.892883146157757,31.484149406600224,35.13731741958425,38.45132305740703,41.310931950474966,43.89969022867201,45.8195334491153,46.33564034634503,46.02045385494771,45.568675126150694,45.48970844126592,46.197877840466,46.83393689418906,46.54818426191964,46.83393689418906,47.21634502028625,46.959939083783965,45.36399478139217,44.6313209142573,45.150808386994825,45.99169017797971,47.37638595153327,50.01309444524462,53.194872771211415,56.749966045865946,59.07143009464831,60.78221757837161,62.35403452909434,63.9080756933329,64.73197197758142,64.39779437132839,63.079320182613884,61.17145759689777,59.45671300986898,58.25728284631208,57.97229579774036,59.184338004840974,60.30931726284926,61.869614421984856,63.336651486667336,64.56013914140593,65.33922960555282,65.47517342836643,66.03752905147532,66.9843462849044,67.249056659674,67.39630315541004,67.24276255063432,67.35574457149401,67.78241111845695,67.63744357815266,67.01431297916588,68.7323307321062,68.3637333958578,68.71495176011287,69.0108025117292,69.91002462133308,70.26148304099074,70.72630362540724,72.97488028641462,74.86041145209512,76.43772976011441,76.74525040522069,75.53369914246625,75.36827271463851,75.35693690563228,74.07274968841573,72.59914932140076,73.1154599267124,73.8783854120209,75.37909612771988,73.76466173715161,73.93648397813587,77.61922367373577,79.47223207798704,80.02794640902059,79.66189295725155,78.34462896391041,77.05349569549793,77.27152422304307,76.02829176528134,73.60302845097175,72.96428636798042,72.1639467015145,70.26485267248731,69.55234361743487,74.43850209798882,77.16012548457323,78.09397897617927,78.97507920464373,80.38970452179636,79.99857457880456,79.56251081464262,79.23747980142637,79.98505108078726,81.86991185261283,81.71927313392314,81.3384342912591,79.86509292549647,78.8684082904012,77.47119229084849,76.42429275597094,75.41953397116174,74.80089923549339,74.59351736295815,76.14854427489004,77.84507024207903,79.13465327617726,81.08507697949977,83.55840992223705,86.10686123450233,88.26122062625801,90.39513650196629,92.62019970297642,94.05813674539561,96.12585962247272,97.52379869107291,98.21277485313738,98.33741362186186,97.16139897430354,94.17549113714269,90.67179748185718,84.26179462049582,78.22087909115609,72.67144194564347,67.28557701021501,62.390144638458715,58.612980985184834,56.51197031188388,55.37727488972987,55.28231610358865,55.89130713529074,56.69461713270179,57.91493962223119,59.83273584487152,62.28987409814578,65.35761672863013,68.57771302523803,72.903753560231,77.41144918511534,82.22192599500572,86.38612178076534,90.2110751708763,93.77719546435756,97.40111775597252,101.14109467211793,104.43473203827851,107.82755531302574,110.80914252287022,112.10579272286158,112.42037668032759,111.4878576729011,109.85208789265113,108.43492013617058,106.89452868780491,105.19657821697503,104.27528006648568,103.66843220630714,103.09187287869779,102.98650842361619,102.71750326751416,102.7312722357613,102.37286378350598,101.96951153780083,101.46628119002904,100.5552224432724,99.5403663441824,98.26715934679072,96.47478826949617,94.23195150238216,92.95683665243386,92.16755167014678,91.42658858174288,91.5941113627088,92.4850540644744,93.25309728443548,93.31921223243262,93.10759708489319,92.52461273016588,90.61062939511541,88.45460708236332,86.56015477039122,83.95221641577356,81.31073864802816,77.60916173162862,73.6571411406768,70.74302165156244,68.48496207213809,66.9957760429302,65.9383117995712,66.11692423880194,66.18486562164787,65.7300896156241,64.82570662786827,63.47296158953731,62.5632804050996,61.382043425860786,60.317713783042436,60.567436206601684,62.1856730288024,63.915850112536816,65.11741563433512,62.81472184191827,57.25504886759214,53.30795837725871,52.36474624498265,56.421164429228284,65.45414077255967,77.35288633472254,89.08016819608395,94.87777438045399,95.40053401463683,92.21606494923157,86.4732878463759,83.75809497260727,84.07127033912893,84.5240802708059,86.34554632332724,87.961865804899,86.78113591136619,86.05827055435095,86.34554632332724,87.37259247892732,88.37662269587715,87.5477188552895,82.32823524677644,76.8926152204278,70.85550754195467,66.61480046311745,64.97449177612125,63.49712945483529,62.19855464369604,60.14880718958299,57.72938243907318,55.7986278764452,55.899673162022076,57.84768023964566,58.88798587988447,61.617436155993964,65.41509999836946,69.16096139002273,71.70994936015609,72.5989220822343,72.79141334402233,74.2054313971743,75.24530582961845,76.09735061386237,76.58184468331315,76.12501211022314,73.14478975325369,70.47289706701191,68.21695041508596,67.20721055563855,68.60359247531224,70.76930618529379,72.8381194838694,75.3257195900578,74.1557109305073,71.62392565265553,69.92670771065227,68.73911165152815,67.09012918813207,63.244282313387735,60.24173026306965,58.92353880055023,58.84513827231194,58.13925051283963,56.99082873846147,55.095229048740215,52.523829013416076,52.07224932748936,52.00725135346816,51.98626262241429,50.164335849058986,50.03291179101227,50.53764914386466,50.602367724508845,50.53254709249646,49.744265158922445,48.394204935259836,46.68702915524091,45.90417765939093,43.925265282325434,40.70261380036048,37.82395662062134,35.795572287379116,35.01101838198993,34.97349611039007,35.24874962290423,36.62131114342811,38.4721090524339,39.693384350084024,40.48604382438109,41.03805248753362,41.383876894605436,42.37092073310015,42.96265679420135,42.496862514379835,39.98126941502891,34.9340206391283,29.430182878492907,24.9362066983176,22.309028980258965,20.8957681641387,20.268942091507306,21.23355796892164,22.83364562812727,23.228684879112397,21.909896517778492,19.063726867708233,14.908990208087054,11.600731239931516,9.890051697530355,9.740307949909608,9.870649197174897,9.870649197174897,9.988143540555232,9.612099948784795,8.703334231288995,7.594637888035655,6.560761922537829,5.799208756000475,6.266193088142507,7.331150714933961,8.712358655182245,9.498861031009536,11.051440578634155,12.832979557632628,14.376035856857616,17.094734904808092,20.96007345077643,25.023177834057403,28.037308576848428,29.368417411831913,29.314535673794808,28.314347421777708,27.28518265980391,26.791505937702937,26.38218127701995,25.860658351503865,24.595096585286992,22.458332875759027,20.291736513550333,17.931118409650363,16.02240001497829,14.52244291247424,13.443910871882013,12.407442893010346,11.42003435985475,10.425792029406303,9.333496211123823,8.686318613624406,8.098388511001557,8.06691956420584,8.382100890394325,8.72924094916239,8.642788954394039,8.16300734843611,7.894074911323566,7.410482584480605,7.6762501764218705,8.652575640772051,10.228107684303703,12.316690186281678,13.830432430427008,15.265667006407435,15.478678521183054,14.954988520898997,14.393568285835219,13.557995538905802,13.500470790941016,14.065909966366421,15.073051871544,16.802733367998183,18.17804161973529,18.684220784485678,18.57659365657215,18.614522645452027,18.32811289650693,18.15616699615409,17.682859781985815,17.268481144216253,15.76136168148831,14.087895361196916,12.954803271504677,11.33014922726797,10.470230212441512,11.082599707411774,11.229597981433823,10.440262937688967,8.438946380657338,5.795920197674087,3.2035487131486615,2.0373741058833925,2.391205718084072,3.3177780390676515,2.726368330985046,-0.46458051276635187,-3.696110605759659,-5.653018175727423,-6.492429781211135,-6.283625549443933,-6.00287208613275,-5.414153528948769,-5.079600358644609,-3.7313914361722205,-2.1591186307725265,-0.3080590802916386,1.2498905585227649,2.715957454619822,4.069519331023376,5.2792547487967045,6.221504914947848,6.87139829346482,7.943509048705922,9.92321584031355,11.92601943834795,14.064902569261928,16.150131737128387,18.398790226925044,20.46386412597933,21.538264151821764,22.181145474931366,23.36913526202648,25.114857285223597,27.61449850579242,30.50229833544497,32.935133820595006,34.13316107413173,33.80054902613756,32.85571150745953,32.915478110856995,33.21631540488995,34.35658403059907,35.24401419818288,35.66501569830117,36.43084211871772,36.89188780068327,37.58851928210748,38.15133853202717,38.96094720353054,41.19526801473161,44.095053521683596,46.72731997398126,49.2084266807136,52.202888207141164,54.023720146616334,54.74920647384868,55.399243365950404,55.45565349705336,55.20401929155845,55.089901228401246,55.2221652558744,55.49664629789693,55.54905667419063,55.34373856745509,55.0079871817115,54.73609023928413,53.711458651872846,53.32564503971471,53.824431450932515,56.21352287770922,59.68403348725442,62.21943678514617,65.83607364265745,68.87284152921613,71.8065194276774,73.28074309882457,72.7651032491973,72.32493946480916,71.44679380924202,71.59413211889374,72.2029440814282,73.12272942060979,73.49901813964432,73.62127378606458,73.46808054318848,73.66068801256148,73.3777974058634,72.53608558687667,72.25930420932595,72.30821869292974,73.87492361869101,75.11922510749766,73.86718466187958,73.95867734945914,74.46320057734847,73.43978591009417,72.73417219255265,73.70967474097408,73.96769198785363,73.16731079198844,72.00184773874811,71.76329767013418,73.51806530413853,72.57970447211751,70.84081493784734,70.61336003930256,70.34620808396289,71.75795830053438,69.02276832207475,74.07192052420447,75.28862484148353,74.8002287969183,74.61155858802084,74.4691162110785,73.72987770126882,74.69009006890896,74.00335435241753,73.64543665971739,73.88393642972122,72.26467658362986,69.82251042965258,69.70549841677715,73.9046933952549,74.2517519313992,73.0185442741828,72.07858555732302,71.31419102450167,72.78856002920627,73.86718466187958,75.43251847010204,79.32850440001046,80.51697333847194,80.0379332312611,78.58151019450219,76.38584562491079,75.22545002107995,73.83552752791988,70.64106817512383,69.44395534180192,69.94388479713295,71.56500746376726,73.70594852511613,77.47114857748774,79.79600617667279,81.43911034234797,82.80516070975821,83.73177844301246,84.6966069940149,85.2921070558377,85.10681261371114,84.56885484355816,84.38828961502843,84.25532434039275,83.95683773025756,83.03950823665592,80.67311188165715,78.40413994190209,75.46298257717925,72.67960387280063,69.98644443414858,67.0498587832588,63.79883829423337,60.80825983115741,58.74081744413722,57.737811319259905,57.33906842050159,57.45001324824329,57.98600446194239,59.31161250996011,60.91166287574851,62.598291015972954,65.32767132701674,68.25161488605022,71.65852557631618,75.23083079602736,78.49169929906523,82.1153361890871,85.55374365486566,88.11865937447125,89.89469813071273,91.38417890814497,93.55615819882641,95.81963486304511,98.7802954726582,101.42233417664029,103.3274860940936,103.61329464632253,101.96951153780083,101.75078412489366,102.52884370836797,104.1398989338213,105.71853411556567,106.11830690413036,106.18920956068914,106.56021408990583,105.99664564758247,104.40327327979303,102.8607819057859,100.70633200284135,97.89672967406905,94.85662661984811,91.8164039251713,87.45000691731269,83.17009612623886,79.94567832283391,78.90984222185382,78.62023727167522,79.2891703564948,79.46684907145446,78.49751768059889,76.41100304835105,74.37263727586492,71.3084349626164,68.63808136365076,65.65886743642855,62.64655649032094,59.92589202368492,57.69723296663527,55.297163231046625,53.39293023188722,50.03544522475685,47.23868040585047,47.47759711240393,51.92196759024384,59.1663378547233,69.79276844696933,82.08579229977641,90.90940505919149,92.0920643862288,87.75687030474174,81.34463728964202,74.59530560696531,70.39927739322803,66.56340688385242,62.71806777028866,61.55707459361806,66.89369207599664,77.36665857265905,89.51650319376768,96.23641095106855,92.2070818975502,84.30098580997962,79.8835195281837,80.89539059719547,82.34019980075198,81.92161752078232,80.42297223944466,79.85218924937523,80.60598155990186,82.81324490881717,83.7246514755839,79.96914786023515,74.55752000532742,69.24489219535236,63.92888497781891,58.172527673788224,52.91144396046217,49.88204891097167,49.63951525562429,50.86964034025842,53.03950004386128,55.52925887490373,59.66525937850926,65.20358651776611,70.00280639180612,72.68629331977478,72.55732250185305,69.74521145483602,68.76379102583195,68.12828365459895,68.24192204791446,69.09660005975198,68.25738803033379,67.09687792584651,65.74504784465041,63.04633684185167,60.27875047916162,59.770996384585196,61.93875033431805,66.52437260745583,69.25786210189078,70.85418223131208,71.40151587552569,70.70997656836529,70.39814435450427,69.24766406833871,67.33820420222807,65.68147881619979,63.83681738789142,61.203188605115116,57.888140162899994,53.56262321795639,49.8109357048698,46.9198076987087,46.3131391177439,47.16596074805369,51.8576415710452,56.650292333345796,56.6737542952071,55.92882725678463,53.84924887890388,51.358184393866836,48.75043600677168,46.027310014848915,44.59935213467404,44.11858101611066,44.28879496788348,43.176879306923254,41.275036634803115,38.57649398136453,35.96226074286353,34.355522699823354,33.62582261615006,33.33300781132913,34.17343391030114,35.458258333621146,36.64779503321726,38.00148502554133,38.466695420064,38.76689050119851,38.83852851602379,38.00430949531953,35.26577117189473,32.09888060077366,28.936600600903464,26.864483556853685,26.865793493286432,29.107684242075774,32.73525734082729,35.783305203564915,36.909555522940124,35.71442785980049,31.949973957975534,28.00919517169424,24.943877806756504,23.198556097729245,22.33231253742887,21.78092511725296,20.815034118061156,20.12581801651243,18.645551799773845,16.49647010477159,14.6584379922968,13.119557197581534,12.5287882732441,12.02527526993616,11.696795197759547,11.478730403779354,11.581470179854824,12.116898882070638,12.665054341006218,13.78162803543351,14.64739387147923,15.658323182768106,17.279278852648567,19.191781415166027,20.97021912663056,22.499424565731104,23.52772669496863,23.84545160226963,23.919568399792553,24.26126490619988,24.73860753817383,25.023177834057403,25.256731662305985,24.723521938557973,23.00351235630718,21.00675834700457,18.741333663832197,16.720005750992975,14.882264402166287,13.48306617939616,12.292528722203894,10.96785589114056,10.128518381945183,9.334995069571256,8.525235748638801,7.475271960527401,6.797146644336108,6.211005546745899,5.889652878198667,6.150419827437132,6.3402137201684905,6.8128186081589375,7.125003739321445,7.67895361310998,8.291871168638652,8.567434188429072,8.774248199435824,8.289442525149274,7.9893125913829985,8.435801127560406,7.6645371231345605,4.7341867245130524,2.257400405346104,2.1566084715268787,3.3177797408957233,3.591303778747803,3.765651025247177,5.045905967131453,6.134910942767959,6.741033619829016,7.407986525580635,8.45202390205174,8.816434932891367,7.167252860718361,4.7829679913253305,2.3550155783145383,0.7707992010302466,0.25356954432747875,0.38199121242629325,0.7939377011988902,1.1798100844623023,1.7939624940628096,2.7201238711835893,3.389462947816485,4.37901184283494,5.80018986542477,7.250868903523912,8.199105854215185,9.034161632329146,9.920495289360462,10.725275117145083,10.997323166367906,10.82624099447862,10.294961256300756,9.969700111913893,9.890051697530355,10.083148921620879,9.839888878006715,9.442225879193098,9.908028557311997,11.598369324226555,13.690073010728625,16.103615582814015,18.89725214253886,21.962215010011608,24.366077884538278,25.82698338533803,26.888239782548286,27.58475149058446,28.37087691738144,29.526817213321767,30.42863888206212,30.497356857155456,30.03474450697079,30.043653418829436,30.849219828646326,33.34814288276166,35.906632471016145,37.74677893750208,38.89718536892024,40.16554187758918,40.49339776076823,40.47325207703988,40.28240183578546,40.95414063469539,42.38778569952317,43.999898983552605,46.28249754806663,48.122114307385026,49.70144852897898,51.08670463009778,51.75273675100081,52.26516203383485,52.99748450989909,53.627821882144154,53.72549816643573,53.57472980266464,53.208552443973346,53.189795200051925,52.807004869650136,53.19194307851094,53.29719441971061,53.71797970113972,54.14334808784915,55.15650184921277,56.39939331135102,57.9490906571703,58.94473441189536,59.95082605441164,60.63642584181657,61.541566668189574,60.9046859188125,61.5919015732487,62.241430952138295,63.483451057058694,63.87828013168332,63.92672653614119,64.81056611581347,65.49257179546625,66.2465142137092,66.61746654291885,67.02617453343711,67.05282229637658,66.80137698402929,66.4253032666493,66.56483736136693,66.75957290603763,66.5777949036101,66.39507809640926,67.01431297916588,67.49937061791499,68.49535485661842,69.57999997546311,69.05603966076116,68.66843238315725,68.71799530501633,68.51579110261932,67.69956357445135,66.89819970082182,66.99744285489946,67.45697787782142,67.6672290452706,70.65061622193483,72.65355487909007,74.9266813186448,74.6300739823334,73.41261945647587,72.99202652256751,73.82664634291497,77.78940276492166,74.78744279996818,77.73524698456018,80.81466532191908,78.69008538952362,77.21092001678669,76.26375914239047,76.72733388692811,79.40126213196051,80.57483946723823,81.27959850631066,80.81611381977392,79.15266573593826,76.34340526154776,75.34156276356939,79.52102831228936,82.15065918487183,80.65242983035647,79.25914984702486,78.46305558255317,77.7843176198056,77.38404911384285,77.0139551369057,77.16012548457323,78.25093573319678,78.95037958274897,78.3769453042314,77.53891473466712,76.42526964205169,76.49920824580744,75.99582823194739,75.4464542685013,75.20820023147576,74.14806825625035,73.57925982903456,72.67096445170863,71.4758592182782,69.78904356802849,68.85140542595074,67.91099450462536,66.76457658255494,66.16420668494429,66.55043647555681,67.59141491444569,69.61695502074853,72.77763577167761,76.20241447634129,79.55723758551419,82.1828614776467,83.81030568711331,85.5612705024388,87.2696360610119,88.11366317706815,88.25105660210528,87.66266051484601,86.11832163732585,84.20449284031929,82.04758626858586,79.16988625820893,76.82137909361789,74.77912181008043,73.18936899809445,72.04806278846662,71.24131982862409,71.04833570267625,71.48043582036222,72.51431878447963,73.51725158634365,74.27849970947742,75.29995257374439,76.36531069131992,77.2474574852942,78.17426510513616,79.17843823510763,80.29334119819649,81.72616821715953,83.52769341366475,85.62045093911003,87.0544685803308,88.5965744050652,91.14319718897067,92.99313081412274,94.6224144135947,96.52317655782359,98.83417701589677,100.04084727203067,101.59499689957619,102.80427787387598,103.3975392991539,103.71732510763768,103.37216856112912,102.89628566537766,102.12534745527046,101.75939881061515,100.5591843886646,99.7306180104628,98.39113645162695,96.98987937952704,95.34224626130577,93.70544834473644,92.60255837196635,91.73899552179414,90.65607243566755,89.34267248094231,87.4576286513023,85.1448353902682,82.60181284729792,80.35841242901752,78.49982798769604,76.09219584299626,73.68616517876747,71.56507713176157,69.48977257014174,67.12497476220898,64.77950480146656,61.88682382805138,59.30026873514418,58.03532749353749,57.72762998468783,57.634197169129344,57.19255520850842,55.81602275029832,56.13478086751759,57.2602118294852,62.759920160033644,75.93217013238541,92.43671303810757,99.21674186199029,91.76631916446551,74.16771056202627,60.25511870305779,51.85523406657371,45.496055282802196,40.88777144091292,42.510497801779636,51.817326236124174,69.71742913077551,92.76840721345445,109.45586921341844,113.63923449988553,109.11540514474156,101.36393726566554,95.84845300492509,94.07801550622484,93.89794012833148,91.82024886803124,90.12617670403675,93.23723364917991,96.62654744883051,98.02405771477143,95.94690035777309,92.37649986392657,87.39744162803363,81.05465166072035,73.97102762239854,66.54095577580726,59.086754314505974,52.05518018110577,44.8616322101491,42.80011516827692,48.227824208548,59.89062085627471,70.19090557654172,73.9438866676525,73.47285627008942,72.83465414652736,73.81789570560166,77.69783782420228,81.16515536659347,81.94266290061184,79.37403456418839,75.06193134768831,70.07933529728409,64.04494392833915,58.80074752743398,55.17921470617522,53.91916657994432,54.474319516784554,55.41653167995402,56.36820685453781,56.60346483866779,56.89638062625525,57.99460758267032,58.201091152252715,58.06518942729075,59.192848161442974,61.56558000799093,63.434989803998405,63.48665546929905,61.39858593202884,59.01720140828795,57.87718786885149,57.39967136494027,55.06323857434851,51.73239192804572,51.39048398143445,51.2395750163654,52.35733385152305,52.20426068671637,50.6783208145684,48.54041829739456,46.40522533297507,45.24798331764385,43.9890042965073,42.331055481532644,40.69365665029951,39.51096297222445,39.27213282475929,38.92758222583767,38.8298355201184,39.374125886361966,39.79008210963683,39.43405331096494,38.24530369615885,37.444530681175,37.57579226910079,38.15722598407159,38.99516576034874,38.81710821206186,37.99320756721205,36.505071330882465,34.5989585554275,32.792811506621206,31.355468966995684,29.847628981188535,29.47590644566709,29.206757425703934,28.204699235288366,26.308172756787002,24.75158563433823,24.443976651052722,25.612747224303366,28.593244181464293,31.983624584136926,33.248894611293736,32.099677098968606,29.47213007768862,27.29373281364646,25.499019179144646,24.119588412312623,23.075718591897783,21.938467897890003,20.92156126243504,20.556013781993965,21.485405505715338,23.435616111182604,24.95769574567724,24.78248695203834,23.805983708247737,22.69897260550411,21.383039073858765,21.02287736917539,21.350152976778887,21.709075111879095,22.348114450285358,23.274820877209002,24.079204947002903,25.02842684522484,26.009637172670967,26.73582645327268,27.125479796241777,27.183502350571704,27.06209182116395,26.93206869012548,26.93649313737194,26.89353418778178,27.181099910418038,27.088986136393185,26.134595738538682,24.631791516214317,22.628229925459532,20.5560347403884,18.574836920596997,17.127384688312965,15.960703827729029,14.93141154535692,14.144868976970221,13.330297922543107,12.27423311244728,11.309914577609973,10.585303557538015,10.206141617211982,10.027275170288204,10.152564919557086,9.734271102252178,8.593009024900557,7.356666238317536,6.581932049240964,5.8774366118836845,4.870635418805979,5.500431305678273,7.43710712988317,9.807607422731376,11.900615746285537,12.842224775811289,12.539921042590354,10.721372457524538,7.4819872809093315,5.35919132238334,6.104088414338956,9.565533101480826,12.255855876077627,12.589832560372873,10.00098587518281,7.264506179249434,6.173520905562079,6.340181250740971,6.852463866574,5.901791312817653,2.506763874124724,-0.663088328157198,-1.9840723389357746,-1.4321195629505739,0.5025807634006607,2.4470444486134744,3.4832654092404463,4.6591538527808884,5.487552176393035,4.702100629898389,1.9456045252895864,-1.7606069383640142,-4.555771646212572,-5.498730559946413,-3.9646726631388907,-0.6945060958005029,2.074235456170461,3.980389119738157,4.98935464791211,5.4727051058236,6.529508158185294,8.894831850498608,12.030577272693225,15.725806772338542,18.943276006980664,20.768583607554532,21.302673358563577,21.037466743602323,21.01345308191696,21.31296489555718,22.455649441022814,23.81438627526391,25.365817962881508,26.7942243968924,28.149912689079237,29.346807201362363,31.083719863441484,33.329727455118565,35.68891166906083,37.349299747680526,38.229099466890744,38.074071744637855,37.88386689570704,37.60710653952544,37.33317264690443,36.869880160555745,35.88791092003522,36.3559080694767,37.582143450960594,38.64269579236262,39.97090518068339,41.55438758138488,43.53114148474636,44.78431953388568,45.99022631587945,47.39182284173506,49.83445782419852,53.53790920006651,56.87747877652405,58.67502269836432,59.01947099170417,59.61228547767898,60.563982193064625,60.88914512449926,60.74777980696649,60.109614693655,59.18725225647068,57.80734633833754,56.58511513843273,55.831267144711006,54.49844368491501,53.08749551281325,51.66462640799386,51.28691707570677,51.37667653499316,53.22569483928384,56.040940438657536,59.67442443990242,63.1204071090416,65.51838550917391,66.97454229061606,68.29745700511988,68.98472377908412,68.72334964082846,68.49299395045256,68.21673784064531,68.50964559855964,68.91287733519857,69.21172757672169,69.86368700546885,70.76711856816691,71.21042889412735,70.9441182845522,71.29948833130324,72.07211342077879,72.2595109461364,71.3865391138086,70.90649451958103,70.70439206925614,70.0687731073298,70.22919519525864,69.96279148620577,70.26862291963059,69.56481200198685,69.59574087688253,70.57441248254116,69.97280319372071,70.36323532610366,70.47085938010758,71.52655804017054,72.89727811957354,74.43125110030854,76.80760431786543,73.65627149592493,75.99223392082959,78.15416975359254,76.16262948340493,74.96545936981649,75.42149970644124,78.07071346519345,79.84743515052227,80.44346143524021,80.32792510514008,79.7056611944765,77.87197952185441,78.0238302477244,81.05344928636504,82.32104627402818,80.89456961896111,80.07994601791269,80.16639551659716,80.9492937224072,80.6384914606449,82.025582711014,83.74094753430636,83.9458374546244,85.10088496331115,84.78259284327325,83.20803670101677,81.46919871928263,80.8994577464968,80.53769477511725,79.63680097466808,78.27976162272346,77.00537538022161,77.28795087706095,77.54330556693479,76.534753912316,78.71480862860324,80.95480516414827,79.85315259878917,79.34111745601311,78.35892798234032,77.12502150084596,75.34526652338651,73.39073433070455,72.858480779293,73.59594542278847,76.11397431855933,79.74883331541803,82.73226270439099,84.73617589863066,85.3728645197155,84.58712832141927,83.24758588840771,81.13534795051943,79.31352965096207,77.05444048838052,74.4629918137477,71.49001893361049,68.58841750731247,66.06100883127515,64.33118546092332,63.22696584029155,62.871892246722076,63.21913184750953,64.31466107722969,65.75696741350541,67.26919606833977,69.68584357989349,72.09166352803504,74.84772511315548,77.58339887072049,80.34419536333797,82.83648079607764,85.27282055048511,87.09115880511966,88.30100154975781,89.50070324629354,91.40030875058862,94.07654259952787,96.46595162358655,98.0601591981632,99.05278366336165,99.74361495737145,100.20614209704756,99.81524679762234,98.84861817895708,98.05994220917957,98.38826444592068,98.9627783939421,98.768066212947,97.36806026775116,94.90476302498377,92.13234524507857,89.07927589957782,85.96591184168518,83.01681853221059,80.17475434408787,76.91771119497595,73.45400647295156,69.54371570261218,66.32808089184002,63.29389625898316,60.139309469118054,57.63817011518064,54.99178126737739,52.5238669402762,50.43147398195534,48.622945064440515,47.494128492338085,46.61638418401113,47.73611618671095,53.68135095044238,69.28032085157317,91.96968127229438,109.73439815135778,105.97208377569297,78.97394904887524,67.17562385271232,60.4661428693393,56.14442427719531,51.90032933759191,48.02071952967654,50.50547590558348,63.70841735533186,91.18231669659657,115.89936971185108,121.08105695362369,113.72661851743412,102.44508670195033,95.54733236075582,94.13994202657007,93.41324383817255,89.19142217391386,88.28504913307795,96.04413201057062,105.8721866129514,109.54293130654996,107.97450084961713,103.56679996081957,94.60521007877232,85.31226437227929,77.72053367128852,70.80212954319585,63.688498222773525,56.66882213746843,54.064201322091165,56.48091196118402,63.62007168510999,71.1008993419114,76.14854427489004,76.87358629403856,74.51748193919502,70.80942374555028,69.20414683722996,69.04422365766125,70.7722178188009,75.64801893904158,80.01647176664054,82.05871939457091,80.34574925583844,76.55881070172384,72.7731738814374,68.81650963538988,66.02766724281132,63.48012609436917,62.03775057882871,62.008776841406565,63.04452368332032,63.58425555838518,62.93454206067332,60.11787841357796,54.82364590175579,51.93843766346401,50.319934094886165,50.38621122014758,49.99539472901186,50.53863134831326,52.549422329488515,54.35297823720775,56.649509971186596,58.739408597834846,59.75033506517058,59.38138768716264,58.422574153529425,58.01499828715686,56.7358379135463,54.375007168670386,51.28821278304764,48.02110454042225,46.03876937389715,43.49463301929258,41.69810718606248,40.492250234066056,39.689210606136946,40.16152105462737,41.418461799822445,43.397134225770465,45.49817952733503,47.65737469547717,49.770111512877996,51.408272390822354,51.34020507310442,49.75738989553633,48.02071952967654,46.14425085193608,44.14488770813657,42.02020218284642,39.748873013254055,38.67703825732454,38.38872111232638,38.40938799659957,38.775513765982986,39.43870601142116,40.25508695813527,40.3043562338477,39.88594779198503,38.22146363658326,35.598245776591014,32.406623941753,30.42729314037527,28.78664572357705,27.862447993540908,26.812044901162224,26.277876187168587,27.183696919373403,28.18531568360209,29.11732387677791,30.256431218079264,31.39821009234745,32.41977416091333,32.4540810232332,31.4981895689478,29.140591795126117,26.01800269966384,23.00744892809336,19.24780041921994,15.518189111464071,12.540708533250841,10.058953765509056,8.114685956714697,6.703407176483792,5.612222976477452,5.042424931237787,4.847824378577182,4.754291223092588,5.246020549049836,6.477924200136979,8.44753980295006,10.32480186265713,12.27423311244728,14.36193806471103,16.646126952638802,19.616867999081506,23.02799465329843,25.660235725153985,26.424266969734983,26.045082497750403,24.364313812451094,22.14400738218738,20.16016035747557,18.123756588899063,16.782619723397755,15.960293433872117,15.217176513803643,14.456734585429603,13.93087203819291,13.639825718982904,13.448583696015143,13.126896067542981,13.195685830976826,13.37131094572084,13.160483430906973,12.554320459219875,12.061289163307443,10.946226855185655,10.146847720387058,10.146847720387058,9.807607422731376,9.323556699520049,8.542830281918796,8.31975536130174,8.249778245551175,8.601370998876607,9.385503122234345,9.519347945889931,8.32288243040273,6.595147191690826,6.223682615434272,7.948836113546983,10.367715693409894,12.011468828093662,11.661115666373732,9.521511182254397,6.27370019813164,3.829982835773124,4.0349714528386915,7.390450348496814,10.671495282602722,11.238516413326487,10.271832306822834,8.64981442477053,6.968275677892394,5.446349952614387,3.3446721452288584,2.4895282555920626,2.873856366525512,4.2069990674007025,6.568738953587286,8.960410650499467,11.333457094540568,13.205499611079478,13.471888561313595,12.68627462729924,9.207822469417255,5.38495789288906,2.9531573372643813,2.668163221194838,4.339050086147899,6.289797702199526,8.180192909706912,10.022098291232618,12.528850106539371,15.127195597542876,17.856216373679036,20.499468083529525,22.665736862325826,23.85608143574094,23.60326212331532,22.697530941313502,22.004777176681884,21.82127934090402,21.315539036392764,20.978318002688255,20.507307423926672,20.806801218603127,21.801393588495944,22.728371862415916,24.051952861547463,25.92624506472906,28.033871034838178,29.974361795927784,31.846306309127677,33.8660123949336,35.28281970755538,36.18086590573908,36.43680620015803,35.72735088041675,34.66250925721154,33.602431585891914,32.29937369503714,31.460024956888542,31.348527644597088,32.242473627320855,34.42155790170127,37.26462600173538,40.48980296771262,43.84558239564893,47.38899603082591,50.259605604616475,52.665454879435856,53.56911818094781,53.72483825612231,53.509792109092075,52.909128824052566,52.82639687551078,53.253605110486795,53.567145330061706,53.400030947428625,52.01649402910803,51.19389507702521,51.25710899180776,51.408272390822354,51.76879749376986,51.95298369992847,52.93645003205383,54.61207481302828,56.486576347104425,58.17259795727707,59.66110889408216,61.257268162886525,62.28459639406983,63.25258829164165,64.02330040062098,63.524561043416846,63.39012604594402,63.072358569293755,63.66597065683506,63.24740211299988,63.10099592830809,62.46396750297042,62.40045716306115,63.035989546276944,64.09058227029395,64.55126598641324,65.30375407289311,66.1516696162569,66.66999089244133,66.8157720339399,67.19769420153304,68.27812402053812,68.89346212811729,68.7878524937346,69.33303483242905,70.3891047499851,71.15433595335598,71.25310587057497,71.53005759392931,72.13164473965183,72.16966071138131,72.20402491575716,72.23415157239401,72.4800021063663,73.59145010366962,74.17895334414307,73.55241088536874,74.43850209798882,76.86212789968145,78.45071000588608,78.42338626906927,79.58210415958902,80.66332155733592,81.72641828001613,83.0964018420036,77.59256748385597,81.81583910982205,87.6466532614504,85.05273858180715,80.60093253266102,76.86601255698625,75.87448108129534,75.84661123862162,75.90636931618958,77.88893719294167,79.42948401320214,79.58561202542464,79.39373148173286,79.5901826745743,81.53782167557476,82.61992786342796,81.02166476812931,79.49634349604014,78.62289363878367,78.23172970607045,78.66654344894577,79.47746386184122,80.12885156890142,80.11781583965097,81.40412208459682,82.69076426188107,83.29817198113585,83.12995702937265,83.93337247464771,85.16762171264686,86.00272573360921,86.95075588964404,88.46313844795638,88.74557669552092,88.61959163962727,88.75766370709012,88.18394252517115,87.02446606247206,86.20526964807857,84.3190560632012,81.54495138190165,78.93307827264297,76.89084181838703,75.89243431868536,74.87961031226259,75.19602121764983,75.39969442277679,75.11922510749766,74.1676353206507,72.80787790053681,71.91487635294752,71.71396984712928,70.9648857722094,70.34619417637212,69.15140055452535,68.35555355988168,67.61631194678574,66.69698840109997,65.74132201777046,65.00428863992478,64.54606397056327,64.5002931709706,65.00278122506951,66.44974755395249,68.60712265765541,70.65565964541769,73.3963879439827,76.06444700938991,78.92286017568637,82.21967702684293,85.34260659308012,88.80397257472721,92.69721222440826,95.84653315545577,99.11480334793703,101.93952094849008,104.62598786227585,107.1114830445098,108.47224878636098,109.27909903954627,109.3706151415858,109.24780140852859,108.64432474897102,108.08771995510448,107.2234312845632,106.18585359843253,104.91032885482637,103.87756183549561,102.88105434552081,103.0430671458444,102.94650019045113,102.85132874122546,103.03434799745979,102.78084248436089,102.03565274040108,100.52227828287334,98.83484463340655,97.11189703964034,95.5849425227449,94.4310780013236,93.80003924286197,93.59615223632147,93.4905868363646,93.31007729563294,92.69552846561332,91.52177383223537,90.22041083623016,88.44278470866799,86.62027691950229,84.34554119698312,82.12728601916912,79.26299637182895,76.36644771811348,73.31113051040823,70.36740597927626,67.02526924119212,64.3658010078399,62.874828776386266,62.823002612292115,62.99023089030499,63.65090097463519,64.31367047210082,64.9314338047563,65.54944773796731,65.86516844749679,70.25317653780661,77.43179185723191,84.2306033077942,87.05104417959598,86.25146184322927,83.82415562496102,78.18818681878076,74.53039660824079,71.21500249170613,63.50380060942507,57.06427147095038,59.56217687250747,71.70130673303049,87.18442573663995,101.57519567613572,110.4196375213849,112.01657957533502,109.47117540816234,104.11096210144976,95.84727372254181,86.47081283598085,74.41299118280283,62.66145486052148,57.89379420948981,60.35982382471395,64.24565184093416,68.28700843701367,71.27424200266104,71.66993141361586,68.02204381803354,61.80225896736571,55.16146866716366,49.61719107242324,47.24173426959821,48.39976641965785,55.3404695062938,63.48996802720134,67.59963049183177,70.48561306859709,73.40294956491493,73.87917954517178,74.30510008324224,74.44542531011423,73.37758836893678,70.3148805035415,68.84236699529495,68.51943320254145,68.34049940127737,67.0403029105136,65.19731624114347,63.493034929020155,62.4179496226656,60.70861892081578,57.7712078664908,55.66980918314052,55.66980918314052,57.78207913942506,59.564462557654636,58.59273237695907,57.600209623547755,57.20917011037684,57.27175532336849,57.81146364831068,58.347385492991414,58.24981943249055,57.32672114229037,56.37235906258669,55.36069809636306,55.87961958152482,56.40315392227114,56.561918063964924,55.515123832350675,53.56262321795639,52.403784519038226,51.763343146485475,50.209918892381815,49.5049054992646,49.104280517244135,50.25781052714112,51.66891450027887,51.3402077385424,50.25194976019559,49.52584192088951,48.74574113051985,48.81412941530014,48.314570023098874,48.604414365304834,48.163155485136976,47.69786271863059,47.69076730419543,48.08395519218575,49.42209588238855,50.33424792727111,51.63255297933826,51.85511160004504,51.81826844614655,51.781696944879485,51.66075013594036,50.208117271932814,47.761782783998065,44.77411574257058,40.26854832700434,36.06129998678921,31.60749081374202,28.70067931204365,27.9037538396701,28.571784478464497,30.501182807005968,32.843850719407875,35.02789229652393,36.91288723183234,36.869864860921936,36.12856929537784,35.72588343606453,35.955360160870754,36.31153421224235,35.550077744464396,33.29764275951261,30.022664627737498,25.998325404800884,23.19860226039491,22.41748238590032,23.287427872350268,23.502952058762443,22.427509416215123,19.973833059632444,17.237863893638153,15.03621927530837,13.828630859726287,13.120383986146527,12.95578846848108,12.695375381932363,12.495441979485678,12.87213335735752,14.578177393433178,16.59349241228932,18.623614684869978,20.161153468914193,21.13734053129466,22.665563838481155,24.713161764778878,27.176397422166687,28.718028377358937,30.064249621073625,30.32516002928119,29.994402752798834,29.017263347874497,27.871933434834432,26.828864493699196,25.322580366284686,23.819492457981994,22.218919545065685,20.947440800993846,19.559606278151655,18.29619133175422,16.52816677703146,15.165479181005148,13.31869296867503,11.888649132753015,10.487336085661804,9.948667037764672,8.99056416490678,8.211613958347913,7.686758503400494,7.6332983271893005,7.446670156794734,7.523834814776343,7.890482117592886,8.615689333137052,8.907678505753125,8.813839552884575,7.696037966705993,6.807113938152948,6.101978106251501,5.910466728175663,6.259052739491906,6.485825059892179,6.730457744875374,6.8195184969629095,7.255342780567477,7.60232339126559,8.096988489138141,8.09653073929232,8.854942813078182,10.251166965546517,12.788398027614443,14.743534595581282,15.021075540921652,14.630688123819755,15.605992725304935,18.362194495062624,20.864232216455136,21.02205610197746,18.50506451010153,15.773578484454683,15.00273549510042,14.972895334307518,15.425520449553035,15.959142743668567,15.84834009168911,15.580880583151286,16.3452999453004,16.941832701020864,17.093816059434417,15.60732958606967,11.523699778911118,5.655744866468432,0.8204625976447865,-1.530923851056875,-1.9951260401889168,-0.7802660828877316,0.22168989208566928,0.6727623498277242,0.22740792656930642,-0.34796862033810894,-0.3522465335793367,0.594309089538571,3.394917752490528,6.5819817600532655,9.34471115037613,10.939073263301717,12.617631570827683,13.562696976251523,13.284867742865034,11.033113859326555,8.192553317540748,5.574928427542448,4.0939617714207515,3.0383006463608115,3.131192490776817,4.700383776045612,7.586417735920725,11.26221599564488,15.879165077129462,20.73440465479338,24.64070089986418,27.048568038793434,28.37276998002954,29.096102822945802,30.01415651684761,30.963800225175433,31.146568336642893,30.72556354862987,29.67751002277558,29.538779502206634,30.678859423512893,32.54607659545173,34.19451154265361,35.17228206880664,35.6334427081235,35.466772392126494,35.396998292954535,34.96738239055011,35.630624934941224,37.679660032858756,39.67544621315323,41.405772710163305,42.57851842741514,43.0837438979842,44.42700399877619,45.363128240141634,45.289368361598136,45.36123996492799,45.87024692318032,46.0891558204004,46.446552763080774,47.313778712719035,48.67056323808451,50.54599381985847,52.49960566434004,54.308751765513506,54.85974024593362,54.78722122149843,54.75349477497471,54.70944472814445,54.94061945975256,54.9648323345345,54.746667189465335,54.9546394547618,55.199305571145146,55.33356736479311,55.66980918314052,55.99021822418759,57.043641426057135,58.33283068908281,59.0552758936332,60.22816583458516,61.16133676140043,62.36719023374033,63.754787449001675,65.05612972264743,66.39354695678989,66.87916719031375,66.48205105320893,66.30384133455291,66.0275071367617,66.76180811889857,67.90863176246236,69.30453662092916,70.0455261099762,69.57766170039505,69.03735803592431,68.04643575755361,67.45281503273412,67.03442103089571,66.97176030385936,66.45052606848215,66.00256241345724,65.45334629136191,67.02385393650404,67.31002015154336,67.23220638994704,67.4235255425352,68.26181107108954,69.34990306620517,69.0282765153722,68.11326318219312,66.9374296411984,66.3772163023689,66.87800445384126,66.45052606848215,66.08468779725587,68.42095163652274,69.81762538519959,70.05971601245017,69.59293271419881,68.07965706734441,67.15392487859094,68.67620418855181,71.56505117707799,68.2444539362282,71.32827781843389,79.12430567614417,77.24019814469571,76.35125632777758,74.62950392225275,73.06768711174513,73.77183845930502,76.01928121569009,76.34646272036973,77.25078341042409,77.08115386261693,75.39778717913708,75.28489126275919,74.13200667193647,72.23415157239401,72.30638038997584,77.19052561113854,79.46367183204676,76.90245731701727,75.68515446926916,76.09224793012268,76.8389056075203,75.50706580067329,71.75414529387416,71.12164085648205,71.66415923363871,70.85768613338631,73.7625066614183,77.52956087661435,80.43330203689715,81.49314893720765,81.74057492524332,83.53912091581675,85.81506738536595,87.62747833060995,89.11689831002606,89.65757655866895,90.0,90.84789028467962,91.98347499262067,93.41849264403297,94.25062139057913,94.7201282154596,95.01546281863457,95.25380046051461,95.28767851335085,94.7636831432686,94.82365417934301,94.95480096978049,94.7271794495149,94.53612271135168,93.56999232847538,92.07000888538374,88.85804339664374,85.6083090764731,81.63410138381629,78.17268487952296,74.36093669127203,71.20980247853933,68.24191078548338,66.16938350247703,64.64311597047423,63.601499819921315,62.896661072303814,62.37021661786485,62.40749821482266,63.027808706605846,64.25228371465258,66.0560980950494,68.52025196341661,71.34458218145863,74.3933548003767,77.47115629163203,80.90973330846674,84.59623466975437,87.97859200417571,91.61034506016698,94.81229614259145,98.14698526954855,101.16798497001177,103.94813779057897,106.12898554323266,107.9009319206523,108.66226636144752,108.73333133093111,108.25190270979768,107.26000650836816,106.69926152880194,106.15250045827489,105.90138687914745,105.76962145837268,105.46122080225143,105.46122080225143,104.79283271332339,103.95767963591787,102.75152951727111,101.5840848006124,100.46799465871631,99.28562851838599,98.00810345801183,96.60255310817007,95.0265057223493,93.73381701167206,93.20430937655493,92.45566579565391,91.92041751274901,92.1589568293456,92.52953801591282,92.88542284669941,92.77021128747452,93.58356203847846,93.56917558116953,93.32604946840148,93.42002582269669,93.05440800763031,92.24135131688706,91.43483190484294,89.673820067445,88.08014955879617,86.02601620284582,83.51464497021252,80.56953129612752,78.31060652554838,77.25060245159472,77.63980013295696,78.23522559148064,78.99410356044706,79.16696668341355,78.77683502555924,77.87367727304569,76.57302636561799,74.59374682069239,72.40529332896618,69.87943851453967,67.66964893839983,65.88041087822998,65.04717126138807,65.7773408772218,67.38019244157677,68.45592588599412,71.99582042476436,78.28034217379673,86.15397630175067,92.14549029297177,93.11620563756354,90.79569185454734,86.85343239924777,85.81503246596348,84.13745602832883,82.0832679854742,82.91546149977839,85.67408046583476,90.82582764528841,99.47918076530752,106.38370037163776,109.36973455315754,108.39937800617867,103.53369218748254,96.86840776321814,89.59837471578686,80.90456802431102,74.86615562389996,73.15197966956374,74.07041732108307,75.16100516465525,72.27155957286827,66.18561395265638,59.408630314701284,51.05418608496456,42.77063482162681,36.452649226816355,32.329200291963254,30.662424722057228,30.65959956308258,31.77832264834129,33.90105804471476,37.02491477895021,40.56894926836757,44.926840795417924,50.748672803999085,55.810364219727276,59.07551813201755,65.38565521993303,69.78719775763355,76.6131745134201,81.90346936729769,84.75397932197735,87.27888807282017,88.97142110639875,89.80306898783546,90.09692761125406,89.02231294646944,87.15786606982917,84.27871128075122,80.86361943111811,76.9574532651796,72.39795090263871,68.87844463034283,65.61725620610214,63.11126079229541,59.753238235768734,57.452227596108955,55.407738611212764,53.89988634656581,52.720524916640045,50.65148824726837,49.069826309396625,48.296172469617105,48.731395686156986,48.44162968939783,46.60002501164943,45.87889818358332,47.013772181964974,49.61329155565097,52.67804222983927,55.8402663522039,58.12548187482547,58.56449946451508,59.93140891672412,61.44861251258366,61.54378591474542,60.34229884647203,58.99672543139518,57.15614863383756,55.15199765042282,54.73609023928413,55.1717505953602,53.905156701650455,52.9499799364701,53.52732380834597,53.71972324882002,53.857079227542194,54.023720146616334,53.594257708004605,52.7814967545917,51.96741141288084,50.93744206058621,49.01958132650273,46.56935275876593,44.51721508220696,41.935008601416676,40.485984559685186,40.20898861230499,40.02335181599802,40.0569944075935,40.58983314958616,41.10778659315007,41.70231076660671,41.369379837250584,41.08963608456796,41.26383138574146,41.7210165059547,41.94012411434605,42.620250169301286,42.99433861706332,42.4208389588332,41.44215172862199,39.58807795830603,37.19669760851651,34.143593131963335,31.901124300192585,29.945695480624277,28.576264641512847,27.792983459328543,26.65812010071836,26.703827807428368,26.655943408552453,26.027499009889308,25.394057298487038,24.265274160141484,22.017549065977587,19.093498569016024,16.241973034485877,14.289304246188134,12.907433276843864,12.054573323890258,11.73570582341836,10.446238689748425,9.610295585860602,8.287972784157619,7.1522144376212085,6.243583564529374,5.894969052481411,5.635230221901972,5.6998861933616,6.104088414338956,6.911216805361545,8.068662946023915,9.480401690287515,10.789436529378516,12.179925458638635,13.495712808309499,15.451987091129666,17.036012007948404,18.291019244584145,18.83211386993718,18.940075632175358,18.3631634871471,16.946120245935727,16.192715990876092,15.745655592184507,15.044108837822009,14.67132352313825,14.089088893597092,13.877561194364718,13.316078365651599,12.707124955455225,12.148385710854276,11.854375209782521,11.813828673015214,11.577840357835445,11.173829284142093,11.055039363926577,11.121441464351571,11.598369324226555,11.697753872399167,12.138100918805042,12.798782337370756,14.3354474232069,15.393812521885495,15.813455898917482,15.733615776528893,15.090314902705742,14.205305974905565,13.47780126717247,13.011692701454077,12.6776250569308,12.56598377330221,12.18242903056489,11.466281192444985,10.842681833869229,10.466747882106848,10.335174668403425,10.689140968692698,10.889781305355191,11.065325349938934,11.242899039752752,11.467899930809244,11.467899930809244,11.153040952253338,11.109021217272819,10.864078079437448,11.175198249514821,11.422334468772085,12.038054603198365,12.503456909939816,12.783432905162437,13.047038963136973,13.387147293696321,13.41929033523753,14.064123316610074,14.924003120443292,15.8519586842164,15.681387208071554,14.423898666612853,13.360241720543703,13.468438338552703,13.951794498962586,13.392514759601795,12.829939062566424,12.184968447741852,12.310125808149287,13.546508629413935,15.120946532677513,15.475275064646087,13.521781705402445,11.35371057087741,11.156220575656548,12.661382365724023,14.854325910236586,16.74031741321227,16.25587175930678,14.227463371855384,12.240156319267836,11.379200404382756,11.14638891234502,10.400567121907336,9.066519160989243,7.452118847312898,6.157467333628655,5.8620279171632035,6.648613916335471,7.456442615414092,8.422724178500053,8.292406218592788,7.096202910841739,6.668189699836259,7.523834814776343,8.923973858681975,9.727570518075233,9.740307949909608,9.297329335059837,9.277176199352596,9.948667037764672,11.175198249514821,13.952472388854808,16.311157582003936,17.23364271290525,16.837490244421243,15.393812521885495,14.954988520898997,16.061765661412238,17.619654771258116,17.775578034722194,16.520865880440404,13.809397878546257,10.598110568399063,7.865319085431681,7.124981882713856,8.244677388563776,10.99414173438328,14.731900154960428,18.871727933787938,22.61101342317728,24.84621196826505,26.36537514329575,28.164515712966615,29.952007949656043,30.622465473758492,30.505140282029387,29.10987143497453,28.395851447551347,28.629312758284293,29.586021859905067,30.614624967271457,30.982800422793282,30.64367652759537,30.05382210548736,29.891919863104267,30.87106342169935,32.21897009918518,33.515729722628734,35.23271436592246,37.123664356682575,38.92433515435406,40.61292005545135,42.11488704681778,43.32430335671716,44.24219403909265,44.25012924301357,44.25591105985781,44.48115020380918,44.70390103722431,45.148022614978004,45.73643789219565,45.73449134564602,46.311917111328654,47.10502132276917,48.11163594144197,49.28735809319378,51.02038671299519,52.302149364699424,53.41137891421333,54.54449935592582,55.624108130966924,56.65933771489116,57.56176095942066,58.08670426419058,57.6616983468141,57.23881527726537,57.11597798134773,56.63583919926137,56.7223489703172,56.95401764522732,57.12052979065266,57.830210329545025,59.00086025986986,59.44087424103357,60.95538771426409,62.14558902056918,62.84100467606405,64.16715886291371,65.37645008933322,65.51330804858954,65.41943100671276,65.38427592830398,65.29003310504973,65.677027829348,65.5907071424082,64.97682117101789,64.41950470228547,64.00127940714272,63.672678680871265,63.48300722880015,63.8727129096311,64.52241799461142,65.04423888897878,65.76195962215007,66.50147080958368,67.83364091930751,68.47895049775413,68.02552743578634,68.17698110826379,68.8457192432315,69.64853606790432,70.34621426510827,70.57288022433436,70.79230199455793,71.30618294089719,72.34986788626435,73.15197966956374,75.20757870055749,76.17135527106787,77.71404607449338,76.87411185107862,76.81705779615275,77.04354726569375,77.80628864260038,77.61010764851247,76.94830812990115,78.46788170227569,76.3730157556242,74.2288902164233,86.69105685423655,86.61224124033288,86.47670766876709,85.29636531352091,82.71245441619126,81.98618652833353,83.51691390755164,84.20722942833113,83.53016487800298,84.43065536361024,84.52583370450986,83.276169097365,83.92750054456369,82.55812934511482,80.47770961818642,79.3128128022659,79.10053734644585,78.42338626906927,72.39099760295754,73.14525487295019,80.53765933196797,87.82716030535653,85.05095232444232,79.61108096394537,76.36857402051254,74.57786186613465,73.57068719338568,72.9664305565014,73.15284026932709,73.15942160723029,73.58382165323941,73.77585212551443,74.20340298580317,74.3416766740028,74.69179556265465,74.77912181008043,75.11139577594845,74.94880395823863,74.92132031045439,75.12703379499322,75.26108132294311,76.05248443908731,77.13799842680098,78.116229597373,79.12173446450772,80.31354839625325,81.96776835822074,83.87027821505264,85.32070363784,86.92799976704754,88.55236019879327,89.89565712206846,91.04929694157332,92.11717694545806,92.45252865671392,92.4709114311477,92.58787761623704,91.94886187518225,91.41038280558361,90.65110260050307,89.56840168711324,88.3879543381207,87.11086827252765,86.39053642904318,85.32450895930259,84.44850459641447,83.37729589272494,82.59629503328753,82.09880140599815,81.39409185947456,81.02166476812931,80.5376489943332,80.44783385730716,80.57351902584304,80.80642093953392,81.50140444669977,82.71353921113045,84.5285519234939,86.38269148102223,88.24099161686317,90.32993599866585,92.09258749073935,93.54867653102274,95.01308596712599,96.5262181295529,97.92272485427007,99.46233697602504,100.5496028108652,101.80581871609093,
