# Supplementary material for: Automatic and Real-Time Computation of the 30-Seconds Chair-Stand Test without Professional Supervision for Community-Dwelling Older Adults
Source: Sensors (Basel). 2020 Oct 14;20(20):5813. doi: 10.3390/s20205813 (PMC7650655; doi:10.3390/s20205813)
Supplement: Supplementary file 1 [file sensors-20-05813-s001.zip › supplementary-material/critical-scenario/gravity_10]

9.141020598834194,9.967361305156437,10.771637756809321,11.479694675732729,12.1464404413926,12.78840695897518,13.419262062575202,14.049348645962866,14.70834479494601,15.39329191066051,16.12884691303664,16.954443212394974,17.803982032019046,18.672266395351873,19.652979458993123,20.56553129544158,21.49300893481293,22.41646968038953,23.381003620577683,24.313988011935734,25.239733016211627,26.138133950739608,27.02968129384032,27.910383958727756,28.7784634180011,29.65435245346733,30.548671513986253,31.44285874652959,32.32588394416415,33.18775430139206,34.01124143770468,34.811342064038186,35.59232956222273,36.39814718975896,37.1260394888742,37.88641112248774,38.64520408178627,39.41597847920525,40.202905156373475,41.023560751898884,41.87813661877632,42.7724327364137,43.67009006413003,44.560980903143786,45.44131336027333,46.2933750250468,47.11392756837576,47.91254264784708,48.69850902514647,49.462491232375804,50.24953969829656,51.02523751511077,51.87242748034803,52.66590706467759,53.49747672147181,54.342462056204425,55.202021824734445,56.02763469710308,56.86257905799627,57.68784454282303,58.490638486441696,59.26852151952816,60.02238911786327,60.76577363826388,61.478339499777384,62.176828214544436,62.86610408654797,63.55553002022,64.23926707470233,64.91455582587508,65.59457215465798,66.28314885855177,66.89950350996872,67.55692065068241,68.20711706882965,68.86874297595806,69.53248381140196,70.20513437292603,70.87553464957082,71.56117220800544,72.23916626517726,72.92718735351826,73.60878610343204,74.29935408842303,74.99139842181368,75.69100530404161,76.38871954732384,77.06354003079791,77.73617527554083,78.41124453221471,79.0873933056749,79.67294105004935,80.29722526319445,80.94304383268393,81.58967267655972,82.21042129791718,82.83986568817409,83.48819633286715,84.15886234599105,84.83987751982484,85.5233784442381,86.20607459674113,86.88070490000814,87.54886152498224,88.20354353696018,88.91871805558414,89.50232561283762,90.13665225730267,90.73632787439732,91.33696992273163,91.87602606825553,92.42328516648318,92.95542235403728,93.50984858498244,94.05628494044663,94.58782609978886,95.08463094022903,95.53463701638256,95.93866847461625,96.29889387221722,96.60210019400968,96.83227090266487,97.00334531049126,97.09010915268314,97.11067524600767,97.061121282168,96.96453043398004,96.82470323187682,96.65183614017619,96.46226725515349,96.26070907858895,96.05778908647275,95.87582933603026,95.70479240868106,95.54493608427772,95.39489475323533,95.26983624031406,95.15248759253791,95.0425647635976,94.93278925582702,94.83028603270695,94.72282372423392,94.60482546275779,94.46509249560776,94.32356456724784,94.1479366695024,93.9422887984148,93.69738714110817,93.43001137205584,93.12484703143127,92.78686531304633,92.40831862272088,92.00425477426529,91.56882711218897,91.10429700948053,90.58883789033703,90.04482592962641,89.46119799274109,88.84286912308666,88.20199319093732,87.53141656672207,86.82461333719029,86.05169448099818,85.318632151682,84.54413071431935,83.75881059370565,82.98644616083769,82.22492477670883,81.4765828625018,80.74159045599056,80.0174948000519,79.30644813095445,78.60719184567422,77.91504856781299,77.22622271163056,76.53837640504457,75.83387103832777,75.12163466130188,74.4130661401538,73.6759764702914,72.93661235168517,72.15647471146475,71.46377450272786,70.73265089892249,70.00953621310569,69.28193487004175,68.57610929808925,67.89222616304428,67.2323250499995,66.57866257563738,65.93849346556304,65.30120946044661,64.67352686143676,64.06655130265523,63.46257622170966,62.84603311142277,62.23946028784799,61.621270968945886,61.009639837802744,60.41292202215233,59.79958241555544,59.25063141601186,58.679471262811376,58.108782265484045,57.54323792174664,56.966516656983245,56.3760726576689,55.782528521616086,55.1769452529574,54.56066562139795,53.94264852107349,53.32806435940335,52.725528498332835,52.123643753842444,51.53308400351218,50.88268307709933,50.348914692503044,49.76366889370571,49.18363202431556,48.56636697828719,48.00592281640653,47.422763312572116,46.84323745298317,46.23095434113326,45.62410532631834,45.015230686801296,44.40937618212851,43.82100730825198,43.23712110489314,42.658383772602484,42.06814264200389,41.48277403188188,40.89064243524713,40.322669785940306,39.70583989360077,39.20920633195565,38.67661365476686,38.15702538710897,37.612942351387275,37.13661287971122,36.622252674828886,36.116946770763604,35.601327732611935,35.080583262909606,34.55247736167896,34.01534541555632,33.4625958913945,32.90064573379834,32.332821173666666,31.78295967508154,31.24550301466751,30.724503625746763,30.214913590619478,29.68665562655349,29.24379298411915,28.76540422350856,28.282502119701523,27.79240350198701,27.343456721852924,26.870166069684636,26.399730530746556,25.949102632557434,25.49829580615454,25.060665322718393,24.628175199589684,24.200609913107414,23.77267146464723,23.340980240773863,22.90600580366258,22.47250522913704,22.03203537214497,21.594820826546385,21.12289407250789,20.731743155035716,20.3037049569083,19.876408993903805,19.451308638312497,19.063498059563358,18.67179744121891,18.293343643379462,17.915449852398535,17.544572411631012,17.173550210597067,16.80966855079947,16.461389808600874,16.13376792859163,15.813419541765622,15.50649987657697,15.212738992916986,14.935766765678968,14.683469339597082,14.447370811007984,14.270839745591989,14.109682188173238,13.977462272056874,13.874990281598919,13.803525108353071,13.752449986055632,13.718994247443607,13.698260387614512,13.688462708479742,13.686164886667227,13.688656139344397,13.692123333634298,13.700748160510775,13.716880737831886,13.741595863354101,13.774226889876335,13.805915636886308,13.831908763818355,13.846671067208218,13.848689670537455,13.840137731491161,13.822585170693953,13.795109961445492,13.765902255743496,13.73652048685225,13.707646276954378,13.678571519690832,13.649278346807387,13.619065015278506,13.588874614190432,13.564314640762559,13.539090284705777,13.510560896485021,13.476973683584404,13.434929751221231,13.386757834048305,13.334691426700196,13.277202733233265,13.224696796244539,13.170168904846586,13.118830817534121,13.076148260114769,13.04040678776117,13.009668071543317,12.98394558738555,12.962648142428495,12.947246592134308,12.940739647495283,12.943863412564761,12.95261716050367,12.969950928236695,12.998461495740825,13.04244225925656,13.1049526524266,13.191198274617065,13.304958800067645,13.456318571874517,13.611848796745917,13.790348544001825,13.969077435885174,14.130742255159774,14.283787985260224,14.44047076739445,14.610483096077692,14.79525246555521,15.00392236480916,15.232696031408238,15.484646194459842,15.760638906739548,16.057391417701908,16.362117486757626,16.689923390791076,17.041316078961742,17.41512651262178,17.79252832149286,18.200507114445507,18.57728099843611,18.99477674473207,19.421490412593936,19.873773714448987,20.34934018909637,20.843145716038695,21.360291234973015,21.89404601640964,22.45337135674158,23.03474687599056,23.640949959529703,24.2688347332605,24.93467769742784,25.620774733848737,26.381903087722826,27.039292084297216,27.776424179271064,28.521212004638887,29.307405306734324,30.04409357632836,30.819826011800224,31.62201145427435,32.42777486152462,33.25461467186843,34.09449860824418,34.972530726184544,35.8432316488706,36.748988361528326,37.66133376700911,38.5839007540454,39.510757666775206,40.45402169863261,41.38970543187376,42.40792047437532,43.26414158730335,44.194007650373635,45.10439318854753,46.036541080196514,46.89634866466405,47.788256565905975,48.65694976414584,49.51745453336033,50.378382172727264,51.22508709443722,52.05886772578827,52.895088631511456,53.715934615334774,54.5414907455818,55.3575510183115,56.17490445112401,56.972580407090845,57.782312106856345,58.62405468402191,59.35923807133012,60.13971413546693,60.91639855532096,61.705679436083926,62.44928933517708,63.21427072518885,63.96957185783743,64.71330674831503,65.45084701517409,66.1854246469135,66.92511824727949,67.64256986257826,68.36708871365478,69.0926831591545,69.83128805762604,70.54349879497312,71.25466770554256,71.95201196037488,72.6985831692172,73.32190605167742,73.98311603543348,74.63168605009233,75.29335326046295,75.90863777520042,76.54837645207932,77.1780416125703,77.81602695368825,78.45788641030599,79.10755715744642,79.75620195959685,80.4022051930653,81.02743408108014,81.64960127875538,82.2449731553999,82.8248645168655,83.38951195374632,83.92837056328904,84.50468275084808,84.99681255853635,85.51697893295784,86.03089661652021,86.54494332756397,87.02044135674221,87.48773178599748,87.92802719113814,88.3460515665774,88.74564729341371,89.12162058550763,89.4741773690695,89.8100543255811,90.12414150113585,90.40728726756095,90.66591471844046,90.89197534553891,91.08888624551862,91.25148941462527,91.39636623307153,91.49099020852356,91.56833317276097,91.6203644090482,91.64607203149335,91.64949133549943,91.63576771354171,91.60203889154155,91.54695540312174,91.47034968434137,91.37333683067168,91.258253116892,91.12559071599318,90.97673758991357,90.81051292659409,90.6220111042806,90.4018538587464,90.15434926537091,89.87993957187017,89.5533385246215,89.21714516286693,88.81395521711596,88.36355932796101,87.85789602664263,87.32183890703526,86.73451560990834,86.0988149552791,85.3953523828611,84.6233943626428,83.7912421671829,82.89423367494769,81.9445308700375,80.94113428023368,79.88937028651692,78.83976835792808,77.80697482079371,76.82398870665116,75.90804339635754,75.00877086336654,74.22689795476911,73.41485018542842,72.59577312827592,71.75999805528977,70.89669788523005,70.05001491586182,69.2489468491657,68.51208184020938,67.81219176760686,67.15023008865849,66.49736986133928,65.84193906127487,65.14264480430438,64.41637694468805,63.68922821826177,62.98725683313493,62.296460876017925,61.614301242981085,60.887919701764396,60.21610194084574,59.47097725510167,58.72629128737256,57.974032283781696,57.25912700827333,56.550292247888194,55.871094401460496,55.200235501476755,54.53561474675185,53.85398783750319,53.173279263607185,52.48760173894361,51.805974859770494,51.11153603128042,50.369458517958535,49.71832271202941,48.99570568033499,48.25392703012219,47.491902041158106,46.78119208238945,46.03325261985469,45.271086949450215,44.532403940457236,43.78992228665176,43.02770519215433,42.25605081042354,41.49779719368552,40.73045136203179,39.983198323698,39.234318355979696,38.51438318388816,37.79106991126383,37.086498236239315,36.3356489053877,35.69340577528628,35.02140421066188,34.36495968709715,33.69250583433279,33.08298426154977,32.46193948730951,31.843117382176573,31.221193341761605,30.61438467362984,30.017707928125024,29.439824040721913,28.874447819719354,28.33541710805772,27.810515560712084,27.296694042602628,26.799652761905886,26.308937034627288,25.820538864847077,25.319251399976068,24.878232586255045,24.41933250953961,23.9661877855554,23.524806942652518,23.116884899240713,22.70904596836605,22.299445308123016,21.89448852004559,21.485732249220305,21.074433922761223,20.665399492785344,20.267242608028813,19.865515434607335,19.464449049219485,19.05940228695041,18.651602367772842,18.234845299018883,17.817884263047347,17.37220503936463,16.989590899888558,16.57940816243361,16.17691048536434,15.774574741366909,15.40426705006171,15.03407558318892,14.679153502735675,14.346670129706977,14.032768054269106,13.739958071438599,13.476331797734208,13.239973896323894,13.035366582823519,12.855044075689808,12.700586083346431,12.567350212713219,12.4601497088342,12.37707518299431,12.337589695090239,12.319037146815674,12.311231710862899,12.31210534297057,12.32034669994636,12.333846476907176,12.350215952481802,12.367135687217445,12.380157397109482,12.390708379115553,12.39809046385358,12.40327331057202,12.40455596001017,12.405455028657936,12.406642376111392,12.40973122038149,12.413540666910489,12.41924241336855,12.4276227615883,12.442603771134747,12.457275343194963,12.473385946405173,12.48606496244275,12.494196035922412,12.494427158953632,12.48694312021296,12.4715228126468,12.44889446575262,12.419433770134267,12.385458244155329,12.349039497797014,12.314679753024347,12.283507988101373,12.257569627865271,12.236817221818415,12.223017170252762,12.210571180326472,12.198686006821013,12.186369062759933,12.178111175636227,12.173364880976225,12.17411297615185,12.180127769235153,12.19179192189727,12.208812776922588,12.23001808558167,12.254177975729622,12.280782165235232,12.308352432545732,12.336160538211074,12.3635000312073,12.39349869991587,12.429001249454492,12.472417348101999,12.530950793766339,12.616741295905772,12.737702387468028,12.900005146666299,13.082439114028544,13.305428570421235,13.544540509304241,13.781607097054188,14.021339829933824,14.265277671532097,14.508734952138315,14.748499416272924,15.000799833680484,15.26488195209375,15.55370052978343,15.86672246046637,16.20411340808084,16.56879342384997,16.98389968285834,17.347710115539428,17.76081281095456,18.18376758011146,18.639112920933673,19.073183718463728,19.543598577818866,20.028585034157555,20.536126166516528,21.06375075140376,21.621361947682647,22.201390489492443,22.79768769844017,23.418657802964894,24.05894529360681,24.715786843421117,25.388928923899332,26.07625385544755,26.781373835899913,27.55516012204911,28.231244373176597,28.986270782773673,29.764794434926724,30.588061508048654,31.3740338972101,32.19673588827827,33.05929250761054,33.91007957909598,34.785492697758905,35.65728768543458,36.54420361228896,37.4295557552149,38.31470767463034,39.20586203587335,40.11911588007371,41.02482614216617,41.94539561654557,42.873560323448686,43.879356300080204,44.744419928871004,45.6774089215726,46.606673023863486,47.560059865249634,48.43753244464333,49.33362316903819,50.218429989055636,51.09564743849838,51.97114196657713,52.8513791245972,53.715121309572346,54.59441330885976,55.45468935442125,56.29843958821761,57.13439373297086,57.95797490008108,58.77214120255882,59.580758345601076,60.43420301351714,61.19813838537544,62.0040669322838,62.8265187479207,63.65469478145512,64.45803112036901,65.27346111600957,66.08686966783598,66.88799153671717,67.6752066943323,68.45761678668173,69.23568127137356,69.9970265217215,70.76039561566793,71.50940380159442,72.24362429377966,72.96288749799102,73.67623007090305,74.37921166505086,75.11870706641307,75.77147320150046,76.46155126739626,77.15111449497276,77.86027304596668,78.54523599627157,79.23153258789438,79.91142988751349,80.58578967680123,81.24215995646132,81.89800564335059,82.53510011284033,83.17995173238441,83.82904964805667,84.48188113463695,85.14396549434872,85.80484702287741,86.47289991984762,87.13963644709831,87.83339698721467,88.4487710322377,89.08924612926232,89.71474787805407,90.32508809545367,90.91626911325814,91.50905048853478,92.07583212703679,92.61105892952334,93.13202330132867,93.62902025334293,94.08109596430332,94.47474952596805,94.80622433419252,95.0734838178045,95.27243538960232,95.40252068179238,95.46606482209094,95.47124639246097,95.42421765981322,95.33987806312632,95.2291646823651,95.1020477956804,94.97156455624489,94.83319505942869,94.6946696946226,94.55566391280665,94.41841259906003,94.27270659678658,94.11298059645199,93.93230040003037,93.73517192183414,93.50100997314549,93.2301250456351,92.88424363594011,92.55083419959976,92.13007130054787,91.65996721664402,91.10768148348888,90.55255255808272,89.90948978803063,89.22738527632195,88.50160567504895,87.74449509567752,86.96942608933415,86.19639890152486,85.42697610987595,84.66597473009932,83.91088659058651,83.17478361823359,82.44006097041353,81.70625428555569,80.99179530597527,80.34721047710553,79.79282160914845,79.22173160510006,78.66256322414986,78.03406322597945,77.41922721043724,76.74839505345166,76.08882357161359,75.45521024259654,74.83826961200552,74.22706651869626,73.59083637488565,72.94155323176368,72.2405491466054,71.49000929607556,70.69856865164705,69.90612017387723,69.09139229242,68.29599990063096,67.44504973345752,66.74430688626535,65.99263280077342,65.26364856245605,64.5210277111324,63.83596218431215,63.142393896440446,62.44849586525098,61.769575813546375,61.092592731416616,60.41409087809631,59.735275550362985,59.069733976964976,58.40829309363416,57.74828257393356,57.09103290047291,56.42787220257278,55.75159435488202,55.061014148301055,54.31859041677138,53.649270939948046,52.936904059720035,52.222266945490325,51.49155333513468,50.78471162906136,50.06052840968223,49.32883115180094,48.60152322168081,47.860636231917304,47.12497792515463,46.37545741725474,45.62970378256994,44.875490777911715,44.12346482237514,43.36129393710525,42.602037341646415,41.8600054363045,41.128273612398395,40.35236375154663,39.68017789966297,38.96956480934187,38.275922618883456,37.57816684992936,36.90413377820125,36.22255697114358,35.55635054967041,34.89014401389613,34.239242330846565,33.59926396295385,32.97627207446942,32.36506471641366,31.77432441271905,31.196276437885295,30.626585024441283,30.063796852598244,29.514536572350483,28.979269804989737,28.421091569799348,27.9234311312334,27.401979102899585,26.881578286758927,26.363144831444416,25.84036964069112,25.33219371699038,24.840784293026193,24.364422917131915,23.89927841974849,23.442646293982957,22.99065794450458,22.539926682537107,22.090974253586232,21.64623079057665,21.156912445272926,20.744982518780915,20.281914640139654,19.814161304146133,19.32188148329989,18.875432384515765,18.41234783036395,17.960769157838502,17.524709069059153,17.0988282586138,16.686644210455796,16.288581320942374,15.914934561802005,15.557919114226708,15.229457820692286,14.928282118079476,14.672488467834052,14.453711619994152,14.279775697689086,14.138488244896683,14.026479095720111,13.934753466922928,13.86310299205622,13.807351218709865,13.773732389667433,13.750332246403932,13.73643267284798,13.726115277908114,13.719215829357767,13.714933986956428,13.713946095231147,13.714230537991243,13.716816276399241,13.719893464542535,13.723006023923881,13.726283669979484,13.730279083652182,13.73488826350469,13.741401714106813,13.745007520646254,13.746737881685513,13.743712149839272,13.733867508131286,13.716963731874278,13.691867045226056,13.659947521858623,13.622594737390488,13.582217205017608,13.540734900551378,13.498362254686349,13.456036739793289,13.412104018103262,13.365620891260992,13.315587615993133,13.264435269291166,13.210160617347213,13.153503586668702,13.091149059476397,13.039970032147794,12.990621316379356,12.952909076655342,12.935430202647371,12.937299522821439,12.952750955491442,12.980143463611183,13.022744101441338,13.097506371996628,13.212394762277766,13.370060789189221,13.564122619893492,13.772598413861024,13.986385916059865,14.195558490867004,14.390671771655898,14.580824316630848,14.780799550035344,15.017666789511877,15.246674673725936,15.53049047008906,15.839623333524443,16.177460161297596,16.503080583606092,16.847801422658705,17.206578961267425,17.580017205386515,17.964941038901788,18.366719441062763,18.783398019513328,19.214682963806432,19.663800644054085,20.134041505780903,20.63030954551347,21.147139759932394,21.68955484187615,22.25286167105611,22.87733247142438,23.43589353800929,24.060958448806797,24.69586419604586,25.390854902624355,26.053426433478073,26.757855927611097,27.477011381657345,28.21347483016311,28.95811477235019,29.71547864563159,30.48078440878491,31.27034906614421,32.06382828510807,32.87943320659471,33.70293997865315,34.54229485062908,35.389588440321795,36.257573534097695,37.1816842983588,38.00537391621444,38.890279849744466,39.78295550683908,40.68558274778315,41.55725035780084,42.44053963302081,43.34030881862725,44.22114697294198,45.119721412163344,46.01502567904312,46.91242696371655,47.80405949481786,48.70379876898584,49.589037469665996,50.4798727660289,51.359702451487266,52.233719040729525,53.09659466307991,54.0109596976253,54.81285512451929,55.66936384479685,56.51221359981884,57.358866424887886,58.171792529836715,59.00220268777636,59.83280828817712,60.64701993070978,61.46807061125381,62.28156453317047,63.093542546686415,63.892704382235856,64.69807205456478,65.49254593973546,66.2936439835919,67.09846470900537,67.90259618700817,68.70040472229516,69.52801314810118,70.2480839485211,71.00141553475468,71.71379098587339,72.408721508176,73.05321921363048,73.69460271295173,74.3090487013867,74.9159407741607,75.52715346083278,76.13134242066445,76.74809070407963,77.37996054008015,78.02111454615842,78.68780365920948,79.34769813742555,80.01235125875994,80.67025353670631,81.33431927691453,82.00565780005786,82.61756005755586,83.25835153076959,83.90248703662017,84.54520536156164,85.18687614882235,85.84305981841766,86.50417339610208,87.16908430770884,87.8478868821164,88.52370501701873,89.19963703241079,89.85530079269995,90.51444105574265,91.15697660653808,91.78452306238727,92.38975911382978,92.98065124833266,93.54005005559003,94.07582338292957,94.50991466242505,94.89693369067845,95.19396225727614,95.3923514324097,95.49393103341963,95.5014435750779,95.42535115438034,95.29058094081279,95.11888973332708,94.93167283152383,94.75035528106822,94.59399980427763,94.46508454739498,94.36356687941141,94.28230032990156,94.22362085912796,94.16628762282579,94.11018958291125,94.05156296445983,93.98949659730577,93.91698467862716,93.83272568220477,93.73483965198263,93.61951842349387,93.4797902315981,93.31594617290536,93.12367905711086,92.90090678007185,92.64813695399017,92.35625650521776,92.02902903555754,91.66089393689177,91.25132480783307,90.75684971287251,90.27569010517216,89.71094993042001,89.08255083885244,88.37961724073219,87.66794897607856,86.8714491623994,86.02931970139812,85.12930247971791,84.17654864418459,83.19081540418327,82.15811261016441,81.12431273032081,80.08660663802387,79.06769604951708,78.09961961333295,77.18198686581802,76.35116353054303,75.57136606994251,74.78837297133964,74.10781121863155,73.38011659041648,72.62606938675239,71.82648158340798,71.01645165500486,70.19361927885927,69.41741060346628,68.69894464925007,68.02270389211556,67.35956898964312,66.68462374250146,65.97464580535775,65.22152294595952,64.45507725541461,63.69214782406638,62.95927304012829,62.25487793228409,61.58958870091827,60.907293956256865,60.28760402029997,59.625129872066324,58.95902047746688,58.28952071932533,57.66392032528592,57.03161079966188,56.42909192326648,55.84082193504052,55.267078725596136,54.684412177921985,54.10055552393466,53.48298967759986,52.83677806758656,52.17188351336024,51.48502281008521,50.79946359486954,50.09987746296476,49.4037604602605,48.669893015914205,48.02789933914297,47.32765824662692,46.62285743024332,45.89140844444501,45.1951843096937,44.482111562685006,43.766708391505745,43.049754367585585,42.34312130070215,41.62804096571396,40.922421409836964,40.22082770290419,39.52675768961542,38.827209589868986,38.134215597242175,37.446653169153784,36.75316498904692,36.07010318555793,35.36187283213157,34.745545745117596,34.10367114924908,33.47203785275421,32.836565404474,32.24079032073869,31.643210928763263,31.039830848293175,30.467329567782404,29.897171451201174,29.346067674191424,28.790577705411987,28.260078781104433,27.721096494762417,27.188325835296205,26.653638424715112,26.123374155525894,25.59115284372706,25.065227403246492,24.513924446292936,24.03771789757191,23.55195104665694,23.081538278546194,22.61098723067351,22.145768215592962,21.67818990391684,21.219578423483668,20.75854206357342,20.300133243102284,19.840765651364368,19.38577522986475,18.917642068694292,18.450942783407058,17.976472947292535,17.46467499809488,17.039004365176865,16.58122448775829,16.13005709899261,15.678929087465566,15.275861054969583,14.865857894947176,14.47398376857078,14.109152183540704,13.773201645258464,13.46224577482547,13.193767815330654,12.975201339544048,12.799495973551185,12.666868345542532,12.570223754852918,12.512265517192661,12.485119247408528,12.48496868112404,12.52068866883505,12.551706866350003,12.589766690341659,12.627013634928693,12.653225293352468,12.674982286342146,12.684070846674643,12.68580169529255,12.680441676404332,12.672059896847513,12.66260068000246,12.654320139966105,12.64810938224237,12.644778321330357,12.644966092082493,12.648073617286622,12.652768494883372,12.659545525662837,12.66781191027642,12.678427141584725,12.684929773085798,12.690115712697043,12.690482994670331,12.685927648146444,12.67484575795872,12.656551257103294,12.632536861033005,12.604850857252371,12.571686121563433,12.534150574161616,12.492157415235178,12.446991088574524,12.40056056720751,12.35526057451079,12.312497334591743,12.275485234361502,12.245768585139764,12.226287300315143,12.218684327247704,12.22302532529116,12.238587483996247,12.269194342648612,12.323592412170251,12.413299627851789,12.553969054864618,12.744406665573592,12.978741755798437,13.223002548758998,13.461379323283309,13.681849599484503,13.875007984479502,14.054633682056327,14.244789614449758,14.457856968504585,14.708910298187215,14.993375490441359,15.30455321196428,15.663770688307247,15.993026528979003,16.35543766778035,16.730267048466725,17.127950768460305,17.51434250860496,17.925771686922932,18.347744456091963,18.78021755670861,19.24435913971343,19.724605893159904,20.224955416090427,20.74726127761179,21.286954640781374,21.84537444858971,22.420432864446855,23.024856208566266,23.64447926130867,24.285217325826963,24.97210554532666,25.61106161574119,26.29617350836245,26.996538959021287,27.721596929154618,28.44493616680245,29.187228786448106,29.957501863139075,30.72278246322295,31.52232908609059,32.32813957479279,33.15666621529242,33.98831850815753,34.83962536691787,35.69400044613784,36.570529003754075,37.419225916567996,38.3054705892112,39.18297243589134,40.119129859527426,40.96509574523612,41.8597269684293,42.748425558278235,43.660695451349596,44.52875065862415,45.426416969180444,46.30556179821305,47.1891555776204,48.06441816198173,48.94766763461391,49.82364060377538,50.69637669188601,51.56260855171557,52.43405000417645,53.292573009927054,54.137769726656316,54.97822584195674,55.810247754028204,56.66927994225696,57.45140713241338,58.25887458419199,59.069530070682156,59.867092033323964,60.65724786923909,61.44519364892738,62.24431091845136,63.02363364187738,63.81192353471758,64.60024703578256,65.39591241111512,66.16591096382659,66.93949220972068,67.69272039229061,68.44523310061773,69.16425074505382,69.87808543076896,70.57273363518723,71.30775590337991,71.97943826603164,72.69240952897654,73.4110328797079,74.14274613327628,74.83792012142472,75.52710482626654,76.17876378898227,76.80248381746291,77.39729558595643,77.97728312969294,78.54931944279716,79.11995833346026,79.68726869875535,80.27086385350573,80.90913042339167,81.4563198831737,82.04607833829613,82.63677622905537,83.25272483902302,83.8100509525458,84.38448644804188,84.95831440582853,85.54494573120279,86.14904832867678,86.7756461174808,87.42986873992375,88.0990838069213,88.78766163677666,89.48562215575582,90.18816440600148,90.88342754859129,91.5740659611333,92.23567410935901,92.92602384033023,93.45894598901835,93.98066442608115,94.41319781933092,94.76091117747245,94.98721037040322,95.13441283276529,95.18675414259155,95.14947057930249,95.02807165085018,94.83483952233365,94.59288152617155,94.32515674053182,94.05296385562654,93.7922986013295,93.55874793579815,93.36347310432015,93.1997517373768,93.0652951775269,92.95085156841942,92.86750453202156,92.79193182479898,92.72558675347182,92.66315529285208,92.6070439714551,92.54479705480132,92.47122224372018,92.37713495811634,92.25358773102094,92.09668813637732,91.89905347042507,91.64659557298518,91.33413464099434,90.95922918572496,90.5116992944823,89.98797580700506,89.37533097638281,88.66604270539528,87.8073193537986,86.96464853728017,86.00537442154746,85.00362523071747,83.94713303180473,82.91097288599708,81.84088819709983,80.76467468177458,79.72212625096145,78.70299141334363,77.70027081564504,76.70721366423858,75.75131137219769,74.78164765486298,73.83856025113539,72.89428266745762,72.00984551351931,71.20371196127806,70.54386405153157,70.03654268285,69.61051346797034,69.16046867915551,68.68962452721071,68.10803423580438,67.56257950987658,66.90981132010803,66.23191303218736,65.52700609465597,64.79748439460013,64.04017816513738,63.29012969245109,62.51889044481635,61.766606172028084,61.01866199901056,60.31034109205496,59.63724546886398,58.99528289998347,58.38905664420048,57.77913766701526,57.22232915695385,56.62246033901953,55.993946683318974,55.356244370470236,54.71908544392492,54.07907082917206,53.42057906550853,52.76415044397646,52.081418733211194,51.378541958098104,50.67237682678894,49.97258569252527,49.28441423325719,48.61200204275114,47.93671412236402,47.26845786331573,46.586795064174225,45.904356254425934,45.157669737010316,44.48740107736221,43.76342932725797,43.027154033466914,42.28552909298902,41.559414960898216,40.82307589838555,40.09685130118636,39.37743578432055,38.67585809952297,37.98269634185581,37.3145523561506,36.66109278337259,36.02373987071485,35.39812610516716,34.737135666948966,34.1956306832928,33.60800812161746,33.02091355003961,32.413602334709296,31.859784113198312,31.276458751151825,30.690710159862558,30.107788116330383,29.532342399946806,28.95439678327108,28.382025449024745,27.821190776168386,27.270018408934945,26.723722814320183,26.1911071530617,25.68665336213585,25.19749590395989,24.73163500590972,24.247689752869316,23.84181317624969,23.407516662926128,22.968812565603127,22.503941194959914,22.079492756610236,21.62668759559046,21.178621605446587,20.71294719683127,20.25461177013481,19.794626238061618,19.339286030811863,18.886651758237303,18.45071077061776,18.023320500816446,17.615370551733932,17.22279136817631,16.847995372162313,16.49164264710431,16.13427687654357,15.840258626679566,15.553710038432666,15.295672654059555,15.060137789047516,14.867317451054413,14.701248598448405,14.565919150778532,14.45987274644441,14.385476121284027,14.343099244768537,14.326488646672546,14.325522037028465,14.331711080064265,14.342413262815874,14.359497450385094,14.385519379315507,14.421504252147313,14.464547801508624,14.513348736131118,14.553928298380198,14.591780782299857,14.620829084661993,14.63918118291869,14.648909107627269,14.651592686486026,14.647694363013418,14.637215033487108,14.619967355854312,14.597641587858782,14.570442575465151,14.538693109691184,14.502507719214679,14.461776414189918,14.415648530802379,14.363801741575092,14.304865378527419,14.24218122239183,14.176441422164622,14.121980815398704,14.072457027881883,14.033461538289377,14.005972896032846,13.984874572789943,13.965946533139936,13.947154505058654,13.925758261798785,13.902201244624752,13.87769557227516,13.854232600677934,13.83179284737038,13.810668367635117,13.791092603775894,13.777179350834283,13.77365265735317,13.783908685662308,13.81013537580007,13.85483058067602,13.912955133605209,13.99614646425719,14.105382655257772,14.244151157513485,14.4111828559885,14.601730374244669,14.803170901726967,15.008996283336334,15.210691087921576,15.399547009114269,15.572609911368053,15.724183512664904,15.882907356311948,16.059726789474986,16.274976738910134,16.52012194898482,16.791990031873688,17.082023146086588,17.405408242214822,17.711660438793178,18.047832481391243,18.395306320631704,18.767373571598714,19.14491381846387,19.544919405341375,19.959223789700044,20.38010732078549,20.820892685219512,21.279464684349904,21.757957197332974,22.2555441533342,22.779709598788013,23.32209127683963,23.920286095733534,24.442895460634357,25.028306280028062,25.636424025947758,26.273448548721497,26.880306753777255,27.53230962233533,28.197264443775747,28.878713583674376,29.58193860370915,30.300637810760033,31.037940460974838,31.78176529647843,32.545930993337755,33.31267563749915,34.099254902089655,34.88850111725783,35.6937954658989,36.50967601564913,37.40448006778263,38.17075422943033,39.01942684738005,39.872752708193474,40.77741377269908,41.6046510194181,42.48537203417832,43.37220782743848,44.27075635979236,45.157859929118516,46.06983813291718,46.97002296215998,47.8804232508017,48.79326404301351,49.70950721399761,50.61567566375529,51.513810852036585,52.3968887591009,53.275381570576904,54.198476512623664,54.987819928315275,55.83531493414263,56.67520977725343,57.53067928579653,58.326075144170595,59.15034115593979,59.96250547488686,60.77370055441416,61.58253509201584,62.37348031462005,63.16285518013787,63.93404489202388,64.7112279198934,65.46428325873643,66.22225686015717,66.97765376757806,67.73529852194349,68.48627570163382,69.28289051553745,69.97354335203208,70.69887311078817,71.42683022928432,72.14634683928995,72.81631632557986,73.47869539715116,74.12152503366508,74.74373342560762,75.34352375421417,75.92689622370158,76.50135960608706,77.06531298355985,77.630532139645,78.17236350457226,78.696997550622,79.20843918746581,79.69536947001856,80.17417116411397,80.6659289834683,81.09897608730118,81.54508604633335,82.0028365455421,82.47906875110486,82.93173331014043,83.40286696364954,83.87420757842729,84.337558290497,84.80676531770897,85.26191994644569,85.70940254977539,86.14738987592662,86.57578398327871,86.99573235706264,87.40775432077353,87.82050156943554,88.23568780374897,88.6601913246547,89.12516775386386,89.55746120958527,90.02908778861213,90.51466432294893,91.02005564755451,91.52372088615343,92.04086837341757,92.5636468184467,93.0749423290397,93.58077242199585,94.06971846674412,94.5375264702387,94.9747415967178,95.3873533575183,95.7631198526008,96.11664008585862,96.43100569837976,96.71583144078714,96.94794388184651,97.1333163350708,97.2371427122971,97.28705017770919,97.27864640578835,97.22003617662992,97.12788197128131,97.01145993637813,96.88586121706349,96.75850669017139,96.63393460571376,96.51029518143793,96.3935414053129,96.28102039605331,96.16977996543703,96.05815423052083,95.94587232781227,95.83174179167888,95.7151991675601,95.5937591120699,95.46325852741657,95.34152166009937,95.20907673568287,95.06996640547294,94.92617240052687,94.77416769733802,94.6103257149936,94.4300954997582,94.22817738994205,94.00224250026469,93.74479433610873,93.44831404664863,93.12178093240044,92.7496756500934,92.33350472681097,91.82552789002067,91.34852286950411,90.77010492286364,90.14282825061353,89.40720843693659,88.67688569010645,87.85012132662717,86.97124064832721,86.02537889198155,85.0459896717139,84.04137633229655,83.01265738635722,81.96472455921567,80.92023899834905,79.88586484812608,78.88243264892759,77.90625357451307,76.98367135715532,76.1255368414062,75.31801886171726,74.7273140786924,74.18098889367374,73.6752210187892,73.18139009576731,72.71493691598523,72.18797289165465,71.60008167992451,70.96225824543058,70.29124645891746,69.59874915737379,68.87277054077414,68.11065470194845,67.30820892322801,66.4689672378376,65.59286487995396,64.70774254873531,63.817871224835905,62.95076376817219,62.07087581107579,61.365379868012155,60.64970141402417,60.001992142418594,59.363498972651556,58.78456905393846,58.19727307357663,57.60779513198242,57.00624211699477,56.409171863299505,55.80462853452884,55.201990682239675,54.588596119312946,53.96038568411101,53.32007200788671,52.66235967144747,51.99099755119858,51.31517361017076,50.6325541925395,49.899650729500195,49.24717154322328,48.527016075003466,47.797612493577155,47.04741160808847,46.32764586594863,45.598460400990106,44.870426029932375,44.14158328591743,43.4046177025858,42.66011617575439,41.918978334618004,41.178775534449464,40.444542813075735,39.705261793876524,38.96755202008859,38.24479814740932,37.51580054521608,36.78302613003877,36.03180328898229,35.37593622243694,34.69823149614452,34.04652643406039,33.41928102242339,32.821368951462816,32.227788401783556,31.63744348966321,31.062795312792883,30.481791342894752,29.923785357007425,29.35895985746422,28.81896101245727,28.277361347100122,27.740931051919326,27.208366525855418,26.689577391852314,26.174047528740402,25.687612975997457,25.189642567852292,24.754338642158864,24.303663610907936,23.867791944456357,23.417224284419234,22.980354127599032,22.535393467514922,22.094797583725708,21.648343251622638,21.19936111502931,20.744540497321907,20.293104987188475,19.84403504714495,19.40117154966183,18.96580042326705,18.534197894161597,18.17300277201218,17.78353801008833,17.407225735309314,17.0495322679706,16.718406630672373,16.39000302930962,16.078240673269473,15.799364152728453,15.542768171779663,15.30260241334817,15.112098232590329,14.952240717397524,14.817507529383086,14.7088416072719,14.621775539679254,14.559148062568443,14.509605552530756,14.46766813114918,14.429920511580915,14.398653024403197,14.354625677599673,14.306157633274381,14.259176395636375,14.233367427185678,14.226471845347499,14.234459964456402,14.247697916544697,14.258112969114455,14.260618341065035,14.253839914361002,14.238786693258506,14.219328746829113,14.198153515491374,14.178539305183847,14.162151671943546,14.151984660360139,14.149594084479649,14.156202162175662,14.171624330455316,14.204575825317795,14.257067176386668,14.330866338295865,14.404789966424135,14.481450005319715,14.555963123965757,14.632408209209048,14.717571396870683,14.811152598001687,14.915202262024462,15.022391226140098,15.132405256903274,15.244986653428626,15.357715935925233,15.462267627538559,15.562701657798783,15.667942005196666,15.800655793372446,15.937755495588782,16.108884591405445,16.29797299792313,16.508761372606997,16.714395398952032,16.934869711628668,17.16191394284508,17.397873578257872,17.643513622818492,17.900287236466294,18.169907489729834,18.458692572205404,18.760210642492172,19.09207130894465,19.443532082891345,19.829481878184737,20.233463102654206,20.662780417572616,21.131260109738612,21.56812671958822,22.044280093371498,22.54260247982582,23.057843065682505,23.570999619548132,24.114934130040986,24.665665796068986,25.23823114037904,25.83886060495043,26.45615393513983,27.092223522204677,27.7441866221104,28.418088115933358,29.102128510543267,29.796795141737892,30.51550779551294,31.24744005921726,31.99088188138674,32.79797091282764,33.52788700687079,34.32093794482729,35.1182723832476,35.95214663794816,36.77151045321224,37.61750234835796,38.48385463434914,39.33808647191048,40.21124124574988,41.0809014935558,41.94834085413357,42.82017450752276,43.70083028435645,44.580061098806375,45.46279483812207,46.34095351030205,47.23277002225758,48.12656068908609,49.06288926112392,49.89736086673686,50.78205774361391,51.666179358698706,52.56156416372143,53.43073536746772,54.31960353296175,55.19977054173994,56.08317822250846,56.95036950465251,57.816078027707476,58.673375887904264,59.52115010018317,60.36297247975416,61.22620158696139,62.08126665028017,62.945587438656844,63.83118855651066,64.72101855508596,65.6609001794037,66.50954060749443,67.4251321480551,68.32522218571754,69.22197142255098,70.0891991823285,70.95191284046014,71.78589562078197,72.59892452569679,73.40526973355662,74.18257332477006,74.94949297329721,75.7106904021729,76.47684343817829,77.2489735947671,78.02396905948252,78.79196642677543,79.54807631730716,80.27667228646385,81.01954631097607,81.66953017359147,82.34173382241815,83.00120964057801,83.65779321045125,84.30029280267014,84.92917828247685,85.53872568447417,86.14441114399666,86.7246341226697,87.2941849024107,87.83962997755603,88.3920857295722,88.93164264320389,89.48251714710192,90.06001148713413,90.55077659095595,91.06186451007241,91.56029265033013,92.04010485110672,92.45349236806251,92.85129182677996,93.18652894657887,93.47753428511405,93.73600784267899,93.94614427202744,94.10533232034935,94.21169118674757,94.2831307033078,94.32762046741153,94.3502036509248,94.36267283745603,94.36837193079096,94.37436784641459,94.39084619519595,94.40839655855261,94.43155359303339,94.45547532483629,94.47619750028156,94.48735576041243,94.48418144522188,94.4615745305812,94.41638599436136,94.3478721613334,94.25742778402153,94.14322871642942,94.00483785147063,93.84489243837658,93.65837466459674,93.45091631277865,93.21402935322888,92.95904858430346,92.68206161472696,92.36364519422445,92.06541571206965,91.72685489072072,91.3644327114518,90.96737846843904,90.55527166796404,90.1043970802644,89.61227800884991,89.078182219697,88.49702036793934,87.87468619500545,87.2140329149368,86.52770662055431,85.80799103405487,85.0722629416241,84.31896396942481,83.54694955684502,82.75881145744013,81.94030000986253,81.01714845672846,80.21206925865175,79.33881208468324,78.45878106519078,77.57095880685324,76.7362046073868,75.9248096514913,75.16441267722986,74.45939100582552,73.7796805330401,73.11321023212261,72.43786671464741,71.7419394867737,71.03179538195111,70.31541524701109,69.60728127779197,68.90203769571991,68.19999226535359,67.49233434486887,66.71578434076368,66.006439034472,65.24436564530647,64.48310946204542,63.723915941583954,63.017684463646304,62.35120050052999,61.71030551770492,61.0936333015553,60.48297628015642,59.87656157744947,59.28133908278126,58.70500545829331,58.14659501560817,57.59215403111204,57.03876339010838,56.467289689845636,55.87403758086644,55.25282147164013,54.592024266143994,53.964480188188965,53.322799003329294,52.678474069269,52.033825390730435,51.39102919124831,50.73821963478192,50.088669985038045,49.44159006063693,48.778844886628725,48.1247012760833,47.45610012409176,46.806028691028075,46.14114244464495,45.483286304466816,44.764516069360646,44.165708134681836,43.51082713484724,42.85501122499103,42.164225177056885,41.5320101795706,40.86193690487622,40.203245810956886,39.53824560038101,38.89750392547732,38.25160771973398,37.62996448639055,37.016204469903606,36.42125080292798,35.83291199323472,35.26233555822528,34.694680975067826,34.140963719458824,33.585093287354624,32.986672596252504,32.48007048036258,31.93087767507392,31.38516286434328,30.832699667572943,30.33087714621251,29.81657342876129,29.310549957774036,28.820536535636293,28.346253019676055,27.88069411568758,27.422050426085782,26.97708411685416,26.54583463366635,26.120235635405265,25.694071939826475,25.273232657204794,24.852065168296196,24.42806967720367,23.96910634880961,23.587792557352497,23.168674955275748,22.759008670107107,22.32950588810683,21.932852395915347,21.52987347893203,21.12748949271691,20.72465880821409,20.329409525241232,19.931462495181428,19.542280761652314,19.148552785071356,18.769516667853424,18.39613964201951,18.037690101735205,17.695692898938717,17.369525180996117,17.06047409817782,16.76368064646144,16.51708652370623,16.28122623884637,16.071131635999357,15.890928539711618,15.74823073481716,15.630370270752701,15.538548966523575,15.47187784028704,15.423019715252584,15.388039623078647,15.36191551738114,15.34097308864546,15.323668478800066,15.308119520992348,15.291622933232905,15.270216709605561,15.243599023222371,15.210239525873847,15.165552352497164,15.125765044545998,15.088401525237073,15.06124122336358,15.046414760354514,15.04236503040347,15.044795205337694,15.04919358551,15.051508952381635,15.04945315115045,15.04109896056809,15.025321992059798,15.00019284127616,14.973537539832188,14.95178805623957,14.93957026530871,14.93762389779415,14.957744222964719,15.00877007294743,15.098534711358845,15.20154339903642,15.332864291850742,15.480925756134141,15.641902920411125,15.79179894980974,15.92134256837017,16.029351642388992,16.122234750626742,16.22024201277796,16.33632479307633,16.485010976030292,16.66432148800995,16.87142436065109,17.087354245702763,17.31597225199406,17.54568080510788,17.7918069006005,18.054573351978952,18.35688791693637,18.642041138268098,18.962419170473794,19.300325540691464,19.672785388114185,20.051054981629992,20.465121634733865,20.902463897669822,21.357474287759377,21.8353304122788,22.32883233390654,22.848400508673354,23.374378377572253,23.922276483104493,24.490286251899388,25.08298069372538,25.695017568736134,26.33240519673206,26.98603135949089,27.71168104939751,28.356891014160652,29.073928687763654,29.78860589658882,30.543823408216838,31.275161538359438,32.04197717580596,32.80226111364606,33.5723570353457,34.358175976366,35.16746925086777,35.9721642371553,36.8135710341012,37.64883076807007,38.51717014768733,39.375821687100505,40.25864124815699,41.13378179874261,42.02352309218409,42.93806499271,43.76909488251362,44.65066435286964,45.53599309651246,46.42469775877934,47.30628035473321,48.1988909631397,49.10582618816379,49.98489797315157,50.86638123579119,51.75071068465216,52.645479056538974,53.520898088431956,54.42005095498818,55.29885453166236,56.17282808215991,57.02988138865504,57.87764748572982,58.71423245197008,59.562012094866624,60.31802697750328,61.11536110013693,61.89771519050578,62.698098628584574,63.47456369919016,64.27326967363614,65.06476895532924,65.84985301738057,66.63164586253801,67.39640203845414,68.14646293334965,68.88611014298988,69.62144489391386,70.35223138371681,71.07355548206078,71.79728762381512,72.52582154245651,73.25555836890594,74.01910929798812,74.7403427369977,75.48306373784031,76.2333557312267,76.9695003553835,77.68829637051732,78.39063079988819,79.07317744246703,79.7243271031692,80.36106259841176,80.99324384369282,81.63248750284205,82.27603690537339,82.93082060531714,83.590820800346,84.32183674970157,84.93709384755294,85.60329008491877,86.2679858483878,86.95147560759477,87.58224522396796,88.23847124168864,88.88303710133435,89.55033024885591,90.20045700277316,90.86329647403866,91.53181839861593,92.20750387250867,92.87501082882271,93.53890588178554,94.18433267376449,94.8033579424717,95.380006358495,95.90285249179693,96.40871555429433,96.76527137633371,97.0883247970904,97.33571560567162,97.50721506969298,97.58475009661413,97.59335986661897,97.53910812493633,97.44403729880639,97.32227145956651,97.19456116930016,97.07856662029631,96.99335827653236,96.93915800633208,96.91928205481938,96.93135061175528,96.97800329649972,97.0516144795157,97.14634193255344,97.27045484997785,97.39053777975104,97.52885712670523,97.66639213042433,97.7995224595072,97.90935424074611,98.00252860357908,98.06594860048585,98.0913691975576,98.07679926354469,98.01891213938552,97.91863926399347,97.77823413804255,97.60028921459724,97.39531950907639,97.16979631500752,96.92407443765973,96.66373548366843,96.39442982842617,96.10082296512614,95.84926272421448,95.57539427567258,95.3005301734302,94.99986200484516,94.71043707488793,94.3920635783982,94.05337115225225,93.68176834860465,93.27027595095566,92.82012072738533,92.33399108658999,91.79987694712929,91.20987689964517,90.56927750056012,89.8720979411865,89.11040994591342,88.2869716315348,87.4000464828781,86.386272437958,85.45191179755886,84.41058552146721,83.31937906138431,82.21147459787798,81.18219077424745,80.16247002409854,79.20632395778722,78.34099607585182,77.53308865411398,76.77501546511095,76.03642398562357,75.34256693886182,74.63535035708263,73.93103513581674,73.23243179213118,72.5696114080046,71.93721403241688,71.33534011971622,70.69833731622079,70.1351737628318,69.47999970752971,68.77196057177544,68.00072710082131,67.2387820732166,66.4337740270143,65.63443567737794,64.84000300531002,64.07779928313091,63.333557824931496,62.616512466239925,61.949751278205945,61.317080995492255,60.711010631532474,60.1357601694497,59.57363723038086,59.02416847603167,58.46517418731082,57.850939336197335,57.288913389543794,56.65347305465784,55.979845265760915,55.285860580054184,54.62696529473358,53.950025266908014,53.28058293982575,52.63062359397354,51.97183149361738,51.3197867227377,50.6524382561707,49.9834154100591,49.2991184003027,48.6053133001498,47.89155794315279,47.178087702406664,46.435376038999436,45.68794681271984,44.87828604093635,44.19126003669222,43.45396842926448,42.72451219496025,41.97258007605654,41.28638651582347,40.57595798215756,39.8797078601658,39.19114622095289,38.514901705119605,37.85249209349292,37.20265402958379,36.55576986722316,35.92218071424199,35.2932091926385,34.676011489207376,34.074830776935386,33.48810560705407,32.91445526485488,32.31736030356282,31.802309736731093,31.255886242160113,30.717863435658316,30.177845179950666,29.660851366710396,29.13814276223951,28.62458714278508,28.111808217792355,27.61436711909498,27.121776312290653,26.63480499347713,26.16224340543918,25.706501185450982,25.257065469258837,24.812870652236256,24.370438969663404,23.921063709570344,23.466528377393185,22.978207783663272,22.543021974839064,22.07204659960078,21.599860580508157,21.120582140114227,20.66348153731159,20.20187669377416,19.749922730129445,19.313797530314808,18.888350049965656,18.484034287548944,18.101644687233637,17.746001779645997,17.416423032998683,17.113900669802113,16.837981427362024,16.59845277653421,16.381649677719896,16.19648588200262,16.051160863411845,15.92422272202614,15.812088544862357,15.7203024564524,15.659333233333545,15.600900139920844,15.556231384253888,15.52389769501,15.509433011227948,15.500333680227364,15.494168701467505,15.490213914968848,15.486731547855484,15.48493323038897,15.486055993109884,15.49074831156164,15.498841624203067,15.509412400302205,15.52046085167441,15.529252474504863,15.532864970589362,15.53189964287222,15.526167724297778,15.514959761726185,15.499461599089337,15.47997738770519,15.457370977130138,15.433144461209505,15.406792041161307,15.379409042285845,15.352587295224177,15.332078152935525,15.318712886619258,15.313927022953864,15.318534989200172,15.336461397489813,15.372385948863341,15.428022710325044,15.506820147223777,15.603019573198846,15.73214926089179,15.881032284887281,16.03340061977115,16.173078418851635,16.30422103210876,16.43265445365177,16.566201913444296,16.715914706094242,16.893847001918246,17.099903046160136,17.332297686146923,17.580338421938873,17.84633977073356,18.11746216811536,18.39786007155828,18.69270628906004,19.005412251472116,19.341736692079348,19.663802158251514,20.01397084545299,20.387756303261874,20.785583707773426,21.200515860433164,21.63766082261281,22.102077171082712,22.5852016958724,23.087708590431195,23.609306709136042,24.15214326945699,24.704585454527592,25.280606101262954,25.87362089353838,26.489516945762293,27.111492380481284,27.74794219019224,28.40375530619948,29.11407089750225,29.769367216875217,30.47914841348404,31.205493774828216,31.958861535770843,32.711366697435366,33.49257111320906,34.2724485052518,35.08231452081308,35.88824042774981,36.713079120507665,37.531580700171745,38.37855008635729,39.218107865724726,40.06912057542828,40.99850729149273,41.79180888455428,42.66105251978448,43.534216265290496,44.44593360916359,45.28669756202269,46.16408654842057,47.04862616222024,47.92116673640694,48.81408202714341,49.710920993271095,50.60616997510332,51.50117622582619,52.40172517045776,53.299473036133655,54.19921274762053,55.08561244237859,55.975241591720064,56.85039216894637,57.7818791733155,58.56576645678119,59.41564985693336,60.24560663580906,61.10390127023971,61.88852838915025,62.694997301964314,63.493116558938596,64.29991269272287,65.0877326846403,65.88673260968561,66.6869282167193,67.46637055158148,68.23721338471883,69.0023637860973,69.74558800737535,70.47592918221002,71.1991742082814,71.92386833142251,72.69808416706157,73.37587228446668,74.10418753497092,74.82879696616543,75.5681084902334,76.2513413847531,76.9638548766465,77.68232726826797,78.40333296169808,79.10932753788246,79.80999221189369,80.49609474742789,81.15105793193916,81.79135922869193,82.41677940677296,83.0448805446013,83.66274155099849,84.29237382020581,84.92139342752611,85.61782287722701,86.21633929064788,86.87372768981766,87.54330016131698,88.24577672139223,88.9234140983263,89.63898480863904,90.39026098724017,91.14881742538783,91.94200356116896,92.74121114765792,93.56159994655316,94.35089635136517,95.12928380138264,95.84936430953948,96.50437055990389,97.04875481401416,97.4893001365722,97.79290053292902,97.97975583439795,98.00933328490162,97.92668421726974,97.74084464175371,97.47492746917537,97.17402236218794,96.84078775862842,96.52543330171551,96.25231743061862,96.03175283296639,95.8763751263999,95.78190482756558,95.74285374001853,95.74946663218189,95.79627223881306,95.87523383536983,95.97655528413188,96.09091537117958,96.20903011227973,96.32304264927865,96.40882448112104,96.47339543203354,96.50448415095734,96.49190380594521,96.4401667404736,96.34392354863606,96.20521461755591,96.02814823510822,95.80107068943686,95.52865489360187,95.2124172637396,94.86516049654514,94.48732465397678,94.08105583512958,93.65766558043602,93.2250773072433,92.77167627314105,92.31140686299,91.78364325182638,91.30685966187656,90.75722423793039,90.17336397898833,89.50798829489453,88.82011922174028,88.04284041496871,87.20131990407936,86.27996239157241,85.28641985788522,84.24692886891548,83.15142720001397,82.04437672341285,80.94883193745451,79.92373424291378,78.99265754437508,78.18232844210775,77.43975448988196,76.74748627145947,76.05262094137855,75.48169028304646,74.84110140050866,74.1639740876469,73.53503110189301,72.91005200724743,72.37618350362366,71.9186339303638,71.45515041837277,70.93354397741211,70.3299294556417,69.64691346807305,68.91013083660121,68.15020622144885,67.39332215310388,66.63721509150008,65.90167389139252,65.1769179140884,64.47097438189334,63.74792313993887,63.12715317215486,62.48529886930215,61.85679153821852,61.20896282882499,60.600126970652575,59.979580060537614,59.37264512032657,58.779523376465995,58.190298646801416,57.60369005723847,57.00819042158429,56.393171403725724,55.78351338884839,55.16277927277284,54.53780120219828,53.90934974991496,53.26263897338546,52.61152003375656,51.92581480571735,51.28328870614566,50.61674536332887,49.9496418949941,49.26894811072889,48.59920827615963,47.92057777593956,47.23093712618975,46.542575314871826,45.854414070798114,45.16530019883426,44.47593084562034,43.795782106428625,43.1099867005336,42.44196800377298,41.761863289516526,41.088503163399835,40.41840616721769,39.76952912387792,39.09788232912525,38.496592128187174,37.8865451362483,37.28674945248905,36.703237154560725,36.11770893589252,35.54426067717838,34.97037286115883,34.40900263217899,33.85451802808707,33.298742610989585,32.748316366881625,32.21067571642536,31.66382923953778,31.131497097284008,30.55600101147148,30.069027738668172,29.548007170834556,29.03772068465402,28.513433804315504,28.0495430603494,27.563987947172606,27.098470389882234,26.638660582168384,26.196423685269576,25.749311940777613,25.31234314121582,24.870459141046428,24.419287206748507,23.956444501898112,23.497243784909113,23.03115898325319,22.56593592774366,22.090346785451008,21.581639635345322,21.15159555152738,20.68369163273577,20.2212492675419,19.75454802852754,19.34099481231521,18.922846495343233,18.51539037177203,18.135101135197814,17.76701186942731,17.422025530514805,17.09380045926494,16.80201196720735,16.53116262148794,16.291828394463327,16.074885662026023,15.894784103591519,15.740095402564188,15.614624990693672,15.505110968613744,15.435280036069052,15.379650333646245,15.344045881804936,15.323682773437788,15.320690386658537,15.330019870306707,15.3486445805365,15.37349564181698,15.402495869492745,15.43293502653881,15.46281009934599,15.488951649732737,15.512416795671752,15.532123143197197,15.548269362770268,15.561234274102894,15.57008896699487,15.575010376045595,15.57488837358255,15.570247419121781,15.560083805292827,15.544131213929834,15.520254764255917,15.490175856945879,15.452740598197453,15.410326290879846,15.36782004922885,15.329033595513353,15.297197812375426,15.276906623896378,15.272919740588595,15.281511452355403,15.300019296712033,15.330221571090647,15.377129446321172,15.454517266857591,15.564110389838245,15.70578476032413,15.845227050183505,16.002813917644048,16.16198616620381,16.314600507823585,16.458895926500908,16.614715266705446,16.77873015566354,16.96190622562054,17.164903815855645,17.387747604142668,17.625001229023077,17.869378831080788,18.11816551227934,18.374868974631212,18.642145387076322,18.92181969343523,19.21557520172768,19.528699481097096,19.872956684512793,20.199924582786167,20.559299688614228,20.935882954964168,21.33482221493455,21.748470992175164,22.179988775372316,22.63000763690472,23.098495882308,23.58264239580526,24.08692021014415,24.61388566863047,25.15595555694436,25.71794100634008,26.29522515443295,26.885561151485554,27.489267654867312,28.10655799869943,28.73339446320294,29.40852892364709,30.034841768894868,30.703143737844467,31.382031786564312,32.077127155830205,32.778428130691566,33.504616181550944,34.23870785015153,34.99424980494424,35.765782258442144,36.536657674697196,37.323807504687956,38.10668081025086,38.90292722259082,39.69987651149065,40.50470107224829,41.31451564922852,42.13911411812553,42.97347271789732,43.854446777709335,44.67777323736714,45.5353060915134,46.39060051202,47.25201407251375,48.11314920601556,48.97292549091147,49.83091135493665,50.6870653670263,51.53815539983542,52.38793783928838,53.22783422649565,54.05939932224561,54.89533641171265,55.72758663608631,56.55987721708922,57.384610828152475,58.20753810539208,59.022328358645865,59.86395727460014,60.646141869471684,61.4513302160601,62.255646180363904,63.04273837178744,63.84058550762707,64.62949758720227,65.41494394188028,66.18802790912709,66.96518844583235,67.7412859211148,68.51947533262826,69.29105707604778,70.06783965293822,70.8326174727696,71.65315385720412,72.33656141879635,73.05974642168903,73.76772039066856,74.491620644177,75.14825284248582,75.83685353043806,76.5150351402349,77.18926310869666,77.84943397964149,78.50258026109402,79.13239574128225,79.74728077645051,80.34589524401436,80.93397787339293,81.50195575994621,82.0725576336839,82.64263657135722,83.21745066428159,83.8369112690438,84.37351355388492,84.96149003528711,85.5650477582673,86.19325937267455,86.79081110242322,87.40982581421187,88.04158586572389,88.67413091572264,89.30773700544852,89.95528746919814,90.60298466648648,91.25027407608083,91.89830441420077,92.5324559464124,93.1676970356712,93.77568483620209,94.37535954045556,94.95746287933157,95.5546820581261,96.01819371878975,96.4705837890053,96.83627351722915,97.12772675267112,97.29680356752154,97.38129079750175,97.38019339862235,97.31679566714955,97.20902735266276,97.0813316562532,96.95758167389933,96.86395239635223,96.80595239024528,96.79077892405022,96.81920847215318,96.89429590375684,97.0048825465702,97.14698172541698,97.32687550892665,97.50217245729677,97.7032230991143,97.90684907468743,98.1144355318044,98.30110887001102,98.47280899492321,98.62159046683058,98.74033810634923,98.82290130279173,98.86685328029759,98.87059955164749,98.833686677225,98.75413006345902,98.63366360471139,98.47075792510823,98.26551478710385,98.02317677736642,97.75340147567168,97.42824264374066,97.12040337508833,96.76225628320303,96.37642150637052,95.94888939575814,95.51715448882983,95.04043763978791,94.52384728921518,93.9699661973591,93.36919382322753,92.7176343561417,92.0230835511902,91.26341092893192,90.44831775446514,89.58528175190854,88.6588422019032,87.68247569578801,86.64225411047725,85.58635209359352,84.44517100588851,83.4272522202916,82.35751699125753,81.31592300630719,80.29913162124598,79.36883542007953,78.47323514567876,77.62946891646708,76.84768423651734,76.11899377305174,75.45776948348625,74.85132777820918,74.29200412138016,73.75052613144986,73.19571029260064,72.60810602453492,71.98032067401601,71.30722974006073,70.59220832356718,69.80716979295043,69.07326581869057,68.28653539932093,67.47065900970902,66.66741111032114,65.89758539813644,65.15758524032178,64.46213956479212,63.811532431331436,63.212854381893194,62.660826770960746,62.120905718936534,61.59075291042156,61.03395987480361,60.455421298913755,59.83698876787717,59.20189842975489,58.53221786088914,57.862427538774966,57.15237723221023,56.53931128605644,55.89131572649092,55.263023059241846,54.62157639576474,53.98229089963676,53.31153540494196,52.63340378665551,51.94057928691546,51.2307628406181,50.51530398397652,49.80888773791303,49.08460871720117,48.36445882117004,47.624150304995894,46.892425665054965,46.156028792218066,45.41527569404957,44.66470049470426,43.89112839974506,43.182723087469085,42.43569793884437,41.68226647924114,40.93195830877821,40.19699993294149,39.46346853105723,38.74813798295768,38.07120185449361,37.40393916138331,36.75275940473483,36.10418833708923,35.49043146244833,34.87444075024775,34.26700731639631,33.61224334301575,33.069954056707935,32.48521748595911,31.900272655079608,31.2980570884791,30.75190019077013,30.195181261406834,29.644754705746365,29.10749132667878,28.588046623063185,28.066606565609163,27.55882401627292,27.053300243765914,26.565646766478004,26.08636193275494,25.626631552816377,25.184425558567547,24.75361062075222,24.319912437932135,23.855418729023988,23.447798794857757,23.003340189344442,22.549797631322864,22.077000038398293,21.62142245184396,21.146220348233957,20.667242657670574,20.184636869230538,19.712878914639425,19.24710486927684,18.790952285158834,18.355694276454994,17.930572777400407,17.526744664028108,17.13816924777378,16.76928809593447,16.429035033509617,16.111961071258275,15.830640303050187,15.593705145245695,15.35907029957214,15.147754281403925,14.976641744504828,14.816743106084479,14.673795620091854,14.554553787283629,14.453477849114728,14.371361893809214,14.304756353873811,14.265490985664457,14.232738531629007,14.210376773935023,14.195996616079848,14.18926727529114,14.18927850991606,14.195253567557396,14.205586800415778,14.219917604232968,14.232778639868544,14.246491613907976,14.25712812776279,14.263362637851978,14.26372351352151,14.259404156875139,14.249306834694837,14.233559945533544,14.212034362429778,14.186550068294178,14.157706425468621,14.12906260323513,14.102706808795126,14.083453640421077,14.077379528478776,14.089087287236167,14.11378241344208,14.150411284981788,14.211569020580498,14.287620532434063,14.397054256337636,14.525993646918883,14.665079911355088,14.799627548840855,14.93360511909956,15.063669375485851,15.192752728719935,15.331422238566999,15.482108825630098,15.648204711700348,15.82491723462688,16.020038528241038,16.228207725230742,16.448659030769228,16.673020228599405,16.911669051299047,17.153841739792643,17.431841508320638,17.684212925341136,17.97163726870058,18.269499433804803,18.58681115850201,18.91233798753482,19.259164291566066,19.616358929585235,19.99234379863423,20.385511800178573,20.798385364970514,21.22483998130805,21.675950027093684,22.143833054354236,22.637462758906278,23.150074931800166,23.671204352470983,24.213411099404478,24.772457570895284,25.376989829601122,25.92171337164844,26.51390577331711,27.12174655357395,27.739542627138505,28.346956642570895,28.98271422678775,29.642394323470224,30.309725315636076,30.993971557395206,31.69909324116929,32.433227080463595,33.15675716927291,33.911711955207714,34.66479651459595,35.45075776304553,36.222130234135996,37.01335212264824,37.799429198652085,38.64932446179873,39.40618725831315,40.2168652046649,41.033255004965845,41.87215904806497,42.68273567427471,43.524362577396175,44.366850107982806,45.208677189016264,46.05642808556698,46.90832780194364,47.74816213623041,48.596492798687585,49.43395947897654,50.267208755993906,51.09907652851431,51.93179862955193,52.75730961356292,53.588145895033875,54.44505901052587,55.21265191520035,56.01471886786878,56.81374902962726,57.60465857772637,58.37262049547023,59.1424207474139,59.91494026429403,60.664048133035955,61.42321138904282,62.17556637294121,62.943329284585616,63.708465597107114,64.48244022093442,65.25716741680803,66.03549194592294,66.80624925218368,67.57982004205155,68.33961729228332,69.14270759138545,69.86591277111641,70.63408594814602,71.4054251938071,72.1874462471156,72.9353937545714,73.6861511666053,74.42542546664569,75.152645624372,75.85214257006855,76.53642618371538,77.20018907483096,77.84330158949194,78.4715548781113,79.09204815367575,79.69514478858449,80.29134634222993,80.8760195608532,81.44976391952916,82.02735171437153,82.55462293563319,83.0984364524689,83.64498663428988,84.19793382522046,84.75622306640442,85.32952385660046,85.9070303187999,86.49079229400911,87.07574973622641,87.6673748811268,88.26546825781593,88.85742826381305,89.4532149006087,90.05635237130086,90.64995725918196,91.25046536547937,91.8577229700987,92.46320054425061,93.09277521139664,93.6794013447459,94.28155037525008,94.86491957991531,95.40701651438508,95.89799505406377,96.3246177925399,96.67691805436547,96.94703568064283,97.13531003165316,97.2468118400526,97.29248572394306,97.28743524355468,97.24717181819375,97.18726482238345,97.1224734794673,97.06961472907265,97.02600281258893,96.99971937959212,96.99441712119439,97.00744989464899,97.04111403531236,97.09165703909346,97.15944040091782,97.23563242764234,97.31417728165663,97.38692582256027,97.45071795517877,97.4970658794595,97.51825540155875,97.50831350012585,97.46304700625595,97.38165291114348,97.25983102294909,97.08793958014704,96.90381052709753,96.66681397260392,96.39700025292048,96.08894741177781,95.76849735299173,95.41014870614785,95.01943258384931,94.6094147419375,94.16841746361165,93.70690381696336,93.21625070963323,92.7152823188498,92.19356421184523,91.66017045602734,91.10394601238004,90.5414441026711,89.95969010999858,89.35930394389626,88.66523164481329,88.05041074968443,87.35073418592133,86.61984540079212,85.75228659165207,84.9475636203969,84.05076781603624,83.10447012057523,82.12205579213047,81.12253030314854,80.13905207660025,79.20808383249462,78.3233050557594,77.50270972816435,76.71867212231513,75.9823698900435,75.28838257197134,74.6296757123787,74.00132798900042,73.36527860517076,72.85386590900109,72.3236675136928,71.80549530234748,71.27001310063486,70.73936130104461,70.15313784017688,69.51501991395922,68.84484747160452,68.15415635726694,67.4384960173014,66.70359662591986,65.96833337790328,65.22858998726747,64.50323222534296,63.782701926263904,63.114820007172895,62.466370135478314,61.841679516638095,61.1914704396952,60.63307361910411,60.0385230053129,59.439864292250974,58.82593411370878,58.246808217445036,57.655486306810594,57.07658563619735,56.478622819648145,55.88240460807054,55.26808974144647,54.653854098410925,54.02492458136231,53.4014731425029,52.77121662816958,52.135885256784775,51.48622524514759,50.83368882785473,50.16520469716009,49.450612570388905,48.8058943784297,48.12006585203208,47.43712622453839,46.75080507784134,46.08501604638198,45.40679312930511,44.729455427602545,44.05038397783331,43.363853558084934,42.67058241729936,41.98443614813089,41.30296355250053,40.63321988265088,39.97418846428602,39.321466135234566,38.67545429761812,38.01948835261083,37.378108798477214,36.70471887842091,36.10540551536609,35.47529597265874,34.856353766367754,34.242871485318034,33.65264413552706,33.052419296456385,32.468282154519606,31.895209225693712,31.322431862326997,30.757670681798587,30.19310196821699,29.634956460832008,29.074627806465482,28.51158796121797,27.956902596787206,27.4046734652873,26.85408723866426,26.317488849313552,25.765527156086627,25.26828813612862,24.745030027542963,24.214545922904005,23.682734813878195,23.147626491896883,22.615201185213756,22.08682670308414,21.56237879498055,21.04566094914676,20.525589608192195,20.024390233532944,19.53332996103751,19.062071807890323,18.6121287119043,18.162725333811792,17.80744154055992,17.44789919658605,17.11743171900311,16.805244926653778,16.54845792051183,16.30449630138753,16.088738541131058,15.904328397208493,15.74791438174513,15.620613296744299,15.5175058357817,15.434680302545505,15.371077797787075,15.322628141585414,15.28697882767467,15.259597779933898,15.238784297130854,15.223790314706228,15.212080742081099,15.205634754518872,15.203020630428,15.202788472721227,15.20289342078898,15.201117240170195,15.197458245591806,15.190868236773676,15.181349845482135,15.167839731420194,15.150522501288538,15.129676343888342,15.105853052774766,15.079590311711213,15.049757303949066,15.016561311247601,14.976920608589895,14.93041995880523,14.876699612470075,14.814730684086344,14.756306294352711,14.691084354801394,14.62542059427727,14.561034027562032,14.502917437411615,14.447002520585997,14.398810016425083,14.366005102802106,14.34932898669747,14.349019671437414,14.368918280323243,14.416809769151355,14.499566026092646,14.616568337336297,14.766226560394479,14.938448039697112,15.130771099943134,15.32854760161229,15.531845749104317,15.696112532011844,15.869111258718851,16.042639937462738,16.23707787360725,16.441135370351223,16.68304215264328,16.95072163911717,17.233382582172087,17.525226123824986,17.825725947966504,18.130618086937293,18.440466243361577,18.7541846768198,19.0763835503598,19.41099213206656,19.761777356041815,20.13421460672629,20.53103477604975,20.976113230182307,21.387388818659147,21.84189075347695,22.31969122435639,22.810265339867616,23.30372265727896,23.814632090073044,24.34372083233749,24.888230797738867,25.447835756427963,26.022853772962133,26.620717467323804,27.223177632052938,27.84972785051036,28.47804301777495,29.13392181463393,29.790946552563806,30.46555357571428,31.15144344738318,31.904973736397654,32.57857772094023,33.303482868181014,34.02972380547966,34.7742474840412,35.496810934783845,36.241639800396236,36.98443988863521,37.74946714334943,38.51716178502798,39.30593183344538,40.09848393275452,40.91512651480537,41.74030841311114,42.564957280087754,43.38509296424398,44.21079149755808,45.0261135646198,45.84639152190529,46.698937988277144,47.49344249108923,48.3126819232175,49.13766079929569,49.95891023762178,50.790763654289066,51.61209718161741,52.43530921268159,53.25607415866778,54.07386077653297,54.881223030494965,55.68782059284294,56.500501045526065,57.312311797582176,58.12691025657281,58.9264849000187,59.72282959629989,60.50740571298616,61.28620359012061,62.07586915456176,62.80966985122998,63.57335025090911,64.34118842300089,65.10444899568829,65.87997289397404,66.65219787708541,67.42052516008138,68.1746759404245,68.9203140349037,69.65863291637204,70.379063669575,71.07861868482101,71.78241565433217,72.47888663395172,73.23387894981053,73.86582081910038,74.56393193462188,75.25283435128279,75.95760913535722,76.59108801440475,77.24247672090742,77.86782360290509,78.47652663279277,79.07149068307996,79.66165803055083,80.2402072118786,80.82345166411504,81.40663043851409,81.99942799844223,82.58379945137602,83.18012433100994,83.79220006945032,84.4252421140381,85.10683686488318,85.7117703183061,86.37856373660274,87.06218806724482,87.77802627322052,88.4601587442107,89.1813271186183,89.92068471384329,90.66695648706258,91.43100977577295,92.20715483597593,93.00303649479825,93.78983868850615,94.57477518174156,95.35389514021658,96.11538222731556,96.80592169510021,97.44558488335439,97.99043525292078,98.46953214196154,98.75425030399452,98.94027283361896,99.00177184372082,98.95334486226439,98.81512068676012,98.60854067873932,98.36999121027705,98.13234873669862,97.91540437394615,97.73781389518899,97.61075859891731,97.54514223166838,97.53676672967134,97.5836868982788,97.68043402173848,97.8236683189242,98.00336267178528,98.21186342852222,98.4485977818334,98.66594680131071,98.89484841907101,99.11017234907001,99.29821013460698,99.44057064287739,99.5420342802144,99.59468415882455,99.5968781843374,99.5503081797277,99.45925071874917,99.32454645988543,99.15617379957715,98.94940862976158,98.7169870914612,98.4562342032342,98.17337320148964,97.86355146097429,97.53617126805376,97.15622638974591,96.80433666545873,96.40617724218133,95.99310047784574,95.55457864441335,95.12117572153203,94.6547287030553,94.168569905134,93.6497181068887,93.09743909289313,92.50482810894067,91.86048372200972,91.16687788435746,90.42043480972988,89.61230819232314,88.7446786552808,87.84072440925463,86.89138898156338,85.91224803656108,84.86564405707956,83.9166297817474,82.91644462974025,81.92498927105271,80.9566901064903,80.03581344532932,79.14543102002038,78.28535059350536,77.46739968329791,76.67085723724136,75.93236786897297,75.24590477315017,74.64704074834242,74.11416747207781,73.62228281864974,73.12942565736716,72.6155966560731,72.05716703441587,71.42869820620513,70.69987447740208,69.9762776378432,69.16621040392381,68.32354498699756,67.47729524582158,66.64510698471729,65.82691430194134,65.03501448898054,64.2774903161082,63.551251688587975,62.87033286401244,62.21893823104846,61.608897391755264,61.00127712937641,60.39786424612021,59.77591931516199,59.15945703272596,58.50933558583457,57.86101462624658,57.17088127192175,56.52927339276209,55.84635966797881,55.16668383184642,54.474976757138066,53.806445121989405,53.11576565035301,52.43422518063645,51.73631357472278,51.01821635976651,50.275557144540265,49.53372010489314,48.773570915513886,48.00717326997716,47.24702260287039,46.426839590692836,45.722978991485874,44.94221474804681,44.16185946682732,43.36972290287388,42.63795704103793,41.889878332694174,41.148066223027186,40.42719386129564,39.69511921723812,38.96706480467413,38.23439702811974,37.51766332042927,36.795026707528685,36.090161314622414,35.39928111555607,34.739937679180805,34.086846668325464,33.45427632517436,32.7850616196743,32.23888950188145,31.633618763234608,31.04704070802948,30.436029642774724,29.88689363150705,29.306052346049924,28.726514292774006,28.1403220615716,27.560418337841245,26.97439614045802,26.403340290993032,25.837563163061976,25.28157221991193,24.722420204131158,24.167371934193604,23.609788416852698,23.050010276504267,22.49097786705698,21.91163525733425,21.403993344844867,20.871193146212445,20.33871344329453,19.80081497755639,19.307741645220037,18.81605432902016,18.33660147770741,17.887601029395352,17.46679117744066,17.070478406278063,16.728372111786953,16.4282668319395,16.163414903076614,15.936201948228833,15.742961745985538,15.58658252257578,15.463097195848592,15.375289541052101,15.311863617569992,15.284444581339507,15.274875858905943,15.280608934621135,15.295018100138682,15.316412903797193,15.344312662680935,15.374535472127738,15.403763948971429,15.430635977254223,15.454449056033829,15.47452806549383,15.491388949533041,15.50373948294507,15.51060307087999,15.511110409696554,15.506044836870425,15.49831519759364,15.490114012628668,15.485106085895616,15.479974215889838,15.47238061114698,15.459038116684985,15.436420789472969,15.404679686362824,15.36393982988467,15.314684706632367,15.26062920765907,15.202562675009132,15.141148443476883,15.07824030878795,15.017577587079282,14.961145321510791,14.913033823992683,14.87676660218794,14.855310220941805,14.859242588298262,14.894503057764608,14.96926353384243,15.06548925908936,15.190701254851207,15.328255368897501,15.47011098577936,15.614436514128288,15.76557012105786,15.91305692897326,16.062038453947448,16.212466163289076,16.381201735531803,16.565676386788017,16.76949159849066,16.990788760240065,17.22512967119915,17.474341901057457,17.73076537313396,18.004026623665666,18.29359763019788,18.611225410054406,18.912609999882687,19.243386544955627,19.591590927462878,19.95566194560186,20.33885606362826,20.74808555616314,21.167141193435054,21.605801843098213,22.058429452368674,22.52917000890513,23.010771904543155,23.516519250732443,24.038974050745185,24.575522330615122,25.16252770581625,25.673504263240567,26.23689836890233,26.810983989772982,27.413468930604644,27.9917166926021,28.599112539171472,29.22027269493437,29.858187170032576,30.51406813611329,31.18829195809118,31.8834679022595,32.58595135844707,33.315878578370544,34.056068019212745,34.810720487796964,35.57792150380048,36.35478726701974,37.133252984647065,37.9787859490611,38.703761425872266,39.49116065877298,40.27275129695772,41.07844095417575,41.84472969161601,42.64622653197471,43.46163937779059,44.2942909964342,45.141393421132925,46.00282156825446,46.87489911597376,47.75275048535809,48.62689007492891,49.51134783388595,50.38892953622871,51.2578045087112,52.13126330977947,52.994267998555735,53.89170909335405,54.69708286479839,55.54054560439717,56.381418711898,57.21653881073981,58.02170446108247,58.83742002379389,59.64644677892273,60.434828258945174,61.23637889549624,62.02849448025479,62.835184398151185,63.62373353831302,64.43120963121797,65.23472081105032,66.03622660341892,66.8291266305892,67.62628576032111,68.40118906813143,69.22263841690015,69.94513784708533,70.70186497499994,71.45581227750938,72.21488107962367,72.96474127514688,73.7211117931546,74.46735804760006,75.19772444605847,75.90712662858682,76.60906831969436,77.28146123562091,77.92477080958044,78.5387769747343,79.14154733905902,79.72462355129609,80.29749454150455,80.8714935941121,81.44246302064941,82.04631112909873,82.61880975829997,83.24091508853861,83.88984278311052,84.55714568105958,85.2437460750867,85.94008316620943,86.65618150384779,87.37095546599008,88.09424142820895,88.82564203669446,89.55686992779,90.28694012696477,91.02691883358384,91.75607351937754,92.5488040877736,93.1926972920944,93.88137088327716,94.52756441984485,95.15906233772897,95.68065857207702,96.16103817112955,96.56022077356182,96.86310726813753,97.06675210089354,97.16852274452577,97.17145693023654,97.09134724147087,96.94274490906618,96.7461959750655,96.52682099366199,96.31157222365805,96.11136215126477,95.93693643169196,95.79158573912305,95.69650923316414,95.6291680052162,95.59308220366364,95.58920351371702,95.60956324371386,95.64710562103267,95.69466006577143,95.74303593486108,95.78800468450505,95.8240139356728,95.84448197848448,95.84151459155657,95.80716338673156,95.73949422923062,95.63481163696608,95.49167960649304,95.30841459914356,95.0928146657162,94.78822058761021,94.51825451564392,94.18851867126843,93.82786119338812,93.41638948043985,92.9835998668482,92.49293311069968,91.94535879570188,91.35035724892961,90.69093847755416,89.98626810266306,89.23062805358343,88.44275339468658,87.55836363568305,86.65589371231219,85.71381624658227,84.75322732618311,83.75240876515267,82.74129486730607,81.66806752522703,80.73200454943357,79.7544882718579,78.82230480695158,77.9542129766185,77.1973576801392,76.50938887835382,75.87957158927901,75.27587351416213,74.67235325656009,74.05098355599947,73.40930568085982,72.75703128265582,72.09067279271594,71.438990517383,70.79796177571711,70.17335124695647,69.53989905163674,68.89292538064386,68.21495055430222,67.60526894336874,66.96525537412569,66.3171318218908,65.68405927068461,65.0633752046264,64.43121980949469,63.778843623525724,63.13947726238778,62.49605873866331,61.85700883588521,61.228945504834144,60.641145036364755,60.07509052375697,59.53511771876958,58.95513717616406,58.485561268607924,57.954477495097485,57.40947894875502,56.79316154630061,56.20556874607029,55.543982832423346,54.86706808866647,54.17843851605816,53.5091713161615,52.843481819840946,52.190200943911535,51.54165635587552,50.87676906254006,50.203506294503065,49.52522318312686,48.818174848886486,48.09946264280843,47.37304688731701,46.57310033170794,45.87446528712746,45.102844940821036,44.33398371165275,43.563157317880574,42.82875373988197,42.09743929854211,41.372957109308864,40.67295746428339,39.986741056196465,39.31560810754818,38.645004091729525,37.99095708195218,37.31807325303518,36.64778184308589,35.95278444010402,35.26579393840922,34.57677094097407,33.89518537615648,33.177815116119135,32.57183345427897,31.932811027483332,31.308022406138097,30.676222163254746,30.08918385912951,29.48891839452336,28.890767906394913,28.3076717602382,27.7316608402105,27.180613464495988,26.64526332126024,26.121020281242387,25.60972586909635,25.097337298361502,24.581425044115818,24.066979028942146,23.5563316887853,23.040476117485852,22.502872912712682,22.01868788616746,21.510884137220838,21.008390792750507,20.519222942847367,20.057633495686638,19.610789256303164,19.19272263773774,18.803622829470765,18.44433555144345,18.114644107529884,17.812916112745956,17.548951573480437,17.309177302503816,17.10620644877124,16.931339579165055,16.793506535697425,16.68561484110696,16.608350784328824,16.55452199558129,16.52386509027659,16.50413388580138,16.492644266254203,16.48205138339221,16.471929992059003,16.4610929960211,16.447443347278508,16.42885908603801,16.406198474501714,16.379906620922004,16.349505781423094,16.316154424627307,16.280622074967283,16.245457736876176,16.210162731465836,16.18059593310368,16.151425159843676,16.124212457462693,16.097266552282388,16.071803303313672,16.045638036542595,16.021134883410372,15.99516775009259,15.97152025641087,15.955952626680505,15.951766331943006,15.961014778877887,15.986479504306843,16.0314416103434,16.09788444995456,16.18525137043021,16.287514671580592,16.396421185694184,16.513922297379416,16.619610252886414,16.737490953159448,16.86322855029507,17.00024148099197,17.1469989923725,17.308855129118,17.48707261799123,17.668271510011746,17.864842033039775,18.069786647430302,18.285868401033376,18.514412347297686,18.760054487229485,19.016281442423026,19.28750547108199,19.564727707425696,19.85926527206438,20.163907029971224,20.499923515275736,20.81370032406714,21.161438929823408,21.528505230072458,21.921029301741235,22.320668807487802,22.744626548224982,23.183964213004938,23.637707075578053,24.10032613442557,24.575920569454716,25.069667259174565,25.558293604186712,26.06612612034163,26.59466741459907,27.139855862697964,27.702400508001997,28.283545575027574,28.880028070158925,29.511370895555892,30.08807423314264,30.71499860908395,31.35198971675562,32.00007592061748,32.65986550868409,33.32705006272066,34.015906191323005,34.69810222373845,35.39637650773988,36.100857623504005,36.81472455787143,37.52406522968373,38.24105686810824,38.961868111480115,39.7463494344209,40.414193593560825,41.15050024938988,41.87754213061631,42.653529574584994,43.36729913832142,44.11542855240355,44.86748590615456,45.62816064433747,46.38729568516765,47.16586287659948,47.940453912870204,48.74264636807948,49.53713185375778,50.34082572292066,51.14571599603826,51.9506512599078,52.758300228831,53.553159069601854,54.39816294186256,55.13807056830316,55.92463811533905,56.71063439591413,57.509901751391084,58.26273612833765,59.04614418900437,59.826692618683246,60.59378380066377,61.35870256573056,62.11556563739653,62.87000477606451,63.614506989773155,64.35768868605088,65.0962085252485,65.84816770756036,66.59150651896294,67.36016410400543,68.1197704142073,68.9325726789,69.6392763221635,70.38711179147127,71.12602748276444,71.85371180069602,72.56634058489628,73.2789589075696,73.98055517051746,74.68361038352765,75.37532547750348,76.05511561491315,76.73569403668999,77.40526619440975,78.06771619965352,78.71303493338895,79.35056422235272,79.9830321215271,80.60776960503931,81.2353961008333,81.88802734197539,82.46339213190683,83.06137632186653,83.6484806730404,84.23241991694583,84.79158797575127,85.35113113310204,85.8940848194806,86.42848289719704,86.96319356487163,87.49337510126475,88.01517134607116,88.53948153404086,89.0648010175497,89.59138426559304,90.11863510436706,90.64726014194764,91.17228897084372,91.7017623147518,92.24855631596324,92.7425710742998,93.2578388101968,93.77250988886034,94.26377869281833,94.74445589003854,95.19992617550835,95.63977464323946,96.02294789508576,96.3671194862897,96.66040180860334,96.9043032103221,97.08914112874388,97.22589437888989,97.31259236128277,97.36838828793239,97.3789967291453,97.36862421081351,97.33887222692316,97.29787114870406,97.24991847433006,97.19693509853468,97.14401714161312,97.09659828442716,97.05504764320372,97.02267040325121,97.0004595258422,96.9895969766207,96.9875617580129,96.99102864559512,96.9979556676478,97.00592860839201,97.01043664900756,97.00746778647893,96.99054946924862,96.96193968877857,96.91022324488875,96.83266530844814,96.72636292417812,96.59688494590635,96.43116885271276,96.23346684826846,96.00653747123943,95.74649106240598,95.45034892254678,95.11739512897029,94.75097706200094,94.3459158878385,93.9093857514931,93.4227203731797,92.90504849148479,92.3356054619599,91.72000068248202,90.9929753676743,90.30252775721534,89.49380190604253,88.62860102079722,87.63891416155556,86.63586056635822,85.52820075373093,84.38443988310894,83.21800469378789,82.06398349311533,80.91156125679434,79.84589843852639,78.88344836060956,78.02227251532659,77.24424306601806,76.51496828615494,75.8345501010852,75.1642622200054,74.47977147836127,73.76239558197412,73.14344708275664,72.57141794200949,72.08777618914904,71.6722779342646,71.2857758630321,70.86942878718901,70.38971564081307,69.83542171230549,69.20847146670428,68.49869159396762,67.73103647063427,66.91982493533925,66.07945157522607,65.24065231903887,64.42284816881221,63.66993780452674,62.99150288615025,62.36516397802296,61.7420338316499,61.18664651110943,60.61313148002046,60.035020090247414,59.44445624790899,58.85107866997521,58.22503168051134,57.58215558442777,56.91303052606355,56.23190720686968,55.547104678977554,54.86909018575152,54.18797938978688,53.5112268682987,52.83162050180283,52.093381799387224,51.45868046715255,50.770862786452085,50.07125384289776,49.36120262960117,48.69141759640535,48.000171172205576,47.29909086087153,46.59274966242706,45.868604435609925,45.142110440595864,44.42564370079676,43.712360675403595,42.990532747904076,42.27674309616306,41.55429769719099,40.842268763833005,40.126450309385966,39.42229045251569,38.67768139572208,38.04462139392232,37.37239577695145,36.7050196065113,36.03254253918352,35.401981305420776,34.757347405992306,34.13449944130829,33.528335541007145,32.925272168388645,32.34519094338294,31.768378249072473,31.20819192339223,30.6437624755141,30.0814952247577,29.52351525775654,28.971894103215117,28.411494184249097,27.860205834573026,27.282075148416865,26.801312459026448,26.290347268453573,25.79816160916544,25.29476964644657,24.820661182378885,24.319224733782466,23.82224617145931,23.314892765272678,22.80075251535616,22.278051598723074,21.758941098414258,21.2443353356301,20.731979139154774,20.22692343696375,19.737317506888,19.274543416676135,18.828860293941062,18.403506959331104,18.025320064679452,17.697372847588973,17.383612612724246,17.11383048416191,16.936999603539416,16.77033065058317,16.6433243516241,16.59503716271292,16.579055245503785,16.588454942027667,16.617147111988565,16.657834919121047,16.701152908148273,16.745102630256966,16.784756178754506,16.818557424050997,16.841066123104376,16.852615632277264,16.85205570755881,16.836745643765468,16.81151805586021,16.77536950353026,16.732702221688587,16.686337124260984,16.643368240862344,16.606208811438215,16.58096882400454,16.5698867944262,16.574002901703437,16.590887452056645,16.614130423029014,16.63938834571478,16.660334627464046,16.677006560590293,16.69055007274365,16.70697080782811,16.734950982334407,16.776465211275593,16.828864406399987,16.87939430360167,16.935180681979023,16.991130780139336,17.04718641991616,17.10349390094719,17.167779801917487,17.245822864380976,17.336862872985982,17.442693035620405,17.5617432261345,17.69393542824157,17.836067497661492,17.98956348403591,18.151126885875875,18.324490725131326,18.507863747826057,18.71398679138173,18.940692802307495,19.202192138923245,19.451038399571498,19.732532355821988,20.030380153510354,20.361478320148386,20.69756847636932,21.059878559264025,21.43403828522907,21.82522757496881,22.23222184307468,22.658357516712503,23.094821809027664,23.553348636658363,24.019247331852576,24.500134812516066,25.03786384152299,25.50904534431347,26.02900184246767,26.564913207090637,27.135325704485584,27.673250364019843,28.244902907111847,28.836986238837508,29.441864976172596,30.0562756856851,30.678647235486654,31.32322935090021,31.96973818001089,32.6308386448138,33.30263361992803,33.98494216387613,34.683685817156366,35.39568209393895,36.120900063127856,36.91496339862536,37.603599897035934,38.361510830675,39.12580544623999,39.91974995479164,40.664532711513885,41.429683075221504,42.186179608396806,42.94001790580127,43.69489292847004,44.44243833514967,45.209673895802965,45.97623329478465,46.759502941638004,47.55400026564002,48.35827141033381,49.17282963961936,49.992504202326806,50.813712708277556,51.69718716454897,52.453742283133465,53.27083360871885,54.08369436072668,54.91570721531728,55.6935234611789,56.4924680127681,57.27257587415354,58.059233649643915,58.84705952847332,59.632033691616265,60.404264545762345,61.17889435860178,61.935532106440874,62.68755750337807,63.43120812295947,64.16750642392432,64.91253483565437,65.66048715926833,66.44879233535877,67.15010031795337,67.90645792475422,68.66691208469645,69.41704254346921,70.14203118256908,70.88263607733901,71.62348441354852,72.34479667720129,73.08536017815773,73.81846861756927,74.57106191988821,75.30132292727316,76.04100729997005,76.77468085583197,77.51121537711349,78.21100553950023,78.90375554929173,79.57236670884052,80.26092080110712,80.85097448169803,81.47461868128991,82.08090491390726,82.68750501377856,83.27201075572857,83.88368683326364,84.49056053120016,85.10267726672153,85.70989796117429,86.32149314554005,86.92340178144198,87.52180441533602,88.10343865479041,88.69204926030437,89.26976131151642,89.83922453794519,90.41796424859949,91.00634308604678,91.61837665996237,92.1684119763905,92.74346058190469,93.31997953836532,93.87678375496785,94.41026883055254,94.93314723228288,95.44499613715361,95.91097987043072,96.34704663355703,96.7329194712577,97.0669315678729,97.32208285539754,97.51211079295479,97.62379820090544,97.66749017998777,97.65023722058412,97.58077627963524,97.47511288686273,97.34865554658387,97.22567912876013,97.1037643653129,96.9948749454732,96.90788674270902,96.8439885822724,96.80270867087847,96.78319797715955,96.78543753925914,96.80039722372554,96.82289740079868,96.84783397395827,96.86989989813529,96.88307645281132,96.88198106210517,96.86118835565593,96.82048519674898,96.74281509270625,96.62694549011802,96.45997148895165,96.25926615217553,96.00305366729793,95.69198422995312,95.317977431496,94.87331261144874,94.36845974473508,93.78165901268447,93.13019323743002,92.40311326339854,91.59933627546508,90.72662692164742,89.7781667674511,88.74636172832653,87.66126663807057,86.40033598834714,85.3395630010947,84.18235207779689,83.0358913152123,82.02013728013362,81.0689261313248,80.23688983988687,79.5249598711281,78.9201930116036,78.321402290783,77.69632943938139,77.05218043881708,76.40230875669883,75.77979448947423,75.2274415055218,74.75503203056437,74.32385548925606,73.89451012074727,73.44095105962282,72.9092037436552,72.41274581465416,71.83081136709679,71.19907205262298,70.4991245644022,69.78083930589696,69.01370626322917,68.22852317814332,67.45629722277921,66.70773458115086,65.98841269257173,65.29056302675322,64.59597381618902,63.91066236137331,63.232829891297435,62.56525966292512,61.91745723031089,61.28609638590783,60.66683660782137,60.0099003649591,59.416443771624095,58.77524532832017,58.12177897609265,57.443119373940185,56.785701066830384,56.12060170194793,55.445715516299416,54.768165949106084,54.058745166765455,53.34204377256176,52.597556265513155,51.84963901095738,51.09332247936816,50.346378145788314,49.59897555406439,48.873808752159626,48.143480940248324,47.437357467365885,46.68366699607773,46.0245539244245,45.31989901567988,44.6329898546767,43.93286266757259,43.2487518736006,42.55323793792972,41.85784961490834,41.15604535927249,40.452714629671796,39.761928066697855,39.08581885312753,38.432025566774044,37.80300477525296,37.18033590766767,36.582523393960194,35.99131766120342,35.401570615936386,34.81014494587929,34.19898325458741,33.63482179524528,33.04505549333119,32.445931768173764,31.874880980040363,31.30137327757415,30.7371606103136,30.172755981201586,29.6174552208627,29.06475057092408,28.511210873894946,27.957440827987178,27.413148679659454,26.869929649402682,26.342697896200466,25.7799920375487,25.31741243734604,24.823238115740445,24.337481102619712,23.84132032309772,23.394988548871847,22.92989195374831,22.461717647148866,21.99253296532154,21.516949443854177,21.04556575934168,20.58331769144958,20.127409192964112,19.696868433974483,19.290237585957808,18.91580378653517,18.579346059175762,18.280569455418618,18.017210355203435,17.779117609488654,17.604530350777733,17.45037318437814,17.329053371399482,17.23069244473886,17.15944309393588,17.103141373115093,17.0607596829084,17.02736376017736,17.001893618122395,16.98213789693987,16.965278994355785,16.950413844972818,16.936829276466458,16.924152326563295,16.912334909425265,16.900891186201275,16.888550229249876,16.874925464140315,16.857431160792213,16.839664569955012,16.81948522354177,16.79867874265796,16.778373277891916,16.762281080709485,16.751218463970606,16.74729942782963,16.75011307099245,16.76099734457377,16.782669809348125,16.816808192212804,16.865688462717067,16.92054208397818,16.97968727267597,17.03862817946948,17.098903135361535,17.16455931506688,17.237328079174926,17.316832868246845,17.389966644327558,17.47358996407387,17.56456177227367,17.663679535687066,17.766857014344616,17.88269863279431,18.010523761199448,18.147141153859266,18.29659923620957,18.453348918812267,18.619949769915785,18.79170063479315,18.979201907914966,19.178924577673108,19.396272207938207,19.631458438656985,19.891371792734983,20.15989402089487,20.45539526483969,20.7412342143548,21.055088598830494,21.37690635309229,21.70870220963558,22.047318204958064,22.403272515142028,22.768838002416967,23.135801693419744,23.518948386156357,23.910260459578545,24.31690775396501,24.725088565682444,25.156277326142376,25.597369491843818,26.053673122449595,26.519837992463298,27.00183404517778,27.496550244288123,28.018875781644972,28.51316484262827,29.03581498298887,29.558576855085548,30.092497248423896,30.63672435183881,31.193142783908538,31.76410759771218,32.355741824206596,32.95979396015665,33.58705328863472,34.229018335791125,34.87589573184562,35.532248577902344,36.20717149421747,36.92672402654066,37.54643964699751,38.22286320213722,38.9095656003494,39.61206537543236,40.272021679759796,40.96420389177832,41.683994138941834,42.397632140425216,43.13241326782146,43.88244524119457,44.642145700462024,45.396903686229045,46.17043213119564,46.93747368429517,47.72559458683594,48.49359794579477,49.267432955771476,50.05158923040284,50.88963114549136,51.61092772171622,52.404928518516236,53.18143702270365,53.996626693789786,54.75441146633166,55.54717900261431,56.31900921414389,57.09833191982484,57.86751774291223,58.64483294813817,59.398583187867594,60.156765408458746,60.90663673873771,61.65782137668731,62.39939426880608,63.130037403151036,63.856679600914966,64.57629970487353,65.32257179858158,65.99669328057222,66.6998441356256,67.4163918524149,68.12850166554394,68.84335284644928,69.56521831659352,70.30561649019788,71.03185888531311,71.76426886986911,72.48348258521476,73.20505499766404,73.90440465848216,74.60221762486209,75.28697020563071,75.97398967853732,76.63742714209006,77.28843108716332,77.93735389593056,78.60858500539806,79.20531874495882,79.83193660105421,80.44401714617888,81.05987760143987,81.65291666659425,82.24855970336132,82.82984319090428,83.4188329975048,84.00498029936436,84.60741451592749,85.21631263932832,85.84880031576205,86.48822327421382,87.15050530656963,87.81769246059476,88.50497159283356,89.19376812162979,89.89791255456817,90.62576871902608,91.2960359687434,91.99464799622963,92.67904610186315,93.34856369843375,94.00212644851375,94.63557988999986,95.24413523805461,95.81750195953101,96.35677119882048,96.84464043565289,97.28574362924688,97.64836289767122,97.94203318598933,98.15900724817415,98.3117494715614,98.3598506199871,98.34431713611471,98.2632184609178,98.13158176726962,97.97110124425272,97.78824644298233,97.60594771935531,97.44153884644788,97.3061455078766,97.20405636368861,97.13849356203914,97.11507448521046,97.12654075119983,97.17113419760449,97.24715007937411,97.35192838518891,97.48193530583825,97.62947038126197,97.79902235824844,97.95177631399596,98.10888120474141,98.25303519646145,98.37891169575859,98.47042773512607,98.53275440659861,98.55700647843071,98.54240677270012,98.48833868731082,98.39650531968334,98.26992018867536,98.10414769141917,97.90603125507039,97.67046445865279,97.40252791431155,97.0980672265971,96.76043018672895,96.39022503686884,95.97205003273902,95.5757181989833,95.13282476572009,94.66954492123807,94.17723459888823,93.6751655853942,93.14102957731725,92.58060012817857,91.99628677572512,91.36133481415652,90.68748316695672,89.95957879517363,89.18949310878037,88.3488778820782,87.45944200151492,86.51693270229028,85.57358997509043,84.58978231775646,83.6237732637872,82.62302118456749,81.77663065264416,80.93624096503395,80.1698210098309,79.436182277612,78.77675533437967,78.1320764089294,77.50443402420036,76.89281332878012,76.27884848782482,75.67030394728445,75.12002507386319,74.61794411186742,74.16270549243151,73.71577007444581,73.24809207041649,72.71942448319005,72.09647102810393,71.37792076667337,70.55456279365562,69.77434803722596,68.96572157387726,68.17752287819474,67.45533138873638,66.7952155335624,66.18032568853529,65.60248053434312,65.05906433830224,64.52443997238848,63.98300365581463,63.422668345122425,62.85376449462497,62.274013254811294,61.686635755207206,61.042651211255404,60.50220847176122,59.896914099411234,59.275668737408296,58.59892456655984,57.96549998653819,57.28435303609791,56.60874305387941,55.92428218952458,55.24596201360693,54.55619401472215,53.86900091879931,53.17123995252645,52.46630974143979,51.756647016218864,51.04272170117558,50.34198026644301,49.64196995330191,48.94320996284861,48.18541705748734,47.523108135070004,46.79750589604912,46.05987493846339,45.295554184468465,44.57271751135826,43.82917696306039,43.09998533197018,42.3824756099659,41.678085044522646,40.982629983138054,40.30604444289411,39.63327545123323,38.961581104619704,38.30548110396265,37.63410261154779,36.97640250936526,36.30984220966156,35.647548890723854,34.94411852578213,34.34318275705601,33.69944645360047,33.073057293333875,32.42738313277161,31.81481647416216,31.186907344717888,30.556044063300536,29.93274241105219,29.320063229691876,28.712990280519698,28.121233940669285,27.535612538057975,26.96570477124109,26.414047689471236,25.87230762551949,25.351810481202307,24.829433851274228,24.315491149928203,23.76798493534917,23.279008105143788,22.768347295313703,22.266242344392552,21.763749941811135,21.282378030024503,20.79288769390788,20.31835356786538,19.851153524453352,19.392086645143866,18.946247128163378,18.525011878193805,18.136165189281186,17.782477443550484,17.467979758805402,17.23566142710119,17.0532639647349,16.91379790511775,16.8150182471477,16.74782239283967,16.716738567683898,16.704984553453905,16.70915908596729,16.72253202453585,16.742274746365872,16.764990959487406,16.78788642948109,16.80647955634217,16.82098251317449,16.830895006267223,16.83607768819381,16.834208326122457,16.827845961259808,16.814930626591455,16.79407150151615,16.769657531021767,16.738003010591914,16.702152346400645,16.661662032257567,16.6206277891418,16.574242897955276,16.52425744469456,16.46898256217196,16.409218518457514,16.342623838662355,16.26960644529982,16.186886076106052,16.095827403252898,15.996527882935766,15.894373440155384,15.79189539586917,15.693714905454339,15.603353799711359,15.523813677604002,15.469438494631444,15.43057885736895,15.414907781926512,15.420134910144103,15.436065396155374,15.462808513175256,15.505643702643805,15.566203644442492,15.64967401827477,15.752321091315096,15.8704288652713,15.993752371784069,16.119541538970577,16.24281038165308,16.362711715393104,16.47437486186868,16.59399269458586,16.72309897815637,16.88276377501369,17.026547286811002,17.196586178789875,17.37237301394592,17.569363652565528,17.759175865693386,17.975980121881054,18.20651665815245,18.450477220686764,18.709123279718984,18.973229839772774,19.24666348879316,19.519358845174796,19.80156472864818,20.094653336417874,20.396550644755035,20.714245422585613,21.04554344921351,21.39577222941439,21.79164959989741,22.15093033852622,22.54698228993328,22.956616085073666,23.38374703975787,23.806796999636916,24.246236114247317,24.702990124881705,25.169227826632692,25.657272269261952,26.156065300993916,26.664652406371633,27.17597850312558,27.697386163774564,28.215978089997403,28.74660342644859,29.285454870061514,29.830132410066035,30.38742458187955,30.98600570926685,31.53427880523104,32.12199300518135,32.71752186511116,33.32780108431624,33.930120074995344,34.54562674057842,35.16754456250625,35.80370031798196,36.44139911177846,37.09352805760916,37.75811974742715,38.439776390563004,39.12539850870328,39.823980798842435,40.536738003213976,41.24038786575067,41.950214782826215,42.65788324156428,43.40392910524741,44.096450340215824,44.829709321794105,45.56607749526829,46.30293776418724,47.06467337687617,47.82380041327207,48.588377487326554,49.35562487832493,50.12285227322458,50.888117208601614,51.650608248323,52.4063825833283,53.16667227222788,53.91338793322509,54.71768862186273,55.40499313952812,56.157141173406,56.89386229929888,57.65256329283047,58.36234364469312,59.09027458883805,59.812240713767935,60.52773823307012,61.24251721717029,61.944234421570485,62.648939910067696,63.338763983181224,64.03255636482127,64.71708222065197,65.3926584571997,66.05523632739599,66.712699576515,67.36317970407927,68.05691675382452,68.65556569208964,69.32565424682181,69.98304219726961,70.66864186553808,71.31878892851007,71.98607845847262,72.63620383573455,73.29177921988683,73.93810496270176,74.58957697675959,75.22731627598279,75.85668774442847,76.46064987819015,77.06966051360885,77.6590240457607,78.24311192560297,78.82482166810638,79.39757952055821,79.98483955345904,80.5025928239264,81.04314065035867,81.59120717996007,82.13393423443888,82.66750106441961,83.2145555956735,83.77238926804367,84.33442178022761,84.90992920734529,85.48994039758851,86.0826960616143,86.69346934579511,87.32247080081152,87.95278319459756,88.60602498940072,89.26210397041677,89.93296551091467,90.59852943892177,91.30791532419285,91.93461065359593,92.60297844582051,93.2593868252783,93.92710534111777,94.5669457698973,95.20329410419144,95.8194191432091,96.41283350958919,96.98102000774959,97.50988310763393,97.99570473996535,98.41796310386134,98.77646164790353,99.05958641087597,99.25270105052252,99.35035743640469,99.35560767843218,99.27280749095084,99.11564535062467,98.9122855858205,98.66338034989327,98.39543938705943,98.1406404058628,97.90807560221923,97.70930396160483,97.5545329874588,97.45357101810015,97.39820028926923,97.38786800870082,97.42027026116146,97.49342494342206,97.60307891918475,97.74414859723572,97.94452558858177,98.11416718822271,98.30917022893827,98.50221366693421,98.67660821680855,98.81415708536217,98.92744914628334,99.00824890077624,99.05210124063633,99.06035125352481,99.03255795525214,98.96822848782703,98.86725509597674,98.7314274095951,98.56276018063522,98.36646600709358,98.14261523569239,97.89505351300753,97.62940007132416,97.32961011002311,97.05414186150054,96.75016825937075,96.43569246792794,96.10604938782896,95.77693805233248,95.43325623992928,95.07220431218114,94.68727072630779,94.27210735162693,93.82745844533352,93.33700814217642,92.80457905471633,92.22312341430394,91.59575784043676,90.91988666973123,90.2086510875333,89.45323548138705,88.68562962405737,87.83805771357491,87.07096310390793,86.24023661639212,85.40206596306186,84.53318194984422,83.69977523531959,82.86328389550145,82.05224141769412,81.28542881951272,80.56175298254682,79.89632350576399,79.29557892972514,78.75575146609764,78.25923233820045,77.80210411322484,77.36891645744791,76.9637964931613,76.56827389341431,76.193873344274,75.80790353659316,75.48030884609601,75.13170598947652,74.75597268612712,74.32590371227748,73.84894990642643,73.29985526178292,72.71773919761917,72.1042419378384,71.5086989092727,70.93297691747584,70.37362794632347,69.80755065165725,69.23129531454451,68.61960935162477,67.9946280204011,67.34531382767291,66.69448481471196,66.04941392894793,65.41566036771988,64.860481091964,64.31498185378051,63.792592171770764,63.296900528267976,62.801708341796584,62.310768796636076,61.80513939544315,61.27471280810825,60.71516544376748,60.126165099783414,59.50990542097609,58.88847459968727,58.25441471068682,57.631852135844106,56.942402457636014,56.370054719800386,55.72053954670629,55.063258734179115,54.34628674471307,53.695386617935675,52.988026599824586,52.28561111009002,51.57980956236915,50.88056779974291,50.1713838183109,49.479961099031264,48.777851281631264,48.0818671122561,47.37398349677958,46.6816289253312,45.985023044150346,45.29116340326767,44.5832956395579,43.84206681691487,43.196901135610034,42.512930590745086,41.819408798873134,41.121444734919,40.46615662185735,39.78293735571118,39.08770558639836,38.40613971780671,37.71689232918797,37.03030846527584,36.344064916892265,35.66923301130806,34.99959871473086,34.34206055228336,33.69299284896409,33.064500079610966,32.44263614207583,31.83042602887245,31.17499899745514,30.634003883058487,30.048198112593763,29.478243563307917,28.891228659031878,28.35073647214904,27.787998831372825,27.235711599439973,26.66857961217023,26.102196888921053,25.542527941109032,24.99226770358078,24.442179374048084,23.90837958766096,23.379559215805315,22.860314905994958,22.339057676663177,21.825273192501243,21.318636184671547,20.776735595178057,20.302222520419484,19.80313525289395,19.310226711102207,18.822475148098572,18.370841211180057,17.93241060179286,17.512677785810215,17.129257573927944,16.775782743363774,16.45651348678352,16.170544101662443,15.925474868327196,15.715407019988138,15.543248408455764,15.406685710277708,15.30995743325128,15.24734065544375,15.215898221690143,15.20865904346721,15.220861851229435,15.248922146431543,15.28599691379488,15.327499371779105,15.367766070081329,15.405306572994128,15.436238333234305,15.459269705785236,15.47457247323751,15.482909689390642,15.484145069049534,15.479048041645909,15.469230719360324,15.456346251969032,15.44063781902792,15.423992406499933,15.40679838927032,15.387582475809358,15.362737948691153,15.332581600154196,15.2900627400906,15.235589193787934,15.16580368027957,15.084717937828806,14.99072904951342,14.884218151000576,14.77151444431133,14.655278304708805,14.53822912577857,14.42266703108523,14.312025501306174,14.209458911968186,14.115139486447644,14.02894377212769,13.95460815823333,13.889878254008654,13.835360445124769,13.789337130469281,13.755358694191559,13.72824876340713,13.710851023371536,13.703876538743506,13.707543130532832,13.72112625097861,13.742149307782705,13.76718046709479,13.799906613223165,13.839853595095073,13.88902379422013,13.947154505058654,14.02003227396693,14.105361775546488,14.205318812658373,14.312249949186738,14.42931033413878,14.558973701156837,14.727087908435452,14.888985149526421,15.054222358179429,15.20859703210479,15.355507316923134,15.496437798929334,15.640048726502917,15.78451463536439,15.931430639186853,16.08282840476639,16.239177628402327,16.397351500388,16.556600795081895,16.71897830751958,16.885864207880665,17.073435331431046,17.239125537506133,17.42740851653694,17.62418694999835,17.832570414877654,18.03346299308244,18.254106831875855,18.48770350716767,18.724112720817892,18.97152258334679,19.223811957806102,19.489825142704998,19.764705198462273,20.04966115786193,20.340274746301592,20.638597544769542,20.932665505100452,21.241599977051095,21.558717430675628,21.929027665024314,22.252125945034088,22.62492896285417,23.007681845577597,23.426742150779866,23.825797103240237,24.257258238034225,24.697104527067797,25.148518018529018,25.6088302634113,26.08390739255224,26.558655030972606,27.038416966225498,27.520688763217173,28.010456917041576,28.50782751526917,29.011394891506143,29.528285829076285,30.06258944974703,30.65482067584397,31.174541501196025,31.748890507077064,32.33233596794285,32.94761712033159,33.519449426438804,34.12074874142033,34.730357009524695,35.334256368098366,35.95495960368408,36.575114886342774,37.21338794744054,37.85045442546032,38.497968545618264,39.15241675779153,39.818013668538114,40.48870470138176,41.16407868309728,41.852292684559394,42.60295323171042,43.25433371750864,43.97103983390271,44.68449988643013,45.432562809556934,46.128603606751405,46.86492943300667,47.591150798346575,48.32557561873759,49.063305655937036,49.807903514359495,50.544595430559006,51.28515907132818,52.02454074075598,52.76657110786352,53.49638183513624,54.228512285013316,54.94576629219649,55.66494467016043,56.41621616523171,57.07458597281985,57.78073369369439,58.48128153256554,59.195472570225434,59.88054189047248,60.585459652005696,61.285557200674916,61.98117229339567,62.682320804814104,63.37058576528247,64.06162304344795,64.74491590089217,65.42375822119978,66.09595900598752,66.7727380090902,67.44321867489792,68.11293478162138,68.78005790920464,69.49461627060491,70.13463273365542,70.81417982117462,71.49502225990987,72.18393920221351,72.85516586549649,73.53039675484573,74.20680463898219,74.88788101257808,75.58047879312001,76.28293452026999,76.97456232962088,77.66021453942143,78.34225562581767,79.01366948007475,79.6688119568415,80.30655058124266,80.94267755844655,81.55721493396689,82.20078545746033,82.76751487265136,83.37717015445948,83.96334531607269,84.55193599864675,85.13784787758404,85.75253299053391,86.38671152993165,87.02207566767473,87.66355863389637,88.31241531255804,88.93635900964324,89.55054793481547,90.14008895738245,90.72456912326491,91.32305453033214,91.80020894857965,92.30034335222454,92.77911414531142,93.24337559825878,93.64263482129944,94.03931659463818,94.42040925042187,94.78023746455382,95.12740429060158,95.46735272467181,95.80700396376224,96.13438362882508,96.46541463668545,96.78964460201375,97.12195437125747,97.44388000756808,97.76824838357594,98.0795070176354,98.41214654105896,98.67129288722644,98.93894350468706,99.17989523678807,99.40056580429307,99.57083131031064,99.71974191017625,99.83581637675422,99.9213441841095,99.97986811046496,100.01522241911297,100.03192894417474,100.03744918901995,100.03479739406275,100.0291938609439,100.02593192611,100.03119944428735,100.04688109263402,100.07593626353525,100.12410619089049,100.17909385957118,
