# Supplementary material for: Automatic and Real-Time Computation of the 30-Seconds Chair-Stand Test without Professional Supervision for Community-Dwelling Older Adults
Source: Sensors (Basel). 2020 Oct 14;20(20):5813. doi: 10.3390/s20205813 (PMC7650655; doi:10.3390/s20205813)
Supplement: Supplementary file 1 [file sensors-20-05813-s001.zip › supplementary-material/critical-scenario/accelerometer_7]

13.06330958085665,13.593409472694617,14.008405059305243,14.36997905549078,14.931394009339842,14.849507922934084,14.62091221955111,14.997035150658123,15.512036296608855,16.08453574354246,16.786105329469034,17.31302928813228,17.367913806466817,17.501913808822703,17.681131510840117,17.79459656881463,17.71739652996487,17.411235286404054,17.225749677665707,16.95667733546373,16.135613049430713,15.32452138876345,14.036243467926477,12.633331912791236,11.742590474542064,11.612855602616941,12.582925781480723,14.178054564429754,15.932155349646187,17.863293621750934,18.365710500170273,15.605992725304935,10.347703258256896,4.300703517561044,-0.9022197711314862,-4.573913947173411,-6.394386832914297,-5.359853571625229,-2.7006242663088535,-0.7742701736626915,1.0630737772900245,3.0128062577221004,4.698722884680205,5.56391699804599,4.820807862668194,3.2180586109145244,2.6443323308273228,3.3394009924813775,5.049162468237081,6.4524304729763715,7.431446514764517,8.050208114630216,8.32288243040273,8.226716307784613,8.178119243796722,8.287972784157619,8.91491976814937,10.085512540628825,11.685577965518139,13.593409472694617,16.009222615057528,18.472432745209154,20.597447766153827,22.716823764288126,24.28453775785798,25.272118394765275,26.323308245728025,27.65944641646585,28.806132225263326,29.665570289445792,30.83510931691976,31.704089218448228,32.91038049307588,34.178038749477466,35.13419754040195,36.50146574731134,38.139651616129385,38.804434424331156,39.188391063557454,40.32126033485382,40.77968926572495,41.50536553725143,42.460017889202184,43.765696746802675,45.147319334359466,46.64944947567461,48.02869663287779,49.42209588238855,50.400740456471404,50.74065967214383,50.27503824582299,50.04891386785463,50.2604821562752,51.100056944641636,51.4993657913856,52.56146067471461,53.69719907556157,54.49740942138302,55.80760767789357,57.174143115991114,58.75790027412475,60.065803596623546,60.87591269463346,60.74761345040386,61.07354076019446,62.289196209544805,62.92787461422675,63.434984339861664,63.94444599705838,64.77687550266822,65.05825058167633,64.67334437927659,64.025595970113,63.38973550086293,63.70841735533186,64.1759619220699,64.65380458736433,65.3441372549838,66.10355351849591,65.8819756373091,67.25909588421064,66.90630209211297,63.79019686897175,62.1675598560269,62.456060610234445,63.382539347910786,64.83083945762202,66.03754933075501,64.7162375034651,63.853199636328156,63.694192263221424,63.69306544349756,64.63169931138786,64.69279863901318,63.95820208078038,64.28214182170146,63.648495014091296,63.2733903747534,63.922361140865,64.80538842120808,66.34204307272529,67.03229961156048,66.29177136368124,63.27108035900954,62.842016477471965,64.02557238741441,65.73415553993819,68.10941290322818,69.94573540265247,70.85958815435379,72.49207778427872,73.94171913395782,74.19965050385474,73.6972403924377,74.39919792188667,76.14053961465473,78.07924759464055,80.22620710475603,80.55852076267244,78.59124305202303,77.78306739769596,78.2011693443174,79.58487635312734,81.62698061782922,83.08516239040657,82.97803930887456,84.13797190278923,88.38316628955758,89.77570694043735,86.83230830347044,88.57885531909355,94.39029058759395,93.42483250183894,93.0971739660118,97.65769708036444,103.32126812105541,96.98845626764964,100.18559996751725,92.15865971366442,95.01071844788905,91.68056526916443,93.43362343699566,88.58396452264344,96.14667711821603,90.98294545691788,89.87098159927554,86.1946803338178,80.98438534091841,79.47746386184122,74.89889703919411,73.77774042930284,73.3930466610143,71.73408427599215,73.18587770434384,71.59832442720607,72.97155736873641,67.59116478550528,65.36600442120168,68.70118154756781,66.27067631742496,58.99981305718118,62.317897753907744,59.907251013570836,54.03712998314175,53.77433135570962,54.693966696272405,53.49130062918093,54.7276101240754,56.78394872494351,58.653537330467266,60.78565273384734,63.35912622798004,65.77225110365102,68.76817215298853,71.15326973294397,73.56719513835512,76.22558168368954,78.6900832879331,80.8771165318974,82.84855812641618,84.84522020597142,86.42367115292932,87.04684276103146,88.04097369624684,90.80695147703516,92.7263067907194,92.69428211657296,92.00959587426063,92.45566579565391,93.47842432476592,94.6895815443374,95.34543920784363,96.54811141494831,95.97435775095276,95.31453770079224,94.77286903318499,94.9309513015992,95.55293989600602,93.51972795699766,92.82849439433576,91.45728528591783,90.55731172186144,89.11004036914262,87.33700324431314,86.87584840466711,86.95160387218473,85.80132341734603,83.48346190261296,82.87494960507033,82.87494960507033,83.45747048714833,83.11632548693021,81.418492912775,78.33719348564891,77.27566362843025,78.08792916968159,78.84530900149046,79.92682679589318,81.63079370929354,81.29666592228568,78.27696629287394,74.58148366716338,72.28855100883474,71.22195370492118,71.42767973257398,71.59929224938391,71.25680759047405,71.56505117707799,75.29033724416233,82.2762273953109,88.03702788583509,90.80211007550871,92.60258270731161,93.76101866871947,93.8063789064076,91.85508376472866,91.63329143128301,93.76712085292385,92.60260501511095,92.01576508922223,91.91313432610099,89.15567858569982,84.456964666743,77.75543593788672,71.12827150899113,64.80469774656157,60.139309469118054,56.85302458850281,55.3167769954712,54.871437735285014,54.74232281859244,54.38609036680438,52.18315874902595,48.72406978710103,45.270900895996164,42.82353851174436,41.474333861098046,41.82014472401377,43.28158689274605,45.151144699584144,46.50954109840193,47.22477300445532,47.94895532477003,46.533516486230496,43.275276887662265,41.463221995393496,41.97753857258027,45.85507671402029,50.73960107729623,55.86024012515814,60.367448035213016,63.60007664949047,64.99008340926929,65.9137540843682,66.07072123937206,67.74632794281136,70.80696439413029,74.07088034944393,74.91367112635902,74.63841382804809,72.32392191809362,68.97927281355085,64.80492302426052,61.40719870112364,59.77536720220451,60.36495490165904,61.06111348741847,63.72093058314717,67.10515918073892,68.33144243509895,68.06921005603549,67.28135601779861,66.05766172801535,66.41167204035135,66.66213416437095,66.75838176091212,66.09339284136314,64.89132678355065,63.86353886840876,63.01810064768104,62.65946966082666,60.95521384600873,58.32092767422177,56.77980188858819,57.442670371171175,57.43321699699862,56.85832098063238,56.51378969728335,54.817885037956714,53.27861242916473,51.000994989095,50.35335577790163,49.22439980330484,45.89895490018999,43.69804740675993,42.49640579823351,42.58731464646606,42.715703083118626,43.53513702297695,44.40163212441983,44.55924366999998,44.41980989979067,43.42078982943363,42.535601531033784,42.174683802132975,41.39558481345157,39.832617401410005,38.145285375593076,37.19056686520745,36.656081939168104,35.25333191228482,33.340661809657924,30.963742469917282,29.259915976329538,23.529136283194823,22.865763194393885,23.542040793293054,24.880357429446605,25.371572833558226,26.371321307063273,27.728254677928817,28.86715671608646,30.12659230784843,30.90947944897426,30.728155214265488,29.054563504540624,26.613680591102995,24.67411351675042,23.227816829641686,22.77821302436295,21.462852225150694,19.661453603663418,17.779738491568462,15.961423591356022,13.226895884654075,11.26221599564488,12.07713394474371,12.103608759036481,9.812229037155186,8.499970834072618,7.420608418160983,6.160030400401753,4.96973234655184,4.75354930227588,5.56637050205128,6.00287208613275,5.363111055291268,4.725369545166357,3.3797232269092063,2.413378255621631,2.0415932275083817,3.12601998851465,4.964942149700561,7.153126420309329,8.456544650485908,8.640085175840248,8.392911982419538,8.919373543570114,10.274726297222083,12.217965027321144,13.533909354094563,14.666438290790763,15.63394279159531,16.6888689891305,17.81142716144611,18.259767733840263,18.328745299148466,18.11605854774245,17.44721697331623,16.796351675646616,15.602957796615211,14.616101483680152,13.174965622302917,12.391724010673729,11.740006724594538,10.902972484142735,10.449456434246127,9.766663831185914,9.367655008215687,9.140351487838757,9.026591191045107,8.308988700555814,7.356116184707465,6.648613916335471,5.640544823518862,5.311784097865792,5.485531580029409,5.53144018597996,5.578121411146579,5.457527338362764,5.710612241740991,6.260572104609456,7.317903862072653,8.414000151345357,9.577027624036557,10.725275117145083,11.265594410312085,11.617507637321221,11.61445380989644,11.700553721019185,11.831613018982072,11.94002094610483,12.055708303952663,12.61439890828904,13.097086827022801,13.785807582908792,14.233872787148885,14.378428042755608,14.984828891676733,15.139589201945462,15.149198855758346,15.063995778597109,14.884830584161254,14.823091326287999,15.023992007716137,14.900790895860258,14.293551903453164,13.980279324161684,13.547928818851972,12.978292622247276,12.905243902225937,13.221889219540776,14.18988838788275,15.291456111246411,16.071915247424972,15.876785995770307,14.376446041063966,12.727545388465732,11.228875973367334,9.61453921102757,9.345931441166723,10.445118202131551,11.53460546528041,12.290279098528758,11.976105829420327,8.460190742272992,2.2025939811754873,-4.2758333364884535,-10.664590787403162,-17.834041991671008,-22.65265270236734,-24.353019751803433,-21.181359298770904,-15.666870301709256,-12.273876059875903,-9.87519198218434,-8.806760224735951,-8.783108252140293,-9.025297080938762,-7.788063442638927,-5.2406261599547435,-1.148287049652855,2.830343364837168,7.299228260021292,11.457105531069361,15.393812521885495,18.097294147934722,19.56832070071462,20.476486241182762,21.157859940996303,22.02880878636592,22.881559020495693,24.148964309197694,26.274231132653973,28.27848436091465,29.988938538229668,31.204411973884657,32.129164707931096,33.27765212382892,35.13097463229478,37.49262732789281,40.242243053834414,42.65423152223153,45.0,46.26706271133524,47.03371471313322,47.602558949357956,48.701814501580714,49.76904308547475,51.047208792416434,51.50269010442871,51.91326281252617,52.142366204942455,52.38863491536675,52.46224309261809,53.08937280470722,54.0931732569303,56.19435975734902,58.37192554070064,59.864477193088355,60.332141287107724,61.12255511915541,61.86865026889317,62.15407956994957,62.333217619058985,62.68632508277001,63.08073002529585,61.97410010107928,62.53981230276944,62.3497604854408,62.56197960652515,62.00626256319086,63.29389625898316,64.00358384808122,64.53207781741297,64.92465866412992,66.2264465484368,66.43456008803126,66.59221153685786,65.12867344698718,63.38347985014394,62.65007308953274,62.20238609006516,63.158126909670685,64.28582486631093,63.783224462501074,64.67906015376006,65.11258759016683,65.36626073958924,65.10391157145817,64.25505464738299,62.51641188560699,61.419508713185856,61.67420830500384,63.877422149917045,61.9484613703808,61.47245347589158,66.19405410754437,68.46489140612839,68.50520621636414,66.66592599147485,65.42703990109727,71.41885954098508,74.38905868971162,74.08586007715584,73.77585212551443,74.47587882645308,74.78458575531126,73.42852013203957,73.3538725907658,72.68557946890334,73.63592600468768,75.43682260873635,74.7147792068635,72.67294697534112,70.97082565115541,70.60218851581719,72.7839037841655,76.4295593832474,75.33145666718352,73.66210742297852,71.09097693054706,66.69671690091465,64.73916070649307,66.04891866582301,68.63855804389645,69.17031694117915,69.52087392208645,70.910488487961,71.5306868841676,73.10938718284976,76.9965617780059,79.71743361056481,77.65302446148796,72.65355487909007,69.87128503973622,72.39650669356068,76.60746648293289,78.87855805798961,81.0643738184508,82.44368490798101,86.22398365430169,86.74553425644662,88.88322145051981,93.48936546842202,96.05820352832718,92.5655537016201,103.50079175419256,91.96531266142317,95.22459723862863,98.43415639053876,95.03070806483706,92.57912594658605,92.68220567608775,89.03082582979118,84.72777315314359,83.02113608791193,84.55459498052281,77.49322412896815,68.45674558075274,65.09521293027423,66.8947355192075,67.67280568734303,65.12871452524331,63.977638268847926,64.49878669220006,64.97246269655693,66.9175280741483,70.02456758361005,72.87648277262528,75.89217298760653,79.26801504885519,82.47423817125708,86.36362203434018,90.43819994131678,94.14945724642192,97.37769998427667,100.50800550731995,102.85925933283904,104.52639335593697,105.99148187516869,106.51628863366942,106.06987126109338,104.91682167160549,104.42389943384467,103.81319534446402,102.68036315974803,101.3329290168519,99.36532910161854,97.16859975020147,95.72216366871668,93.72886933520954,91.51353510765763,88.84262127751732,86.44509009269743,84.08607537671756,82.09280503318597,80.29767612140272,78.55893020528298,77.12188860422887,76.38914622101905,75.8064639579507,75.52299276899963,75.73372118531933,74.6361808241282,73.69089887114374,73.13573965258351,72.17080693015728,71.27905870742859,70.12899993426608,68.04988530766973,65.19055476240347,62.878671788908065,61.63588392621437,62.13679532957159,63.992441318961056,64.0344157245094,65.17724775117972,68.29270017845663,70.67550740717529,72.9605911325768,73.44865478878621,71.7413937499194,68.79539499529162,65.83720207978641,63.776582013031195,63.039471752114814,63.79019686897175,64.94096520358302,65.69196652610103,62.096961494686134,59.2121107129986,66.4551329212851,79.68506350147638,88.38316628955758,87.88754548824477,82.88987815018282,78.69010745617733,72.92698601042363,64.66687592534427,57.27283940095369,53.07889285947298,52.24371589360223,57.347172715619806,65.82577808883819,70.12778461486522,67.24899741233293,64.75655061804052,64.78737723102162,66.71882778758406,67.8935088955255,68.63347301331763,68.6751022615491,68.4488685282643,69.96276422382405,72.99455303682542,74.13316876438162,73.06266850871098,69.88261765569318,67.8978087904403,69.21514785162806,72.89727930101064,77.61920106655207,81.24367028213842,81.30297588237532,78.9561501926859,73.92645189138771,71.77753326065734,70.11917701949353,70.08210218872206,68.11679526867617,66.1178803506001,65.29756697160279,63.33316023634465,61.97861124513949,61.52729450187993,61.72517015921097,62.979202283309604,64.01285551138335,64.10553433851294,63.95818365003324,63.8013439561553,62.34055377425163,60.6663300953904,58.18580821744484,55.634794237677,53.53490567753067,52.838590029265724,52.349600406263285,50.03740077387407,46.81417131004329,44.742281878765475,44.327941128421294,42.83739486285042,42.74054060820466,44.15179256280464,45.37742109172798,46.35677944590238,46.13219561782637,47.211368888852206,48.277017435940074,47.66994645562661,46.212789109330906,46.04926988672408,45.76763398432484,45.56308456597071,45.65028085474998,45.447583703448245,44.69360841444863,43.837173806053976,43.30629661976989,42.95186999760002,42.40079441651028,42.25309847179075,42.516598900652276,42.25358680543391,40.79464645709374,39.26090700822813,37.792217292807806,34.60473381607539,30.65424697543484,27.474449583478098,25.356886232802324,24.472257906609816,24.196234306448137,23.85817948622168,22.135457485134843,21.678580658706508,22.326851082546874,24.22284698929439,26.56505117707799,28.047303339128867,28.938886595335127,29.20307295339919,28.67165326891009,27.692205350933154,26.07327399502988,24.480704872689238,22.714427896324906,20.884439345319624,19.08107021163485,17.705107334727234,15.736708520646022,13.083767556166247,10.154254146948295,8.369368801149626,5.9644555564974855,4.249859430342604,2.324854305850773,1.8436711475669236,2.080314437876097,3.2465103757420266,4.280263961355692,4.929168123250961,5.268491156449126,5.978403448657373,6.7779840863107745,8.211613958347913,9.914975348150332,11.557560784131628,13.003229236925957,14.25885720833728,15.322925154945253,16.238876991597195,16.870628423977536,17.196114015327574,16.596108279651155,16.66778634866452,17.23408976221414,17.68905183482788,18.150957283961187,18.18752200310809,18.01721962033953,17.678372408200044,17.720100205841955,17.654791027550964,17.347616771247356,17.031097903171215,16.5199916819168,15.126894848849638,13.840712441512695,12.579925653041137,11.637038098072269,10.79548267280231,10.091040757758096,9.306127934200555,9.346150893098915,9.251477509719003,9.613963219645521,10.060673774954136,10.495533785771295,10.961139485285846,11.288406895759408,11.461684005541068,11.003567359990589,10.557222557264662,9.914975348150332,9.19228165763476,8.572420537557566,8.044245862753336,7.940636513363057,7.610854967368934,7.8200192792353995,7.770607689874704,7.993562583671767,8.619218045548537,9.01561511069438,9.251477509719003,9.27259410605258,9.594751040986088,9.518642085486539,9.518642085486539,9.988143540555232,10.7312348239257,11.532326037824157,12.206541335362013,13.081391740714048,13.89602502943277,14.257012640916942,14.679073607815127,15.624209913250278,16.993851277551137,18.08981133244337,18.63571084951396,18.434949335186197,16.888562736737487,15.329996047353765,13.756666018553803,13.124110539028509,13.60055261170812,14.159441842145478,13.825426120131764,10.751004597647574,4.12016303480443,-1.465668478700124,-6.611611843206792,-14.676417867442488,-25.22111691525479,-34.71786466905158,-37.26639315522657,-31.74349184273175,-25.50411453858847,-19.83214733826205,-13.687481041938051,-7.1117200019716655,-0.32930407305161724,5.509485995102874,9.650292479155507,12.118723793490732,14.149452799710534,15.473332221230141,15.961423591356022,15.787928382984713,15.664134794858537,16.05340964804879,16.922911418967118,18.33006855978592,19.94513387817601,20.672471441588627,20.864232216455136,21.131625573060017,21.601556657775944,23.25491137383603,25.13891615352219,28.029020321383797,31.210435266743072,33.93883458384571,35.8332531817867,37.11893535903273,37.45860014172041,38.55514165932287,39.29604017365723,40.67272761937941,42.210509543755336,43.66778323263731,45.40445997727547,46.43378640518534,47.44706158352179,47.82711938048753,48.05006163320446,49.04453750298034,50.2210277439027,51.12606049258663,52.27505778454775,53.49683864889226,54.500244883072014,55.27712895074258,56.553274066998384,57.77326105364428,59.261979757298114,61.232361282752564,61.895887365665835,62.43898556174774,62.96722147325755,63.06653015609615,63.75606695713897,63.93633933558223,64.25602885260554,63.66140276204324,63.21023357296767,62.90032403324294,62.10789055061018,62.49719634805734,63.254062995863094,63.8951272611557,64.04494392833915,64.15407489913161,64.62225295128995,64.90114726293585,64.71364820398632,65.30601209425903,66.03752905147532,68.28609973856162,69.40255157725632,68.70082828801701,68.74344862985866,68.79240828328469,68.95390846645824,69.2471512565849,69.3727786594245,70.07008265960205,69.78130922515226,68.65954628832266,67.8799314623469,67.50131706366642,71.64320206646157,70.72705372382532,69.23899961453762,69.62046589855426,72.15343315494876,73.38912358810792,72.93070246173382,72.42337930994833,72.10051730946338,70.33122948000614,70.22626727295484,71.63683607077398,72.87195076124264,72.25533471938364,71.4556022561653,73.1655270708606,75.20757870055749,77.21754214584199,75.6032219399283,72.91572348133418,70.36323532610366,69.21948702421764,67.96376321878873,67.5723204175102,68.65954628832266,68.92730777471616,67.45281503273412,64.63263456002228,63.9144186539509,65.40022608957486,70.72497890967503,75.7799222572936,76.68392245834053,73.32205231953417,69.52351386799903,67.21122608670575,66.66387910664133,68.68209675152721,72.9771108661931,76.05112403478779,79.06483189791527,81.92087721664488,83.26211677796407,83.4498172791829,82.93328180659547,84.19714355943736,85.19838889361301,82.72496013952544,81.44350037023781,84.86022425435472,89.49831862848356,91.99903904653526,94.22159364827678,95.7720212237752,95.14595767201273,95.43505765875157,98.11401043582926,102.6314036225873,104.06562843851697,102.3980215584994,102.22900371158845,100.71632469692982,95.22742147561374,89.41776997586047,87.07580036202552,86.17136277886203,83.96848969857025,81.02740550533863,76.51305301191154,71.56505117707799,67.30619409277573,67.19545348321427,66.36503007555272,57.211089180073515,59.164292203090156,58.96365277657564,56.972673742567814,58.45871963778081,59.38737533018599,60.255143922198364,63.27761983948052,66.18435780038199,68.98904292033788,72.37875267588139,76.29767140376423,79.77782182329014,82.44041609596583,85.39986436719012,87.55859487621092,89.77658154158681,90.89692485706405,91.47167857445677,92.97081042348947,93.93726805091819,94.55070259692995,94.3094349570417,94.28336021730553,94.10999309611384,93.28013673836527,92.35788184481683,91.90539606035294,91.34788619175323,90.55948816876855,89.55238652278712,88.77637103149141,87.45271864471357,86.22280453564245,84.3896921538447,82.74884648688695,80.20214603269069,76.0454748612249,70.65456691837389,65.94588054367753,63.69017822958186,63.02571640522457,62.956198073052235,63.277140599284714,64.4295581057159,66.98300556965947,69.29645705451804,70.24330569682515,69.16927188178374,66.32668249808043,63.0377574313695,60.10345957252635,57.89007972055097,54.62100399892133,50.944021297218946,48.62475053534133,48.6152084275438,51.594153567673786,62.371424062819244,78.87455771662658,93.7978111598953,97.92072641253426,93.49844160026296,86.75084147868144,80.1923923297947,73.88917342095924,68.34875143653329,64.9292608344068,68.36727622570164,74.10250064635392,80.71303756833663,90.84078104757239,98.59038473909496,100.18476788822666,96.57711994301506,89.08645169132106,82.11481123044899,76.97514380644559,71.1468585566633,68.97179135481703,70.94453618776258,73.48643125231499,73.40761377847704,71.86385202064747,70.67267376998647,68.77152537220651,65.12095331241959,61.999673215226196,60.266644843699886,61.46589975624951,64.82557562490157,68.81983760683104,68.55225603515566,66.23899174870294,62.57242773622838,60.23044924221332,60.3796794009352,63.57455154240157,68.03778539850987,71.84383253704829,74.99726378585032,79.03546129043761,82.79390524674764,84.09025189545791,83.76128107163912,79.89301383003803,75.72069964691602,73.27146986443351,71.04184402098785,69.68772197829693,67.8935088955255,67.29622881521423,68.62548458593072,69.89837629632862,69.27670724595929,68.92424513612258,69.03353533754118,69.00215155097513,68.3400769652086,66.05766172801535,63.43494882292201,60.37811594050341,57.088950107001004,52.60024239401537,49.12228980251006,47.159434142311454,44.561244426454714,42.97655314296495,43.862999624632515,44.49738474659135,45.0,45.70344473191599,46.47278997945649,47.47610877775769,48.320031131727376,48.433593897544355,45.74404309607709,41.96952758371038,36.79910854384432,32.97992022594226,31.51689164658477,30.71473357247314,30.404981428640752,31.528435834173944,32.02936516961133,31.87126547345471,31.484954085825613,31.245825028869103,31.992913424078584,31.93069811022719,30.54265563640801,28.815885852354654,27.449645326998056,27.189544476069944,27.543938763912703,27.482500164050425,27.273598743181612,26.31150147673066,25.134274197491802,23.393712737171292,22.122797746596046,20.83903837228811,20.20787258684949,19.220765520023146,19.51978358086252,21.115516735540808,23.494331297692057,25.61810086828072,26.51735525764728,25.981909053758997,23.40166925833102,20.40985876590086,18.616832167706804,17.757551280181605,17.943467656434848,19.51978358086252,21.11759405388457,22.282144013939547,22.928039481274244,22.494277959750747,21.07978756943324,19.19375827473109,16.687523160896045,14.489767287921753,12.732194282259028,11.529637560899575,11.091306006421126,10.26135778453741,9.071482892116991,7.759772441145502,6.059705142495624,4.307028733335435,2.902952326750811,2.025375325163801,1.6555078286635472,1.2095406003830904,0.7567136920455496,0.7427015037866411,2.1985537001794664,4.928924475458205,9.825245960252328,15.162576140723518,19.9647585853322,22.285554907965064,22.51806778443918,21.86295068928536,21.557063183664145,21.519769107012063,21.861713771744057,21.760770411579372,21.576090652018138,21.01345308191696,19.916419731542625,18.718560534862352,17.41384085613601,16.551344875753234,16.035963677836282,14.832735823159071,14.062845973457769,13.052178350513758,12.217965027321144,11.397042706100963,10.674561556275027,10.294792649248611,10.16420550143741,10.434553679379082,10.74265741915185,10.721965074834948,10.32480186265713,9.759410616177844,8.485602041643386,7.037934928402443,5.303393059051004,3.2210867558433915,1.2674471951240414,-0.25755832212198226,-0.9114711855590442,-0.9094050415090615,0.25755832212198226,2.412388781312766,4.608622266230686,6.353654446683076,7.910493409280314,9.442780019037144,10.43136535470446,10.987504685983762,11.583436635493928,11.929286204763418,11.749964985006343,11.727167461953107,11.483704205253844,10.364974596075351,9.213871202981132,8.338359056928216,7.881555568485891,7.062635017733722,6.162021254090549,5.517751626455966,5.039540277205559,5.130769697357693,6.227648160803804,8.426956551801016,9.94500761069302,10.083148921620879,7.125055018277222,0.13803429423724178,-7.6372989329943675,-13.598651527011361,-17.965962347178174,-19.365831954140276,-15.850242634244255,-9.887971103365365,-5.652097436214218,-2.3259913648195947,-0.8713508705994533,-0.6486463450587693,-0.0,1.3169114409010831,3.1737397277070207,4.997981480191357,7.544182901714192,9.683427373649204,10.508005739188803,11.175198249514821,11.03819438044114,11.73570582341836,13.079140627507474,14.630272485759136,16.816417035775228,18.434949335186197,20.5168504719784,22.585676247424345,24.407631983350164,25.644940991543713,26.565012928005874,27.88029120349143,28.749029038768807,29.252606407087406,30.629991165196834,33.47917083718344,35.56217038277609,37.01190627096887,38.50593107116383,39.8551795384765,40.434214449439544,40.05080964041314,40.49505479116946,41.12027414899052,42.198539030300914,43.124458685246665,44.07020273096018,45.932123717107075,48.09601396563544,49.997980101022435,52.234567014207414,55.318506430478536,58.802178897550654,59.65184762442606,58.27818899986755,56.66443324604119,56.21352287770922,56.34197803020326,56.53135077810392,57.251167701424876,57.99462676859454,58.65483115429108,59.4898073529843,59.07339846366519,60.161681540182194,61.23600723031427,62.67614685841142,63.15268804875837,63.76393378489463,63.81192619524767,64.38189893826325,64.43588320960926,63.81344527587865,64.37800394669281,65.80117601250899,66.82947347433101,67.22352671056436,67.63744357815266,66.98700221912422,68.1568968169872,66.92181491900689,65.51755269711074,65.50690678848838,66.16123480162206,65.1309422262442,65.19063172610957,64.74056366772712,63.54416617982439,62.51262197670792,61.99077201727937,61.38008936760548,61.38953302529562,61.91368496474848,63.43494882292201,64.32111110021464,66.63220031940449,67.48733677886932,67.4152716644148,68.6846763662229,67.92643998543622,68.63855804389645,68.8318748869014,68.28418674785947,67.5946264170479,65.92000026611234,64.99719401337948,64.63711433530094,65.61506060259285,66.51591545760571,67.13148953583377,67.93797642707894,69.75784483156474,72.8014500522696,73.26636747653089,72.09553761546236,69.8637355726617,66.95560135325651,66.98528177440701,69.04655258846773,69.91800309451882,73.101364387212,76.26864989262823,76.77875223514705,74.15976468268681,70.9569691024359,71.39405404200433,73.52311630383278,79.07516495895335,82.25626064430207,82.66323219033252,81.27268814155399,79.42648591207247,77.51189503024334,76.95881115096226,78.59235684024407,79.62926315146427,80.16011116415288,81.30869599929508,81.92087721664488,81.16337692772149,78.78209010645787,76.687208737183,76.9798936294141,78.09982175554646,79.33335697754546,80.11102021881335,80.87173976718505,81.10958643743672,82.78308729692954,84.76697226983885,86.55778983567888,87.93125988168693,89.44911881197206,90.78178657099811,91.24293073375532,91.48932955818726,91.15504454189463,91.39717881824939,90.81021205457444,90.91300214539577,91.23079500306605,90.10808350819251,89.17861203621696,90.09859596040104,92.54050453327895,93.77449458255958,93.3545076979142,92.08256383657537,89.46655699305195,86.00660947131703,82.84855812641618,81.12584478984363,79.95584793724298,78.95406451294559,77.59459529828627,76.78369519222562,75.43840558077873,73.70916632739453,71.77240643137797,70.02616644103752,68.41072881800025,68.07160122831283,69.54162480729542,72.24176280921019,74.63652219163725,76.48011432233804,76.95862612755035,76.98525528206541,77.27275094052904,77.81950277408063,78.4772287511575,78.64951396965928,78.39140744319661,77.54566566769599,76.28170081772404,73.48698858894944,72.10995175632063,70.32972515109275,68.70640524018283,67.68283028904173,66.38315698672984,64.5366892784078,62.054100963665995,60.00133480282754,58.668375425109,57.37044148111831,56.18476255095664,55.72165754556456,56.30994928678616,57.895144742458385,60.3151460318984,62.42097162670236,61.29671550431485,54.50948331655618,46.441097952922284,41.05481389624993,38.955927214886216,40.41156838663394,45.0,52.06797552083093,64.05485495278563,79.9089595757586,93.6988210587952,97.1114514845995,94.22858792049357,90.3119727558577,86.04044993784106,81.73722620701137,78.18091309759174,78.21894213045661,83.19095980537952,90.95836828472717,97.31905275696944,106.58528671377265,116.72682099289091,120.40950535345102,116.56505117707799,109.92776051057409,103.62108907476663,97.34190127140299,90.93535743857952,85.43102362550133,86.2630483982718,91.70782518538795,94.91384547941267,92.31118042382771,80.29510078242846,61.81321360733721,47.271162387138354,40.84036502779564,41.44721383207001,43.59140417044311,46.182015513060506,52.3343931757658,61.70718325664711,68.65296125438313,70.83050113945178,68.36914746350692,63.68408792792864,61.81797200417454,63.14185996760813,65.26242148009227,67.96606093751612,69.39678660050195,69.77023282008605,68.60519046573121,66.43359715647068,64.70693215862096,63.43494882292201,63.105115322794276,65.50263283939877,69.23117507935983,71.59772952851822,73.15018131423189,74.77788636168539,76.14011790045211,75.89909424699357,74.10302745218343,71.56507303365832,70.11116779292293,66.27829485841501,62.43218460250594,58.74242478733642,56.627305433421725,54.49966446315158,52.88315352910198,49.56395184974315,46.09682261759617,43.37325623489211,41.77672277804861,41.021406949733,41.072391668517845,43.19983758244655,45.07778908852475,46.67569707165253,48.82420920897919,50.138959968331925,49.668451763948184,47.623545269783115,44.365171097713414,39.87905021821551,35.15557282539164,30.819294571931152,27.115932478763177,24.6188463094832,23.809295412808265,24.846671752038137,26.163529568435383,27.81162164895713,29.377862836581834,29.817565736786264,30.748739746765292,31.133128544941147,31.07399029127894,31.685207482316216,30.888420468168775,29.01127474702813,27.227724964050296,25.67475536243592,24.973890396617662,23.771036866747,21.82301876867477,20.24745613851218,19.61578925275482,20.569008379856715,21.921786120891902,23.156357311625072,25.126948789369493,27.32704427021372,29.704697073007846,31.59296316474011,31.86074983014635,30.141361824470838,27.07435330907485,24.124084480256997,21.73952570798496,20.772251439125903,21.28383540086642,22.275881746584936,22.275881746584936,20.975138107481293,18.259767733840263,15.195236708022758,11.653844516731116,9.132232074985929,6.8284988065299475,5.5899124418085915,5.686569054517019,5.662736068615212,6.66044666645635,8.44870511071294,10.762519633096828,12.881499827299525,14.509723979260983,15.444897511153448,15.244980295485488,14.670947989625759,14.180532819877241,14.513691201503176,15.32452138876345,16.02240001497829,15.991481728593241,15.047556555736074,14.225990518663004,13.202457723004912,12.887269951186756,12.765546290928928,13.32171092969505,14.194706308400727,15.101075019264746,15.778414192331857,16.082609270518436,15.822761319237031,15.392412579688441,14.873981708826179,15.06026676247989,15.138481808300806,15.138481808300806,14.924243858439613,14.74359527986446,14.255198519523123,13.68018759945304,13.38210846120079,13.356153842952242,13.330297922543107,13.630254605643135,13.901604313370607,14.089973995029917,14.25174182370275,14.117553269844631,13.517637183520662,12.73869822344031,11.557560784131628,10.762519633096828,9.940537995552326,9.442993532714175,9.19228165763476,8.978732096698435,8.808429406500393,8.577032773155837,8.064181009933115,8.04786274320602,8.375995675117371,9.081149368476988,9.747078513608448,10.108422783877911,9.974588805304567,10.034916415035338,9.557729898352378,9.691595594772267,10.24271090713693,10.746650178868824,11.332248870007742,11.620622013634373,11.46469523727031,10.957583665935529,10.335174668403425,9.890051697530355,9.593123296555,10.007989980829493,10.655010219450926,11.264648396508257,11.603750140928693,11.894571258367202,12.380737340466647,12.259973082382363,11.923201308935893,11.397841807670755,10.570516213073464,10.201691638874125,10.523947077414403,10.60004493202095,9.106548127745263,6.421371081124005,4.169346358789928,2.746440586061777,1.4796767959381432,1.1584157433667235,2.836205530688129,4.932666038380022,5.954123499039621,4.103871856016914,-0.5317318762311126,-5.194473517404665,-10.036885032675332,-16.869436852021717,-23.443935534828775,-27.619804656102293,-26.24735500557555,-21.465382645277284,-17.13225629554189,-12.52878990043646,-6.473196293628623,0.4529212735959103,6.103522853401926,10.344841179576042,13.202457723004912,16.02240001497829,19.71611724582066,22.62887584230169,22.97270629004587,21.238833364158403,18.82465967521106,15.945383948091095,14.06396103858565,13.25373887729112,13.643971616722016,14.983160600102789,16.86167875695436,19.587013808575062,22.496522632495772,26.376888598686243,30.677237677072377,34.263557522483026,35.8101197921448,35.72735088041675,35.1529680208122,35.43985564962238,36.27657046812784,37.856575607393346,39.61894771515777,41.136542325050556,41.09785635237473,39.857944680077985,38.89718536892024,39.56659257902122,40.36048460978254,41.11502925636082,42.74666492580028,44.843912895221216,47.56381374970892,50.236191976888435,52.45082254277017,54.82771900353569,57.25856359525536,58.73625759247075,60.11648813325223,61.35732627306438,62.53272875952265,62.49719634805734,63.21288212746206,63.25687364714078,62.90032403324294,63.20849350422612,62.47090138835767,62.64372270675717,62.353978647870896,62.014665939674714,61.68489482402292,63.244282313387735,63.91242176288075,63.292766392371995,63.8165574163716,64.92465866412992,66.2465142137092,67.81502211911295,68.64258636011252,69.87736436148248,70.35356100606039,70.59634783394469,71.88010091460843,71.28318380278806,70.36125274373009,69.59014042450602,68.70802824962904,67.25590490873799,67.54303573061256,68.82429474053694,70.57388211176676,70.37161038451976,70.41377133182895,71.52549503046949,73.98563555589446,75.62802628884846,75.4428582043667,75.14142894624281,74.5361866900744,73.8999400296769,73.0157542578567,72.10270814537625,72.36030039857077,73.82203993938737,76.19640426682014,78.47968441117875,77.7902044653372,75.12080874316989,74.31255895590817,72.0489828280249,70.14791210734887,69.76342122470095,70.00663496964223,70.53311302342001,69.93499347119204,68.11139895745899,67.78995171686968,67.2928828226649,68.4700292423517,68.17813446228392,67.80053978650078,67.88749063053075,70.57791132521031,72.48565534858106,74.13553328398935,72.25996372150982,69.76894893598583,68.1986300815723,65.77223040006147,63.56029726145548,61.96126197362837,61.0869561844845,61.45999187816232,62.43569369867799,64.10501847835882,66.4227617929491,69.12534596606852,71.09918657866723,72.72153727013647,74.43373539747098,75.7872935364309,76.44429213556772,77.39644750758077,79.04311490025515,81.34924759721102,83.3087429153287,84.9530259174396,86.04680711568214,85.90316853690699,84.87905588564568,82.91672215068246,80.46613773695863,77.72382002342249,74.91439752325078,71.80326155031663,68.60618295957622,65.55602697454482,63.6836825306586,62.79075119728897,63.00270800054466,64.36210860238972,65.77615658606517,67.48518373340534,68.97471948755621,71.34531736353257,73.72184916558687,76.41705438554288,79.51923772749043,82.87499373874802,85.89862988245419,88.82361428084964,91.99642920944598,94.45903951032275,95.83185800331616,98.4218854929767,100.047596219715,100.24562149953394,100.74311096002036,101.80246653791887,102.60279415935646,103.47872949270815,104.45031796027115,105.93086591897236,106.53799831646539,105.75640101420201,104.86283550725031,103.1305956822646,100.26678160031504,97.77463622849945,96.48773018727614,94.54573283235916,92.17603350874552,89.90307238874593,88.94085352774582,87.58594614116579,86.47253673014534,84.90492036499545,83.28417080107191,81.40040416923965,77.92850364133241,74.49420724607587,68.69732753081215,63.248166042833695,59.70165663050929,56.79883124657218,55.13051960213957,56.02994856373344,58.0600384455468,58.8702495029361,58.54996894618688,57.01684191139869,55.25680823409065,53.31247893809509,54.661238573635366,57.54891617994767,61.088094510546476,52.284097957389214,29.302297107943975,20.233882524506015,19.496723272700674,20.897730897104367,25.05903432451571,31.75466386223558,45.0,72.73813888454752,100.0715570291025,111.12715847078387,108.8964826433318,100.53678769568518,92.2864978483043,86.46894424757035,84.12564201911073,85.71842800097212,92.2986141637066,100.58996084613852,106.9120858180453,110.27345615518934,112.19026318738773,112.21316585423902,108.65054792908128,101.56794574248437,93.85067022606331,86.89021680166803,78.79029816264467,68.14056923078616,63.047860730897504,59.569521862337815,53.59126217807425,48.80353297141498,49.14231466993934,57.161409629571374,69.34741045072614,77.36176114798718,77.66091325637639,74.82010706041395,75.62549253761213,77.90521373635407,82.12068567292968,81.45716942399925,75.82071491809559,68.34717255394112,62.994943621932144,61.57661723514003,61.263175718101955,60.02520592829985,59.554919869029845,60.25514896602183,62.31162120567275,64.56269991002239,64.37343326670486,64.40895203247406,66.47351940325483,68.62938156004091,69.5520701929444,68.33533790705947,66.10355351849591,64.77525550034751,64.49305042545748,64.33478879970737,64.93729367233085,65.68616448489958,65.79075830510574,63.17410298652609,60.631922106896205,57.87314543810646,55.896169146402556,52.965315165222826,48.41882642733143,45.30557370576564,43.21733787806729,42.517188907261534,41.97093965735123,40.4819622177355,39.86276000247211,39.90953986767641,39.745230925157145,39.374125886361966,38.923921756641974,39.30604633701537,41.469715085640956,43.854205266654176,45.72930987585504,46.35820440421877,46.424155783719456,45.633077013974244,43.87980342683348,42.02107108082796,40.94895881808959,39.12737766072721,37.16892251910799,35.00150985226552,33.69004230681237,33.366379015260385,33.591276350281525,32.92302478026034,30.943272621271067,28.676421961421926,27.453722326775484,27.23363270054504,27.535177531241157,29.10987143497453,30.7302319791305,32.92233177245579,33.753575971014186,33.90933158183202,33.0990592781013,30.906369589205426,28.717644889662267,26.61561049557091,25.458491309678926,25.755230931381327,26.315911118699344,26.809893134538154,26.759808183891963,27.149642455292618,27.88029120349143,30.186544603583755,32.64461107852327,34.31933060766598,33.26923742560588,30.664519478374412,27.641340361406556,25.88126768050846,25.40768160695757,26.045082497750403,26.98701576762824,27.500446437061864,27.17856494012956,25.60621696205411,23.485531300258593,20.97346175993829,18.25646455922548,15.64666571709387,13.30060141130866,10.678236221153675,8.663007648170653,7.109889818223417,5.686078304516653,5.148983163817855,6.477454279359118,7.940636513363057,8.76459630636788,8.76459630636788,7.743739406168852,6.716670945489263,5.828719978806831,5.9268141205156395,6.618664356946146,7.797030878104009,8.816434932891367,8.728762170019978,8.355897083620993,7.935524473558088,7.6321803248002285,7.8108835531100365,8.55849382881727,9.55425698841333,10.982312984708512,12.685783818103186,13.900541575041661,14.554603378323758,14.800890081099688,14.225990518663004,13.633552574741882,13.876242351398867,14.40572865970858,15.03621927530837,15.721699527165617,16.050397589760152,16.308729058987534,16.2201869117321,15.899495556831791,15.960703827729029,15.853237011864637,15.607855455433656,15.392412579688441,14.794724123597959,14.442381172749167,13.955158980891047,13.495712808309499,13.003030652246919,12.394154327049547,11.777564947861409,11.106983271767092,10.562939663312658,10.140777057348322,9.948667037764672,10.446238689748425,10.557222557264662,10.396314254709724,10.04793467575046,9.50067321991903,9.365328592627872,9.69734944719134,10.262424198835859,10.96155916672561,11.333190333888377,11.494571178791283,11.309914577609973,11.104903370646419,10.854816521345969,10.725275117145083,11.198632175185608,11.555039152911053,12.102615395114793,12.56536073717705,12.699569635514623,12.859258998921332,13.122938816740806,13.37131094572084,13.61678116360668,13.866930362258962,14.54276328502552,14.644878021740347,14.60221327914241,14.466784393532258,14.195978962715763,13.338174590001984,12.954803271504677,13.065665491061276,13.5564504060341,13.234606944047407,10.921002569598713,7.871640080027004,5.204229488850484,4.398679206921148,4.965186194668847,5.580170974547049,4.833801829639016,1.8516108776493856,-1.3322422483521763,-3.4543480532895643,-4.9459370175192685,-6.415941072682698,-7.233044767522968,-8.283166370181723,-9.929538212879635,-11.622188186038656,-12.183659997289718,-11.637038098072269,-10.499852447684113,-8.577032773155837,-4.5835739128815,0.12110826502485016,4.362539316597004,7.744698388168662,9.81293864043634,11.685577965518139,13.020106151476607,13.926608428737739,14.749285079588851,14.663406684340835,14.145772911814337,13.408183513456734,13.758526695323207,14.59197748015491,16.132814628950463,17.96621574104962,19.876046553789582,22.01130871079745,23.996128501260166,25.74591791691279,27.792983459328543,29.1948261654276,30.26376905425381,32.43165303586331,35.268211669421085,38.32944260831634,40.36452943559849,41.062182794245906,41.062182794245906,41.022483868425,40.81510379154557,40.98840001213601,41.075572679690644,40.87081168457598,41.04146218060419,41.2380281047203,41.404147318785675,42.028268261832864,42.965793163629236,44.844275148454265,46.53983503914923,48.04477775816888,50.23557162054521,51.83682534198567,53.864626383142664,55.7289056517728,57.73840294528108,59.054123633564366,60.47318324405264,61.650746441864264,63.20755816547615,65.44606640934425,65.47226870056434,66.00678010264015,65.58929333854266,65.5394461761801,65.44841329890458,65.92450899780678,65.86084897850407,64.87052368880266,64.79890359785819,65.31516658561546,65.08816654231013,64.51774860918268,64.1305930214543,64.04123038474167,63.898237243831694,62.713658671712196,63.48793485547257,62.57669359973143,62.564382441957754,63.212918196622034,63.49127433028245,63.26458352954734,63.491554625590105,62.75491232344592,63.83844531816271,63.897467745947964,63.26373614172881,62.31169199179293,61.93476712961302,61.78266718807177,62.55608035534645,63.217139054346724,63.86904083203172,64.02557238741441,64.98309605226284,67.56704616594993,68.17599377530773,68.13146999460659,67.95593794667839,69.16666311452525,70.21008382323394,69.31931136108751,67.2350273179484,64.78648236102795,64.10529464829592,65.28086351964629,66.98242705344886,67.92357675711091,68.15650158054657,68.6432385827569,69.20184265039886,69.63286316485556,68.8213407523385,66.90784459554487,64.67585891715161,62.611306967644815,61.94775897426708,62.37777550225623,64.99672301932182,67.78382901260643,67.89682051619863,65.76274235786211,65.62356388098429,68.3906723572667,72.5760870211796,75.83088731555601,77.63000932714671,78.16530268724482,78.11764403578543,76.94830812990115,75.05183738472458,74.03674779788108,73.98337914981204,73.75998671684408,74.10477468714511,74.48841380802948,72.89728402675745,73.36242012698332,80.34011769118854,82.67512348344088,85.07652372236034,86.68374557547895,86.69607180768013,88.07657111318943,90.0,91.6523240611037,94.26126447965969,96.8836745130698,99.2702565707788,101.21589087655411,103.17003345750234,105.29970725820914,107.21961514331204,107.87023695767158,108.38994990303546,108.62003463827064,107.06987309110332,101.13854817501519,94.5001578736755,93.54781425423818,95.39309033249924,99.69736872621681,104.25771454965295,106.11000928869565,106.97390709885958,105.37028589927861,101.22512653005194,95.09395292998573,88.11723428786176,79.88270772769319,71.02644664063128,63.95928155363666,59.1810969740996,56.109192224523085,53.740902141329066,52.7352141935241,52.930159652231566,54.13884098234046,56.56537289835383,59.77882150203639,63.50593211112658,67.65743789632462,72.56513395408017,77.79954347448039,82.38485293826757,86.16966006849705,89.03932141679687,91.14959303181006,92.67540432148496,93.77363853719827,95.00583033412468,97.5121439473974,99.76537485737187,103.21127415045783,104.7182956846209,103.32051683606103,101.84439016543172,100.399764632978,99.48243934708889,98.95483532217176,98.14498475254146,97.04032837181691,96.55071604086879,96.57863503715961,96.17241679985774,95.7526028240267,95.27255166393984,95.12129240373872,93.85783124288018,91.99555993756239,89.15436791077585,86.28328043310941,82.46741080598447,78.40784334361167,75.17690811761209,71.67677617362462,69.59014042450602,68.68703522677085,68.17887247250664,67.20077348307251,65.9115014360429,64.46435578448184,63.50823181861425,63.4006051283288,64.23069782583165,64.79500724216913,64.54581416331746,63.46630328279598,62.17243661081407,60.74604602595187,59.17123027611839,59.340398884646305,61.507445612572404,63.284399312729434,58.541207269051036,47.76789308702257,38.938222517340456,34.540091208011916,32.52170350753496,31.847540911747526,34.660598491865684,44.14237820999134,72.2435912604854,100.73637497321404,105.67277329741658,99.81222908923336,90.72989122567354,80.98438534091841,77.83297757330972,83.87633360392134,94.70648137665712,102.33572899843642,102.63520268857553,103.20368817532497,103.70192083138576,101.39373142778749,96.36398005935078,91.69401903667611,89.89807070158425,88.64295711330114,87.33915154347869,84.53460542147901,82.54570571998404,80.43126185117647,72.94729607132271,66.74743910271283,60.376205211460515,53.354322992777064,47.8829762059841,46.92074767226233,50.9894366047505,61.10924002092932,75.03194112439131,86.1677339848218,88.574356647695,87.47203005237614,85.99458476964466,84.44875822595635,83.09969860517934,79.85448284278827,74.44421602380073,68.45905882574974,66.66592599147485,67.22581133638926,68.79373819313149,70.53746181707997,71.04672038914828,69.89837629632862,68.4151111550888,67.51497520710876,67.56252578036191,66.72014012218187,65.15608062014377,63.55720957128539,62.93163161426923,64.35541422877195,65.52244089584636,63.388826928555076,58.298578234180425,55.0584108302427,53.54533053609014,52.35967755747433,51.66865440016066,49.95274964721401,48.75043600677168,48.16627612519336,46.70615913620072,46.78481111239817,48.14317378589813,47.93354407301255,44.50037310023913,42.13349152739347,41.546654714071366,42.503437744770935,43.89832667220861,43.75463588487024,41.38044502758392,39.03553328094059,38.100658309737874,37.238556804993344,35.387221085559815,33.25604994322953,30.343225061792868,28.27645815135514,27.747367102186555,28.92642487141789,30.519306973569407,33.052740789941524,35.801811114847844,38.182673838956454,39.29737163076685,38.57010443894354,36.777185467627845,35.29545466381396,33.47175745162861,32.19228969824567,31.507298271649386,31.728660799391612,32.08630879437561,31.737237891170825,30.696743016880614,27.91467203410853,25.092357474519247,22.059240541720442,20.764608056219938,21.51798983545178,23.53400501550571,25.906527381413593,27.07005613612797,27.353078248489958,26.518402503596917,24.870721972830783,23.05957488826316,22.27122744987302,22.115555470680935,21.78157446228911,20.975138107481293,19.803056651839974,18.145549894023056,16.349648855279494,14.620849868390172,12.75529081780388,10.772677580061838,9.277666833827354,8.376782862553721,7.570084714931414,7.246578098874094,6.751993814736561,6.03426725792732,4.783477117539654,3.767120830218361,3.4823065445982135,3.5980586444838614,3.691379925100716,4.3203448341552395,4.930951619651352,5.5993791730564855,6.560761922537829,7.645720089155685,9.246098780200937,11.80403783133021,14.995077080728873,18.574836920596997,21.429222278350405,22.386286032220585,20.899645890792844,18.15267795720596,15.101075019264746,12.913980081228052,11.916115678001628,11.056447274173756,10.551822918805165,9.890051697530355,9.085768879291868,8.519460727957288,8.59854643245038,9.277176199352596,9.702324180305729,9.904167721052026,9.759410616177844,9.085768879291868,8.375995675117371,7.948836113546983,7.981186621053956,8.461274115238146,8.826390082088594,9.519994843627867,9.73087149547108,9.558842410093554,8.978732096698435,8.559614214393985,8.478548788343675,8.710545129638511,8.513279692778918,8.146713829768577,7.749386774895587,7.61777912648714,7.981186621053956,8.495878698238748,9.132232074985929,9.774375259902964,10.220295375879747,10.517437036843752,10.474217706579964,10.35780604457643,10.517437036843752,10.751004597647574,10.957867575040142,11.356523850757979,11.197424460615833,11.040922507452825,10.39834695632102,10.046608559766932,9.179441987716057,7.297591109592148,5.564534816133111,3.7449244623956464,2.8624012233824194,1.72340188069071,0.6073929055698527,0.7085885813484433,2.7702342409708494,5.710609705779825,8.328223659879326,8.577032773155837,4.005415511251077,-3.3817728151566433,-10.245621138502846,-15.043615160077927,-15.611012198877997,-13.760785243295864,-11.471490774040625,-9.280065933483057,-6.937244851101476,-5.203474187709032,-2.1552537451364193,1.4103828465132218,4.614234745607865,6.340212033445084,7.110122270022551,7.453153000354119,7.31219148088202,7.627109401869938,8.583610754303615,10.18131161401063,12.480001523256139,14.9172733984115,18.50506451010153,20.633529440275375,22.451513247931764,23.598266603815983,24.67689533153917,25.74245996909535,26.712731144373553,27.414916764645916,28.475855538645806,28.619426895189637,27.799712650056573,27.805054253804787,29.841213341332942,33.0012527499766,36.21531959265987,38.27383052287925,39.303189769972676,39.25501836266486,39.10337988059524,38.73654304327613,38.67533149098068,38.97243206232462,39.325079390890565,40.44361910667667,41.84512958392377,43.60278861448721,45.078640531190864,46.90386454899341,49.33712666865211,51.95293440726545,54.15718437194866,55.01708434739953,55.680670127067295,56.57344347031295,57.58487013217421,57.9074530660323,57.88702072096635,58.207970346760064,58.079165086464116,59.51911687503119,60.73007762968411,63.11688557218538,65.15419236968205,66.16977597099071,66.90584813030122,67.42584075730441,68.89841562646862,70.20485707077394,71.05911591594212,72.10884823605737,72.88980354316757,72.93517613017283,73.28074309882457,72.72739332585408,71.8340703428711,71.76990814696742,71.49575567816335,70.28745342630249,70.73073494016391,70.42688183520913,70.28745342630249,72.30186949280987,73.74427626759453,72.64595859208407,70.83520888979982,70.00685694249817,69.20450843660319,68.17578610364062,67.94459270439206,69.59293271419881,72.38347345382576,75.14398862551789,73.82664634291497,72.7132109763793,73.95264505501824,73.68615440018327,72.6957265180709,73.26718052889612,73.65627149592493,73.67538938244275,72.89729111537291,72.38399268997075,75.76934041437872,77.6960416140645,75.46551247160087,72.32036843055452,68.84893886664085,72.28260310229491,74.31005078848374,70.90654713993995,70.3214071153596,68.96246186503113,67.54303573061256,69.52625176832271,72.33477661458282,75.90873251497254,78.38853932761465,77.71269998357435,76.46792500878841,74.30671434372618,74.18084779224233,76.14436211330482,76.15152822916072,74.16436368058837,72.08186518614447,71.37599416132724,72.22713607013708,73.48221748702609,74.85901178880891,76.28668959725117,77.06743715953179,77.48664156996874,77.5838737848377,76.22693215588797,74.50198931351872,73.1013516907047,72.1437990050898,71.38434418465134,70.35905062376666,70.40776426225386,72.4830333668353,74.35182530250302,77.35018389582852,79.38783795879591,81.28683910704565,83.00716981135129,84.10589519035837,84.56349877897541,84.1536743512507,82.76762832386244,80.46888163347337,78.58018974977408,76.1562473786929,72.45949804896871,68.42701811295873,64.28476017650985,60.70863527001254,58.18704955695589,57.21455021250839,57.15763126520268,57.93085263968299,59.4857119642442,61.838268890232996,64.49361276200898,67.61485784192251,71.44615622455339,74.52134064580206,77.73927720432673,81.49810701865063,85.37802061966764,89.16209615028548,93.06453351332121,96.46745357974885,100.00098539546848,103.0137249982755,105.65249810524895,108.21874862577444,110.18389179693348,111.392890065004,111.40316377462716,110.96347598919486,108.66844371482671,106.55404393967038,104.5148147743457,103.11061013660385,102.60355249241923,102.2204730029218,102.24493273957022,101.84062870492188,102.10797882001272,102.19015088281891,100.95405508018499,99.60043932737301,97.55852061723265,95.49451008319711,92.5919115236861,86.852463734495,82.86118704340824,81.91546977505836,81.63412567407615,80.37360734610769,79.84850887768421,81.13368155237697,83.02456922464962,84.2519872808044,84.21276488809816,82.86272257726988,80.82145285091583,78.64872022855221,75.40229797390424,70.91892854376428,66.43115565048386,60.77561532576128,56.03150520271197,52.07034221654447,49.64632020379456,48.40933282020598,48.01856214085301,49.03538002649853,51.22497726204004,53.555555029698276,54.82771447076843,55.31282880677209,56.57519685604567,61.89794100113779,69.43126278436478,79.91624966832221,85.91430943878358,80.60912056159873,69.49851948090787,60.255185954013015,48.35069491141328,39.86137161696097,40.32007912981322,48.68518155939448,70.27211784446408,98.0657108633496,112.8773290516765,114.81652059331724,105.4661686634495,90.49285411731165,77.62781354118201,70.25319369081389,69.06635209861994,71.22604083726263,79.98593179872186,92.42804687062528,100.11802494230197,100.75888300804817,98.36848980297712,95.73686960602868,92.3786271373988,87.95139867459163,81.81748756776132,76.84996406063209,70.43127788396382,64.09935578586027,58.27066260398818,53.10356544679653,50.051158376375135,49.460849457094874,50.82218059254376,54.833490656834826,60.81919421182091,68.13757673126248,72.63676591640787,72.96868320724528,69.9749962808048,69.1849648580938,72.58400580064912,77.32946200845741,80.65158214493934,77.58876862062924,71.5343685678705,66.36517498414666,64.36240781620856,64.67661618657922,64.3905303894068,64.49422573315638,64.54086249368902,64.30962518976297,64.41391346085318,64.68938342533468,65.30937098956585,65.73749823841096,65.40987345973103,64.85329510772473,63.95928155363666,62.210875987215445,60.07718454556103,57.73427672903953,55.90647970647158,55.84030080741529,55.84361252955586,53.6863148019456,51.72364763776113,49.83041116998605,45.96017366648788,43.54367557627064,41.72016795143746,40.94386971640288,41.95261937064421,42.754259240630915,42.884686266709544,42.397470107094904,42.890059831868925,43.435761257063824,44.25789939170347,45.661909911904374,47.438260544885445,49.68347898030651,51.38928181437388,51.35686866253564,49.12437258092772,45.08040804514864,40.3906722789137,37.03203437017984,34.33019174784557,31.622291272025407,29.608802996849313,28.896414462060715,28.69690084533108,27.95874375159043,26.950589336231996,26.908988078204864,26.463572802648414,25.888576264933135,25.921950945438677,25.754348591776797,25.239009326257783,25.396975260586654,25.780259257108938,26.771109258499674,27.172940570306427,26.812044901162224,25.695555544462998,24.835131130332154,25.0298553845803,25.64099699790608,25.86940727333954,25.537435842626465,24.31831865445074,23.167888391207423,21.185320163676487,19.364746817248545,18.114102696342506,17.47473961728035,17.193433701851486,16.699252693401853,15.512036296608855,13.925643243463794,12.378036346367836,10.252435996766474,8.728335938774157,7.680245783323244,6.85704307506391,6.098249995375932,6.1929898037829645,6.688587163088526,7.079756527404513,8.027272197442873,8.647432019407399,10.222152570379713,12.20979556092462,14.036243467926477,15.978200825705251,17.846567204845826,19.408420514899348,19.61578925275482,19.014405650646623,17.347142269626975,15.536404428199821,13.95313821276978,12.713634243864837,12.442782881448489,12.774174439977013,12.824378159244384,12.61439890828904,11.84903114219557,11.498348268398395,11.991709040300739,12.665054341006218,13.475298313903378,14.13908715621357,14.738092036005792,15.350124505405107,15.870160289794057,15.808509625484247,15.26502974616823,14.202569895610988,12.666289687401166,11.332655169478784,10.428560962295768,10.18131161401063,10.161012532495262,10.274010450773375,10.45819032997299,10.396314254709724,10.868508140589057,11.331753921819153,12.133314025432139,12.480831702185483,12.288352216346327,11.53015640816796,10.640593293159334,9.633251223476648,8.746197612728896,8.265126849433777,7.618566730170223,7.290340968000078,7.005499508607585,7.259720792724031,7.84095318009202,8.34863183127571,9.558842410093554,10.676338301230471,11.818905827029159,12.878110810333679,14.089527429284656,14.514814608507399,14.356733065865374,13.685924704875934,12.859258998921332,12.318174969665026,12.013891428570288,12.111063242019476,12.119508922119865,12.878327444038648,14.036243467926477,15.142293994050492,15.773578484454683,16.041323016396017,15.834046173060097,15.646474132811163,14.294183666629458,12.42591774810612,10.779439551774548,8.935008809243921,5.840666731496672,2.5335360851504496,0.8097798362797983,1.6602799473519538,4.108745689317638,5.112230368837502,2.9259275903368684,-5.642207545403794,-13.495721688331598,-16.814121697273773,-18.434949335186197,-19.50674772912146,-18.073569112166165,-11.916337186196301,-5.836673552897007,-2.0670782362667186,0.5906329732420667,2.4741789211050538,4.1965909672738695,5.865126030019952,6.640706006282828,7.025247076044096,6.6709451432391536,6.4881543480844615,6.201009094164175,6.689286602050305,7.877737206622575,10.196838779578655,13.47688890640551,16.475312281134496,19.4023048127355,21.945599034512878,23.951307759911323,24.90479068189755,25.37774532672852,25.55107357595594,25.448733769093774,25.314260398065716,25.003275462462884,24.798813427878372,24.593593045434897,25.340751118396753,27.022624566177992,28.957254586239948,30.558201670748343,32.766510471185256,35.86085952335137,38.51524877564187,40.290468009418625,41.96440545971557,43.119726428056225,44.41086270900611,45.75387755082419,45.75387755082419,46.05529658202562,46.41168738260436,46.990185673785504,48.192192837844566,49.65163739344854,49.98932817423322,49.387078424719995,48.491195106866826,47.697011865897764,47.017747276368574,47.12111050614438,48.44162968939783,50.60564727085908,53.384976754921524,55.867271256960805,59.38137174091119,62.51010890310337,63.20109934727175,65.27510539149951,65.90496879144058,66.14852279875201,65.2726651939455,64.47815528778658,64.21559580380661,64.00303533112108,63.611514694396604,62.989058809341394,62.529127586726794,62.56197960652515,63.29450875037823,64.44002373174129,64.39780967597851,65.42999011229415,65.48381788178398,64.79306483635462,65.86130132313262,67.2135765697518,69.46941483964918,70.70479926868275,71.66993141361586,72.97944504930926,74.69504935074595,75.99180491522543,76.75950158307886,76.73259526716046,76.13456742805214,77.0321682556196,78.78510441151717,77.28710546182992,75.06084293445201,76.08003329649354,77.82170380590891,79.70596830590489,80.57717974842959,81.44548303952729,82.47616524135753,83.24182097529786,81.2629291634054,77.62781354118201,76.62470491404588,76.30203447828436,74.72241692169644,73.71928901298003,74.5735608744342,73.8948475578448,72.64598168348444,72.67594052810891,71.68203739264375,71.7176660047232,72.50429291344015,71.70994936015609,71.24925735291542,72.49076101891177,72.91291001873796,71.17306847955106,70.71967233719538,71.96574043097205,70.84759125785928,70.74198892329528,71.07212397879759,70.01691900403118,68.4147229151465,67.12818202981427,67.21763504156792,67.3700500001161,68.68210577850869,70.18174116694848,71.64539400729761,72.99916946365519,75.02004622868675,76.48458202026708,77.13921809421412,76.46416792282803,75.19864010733939,74.57786379820436,75.77705559594942,77.82654331927323,80.6492754675596,83.1423681668902,86.21052412839452,90.09314507698615,93.33848510330085,95.55296343147604,97.58776330803866,98.96133966817843,100.25355972716643,99.79873462221603,97.75371276991669,93.3894627662183,87.02120886200713,78.85890532788206,72.32616842941806,68.146247155605,67.07943443380009,68.80734988951562,71.65703749489037,72.57801103970944,73.1291426277197,74.12532193161309,74.5701974941168,74.53218751648782,73.98299019514613,73.39146760357927,72.06042444059935,70.82582210816496,70.64099012107529,71.56505117707799,74.03272240898745,78.52815589866893,81.75595774408251,84.7355259880338,87.05679752409198,89.58378819959906,91.82663236026833,94.44601630245134,96.41735535789131,97.86818946115078,99.64507352613379,101.10468749458248,101.77573359155856,101.96277844862931,101.6984564716005,101.05847195247215,99.47781750444001,98.54529826555064,96.60159967664114,94.22441829289689,91.24538584499062,87.21295667718688,83.78899483020108,81.35991514415522,79.59225163594236,76.91317861899883,73.7945052701796,71.78288559823497,71.00763152804025,70.45802554119024,70.64314689195399,71.56507166762351,72.6412783160623,73.65482405170658,74.50965365946732,74.56988128792923,74.02095218703408,72.47870586742131,70.17749757706078,66.50517310136865,62.6804909033075,58.521348497895566,55.43549333016062,53.15259249779974,50.35335577790163,48.34819103470173,47.010873037878255,48.34091029427723,51.212822810839356,56.57168163058182,66.80138546290435,80.77915960010286,95.98904738347854,107.02795998631679,108.80514847868969,103.44290779495608,97.14236618620113,90.8509196851614,81.55790570808514,72.41650903542093,72.4560269500181,79.90084760205461,86.76899515817047,95.1254236693591,105.03779434445312,109.7613061247377,105.57905148377849,94.9885474416904,84.6723348728303,77.92982387143897,72.43256809648884,66.58566001023708,64.54166770406744,65.69906851645314,66.88578762589786,68.34582596026937,67.10945476172321,62.76810307445013,57.2931834569441,53.10751398058188,50.9223782003836,51.37531396155209,52.17379222963479,56.778030543167475,62.62943882750918,67.81107735990149,71.96806276038082,76.88656094693155,81.43230680955514,83.25798479187593,79.25334977698395,72.45674063817934,67.01784538114157,64.46719090543837,64.43129614632919,66.60414763433414,68.91744919163183,70.29056440689872,69.99033180399131,69.46857808388624,66.37674469880643,63.58425555838518,62.007989951564674,62.6536825390383,64.22338395457373,65.4027232077831,65.54675846590408,64.40600796416224,64.38189893826325,64.88218093570481,64.08026599062116,62.46702546449471,61.24839397164342,60.76215986604613,61.41412584102089,62.81413873425093,64.1205458211566,64.40312445906795,63.686444908760066,62.01255725747859,59.51911687503119,57.446139471776725,54.91195428763571,51.12794098061515,46.33637617696812,42.32294493329345,41.55261280040172,43.18582793525467,43.9890042965073,45.33023063025598,45.55937141741693,46.02441891173954,47.15651291155434,47.29061109007966,46.07157721300936,44.590182782039584,42.812947366614836,41.28258951844246,41.0128758873443,40.978603013974535,40.57622198709812,39.58295229820385,38.533580213286356,37.00927354734104,36.31586921792669,37.639662223865244,37.32552005120002,36.80259221344404,35.4487158248048,34.16929146317791,32.81972649720028,32.226737529800936,31.61483962156762,30.27257046302342,27.701966824249205,25.468159584439086,24.206868781536386,21.887615437660397,19.497859753756465,18.107971096757094,17.036012007948404,17.6844283724026,19.543313482474545,22.90578412672454,26.518891940976353,29.898860260742993,31.545034906589095,30.404981428640752,27.65530428429613,25.52523556768673,23.838774569765434,23.068528191591458,23.27076451927907,23.60407937931377,23.0666332666701,21.801442165266682,19.577883043225007,16.732154117386994,13.72361515091584,11.709566883836262,10.00795106536607,8.76516922952308,7.262072332293802,5.75825052648266,3.2061847986148426,0.7252718541961372,-1.1040397219954146,-1.092345932781616,-0.3522465335793367,1.471678509575464,3.241777745499941,4.61774859688569,6.243583564529374,8.39113635741504,10.593271665211937,12.751529673781096,14.882264402166287,16.352386085063245,17.393308320856548,17.669209409764036,17.191088363905372,17.237863893638153,17.28378440021953,17.927886301027186,18.434975460655647,18.434975460655647,18.199158762446732,17.5577123664113,16.606941101833655,15.501040853344483,14.51104906971041,13.423023883753833,12.420432892164776,11.640104534453801,11.156220575656548,10.668215397888442,10.842681833869229,10.972254058234412,11.490836622280016,11.763534492671708,11.787155597016248,11.35510983166187,10.902972484142735,10.407747753691497,9.914975348150332,9.594751040986088,8.728762170019978,7.951380259528668,7.240624440569373,6.791780019151602,6.613457655837364,6.640706006282828,6.445459680833182,6.536646429889723,7.0365006732260635,7.829110194903335,8.764132629274965,9.615857178164108,10.24271090713693,10.335800171404168,10.294525687714092,9.82145281369379,9.386428930051204,9.291222770675642,9.328717734431534,9.750643647306886,10.69142371871151,11.948589331727664,12.96858153652839,13.647271621422902,13.429345287231213,13.344951475864699,12.759565927609433,11.911197449091702,10.606268550177983,8.927565873390392,6.635016247603929,5.7105674397570585,5.678634103497575,6.11185040647433,6.181222224022986,6.537757118391058,8.130114426514973,9.223010878085196,8.409909531703821,5.057239618854312,-0.6525170157584177,-6.015388032449352,-8.34863183127571,-9.095137404189673,-8.703677097279417,-7.836943030044492,-6.692102865812123,-6.596755119355456,-6.925076126474406,-7.550735837127241,-7.219776996444846,-5.548481696800631,-1.7357019750298721,2.567116682972383,5.09208650937964,6.115538656056975,5.991257884841713,5.477344577416159,5.397740294304947,6.616772670371148,8.85939971378408,11.01908044384978,13.620298857468857,16.337892516611817,18.57659365657215,19.88742487212483,20.213734189783263,21.780286073538885,23.512213488459167,25.694725007730735,27.332367395846717,28.484314696239974,29.45482869764258,29.894194079165217,30.232805112845423,31.585908287350478,32.96446037836955,34.25852344119495,35.56217038277609,36.479959876465095,37.43853927688871,37.39129351878624,37.06609241897518,37.32262184983729,38.35751068044523,40.5423828326431,42.96903892350891,44.17211795150578,44.83633028438621,44.92032795938787,45.8527971550602,47.423770065874685,48.95285791823154,49.836549087905134,50.76131593875492,50.94083496623847,51.51566510476853,52.02640780545721,51.86568816570902,51.945959700273924,53.02634238042976,54.09616594020284,54.86902459518136,55.35910034367216,54.85930126003248,55.56857470255977,56.103826964901515,57.28397195802818,57.714939098099286,57.98360106744755,60.125924473510764,61.982908556955095,63.20010382486751,63.95281927144405,64.91230889801625,66.13603055544213,67.46460898718543,68.07446426683488,69.23141554839857,69.24257089339474,68.8457192432315,69.01361514931419,68.01959451820785,67.8799314623469,68.42866532822224,69.42936907513152,70.21994118256953,70.38789055362331,70.19652669720483,71.33155628517329,72.9771108661931,72.97488028641462,73.86438606319152,74.18083053506439,74.84591148395003,75.73551114494936,74.60944977744953,72.12496381497083,73.54260283194942,76.11267129000393,73.43978591009417,72.28260310229491,71.49033559008572,71.16026361473752,72.18899541635653,72.62530686138612,73.40086733991073,72.11074450793686,72.3043397813619,72.4510258319077,71.01935815234845,72.22442207347298,74.65212106771763,74.29491128260398,74.11885264986684,74.19965050385474,72.32991222580137,72.03672415541457,72.93929243585283,74.08586007715584,73.8385972932618,73.1320139153978,71.66625443663769,70.58855298382427,74.94706088032335,79.97340807021044,82.39812805117894,83.60951503272109,83.89720450731629,84.23856452158199,83.87004145864411,83.00126886236426,82.52844867676356,82.54726426078548,81.13534795051943,80.1496787210078,80.4456801314262,82.54390684578733,84.55081126972168,85.38358332426321,85.76354288037372,85.4083556212736,85.44736106032492,85.60130203766741,85.85863301259579,85.8403605812088,85.13132483962154,84.38094427020683,82.17626688018709,79.37533031427574,75.926601409972,72.7898373179176,70.23072526229045,67.4569497689449,64.38980301412616,61.814697812532174,60.27282306169486,59.19735687990341,58.39248649712673,57.77816872068138,57.51690442970708,57.48585664156364,58.21372118880425,59.786826290703786,61.53761590364331,63.96094535850524,66.20647143343764,68.84725624089708,71.71870104660894,74.72734535754788,77.30462486610821,80.19265868141085,83.76637596229826,86.94130695977783,91.11460682266346,94.32891673474138,97.54110556559289,100.00116749884555,101.72953039688217,103.02149045923746,104.41746814118272,105.5437062260832,106.02958585789746,105.25513541076914,104.33018057118527,102.69475234545372,100.184065765802,98.23558614748306,98.62176913360825,98.2562818660574,97.18511050121636,96.57102285941107,96.69336386418156,97.56970021892161,98.32102366344662,98.60969896319862,98.14485204094119,96.8123399005293,95.0898325213393,93.7978111598953,91.425643352305,88.6360207040475,85.50442276532122,80.94811110795918,77.45671706595186,75.10133094032794,73.32342036586678,71.5306868841676,71.21823445279996,72.30915095096995,73.53410048441611,74.52265889092159,74.5352883388284,73.91544297047315,73.13918108934271,71.45785698228244,69.98751480515148,68.34519352700607,66.46896070556022,64.81886310721266,63.479115653558935,62.447198166193736,61.722112225970356,62.3332883035148,63.92464430130006,65.17270394421317,65.23564606189116,64.3366644178844,64.39204116510555,64.01236505973995,60.270742079185375,60.592855081831004,68.42631815861651,83.13942765394533,95.84195384721322,98.90429092249323,95.31717773091059,91.31831216036636,84.2894171415785,75.13052404159762,63.313196528634606,53.00191014099715,47.535081443580744,45.086401112643976,42.63100712106209,42.2148334040748,46.52646899986331,53.20312524191854,55.34284625565265,51.52859835129296,47.471172020279155,45.80128834246306,46.30491640695951,48.11727445450673,51.77570444184964,56.22184741302848,64.30144372561486,73.78187486427423,80.80119860687164,84.03220039066709,84.85608075223314,84.62329888989225,85.30290631179237,82.86026498550042,80.03460349135203,80.21338769424364,82.74027892042261,87.20162000994429,92.58726307900876,94.54807858233274,93.20853830448796,90.1982938457663,87.41480513629455,86.17354026758174,86.1798469160341,85.5188616437151,82.71934144894372,77.60849371797137,72.36955188851609,69.61614962545849,69.34541526411915,68.71014267159426,67.40258766170211,65.22489381529519,63.3884897965982,61.4935030050423,58.12626083320415,57.841907193180546,56.89775782003154,55.38314126807732,52.69140771854279,50.05500199678704,50.428111932507015,51.905940390813086,53.821968319677964,54.46227559654644,52.49810964558944,49.42478057393401,48.00378559279873,46.28445809618013,43.44747818326603,41.624312385304655,41.49022708088538,41.47508346327721,42.29512546132218,42.59529408171064,41.765952140029334,39.90188130933282,38.36744829625929,37.71474886297779,37.432807470601595,38.04291843469336,38.6411103128807,39.35538496759231,40.290219634180396,40.601285082738265,40.80740955670212,39.79150564000553,39.05150056385366,37.43053775996787,35.99602129473782,35.009307009761756,34.00648464453113,32.6541962425726,31.250907070692815,30.218269543766425,30.303908997493387,30.769673508098908,30.63260566439549,29.575124693011606,29.383186461903634,28.80034473435459,27.19522661127787,25.32414154099813,23.449289136487764,22.47592284192728,21.661807262428106,22.61167405302964,25.706415236390328,28.19886395291449,29.001675345073732,27.400339811157206,24.759481018491538,21.302673358563577,19.142239349993428,18.258605092303398,18.68265321743235,19.396266131052094,19.44000490668812,18.362194495062624,16.200009985751386,13.220561464064586,10.576623879216164,8.764132629274965,7.257448202536931,5.95923362356609,4.959562522314737,4.236391434049189,3.5178952923591096,3.0813167783499544,3.428883081757602,3.860704541583281,4.6199217809069415,6.365716979964301,8.210458110407947,10.425792029406303,11.976105829420327,12.763840080849722,13.306791783543009,14.43042018195642,15.05119525018848,15.785651509896223,16.39617917669854,16.38284732356346,16.075528924835186,15.193832519483399,14.84277514374254,14.473815676412135,14.25174182370275,13.982977326533248,13.585110759579576,12.896284831794933,11.80403783133021,10.551822918805165,9.389133191346357,8.65251305699569,8.369206678076841,8.369206678076841,8.146045362244191,8.018673071889072,8.018673071889072,8.257613239857118,9.036954562699755,9.870649197174897,10.446238689748425,11.132856241452018,11.577840357835445,11.959207330084618,12.054573323890258,11.87678039770038,11.332655169478784,10.740850135304626,10.806136770973469,11.653844516731116,12.324707164995866,13.07339236647768,13.698673005356087,13.980279324161684,14.401554137214646,14.649936834990335,15.064272822403764,14.95353652909539,14.42713224565644,14.289304246188134,13.811357549838212,14.120983548666652,14.601249066259678,14.796789590812935,14.455865171061607,14.260733824217004,14.398512051787165,14.616101483680152,14.702764686379941,14.176852334213208,12.994623339113113,11.196282462737946,10.073173504733841,10.284951966693681,10.707261051222197,10.033105894837625,7.948440001080587,6.24836252025659,5.048396210707927,3.993223030523891,2.4195057626347363,0.8083521312162398,-0.0,1.7993135914096738,4.731576276032134,6.938363381411952,5.75725152286571,-1.6211428453450496,-10.352118556680997,-15.476719882098742,-19.808473896550915,-23.962489133010408,-24.663814223208455,-19.972400158569013,-12.843906389315759,-6.813669204332284,-2.3460411032285733,2.4749399197074418,5.7781322489744245,8.659856912476622,10.547235057450669,11.758435650516116,12.80423152518983,13.707003222004552,14.066689206842439,13.404005163304546,12.136809143692743,12.135612832890489,12.845673195475577,13.414136522805487,14.849507922934084,15.97682150538701,17.110999619209732,18.25646455922548,19.94513387817601,22.356038161747197,25.272118394765275,27.821364404718217,29.70276722350026,32.05344252045085,33.352875385851405,33.421222377881556,33.30552004235151,34.04588868890687,35.52523684239087,37.82058125716253,39.34552975509398,40.2305886042183,40.11653956831874,40.108833433672835,40.12942716087966,40.10920100282253,40.18103235125273,40.78576692678702,42.18695022174986,44.23409014107696,46.382232057201634,48.18827694675047,50.16694229860226,52.26695531097369,53.58361623800849,53.579367297894315,54.17675396244639,55.647943055851,56.70235677268666,56.578777734494935,55.84035249011786,55.991459699329134,56.33863970681077,57.10488870880887,58.560722094592876,59.59661677101331,60.79731634943453,60.205422176508996,59.05339575547194,59.140158383789974,59.19351460241368,60.063043034851475,61.372819442867275,63.05578911625874,65.44116842812849,67.2393893499034,68.07945526399651,68.9090447820867,69.6178929145897,69.89020200431935,70.65456691837389,69.70651561365493,70.25056582845463,69.40464778205009,67.94360069579866,68.11139895745899,67.95316282377853,69.61695502074853,70.49016054488284,70.84694574271009,71.00726837288326,71.36677373298427,70.70416086808461,69.4726486735394,69.14556792863473,70.93803703415662,71.68450772785359,72.00184773874811,72.00184773874811,71.0517729447663,70.26221220886866,71.68531169597816,71.7250633947268,71.08560001263015,73.71928901298003,73.932662423148,74.55691949827671,75.77921744550595,76.39543434346147,74.29514449078341,71.52626726731204,71.25447725129602,69.91307849070137,69.03951361856653,68.26393577063021,67.11646332926547,65.92447944497846,67.68598941064232,73.13832028334865,73.90089596344225,72.92156214291286,72.29290040973162,70.73576503720325,67.30619409277573,67.73261359049768,68.84213920494395,68.40687021945777,67.17701329757433,66.81555607408883,69.14078873690883,72.35934198938713,74.61843331750842,76.65504847742206,77.52284375637073,77.86189913553186,77.55490187859009,78.09777213817118,78.53240471498063,79.22202492612058,80.26856244152218,82.46850457518529,85.00626562881544,87.73204991370265,90.0,90.72703511279887,90.43081558674895,90.55625115588246,89.35191175201824,87.79291810244979,87.14776654480794,88.81601432171338,91.33415644233463,93.58625252076185,95.27270485857257,95.44791180685341,94.34745200450658,91.31190321087753,85.95366531776645,78.83882050296083,71.5045372015369,64.66737360828157,59.45374403984968,55.57178652413894,53.70288922601413,53.21784042748276,53.579059126240026,55.029027231091064,57.09477045418265,59.986641142484295,63.23870818123838,66.92955345841399,71.14064015175826,75.52689321951783,79.71946850761825,83.64969218769215,86.99215351905548,89.70864890000861,92.03091143698036,94.51402422158698,96.99725172792562,99.502673440042,101.92936241141459,103.43101560472543,104.93140266754197,107.48982965016519,108.04039020628333,107.42540250824047,106.75966125195751,105.63298421403196,104.41767562388912,103.39246316318122,103.07812301374241,102.89947914341523,102.2928631434477,101.52722087917006,100.93382037047965,100.59152883151917,100.56253415818719,99.9968926857651,99.28258079647921,97.76049579855024,94.8365759947772,91.81111937313109,89.07408861311828,87.06735726440553,85.5199571071278,84.67727480931617,84.03376581119305,83.51954183492418,83.14364708735147,82.90284123661492,83.09542357298622,83.05235594661323,82.47010053587547,81.6122553075614,80.22828758068712,79.1298487122639,78.32070035191683,77.81744087621549,77.83218018191847,77.54281869458427,76.94208814955076,76.07823376429228,74.95266183312879,73.52954029753057,71.71780849772767,69.67346681168127,67.72192268689159,65.47404598101394,62.77639722969678,60.86011548544631,59.86947584467317,58.217340572463414,55.726828540764785,53.769393017623514,53.910274050924436,57.39879104203527,66.80137698402929,80.7090121843072,90.15566366275438,90.91515202997039,80.77784477851584,68.03610003065513,54.9910326746895,45.12590003787593,39.425284011109746,35.81120682217977,34.86570518089935,37.91379297158997,44.873214924580694,58.62277153905725,73.67844632191454,82.87501811711769,82.06519209404347,70.1413108073719,54.701879368769255,44.745336433752556,42.89087925953143,46.201846899771695,54.543090489739974,66.8633048490137,78.89301650327087,88.46951959054394,92.18260882014702,89.49299168232874,86.53173394640767,82.86200003015372,81.20388747303483,81.93581903463588,81.9398408018368,80.5793058783443,78.61776909274799,80.0652215713237,82.92797921077299,86.46768649972333,86.66230780966113,83.1690225848767,79.85759557012804,78.95658628217149,79.69516839370439,79.46566570501408,79.91245505913201,77.96943658995602,75.03042644749178,71.74618764767943,67.48783743116977,64.53257793070055,62.910517101710404,62.65637031575656,62.9575139783287,63.385266086343265,64.04666297200396,65.03898526610725,64.35485131288694,61.04084351105545,58.640135067771865,58.05002657505537,59.766565544423,62.89299577794239,65.05844491613435,64.76833667131443,65.83607364265745,65.06848329276642,60.167448129556725,54.46232174652635,49.60393877480889,44.7512327241199,41.36181434222203,38.38298439262773,36.25384721285059,35.673981744868904,36.96146085185602,38.677238068549734,39.46745177626666,39.22051019601543,38.08414209181365,37.93325003837233,37.97378012304839,38.57125676973135,40.169588147597864,41.14409626168987,40.87081168457598,41.52717759706851,41.67785643105877,41.59800353088245,41.93078442491054,40.90884627261304,39.367137746858376,37.13592269306296,36.11695122791264,35.09094912997991,34.50852762567458,34.20137311302007,34.23002217124663,33.93143900244798,32.91054657202873,31.572278718578858,30.503609048663336,29.305099279276565,27.96461317893729,26.27171172387291,25.23629331644455,23.951082429823224,22.734032609343828,21.759441881210297,22.220520461182453,22.619851368491386,22.468311716129303,21.491338406985047,19.921368900965277,17.059528385128193,14.008195281224722,12.18242903056489,11.46469523727031,11.7544389296025,12.627654256841144,13.539983609283786,14.313288816389912,14.654990619976639,14.381371338528693,13.623426146203476,12.689443713952512,11.99845170939005,11.013852837314015,10.203940212518408,9.871148893088964,9.724140915963298,10.029355644577784,9.908028557311997,9.798734390826098,9.790395646055066,9.556538506443731,9.517937883025215,9.371017824677693,8.921266677686924,9.029666538998923,8.434900564917896,7.417516398467471,6.9400380120056715,6.888936866669851,7.601707688744114,8.737968026764594,10.381789703946492,12.38850035089814,13.722318737951568,14.771099341958635,15.360469102179803,15.570787739038341,16.277821475050963,16.5199916819168,16.932105311929966,16.890613942273124,16.677948275920365,15.945420257632222,14.550418456008126,12.663835237433373,10.66163562704906,8.439593803556104,6.810774387204092,5.791168347013017,5.120768384499507,5.141596018167688,5.523791147989469,6.223682615434272,6.559612996673973,6.950124243782563,7.270108883802856,7.124981882713856,7.386060628718598,6.921806571237947,6.689286602050305,6.236411381702344,6.1322125890335295,6.640706006282828,7.314780171080869,8.146713829768577,9.519994843627867,10.419356320551778,11.080226741990012,11.47116687208442,11.240063817634846,10.80086542230505,10.68494553252125,11.287009445764165,12.06229426486615,12.855668938474155,13.589675607687454,13.701533083433093,13.535823580900713,13.097086827022801,12.774174439977013,13.020106151476607,13.513424716496232,14.091267098214265,14.530408303725368,14.807070052154105,14.644878021740347,14.452389046760024,13.650430444912633,12.56536073717705,10.961139485285846,9.293282429556141,8.93214931806452,9.322034464352617,7.4361006037695745,4.782109978406839,2.9184771251504356,3.5898729385666392,4.790104167596541,3.912447298692494,2.640899363142407,2.1132750093051533,3.5035093516380953,6.164509589213748,7.166567025317457,4.024809901655274,-3.1798020556669697,-10.06674084193267,-14.124714020186179,-15.212557735850773,-14.97288736647286,-14.394776212573158,-13.10059379026581,-11.192634581820478,-8.592023225858103,-5.658579329365073,-2.5201711008125818,0.09979838103808812,2.919656109254141,6.340162275099619,10.69776890733873,14.846840388552796,17.682656731224622,17.83188181380974,16.75966192750095,14.636442950536503,13.219825164424629,13.145598769152832,14.625714751301023,17.320128969496153,19.502460138792262,20.556013781993965,20.909166483873275,20.93999691861818,21.110379654926557,21.429222278350405,22.18892268684306,22.510765861022033,23.442077122794906,24.85157730561781,27.60397048271314,31.759500776922245,34.7630960067524,35.76741236421347,35.80059577734428,35.1529680208122,34.78731938113,34.74875297674562,35.56259299404963,36.484227566171704,37.56196435291641,39.17364945663773,40.6869475160798,42.35000678130517,44.28085969498591,46.42816030314587,49.03494261392195,50.502699105150235,51.506961240602365,52.73178073501002,53.418958652588,53.45602256848674,54.07027222708893,54.629430343056505,55.422379819101614,56.65933771489116,57.42350330734452,57.94989849750239,58.78161888674348,59.12692682538638,59.67469259313632,60.50788578178372,60.88267583405375,61.84515781755571,62.0858913343708,62.764836175585096,62.96142287404386,63.29338996829197,64.46890387649086,66.15454774471998,68.00326663761398,69.13616339640005,69.83742463550327,70.37434455496123,71.96342014235731,72.72739332585408,73.62228390473376,73.96882763044738,73.26126546352204,74.92762726407487,73.86884881557641,72.58400580064912,72.25534740825164,73.23019521190955,73.7873725413681,74.45204121057998,74.41485405907683,74.91854176760478,74.10325804714479,72.95860977091128,72.20961081650249,72.52304610235241,74.6147947844955,75.35814065081993,72.7706658543017,71.91178887719649,72.13994381192758,74.80910976856094,74.34857376823435,75.8495648027092,76.94311034357953,76.86212789968145,76.89723200390424,77.35227599461484,77.24470921563857,76.11267129000393,74.70137504476487,73.44295696272523,74.26122550569573,76.27194798760632,75.37909612771988,73.49121543109672,76.6722220944061,74.82103708156335,72.05863320319584,73.47044496834602,75.25646529819382,75.55094342733243,75.48135804047418,74.95138192173333,78.0334337127402,81.44738201540632,82.40531415872974,82.74027892042261,81.77938697152192,80.49262550294546,78.05861139180567,76.94693833854,75.1641780343044,72.68629331977478,71.02952775488045,70.94225570686471,71.51600363858371,72.93990266114443,74.34750189475105,75.75561999123023,77.74002626652381,79.289705401607,80.65285794007717,81.77445749395535,82.0025525660923,81.83065262864054,82.34380894768779,81.69705358217365,80.4596336558176,78.3554218634222,75.06260120305237,71.02696359588167,67.01853258058799,63.24774533285222,60.403434865018035,58.761866647309475,58.42646748969624,58.660421218663465,59.18648341547068,59.928102774036034,60.57420848292358,61.57881909649287,62.59977379937987,63.809680529123625,65.54949454370538,67.92174538737558,69.98700763257895,72.5680791239634,75.28685741634835,78.33237283705283,81.5772757838236,85.31808104808485,89.60664573466029,93.71352822305805,96.82586004974652,99.67497926291406,102.79160268841336,105.27938342349982,106.5467713015578,107.16720101494253,107.68113097404016,108.82465985867331,110.19315411054309,110.73594901218149,109.66053931710421,108.12692178665094,107.20955878467474,106.40055479150733,105.89012204590921,105.12673874979517,103.92915573777455,101.76353424206135,99.20458043966512,96.01538824605477,93.17987349741057,89.28676458599476,86.05091453678254,84.6706327718338,84.65984886290184,85.85953191737487,87.29587746188456,88.26979442608555,88.74092018008554,89.19434999858662,89.72714707490918,89.34786355472924,88.17405835364883,86.00677694885383,83.14484768765907,79.28114306059702,74.7352567850798,70.44315060162238,66.21461548046628,62.67614685841142,59.34935334480294,56.976126826401924,55.37404444219986,54.44197798146567,53.5160980445969,52.68085907510153,51.83413393579989,51.82113137442209,55.13310238524821,64.10171964743856,76.22842635512994,86.4437585506077,87.85241452054701,81.22488083677416,71.32072135924687,61.97035236405361,53.79046470000767,44.23864107978914,40.613504551323906,45.705366794695856,63.94151232270478,91.41286244593906,103.01169295477166,100.2377463417515,91.91273345401106,83.33332153456928,75.41382425381916,71.28222021812634,73.20697768823216,76.12796203923448,84.32823335781114,94.96977845461907,102.03865774470083,101.39134358690434,95.43008998327093,88.76437890398705,81.49749548570885,75.34500858763039,70.23623568265408,68.4000154724751,66.02505568442561,62.72831183342432,61.49254463330159,62.24682895667912,65.29107383201494,69.26810020144802,72.28067612799873,73.44648278979987,73.51554692424634,74.70807381693714,75.44141773814836,76.649140924152,75.63688333309568,71.08483492213584,65.29547453027205,61.13647655607363,58.90709947633111,58.37852650597769,60.758634920421585,62.823914494807454,65.96314429705869,67.21178147328982,65.69237622875718,62.843327019626564,59.57008255066575,57.69764842657318,56.83756582510259,56.11305700326101,55.93543928310627,56.102465233908504,56.828562931668934,58.19915471317289,60.85387906473418,59.97473931716379,56.14536545906815,52.523829013416076,51.26845933634173,51.34020507310442,51.46172702765283,51.643081706412325,51.45597030391296,51.76618166435059,52.386006772705294,51.05645831207232,49.31743040801516,48.5097729321512,46.85258590315267,46.488898988135446,46.86767840897023,47.630624856145374,48.29286808769515,47.70365396737338,44.921358743152794,41.7250991477766,38.9990065751825,36.76240457250038,35.50033528326485,34.88599873306141,34.48577663667397,33.56720505104121,32.206238223801606,31.629964556009256,31.906204306645837,32.217921467687155,31.919307838275827,32.16046891369027,32.79535749985232,32.60799714009755,32.41977416091333,30.738020942531143,29.636718634439205,28.88653978644663,27.96461317893729,26.516548619154182,26.324284947077842,27.13754890860595,27.99712724055107,28.11059667438889,27.552771077639143,25.75887234811155,23.766145698548243,22.330534470256616,21.54655783453136,20.330986030358833,19.036541568336393,17.837808250942444,17.201070832447694,16.17537799160723,15.14736449750041,13.765248244279935,12.578049418893745,11.309949877866561,10.570516213073464,9.424201654836075,8.746197612728896,8.180961641204357,9.181765877185681,10.522536646959708,11.381429788825205,11.286786936313028,11.557560784131628,12.43951896427926,13.862544488039264,15.021075540921652,16.113433082679038,16.999449756560317,17.50923953968577,17.118847844189126,15.960293433872117,15.064412936238305,14.34931135735328,14.036243467926477,14.972895334307518,16.605180145693943,17.525555298296815,17.4074433967291,16.66713601124902,15.312837346659355,14.63908367552549,14.611829360826313,15.472279105554996,16.626908367316123,17.584878781177792,17.852101255720736,17.597527273630245,16.894528619305646,15.739824899093605,13.753828228138211,11.95519442280258,9.850646028397076,7.946204840506932,6.536646429889723,5.792770616104506,5.490108251360857,5.918073753950984,6.8244564884222205,7.692996004306807,8.194250440233466,8.737535978055588,8.996228790671218,9.031828328147471,8.485602041643386,8.342365093640936,7.501950729474076,7.125004579960157,6.976237991174412,6.87139829346482,7.530655203001266,8.164472997251252,8.709509059772422,9.364114256144347,10.241308685679764,10.641361878468393,11.26419673841781,11.606812394929667,11.515980451149034,11.102798776497412,10.178524272303013,9.403888705499664,8.414000151345357,7.929898905345242,7.797030878104009,7.913658684461425,7.865319085431681,8.09752490033898,7.334348084170151,6.439763367008403,5.699308394684037,6.095880910775358,6.622703781645946,6.096913721119129,4.019601594168712,1.4990287942376361,1.0149524626906563,2.1087945166533717,3.2615056099899844,5.57959209167934,7.676692925231885,8.40213410854235,6.439588437484399,1.2363784829301903,-3.0642752603745333,-3.191666691168853,-1.1313866740868668,1.9053960386935522,6.5614912159637395,10.8403058398336,9.41632886312922,3.773638407563676,-1.6039057957890137,-5.391482019971847,-6.014910525294284,-3.784521362031718,-1.3558594604686964,0.7162063194773333,3.2210867558433915,5.523513281947853,8.322680146234868,10.807126930209604,12.136809143692743,13.056889740465289,13.923843955723981,14.836153636739375,15.602957796615211,16.41531017404657,17.354040192562742,18.25415611226635,19.122587350279193,19.855161163761366,21.299172365970882,22.565602481940793,23.549474340864304,24.86374882167348,26.255884315202447,27.53095348969582,28.601584477534743,29.908383766772108,30.796066669092177,32.15496420233614,33.66001233320517,34.95723288534707,36.11041427511821,36.98874555160904,38.27383052287925,38.968986789264456,39.83080888967974,41.14868200810956,42.68127583646742,43.9481631411902,44.57874431068896,45.49693453141671,46.51316107577031,48.14336537765683,50.1810682315785,51.58474133582767,52.268876335667166,53.3343732779458,54.18988048909704,55.03308138994352,55.45442140664149,55.88000211656052,56.511153091085426,56.48198041042775,56.569965233562684,55.7289056517728,55.29159685995515,54.843398551236405,53.89458382903461,55.01688003772085,55.610119662831686,57.05083383770738,57.45196070232042,58.39986929883755,59.07511045443809,59.07463782494608,59.79964809005374,61.33602460637772,62.68768548516484,64.1305930214543,64.86330117003664,64.98314246759173,65.39668433704468,66.10236990755065,67.06785714146223,67.8998160244977,68.29847126408848,68.37953576475536,68.66473341347765,67.99522253927076,69.19526494028786,68.74367306520757,68.07179173864508,67.17187401899064,66.56438360235641,64.84065730573748,64.30144372561486,64.94096520358302,65.60503713813752,65.92691618751797,66.36353478452439,66.62096019679804,67.61306472748834,69.5789539684036,70.10460313547492,68.03570062740778,67.90123712243046,68.88310344095906,69.07553806083351,68.6631529333727,67.44278448576837,67.02729408890359,72.20961081650249,70.88923460592501,69.2240135337956,70.39442458168786,72.03089102950082,72.03722697404415,71.76196645581369,70.97435534747129,70.14161504196487,71.86984333198014,73.38098374798649,73.61715276714129,72.65975541223595,72.68697082036486,70.4059808080562,67.78241111845695,69.3443444412804,74.10050483017959,73.3967615955525,72.69949894076892,71.38876415371136,71.13909706722755,72.4686874894757,75.4142842762438,77.349951980726,76.9574532651796,75.86685445591296,74.9010551688497,75.58708992199645,76.70142221916377,75.57516221772362,74.42969814485625,75.06859733245803,76.13545071362063,76.9113196089165,77.58987281057021,79.1399705974004,80.16812528776988,81.39965641512924,82.32374974009684,82.25626064430207,82.3009279998855,81.94557046412243,82.10130041003939,82.59405238772835,82.88684472129465,83.44302272175565,84.28021507086058,85.16064158177828,85.342404122604,85.51720292543935,85.0824661230156,84.60894007186418,83.63853449559679,82.3795726424164,81.17123176158888,79.49042587086107,77.46042588781255,75.33730664589422,73.6215898684818,72.27389749706059,70.87191235904835,70.05680965352693,69.4012277151046,69.31761259387898,69.56877956830775,70.07757805730284,70.25102594780174,70.10776658264291,70.29205119093058,70.55487617814372,71.12087714254965,72.21088722669842,73.28151522914426,74.32219877921027,75.61089171647721,76.89637125201088,78.60865641309566,80.81117690646,82.9914512156928,85.03481382647075,86.47036223535788,87.61401638463494,88.34767593889632,88.55121709249113,88.30866721150025,86.82645751786043,85.17113774374471,83.25798479187593,82.39100122260675,81.1722839028944,79.6857265599615,76.92889150581672,74.02820997046652,72.86376450408576,73.25872805832184,73.09724859466385,72.95837864158797,72.32129567018566,71.01739119346156,69.00980345785743,66.35642696958365,63.95991076892139,60.87060337768583,58.30984413273997,55.341666752122514,53.72255471096163,53.208138407920956,54.53483759048989,53.6813653262192,50.00068371886751,47.264730828227016,49.98771882654258,58.234428871166905,71.41702988548414,86.33806643056691,96.14022509632167,100.86658169906534,100.61968373105631,96.76238432098604,94.16365293094628,95.28211609712416,96.95292880231587,95.33927711451761,91.58822002225163,88.21666372558097,87.82134368276529,89.48571007635235,93.3545076979142,100.6196206356093,106.68029276707495,106.63218058040516,102.03718535741652,97.23023192210347,91.9636987659944,84.62329888989225,76.07524882461708,68.86766882955551,63.60582246801932,60.52411036070511,57.78668357143137,55.34866102047501,53.74614575954831,51.45880774675036,50.48903691376628,49.894387688453264,48.57633118580376,48.48047705245215,51.23033165090395,57.0167751121315,63.60007664949047,68.76207573465379,72.52727729068137,74.25434368596805,72.5499035067931,68.73348273708297,66.42689388324501,65.69824720831103,65.54824009177672,65.20513140001879,64.37625914319925,64.4861637262424,64.82015395054074,64.66840893034662,62.86958719897928,61.44998078418258,62.096961494686134,64.13976235720445,65.31198313640135,66.51944430577487,67.88400790431305,68.34406436018499,66.1911337524929,62.64692275155436,59.57557981090215,58.2779567398726,57.3027132408831,55.92281124604298,52.58959673907579,49.82826537284277,48.11345063036611,46.159037209895004,43.505633674489616,41.20835048268524,39.974984668190736,39.20476087053343,40.415696165078494,42.852414195769335,43.76987846489617,44.56398527408568,45.2640498967993,43.84894481265805,41.88431371850638,39.968072919686826,37.730690460852756,37.06870815970203,37.39419073277206,38.572321390325634,40.60126736441424,42.025345486945504,43.21678831181053,44.35787274247411,45.14471330754371,45.96596900934933,47.29063937097448,47.309031255760615,45.31054329075612,41.00196192778868,36.67246585767614,32.72855117330731,28.565873556165105,25.817748050824246,24.110356330322812,24.05367007181985,24.27839577923892,25.218914408454236,26.315911118699344,26.663771475168485,26.664158759292523,26.767469528859248,28.214877624759037,31.27407384782565,34.375681062274325,36.191085970234255,35.17635506131072,32.32902716511095,29.853697001577974,27.38625712698786,25.671337663487005,24.732213967137973,24.1583287087998,23.07740370818294,21.4895687883277,19.609713458842112,17.718818875059082,15.511586037572439,12.93175554844462,11.119442327320934,10.194268391335468,10.137766459210162,10.384642847242166,11.36082655159503,11.633648886484748,12.09477025427885,12.43951896427926,12.240156319267836,11.466281192444985,10.564762260714984,10.128518381945183,10.606268550177983,11.64922481732985,12.905243902225937,13.639825718982904,13.271606113281912,12.646082956564852,12.251208577906192,12.183680390943138,12.368141726971453,11.938158466109671,11.267701567996939,10.947158475647004,10.41209693812973,10.344042200832417,10.40331998426318,10.136369105484214,9.81293864043634,9.220071958911424,8.901753623121644,9.144212989308254,9.1623326311472,9.36885768386823,9.293282429556141,8.85939971378408,8.702239725432745,8.984682794846027,8.826390082088594,8.978732096698435,8.978732096698435,8.880667484783295,8.68307065418183,8.565923982555585,8.280170766997378,8.063232718282359,7.813038051793776,7.680245783323244,7.431428045960857,7.168599310977571,7.386060628718598,7.386060628718598,7.6332983271893005,8.362490987278205,9.081149368476988,10.075527338328646,10.789653202843345,11.106983271767092,11.829391635692602,12.814417269959845,13.813195617487931,14.509723979260983,14.737713538031299,14.630688123819755,13.779424653085778,13.172588332404104,12.735634337685992,12.52878745964791,12.310125808149287,12.746668690501425,12.80947427883868,12.881499827299525,12.839873563218948,12.429712878934017,11.865317015654515,11.620622013634373,11.287720488413798,11.221599014654668,10.789436529378516,9.837889706343685,8.3041017121405,6.402047464095347,5.114053943121957,4.763634625013171,4.398679206921148,2.7016484360494966,-0.10608188799148904,-1.67812690986845,-0.7787515020123946,0.10491623078229995,0.207258144790963,0.31540702573272306,0.7697836607708405,0.8184780866465615,-0.8699577803785814,-4.5638202050132035,-8.25535809779602,-11.088889606164042,-10.680364138799884,-7.348233892732423,-4.236387188476222,-2.182835676196362,-2.4522810901595844,-3.186137527159336,-4.3241505613099775,-5.020591149373315,-5.471448358373541,-5.82404092770618,-5.035613124797803,-2.505064916963783,1.8516108776493856,9.526357396591479,18.352879311523523,24.98751501883654,27.414916764645916,27.56101418350987,25.727299979426565,23.22581537023577,21.430263923976625,20.83514856777306,20.20787258684949,19.14973526228308,18.4737338304307,18.63322705202105,19.107147787128063,20.57063086527392,23.005796782236384,25.038239497007147,26.055789919200897,27.26743621613148,28.262924273279136,29.27231022224412,31.25340795329064,33.50345029327325,35.690069597492275,36.61670214738587,37.30790927526802,37.7573213930205,38.320104172175824,38.093219743519356,37.94764282933749,37.902166095620764,38.49883871551852,39.60793044973772,41.409981826866876,43.39669247880384,45.50832872016555,48.17183581831845,50.53218281514333,52.70747312087745,53.465256665116875,54.079451657175724,54.098232847643665,54.60521094433929,54.20922060359949,54.30778926353994,54.41766455931894,54.57589204165481,54.79670467532803,55.04933465610452,55.20111422348123,55.82195985027494,57.23964529647612,57.440628950893554,59.288970834324715,59.50264170172653,59.63935520244962,60.16573070565641,60.54736820944597,60.8657472293164,60.99533983814042,61.720269509060955,62.14558902056918,62.92787461422675,64.63902662643432,65.79585225536968,65.68337598675679,66.68064499809982,67.15137736579265,67.54690004323328,68.02376375832291,67.86282584459076,67.4550582904575,67.39715675141588,67.31002015154336,67.43439710557627,67.25977561779439,64.35029852377583,64.70065435576716,63.76808173135107,63.379761353311714,65.05876799089741,66.83465592753937,68.81564270091653,70.02787183088292,71.12033650006794,72.53878937062863,73.5230844353624,72.94441160664573,72.5319754631611,71.7646474234147,70.11239138636412,70.61551671448699,68.77521417899288,67.21988597104291,68.98947842893833,68.93573182791962,69.29943255197426,70.85674453509972,72.39307265238618,74.29514449078341,75.96373242548295,74.62379913010705,69.78719775763355,72.7292357234815,74.40720254974615,72.31218170915851,70.88483656247301,71.05354007820927,74.94880395823863,76.2711555401363,75.09033133677747,74.88179241334674,75.11102511184977,74.62114982650843,74.52772163931726,77.51916863405152,79.79599760250868,81.7553229390233,83.54114467096342,84.55967238942794,84.75937404155168,83.92192175893874,83.14632411682638,82.29246213169937,79.40731911278111,77.53656483999896,76.5712745980957,76.31600340083159,75.64695793425187,74.84267427379794,74.82460066393553,75.7188694704833,76.98500171326017,78.23693699902537,79.33540925401688,80.34738330553094,81.10224333433581,81.6588899709034,82.39177331465848,82.72712157276308,83.43646542646886,83.71151811808609,83.54805505723074,83.12137200242069,82.28261770351727,80.68023367533651,78.33940033493464,75.44178198063709,72.53955927165379,69.8385541549557,67.50279318885566,65.52333436561074,64.03469067920597,63.25754164960791,62.65011057236011,62.92790573791594,63.65502030201494,64.17657105812518,65.3541632326656,67.07090126876196,69.25889354256317,71.59348520366555,73.88856960507208,76.1727739285609,78.41779652332991,80.72322685029033,83.21603126715213,85.93785627340273,88.8700077199236,91.86261794754597,94.04333054899787,96.30013132735586,98.71828310930509,100.70987848871827,102.46237651801252,104.27248985071724,105.4661686634495,106.51699192771189,107.76265543991303,108.02648975908889,107.40270541149731,106.34372850407509,104.73190055712787,101.26559498300382,96.93724437349242,93.17417260732955,91.17513204216844,89.52884760929464,88.63388802120826,89.19182433140604,90.0,90.09165482015916,89.43549091111701,87.75614968675873,85.74862832112626,83.24092871268607,80.19526595097835,77.04835798374282,72.9494232713841,68.57611112063633,65.19975116277324,61.754896256056306,59.28816024567485,56.691892367933875,54.12779759271493,53.28816539095294,54.48144425921983,56.571256691723775,59.378712050687696,61.999450409923526,66.57872084994277,75.24227848819295,87.2475407080568,97.55248599239185,103.08195566971547,103.95733153967144,99.96622049096862,91.85365565040465,83.89715695341235,79.04589164826669,72.89729702254809,65.65627035226989,64.2306616791989,71.19423404099071,85.5651300924763,101.34446140470043,109.19956483353481,110.98917645653373,109.15289691830262,104.75396410354514,98.54226511234124,90.0,81.2977761683591,76.11702479668095,73.83792627598105,66.58259871361454,52.95758818416,40.41392633072767,34.120872789168835,32.915478110856995,35.01549693554889,39.06675039476417,43.090823949398114,47.03002759453348,51.13923144913219,55.08594806131626,60.5481839572884,66.11603971523816,69.25394790343829,69.07843866660681,66.69511770774645,65.37180358764095,66.10335625766943,67.07717166834003,70.096243828162,73.3773424365994,75.4561415258097,78.39525816811316,80.55745389866188,80.42297223944466,77.06497622774195,72.27676272973395,66.87453243801342,63.93531611291442,65.57491794136358,70.0851583896628,74.83252438319356,76.35104334867822,74.71784220973825,71.15149196528431,67.19024199614243,65.47404598101394,63.884334827757606,63.61862609885406,64.7037724206615,66.54833797104558,67.56157054825553,67.6431410689418,68.07821390533152,66.47563490888828,63.72336711129548,62.07449101798431,63.283403992973334,62.55435234709837,61.93428937761364,60.25514055964853,57.16215878288303,51.83644199273079,47.00369844663584,41.55261280040172,35.349374489719274,32.28146049692784,32.92475003379004,34.442023598321775,36.0643863514667,37.20791197291215,38.13098487046737,39.835664266480876,42.97267925279495,45.0,45.162342661151264,45.39087134569669,44.62455596659414,43.105383272982564,42.08670121013259,41.64231587650741,40.74109838316899,39.76380881367885,38.44129325352182,37.380470099025096,36.50659819650509,34.85921207124059,33.811152594763406,32.93741427024114,32.82563518983406,33.21942981708136,34.36202292896827,35.61083852931792,36.20345593168454,35.68068805850492,33.54978143166146,31.171361405054448,28.07850738653991,26.09540510191458,25.417377542443397,26.180198975053244,28.171917905419228,30.444368609805263,31.434577846179067,30.796066669092177,27.954968117571973,24.48161569681659,21.780040172711974,20.168437404445765,19.89640405763757,19.684197316177833,19.047899482512126,17.88925572044462,16.103615582814015,14.235565325475891,12.259768448035919,10.304880653859119,8.619218045548537,8.113275170294573,8.710545129638511,9.860827337216223,11.197424460615833,12.269610918695712,13.036356812927238,13.49999048063764,13.607492884519953,12.65679509267664,12.296643966763769,12.86604932063627,13.648956660302549,14.450317090468259,14.58467223773375,13.563159283620138,12.52883627541011,12.02527526993616,12.203363698599203,12.80921206515569,13.733815946455893,14.97546572683212,16.05340964804879,16.77414855716117,17.267233915693787,17.16034726079267,16.068142188417728,15.235428641257755,14.255198519523123,13.170199664011573,12.396603329924186,11.331380452316955,10.2168430532713,9.444381780555993,8.796111957963147,8.254198324311242,8.004716299032276,8.003003345035284,7.6321803248002285,6.6351691386857725,5.5923987093492,4.024809901655274,3.214145741007839,3.0193955323238355,3.5526046750367475,4.330436336762704,4.5638202050132035,4.494353799040929,4.323015129202357,4.573966968685763,5.0874755714868884,5.120768384499507,5.391482019971847,5.9256425600160165,6.2648838138839205,6.415941072682698,6.135990445417137,5.490108251360857,4.743961845865656,3.829982835773124,3.394917752490528,3.423865511602588,3.675667735382571,4.895610422927003,6.326774823166925,8.180961641204357,9.926229601298347,11.309896517010214,12.342589177065616,12.884417375359718,13.298543543810956,13.600521155739568,13.543987751385004,13.324499222700817,12.960495413111158,12.702756265702655,12.240156319267836,12.135612832890489,11.86437095739739,11.93090607325908,11.840206226340092,11.792165017137727,12.960495413111158,14.597702353102337,15.592787913506873,14.616502786086505,11.651296780927613,8.85535458288739,8.246308840911901,8.515773174123742,7.815265433126437,6.227648160803804,5.2129297158868555,3.556810781119675,1.1017482957270661,-2.1702171991873227,-5.63253166408397,-6.53797411499926,-6.219243242937168,-6.102795641576869,-6.285879072789452,-5.123189021441575,-1.6658243753928597,1.4502150475443818,3.774864214632213,6.340160166694938,8.62263569261106,9.737006329680257,10.128518381945183,9.572859434428814,9.229917519731982,9.422229128380595,9.601554030001884,10.120418223245776,11.42839381387475,12.502919016168528,14.121722265603116,15.992843489526388,18.544397451703052,20.996543217365293,23.064632769322778,24.099505153796574,24.434593451408382,23.153066064788266,21.49479325270116,20.875578990957557,21.428050409252165,22.456964920380727,24.163925084049488,25.6985559178606,27.26743621613148,27.799712650056573,27.885945041549547,27.159754458070278,26.91811176356023,27.270522961333317,27.942994653820005,29.463662640130988,31.215690968437222,32.78423610834509,33.413132824068256,34.023479457949044,35.00039847019726,35.646166461373184,36.1581782473616,37.91227524459818,40.24904758800284,42.06033893276751,43.90726755658458,45.38763740015565,46.29335545925198,46.4840161225466,46.75345993920639,47.01966793658806,47.5082343160595,47.94484900775949,48.62150656376533,48.99766091121858,49.38749228550973,49.15308070329125,48.93019772857917,48.87233135522485,49.42128377034637,49.72688099155578,50.261434043671734,51.43922486218109,52.21802440396638,53.38801371110768,54.729737317826974,55.75486496210938,56.649509971186596,57.674596485689584,59.43820975284039,61.00988209971019,61.97241712667303,62.196850310864185,62.03775057882871,61.430153296326885,61.30885926062186,61.879395245873525,63.05893570738765,63.77227114775086,63.77947830283903,63.43490920777005,64.50723348707068,66.32357904934574,68.42095163652274,70.07863116823668,70.39442458168786,70.85958815435379,71.9347106195523,71.89408701427118,72.51506488098056,72.1072442872657,73.97646258076125,73.86718466187958,74.85512458081111,75.96375653207353,76.19443809731884,76.49018456186235,75.90434726593922,75.36355728995036,74.83324908090107,75.21725027278863,72.50021768623637,69.72522675750685,69.06168819136423,68.65954628832266,68.35742487062318,69.84096047078916,66.56078751609584,70.3148805035415,75.03786936027691,74.72402720621551,74.6611296735413,73.92252406365488,73.2777545389755,73.34671114819153,74.18654471547144,73.59704572982534,73.58382165323941,74.39400732260333,74.66305649378737,74.48208718682002,72.98828449425916,71.01681158109047,74.2054313971743,77.25078341042409,75.47360664406303,73.00327571137063,70.38313240543191,70.5785064308653,72.03378335566245,73.2896189812289,74.51428650277046,75.72539848605916,76.33201476972307,76.40353032881337,75.63854672622888,74.46856382716788,73.99704327723515,74.6064231492334,75.43974561905851,76.80061230223603,78.16236704127766,79.75761448286659,81.11938460414791,82.43163937221524,82.95421517976126,83.39909283389734,83.7394280311529,84.19714355943736,84.51198322520509,85.14692859916822,85.84788214374424,86.89782854479334,87.67454953750526,88.40104602970764,88.72693459412992,88.84178673809379,88.06740737498471,86.84928545748197,84.85288728249793,82.12604948365437,78.40348310593785,74.9857110159027,71.75500362241185,68.6293797461223,66.13374307413375,64.20919973152373,63.12289484907528,62.49447526336093,62.406283415388096,63.394802169032445,64.57582133540129,66.3015244807624,68.55229073701501,71.56502658836531,74.32720078323692,77.11931631086587,79.85340527844117,82.74297149877887,85.19103105499593,87.75864868311294,89.88588795501151,91.9669369352439,93.71378152269244,95.21535660002905,97.29695738231663,99.348939805203,101.13098786906362,102.11063227851876,103.18889173525282,103.22124776485295,103.0112774807582,102.67235351260335,102.12534745527046,101.0123795519762,99.85196949905968,98.56769319044486,96.92719434212304,95.27070848735451,93.75172509341172,92.48057490727864,91.75443611196607,91.13546347952288,90.31028329488895,89.06253777659947,87.80144626778025,86.41046405142878,84.6706327718338,83.11460764702844,81.3032407345165,79.39373148173286,77.44747362918909,74.9714648753233,72.52709749016906,70.66687234554377,68.8299331237193,67.27373736043239,66.47681003475222,67.24135818754456,68.26163867954224,68.63620525774762,69.04757974665718,68.93762335460006,68.86020018815863,67.95551267618595,68.03037711768228,68.4046813701799,69.42936907513152,72.24987306926107,75.88307486657784,76.36220683017203,73.58914321126684,69.40184993368217,65.63757410363803,64.91934065033725,66.9296352659939,73.31340923884167,80.49676059107237,88.94777100180144,100.38348642902915,106.18918088966439,104.87726305326176,98.4549995950272,87.9299252399096,75.28036389560609,62.178634488460986,53.769054209812616,52.04916983145446,54.09995902724585,53.46403665821584,48.46320822008128,41.880701878739266,37.71705901428403,36.439058518783824,36.21881175050638,36.12856929537784,38.075483326258485,41.89394897211201,48.77311109611289,58.760777316785784,67.75101529293443,72.86462900683796,75.41956427044431,75.81351540754606,76.0131598543915,75.83971052979265,76.16666183574375,76.06754736303644,76.70339805174038,77.85849303707325,78.89301650327087,81.19976290888833,84.79461126744945,87.10751639263647,89.4129979744658,89.43275685548214,87.40235367288213,85.28849333597779,82.91312766085255,80.20013841728381,76.34523867995767,70.86025194011548,66.4253032666493,64.74858809531464,64.95208394905677,65.0135757321703,63.52348586149365,62.06152292106778,62.09197359001738,61.64806497291557,60.61094066473822,59.50307972400552,57.30462657707808,54.296912653500236,52.73094921075779,50.43504892703762,47.03396536793372,43.47381209011157,41.73502963433182,39.870686808645964,38.97351160857946,39.26595948010285,39.29695236018137,38.79326025049354,38.27697704009095,38.23120256885522,39.79085638841984,40.373434272415054,40.31143224447132,40.739420183996586,39.70243583833422,38.28543655671088,37.28224624045799,36.98292102382062,37.4261616105611,38.59172744087753,40.49781369357779,42.523073520632316,44.57240036799924,46.05701026554301,46.91152175954015,47.004530658283194,46.23430424516302,44.25981577108046,41.44721383207001,38.017385735209025,35.00971252210496,33.1152841432882,33.07065434252097,33.2512567646548,33.881276913939985,33.466971342449064,31.99334084723656,29.635044183963462,28.000846677162397,26.6147342669633,26.466586059572492,27.048568038793434,29.003725979363683,30.928918404182358,32.02692286384878,30.68325453722487,29.425167299717796,29.495860356423226,29.850460130753312,29.69232052937536,28.215134843966354,25.555761481606748,21.88401176652444,17.8149467422133,14.803130999749111,12.364027912253322,10.946767557880728,9.860827337216223,8.502504573982428,7.42156464352761,6.669654809547926,7.4264162268606375,8.772019152043278,10.22403206880034,11.046338310316337,11.397841807670755,11.397841807670755,11.952641658285343,12.935024706503933,14.306643427430418,16.30366419931661,17.668352123267226,18.760503050098674,19.50852733096347,19.70218392382953,18.98555983460906,18.0433866507355,16.97968727267597,16.205495873378872,16.077004629669712,16.1825094767119,16.54300698781664,16.426596875876452,15.59530196436563,14.334237252768473,13.188890902418803,12.380737340466647,11.646799024641677,11.332494291442494,11.377106375858721,11.865317015654515,12.188614747180448,12.552922157033601,12.927787189640943,12.774174439977013,11.982904015342164,11.15146549663107,10.169652426830837,9.635404710535099,10.00116721238052,10.669800931686037,11.26419673841781,12.111063242019476,12.478177552614229,12.478177552614229,12.274716517696378,12.184968447741852,11.979580536857195,12.004084773561079,12.169219688380865,12.09478331493134,12.234741149443781,11.93090607325908,12.274716517696378,12.299662056896034,12.654855774196674,13.220561464064586,13.78374520833187,14.147627320476756,14.813441182294504,15.195236708022758,15.33501780573478,15.064272822403764,14.849507922934084,14.743534595581282,14.660219971145686,14.576490046656886,14.093124000886856,13.30060141130866,12.378036346367836,11.534611202735404,10.950452019730921,10.345782267212039,9.782373209156635,9.348939737301954,8.728762170019978,7.739247053880944,6.938983429396045,6.791780019151602,6.851996346403582,7.4264162268606375,7.671260803171202,7.951380259528668,7.138813335771147,5.408330112101286,3.5907956502816583,2.6995666585632234,3.5898729385666392,3.7924833207002537,2.3578817520522204,0.9372694573844393,1.2756281858090772,2.1461964549423036,3.1737397277070207,3.548676432450914,2.555157683766524,0.47547233060854194,-0.9489112415615132,-0.8286223965892395,-0.48451876146179895,0.2524527234547707,0.7994764471458984,0.7055485963254858,-0.5603312287924456,-1.7196513326520402,-2.5857665316978045,-3.2704851756857782,-2.9184771251504356,-1.6523240930553624,2.04545057503264,8.579098851426746,16.404055160630534,20.722261361728425,19.895397026327455,16.235338537531046,11.713914440104874,8.554517325139159,7.579028642432783,8.948524129992347,11.35510983166187,13.441233566825959,14.264488566118848,14.349292125338263,14.35198137004347,14.839914383359126,16.496019552247766,18.83211386993718,21.429222278350405,23.72191972230774,25.162190582163642,25.551869975946442,26.337697834076614,27.060141867483505,28.043060381068432,28.414093813058937,27.429861145364285,25.693700339604916,23.830223706978618,23.60571099327199,25.245937116370104,28.670249392486653,32.47119914112593,36.02732505687059,37.65443526944781,38.644585358932744,38.704537189716085,39.0232856405198,39.26157852944216,38.9095718038601,39.21760975106684,39.43484985500263,39.65801288281808,39.791882684214166,39.88834251416262,40.75504807612444,41.96264943700252,44.29463216773381,47.65933304145741,50.93256202599815,53.50872926186083,55.29197331455175,57.27676789867319,58.90131131071213,58.86966716560597,58.70694780773516,58.31056226724651,57.90178210151183,57.27676789867319,55.940247391371216,54.609729078233336,53.69369373253057,52.82426966444687,51.9042790619123,50.91664257871933,50.95320091173219,51.35708440503972,53.56915912950469,54.70767334641494,55.780591038792906,56.40376458539269,57.09477448565682,56.49654946836982,55.87662351271633,57.21731977257845,58.511333339841464,59.11323866806517,60.43525726981792,61.74443879697232,63.9796732046902,65.98188528654352,67.8780912704685,69.08427587527814,70.28322831773349,71.82486819933175,72.91980411619603,73.4376516086802,74.40953449079247,75.6816144819837,75.15205002016558,75.61308643124671,75.09826092566806,74.0057380355016,72.21399526459092,71.52626726731204,71.92137318069172,70.92493399912348,70.44017453342674,70.96195301175521,71.7250633947268,74.05461750170153,76.27476775725374,75.08464186597219,73.53469969088638,75.10780742257683,74.0710758424348,72.6107809222911,72.77424973145527,67.23882910247357,68.74344862985866,73.42030099499685,70.97435534747129,69.67689810393708,67.38017223399656,66.92962687549814,67.50131706366642,69.23165257695645,69.65217527614483,70.59905230158935,72.12128100162603,71.7469636121416,71.81873774065862,72.50898702423525,72.32036843055452,72.31094707717686,73.88422061915237,73.33286360941612,74.68456061492309,74.78639869373708,78.00469923044241,75.32683808169627,70.24967516608264,66.8791503398498,66.67985723018305,67.84457609815271,67.22612656430526,65.37646194660122,65.71122009414368,66.45657153309,68.19855659817591,70.10165235102599,71.43167679622148,72.66425745168041,73.3777974058634,74.0683940940585,75.11372937301395,75.79324885701025,76.72467500816197,77.6144278754695,78.84958557433448,80.12120093566982,81.45420163179939,82.41200565071999,83.24903823513152,84.05936728664179,84.74157963747939,85.08343760623474,85.78261128503439,86.66413341275388,87.57006795901663,89.03445428731412,90.86969805131001,92.50851574716017,93.3728651136922,93.64998338227534,93.72219389421302,93.15653360337981,91.55658588913934,88.97142110639875,86.30861673146656,83.55838447524334,80.73759099130832,78.27300615412716,75.86610755903847,74.16474613486288,73.08079139605782,72.16416584658485,72.03858977447983,72.16416584658485,72.51462956274905,73.47417606033662,74.75381543241845,76.36389408125977,77.99929319633017,79.67637727441488,81.09326888329576,83.04707119768413,85.0114525583096,86.60134940864573,88.11670236307137,89.2212485437231,89.77831009968465,90.44242929313856,90.77573869355567,91.66512554613543,92.995320660997,92.74718554641468,92.17749612035384,91.94518829718774,91.62422849998411,91.30442182742767,90.3274222449972,89.01603219001882,87.92337250200808,86.20033728464593,84.61064938913006,83.04707119768413,81.31795792811243,79.46321230431481,77.64845818499306,75.42966869789235,72.14499082155453,69.34805617321811,67.60575075435406,67.75094283250189,69.21455953084369,71.07971747461117,73.38618484726591,74.43651689246711,73.73646940968158,72.53422641873469,70.56481768665104,68.5552600892641,66.87715971545995,64.97699714239607,62.81889844125176,60.55766937158343,58.33927692649807,56.376633927737615,55.68983892137975,58.109207381157646,64.73380871421534,71.77686400481839,77.7577175649436,83.69946266082754,88.92910645762421,90.1730639283122,84.89488004943162,76.846232777737,71.56505117707799,68.78208177028633,67.51318287272764,70.9065018279809,81.86986048944628,93.38508155071015,95.52757682367726,91.01762015711867,84.86129098001597,81.5535076887657,79.74526281918197,77.34514408252052,78.66578582504948,82.46634818611197,81.5376175576154,79.51874681539192,79.16267229626621,78.55406495165334,77.28399009827235,76.51914615853487,73.05736396479404,67.84521136849504,69.83983932267023,72.65884283918062,73.48081611533755,75.12741087996328,76.01175201225405,76.1757336181062,76.38436355358245,77.03411746937157,76.31598505311486,75.26148538903686,73.91111963956236,72.25122260125617,72.63920605684653,74.6926543587776,76.41303884178993,75.14872131155903,73.09831438489333,69.90202393823255,66.84840175100265,65.20854487817536,62.72325739592744,60.91322060802043,60.28198530482155,61.226802947860975,62.90890515887695,63.90263922989667,63.93633933558223,63.43494882292201,62.62228089253672,61.60211211639219,61.456789152522006,61.88282403684717,61.22291901732304,61.07614998367699,60.34089569984807,59.23969895028536,56.709403890767895,52.89337336496842,48.66991386753934,45.335060886331895,43.734450722153824,41.942597483239034,40.61422679304125,39.57942657225903,38.49434749271535,39.008388208765815,39.28938008273852,39.2653289844928,39.36041156636228,39.336296906225535,39.48241184087053,39.79172339866235,41.21673620862827,42.59146842791262,43.0571522310245,43.09084762575387,42.68381343718066,42.991808122870395,42.558315315933655,43.297084833674454,45.0,46.2352976990485,45.92404426917961,43.7746097976602,39.43729234067387,34.13590093772431,29.29385590333287,25.92786788135056,24.834262016246587,25.494228061969434,26.41036874353497,27.522421170961078,28.698971415816914,29.554692946921033,30.720253605634692,32.25112860033546,33.50345029327325,35.038328785287185,35.30358008959411,34.80511666978725,32.479387570889756,29.785472847258966,26.714657701024073,23.520854878833166,21.290356892750566,19.928128793628908,18.90182815887759,17.732537613801618,15.769621824681726,13.722318737951568,12.232250798066625,11.592170641547714,11.483704205253844,11.116843901409917,10.606268550177983,9.42648075063458,8.426959058113866,8.193352112922906,9.126163912239877,10.61961651160489,11.929286204763418,12.769836483267905,12.683068081355277,12.834177554187862,12.278777703843902,11.950294772108078,12.232250798066625,12.789721485995065,13.719799192105503,14.298235525242234,15.311560218889552,16.209041698002974,16.88313433135039,17.007935070004297,16.89606380372948,16.562711421478657,15.748406310347042,15.031458818887241,14.681499191588157,14.635004272156332,14.502069191027704,13.981237620687436,12.97738543238145,11.5369438685768,10.24271090713693,9.154934042085614,8.197049113651014,6.990838296625109,5.085000029208358,3.1529798125745825,2.1839949098377054,2.0583437229036483,2.7897679864984286,3.629164343430465,4.426175616710027,5.0874755714868884,5.38495789288906,5.838213882235614,6.1732706891237985,6.519796309795894,7.401117809895642,7.829110194903335,8.230941213651093,8.299582435294768,8.691304326305147,9.223906768703293,10.251166965546517,10.634219328609412,10.568844668405532,10.367715693409894,10.23161929426082,10.626797682842318,11.196282462737946,11.606812394929667,11.972709467732644,12.249869799531988,12.959629445958786,13.554784221960736,14.289304246188134,14.901739700817592,15.395521949570204,15.475275064646087,15.354437128136993,15.745655592184507,15.854564306496684,16.004869731212267,16.63757939034253,17.18885984822724,17.118445467199,16.761263486415785,16.260201036402194,15.352203033973069,15.068455459367724,14.530408303725368,14.530408303725368,14.420805938301946,14.420805938301946,14.036265967370948,13.37131094572084,12.516424272927669,11.398745098798438,10.557222557264662,9.721279404493343,9.277176199352596,8.891053348877783,8.41080269111622,7.823698763868084,7.407986525580635,6.950326990356361,5.506785858735638,3.1981494724017265,1.3748325526496947,1.3019740446884305,3.0250533006357037,3.980389119738157,4.3203448341552395,4.792073648027803,5.110409325166625,4.822148990584574,4.517145479448654,4.344695563511043,4.999229541136475,5.744178366509718,5.985881499588196,5.5453590158890655,5.802856420778362,6.394386832914297,6.562686898658243,5.875575464911634,4.885194226317111,4.792701878528518,5.309251912439382,6.935936597174219,9.185334440107917,11.595238884592593,13.680925910802788,15.827082587225743,17.221032538973706,16.30826348033652,13.25373887729112,9.240991039033556,5.556078080539459,3.3921684501482887,3.366480883144562,4.347473917177559,6.198369636643114,8.34863183127571,10.862903020707504,13.772708751478802,16.745722686594902,19.80792221299977,23.555053254455203,27.028795186629594,30.45983951616278,32.028908627879545,32.120689828875015,30.21018273591671,28.55002089379668,26.66334873245446,25.3462252676366,24.790095531588758,24.745211706735905,25.376522866318588,25.667654818022072,26.237410804423636,27.078281941959975,28.686173558392394,30.728155214265488,32.92618167845689,34.84349928764372,35.68758023509261,36.195327603765826,36.20627988032171,35.409014564194386,34.39474381059924,33.904803330688146,33.904803330688146,34.09077235422395,34.6595287020516,35.21220259723808,35.09094912997991,35.93102621521335,36.69812641527933,37.69049319843484,39.524681131032416,41.807808156819874,43.95016520113396,45.9093795958556,47.61656308102313,48.648877724230296,49.614432802353704,49.555178004163025,49.50587037353922,50.08303475029735,51.35730280896161,52.62050372919072,53.55416424887875,53.50747551671479,54.0623898210304,55.227229032126694,56.46613078307239,57.46820446812207,58.495717967112355,59.38137174091119,60.75119462820998,61.796964829388585,62.44722885632358,62.994943621932144,63.8727129096311,64.91847661134322,65.93062269250773,66.73321955210592,67.32509698660691,67.63635595769134,67.7128941645369,67.43418387527869,67.93465145157934,68.42646590983638,68.25622951041278,67.59708308350922,67.03458324182357,68.17887247250664,68.4193476522252,67.95411937314934,66.91819786166899,67.19895185799736,65.68557857957578,65.44454011563397,66.83116313978869,68.49535485661842,69.41700539910028,68.73170525677682,68.39128373779046,69.21276340732875,70.78227679615458,72.51671224089135,72.72627686423121,73.8999400296769,75.2823973598595,74.94571460787947,74.48949624763647,74.26122550569573,75.4475746635396,70.70439206925614,79.17518306037393,78.6663651314251,78.54916761716329,79.06092644043468,78.75852538549205,78.84853512942826,79.47920118222814,80.05946149662125,80.2657288743301,81.45716942399925,82.50415528599738,82.08579229977641,80.91988450159678,80.40872485680062,78.66435049738799,77.88678409787073,75.42827928698557,64.68711362954232,66.13559679305482,90.30482259784961,95.03298217974752,86.65228468542333,83.02501082153755,82.92857963640236,82.97718584020119,83.38268798664443,84.48067177922898,84.58942720883684,84.28936736885709,84.06847832678788,84.21604592270873,84.3382757999964,84.26515035153406,83.88448258381679,84.08192608245497,84.13249845500174,83.65976960498016,83.27792144239419,82.59912840016999,81.73117283995688,80.83764297914338,79.85542118206332,78.23546864807464,76.87487686423518,74.99869991105481,72.81951829421452,70.4555690432663,67.82796131378663,65.76480256743098,64.29806803467308,62.9763176323383,61.904642573531284,61.32794960141423,60.759192314295454,60.700514211692195,61.0490189500767,61.61611033968316,62.669181351540246,63.89584928283475,65.50894229306745,67.34139767064735,69.5863087642427,71.85009114077003,74.48090985848103,77.41788809808774,80.45372121319251,83.70681083733251,87.22085630982033,90.57753493752591,93.9575243416069,96.9409713450133,100.27097431708945,103.72523224274626,106.92208064437082,109.2053414672967,110.46756295716399,111.0022115776635,111.53510859387163,111.02072718644914,109.51585798220538,107.2234312845632,105.12673874979517,104.62085338929306,104.60044619483887,103.85264120263649,103.40540729040077,103.22451553790813,102.96644371308788,103.00906482847513,102.39760597059012,101.41385403670232,100.184065765802,98.24799254503733,96.03527716160218,93.90940124508076,91.47916516933923,88.2313632993002,85.6533406715923,83.0567201308995,79.9332583672256,76.41779875368859,74.58493394049614,73.29144387079496,73.37796060761274,73.51637070376438,72.83366414081945,72.14231801006181,70.44733919820408,68.28353966179154,65.31922341470597,62.32144106928781,59.01965015658865,54.03774006516196,46.95658224947101,40.33314750712939,34.76263965150401,31.474760459497272,30.347691319675622,30.546257653504696,33.21075767197316,39.73035170216685,52.20426068671637,75.05183738472458,92.14913627193849,89.75768804309426,81.18160715478332,72.04588755091535,64.3590137869391,60.047990446223714,57.440628950893554,60.6201213494792,72.25143586753676,90.40924802819622,103.99025009189636,109.08700313466315,109.99820968719891,106.99564813271184,100.36517532803711,93.60848799265781,88.1347280735276,83.81420540850473,80.41701543764013,79.15704047372625,79.49494962305572,76.91623288090656,71.31419102450167,61.090829032151596,53.13010317377867,47.808496271535816,48.429050280577144,52.03286116624852,57.11342477419994,63.8532182054976,69.64881694088602,75.89866044418862,80.5376600703696,82.87502316089758,81.94812379411958,75.45033396222901,68.40737157853798,63.85757597668797,61.501146084538924,62.665165231482334,62.74146906386492,62.13296662922829,60.22688085692004,56.97614305560144,55.83399017831367,55.74528520610866,56.3697907500192,56.63799579192864,56.755878712681366,56.87307110035591,58.01709854799728,59.59881207417381,61.7642887503587,63.38729332536969,66.5225884103965,68.33402901335866,69.94697056385336,70.78020896576601,71.19816821219983,70.51246302352602,67.80735735215784,64.32660432255865,60.11238781806676,54.81925908860208,49.70978140792597,44.40932564237192,38.949782904247726,34.17448114630391,31.58309297660195,29.499296055621723,29.07830584936263,31.005787373194757,34.94206702010137,39.79041682604115,44.600406554574015,49.33932480200145,52.30950623325119,53.17084237471778,53.43220699812943,52.9484078761834,52.06199959476338,49.73906804748178,46.426482630395114,42.86763352968473,39.09912670596663,36.47311469513312,35.02883118587777,33.97450855119829,33.468649154898394,33.752697744259876,34.09351964933163,33.998591463283674,32.95439366681692,31.715117520995946,30.3661853241131,30.10812803004127,29.999692195240613,30.07338340424192,30.234031299154573,29.936956183165385,28.47733849578746,26.280218236953797,24.443918629524795,24.179089832689968,25.081523977482455,25.056327107949965,22.747655990791372,18.43492013612271,12.8910465123238,7.314780171080869,2.975246491783234,0.4774530018523664,-0.5846067656200316,-0.5763731774664284,-0.6780696297235196,-0.3337800716378002,0.7668408587155747,2.5037536811816525,4.6646739316053525,6.829903606556188,8.312645084727142,8.910773368090165,9.085989487298908,8.995380898846765,9.283517752025856,10.733394139717936,12.813967546156048,14.518640827979768,15.245396739948573,15.838717796819616,16.339725950748058,16.53983890350585,16.282497488188678,15.976322799081462,15.898860637011945,15.681387208071554,15.929870678220325,16.115779745209725,16.83886523738101,17.761738902951087,18.399681936688065,18.92766557262533,19.17440036996166,19.458600189822167,19.142239349993428,18.50634667368655,17.16191394284508,16.10592622647552,15.037843738408853,14.150435367422169,13.55072638103374,13.065256369578297,12.234741149443781,11.816137832132938,11.401495958203501,11.603750140928693,12.55340046106229,13.188890902418803,13.981661294543365,14.967810141727913,15.32452138876345,15.403435424232764,15.32452138876345,14.836153636739375,14.036199272576269,13.643971616722016,13.30060141130866,13.01222195274095,13.15310366242153,13.327485511046191,13.160483430906973,12.994623339113113,12.57891556420261,12.206541335362013,11.555039152911053,11.597879403997178,11.923201308935893,12.480831702185483,13.555707282755227,14.408666430295764,14.726808398705657,14.96672327202264,15.138481808300806,15.118207776236549,15.284566925673538,15.373554380599634,15.542221364917395,15.274999803435675,14.95353652909539,14.761125232916287,14.287189176950356,13.446172199091619,12.742564527098132,12.127071873599327,11.965888707704012,11.669959439066059,11.130987951828773,10.954045865931711,11.000441182815123,11.681831317235224,12.3357286918447,13.246908353797977,13.626989606184553,13.207940187947854,12.553807180776198,11.792165017137727,10.850087116256166,10.0625328213447,9.481714051007415,9.19228165763476,9.11790152412224,9.424201654836075,10.294525687714092,11.332248870007742,12.197497593955067,13.460592001670726,14.118926357335816,14.673765258541755,14.901739700817592,14.779547958966806,14.120983548666652,12.784341500630779,11.693210137839392,9.914975348150332,8.487288269519603,7.352376623796862,6.742014980380041,7.026901321305801,7.907194904635088,8.944420984012764,10.151141222874879,10.613079183181032,9.6395074629958,7.475271960527401,5.237467289777068,2.948248161905761,1.0900375259918222,-0.8037182314639233,-3.3403637585054886,-4.573913947173411,-4.016276330505014,-1.9007329660184082,-0.38199121242629325,0.12843995807080494,0.9114711855590442,0.913548316779723,-0.0,-1.7208622788016452,-2.3486797391544805,-1.2777599603000451,0.8865166709662612,2.792697790170554,4.743961845865656,6.668189699836259,8.847080666942132,10.634799915523098,11.52719165791323,11.006769154800535,10.954045865931711,11.894345627162538,13.957084829203966,15.283259263905524,16.09486585722639,16.144348150516997,15.354437128136993,14.5059086544108,15.234962878570666,17.525604984905797,21.715812076052643,26.767469528859248,31.922439829284354,35.77867288339522,37.03926795289268,36.49473251326744,34.239886499433815,32.05010110950713,30.780226460975733,30.404981428640752,31.00197622059164,32.479744823757095,33.26339273191787,33.98818233256479,34.22274732430311,34.64089884163171,35.52506492638847,37.741231093158426,40.859782302678475,44.468781835043714,47.53490398581591,49.941034806428554,51.40440270856524,51.609328835563936,51.483094543947104,50.906177466419535,49.67873785817801,48.13537509169815,46.96991800761237,45.43733525648773,44.482488796120144,43.42346512862745,43.6103788348701,44.52515246567982,46.85281909356121,49.41094361040257,52.0176788440636,55.00795124297904,56.90026136339468,58.02740847790683,58.366259699072955,58.715212348537776,58.27189613214861,58.01499828715686,57.39687163284375,57.35154257824541,56.71243473916595,56.748341789622465,56.782723013089516,57.1658920461289,57.271076494592094,57.40593550456121,57.68599828280756,57.512209346132565,57.97153315058251,59.2058390720838,60.99932824713439,62.18959545864158,63.0377574313695,63.534228609704,63.4349870719303,63.483619871551475,64.21047711390612,64.73037147382966,65.8645198204149,66.4253032666493,67.03787690256428,68.43801777996946,69.27725458026853,68.77832901474687,68.74948526386738,68.67675872385803,68.4852248102618,67.95041206431155,67.64684039259319,67.89420727713842,68.71669231584757,69.35472694461137,71.28039688235307,73.50030081498029,76.48345678574357,76.38890716594051,74.40419163263445,75.00730005367446,78.16897884031332,79.86033131044417,79.36274042942853,78.1332526119862,77.12107426705887,72.82870649722815,66.53050153192703,77.27560530799357,75.96380474501126,77.05882534969926,77.7843176198056,77.6880143862852,77.75368575446811,78.85869111272015,80.50193894888277,79.96021399128564,80.05715121648915,80.97888206122094,80.22170703461843,79.48615935021053,79.51310936958512,79.38038957093748,78.56046185058547,74.42743804511905,74.2328389750869,82.12320070273391,94.7513178173524,93.28758649398605,86.97968825865196,84.38468525595007,82.55177807116117,82.15091497561097,82.3581639599609,83.10258326476045,83.23198937708588,83.30272333081285,82.88810296035966,82.9914512156928,83.09501844620368,82.61775536513159,81.5504331511712,80.16912017098653,78.63019393474325,76.4025790612955,74.75362366867768,72.8534064265895,70.71929701860151,67.71438139253584,63.72266564841192,59.5824357298995,55.840328802229564,52.91889691925222,51.45401040611397,51.13890340954594,51.15273617907543,51.767840135376666,52.7494506369826,53.956888643457624,55.38293847606826,57.31824537114232,59.58462063100861,62.16820154578043,64.88976723826916,68.41953430262443,72.51894482132273,77.92474928810803,84.10711880679561,90.09979837995735,95.86384973779317,101.4336732729925,106.22577636018909,110.40273661453747,113.54707763265246,116.16152812662389,117.69437027755477,118.02449906994187,117.67083698575033,116.14108221845072,114.13067563575765,111.4321717605573,109.09350548041898,107.02720209989648,105.14736537469719,102.9538533571548,101.16349964857456,99.56553371517145,98.78527198821375,98.8082498147831,99.41208877215226,100.28654012928244,101.87803361670719,103.54919220579062,104.84794997983441,105.91503041375583,106.28739361568077,106.32461061755725,106.53307757934292,107.07708658329258,107.47886874694238,106.898635612788,105.4937827806239,103.98248748881748,103.0430671458444,102.71111387062808,102.20316959062237,101.37038584084304,100.18585884508003,99.11038399314965,97.91277371957837,95.78238622124034,93.5698270849497,91.69715369732066,88.70540092810221,85.2183330545268,81.65613911723412,77.98635071190631,75.43972921540968,73.22487261854731,71.77603438226161,71.30236804321996,71.36441110637337,71.30891616794086,71.01881767521414,70.97441777007583,71.56505117707799,70.96410834119106,69.84236214343694,68.65417757866692,67.58391668723195,65.75312983674704,62.73318104560693,60.51872327324793,56.34677152056958,53.51799114951759,55.569212305124935,61.43644100069167,67.37112388533217,72.56236814795363,76.32873119212574,77.1700604133578,75.93536150029874,72.08867162323273,66.37066051834417,59.99233430651595,55.2126808177486,54.358647130792434,55.91112335651788,61.52868536563178,69.4321968689107,74.18246168376537,72.43715402607815,66.23841734727516,60.11116498713068,55.25025416784872,51.62402539043158,50.97873076592539,53.354349758374255,59.57809835053452,68.11765867138747,76.86596318393423,80.89883915407992,80.64698137192093,77.79612723509082,73.4532286984422,67.92545607145334,65.43286173728806,65.91403393118713,66.49095290526913,67.59252851949228,69.89672225899147,71.63428956358732,76.41565584186796,79.60625723722849,80.34419536333797,79.27628502724853,77.24247672090742,73.91135358944898,69.2359491111234,65.96906511797168,63.676703046670106,64.55364432657025,68.3177418373391,69.44401091881099,68.0047728467061,65.76195962215007,62.94523418348107,61.113459674912,59.9314603556465,59.0552758936332,60.09858711676035,60.7634242901638,61.236440575251066,61.028521964113686,58.08594839005631,54.84720275973393,53.3759945477373,52.44625824605039,52.51120078584833,53.13004661974007,53.88304929033969,52.98146400925245,
