# Supplementary material for: Automatic and Real-Time Computation of the 30-Seconds Chair-Stand Test without Professional Supervision for Community-Dwelling Older Adults
Source: Sensors (Basel). 2020 Oct 14;20(20):5813. doi: 10.3390/s20205813 (PMC7650655; doi:10.3390/s20205813)
Supplement: Supplementary file 1 [file sensors-20-05813-s001.zip › supplementary-material/critical-scenario/gravity_7]

13.174345604941765,13.357583565199345,13.698797112752791,14.104950605068257,14.505154856137015,14.775454644584155,14.704355837161843,14.475166809990437,14.169187616360391,13.876915856361661,13.744466173394843,13.661075331228483,13.614086774824266,13.675307051500607,13.731303898614913,13.796527961462536,13.83495474908837,13.89764534233482,13.990478501769909,14.129857470285636,14.305952412669702,14.508650132248768,14.719654302899075,14.941210542721445,15.17820707703238,15.453716183420106,15.768533795259652,16.128635759284744,16.542360512494785,17.02712334619787,17.555214912763166,18.111534418191155,18.751228183130245,19.33667718151387,19.98513848943608,20.64965677366659,21.365735248661558,22.059569081594613,22.798749951727352,23.547329030699167,24.327125083269447,25.111998536428935,25.899899466428725,26.69196815607367,27.492554344951934,28.301641239400627,29.120044961024643,29.95778384884791,30.812219060916668,31.68288289304019,32.56194439465028,33.47877643900631,34.312835406789716,35.176428074819675,36.04768852934956,36.94473336594832,37.81389780869805,38.703707350553195,39.6006667841167,40.51796634731591,41.439505227500206,42.35899611631539,43.27234589231592,44.1786774343034,45.082900769131385,45.97841697523096,46.86931935913665,47.74785951141585,48.621840828496445,49.472290544177376,50.35882465189731,51.1457858858732,51.96490674555083,52.765265783292534,53.58176991968442,54.356606138200966,55.129450227647816,55.87946054788697,56.61420800031384,57.34445245784702,58.08313266797531,58.82588652959586,59.540054202975746,60.24011147131497,60.93544487831732,61.63279283682372,62.30919952974053,62.98886861906436,63.65365629404558,64.34564436925201,64.96831068059755,65.62858920637143,66.28962457435792,66.92101938428911,67.53480865703328,68.16201475102967,68.79915986128634,69.45080262197972,70.09471430492452,70.74861436376,71.40560575655418,72.04960565212004,72.70351248742368,73.35870144551792,74.02625077424133,74.70725376983403,75.36573575308164,76.02016938967033,76.70742598085549,77.34477036302664,78.00809812200089,78.66504393208793,79.33874101946327,80.02530275041164,80.68615693432731,81.36848024623826,82.06360537221374,82.76360557254078,83.49026882887948,84.25539441447135,84.99664548510724,85.72207963117894,86.47035477960185,87.21805594976212,87.93511461756407,88.69011763866295,89.40222090170803,90.11503823844579,90.71737615690189,91.33327642412002,91.91564602950555,92.46671621326166,92.9839969509877,93.48248534193439,93.9427966399659,94.3584974769724,94.71602144776092,95.0691928605949,95.37822865397523,95.57610148791944,95.73876696076476,95.80519666154476,95.85337661868402,95.78806581453836,95.69448037931527,95.56750483106815,95.43908673433809,95.297977873957,95.15639777142913,95.02147214576308,94.90796422908231,94.79945697936105,94.69471069021938,94.59159920671104,94.50003576835424,94.40241831765891,94.29453942470496,94.17536483899185,94.0632333968556,93.93040638653888,93.77237411791927,93.58471900273577,93.40775778720142,93.189174775412,92.9519325102645,92.67976136192183,92.40763552575964,92.11143060343029,91.8089728099059,91.48448926474656,91.14525042907466,90.78658593261744,90.41228244064392,90.01675972092441,89.60975296499907,89.18593446510002,88.74142778356143,88.2813565201382,87.81716052741855,87.3438285963412,86.81320325684655,86.33399446380483,85.82042294672364,85.2904412327125,84.74508691800463,84.20936834264518,83.63086452374465,83.01827929863828,82.40422784299426,81.78153577184429,81.14475972576032,80.4816812604557,79.82812920288785,79.16461426242444,78.5068011443449,77.83272149688443,77.1709670026042,76.52204377927693,75.90088999347869,75.24484329926725,74.69534153538224,74.10938948162621,73.53321366882189,72.91761316121506,72.32897705001932,71.7071855464144,71.07861724841402,70.41288861274305,69.73008916059469,69.02542912262129,68.31277894586246,67.5757676950504,66.83937975602177,66.09852689456224,65.3790797692055,64.6707718694056,63.993510273788054,63.33415349937997,62.66534957349964,62.07756319237743,61.47506422309656,60.87245641825084,60.27392810863341,59.69921568309546,59.131237193501555,58.55737324777692,57.99973908469411,57.43350197544774,56.86009699843001,56.28497022071705,55.716730070008715,55.14914074772669,54.581143929198305,54.00126860061259,53.415106037429894,52.81121255604817,52.20577416402514,51.556940634744926,50.978446472823414,50.36931124394359,49.760052184129236,49.14721022984022,48.531434351233585,47.90044076142307,47.26387526593982,46.61998670915654,45.969559137407934,45.31312402304804,44.65404657336736,44.000761338193776,43.34167985837168,42.69437316605217,42.049610878355466,41.40995109134143,40.77871603176316,40.15056309164643,39.48892942098116,38.88332746162662,38.25513943270168,37.63345150853513,37.00321040331294,36.392931769262105,35.78748304385099,35.19498294274731,34.62392106992879,34.0579877985249,33.50305374162927,32.959173657253025,32.420959269067545,31.895110757763607,31.367481234617774,30.81399244458182,30.348520432028657,29.85453444350165,29.35590380479694,28.838301780855033,28.339964968095586,27.834534514579833,27.336957002111774,26.859360381317536,26.39298988064722,25.950231955519286,25.518890443987203,25.107768966950324,24.7052858646151,24.306566809451656,23.891313668229486,23.48693604650664,23.063738018959274,22.644086592424337,22.171475466614943,21.762150466418905,21.308286159829326,20.852582510489437,20.376900764053815,19.927992967586732,19.45312134007644,18.991260790253353,18.538296282596953,18.09078336311956,17.65868576887064,17.24339942266964,16.832195005356244,16.427376087545234,16.03012296396463,15.65558111428739,15.30555878044002,14.9899897550992,14.697181097329846,14.416625573531018,14.193963251412844,13.986108569979452,13.817867544155883,13.689786897575349,13.603652193472241,13.549302997368983,13.522018992067723,13.515548322141738,13.524241715633725,13.544531632919998,13.57413956296867,13.606658137615561,13.641855953145276,13.67777838315201,13.712946108272714,13.74353814371403,13.771041595347885,13.79486275581697,13.816339507422455,13.828652594659658,13.835518215423475,13.83511091003178,13.82628748810062,13.812318050479178,13.793649266520443,13.771747924785778,13.74795024697596,13.723859284258879,13.700751384024258,13.67882541897801,13.659418681154083,13.637908333138105,13.612741573617434,13.581808213494364,13.545806597687884,13.504360022314106,13.458460151000336,13.409203034699194,13.366007994802146,13.322593747886499,13.281265782382361,13.244543790252845,13.213784103057005,13.186060649830312,13.16282938531338,13.144377864982653,13.129368980919276,13.116969094782142,13.107430056553259,13.10077116057946,13.099679397699177,13.105947183514886,13.121900695469467,13.148966717655506,13.183083027135286,13.222520323107275,13.272940590879616,13.333199997469817,13.42699721469136,13.557544507418543,13.7312837568977,13.924362751889701,14.136129499148051,14.34353839923408,14.521948456858784,14.677849610335908,14.811771829206078,14.945216284938802,15.109720523975056,15.304059161354623,15.531788685084063,15.788753736844347,16.0677085849195,16.358989080564925,16.66572719287023,17.023854279211157,17.369481630705906,17.759643567396452,18.173599310313087,18.62159363415369,19.08301922340741,19.55839485639367,20.053438739619015,20.56821658247881,21.10310510686339,21.658580140841053,22.234214556030615,22.8264163959956,23.446854559084528,24.07862992986832,24.726865061838698,25.402802401566195,26.108054378174923,26.82876659331359,27.598834454527594,28.331141394175056,29.101174251341778,29.894915338201972,30.692349131165724,31.506148920244716,32.337336507119154,33.171639964452865,34.01989710527444,34.89137556884865,35.76964943508699,36.66176524176355,37.547431464073675,38.4598989675914,39.36153847055068,40.36054409603177,41.18770459318557,42.11500543763813,43.0299243269765,43.996111748269826,44.87840264723522,45.811414558550744,46.7318735957951,47.66439245464972,48.57004270883175,49.483553322176704,50.38399246562369,51.27257124912391,52.143572651987995,53.02426190965521,53.896255832469606,54.76998659744119,55.6262919750779,56.495762800234345,57.42372309525014,58.20775991477679,59.05557929722074,59.90465450775983,60.75848823460339,61.55441714801363,62.3589130400001,63.17603495478899,63.97018482638547,64.76811822872251,65.56552263330178,66.38506863436722,67.1957428301717,68.00548755673324,68.8198982358562,69.64162260086825,70.43941966173688,71.2291361794867,71.99864018015172,72.81315971604761,73.49186289764152,74.20316205291768,74.89376071545546,75.60797313095095,76.26058818533957,76.9208403299363,77.56759012170609,78.20924789904838,78.84428741914061,79.47440144464868,80.08774178696046,80.69335331992734,81.28770361694872,81.87933100042636,82.46808165725018,83.05420152312138,83.64588894724302,84.2379703106231,84.88343116084505,85.45669621958999,86.06107448276727,86.6663284524064,87.27450195807938,87.86673615568913,88.46742246262515,89.07832362429264,89.69472153693776,90.30564749676451,90.91876249648837,91.53214380796695,92.11711848016017,92.68387235965669,93.21569559883298,93.71136363286386,94.15385392498015,94.54728678052327,94.870989042062,95.16460781024631,95.36581935635382,95.52187348379853,95.62126726647364,95.67336925311757,95.6846332273299,95.66852787580711,95.6335107706915,95.59503083324317,95.55468768967609,95.52080614054341,95.49744326568653,95.49043227631384,95.49368211948722,95.50440526003321,95.51895519981751,95.53348853728362,95.54045276234959,95.53350022295203,95.5058188835734,95.45817804334526,95.38038538866113,95.27060243772172,95.12820045913399,94.95649272813985,94.75227324196197,94.51864857562607,94.25101106314844,93.95346143990933,93.62523041406054,93.2657829862039,92.87410274728005,92.4543311763769,91.99965278681462,91.51803847849084,91.00636209867837,90.45953042056415,89.88681639402856,89.26011591816746,88.64943017768543,87.9922791790142,87.29022686274982,86.55825032135317,85.79369028811223,84.99050634788979,84.14820681128695,83.2910149700325,82.42227987968046,81.54008702430191,80.66296487401296,79.7826475076729,78.90293175400514,78.04835649569146,77.12807154796225,76.33979030735549,75.45601919924185,74.55636059835811,73.64147699990698,72.76941816763534,71.86652661888985,70.97838877889853,70.11612924918657,69.30908235179274,68.56235341288742,67.86777500283965,67.21300282374015,66.57694228120688,65.93040001436484,65.27175209508154,64.59691152579069,63.927782050370105,63.26335044629271,62.58690409394365,61.9990454378867,61.39663237599642,60.79389670475777,60.18837072283513,59.613943991031654,59.00414458442949,58.38576313235508,57.77286092384566,57.152720849388906,56.51335098147021,55.86027024249911,55.2021419453294,54.517005454524096,53.839301657217625,53.14773585409924,52.46429932879024,51.7628015638196,51.07583604004194,50.34564383168985,49.70667369546529,49.007813882385435,48.31778400292753,47.58662405227756,46.88849571117714,46.16988182371117,45.450693142103226,44.72732144198882,44.00274041799403,43.271351932941975,42.54721072210472,41.81843006809906,41.10493639195526,40.39555137663426,39.705083915089425,39.030579505171545,38.37176641372637,37.710367514330436,37.0430278269298,36.446471017155076,35.83034400630023,35.22351725951198,34.62276014046881,34.051550686283285,33.470992280002875,32.88815399121463,32.326625266521056,31.766067702830647,31.225321574406745,30.689139321575087,30.179276900896262,29.671866654174103,29.169648213139922,28.66409450151615,28.165720729106734,27.663408744622604,27.1660181145875,26.645825337343993,26.191995337801142,25.712205430239216,25.246944297358255,24.78594794399936,24.35865286339578,23.941378227734486,23.541001751743178,23.15138429071484,22.773151137023902,22.399239750692637,22.026601887220462,21.650794927079872,21.272255696432794,20.89245062632498,20.50500798719527,20.1060377583173,19.705492304974356,19.304596422960408,18.883589854530857,18.50189510356978,18.110901977781193,17.729034926001102,17.362522650486888,17.001392358423153,16.65326004876262,16.32032848788864,16.005070103717486,15.70170044473529,15.409597867563328,15.139103923110088,14.88797881845056,14.653883026704547,14.44329232686539,14.233903269106099,14.080716233500766,13.930873646768928,13.805965556461201,13.696106209360543,13.616689227976066,13.55297761631665,13.50796176691974,13.477361235636533,13.457253700503232,13.444337296849065,13.436822142210623,13.433269947090881,13.43510905715394,13.442552439807162,13.45407358732228,13.468876788013796,13.485690878764814,13.502421880310973,13.51904480361386,13.529766868344911,13.536834751519224,13.536986466720647,13.528974348312675,13.51420442558713,13.493288537570589,13.4684908233795,13.441293332357626,13.41323579463876,13.384164097615752,13.353030863313062,13.320232275638027,13.284071180210448,13.243035072777298,13.19741768421619,13.146095061605001,13.090684134206342,13.0330181985739,12.971474348662374,12.919069009269545,12.866211608723019,12.81831047965838,12.780448866007042,12.759934632820821,12.75935477436128,12.78325914263908,12.8303586974641,12.903396004521907,13.003628026423286,13.135906495703518,13.297384007009098,13.494372724675653,13.705990282443034,13.933883253261802,14.16275045854735,14.397936945746961,14.619065650938738,14.850407722309965,15.05092931917947,15.290129469804393,15.55508561376596,15.870629506484219,16.18573958016322,16.5283503909168,16.884804162110434,17.256531347315345,17.64060604695588,18.039758809887456,18.44789583703401,18.87183189914532,19.318049460803977,19.77841593023032,20.251986161271287,20.74440012510193,21.252699503349262,21.7847931243191,22.362318066959087,22.89423998696123,23.48535462759933,24.104558926450064,24.745700407045792,25.38221260272345,26.05231700934437,26.747115957305656,27.443725610769427,28.16759720901464,28.901649477171784,29.649062440521906,30.404945863986303,31.177021427953754,31.959935795876575,32.7623085904578,33.55607865080252,34.37315452701285,35.19037809297791,36.0784270344366,36.87564112986994,37.731162557417825,38.60978219411878,39.51621309434927,40.384948392293005,41.29130903434852,42.190786134232276,43.09651667534024,43.99986894205793,44.90445744143792,45.792599631119614,46.67803460255066,47.55565217430419,48.42528787557417,49.28808455933487,50.14561711745703,50.99370402897327,51.84713941920162,52.726307620806615,53.53078931520022,54.363185293144035,55.18548720812493,55.99938531138263,56.806104304643185,57.60377632431466,58.40892288843139,59.20957119080719,60.00978944044263,60.80865627612438,61.60396743461536,62.39626232386815,63.17844642402836,63.952137055384064,64.72526751417648,65.48300167954466,66.23436696383162,66.99103512377224,67.7707665627107,68.48124266152116,69.23097582955282,69.95488241346024,70.66455892445254,71.36365645038882,72.05555151738629,72.71463420720588,73.37475412888567,74.01433760543998,74.6604958987465,75.28935160320303,75.91335786025093,76.49903849047143,77.05507804413021,77.62591684806571,78.08462248553813,78.5553483381448,78.99617632553542,79.4212112459126,79.81465718839168,80.22869837686913,80.65717146228532,81.09937113414853,81.55248250013474,82.00640546825295,82.46471070796923,82.93044569124542,83.40912556511064,83.89992743467346,84.39212260994051,84.89223170861209,85.39840320465396,85.8979905493169,86.43196630706893,86.8917848669625,87.40355204646023,87.93578490965687,88.49916360450956,89.0501070033439,89.6338906619074,90.22606635521674,90.80430387541124,91.3833068472112,91.95149034372517,92.49566629313541,92.99603728998578,93.45803406841651,93.86709206297226,94.22945439515698,94.51254766724497,94.74714664110427,94.91916016161747,95.03598833228384,95.07092545007858,95.05620372735966,94.99735433816929,94.90988399115363,94.80739149596347,94.69238531961885,94.57941770798433,94.47544910820545,94.38040220630938,94.2940697556633,94.21702408033606,94.14519346789537,94.07269987259228,93.99157234612251,93.89845758880055,93.79025076076697,93.66385484528502,93.51739080720434,93.32675148420437,93.15480489517226,92.95109660140639,92.70161169855307,92.4285459480248,92.1394722332019,91.81798878532929,91.46261240649497,91.08005598718786,90.65169522115411,90.1823309651142,89.64788294651103,89.07484513853576,88.44215188968167,87.7567837478572,87.02009791781049,86.28045502491682,85.51920284534704,84.76208911315366,83.9482604391538,83.23381932631102,82.45683332416357,81.65813845295895,80.80256197671702,79.95120613256678,79.05791605060328,78.15365856271839,77.26604027440833,76.41973915901386,75.63870052271254,74.94687199249073,74.30061443833966,73.68901239537976,73.06967752664912,72.43180769794259,71.77707106509153,71.10038912740276,70.40037034118797,69.66005402774682,68.99510336955122,68.29992058255829,67.58813105420248,66.86937526607494,66.13212168635454,65.38172077497684,64.63652530541192,63.895153709491524,63.172436474326744,62.47092035689662,61.78227170773735,61.13259736595791,60.48293151596634,59.83797337335589,59.18816980231268,58.55621531215238,57.91670286511516,57.28488174391074,56.612584402057045,56.008985687592315,55.364822085511975,54.718796061288685,54.045299827322225,53.38633250570186,52.72125660866621,52.058983920033306,51.40905103206624,50.75554604932962,50.09131280231725,49.4206566049298,48.71994375722543,48.00862543213562,47.27969240530096,46.47694283187203,45.80392396908025,45.06972977855468,44.33874281091678,43.573934037643426,42.87882579522243,42.163690427964234,41.461269595253285,40.7838403659858,40.122748347652575,39.47719323465173,38.83175458575863,38.2005522700296,37.56383126045335,36.935930493741196,36.30454618831768,35.68399122471069,35.07375128121251,34.47269058780705,33.843239662156044,33.30947007609086,32.73449373446287,32.17353657371231,31.61108486505803,31.09649253865435,30.577352561225023,30.066298538489587,29.563524981461807,29.063174629774867,28.563716062155684,28.06719954201901,27.576925164039945,27.082529754017635,26.599522327275597,26.1110723945844,25.631599473062856,25.15110782863877,24.689996249891053,24.20927500085847,23.80424417384302,23.374628724527117,22.946963020138273,22.50344859209965,22.082995610157994,21.65280399975052,21.227175363593275,20.801766741026775,20.37518714468347,19.941637790569757,19.50784614102292,19.065963052729874,18.61440916133428,18.163963253436304,17.717808671496762,17.272879786714107,16.83172256491168,16.39931896096519,15.956954975223308,15.565707668966844,15.164426142183832,14.776787702675083,14.408935535182392,14.072664278429725,13.764226948127162,13.491674751635154,13.273729947695951,13.095912417468007,12.958968614912731,12.852416371916002,12.775529716401065,12.720971011041692,12.688397924082356,12.671842909192108,12.667501453055783,12.670757965372136,12.678951297519719,12.68878877584785,12.700198517865642,12.712970493709214,12.727062049696414,12.741257632192008,12.75669502538557,12.773980363852832,12.792180808297376,12.81213697511387,12.833042866679296,12.854139236404823,12.872676995243438,12.885154864928722,12.890105425039655,12.887188009499837,12.876328233380475,12.858544890196782,12.839012441907029,12.820371494193429,12.806470560011872,12.796198924390522,12.7864566595682,12.774599132715172,12.759431114422442,12.735970621448331,12.7039701216654,12.664421221339065,12.621090982164606,12.579276659675953,12.54450273893714,12.521531604670608,12.515851445033872,12.530041205281009,12.563701461746572,12.6258779051985,12.700920022467061,12.820656413201561,12.978995507430279,13.180632241156042,13.382338752403175,13.597271467199283,13.794271714829618,13.967745968385097,14.128903629158824,14.297842692157685,14.493818455753642,14.729443747674443,14.997345825667136,15.286529182169128,15.593809699638557,15.914628205266645,16.24288750537566,16.586811276948087,16.97163834127695,17.3148081506389,17.690547473206653,18.082145798831537,18.506240723172205,18.925897795007586,19.379876637799892,19.858342357124922,20.354216984216418,20.87584881192992,21.407064554213495,21.967785603744012,22.544548449060777,23.14407927139295,23.756696979829538,24.396087906537513,25.04920538023838,25.728142533481602,26.415278974511207,27.184186040724622,27.851607362816456,28.586311356163836,29.331518862989483,30.10030175458895,30.849214794413516,31.62876375451356,32.41897109251523,33.22274476127844,34.03589218703424,34.85747135732839,35.68842055307522,36.525032770707156,37.38160433299481,38.243013925414424,39.11362200183751,39.98788379475475,40.88239765966999,41.77011265644886,42.70341333740842,43.54746851658319,44.43833503214966,45.32818824062823,46.22765632884436,47.10276502260515,47.983915310164456,48.858785468722154,49.71956182253219,50.57880869442547,51.42004750348689,52.25080035332878,53.06325833067503,53.87223729627331,54.67837638817213,55.4698532169965,56.24734755256264,57.01939832117516,57.79231522123405,58.58226799233047,59.301628821169416,60.0577757650997,60.82046225931241,61.581928712267114,62.338435593747235,63.096717343438876,63.8569766311701,64.60270478575441,65.34622435305003,66.08180499859081,66.81292614033875,67.51871885327516,68.2259576855205,68.91213993289198,69.64618470463789,70.25553402834143,70.90509559266279,71.54735416685017,72.20964907313075,72.81444300692898,73.44610687462267,74.0602848444485,74.67329912531996,75.26055609305713,75.82242455938243,76.35668965275538,76.8700514478186,77.37849970328287,77.88402607266072,78.38514934331737,78.88747283934097,79.39433491532675,79.91135443746589,80.46651397263878,80.9526546224924,81.47052595336537,81.97961859328497,82.47472600532194,82.9263587976751,83.38576391401367,83.8283840854692,84.26195684682683,84.69246499262464,85.10787824631096,85.522427855981,85.92327265481457,86.32959280411916,86.73943140116678,87.1622576209784,87.57898485760148,88.01234463156166,88.44635622994045,88.91567472839253,89.32697154409145,89.76748786923152,90.19421546669399,90.62599973597665,91.02232682991442,91.41438299505988,91.79006105830221,92.14028143968652,92.4657592871717,92.76926610058133,93.04834667928714,93.2921890034005,93.50169637853975,93.67019716178274,93.79393808262424,93.8740952370115,93.91353758851183,93.91576982475789,93.8799948330759,93.81510628997586,93.72079981389211,93.5995489959049,93.45483124262078,93.2869745396136,93.10552212505786,92.91183590009238,92.71310940969094,92.50692782008896,92.28955366166318,92.05852229033717,91.81269764831988,91.5461946914451,91.25625954151714,90.9086794314735,90.58088248763065,90.1789755050327,89.7334169160484,89.20648999341797,88.66696362676709,88.03468001240846,87.34609149928266,86.58351543596379,85.77619270465442,84.91521239831691,84.01956564532891,83.10415584723422,82.17810266106108,81.26502219564068,80.35578535302001,79.45789333452076,78.5577433050021,77.67718751372391,76.77325500511476,76.02450502439898,75.32021323411381,74.70231456796739,74.14154562559293,73.66167611190406,73.17697911181482,72.67001908390993,72.13612428574619,71.55278721569786,70.93011779941433,70.27866859761097,69.6235251670729,68.95767087767639,68.27255978976677,67.56671594979265,66.8190511923883,66.01067802187903,65.17311336005082,64.23575742211558,63.43747303840499,62.625427805860824,61.87831790078545,61.16141780471015,60.528690538873505,59.900587206367305,59.28434194298105,58.670272002791606,58.05028095674024,57.4303372782419,56.80810021638767,56.18755465307464,55.549480710227805,54.90415507725076,54.24446764797375,53.58794133528488,52.911873674216956,52.245682461268125,51.55160933890778,50.94637483402113,50.294249480459584,49.65904573456049,48.999962888571865,48.37067487113663,47.70698830144917,47.03387018284375,46.34077446827973,45.64057682378259,44.91592873387684,44.19893164596918,43.45610994077148,42.722707811838774,41.981124366067284,41.273373839857086,40.5915681254302,39.92202179738689,39.26088448747663,38.58581846055848,37.99441017331567,37.36000271131959,36.716403835857896,36.06951190439945,35.43855671865338,34.79440651511779,34.15432664212897,33.52952923617034,32.910301063791195,32.309269287025884,31.70961852723016,31.127598410740017,30.56342308889475,30.009583092085084,29.465350545480735,28.9342098764174,28.406476856877468,27.885109943594962,27.347956495696522,26.862784942648133,26.35809992418801,25.867303115573527,25.391356594663105,24.92499595263477,24.472610121918763,24.033047697720086,23.60038157313681,23.17885615684105,22.772014447086175,22.374760829349206,21.97488149318321,21.57826570332305,21.183681210834912,20.769389739653807,20.40875934304067,20.018707376189077,19.618628506233495,19.200719549243463,18.803762072439696,18.39806916521021,17.98890699522424,17.592897559850496,17.202144436889352,16.820226830768142,16.447897267056085,16.089079045076726,15.735949185534988,15.396002869845283,15.066998640254885,14.757395284565751,14.463505537441266,14.18279594624794,13.89514808796896,13.665004441265173,13.433596255896939,13.230379716122085,13.046799125242403,12.90542804154564,12.784571287367447,12.687173355788143,12.611440169993603,12.556685092730378,12.521707351216511,12.505167413521935,12.503631053585552,12.513639849848069,12.531630946972383,12.553760814793746,12.578611397407723,12.604055628522918,12.629639514007666,12.65510205139631,12.674024959235988,12.689589977584838,12.700156267469263,12.704499859723233,12.704308114300856,12.700342331609605,12.692759794214915,12.681984858403247,12.667794030561723,12.65024794581459,12.628510311315843,12.603296172347303,12.574927994185966,12.543570468054636,12.509569699629584,12.473661059560209,12.437122061916623,12.401182768516158,12.365161057112402,12.334990475702746,12.303226949022456,12.270506022849107,12.233585677906229,12.194342579344564,12.151025324237832,12.105464052479084,12.061050746559893,12.0186074515792,11.979627105336252,11.945406384812783,11.9156587651226,11.890826222424204,11.873600673174673,11.868271259037305,11.881629559529674,11.91712267913188,11.979289687747386,12.078949602543156,12.201729991711895,12.373758300467173,12.584547399371866,12.833675955393055,13.085135674598297,13.342017350817096,13.591331622392762,13.820855128136595,14.03456483619957,14.241993531339403,14.458921700885355,14.705819164195873,14.982440374501262,15.293364221159967,15.61710683044846,15.962989375065574,16.313542005833895,16.675447460747655,17.06553490468499,17.42972296302753,17.818973814128537,18.219038290402725,18.62195092506776,19.04153564118038,19.47828698721531,19.936652165257325,20.409539289934816,20.914664601065347,21.432219928577847,21.977458570521705,22.535306063272056,23.11868019475408,23.71458159066831,24.336345638165124,24.96204093347123,25.6236830862053,26.299797971384574,27.02620723995596,27.68632513502715,28.404347189312663,29.129226254535748,29.871644979835423,30.61563418754225,31.395776610245946,32.18151481232181,32.989836963784036,33.82178182006516,34.674251481941766,35.536036667001355,36.41045829284179,37.286630555594115,38.18379848744515,39.133813759926774,39.95408669535791,40.834340370425124,41.72435342900495,42.63892177424561,43.49136008086277,44.37168588762053,45.26799830416666,46.14702123557679,47.02538782823019,47.909130261676715,48.80480999579474,49.68259545164958,50.57639860745414,51.45323860044465,52.34321795755585,53.22067843546516,54.08546405212853,54.953254337109634,55.869365693688174,56.65868365424615,57.503385309669056,58.34059787951052,59.21214829294258,60.00114869414586,60.82597165949641,61.64727476725935,62.47366178690671,63.300284753604416,64.12906637759102,64.968200627308,65.80923207129621,66.65068947136463,67.47677210016843,68.2832179752921,69.07789867207443,69.86012479919033,70.63557739813307,71.44113705387102,72.14222937402803,72.86823789574872,73.58666227106684,74.3057338315294,74.98307941835981,75.66284852093231,76.3378380915278,76.99283015348695,77.64043353511119,78.26415796387536,78.87484660104688,79.47080723781438,80.0763916857,80.6790785150401,81.28601330665873,81.9098852399093,82.53461588025652,83.17004744156867,83.85661253404722,84.45907146667828,85.11250148372169,85.76202425743752,86.44004995532477,87.08891123964365,87.74850077036173,88.41211855741284,89.06915109132395,89.72275476370774,90.35516136368865,90.96674298861416,91.55456527470311,92.10534922399803,92.62156731868751,93.08854753618016,93.49186054357791,93.82794837732538,94.09439624460565,94.2255535980273,94.33988361706552,94.39715536699244,94.40041018656828,94.36794369017407,94.3117823033453,94.24637953834066,94.18571640420363,94.1438874214774,94.12412380865335,94.12983537054417,94.16250164082462,94.24724011991769,94.35118852754316,94.47027576971878,94.59653625332007,94.72670374156942,94.85268503882618,94.97056140862401,95.07628688056732,95.15305615454166,95.20633026683767,95.225179516696,95.20008596286635,95.12584104340836,94.99664750114508,94.80463488056097,94.55505246294729,94.24066694763194,93.87903757894851,93.45907169912455,93.00045115851663,92.50133694575479,91.96519056665461,91.38856050338437,90.77476175087216,90.09888805370163,89.38038197270649,88.56488587342638,87.74797474702382,86.81385190224188,85.81505341767476,84.76116815316412,83.67718931337322,82.5547165192247,81.44992093515063,80.33635225608666,79.2893524853653,78.28450131858641,77.3524423376847,76.45488389190892,75.58818330203181,74.74756793643927,73.89871606303738,73.24874798434203,72.63773913286703,72.14448226352741,71.7229032290595,71.37191818687717,70.9865391475483,70.5370675144752,70.03276809405111,69.45899779037873,68.83784056441075,68.19015377414223,67.52711079180328,66.85737490505853,66.1730512703536,65.4764208037617,64.7918259110003,64.10508361327214,63.45474814157759,62.80641929096349,62.291610771421176,61.75291823864202,61.22734098812876,60.682682885889115,60.17973700701396,59.64810017688385,59.094709502441944,58.5172302327206,57.934096693983555,57.33382805947671,56.724008373394156,56.10264368776085,55.475185349135124,54.84633555389722,54.217836606444614,53.59206824596777,52.980755892762296,52.36531417117573,51.71242210804259,51.14134477273865,50.53065113290077,49.92078202098613,49.295775069663875,48.697708623982976,48.07602568471989,47.45200911706373,46.80860132116736,46.170543501608634,45.53286289872429,44.8846781125487,44.240476332378364,43.589553522631775,42.93431988498814,42.27024923091537,41.62627786270712,40.979728045674854,40.35357754260387,39.70352541513458,39.14615454512377,38.552401497087196,37.975541470761875,37.383277588905266,36.819920455934,36.24025134330373,35.669814519245456,35.09100629158642,34.519998154190844,33.944212381645585,33.379835590434745,32.81430669087263,32.25843140078462,31.711351089572773,31.179901179895737,30.65931905975235,30.153136975697887,29.655626512930546,29.151564113503238,28.700847471119133,28.22222512059674,27.75227254155781,27.286596088359733,26.820028302434604,26.371859968024072,25.931044329205246,25.503018439883434,25.079287010141826,24.66709568601722,24.264445365196906,23.873949108744696,23.48146196352432,23.092456599310935,22.671724090882545,22.322520186740302,21.94001641726034,21.568479673382345,21.187845326950036,20.83771693517101,20.468894037398563,20.097490561517052,19.726538031465324,19.34585643445096,18.96494519613145,18.580749842329265,18.19895381111616,17.81601775680722,17.43678407128935,17.058501510935166,16.701181105609155,16.33740977994797,15.992931853441911,15.631716314961189,15.337507949335265,15.028800579327571,14.73766562680149,14.450313888032973,14.193640670079887,13.944064825008656,13.715735736364048,13.51006367608103,13.328253494233548,13.171468877554446,13.043191777542399,12.937838822566258,12.852586792914316,12.784042696050875,12.733544322223471,12.701260460716155,12.68523612481209,12.681910909613567,12.688897661572847,12.701592773067942,12.719538786515193,12.740780031435786,12.763357692674,12.784861971049999,12.805131852530105,12.822812360633732,12.836020790825135,12.845186250920486,12.849729370270833,12.849195371552439,12.843808187601464,12.83503546205199,12.8242361098888,12.809946749174825,12.791558065980224,12.767219182789688,12.738062221434365,12.70446411059863,12.673984325498465,12.642041389026577,12.612467077017573,12.583375510060536,12.555636590149762,12.526559814032375,12.496967857431668,12.466631653785166,12.43479106451478,12.400490528654249,12.36524740707259,12.328979481509604,12.293275327930994,12.259165141739619,12.229029743540783,12.20395013165396,12.185428523263367,12.176200604410715,12.177554812301457,12.192315597816313,12.222634698387054,12.265433685562844,12.315322736447607,12.38200555031689,12.474833132724918,12.600300586109048,12.756522850395324,12.940046277811232,13.147011537657969,13.374391431223959,13.61078664963295,13.852309064060323,14.08918206249218,14.343506344221842,14.55870975904606,14.814484913889313,15.085006070919448,15.390196759665523,15.682428686259028,16.00430805496037,16.338952327503097,16.688740517404906,17.043702656636533,17.410384884492395,17.78762533120855,18.175495257681735,18.576384998123928,18.993150844165427,19.424588604252136,19.884567988195027,20.354613238435654,20.846077691388967,21.396062367338665,21.891686440682147,22.44574024996421,23.021896969692026,23.627002842014843,24.22607765075634,24.857986698920328,25.51053076579193,26.1743473460039,26.852630242491443,27.540848461011596,28.250653659303712,28.969259295748373,29.701533008499418,30.448833241992617,31.21237125144642,31.995158579386977,32.79445495589889,33.607333005927536,34.47854605205007,35.271660442733626,36.117260998530355,36.96563394472559,37.8445707455814,38.70809758425198,39.59211588458293,40.49071355336565,41.38433252702139,42.2841758352512,43.18206757922768,44.06969852073431,44.954664644028306,45.83426549357559,46.694186010345376,47.55603480495742,48.39954362233231,49.24692413716345,50.089001758950666,50.95385955740036,51.74029215855081,52.55953468043845,53.373138209022635,54.186492061045755,54.98414341186517,55.780781123669875,56.57003364367101,57.35855246374921,58.13155075438088,58.899341398272774,59.67323859396329,60.436017156629035,61.20598090634449,61.97211097426551,62.78274658835905,63.47319319811973,64.21062966789013,64.93456510723135,65.6730737177244,66.34809058328531,67.05039255982166,67.7437729101628,68.42802826104142,69.11766845540423,69.79839809649165,70.45768775059295,71.0873725541574,71.70617212536304,72.3046641386009,72.88655478443555,73.44404514499847,74.00209584553798,74.54941803928854,75.14358811506264,75.63874758547298,76.16374364918771,76.65266102874604,77.15420506896604,77.60687685664855,78.07121656140717,78.51820825310595,78.96282515185138,79.41570370059307,79.88236627775738,80.3555982529706,80.83854134763139,81.3193590329062,81.79174851869355,82.23693334720772,82.67037788383962,83.0793925466901,83.47802278479476,83.88456692252458,84.24855197198539,84.65293703059118,85.07955701201922,85.53651379403782,85.9951517539799,86.48699890368133,87.00127491427948,87.52475554934541,88.07389910176572,88.63900089767806,89.23373983866385,89.83309711987906,90.43842777190505,91.05670844177001,91.68125771579098,92.30212522020294,92.90523544954294,93.49337415044302,94.08466257891266,94.5844961909166,95.0879512176673,95.55623987150713,95.96767557408467,96.28294579303362,96.51393232830941,96.64080760461842,96.66468110739523,96.59824750889437,96.4587931009413,96.26757415427737,96.04504206810931,95.8119977625838,95.58355225375043,95.37489058244066,95.20331208053848,95.07073164865534,94.98011279313923,94.93070949286424,94.92275834515621,94.94511384089051,94.99098136614954,95.05081843331496,95.1163615478096,95.18222191505646,95.24506979799827,95.29783252820927,95.33619594222017,95.35571586783938,95.35359592806857,95.32579934023835,95.26978738086693,95.18724898076356,95.0579741894162,94.91805630787893,94.72330976816411,94.48763774483308,94.19585722586389,93.88206703814991,93.50688121335463,93.08427571009524,92.60761206338199,92.08476509433959,91.50233274366259,90.86944745721597,90.1826630985916,89.44671971676154,88.64452808037721,87.78714222327808,86.8760794988937,85.90061454455808,84.88625010410793,83.76401394927016,82.77320817589568,81.68437439595048,80.60118973842883,79.5344064371848,78.54810472648923,77.5943582491864,76.66780419092917,75.81590346323674,74.96857113034592,74.14403926031311,73.37534117879079,72.70202950926857,72.14454390841729,71.67833540756364,71.24090872544195,70.79352468449558,70.30666519840504,69.76675649815927,69.1451143416268,68.568504882314,67.92422509702004,67.24527037165933,66.5167939675564,65.80687841543988,65.04421943493514,64.28034623820237,63.536683811951406,62.80944594359919,62.13277860108502,61.487176037910864,60.920140586661184,60.36443385034859,59.82936515787242,59.270734838507266,58.72235545371769,58.1462544955566,57.571912027488295,56.90908729165762,56.33676780792649,55.70413704186759,55.08618746604943,54.45028230480623,53.85708160353106,53.239009905186556,52.632857840043,52.01905759992399,51.399219072332215,50.756275905510485,50.09890506288069,49.428482018794774,48.73262587122457,48.00912067716087,47.29068336341743,46.56749653388411,45.85570289735272,45.13876646116493,44.40895791944435,43.75232129768307,43.07890513401934,42.406373250041725,41.74717180951836,41.09709997195552,40.45151825118077,39.792816203693555,39.15286445612189,38.49769661321306,37.839712754709446,37.16743921926395,36.510543055993836,35.84572923934894,35.19581764417103,34.544991894776885,33.92393162037132,33.30533636661698,32.70609085416291,32.083107075963866,31.53050266717158,30.94496077375667,30.36995802526562,29.784500481725786,29.227126526347757,28.662879738766797,28.111619580158003,27.55683775964315,27.009568366876582,26.454272037527815,25.902336835059216,25.354538053439374,24.814133971955965,24.290652189132963,23.747927868046858,23.309506691666687,22.846977949295603,22.39660803773601,21.933970536179256,21.51232218089308,21.081222180131526,20.64684277416334,20.2126545331406,19.778840808792992,19.340272689265106,18.89822422305506,18.458462116732388,18.026342218008296,17.598625709765574,17.174571139621495,16.766462496200813,16.365723675775932,15.981240313424612,15.575648906054617,15.245881530088742,14.901333071145512,14.583136923739909,14.273583793409838,14.016775776021117,13.777336394540223,13.57299720946464,13.409698250691836,13.284534561964504,13.189427485669606,13.11704845543995,13.056906754617593,13.008470136436989,12.968019668073415,12.930607957142694,12.893567942344168,12.85819838370375,12.827247521893506,12.804084582064888,12.792730475298649,12.790332870363947,12.795066330362646,12.803884057192596,12.815197382713205,12.829671209772123,12.846360595659718,12.86539854329912,12.885452618012476,12.903563922605464,12.918601816358397,12.928541455166258,12.932836626566733,12.930358162018843,12.920543575432108,12.903550943437962,12.880616273894518,12.852301134728917,12.817885934072743,12.78306508047286,12.742815507858236,12.700448769925508,12.65559054040879,12.61221258697088,12.569931767515001,12.529489591248382,12.492653848782288,12.462824578094416,12.444511283278876,12.441947573965441,12.454976456058933,12.490603810065245,12.553950345809533,12.651244466810752,12.78672298033117,12.967987236916299,13.185526479853479,13.441529163624223,13.67246245714877,13.9085267568484,14.132718945696132,14.359027910466285,14.574756290916724,14.811912272904365,15.06332227254258,15.3334931987242,15.626343117542996,15.940943034205636,16.266641879598986,16.605200530945247,16.95215591528973,17.31553805013819,17.682134377158057,18.064625812575933,18.460714408358164,18.88249377891588,19.344959534081138,19.779288365255308,20.262391888092587,20.769135958254097,21.29987939612246,21.831447477779836,22.392405556297156,22.965047453682665,23.552044315909047,24.158000331189758,24.782375757961148,25.445328211381234,26.11062631073211,26.79791410906185,27.48824102788851,28.209274181344853,28.92246390601214,29.647932663115792,30.381945350528714,31.172253953595742,31.88180334153382,32.66092811346744,33.45327549263043,34.2805215306172,35.094033455769775,35.93958543207903,36.775708730079906,37.640246834286664,38.50960951054775,39.38299782820316,40.25004825643483,41.13088929281289,42.015303114095374,42.91342788746811,43.81794222215889,44.733526456109374,45.642129294046136,46.566066347023245,47.517444989465815,48.36960782010789,49.25649548844531,50.141109086255746,50.997332210553886,51.83999880586732,52.68692836762435,53.53856292239729,54.37114610451591,55.19721418159244,56.02023912728229,56.84659503254864,57.627423542586925,58.41511654536723,59.18560520976527,59.96616408596245,60.72951595800247,61.50515587697084,62.28240086768989,63.09661665568641,63.832131722048864,64.59878172405233,65.36758259853337,66.14845355550925,66.89742365805041,67.65264788389835,68.39835483077876,69.1429465586649,69.86256180263817,70.57414201203542,71.2622955040516,71.95719231695828,72.63220742315812,73.30283615272477,74.00991144469333,74.61082268489317,75.24911575260624,75.87621790240303,76.48609646873783,77.04750702791736,77.60729715471332,78.16282920760864,78.70221971728647,79.23035457637363,79.74506106682294,80.25521581442783,80.75839978924897,81.26372086382445,81.76486397992986,82.26972077849877,82.78490036073005,83.31843605787653,83.86485753794543,84.48454157393964,85.02793228189365,85.63528712438648,86.25596350414033,86.91139821390446,87.52740254000153,88.17004218665902,88.80932027235283,89.45142335138569,90.09138491433468,90.71558253105682,91.32026326956972,91.89096698172641,92.42120392117828,92.89608455751608,93.29996806750152,93.6253912066799,93.86468575541494,94.01395024696008,94.08894485017045,94.0752622662726,94.0045881319497,93.89182787360545,93.75980473522236,93.63100821227759,93.511445861417,93.41940678812244,93.36792380670644,93.35450694957471,93.37902247691261,93.44065076163727,93.53878305301897,93.66726546222428,93.82218282073084,93.99452720247581,94.18016953656482,94.3691677743089,94.55400503783878,94.73895670073006,94.88535957487404,95.01851753616003,95.1209832945514,95.18926324669246,95.2194471127902,95.21175846488178,95.16593778210914,95.08169435505995,94.95731027367803,94.79214109493148,94.58479572707708,94.34479508747069,94.0583874294546,93.73320698525727,93.37236360012079,92.98532547756784,92.56736649778573,92.13186151627399,91.657220485529,91.22035883721205,90.74815863957056,90.26186445690328,89.73511635798972,89.20627614714421,88.60801579269902,87.96671606370788,87.26030174228151,86.47937966741759,85.61530472912588,84.67188966043072,83.6594024150292,82.59004929990535,81.46572721872676,80.33049401133576,79.20882229360429,78.11818840765446,77.08329203987157,76.08750643494287,75.23207353953717,74.40736737706058,73.59751413380887,72.84034096347999,72.11306694337874,71.416147531623,70.77206373833971,70.21188602327007,69.7235896010834,69.2602109711586,68.77467525972216,68.25397587143569,67.65170189262916,66.98346502142515,66.26985115957675,65.55158658842291,64.82978438471656,64.10339261208536,63.31983948640124,62.62171180618964,61.87601121696506,61.13365600026785,60.38881855286281,59.70622288892435,59.04196782018793,58.41174919022411,57.80303223462534,57.21087084086815,56.616183017598736,56.03005305439012,55.452600583101216,54.853724854892214,54.245939147190185,53.62212583911423,52.99218195853107,52.35623324294842,51.7130671632734,51.03863612628863,50.40569068741654,49.7548185427496,49.09839554799346,48.440995456301735,47.764285713005194,47.09334852222456,46.407479106069516,45.72124790053026,45.02608626875394,44.32547865460716,43.63128634685407,42.942276321854266,42.25344460944464,41.58327525949544,40.864683184603486,40.27227018874772,39.63519765548616,39.01650361364397,38.37428105460914,37.79025733883966,37.1822414167925,36.58880101317427,36.002834308861104,35.4226918714981,34.85284672516368,34.285203268154994,33.71239801605869,33.14032255298237,32.57413743506984,32.01654345265119,31.465916236190033,30.927144242274956,30.400716025672825,29.85138754138762,29.371319693460368,28.867541724514464,28.360593445975,27.846662824219226,27.36944528252109,26.888253365546483,26.41806741608618,25.972553035227165,25.53229604072078,25.105868995573474,24.68938870335825,24.28443560922548,23.889456512552954,23.502089028211888,23.119679646584387,22.74081849654562,22.359119767387465,21.98190032182944,21.580895464286485,21.238953524838003,20.868555851179845,20.498916767793908,20.12020573732967,19.760010919775965,19.387574200210384,19.008784126949713,18.636572495628897,18.25787208116111,17.885596801544985,17.51342008202148,17.152946863696496,16.797464355694473,16.45587114463426,16.11979211002369,15.8015442807969,15.483425093481449,15.181130363679351,14.860657567398512,14.58701035187439,14.307116393319772,14.04329039932508,13.789474831393937,13.56400885948425,13.35346326826455,13.163374177821224,12.998838414964935,12.857434767656919,12.741705178205397,12.651038010408138,12.583747978468793,12.5367173377687,12.506703755184525,12.491127106086134,12.484407108031016,12.486227735417403,12.494718503594418,12.510672281983009,12.524935024129768,12.540738633521455,12.556916103786854,12.57175688082075,12.586570733380883,12.594558850115888,12.596636508396529,12.591767985696917,12.581919782550925,12.569181056076317,12.554799571481755,12.540178116517144,12.526526456007877,12.513384350390638,12.499364466692748,12.485743485216148,12.469629535249473,12.450192946996077,12.424851899762839,12.396445331127266,12.35820725417315,12.314183455680203,12.265273082816236,12.218009881739288,12.17218684687867,12.130332942715558,12.097517044669196,12.074286316736433,12.063521442011124,12.067785040010614,12.086430767219545,12.118842134380245,12.166407475617651,12.233148602058183,12.321104556084386,12.44614603877544,12.612461385552411,12.826336800582034,13.037982328958899,13.258211190146751,13.470639451672604,13.666384516121877,13.862335249531203,14.070225445847818,14.304098997102729,14.566103098472228,14.851688806718567,15.159561666583455,15.487010648997101,15.818852419902,16.164235590442427,16.517998416917845,16.884094331296065,17.247109318506368,17.6216277394821,17.99856075010004,18.412987301726986,18.806022060710255,19.24048239060758,19.698575725475003,20.18597263323516,20.68287263134441,21.208745495949007,21.746432178255517,22.305508153045988,22.87155025367196,23.45804367551913,24.056593210497702,24.670272631868784,25.309744840397954,25.96439773355747,26.68679122079087,27.32828682780237,28.033157956822087,28.75310559874018,29.51460381497115,30.235229414235288,31.00834887860202,31.79323893917862,32.59422797919003,33.40537971394087,34.21745382656496,35.04305615485468,35.86044006336154,36.69158113006988,37.52308353169667,38.362464082089744,39.216463855536,40.085088843417886,40.96941641446078,41.93173514966709,42.77069003038963,43.68352548545955,44.5952604845913,45.527654067184365,46.39791390243622,47.283678216176675,48.15918348849256,49.021146961465426,49.89374992374953,50.74786887974855,51.603522377688364,52.457392048252046,53.30699757377176,54.15330336782807,54.998930830986964,55.824671256148356,56.666068887581666,57.48221546355506,58.36472833212918,59.11630182125939,59.94727368649615,60.77133608233935,61.616655188302914,62.42431649602678,63.26591187914807,64.09243651126329,64.92256066884134,65.7404803300145,66.5606102781916,67.37081851536959,68.17624108847983,68.97224337567165,69.78131085677987,70.57354362697468,71.36037489465993,72.13062869643535,72.9005878850448,73.67358361400765,74.3342806351247,75.01271113364989,75.67776850479385,76.31893535735095,76.91115988075519,77.49829452217878,78.06958222144738,78.62298825858892,79.16920233340998,79.7058784427891,80.248744036745,80.7768714027551,81.30661182766782,81.83725299103041,82.3708686356093,82.89718982749541,83.42189277918726,83.93619261840496,84.4897948339544,84.95826756389862,85.45620039718102,85.95521143954528,86.46739484650087,86.95878705334397,87.4674162458518,87.9797041504858,88.50169384429687,89.02596083527739,89.56550161432058,90.10442115342363,90.65855703673314,91.21945763078553,91.79490814415495,92.36652588879592,92.93443194274705,93.47329585490523,93.98334238086854,94.45723492548044,94.81393183326287,95.09715683197189,95.28083458230658,95.36476927620333,95.35967423378212,95.28456371638825,95.1586762162178,95.00251344230082,94.83151876354145,94.66113798710798,94.5048108709972,94.3782220387376,94.27807999758734,94.20747796927003,94.16604969811092,94.15494680344973,94.16741214804674,94.19912272220873,94.2526464839051,94.31327773573089,94.38667120781828,94.46677981167744,94.5479329113694,94.62447785333417,94.68910678327333,94.73116511978583,94.7364730242072,94.7007426220059,94.6187107301153,94.4858958943433,94.29159534741177,94.03801289143077,93.724942059533,93.35045621645598,92.9135871171217,92.4150677214468,91.85358990483577,91.21217753416025,90.57986147108724,89.88336018369081,89.13635339052924,88.36573282220927,87.57009565708454,86.75683952350182,85.91098708294967,85.04005290115197,84.1407930754751,83.21698496594816,82.27179139389058,81.33078326849646,80.37545659961853,79.43925295290796,78.5155023470451,77.63827895570988,76.83604816099187,76.1358225077627,75.61025899059696,75.12759896547999,74.6950131838121,74.28645818561199,73.82001422197051,73.36754746537791,72.81024657621526,72.22143727885596,71.60814781621875,70.98538495721039,70.34203032093879,69.67056698278607,68.97681530623483,68.25463588494783,67.53086856546042,66.74789896678644,66.10077140927325,65.41351097271254,64.74076514488301,64.05408356349628,63.43475621029241,62.79828475309956,62.183891392024385,61.584298408536554,60.990262962473025,60.3911763188154,59.79818763552312,59.19770255293356,58.59654735142053,57.986029415624955,57.37018133613279,56.74955742825153,56.1194088429852,55.47780480656884,54.798870011326215,54.21851377604899,53.59244359843231,52.96824861293308,52.31791984023175,51.711034914751394,51.07656131082796,50.43361347132456,49.797313468179176,49.1493552032338,48.507473558989986,47.861518640471814,47.218103303209475,46.551020603732056,45.87446859799365,45.17540647963984,44.4750701355847,43.77106092307652,43.07135579198223,42.319037310609104,41.69594806831544,41.02436936326973,40.36079988570726,39.68024667527645,39.0555432549286,38.412843559461045,37.77331294610198,37.13376740653153,36.49903388504688,35.85492610705406,35.22574836462465,34.597172134286694,33.98048770265354,33.36548811450617,32.765281341372045,32.18124571328705,31.60343076247632,31.030909767773743,30.43194213959375,29.917128082785883,29.37985180610197,28.83113403234324,28.280952789172396,27.75842645084823,27.21911064173477,26.673736386343126,26.14347870790666,25.617964811692893,25.108513818025415,24.613721953717544,24.154234529595932,23.71204518462248,23.277140743518625,22.83875233338691,22.413786085296458,21.985971805355145,21.56228279545329,21.10424946505323,20.705172316134163,20.26642065173384,19.82655188436326,19.360535315820997,18.92616517950281,18.47772759327805,18.043908430003203,17.620352760232805,17.20405320938125,16.80698811269389,16.426293672873033,16.056199268918462,15.704063069568038,15.370698367400196,15.055426171010208,14.766983356659859,14.506009480542396,14.272781916099401,14.0604278193662,13.891838177512517,13.73831461728566,13.606139543095518,13.494696445052051,13.4069046564362,13.335671152309029,13.277794730546026,13.22941613034084,13.190480412171267,13.15969091234898,13.136468410998193,13.119819567914648,13.110215963028807,13.107285900373633,13.111077637605371,13.1204795401961,13.134063654584072,13.149293792342538,13.163808067297719,13.172687892968742,13.176686437319981,13.173291730105415,13.159888435329238,13.137994637685784,13.107835798601544,13.070825976302821,13.029224061961534,12.984581154935793,12.938973371858639,12.893292112705767,12.849003034071869,12.804694273138198,12.758012318736977,12.70830383409531,12.653929995256842,12.595558244544216,12.534588269955506,12.471410486557058,12.414868002377924,12.358801144245612,12.306222068235263,12.258362087859473,12.216208353240104,12.184293014830457,12.164172837660347,12.157108066959967,12.171635353641012,12.213926436300971,12.291942682642304,12.407299565829575,12.567164768216672,12.760691530900578,12.989308086565474,13.186193382614102,13.399105192200517,13.612298815198052,13.82936662521366,14.03757253467606,14.261526163763193,14.497085212197977,14.743563340772265,15.012636293099153,15.299387011222688,15.610690668491758,15.929305423221766,16.26048587128068,16.599686946899034,16.95033728688191,17.298784696213787,17.668580010348606,18.044354564259145,18.4747061752097,18.860323068554113,19.300941547088676,19.754009583774504,20.247977690757516,20.725593866453153,21.240993259574754,21.766425964099515,22.31153978137489,22.868698825912897,23.456984627703953,24.045305714110867,24.663482823943514,25.28991901169851,25.93778335578076,26.588834421364226,27.249025510317097,27.922441970954605,28.614468790475883,29.34832773929551,30.0132270139351,30.745970088989417,31.503542295047307,32.28385746846131,33.044498779098305,33.85181177449431,34.679822272216974,35.48954622496632,36.321757844589946,37.1660144159035,38.01681978834574,38.85789206529779,39.711418260280965,40.56512607302744,41.42555907363277,42.27856779410849,43.13774729984973,43.9976669943823,44.923062366131866,45.72630105401619,46.594349374834444,47.45555052962672,48.335058245670766,49.17318872464907,50.02281485381266,50.870946030541944,51.713743664845545,52.54245080488342,53.38057604409646,54.2106081887083,55.054162348395366,55.88883485939226,56.73234840812907,57.56237210892696,58.39198369390759,59.21257240371758,60.02331674042835,60.86889256326415,61.62110741081087,62.408666029194286,63.19815840141146,63.97807472705804,64.75068107308736,65.51454474713253,66.26754574040802,67.00959178719525,67.73963547645265,68.45343512305793,69.1701286651509,69.874379319101,70.58363587516544,71.29409587391532,72.0682541253029,72.70053420518076,73.38856874368153,74.05867130363202,74.74976094108489,75.36495182360436,75.97798293086,76.56949437808875,77.16085268028077,77.72415103353515,78.28736741640496,78.8452445828359,79.41278363818586,80.00069113034124,80.61090887704717,81.25240229542287,81.918394163583,82.60967377513765,83.31480949832871,84.08919281620277,84.76970538017204,85.51321010872377,86.25975067333461,87.04514141874483,87.77957068481143,88.54682633255652,89.30412273404477,90.04106945114385,90.7676320870597,91.44493873956884,92.07684649328795,92.63922189305246,93.12344057041716,93.5065222440762,93.78832033258885,93.96051769043737,94.02485232136351,93.98934372708358,93.86821302999275,93.6985743404137,93.4790504001105,93.2476777147026,93.0200056466041,92.82414960160853,92.65439546139604,92.52229282263052,92.43092467681338,92.37250781112782,92.34513602370858,92.34419991135957,92.37016696541308,92.41783023648898,92.4838732861856,92.5664232965166,92.65920598258255,92.75707068972471,92.85307525195819,92.94219125178387,93.00541898667883,93.051975198518,93.06812207434646,93.04505022686395,92.98472299070332,92.87834684176649,92.73084337186006,92.53871099528666,92.30707330466278,92.03597959541607,91.73427566215283,91.40374950655698,91.05242421072802,90.66923143167537,90.26363341973943,89.82958721188784,89.36949960548094,88.86962958698857,88.31539747510945,87.78801696941692,87.18563818356539,86.53812530223594,85.85776507882969,85.16346984047064,84.42912487090892,83.65971829422983,82.87812458035343,82.07335838861255,81.24305924826551,80.38798028093223,79.54840808181604,78.69280210131487,77.85567756764125,77.02035887565879,76.2178238303615,75.4170065773291,74.64466076292447,73.85721383603519,73.16558321154523,72.4499316244451,71.78552993097226,71.16458170435605,70.63442541136828,70.15755513094926,69.71620120319207,69.26535237990115,68.7757369594547,68.22751208562465,67.62112070645095,66.95040292517105,66.24233340339086,65.5185520652064,64.8158160285096,64.14852047588354,63.501927126494486,62.87411457783805,62.250975397047476,61.69641543038736,61.10529672706727,60.52163784886475,59.947498087132836,59.376858348986374,58.808526086445276,58.23386287060366,57.683989822301726,57.124390200902695,56.553761654514645,55.97400976806552,55.3928045411967,54.80898318834676,54.202711258247774,53.51051916251454,52.921819288828715,52.25185501975157,51.574396566098024,50.852923764437044,50.19443282669549,49.47740932023295,48.766411610566365,48.04153241481688,47.32952838150573,46.61848195596643,45.90961437100944,45.19624254003292,44.493259620388514,43.78638590870819,43.07488743189038,42.36500560019081,41.66647323746165,40.975543045044006,40.24599566496845,39.629546191868066,38.98216330275339,38.339240859693966,37.692931026497284,37.078147678370996,36.4568646934077,35.84297582209694,35.2389433322635,34.64574373445768,34.067458843189115,33.49701003489954,32.93344746310494,32.38015368718609,31.83213681685404,31.289877820071883,30.74245103174106,30.206369667508188,29.672725188284996,29.10877133288555,28.61968741959187,28.107062849792044,27.60110080307219,27.087708454373047,26.603923613076724,26.1095468838678,25.6268245029485,25.150615339448212,24.680040761751982,24.227722029986836,23.79414766517785,23.378940586601697,22.973854099829,22.5719551479652,22.176022176217682,21.779791326106402,21.38285400409984,20.99353079681587,20.58954584119733,20.22493436746962,19.835856772449336,19.449796504344324,19.04965704340258,18.665204223232692,18.276021525711037,17.885417408574167,17.497926884491807,17.108606964269043,16.72247877457511,16.345790504488466,15.985513746380233,15.63885797111012,15.305064734576053,14.991307416366308,14.694965156111802,14.41864209856959,14.162355548702116,13.91895509236002,13.721597607075282,13.531128344108225,13.36205123699255,13.212640750382452,13.083737585373427,12.970226588451073,12.868859309196448,12.78043749810401,12.704390987357893,12.641888567792726,12.592029021919275,12.55627106131279,12.531844917872768,12.51771719472196,12.511147488005147,12.511349287293662,12.515163885468644,12.52092788091572,12.528593010011686,12.535653215036264,12.542486064199183,12.547873012693977,12.551776823153187,12.554963884613958,12.557681528301211,12.559966386922621,12.56179896223661,12.56223005693977,12.560373085874094,12.55588956556555,12.546645472077838,12.532945682707677,12.514178512652162,12.49276371496546,12.468801726420763,12.442159250834013,12.412385955475008,12.38007757324339,12.352491433498853,12.32670766622068,12.308149503387327,12.299904935561923,12.306419295457133,12.326483579006913,12.356203160768395,12.390569920311254,12.439899175364916,12.51165279933926,12.614968857989782,12.748732499181681,12.923000335937992,13.131400554556405,13.37203582045937,13.606444409200602,13.824216974155192,14.022739790361122,14.217918364718681,14.388907873054794,14.595175769921958,14.829325880058763,15.108404326347813,15.403202123425755,15.714397524498285,16.030086685169433,16.356789703816347,16.68858854453089,17.02820832646701,17.380979743463662,17.745225770765092,18.117264737159022,18.508384276177328,18.909373301197636,19.332496159420014,19.76815616391905,20.217494826648604,20.704562722204873,21.183082924611647,21.69944388663418,22.232194044181924,22.78354741456698,23.359302583186864,23.94562435234516,24.55437532001987,25.185372232135983,25.834102256721394,26.496734568054052,27.17423792839793,27.853542872022427,28.550039339089604,29.250851643048048,30.02075471849374,30.67820517410405,31.415820461552418,32.15839585235028,32.959423702882056,33.70429902022072,34.50597200604652,35.31344578389764,36.14103472681629,36.98406072289819,37.829611367183055,38.680876102856125,39.536324103268036,40.38866338278883,41.251128225209435,42.1083485559515,42.96343040074534,43.81995483156756,44.67884898457588,45.59719308818634,46.40402692533447,47.26654251590091,48.12663676694759,49.008933571582425,49.83037990808313,50.67909970277921,51.51498002754881,52.34728876570032,53.158700433450946,53.97999039859368,54.79541989043741,55.609986744123255,56.42149872496347,57.2337003342808,58.0324769753747,58.82888224374691,59.627864501298745,60.43175168639891,61.286216202332774,62.03469737984024,62.83345167664636,63.62864239209015,64.43964228632747,65.20253647152721,65.98399433177852,66.75604593087147,67.50753035008559,68.25391211811156,68.99384836522455,69.73714837605314,70.45398201662042,71.18882409434535,71.89725682858717,72.60731145558661,73.27188521312304,73.93737189881494,74.56625706832617,75.21698524365526,75.7607740737936,76.33680613731558,76.91106460248423,77.49578224405042,78.05284456229714,78.61787762971538,79.15945412967307,79.7040922004431,80.23160445160185,80.76286723008151,81.28641211803705,81.8248328379728,82.38147809449977,82.97432582857608,83.58127093749886,84.21140118819747,84.86600330928891,85.53623049285086,86.23540149251819,86.87088625719183,87.55830234762178,88.25261409439243,88.95124436997962,89.63855853006426,90.34384136881789,91.04728988660756,91.72250881125791,92.38751290282973,93.03155230413061,93.6540499214553,94.22083427791011,94.74630437879254,95.2078321161668,95.57938610003387,95.84500668024847,96.00389046510317,96.05562833163245,96.01601839489358,95.90204929836017,95.72860445597289,95.52801895405196,95.32497282056384,95.14746676529788,94.99837950254383,94.8938593583872,94.8403642806925,94.8346745600478,94.87177041330638,94.94449351428959,95.04447018736849,95.16294530991807,95.29299500615788,95.42419519980724,95.55342241289569,95.6724616011151,95.77898157821016,95.87259046357009,95.9390001452737,95.98300676555496,95.99961627047769,95.98693698659054,95.94208814954241,95.86401513817249,95.74915791591238,95.59240182615054,95.39930971792369,95.16693692809687,94.85864684419565,94.5140712679222,94.13148339626207,93.70895688775728,93.25458972563798,92.78065156842406,92.27329222723662,91.7472497544229,91.17692231354573,90.63773878056776,90.0515013978843,89.45524435663059,88.83279489789389,88.19517816445574,87.53880184366123,86.86415122289412,86.16783967069921,85.45064021159573,84.71030112761166,83.94798287822272,83.14292512423336,82.3214574750334,81.46078457796042,80.5007485036395,79.63550651430431,78.70060259273039,77.75577510183936,76.79264469865171,75.91651068179056,75.0752384771569,74.30545994643592,73.60809421783715,72.9357784072278,72.27676019788701,71.59607668602627,70.88701605630648,70.13194136369427,69.34590474776923,68.56971580727229,67.8332383807366,67.18218531100833,66.62226361076382,66.08675070718593,65.63025923094891,65.10705592114915,64.55347283766193,63.94975562376783,63.36179425558165,62.74215391064163,62.1369818159745,61.53428171260615,60.921347402001686,60.305316843573664,59.68016964157051,59.066841168372065,58.4497533390076,57.837016842106365,57.234194487291795,56.66153494485087,56.08710138047671,55.52467890267329,54.90159004564234,54.33948164776613,53.70802747169861,53.060781801834985,52.3827675952696,51.72295570651673,51.01956508386777,50.32046872203101,49.61567721648696,48.91616993025042,48.20726798292258,47.514024081576714,46.82005677621722,46.130598132850395,45.41519155413425,44.703462834161044,43.98921466334588,43.27603538833965,42.55551174183612,41.82446130510421,41.18466403463531,40.523594607039755,39.8657901096273,39.223812106963436,38.60958409166466,37.98750578683973,37.35791846216656,36.74505468079765,36.12988374314251,35.5283357282297,34.92313967878098,34.3468192391756,33.77263519600097,33.2062009996231,32.639906115174135,32.08867439165759,31.531698559969133,30.97819166171961,30.394158416859682,29.881599881523112,29.33978515263539,28.804375329509195,28.257137749643057,27.73160732791658,27.206108323488916,26.686913902422603,26.171166178707498,25.662909091075928,25.15045304100321,24.657020891622217,24.16516170736115,23.684871399260423,23.20681005255167,22.736596278179,22.258347924889,21.7805952889505,21.302848255596494,20.812561955488103,20.37521415474118,19.91476239239319,19.455263433739773,18.99523015922602,18.533333677046727,18.065743196084497,17.596689474377683,17.142881251961395,16.694034349436983,16.26614620303168,15.846350600602854,15.449629768378074,15.058660156352964,14.685969922396433,14.325169374719765,13.989547614104803,13.670239289103257,13.380477017229683,13.107534529184619,12.893278321207887,12.706517231524778,12.560587822401557,12.455077399550554,12.386169297144981,12.348312762886742,12.336852304234867,12.34784347900641,12.374905208474717,12.41222146119292,12.45421286484366,12.494306714608637,12.529297583450173,12.557875120602189,12.579064394216685,12.591045050831225,12.601034852732292,12.609679041862574,12.61887388018522,12.625747828136134,12.631432072312121,12.634825263512166,12.634753726151008,12.629580168110168,12.618688510182723,12.600712849282548,12.57590558246584,12.544757363231419,12.508586725282989,12.468662536806209,12.42677188611743,12.381314837681394,12.331996013265162,12.275239049873482,12.224287719170562,12.170469541612423,12.116432040256447,12.062340804723291,12.012222730351699,11.961567952360152,11.913712576941599,11.869720147698716,11.829748237208406,11.793855235879175,11.761578772311122,11.732452436081147,11.706628051522769,11.684746113549487,11.668090829621626,11.658747404912976,11.663168618286157,11.68264026123676,11.721590068278125,11.781360542475074,11.877805677467661,12.009274074520771,12.179162712286104,12.378335283025077,12.616954312021479,12.87518581297038,13.12755357261828,13.365974052578938,13.594721016275486,13.814088474753001,14.042940071812486,14.276634082521777,14.533501178612168,14.81279642564211,15.119749827350912,15.438262786223058,15.76706936514486,16.127888838670106,16.451726443502736,16.806409140632393,17.170819365030127,17.543825713143924,17.907039381335352,18.291816628149483,18.68947184614767,19.10339264706035,19.54241876182227,19.99589795384848,20.461512424412106,20.92992013650688,21.416867878838936,21.936430089051978,22.483595817874917,23.03996134438266,23.634542851884163,24.2500688787713,24.91515538287617,25.512356893702798,26.165093559440262,26.82000382353639,27.503428853409062,28.1707581458698,28.87193114275316,29.582713440530906,30.30669887999071,31.05131446597234,31.81675470300449,32.592286237937586,33.38299311441006,34.18013997863005,35.00036868015934,35.81389058087513,36.63954812121964,37.46696139733412,38.310124120297246,39.19892022094968,39.997709768293404,40.85049813427072,41.71791137232036,42.580162699905,43.440997346742584,44.30032826796305,45.18746685688932,46.050809582443975,46.92943210482047,47.7955535538206,48.66229293872282,49.524823153633236,50.38408966197214,51.23510374770475,52.09873073941145,52.9446260328498,53.79376804896084,54.631620483505465,55.5047645294245,56.29693808615274,57.11381744330992,57.91786477645345,58.729578443635255,59.52278599185537,60.31772885671025,61.10658681701275,61.90553478388741,62.69262416108577,63.48323322896059,64.2611023716845,65.04406380156404,65.82711358703595,66.59691063212162,67.4252589761036,68.1286533228942,68.88952537487856,69.63744060571857,70.38991875006734,71.09390307772553,71.80260477704252,72.49905899809426,73.17536790202263,73.85365127702046,74.52015355132806,75.17924313584182,75.8370661680205,76.48668127002585,77.12017159172636,77.74546288930998,78.35528161986453,78.95880830649061,79.55018253340063,80.18836518745242,80.72881243723356,81.34140067007424,81.97082585786539,82.63475681344171,83.26275456607297,83.93654076122343,84.616393349202,85.29923022173307,85.9916347732837,86.69195335370541,87.39162926585843,88.0992373498666,88.7991498066504,89.5000828900296,90.20966722586171,90.89312462631204,91.56067922923918,92.19819385241479,92.82998647479998,93.32656123370558,93.79666946667776,94.1926852907006,94.50963730902211,94.72004866668445,94.85215565048719,94.90787303964527,94.90415555061729,94.8562193300688,94.78026820118754,94.68953260299367,94.60273831346557,94.52485370811485,94.46437395884031,94.4269637256158,94.42114327921789,94.44233484132212,94.49009012472436,94.5696806964767,94.66104958534046,94.77670689566499,94.9061722564166,95.05356688621318,95.20314760158153,95.35592152679574,95.50753521345372,95.64844610147247,95.77820664098189,95.8825043014105,95.95604150756999,95.98487618704219,95.96702831158001,95.89996143704396,95.77840991040622,95.601577179674,95.36761949134689,95.08233706036053,94.71416688836719,94.34400745339921,93.89244493551345,93.41053361033563,92.88349757698106,92.34924118846415,91.78301226324558,91.19600847555108,90.58152568723612,89.94110038739409,89.26499697824256,88.55704230490808,87.79326149663811,86.98034799916687,86.09174824930373,85.15170961176179,84.14128843824832,83.06099193283076,81.93640717937711,80.7428851438863,79.65994987512319,78.52892530186938,77.44062268112268,76.45166548876801,75.56432229058673,74.73158390712368,73.9368155215376,73.22590918324464,72.50469910045342,71.77564960500193,71.04574905600529,70.37294365373972,69.76089414772824,69.20071448863847,68.6488751026071,68.09879138260617,67.4907167733219,66.83555222107069,66.0940164850121,65.45483855601233,64.79351082161932,64.14866332433695,63.499087882806954,62.8639743215692,62.191745077346475,61.51810484293163,60.84631920311167,60.19987472184323,59.569895072585055,58.952010646657676,58.347665745784475,57.74771461237886,57.13805417342803,56.51772521004093,55.87572503180315,55.23023691368544,54.563960707963396,53.86384732533954,53.21651556851642,52.53318484893486,51.83997012413797,51.15124470324711,50.470594387301865,49.80031283918337,49.11727520542436,48.44407930357641,47.74611471808694,47.037728079786795,46.31999763427609,45.57959192153012,44.82522234705362,44.08279109735856,43.29471858374986,42.629090074813895,41.91549333231261,41.214336089076134,40.47554641455377,39.814920909375594,39.127106381669364,38.44487774123177,37.770080192376156,37.103474058549374,36.44077364135591,35.78948079072904,35.14503158456935,34.51054742830023,33.877440110305514,33.2661456609998,32.66627706133316,32.07366486824753,31.487872173681207,30.868205194897385,30.334733978430737,29.775380420064554,29.235734783183762,28.691621570955053,28.199009842741663,27.704825860997012,27.226901395236013,26.756644242486185,26.29008785334642,25.84173202761086,25.401048187586213,24.972975526482227,24.547099618985104,24.12902680343219,23.716227625332007,23.29873035463109,22.883549002034158,22.46535744084608,22.028606294496612,21.633402753328493,21.210983441966466,20.789317873198037,20.34984754624594,19.931808081365258,19.498393848818885,19.06687520364945,18.64416748202428,18.22465217929457,17.81532902780089,17.420764843096165,17.05043750296478,16.699128935317844,16.370508665860942,16.05710442022567,15.764773045562206,15.48034055992018,15.212080742081099,14.944634481281824,14.734176035561806,14.53320037512859,14.366088429065883,14.216766298927555,14.097210365396466,13.989615943766555,13.90167108615708,13.835509360973603,13.79158864099001,13.76641853560844,13.755184705374871,13.75161787763136,13.751401190149386,13.751907867685963,13.752356545327016,13.749200460361289,13.744396088076675,13.73690396742091,13.726716331752769,13.715037932665977,13.701936019241597,13.687724444422408,13.673568382981605,13.658714093968303,13.642310695009932,13.624352704518213,13.603801403661882,13.58130645076383,13.556750558744247,13.53067075440626,13.503656127651904,13.474294695664154,13.442697006140557,13.40629874974879,13.366518743292914,13.321820878099391,13.271601260609348,13.214882132305517,13.160226814120998,13.102084826818503,13.045575620633876,12.990039281669144,12.937415492737836,12.886148724639444,12.836675778578803,12.792150767343504,12.756844460092863,12.734683965708102,12.73060053426865,12.753877660840496,12.818037731607166,12.930845586455472,13.09226114712443,13.299026276573116,13.523768764855673,13.752842275197178,13.97695899007725,14.174399680846733,14.384055005526898,14.603684367084796,14.833171432855568,15.067468327283986,15.312322685104947,15.57331817311289,15.837733233735975,16.123643575316855,16.41776118393627,16.727526425408133,17.040329588242745,17.366324179492686,17.70248378956196,18.08135575407416,18.41360063638221,18.787989428673715,19.174522237398797,19.600198843303673,20.00210263871227,20.44099006055474,20.89673835974352,21.372092503185527,21.856762945536104,22.35981347497425,22.87885440727071,23.41865924078134,23.9678017802039,24.53722450702946,25.124537118691475,25.73570835551348,26.35723210092753,26.998436896698855,27.695787794906774,28.317864909446698,28.991888649830553,29.677984356556724,30.390143638308718,31.071555081611102,31.780686874416705,32.50535999288828,33.246448728463506,33.98797572048724,34.74131440074651,35.49987127304386,36.267822414764545,37.03183414311617,37.808948378576915,38.58884192686601,39.36409632645632,40.14042188093919,40.91368918577621,41.75174912634809,42.482862804458144,43.272271663320495,44.06377076202813,44.87657118784275,45.654442509907746,46.45370527584506,47.24921632173805,48.04898113689479,48.84917801756689,49.6402685905685,50.42692276692344,51.206579638333004,51.996251942635396,52.773614008870666,53.539416831859924,54.311783120063005,55.08428557368768,55.84598938669499,56.65219959211185,57.34019428622101,58.07546210568983,58.7929618120584,59.51476315630347,60.21211069765271,60.91674229731271,61.61148529985803,62.30809327513451,63.01200855299476,63.71774639899532,64.41790016004815,65.12088319671383,65.81670769325135,66.50427640090105,67.17278074686574,67.82198696660323,68.45396021856267,69.0741806967872,69.72397512664496,70.29851316847056,70.90940868227295,71.53527986051282,72.17387860556808,72.78281952866429,73.40755473962,74.00673155111392,74.58740535589355,75.15803174710526,75.6954706227516,76.20715869690751,76.67472023349882,77.1357371764327,77.58536144917674,78.03552166070432,78.4808372232861,78.95152755887581,79.43908133542358,79.99223115073829,80.5114080730949,81.09678765655777,81.71198061214841,82.36769977874872,83.00669923382092,83.68243112256494,84.36147259554025,85.03935597572517,85.7201042628644,86.3996670715462,87.06233360017175,87.720872495133,88.35114426032368,88.98124384504031,89.57498119240753,90.15020367708132,90.69989225750103,91.21741950590537,91.73719713302842,92.17749990674194,92.62374221425392,93.0353860887327,93.41091344877955,93.73107403787672,94.00675455733456,94.22835501930017,94.38756198279087,94.49103972984778,94.53776245246762,94.5338872398597,94.48461903835745,94.39696073164473,94.27823629327105,94.1350467416882,93.98014311360564,93.8124616570129,93.64211592131255,93.46484548554122,93.30956439181355,93.15032602489659,92.99633078588036,92.84591340498488,92.70407559331677,92.56007524866804,92.41139203900917,92.24978823315075,92.071802828959,91.86778556189526,91.63390868829953,91.34724081139915,91.01126757835202,90.62332284832637,90.17694137675755,89.6590908918093,89.08085875383759,88.43266129550294,87.68171741186495,86.9328819169032,86.07694023160921,85.15928477510076,84.18748221157793,83.17509691887587,82.12434425678066,81.05461532992882,80.00741964237659,78.98538892007373,78.02694686661786,77.12076750714022,76.30410242313712,75.57830737541539,74.96145891839856,74.40508910326074,74.0381208351517,73.69723178095776,73.37800643768088,73.02679257496384,72.66910755772346,72.21834959371853,71.69660455716863,71.10568632603878,70.45281987473597,69.76390172590001,69.0604529875286,68.34645091859544,67.62406678665134,66.90464799259675,66.19681357909249,65.4885964635005,64.77774124346692,64.08298016895584,63.35382852616675,62.761302418488576,62.140843806083495,61.53924627811539,60.92089405027462,60.331217558997594,59.709357885189114,59.07798383378019,58.453831365630286,57.83587098815366,57.22474326651384,56.623467080036015,56.01158781464518,55.37572478177153,54.72231394480457,54.06040875196378,53.39589319881767,52.73986640558081,52.088874805189604,51.40011233652088,50.81221837776879,50.173678513522184,49.51268965340617,48.81728941082078,48.144864609810476,47.43672623214636,46.710652105069,45.98149428684307,45.23385874823256,44.49155657585539,43.75427775029333,43.028510012061055,42.30107990637705,41.60324945091775,40.89801102595751,40.20949651355673,39.516676481650805,38.82666033765618,38.072482327404664,37.44080850227731,36.75146150611869,36.090110022408304,35.407283588886145,34.790438146553804,34.145396664593136,33.51819373577586,32.89336011472924,32.27891693237181,31.66248581408439,31.053650457622066,30.441520575068683,29.836253951970264,29.221864634337447,28.62087949960739,28.02333620829637,27.426126774672166,26.83926000763292,26.234110805399162,25.713239482645886,25.171061489197257,24.636824098582892,24.11394690073926,23.633463713448347,23.146356039712007,22.660851315392378,22.182612552550342,21.706376317244786,21.233415545819366,20.762719484080055,20.302428290909056,19.835808422486746,19.3609532840057,18.873269054106782,18.39820753573017,17.926442556807793,17.473291673301347,17.005065077606165,16.623683468764632,16.228127441621087,15.856006929545641,15.489352848771405,15.154297663733756,14.832804435791756,14.53624997251502,14.265747603634402,14.019366837181463,13.79818911730036,13.593996684653865,13.410687868706216,13.245950561441859,13.100326519447481,12.976385813361441,12.872938265149827,12.788893311210145,12.723140845084956,12.670160632809058,12.635313017180044,12.609953864006087,12.594004260099227,12.585254919312922,12.581051217714402,12.578746402009902,12.576577365106106,12.57367712578417,12.569438884876442,12.56337529773369,12.554697079025681,12.542294889279269,12.524996859272958,12.502674888150693,12.474141285264672,12.439650857758409,12.39981864527108,12.355571783516469,12.304773009563986,12.258072661150303,12.208728770980663,12.161458424039282,12.116246772160716,12.076438371473612,12.037747547578293,12.001363026594728,11.965818439338245,11.929695668809138,11.891756564051542,11.853290875726127,11.813636445828449,11.775284595178649,11.73907944364026,11.70617453255961,11.675783738077374,11.648278910632772,11.622682116465466,11.597694249750392,11.576451495817846,11.557277236054464,11.54289010592003,11.533901395809377,11.536411932378714,11.555068655521156,11.594083692854635,11.649389429006382,11.729523912625288,11.838269591756742,11.980307656890545,12.153557182399451,12.361381153887967,12.59094827971319,12.830554310158513,13.061771895823156,13.286346828583284,13.506156872192186,13.745028465578917,13.970258537588979,14.216817644728048,14.474659336392934,14.738449771278804,15.0165756474943,15.299558586557009,15.591377990362618,15.8922790305572,16.215520528453645,16.55699929190184,16.914033920457094,17.281726261057706,17.66669023539132,18.053474349040975,18.488058287339257,18.861339921381095,19.2818568843442,19.71111896282185,20.166874146539204,20.602985059556477,21.07234944951565,21.563708006138086,22.07390308005732,22.60215251226798,23.15559081200419,23.731924414121877,24.333720241662707,24.950148480896534,25.59099311346727,26.226736650212374,26.873538347921663,27.530330463087,28.201948774778415,28.920260913189356,29.553767793692074,30.25690260509549,30.981321952624043,31.722283769796505,32.436854229029045,33.18734290452966,33.95525730005699,34.71278360146076,35.48399436772724,36.26046240980736,37.05152098613005,37.83381457914003,38.61610421574682,39.416051857111825,40.22879908398569,41.01706003908851,41.82776662375807,42.63010499636102,43.4899454721442,44.2436066900602,45.051388593926674,45.84682899438692,46.67473885061597,47.450047706289574,48.2491513811729,49.043442892391795,49.842668404739484,50.641087805211946,51.441780450355616,52.23380102145325,53.01800940624436,53.78921091189294,54.56006624875839,55.31337960969795,56.061909099692,56.80837655664588,57.55734474549542,58.34556091977765,59.03668220153739,59.77169925466222,60.506250178733644,61.244322521850854,61.96037904963612,62.68850799337137,63.41970119408411,64.13635738482431,64.85533489714297,65.55390055071597,66.24761128051921,66.92270065128035,67.59555516848455,68.2530195342246,68.91312312502949,69.56856149868972,70.22031350511317,70.8633279791377,71.56117220800544,72.17494877791898,72.82080543120429,73.46463779108977,74.11972513173671,74.72917353151693,75.33965463470982,75.9416626030135,76.52763961261,77.10095382321265,77.66531088897433,78.21620927632317,78.76071054394053,79.28992997270237,79.83449287373625,80.37991833745062,80.94549054907884,81.5257239952763,82.1257090097679,82.77099171238147,83.37484568454988,84.02854495204416,84.69118174817113,85.36232777627814,86.05209625244854,86.7462536593761,87.44645561510949,88.14615897916019,88.854048889682,89.55010041254843,90.24762507382269,90.92825580141469,91.59227722185288,92.22955955537373,92.8929787502114,93.40538435828853,93.92530235449757,94.39083306394471,94.79648096168503,95.10059796549336,95.33824493342206,95.49730686266291,95.57968982325508,95.59569678240503,95.556441703295,95.4753878603618,95.3717414846296,95.25313027331082,95.13232273794765,95.0174523514976,94.9227422504093,94.84682869907947,94.7912931223173,94.75440295282094,94.74026462878922,94.74008066954295,94.75188885120352,94.77395953064207,94.79860680433669,94.82261390858257,94.83958748169523,94.84378328373725,94.83132495729369,94.79614975635378,94.73358779913224,94.63388098799125,94.49511602412466,94.30540221432108,94.06572512670043,93.76756410264589,93.41086393347993,92.99824364770006,92.51498482296509,92.04654984504782,91.51616833429362,90.95143197880937,90.35180628746384,89.73050061542799,89.06798776223408,88.36357287454766,87.62248276934642,86.82510550680767,85.98488260997603,85.08328709155019,84.16514936838101,83.18977138654851,82.20026570776596,81.19814156279173,80.25289923342335,79.3492456953435,78.52407484703363,77.76814193606141,77.18715794620405,76.63172917955455,76.1093638575353,75.61200433827402,75.11111800503308,74.54974378956021,73.94414999358395,73.28690577496386,72.63181182252141,72.00228984903976,71.4130475535904,70.84793678976206,70.28962903634861,69.7007365054049,69.09204296395606,68.44514459694439,67.78648075559657,67.10699914952518,66.38868286787113,65.72664573206679,65.02507506581867,64.33290011171583,63.67227564405406,63.05776773397769,62.46350474017036,61.904648632860344,61.3752666405811,60.85598028155475,60.32146502225969,59.75707138123263,59.18564105577967,58.59739109581344,57.99314363602278,57.3129691860772,56.74196455846263,56.116006029226,55.49380138601786,54.83292194922203,54.22869899606002,53.59008550435603,52.944291214858524,52.26901190102784,51.593423402407836,50.89399845143206,50.1793848767181,49.46764378787585,48.74965210362906,48.02567839473626,47.30770294546679,46.57842222179734,45.855192674960605,45.12536621935041,44.33037194129327,43.64528993080473,42.91162716882108,42.18034971289437,41.4291608842508,40.7419374510008,40.051177836559454,39.36185081255833,38.688223887325414,38.01776938710047,37.357640121996084,36.7050678983941,36.07272479681402,35.44835320562556,34.83050503089507,34.225878277367386,33.63094155897892,33.03645683294002,32.44100648145009,31.810917576610606,31.26610999160358,30.6790185639207,30.102298058221862,29.52119574427314,28.97895357571133,28.433122167472156,27.89545304403248,27.364007201550564,26.82909564671602,26.29829798445054,25.769947585910703,25.24644140741254,24.734143798973864,24.218298224121156,23.725582038430705,23.230041724524863,22.730822440868412,22.228019695841493,21.6999745662005,21.24032571623844,20.75227699304625,20.274208600908075,19.79096174535728,19.327919595285728,18.858532460146293,18.3891714741271,17.93330245067902,17.490806830726257,17.060588020060344,16.652487361520514,16.26722095254623,15.897374403552835,15.5507242794078,15.220240217937215,14.917609814797908,14.636615590674197,14.3841303074919,14.145655705748142,13.960531173052173,13.792706327504872,13.654949237529225,13.54773757842171,13.470044363822973,13.415945229191221,13.382981141324146,13.365506133813717,13.359025393427194,13.358967203383985,13.360887459988868,13.360019468996331,13.354894638836218,13.34437112290162,13.328507331814578,13.308301326079638,13.286384836562572,13.264257327334633,13.240558794073367,13.218939171602173,13.199096910992992,13.18243634168083,13.170370458181832,13.160391146067914,13.149871838047224,13.136553426776967,13.118500422513742,13.093307618102187,13.05965329419284,13.017977110651989,12.968133177056748,12.91034373104633,12.845658587166387,12.77260801789984,12.707448315399104,12.639914068493956,12.57706859377107,12.522323275878477,12.477941517052015,12.440436516756876,12.408631036690002,12.382522767880051,12.357947375501483,12.334455144176562,12.311891825212488,12.291324852292671,12.27390948264626,12.261076145719105,12.254405447435738,12.254525297961802,12.263132237662578,12.282508634958202,12.3197094454822,12.365850225959761,12.428274959973077,12.501160470373566,12.591099535378161,12.699450196266957,12.84131335136649,13.009890150257556,13.205755323676213,13.421823538759982,13.644972189830684,13.86686437418685,14.081831124285925,14.285143022088278,14.488822901165047,14.694340466651012,14.904967169695993,15.127088983024407,15.366108579121057,15.633939624522112,15.88083166439408,16.14955985299669,16.423644926613203,16.70222753882406,16.975793319293643,17.25314264248064,17.536392545369704,17.822717496797186,18.12104052703736,18.428308598039745,18.752872563715666,19.09422743806234,19.45107787270217,19.81683483460032,20.20249329801301,20.60429863023781,21.02269437020279,21.465098698360606,21.950731717389022,22.392860995526743,22.879183430820785,23.379905933368427,23.9097667003231,24.434412283887315,24.983024319976938,25.53877876398532,26.10760551753339,26.67759752589747,27.24962742249205,27.833041653215503,28.431284079726275,29.043922864686618,29.675736387243564,30.31572163689986,30.97896232977824,31.65192756232753,32.333742806395655,33.06812654602651,33.74103592630192,34.45318269252,35.16930407654012,35.89223016746789,36.609652287521364,37.33597720058014,38.07180717454788,38.80630093931419,39.550759133926995,40.301023262844865,41.05754805685514,41.82273170804385,42.59795899111968,43.379720913943466,44.17506234549886,44.97153471445172,45.78314089641526,46.57432358749823,47.405367290309506,48.17753097508217,48.97035317478377,49.7624177841398,50.553775844124104,51.362557192567046,52.173781954346374,52.987511764761,53.799801395156166,54.6096259879825,55.41574167437516,56.22382348389326,57.015526124062866,57.81045379252351,58.603716954633825,59.43145925055608,60.15287137031581,60.931316264709416,61.70581754816953,62.515454679049334,63.26100563860907,64.04292894987081,64.8149180970578,65.5766999711849,66.32259433156425,67.05955655967726,67.78839010695971,68.50543180331452,69.22119091843307,69.95503969067182,70.6845535370474,71.42232785778458,72.16527046346418,72.91096270836901,73.67131532916467,74.34107759849469,75.02889323842987,75.70146318841672,76.35927784685768,76.96640378776794,77.56696327963391,78.16427870753569,78.7370965869864,79.30318768533944,79.85736936151994,80.41801858890183,80.96848635650645,81.53930818774926,82.11887694505235,82.72908436948822,83.34911758614733,83.99061976233902,84.64168939067841,85.35657343923319,85.98378742920326,86.66291854067086,87.3310330782093,88.0231559745009,88.68305480703953,89.34995998731794,90.00475163640984,90.65898638226942,91.29359619630446,91.92194555974348,92.52666481358933,93.11648178178703,93.67253172506844,94.20135513362993,94.68510325294814,95.10205946332103,95.45179615651169,95.72925564619126,95.92526530795737,96.01909000205103,96.03833332841513,95.98563842303544,95.87875934698228,95.7318030207263,95.56506340484245,95.39037751813984,95.2322074071405,95.0919975645179,94.97787949182326,94.89231330288122,94.84015303831384,94.8142489439775,94.81139068094657,94.82752754888173,94.85940231198445,94.89935615531452,94.94276326660736,94.9856177231388,95.01777879854453,95.03776997990622,95.03720755108142,95.00810246884238,94.94648536230697,94.84530551401667,94.70268802223639,94.51087265492954,94.2742175847645,93.98822506255641,93.65533230192267,93.27712377245163,92.85698188415287,92.40705613266982,91.88287801906188,91.40518595882588,90.8581227150901,90.27731329596352,89.64668268382815,89.02117274551578,88.3354629537056,87.60522929639279,86.84081933371498,86.02286992679127,85.16759069119938,84.28202400331242,83.3639382135941,82.42174724814062,81.48033763763227,80.53332442395747,79.59714078201918,78.67197578496376,77.78395432291768,76.85842457989894,76.08892305761795,75.28582461084645,74.51514828737122,73.7523175170089,73.06053269847729,72.37426115824303,71.74286193835373,71.16155269017815,70.644967105059,70.17568621736568,69.72439836832372,69.24366726858281,68.70222864416071,68.08924436550264,67.42045064432308,66.72499134619207,66.00863887673748,65.29972348476232,64.57618389064828,63.96549874961347,63.33423191196232,62.744758330534566,62.15705520297641,61.607827205490224,61.053181088697265,60.494663794679745,59.92579597199535,59.34868232350487,58.75033979639495,58.15942920149176,57.56990269505959,56.98497572683857,56.396113150824014,55.80720861562265,55.20274476181483,54.57846194170092,53.94238113009901,53.26621138008782,52.64998702398886,52.010525022153544,51.36654577764502,50.72094609349853,50.05796102418272,49.39301651457063,48.71355420967451,48.01741920165529,47.31235016955096,46.611401727029374,45.90095282912792,45.20170265440016,44.49480617669362,43.797153917653446,43.04170714217302,42.42009452212208,41.733325635753296,41.05765873896779,40.36506077860461,39.74076460199849,39.08579621994565,38.43824689237111,37.790253073320464,37.14432344846382,36.502096859012454,35.860830363174806,35.235728721838605,34.62214266077011,33.9977229594694,33.39467586372272,32.793245904406774,32.1810010764206,31.566353731680817,30.904003748080903,30.321406774784588,29.701365523959527,29.08563245857838,28.471654480273653,27.886980224966845,27.301173342847335,26.709090401034707,26.133553913687834,25.55592825477257,24.98437815782745,24.416710556972312,23.878473794206826,23.34483079931729,22.825187756325303,22.303957412767765,21.809555495616827,21.315042591384692,20.835912226235283,20.309784602150017,19.852781982783167,19.361018638837226,18.87234866621384,18.36985384985656,17.905872056205723,17.442652628432324,16.99753210043161,16.581558574952457,16.19317266873196,15.836350404207746,15.507514592045592,15.209427027315783,14.946427701610922,14.713311219022838,14.509056626977912,14.335625341202956,14.189329868187205,14.066077061678683,13.982080143254493,13.905743348821241,13.846812724726094,13.808647494454677,13.788489179090092,13.781768161413904,13.78376131448296,13.790772111078136,13.79999276917387,13.811202967268722,13.823452194916873,13.833949357376586,13.840755906860966,13.841618771152673,13.83385920173052,13.816455439257723,13.789143865739641,13.754474248355455,13.715261133607234,13.671478238908817,13.628805566635762,13.580579617062675,13.528055922368834,13.469776290717132,13.408191592105966,13.341741717226038,13.271356200392637,13.197158717068536,13.120714376103994,13.041356462547883,12.96107515367152,12.881461694269307,12.803316578193723,12.727961302033181,12.651624053104682,12.590772627749374,12.528889159131632,12.47179223207372,12.41733778749388,12.372817469971315,12.333408104351086,12.299501495920744,12.26976580964926,12.243697545748441,12.220526597998628,12.199263488429143,12.178937558514217,12.160274573147657,12.143784417256754,12.131881024926715,12.127009034397023,12.130829114407058,12.146792941994862,12.178258016010142,12.220982472458058,12.290549707471044,12.387724152090998,12.509631542136285,12.64536845705015,12.807219060968581,12.993554146153732,13.19270196830668,13.399130237902645,13.601969734751075,13.798313924466562,13.98585373255659,14.175375612099822,14.359196175851405,14.549273013829607,14.737020420186981,14.93395264338717,15.134737904663433,15.365252833530029,15.568803911224675,15.80682761611104,16.052528117908004,16.319244884206793,16.568045155912483,16.829436983651256,17.088669421805115,17.358182741671758,17.63934219138617,17.939942346348325,18.244495081279982,18.562033901828716,18.889199947204904,19.228799285245206,19.583718728122303,19.957402909398986,20.352746022740167,20.760823399745764,21.205719411986017,21.616072802840367,22.05581718273246,22.509522810592934,22.96337689857297,23.418227894445916,23.893384883484824,24.390434051129823,24.903999808573815,25.442277525766578,25.99934204955872,26.568367820938253,27.13718378991044,27.72450578035645,28.313908050310435,28.922134247958397,29.52274727008577,30.13990601524198,30.759504080259177,31.418571251519293,32.02856499131579,32.676951259770995,33.345812186119666,34.02627099661136,34.71433198565616,35.41907225991256,36.13085284168816,36.841357562973336,37.5479681506207,38.260843782386885,38.96816515877642,39.6750921703518,40.37071866552172,41.09301327696584,41.80534900188765,42.519569229582615,43.243680041708146,43.984255619728025,44.753196164676496,45.4744916783714,46.23615060279952,47.01056500516794,47.78591011964578,48.55964819249531,49.340513684126876,50.124393624808505,50.90795094711015,51.70130643778127,52.487320615130805,53.285292383393504,54.08126167004552,54.8765141111448,55.6638929594623,56.51679805770366,57.22743924922811,57.99221109908453,58.74212135291413,59.52354853373273,60.22583158025218,60.95794561183492,61.689014044579075,62.42466923734214,63.1598702560079,63.90463751378446,64.64034978428414,65.3848328762202,66.11470497559436,66.8503210514901,67.5512013192535,68.25815656287652,68.94213206724199,69.6092697961812,70.30091304915408,70.90518622922521,71.54259446270584,72.17190434903986,72.80689325210608,73.40887020676753,74.02155776524752,74.63253321292711,75.24417514981026,75.84538274914983,76.44581845821337,77.03443792715278,77.61646248431798,78.18703277648372,78.74938535132853,79.31208740120012,79.88413651147908,80.46752636517681,81.04945867453456,81.67458872335634,82.23948826029324,82.84210736581024,83.44542370114974,84.05527960660258,84.64738139273342,85.24380242533516,85.83615176470695,86.42510825990267,87.01168635812513,87.58706124081323,88.15354818002153,88.70373421206143,89.25606498676858,89.79008067085445,90.31162651917953,90.81851228121153,91.31794008937298,91.79680589854227,92.29075739216671,92.71448156236094,93.15347124209005,93.57125164686835,93.97344875013107,94.34755970514549,94.71180861026215,95.04298778554073,95.33896249837323,95.59292026819399,95.80038080514282,95.94895337207603,96.04081461296175,96.07589447472768,96.05995868574392,95.9991369593892,95.90606223818853,95.78791632609487,95.6530454906822,95.511996819547,95.38309010557023,95.25678240867593,95.14147693115913,95.04130202940807,94.95382819038178,94.87874288293044,94.81288958698418,94.7566213611944,94.70255507152817,94.65044980483322,94.59796809699732,94.54101740021169,94.4623077141038,94.36361780685128,94.22652389448413,94.08252258379386,93.88724994988367,93.65225552116358,93.35695168162034,93.03965449582702,92.64728621868657,92.19549930477324,91.67347722242654,91.09616309070962,90.44549105230412,89.73657599714286,88.96859533667626,88.15758556912938,87.3029402275034,86.43598948243516,85.53814274106556,84.62321588822138,83.67194879125077,82.65238262399015,81.75391928200922,80.78702952587149,79.82942505701804,78.8719489485119,78.01786540626367,77.18527118568352,76.42538553463575,75.73668043615353,75.09429670999418,74.50580096414782,73.93184620337908,73.38877527951773,72.82991015646876,72.25461142487585,71.66018113108454,71.08079460015851,70.4923360294912,69.88673116927981,69.21009792257225,68.60823310849946,67.94562507378744,67.28764214763305,66.59412372306144,65.95461512503968,65.28839546461865,64.62608145003401,63.96771437285247,63.309356457349715,62.64822045472247,61.999322445945296,61.349598268483206,60.71460325036295,60.08305556663305,59.46234432888803,58.855387381589246,58.265253333956394,57.68518243356988,57.066932394157476,56.49645998131148,55.874822210055186,55.23620023762457,54.560059359315275,53.89144104916139,53.2103285433539,52.513538301483486,51.8141286923026,51.10382469545171,50.40427009913457,49.6911434588112,48.98229718892599,48.27391329463163,47.551215739416584,46.82627989476919,46.09362016592277,45.356754806094536,44.617898452348435,43.842816510200166,43.13964390319207,42.41635532138512,41.695121700942465,40.97547296609447,40.27004944767071,39.56544997111826,38.871451457045715,38.1759589861323,37.488374548929116,36.8180820553762,36.15626809229889,35.49393373254623,34.842333009021544,34.198586099783796,33.56106122326837,32.93215318221644,32.312789312960234,31.689042800089677,31.039464810985923,30.440880886629042,29.82723071192572,29.215233828547674,28.61065252057032,28.013214552907698,27.41865189356493,26.838264861855155,26.260685449621345,25.70195403245949,25.153512853685687,24.623638634478073,24.100916607920496,23.59188686963368,23.0906273696412,22.55353619215473,22.091698473891856,21.595703620755327,21.098821781054095,20.59097785464904,20.11768851131029,19.628602975044767,19.135131395498227,18.653401972120044,18.167419469119913,17.686446419794155,17.213837971545548,16.766072697735357,16.337224232322264,15.937275540435914,15.562668380430736,15.216133530358725,14.883680674239947,14.58049005612307,14.28302627100289,14.056015560638768,13.840730149619509,13.665381706324432,13.52091729998199,13.41929033523753,13.341604304350401,13.289320310475263,13.25644299206314,13.240878342832602,13.240219828776658,13.250398084131552,13.265842619222235,13.283577874827756,13.301021875024608,13.315842288634268,13.325767636260636,13.329549353753086,13.326783812670028,13.319237064182486,13.308959471033376,13.297223902729773,13.283403195719645,13.267583989994325,13.248510050522345,13.224678187159357,13.195662361769012,13.164365807296232,13.128993269717213,13.090345563828949,13.049669857060174,13.010484249388076,12.97053224626863,12.929894255462136,12.885988084992055,12.840131654979562,12.789644352298533,12.735825223505982,12.675630794165038,12.622356022038284,12.566339211618502,12.514150033557172,12.46551567204885,12.423053209981141,12.383570228979776,12.349611432074383,12.320093265357617,12.295049722126862,12.27333477285284,12.253956210821267,12.235159465158873,12.218063707020987,12.204765750501071,12.195070980026259,12.19390863661048,12.20039397479998,12.21412543276808,12.233166541766966,12.254076877067645,12.278359526472068,12.303891178632968,12.329927960890146,12.356836164320898,12.384591617630996,12.41462370852312,12.445392979164456,12.480410102178956,12.523092160529787,12.581752250839576,12.658348314338362,12.757477119208197,12.880744466602382,13.039920603307765,13.187738413990827,13.364654339206526,13.544022450132886,13.735375677101995,13.908503427984249,14.088995724625958,14.266804542736937,14.442488461934367,14.618865803988939,14.798369790329936,14.982260317343714,15.178175267156945,15.383982370909056,15.602354284956606,15.830490157646258,16.066973819767004,16.305054702405005,16.545577155094282,16.81266654592229,17.043786942765205,17.3013327600363,17.58653131602396,17.888128368863786,18.18644778610657,18.508668338986475,18.844423392056033,19.204040833627758,19.58477971630837,19.98449151753733,20.403072991453055,20.824334213160107,21.2634829683204,21.709518759857094,22.16507296664192,22.628667811188684,23.107678019478183,23.597242790775166,24.12071068094361,24.606081918250524,25.133952312268146,25.680580533867943,26.243986888208315,26.800950594778467,27.378504870507903,27.957403525007802,28.53668062013336,29.12451462887335,29.720578797859925,30.331225698286893,30.94296111042542,31.58121187753114,32.218139017935236,32.872315138640175,33.53052356145328,34.2058861417923,34.878610180683324,35.60576623528238,36.269860324732576,36.9761213447011,37.67442946499889,38.395837240747845,39.11028711071409,39.83976190392852,40.568811325616295,41.311926177363496,42.05754524306035,42.81788876002702,43.57873400308511,44.34116050080578,45.11182020702621,45.89582540463768,46.73724774141615,47.45988139727026,48.24665569676577,49.04448468105584,49.86582482389008,50.624899879306895,51.41503213212874,52.211580855791155,52.98301633726043,53.76124341244564,54.52402561150807,55.29235419075747,56.03841686908139,56.78027544913525,57.52581250552781,58.267169345356336,58.99400880501642,59.729209066375226,60.45448627079811,61.238039419861195,61.900705016868415,62.62390425748518,63.34110029606064,64.09448605976159,64.78881732649607,65.52070771829494,66.24774646800397,66.9815644493301,67.71328514497078,68.44662509858361,69.16678406455699,69.88027905221652,70.58442386032303,71.28867230057133,71.99188099337812,72.6817018991608,73.37020620246199,74.05645345380874,74.77313955270583,75.40011625972595,76.0680351851698,76.73397219403627,77.39136579122061,78.03884703738332,78.68003623791462,79.3224001800083,79.96285207028431,80.62730889439054,81.31445351325355,82.05077077315424,82.80182759460051,83.5821947705433,84.38498762633984,85.21596376585036,86.03923752617351,86.88375431648069,87.71612349233057,88.59310406955679,89.35337873028446,90.14629105701206,90.90312179361254,91.64409309008934,92.32639867542065,92.97189016401458,93.57514753808672,94.12497210157204,94.61078539684254,95.03637656536283,95.39038523347376,95.66548555980295,95.86118180307031,95.98029556058424,96.02483263973892,96.00801029902331,95.93729889619043,95.82423168315073,95.68194909790088,95.53223083736044,95.37075323914142,95.2115416071384,95.0710505324104,94.94639192693458,94.8427538057828,94.76136554414413,94.70770080945945,94.67839107098159,94.67224724823059,94.68563554465415,94.71606096944205,94.75867110144448,94.80802711173473,94.85885617194253,94.89885043126489,94.92988493748197,94.94225748669405,94.92551088316702,94.8799683847092,94.79563718478904,94.6768096500478,94.51834369877412,94.32550329033602,94.09820127145929,93.83626780688594,93.54355589707598,93.21801292356987,92.86179762146831,92.48527905291324,92.07265529449559,91.62856127354884,91.1605555262601,90.62454710262307,90.12432002021919,89.54034340680565,88.9073746053891,88.19495038564764,87.48182634515952,86.67310498556155,85.81859357522688,84.89800881322775,83.92849160032264,82.89690409773189,81.8502380615739,80.76723896153794,79.69690264019624,78.60300288044961,77.546491558559,76.52061145053098,75.56315913555346,74.70742481803065,73.9684202757571,73.4559749662944,73.01814692017832,72.62920650826914,72.23497313214995,71.78487859427989,71.2291687121363,70.57951229116152,69.88607692796133,69.1641107559408,68.4502527070828,67.73853178349141,67.03617196248757,66.3192386620369,65.58944499153279,64.83423637885552,64.08122384281663,63.34375242440244,62.66224569687822,61.973545162302024,61.391409170851816,60.77874913045879,60.17173245471929,59.53124405898949,58.901140022892264,58.23666808763069,57.56486758692033,56.88231358295468,56.18731776321382,55.48586940790705,54.772772940419564,54.048141680781875,53.32360070781005,52.58192432603913,51.84869811275554,51.11059110018731,50.36123478247343,49.61103757978095,48.83343559438935,48.12142643420758,47.3797559102526,46.62231939459069,45.870134336405506,45.12493779725626,44.36815555049381,43.60456503024309,42.852970327118605,42.100817941335286,41.35259602646279,40.59455735047574,39.82783813199844,39.05477923620387,38.29465139794425,37.53205962852489,36.81085453434895,36.09934600168636,35.42113611339242,34.73291499354382,34.11612126634865,33.483903335215764,32.85229170308475,32.21652081026289,31.58260969752789,30.938109820616614,30.297292573844125,29.658741890863052,29.03109741601984,28.405271993437804,27.79351530416984,27.190533419962055,26.60043974480755,26.012260319820076,25.400605097669853,24.87528129390993,24.330643909697287,23.800694921742146,23.267947258562117,22.77524735846613,22.28043484928933,21.799765511608307,21.325683562359945,20.863439026119057,20.401751465817444,19.942360559398068,19.483530427541133,19.028681360420254,18.589650670062003,18.156933240134045,17.750417622276455,17.3645945344623,17.006801449129462,16.652785152473818,16.3697965912056,16.08957718763493,15.835052897798725,15.605607820218875,15.412360770790613,15.241159102097328,15.095951365993807,14.978412120738497,14.886852864775628,14.821318394254154,14.777156485916297,14.750862776594307,14.739768909941647,14.740136221737114,14.749443169692501,14.766074881184162,14.786263917019832,14.807078032260833,14.827318479118246,14.84158489792096,14.850323167013856,14.852419480686477,14.84644631539146,14.83427401219684,14.815434477474655,14.78970554479778,14.757558153132399,14.720422604051144,14.679509833370629,14.633506428063061,14.583336835628456,14.526635295192998,14.464557407583571,14.397007798806905,14.323529480421387,14.246499634579802,14.16746198019656,14.084852841268477,14.01029063358316,13.932841722744119,13.856574604352568,13.78021951839626,13.705291614982201,13.631615734610595,13.560403162812948,13.497722098290335,13.44035888678437,13.391285022635545,13.350311930142139,13.319069712630153,13.296443593493079,13.283323943078411,13.277294120984992,13.278308277789092,13.283560892147722,13.291302321691306,13.299515476154477,13.307516236942293,13.317034796253289,13.326888097594113,13.336387349337853,13.34565145219044,13.354838063246559,13.362705856622245,13.369541166337553,13.372639475359085,13.37195905020854,13.367890156937245,13.36074441162388,13.352828804393406,13.345820383513493,13.340319890559954,13.336720387593969,13.334291288956962,13.331885584421132,13.330069148771832,13.327405478833418,13.323209776544587,13.318451237493827,13.313270474586073,13.313392558160626,13.323923622102516,13.351302844508535,13.397665459523425,13.4670422337067,13.557172546352659,13.671825658407817,13.807529155550775,13.96459734028534,14.131223986318561,14.316520786217616,14.472430907512972,14.640183426017161,14.806492290865622,14.986364907916743,15.16158829349445,15.35335740132282,15.550255171391813,15.759485935929478,15.978382313805216,16.205522640738867,16.434534802290056,16.675908142140763,16.92884699772997,17.195161889601938,17.468838945867315,17.75652292863178,18.052029571462054,18.356329553662313,18.68167558028374,18.991492850880075,19.323840003175857,19.667973663589713,20.02608445951451,20.380982085926764,20.74813781989883,21.13259419070699,21.534774435245826,21.961032689655884,22.401268568426804,22.863526230496674,23.331045488174333,23.81461636938637,24.300394339676743,24.81285377028386,25.324554499157994,25.857702117708527,26.393983216953288,26.966260907140917,27.489160155557396,28.054583421833662,28.629938949345984,29.22955310899022,29.84233363260335,30.46774564798808,31.11904920628359,31.769661836011068,32.42768727029758,33.09707718626235,33.76289067733634,34.424218614035354,35.08213156440134,35.735922645827536,36.45574900915802,37.07839330927365,37.76502244626677,38.464291891954524,39.20230004107515,39.89618300290013,40.63439012058586,41.37718393766225,42.12202916800226,42.88472477050635,43.63494840720242,44.388413862328974,45.134558742817006,45.89056798444566,46.62591146591093,47.37281821172637,48.10915728338455,48.84820790066042,49.58931015379248,50.38056534542864,51.05797750342542,51.79315983783638,52.53601028077269,53.30242462953555,54.02066985698894,54.75338103866108,55.49253222111456,56.22066082811712,56.94297962923883,57.64869715242712,58.35862597155939,59.05316998056549,59.75006465464344,60.445433810657256,61.138696673114836,61.82657847089495,62.52040006934729,63.209724340065215,63.945460647062575,64.5812712346249,65.27974076249572,65.97233817879687,66.69180535052928,67.36460830656257,68.05756530105067,68.73150394690909,69.4076713455403,70.07796188420077,70.75218671545542,71.39868083659753,72.06288261644102,72.72389653933949,73.40102341291919,74.07289576074284,74.75292458856374,75.44635162187095,76.15955015824748,76.90984688221708,77.59374667176665,78.32773724532072,79.08701142619363,79.85971653134965,80.61255623513874,81.41831528271476,82.23987381876438,83.08135547935703,83.94752791496703,84.83032640827649,85.72442404342647,86.59228584484839,87.47960129057114,88.34927789959204,89.22278088881916,90.05630171146939,90.87652495014666,91.67292490539293,92.46759528014807,93.12892977523968,93.78357386264949,94.36871432998214,94.88441657612302,95.28954608465332,95.62269048463027,95.85641974534605,96.00082831883145,96.06309162856189,96.0592237462962,96.0075523945386,95.93518611515441,95.85457484312366,95.78207729929557,95.72875580642406,95.71290470241826,95.72842208382403,95.77806541312503,95.87452397253519,96.00030283894878,96.17008546057339,96.37882577045394,96.62476594254392,96.89583627589265,97.19047281841418,97.4975221741541,97.798419202196,98.08468854974916,98.34634642380996,98.57588327517884,98.75429840112638,98.88098784509448,98.94903773868599,98.95325619144066,98.8928331589558,98.76807319615982,98.58053633406345,98.3263874350858,98.0522037271629,97.72727200257393,97.37510965451183,97.0022959556879,96.61032150049549,96.2109821447628,95.80001583542894,95.37903428628071,94.9560840562306,94.5203212111563,94.08275440310915,93.63134157687293,93.16927420395774,92.6940817066318,92.16072927984564,91.67664741060356,91.12523558063513,90.54669900482692,89.91333986601214,89.28170280462784,88.59598285855503,87.87605558309441,87.13096361286416,86.36070996404433,85.57636225765208,84.77733218978507,83.99653633081846,83.22293821035018,82.47084643208419,81.73598237167886,81.01052962776768,80.31011769139522,79.62394920011073,78.92253643103754,78.30779427012907,77.65596191605232,77.028263969712,76.4073024039035,75.845302694049,75.28254460154723,74.72537738960192,74.1578062662699,73.54995528229266,72.90193647655208,72.21830627722282,71.5209495039918,70.83618638557063,70.19090871418193,69.57896228364957,68.9969566525309,68.41481165687723,67.8305019173011,67.19656979060031,66.62469155248401,66.01395848674211,65.41019515305695,64.82351895844033,64.27152699543181,63.725142031829826,63.18224777527934,62.6429467468466,62.090426318186026,61.50772073122778,60.89532092144873,60.2534322950324,59.57758171285183,58.883530233633955,58.18084578956095,57.50029184635187,56.83425668149101,56.17038949058414,55.47894549996671,54.84981320920414,54.18458129459935,53.49604344823025,52.806982406505185,52.11347685698307,51.412757851110534,50.69480907378617,49.976865623611076,49.24704347451361,48.5194777646872,47.7862092185325,47.064156795635334,
