# Supplementary material for: Automatic and Real-Time Computation of the 30-Seconds Chair-Stand Test without Professional Supervision for Community-Dwelling Older Adults
Source: Sensors (Basel). 2020 Oct 14;20(20):5813. doi: 10.3390/s20205813 (PMC7650655; doi:10.3390/s20205813)
Supplement: Supplementary file 1 [file sensors-20-05813-s001.zip › supplementary-material/demanding-scenario/gravity_3]

13.822490981044178,13.877187832167385,13.945093387237664,14.030806508384387,14.127737812480788,14.228219043982282,14.312831908387373,14.36510613666289,14.38277646654381,14.35351347342573,14.326461395768487,14.299968784622665,14.211052328422289,14.114954796988874,14.073687672911475,14.116263676695107,14.329045393220731,14.632259541183217,15.00312421629523,15.368151861609856,15.534561008885145,15.592287313798572,15.627324978381791,15.694218174318117,15.803725942811333,15.864986122500714,15.865853505259642,15.832020049841669,15.814431214157183,15.859392983422877,15.995727899851227,16.309164750517198,16.66408171689225,17.09827448079791,17.585578590702188,18.096379273009017,18.59563619145782,19.0865267190148,19.58894623322598,20.11839009082106,20.69052875375739,21.291031394591897,21.94454277818233,22.691920951169884,23.486104405870115,24.320750434347197,25.183715194146625,26.04857788861441,26.902233971908498,27.736032617095535,28.555944135696922,29.296440358826146,30.04993552889913,30.796971306238454,31.533249205229176,32.28544398889238,33.07607158794106,33.89107920394094,34.773717517165956,35.680025589792606,36.61900121429626,37.57180640818344,38.53429279780051,39.49325752565228,40.43907338928772,41.43534024548425,42.28354591506686,43.1759821203737,44.056242102135705,44.940050262124146,45.769857381710295,46.62743191214412,47.495341423411155,48.34972054044382,49.216762785476405,50.08481207316739,50.970511937344305,51.8395894359053,52.71406391282046,53.57369429355733,54.425558028506615,55.242588004968184,56.03952097138456,56.81104968240406,57.61062932731946,58.308517109318856,59.02700154615169,59.71296831167633,60.39953913159612,61.04857082691223,61.70478628140133,62.34544255384386,62.98122232781091,63.60462651388119,64.23331562360414,64.86510038621412,65.53042601554932,66.19473512990942,66.85117819966328,67.51505113056625,68.18792857669179,68.86767238062438,69.54355885793893,70.23935283346276,70.84532956553544,71.481802863631,72.09438072449016,72.70618678000798,73.30169038584197,73.90508606108129,74.52571287544609,75.19316589009809,75.8532515921514,76.52047933469551,77.21541132979613,77.94516663349437,78.69248070145527,79.4610191808971,80.23406155700464,81.01619855271122,81.79458382694327,82.57288100681669,83.389181733974,84.16379146065476,84.97344687769971,85.76644733870523,86.54930739001907,87.33656580582503,88.13783682289717,88.9244387129868,89.68625475705969,90.4458938361128,91.16723521281689,91.86094366541893,92.51907962972525,93.21849201458188,93.85414828996039,94.495656462299,95.03959842282396,95.58093657011132,96.08296092921668,96.48539406711276,96.76122685301014,96.95525566565178,97.07927199419224,97.08518520368757,97.00524095232758,96.8636402288436,96.65751721776581,96.3979948016971,96.08617105517763,95.69836175269492,95.30032127378044,94.91092972707044,94.51024442282552,94.10974779463659,93.67498239440329,93.27084435447321,92.81867786807275,92.33930201083429,91.8128356567752,91.26703187785674,90.65957450472897,89.98579378732184,89.26707688706098,88.4957322993336,87.67889353415596,86.82258068583627,85.96525513759674,85.08680512433044,84.19526616742603,83.3010120910814,82.4294130974255,81.56011919802523,80.70085900646966,79.79455522520861,79.01355239265682,78.20135896204064,77.37727860586699,76.54551064208356,75.75736240381843,74.97676082342423,74.20558624005785,73.48545003024185,72.79333576466114,72.05449855711413,71.43742633032623,70.78187717727394,70.13381719308963,69.49176799059975,68.85451674003355,68.18445980183105,67.47951585289711,66.71835403248004,65.88067548647075,65.08965221586972,64.25522217433618,63.43282037785281,62.648374729652275,61.89916092710625,61.18165287974236,60.47896027493266,59.80750815020741,59.146103860994195,58.49098549735718,57.8330002265842,57.18480181773181,56.52927339276209,55.872760609678565,55.20464206873684,54.52425566430171,53.83427394479426,53.15357499315864,52.469473297665516,51.84638870552842,51.196416455142895,50.5361923158697,49.87952764476753,49.223447126052065,48.52635701179425,47.79772036765847,47.054482517560515,46.30005266628727,45.53136470432476,44.7659673274295,44.00632009655486,43.24532906863461,42.47851435838273,41.644730330311894,40.931884238813886,40.149164415170915,39.38532154510768,38.62843228812154,37.93883279948263,37.2469044598075,36.55367418111474,35.87886071459231,35.18664410943853,34.48270216705361,33.750596537345224,32.98470466330213,32.22123594058519,31.46662930152157,30.719597393365706,30.017244492345196,29.347850305650827,28.70405027283478,28.05594782891307,27.514438212117913,26.935515988710765,26.36982728473677,25.74459211696166,25.13116023663921,24.494341811565597,23.84151032200302,23.187176028244558,22.53348074605035,21.88321043587405,21.265200227629663,20.66414826777675,20.088841523097816,19.556285817145966,19.063717715394564,18.631051369743727,18.24725658556231,17.91982174521439,17.638717235393894,17.43757205893518,17.271388164398605,17.151559320982123,17.066419698360715,17.00395172173549,16.956083657592863,16.913708813080966,16.858644779170792,16.804880324445335,16.756014092478253,16.712758592533575,16.667300554868223,16.626732780102753,16.591246598872,16.556506661734208,16.516052197235343,16.481702820638606,16.45206411998236,16.44024945630162,16.434640050469657,16.437758172400688,16.439858332100933,16.435301383435952,16.420147716885893,16.394299657788036,16.361303167564838,16.331843197952,16.307823066061548,16.291914918691546,16.283214918662978,16.28067556879423,16.28062994170837,16.28455536680155,16.304521468825843,16.33360912820939,16.37765899039834,16.437566532529893,16.523869798539053,16.628019889629737,16.754673908516658,16.901965120133255,17.063623284769818,17.247135794976774,17.4498106377767,17.668662173576458,17.899520301308296,18.137543814015636,18.386886554998902,18.637443331932243,18.88182573137321,19.12041061969728,19.352976561448564,19.586719772836904,19.803171530277286,20.054002272329825,20.330897446637906,20.633967622572683,20.94624935297992,21.283307607640843,21.641830123274968,22.010055290023487,22.401293380938995,22.806016945403183,23.24125735282764,23.69045740916287,24.16531379616046,24.658582139982304,25.178630532990056,25.726274486341175,26.30423320429129,26.907776906702228,27.577866958019296,28.194659502200015,28.866161442986915,29.555933349247113,30.2541583047472,30.955575675366678,31.67233669849805,32.39211604404765,33.12267691764979,33.85552841300792,34.59782701002523,35.34484396446591,36.094380427510835,36.85732803016018,37.621146943751754,38.45104658389073,39.16187882027034,39.937916459679144,40.71545347951636,41.51712351255537,42.27081022802698,43.064504562122615,43.87304080513308,44.66792216328379,45.46975910748385,46.27477142697115,47.07700496946651,47.86407653314229,48.64937559468282,49.43681328254714,50.232405316217125,51.00480052816881,51.78674959451735,52.558868241988684,53.408641392055934,54.125006505033284,54.922128220891224,55.70200307539683,56.51044605229572,57.26236529996802,58.0407975305498,58.8058200200035,59.57948356174381,60.340281889780734,61.10564597070695,61.85646178692254,62.611422600988845,63.35576405507166,64.08894689074087,64.82041111527546,65.55003513779057,66.2661339606567,66.98900213913626,67.74790496644334,68.4211622811868,69.13345484372698,69.84695682697239,70.5602824238795,71.2505050773817,71.93864537843257,72.63588749776768,73.31916925803611,74.0108246458607,74.70477220061098,75.41594220062426,76.12074997756574,76.82230208695884,77.51613355375176,78.2176960401952,78.89550810376466,79.58641989659878,80.26949827622695,80.98315073702089,81.65490890349272,82.37446354912535,83.09681391149267,83.82057864072301,84.54150850337105,85.26468498719767,85.97381850662069,86.66597919937104,87.32558416831016,87.97080340661462,88.57470804765828,89.14112558798759,89.6683001608019,90.14326028869256,90.60839477969091,90.94931752850844,91.2803495898243,91.55812487784955,91.78199676138313,91.93668794061973,92.03121246748022,92.06104978481318,92.03912797141425,91.97063720938962,91.86592133801753,91.73558508764216,91.58111190608392,91.40226546162025,91.20369280868884,90.97707298131843,90.72013257487629,90.42408537874621,90.08252356852475,89.67446387340428,89.26420941551308,88.78342288422613,88.26383008158083,87.7057528907012,87.14115580284,86.55357752181587,85.953296358729,85.35139744947928,84.71741475415784,84.07056077356631,83.38343601595169,82.69026850460263,81.9544401485543,81.20418006712391,80.43498606897181,79.67046802668509,78.90610786221909,78.1851180414574,77.45906061222455,76.84353132131434,76.2043271519082,75.58819684132398,74.95503325057292,74.3215503650582,73.64280540007947,72.94727962492084,72.22114817086204,71.461547401792,70.67330070999681,69.86078227905953,69.04798324677601,68.21670586007816,67.37481804093248,66.51532541117706,65.62998943651954,64.73857858409089,63.81911311328419,62.857156712712275,61.98720465763768,61.13816514663181,60.387269311424596,59.77470256551504,59.264277777331245,58.82250223208225,58.39421430484636,57.96591122845201,57.515393386981025,57.0457091002477,56.56316444852756,56.09561475458631,55.62153205784895,55.16492330912043,54.651481171722814,54.20666710995982,53.66981601936369,53.084967561843044,52.42263260515067,51.78124468670302,51.105669295865646,50.43509326405212,49.75078707058206,49.073604807705095,48.40419486424254,47.724073933615436,47.04523605433115,46.34978370963148,45.653548156645776,44.95826620340086,44.271694885579,43.59553502206103,42.92212957245321,42.190773011180674,41.53081023537508,40.804760276747785,40.068984575048454,39.32416180646498,38.61889163976543,37.90356942427957,37.209688285920194,36.53369885958872,35.8827662092773,35.25950989486322,34.64975374943192,34.06899144871773,33.48677536726013,32.911668190381214,32.31885784902558,31.70805397522395,31.075583632561777,30.43107381839888,29.734140619897477,29.110872455297574,28.45457764526624,27.796564625633156,27.124854901248312,26.482749858228495,25.837163412439196,25.215077999011722,24.596646675882543,23.99440120178034,23.407099624616468,22.817503540984532,22.228237710372053,21.64063512540344,21.054055021441133,20.41282097991601,19.874299267146743,19.2872605498717,18.71653408761471,18.143665632223772,17.639238290814454,17.150195143599106,16.7061687921096,16.325227359100417,16.007624423496527,15.758491112456786,15.574143680083885,15.458005476792918,15.394226786883328,15.373001917226844,15.382383871727138,15.403813148239065,15.43689041448966,15.474394842148463,15.508809925270125,15.534069636175822,15.558640154742754,15.579118764039807,15.596138383514049,15.610944091540452,15.630884936804213,15.658728470714498,15.696922806258744,15.747946017096663,15.817208518995532,15.911670395414879,16.043702924525594,16.218071008248895,16.429276960762795,16.670799782173027,16.913363385264553,17.16639403982159,17.427114737733866,17.709179643921768,17.958156223877232,18.21956826685405,18.47749872497071,18.75925992803259,19.031486155971336,19.33148051882489,19.643123126826524,19.984643835408967,20.330943990639522,20.69481602412417,21.065975237599613,21.443255132503847,21.829593482429786,22.227201769512227,22.637010383338076,23.07180624229217,23.52602854603605,24.004832701012244,24.540584678084297,25.045195716094582,25.59929157753742,26.178645015706827,26.765490310943875,27.36396949134761,27.99022550123232,28.625418629363836,29.258806091235968,29.908560823611765,30.562721699247007,31.236700442795776,31.915353794831834,32.62912133407003,33.34883873118982,34.09575154893337,34.85168301132986,35.63693250086713,36.42402585090822,37.27567313462714,38.045362707147305,38.87344693634972,39.700713468645745,40.53966704288658,41.36673509557417,42.20984255246039,43.05585039482196,43.89452292390902,44.740157454792794,45.58822998127695,46.4230750467911,47.261629283354175,48.09858528472271,48.95396240790577,49.86907391840573,50.64370002069368,51.49778021969173,52.349399071217256,53.22017893415317,54.01742578149007,54.85658114463739,55.69377731732281,56.52036090206421,57.34664579657661,58.17984326407844,59.01661133994807,59.8417733009391,60.67301838128627,61.479498063208176,62.29479267551341,63.09043560961965,63.88900048408074,64.6692541346844,65.5365744595188,66.26249978086277,67.07106921265684,67.87998569516967,68.74160090629991,69.55719573767955,70.41619649681057,71.29376287321655,72.17219244785389,73.06403065528322,73.96014484224993,74.83850695759989,75.71311663470453,76.56380724520987,77.3915766877763,78.19211782385115,78.98837007288402,79.76744135933289,80.54955786040304,81.37735707386236,82.11896118579155,82.90220224989625,83.6709223585469,84.43315907392673,85.13685570908598,85.82016344748725,86.47886900558417,87.0954549966746,87.69240982925746,88.25414142877825,88.80972878333388,89.33509978471251,89.85122349074926,90.34235722335251,90.78833830393866,91.17743134125152,91.49762177731338,91.73224332084396,91.88588401270087,91.9347652274425,91.90402206544265,91.79568588662731,91.62002579101647,91.39528136081508,91.12050404437136,90.80957764232781,90.46734274899947,90.09388108510971,89.69031842376715,89.25734007958911,88.78988470528542,88.28254334789057,87.73142200415307,87.116331502524,86.45055711462886,85.72283565390119,84.92963414328132,84.05642523748801,83.21857768042253,82.32442628575235,81.43795506168722,80.57999827597176,79.79984596884765,79.08533965834093,78.43039839067556,77.80943858512573,77.21710881611298,76.62115861339167,75.99670333141741,75.34385520014149,74.65778050812163,73.96828795928258,73.21883850320697,72.60450732217289,71.94886983765807,71.27953855792516,70.60087446880033,69.95473155350307,69.25311312592629,68.519293988961,67.78441877472494,67.05023679087816,66.32867103335049,65.60312847241126,64.883086694345,64.13261875147252,63.377152894821975,62.6087179902948,61.85453176377381,61.149860958295626,60.534318910812594,59.95197004938678,59.50178673391869,59.02414314635205,58.52756783434677,57.96947749157552,57.418253354269915,56.80852598338439,56.186742447089614,55.55820857407027,54.942347986963696,54.32573228655606,53.708197368962715,53.0573156633633,52.392221710565835,51.7247117028153,51.07013823372889,50.42067936079653,49.7629022761429,49.09915393828785,48.36321060493301,47.70715840909765,46.98529422761829,46.26929852739028,45.55678966963438,44.884743260472696,44.193359833552464,43.4923917867279,42.821589234404065,42.14048299459368,41.47455816842725,40.81083334964346,40.15426401897272,39.497444779439526,38.82553693503908,38.14354696670672,37.46457112116643,36.798241409003566,36.14169397459967,35.47930457915218,34.921608307779,34.359083637670885,33.814750184320005,33.270187591908076,32.759821083366084,32.21973272508153,31.673736729948818,31.09104077950672,30.497154015097767,29.868021487816534,29.236150855599597,28.581976888494953,27.929355049245817,27.295469655611594,26.659017484720795,26.045558026501336,25.456993465014804,24.88488793566817,24.30923162168157,23.81035592297162,23.304821604913894,22.802862399169424,22.313391402807714,21.82677708324952,21.332468024355144,20.84360803916967,20.34732273597979,19.862334528953436,19.375594496776987,18.908459423082498,18.476022586511714,18.11949814888471,17.816516114702527,17.544109800819474,17.37298425218273,17.23836232290537,17.15955221798961,17.127599892742055,17.14036156006544,17.188732057590553,17.268306751230675,17.372443003263854,17.512415340718455,17.692917195354546,17.909058585602942,18.1578320650492,18.43577151526987,18.74683994923599,19.075024628270203,19.410419487202972,19.73914495650797,20.061716537827024,20.407146927777475,20.720936385216685,21.08078510996092,21.459747866755333,21.86395226793096,22.26143677010179,22.687819263523632,23.12764873127298,23.59197291198393,24.06980618608598,24.562569715257265,25.062799286583374,25.583092183660163,26.12369625726112,26.678843614704704,27.255781128397214,27.842040928271853,28.45583418162228,29.07742940339643,29.76282571989368,30.370532548550106,31.044017513163066,31.721087824609217,32.4215092265451,33.10327961355354,33.81501657308648,34.53292566661197,35.25911824829313,36.007587968826364,36.76724816215828,37.536477076710035,38.31734610940277,39.11614454887808,39.9161299613299,40.72332399335529,41.52262378248886,42.32941114124086,43.13913475948567,43.999345861744814,44.77331546141029,45.61304208157008,46.4407638832731,47.30506496822152,48.143292390488824,49.01398477154104,49.88230981437378,50.743342872575674,51.607529624711674,52.46637818857488,53.29598426332049,54.10943518937468,54.915486076026774,55.701617028114214,56.47694796793812,57.24082125971001,58.003390667255594,58.771041500390076,59.57247577889745,60.307907926524464,61.08413795629178,61.87194787675124,62.64110043356612,63.41821602055979,64.19996235317619,64.98077263699767,65.75145485813832,66.54316375194261,67.31833283816671,68.11696415913865,68.90435618831201,69.71246401268131,70.51634503888971,71.40139915508465,72.13491718225562,72.9197121989743,73.68479187556949,74.44774120522797,75.13968158235926,75.84489096808979,76.5208905183224,77.17463787234402,77.82370108086663,78.47569575637964,79.11178659391815,79.75137833420419,80.3786271831479,80.99733850176288,81.60916898803218,82.20586410864522,82.79812472702268,83.39628723633813,84.01554316819315,84.53917031517742,85.09194857785612,85.61433359796865,86.1226254253357,86.58773206058873,87.04624278395788,87.47781913515452,87.88718475428846,88.27288883306475,88.63288001836861,88.96568171694622,89.26833514477772,89.54051925882638,89.78282551240393,89.99157219967853,90.16275770757282,90.29815172983348,90.38941600309091,90.43858989935431,90.43276106548525,90.37906832862602,90.27286466302773,90.10891399957607,89.89716160424425,89.62916057699414,89.30924721249501,88.94448819898132,88.53257544970968,88.07204762697235,87.55356375998046,86.98299134980073,86.3543235708774,85.66442009976406,84.92098105438515,84.11692857967472,83.28012331468328,82.41346978686991,81.5132884681757,80.69391632361904,79.87573932142926,79.0981934682008,78.37396029217003,77.71524592909435,77.11289950224969,76.53685122226112,75.9837514815174,75.44866125960773,74.92561421951287,74.40556494891037,73.88076021218768,73.33133747423604,72.76092900922599,72.09128248853632,71.47214257007167,70.7680079011857,70.02099437384993,69.21303009192957,68.40835758172148,67.5608560638233,66.70971441247744,65.87117810840992,65.0872891172017,64.3467453290433,63.647076544205376,62.98107855160126,62.33213080367317,61.692617652841186,61.05284348574571,60.41438724132576,59.776999257609326,59.1463625474744,58.48814204454633,57.90390723568264,57.275362678720384,56.65269908038158,56.01841913108417,55.39474103507469,54.74156262856652,54.09214897415245,53.44261944880046,52.80538247170554,52.15635337378944,51.50563023509957,50.835394278086646,50.156694230893386,49.465708100443386,48.76274067378078,48.05029970256703,47.335282294725744,46.61918439934168,45.85999634604973,45.181271026648226,44.45719292735296,43.747696932654144,43.054163760124865,42.38777265829836,41.721592977517695,41.057629612132146,40.39592574834696,39.71174363715913,39.023147539272664,38.32826781698235,37.62272380079107,36.91851510642865,36.248665747614965,35.593210275489405,34.97056319813983,34.34927287155006,33.754140198602954,33.14761295694441,32.610880832347014,32.03705942201742,31.467583351038783,30.870980394627598,30.269776091194636,29.640634928298333,29.00735422715562,28.36215103474235,27.713022006584595,27.068044176966286,26.45229289920474,25.846843810840266,25.256050075883643,24.673794862025545,24.062997166783436,23.551883605730655,23.0087668543161,22.47318759875015,21.948685446054252,21.468642039992886,20.978364151856503,20.495724152215576,20.039905205591708,19.597186177499847,19.17774708894675,18.77700636128746,18.407216515523015,18.063943646042315,17.758018990379117,17.488189480554325,17.269544622869574,17.09516546420761,16.97146963903582,16.894244091545584,16.88241041613933,16.925588570728486,17.02185750063431,17.16656394877395,17.344049392359057,17.56418152199686,17.805896774355585,18.065292540357856,18.343135440343815,18.64957278522979,18.97178065923663,19.291672061879254,19.609563452137234,19.920931201001924,20.23437710865604,20.56961157726298,20.920749309988956,21.290119703819126,21.698145179306017,22.081036731471876,22.49991865473987,22.94734239262392,23.42653944313067,23.917355334863576,24.430470346059753,24.965597134720824,25.505327456983267,26.059291561556037,26.626912913454873,27.203755481820362,27.781457985462964,28.38076187266551,28.986552997167802,29.672428699183055,30.26213342324706,30.9272347110472,31.60973248410067,32.347235993377566,33.025331040573,33.7565245093397,34.48727086308234,35.23523431903135,35.9693927618674,36.7159232512326,37.47180817580898,38.22778443953485,38.99293575119848,39.76450296901,40.555863852768304,41.3563540897277,42.16596070393808,42.983961352651235,43.871583739191294,44.64893247561558,45.48744927834366,46.32636588077799,47.188978931707034,48.00100601991405,48.83115669422082,49.6685662049452,50.498180926006654,51.32485767459154,52.14858809561051,52.96786213414867,53.78122638512605,54.58616281683412,55.37407311060722,56.16698510519752,56.954052173213405,57.72324615818048,58.503956173561285,59.33334989717614,60.062886538155226,60.847983814120205,61.63718492824002,62.44442264107227,63.230232099874314,64.02730953956132,64.8384621873134,65.65815265194448,66.48526114946702,67.31350970364964,68.14319744204508,68.95550271602448,69.76524668613906,70.56452124730207,71.36178559791668,72.16211900814152,72.96607654944651,73.7713082079711,74.61615041846994,75.37290502558795,76.16932745317965,76.94621500817507,77.72025561090223,78.4625561390419,79.19660138418477,79.90746557163153,80.6259428248546,81.35002508670142,82.08432256829543,82.82472599194433,83.55886518326403,84.28409197198054,84.97009138149343,85.67204721426478,86.24314938315874,86.82732407598985,87.39887728411668,87.95376410603788,88.44231825833437,88.92515667568978,89.39827507093648,89.83245447141007,90.25547432643789,90.64455942526192,91.00179011138637,91.30308733782807,91.56407279042804,91.77793261580541,91.93174697799297,92.04287028875493,92.09840583044799,92.09826796566693,92.05577834544513,91.98360002374862,91.87394657221418,91.72453361031125,91.52769537495877,91.29353192526112,91.01054602875843,90.67731607992116,90.30708268865862,89.89408667637605,89.43296234735709,88.93436093991863,88.38700329262056,87.8036063499055,87.1635753869719,86.46864119267515,85.72739379454246,84.9287667424048,84.07282239742004,83.09374826849515,82.19129131997336,81.19344302948345,80.17517120017294,79.1319713183421,78.15790565265195,77.2288266235992,76.42113235984675,75.73023124138469,75.14247357913827,74.61875142904805,74.11015853091422,73.5816763750438,72.98599827694406,72.32054985441309,71.59223210615119,70.83195036821925,70.05983993970688,69.29327409132655,68.52275733196909,67.8445275286601,67.14919394397388,66.4493419221066,65.71775710241135,64.97033549955141,64.17116047478828,63.34568931018276,62.50009460210993,61.67444049873399,60.883161000546735,60.1456356862999,59.45285483506653,58.78796075970567,58.14990666135342,57.470781986703145,56.8887410615705,56.27240736934904,55.670708518449786,55.07769467668513,54.52706209966638,53.95204052422755,53.37098658604416,52.76113674147923,52.105815143234445,51.39546751351541,50.64532049210981,49.8981203997628,49.17930404778522,48.49713429443868,47.81900286272,47.13988262334363,46.441039572113944,45.72539900998097,44.946180552511294,44.23974715308034,43.470937994924725,42.70787066134015,41.94072688579255,41.20858629416754,40.47752839040845,39.767834316246386,39.07768643332207,38.40571190464936,37.73225412416239,37.070851932365514,36.396514265309094,35.721212912061574,35.0325750789233,34.33688218937216,33.641340941282046,32.94793456869934,32.27162963575866,31.581340756306837,30.99114325639912,30.392699921551817,29.81675081169351,29.24304676325739,28.685287841413594,28.11857482194716,27.568128939876658,27.03566147439533,26.511234092128078,25.979519132791864,25.449481406629225,24.90897104458873,24.358392121625535,23.806411080564068,23.242342915188416,22.68392955545413,22.125624406309914,21.558033581352984,20.986070663059447,20.474662442385117,19.967831292733816,19.489215116993137,19.055048495285146,18.654878109717675,18.287757284462533,17.95299039147637,17.664575624710125,17.409298161936007,17.19237246326937,17.008414434483306,16.858369526883948,16.735257912122357,16.64336353844492,16.582792962175894,16.56382368635817,16.58038848044713,16.63554623424814,16.739584577329968,16.878570289275935,17.0611201738618,17.26833789285945,17.493285865615317,17.72865072192517,17.984779499554374,18.254996954620566,18.543186461861115,18.833215192925003,19.128583733021376,19.416390288847346,19.71872294790803,20.038187164481435,20.375215655299666,20.75486759398815,21.104503599348106,21.496924915619587,21.902492804195894,22.331349727718177,22.75825943400624,23.20475026554046,23.671790162148866,24.149046770809033,24.644539373206918,25.153270816479264,25.68105345731496,26.210835136275158,26.76477701330252,27.339883587203335,27.93361762899094,28.539028985244897,29.172197288018943,29.824621866909986,30.54360302826863,31.19412488439884,31.91276515167336,32.641635119601816,33.41437490644467,34.15506799329704,34.92703787355504,35.7041940679906,36.47931736409707,37.24776574077022,38.024689268814896,38.80018255289335,39.584138954956245,40.37893419241255,41.18664275081765,42.0013199356935,42.83659972336912,43.67702735854097,44.525426728548744,45.42024960028578,46.25231481342568,47.12054125554867,48.00224753832937,48.879939017093164,49.75449354083633,50.623374215621425,51.484612272579675,52.33184019121161,53.17732050230313,54.020016838861366,54.87549893826277,55.717436547865795,56.56827563266137,57.42327757647818,58.35151359946658,59.14682242489575,60.03283209516108,60.91192762026251,61.83399008289701,62.691609243237956,63.5925101212507,64.48450867853897,65.36729308245711,66.24813429290708,67.10215053907382,67.94657068979713,68.79204360278847,69.6177437850522,70.45160407104686,71.27006521619376,72.1216131715426,72.98499940458218,73.87100075195747,74.83789956266527,75.69853712335697,76.63655589490047,77.59464195051639,78.57115488505454,79.50497825821228,80.43315865577925,81.33312210738458,82.19856409002537,83.05266454314783,83.89258400903547,84.73640951457541,85.58400893204279,86.44480730737793,87.32808556955905,88.2123808658381,89.09318542470434,89.96875056313326,90.81704553240525,91.66618478617231,92.35050461988145,93.02681928645958,93.65638489817621,94.21348029993685,94.68308346562466,95.07281215728673,95.37013002656225,95.5585182431561,95.66807265331833,95.71367798547503,95.68110135470907,95.63789027981312,95.58451972931124,95.54711025474779,95.53865534835508,95.5738891435842,95.64559126568915,95.73915160880269,95.8501078622582,95.93736145500962,95.99692762380275,96.01285037852543,95.97855050590074,95.90217583020922,95.78801524323706,95.64553256964624,95.47339563640055,95.27448247291268,95.04658633229096,94.78093311971578,94.4664325042264,94.10015154686228,93.67772812881952,93.19954712344247,92.65820073836119,92.070712906478,91.42533387318316,90.69909755703603,89.99516814408594,89.22774611355393,88.4203535476984,87.58249102126602,86.7313026628465,85.84673457492576,84.93303600365884,84.02380071777061,83.08211973189756,82.13739961923106,81.16294623114167,80.20685048825358,79.23509654828327,78.27138184749695,77.31423839871358,76.44960054353916,75.61902624774487,74.83508904166338,74.04519519927949,73.34749531853821,72.62388639358235,71.91496586796195,71.21401229436518,70.5547989683742,69.89847149638987,69.25114677400515,68.58380328092565,67.89823424469391,67.18907993152585,66.45329082018729,65.67716223865278,64.88092064814722,64.08031558131694,63.22763106968511,62.50861279012949,61.76890643334535,61.04986554818613,60.37021124393564,59.74443877642704,59.11540200932021,58.50395990206868,57.913201261435916,57.32524209620733,56.74347023208139,56.1388249882446,55.52608167349075,54.88248654265444,54.23328222258483,53.56710678657516,52.89539935367894,52.20762097971444,51.51010983072355,50.76617728481235,50.10589647166028,49.37050379368208,48.629318844211674,47.85772437804659,47.10818868091769,46.34866422561293,45.59258480348116,44.82581332088205,44.0705412169218,43.3124953236019,42.551568152455346,41.795924288517135,41.058266513053105,40.33400280919234,39.62167311625081,38.93755307282556,38.24928464683876,37.58221851755288,36.89724139473414,36.289661138406686,35.64424045231111,34.99948413530351,34.35082086742411,33.71983630793167,33.08918148591913,32.46562023932445,31.86265164212211,31.25467581521237,30.662952841680617,30.07701240642152,29.506045180427456,28.935352938975043,28.366046128767355,27.786630317349637,27.20262089580547,26.632540088971083,26.04313210034314,25.44277879006188,24.901440287587643,24.343876746833057,23.807847545492514,23.26918369762876,22.757280768268483,22.244627827106246,21.748575582946906,21.28673226589025,20.84911244888645,20.446205868931365,20.073875512455686,19.726361008991724,19.402035930030046,19.101345010024293,18.812884279932167,18.602977161128344,18.417176029074675,18.28319279726696,18.19864253072963,18.17140273441848,18.19338449797638,18.26280746742054,18.376100795996877,18.534535596520644,18.730225064298438,18.955582939761012,19.212694426017503,19.50394701468569,19.80543429936701,20.103006591837286,20.41025473427251,20.719230462493304,21.042036213939276,21.402898038956888,21.73103903337927,22.09633389424666,22.480942519382715,22.8839620644515,23.27881647244999,23.70509389594454,24.14892023484454,24.611117982178282,25.093853144746422,25.599924852355787,26.135970588587917,26.673840007909103,27.242420243485178,27.823455917304912,28.422539083895575,29.025039918628952,29.650981456346084,30.280275176444214,30.972625914103133,31.585985111227806,32.26323741899109,32.96272465338266,33.69230015173834,34.39772012769882,35.14091891539653,35.89265601481204,36.6405617665031,37.39170095303564,38.156260996989,38.92830972750965,39.695282993898125,40.48673128720512,41.283628963884965,42.08587736773423,42.90992527391158,43.73509792796025,44.583141456979035,45.46711201438584,46.27582541388268,47.13941806432103,47.99772763481096,48.87596559499652,49.73510243322566,50.604874197503925,51.47927461225635,52.3484611825286,53.215719634168735,54.068536519930035,54.9441867784371,55.78791228653365,56.643468794623686,57.4844042044768,58.405490608711844,59.1579886220905,60.006123393111025,60.84128055058794,61.719887753965374,62.52519553019187,63.36452768052775,64.21288675325067,65.0581655594596,65.90621867349384,66.77453746975877,67.63909261480575,68.51530002530257,69.3878937950085,70.25672348275495,71.11211591837322,71.95518186207042,72.79526254940183,73.64057105366193,74.54775611653349,75.33922674821247,76.18075460223807,77.01203032011624,77.8507204749701,78.62307437189318,79.4020356858276,80.15499552463044,80.8899221684373,81.63358489347799,82.37746963773934,83.11337605584355,83.85606053823999,84.60915421764608,85.37444496310995,86.15208315681453,86.93297952691175,87.72566909347644,88.5077134384849,89.31517489146952,89.99655590034939,90.69189232957017,91.33850030655297,91.95671508798938,92.50289987692845,93.019588620242,93.45174485930477,93.84942442477089,94.18461603859575,94.45727947780183,94.65311789183248,94.79511899516402,94.88814036471818,94.93913545764518,94.95421611536999,94.94353775205239,94.90752511100729,94.8519648799834,94.76473929531082,94.69109009488135,94.5995304849583,94.49557891320116,94.36841314267252,94.23047019057694,94.07037771871059,93.88768218994825,93.6730866758269,93.42207739061254,93.12983093420841,92.78964061020565,92.39815974122756,91.94694192851073,91.42982512009026,90.84570836216643,90.18508635526833,89.44558857518037,88.62143614191291,87.70445515911445,86.79340505600575,85.7815223254117,84.72495551361742,83.68409733651333,82.65366217108603,81.66487029389651,80.72540312722268,79.90115925814547,79.14968566854779,78.48906808954332,77.86792014372665,77.26739278529907,76.64825806346244,76.01060733725241,75.28514950946325,74.65500773833914,73.92390058718647,73.17026910373933,72.36478626932794,71.63880175741662,70.88401180394366,70.14443469753301,69.37067963628324,68.56874561874497,67.72495747589933,66.86413156429636,65.97718393942279,65.0791010674473,64.20042294532331,63.36983516258816,62.59162896044156,61.867016384303845,61.17104151729111,60.49221329673962,59.9303269477555,59.349379972085096,58.79588621887598,58.25348818668714,57.736450895217324,57.17529315511435,56.57204852132893,55.94655354535024,55.28127922456812,54.600561168289566,53.89544000637399,53.19060926150387,52.497798278633816,51.81057040198337,51.1222344777671,50.44100319885236,49.74779867286732,49.0399533160811,48.26023666544424,47.554193149234905,46.77123884267898,45.993463853073884,45.21858846061452,44.48611137943483,43.74422507075173,43.007565050440085,42.261741420887354,41.51386655982625,40.762721145591144,40.00565948107115,39.24057716680852,38.471474782561145,37.71175036666644,36.947848244621966,36.19501177693585,35.451177016121484,34.71190438880105,33.96866949514461,33.30202768550282,32.61562276948613,31.935260807625518,31.250278085356438,30.555509711423138,29.850940536750812,29.13017217600266,28.407013223671772,27.676670675042374,26.952996247625702,26.221480602706443,25.510180276396458,24.812244610091156,24.132964743813716,23.399996627278057,22.797378597037984,22.134576945000756,21.4810793425751,20.802927655124485,20.190761941146544,19.56133923157884,18.94270010133168,18.359078265820056,17.818648807387472,17.33289985569298,16.907117331708935,16.5429614836275,16.229862182684645,15.96466877715794,15.74686566426579,15.56277613567874,15.415317202190952,15.302399070683911,15.21304267730265,15.16793517035495,15.154628560720315,15.175703610539983,15.229699457922404,15.306073475258872,15.402700604272656,15.509743760071167,15.615865126174976,15.719715459525267,15.812045864149294,15.891459261082932,15.95474979519314,16.006204488509155,16.045215374697875,16.073391005898795,16.091560274693023,16.108607199188047,16.13251366798446,16.17449124489346,16.22394473240647,16.305174246997804,16.418433629694682,16.568131434482773,16.736939744529085,16.927821816551802,17.140197840095897,17.375852195935128,17.615863821260735,17.849570208913715,18.082460580307714,18.329611575552438,18.599750034719357,18.885277507764997,19.191108236433177,19.498707931484827,19.81507113070649,20.13048758336228,20.449400545395832,20.7368958054476,21.047170583691184,21.3647637677215,21.70398549272636,22.058672926822386,22.44350851759685,22.850900428777457,23.29471722807678,23.766796445351286,24.26492646494826,24.788983718211792,25.339286612314204,25.90806370232714,26.50398273629488,27.16736158683907,27.746484397153772,28.392016686844723,29.060818455710926,29.76324005719795,30.42675483330401,31.124955729830933,31.843864113588527,32.56435804054766,33.31014030596382,34.06882741102032,34.85577656243709,35.63878442611346,36.4351351118721,37.234045661437534,38.047232867804475,38.85352645156895,39.673064952542504,40.489245937842945,41.36872203795519,42.13476298880402,42.96973557435817,43.80136681697076,44.690738251334444,45.528408301367826,46.40983984733123,47.302687422679554,48.20657025539034,49.12902894698769,50.06756197590707,51.00239340116988,51.96076798613501,52.897879999683134,53.84517213574256,54.776029248072035,55.716095084974,56.64260148123202,57.57978615784639,58.54247594692269,59.41185481949749,60.32736143355775,61.243834066698774,62.176590139283405,63.07846609029952,63.990090381326944,64.90866144322472,65.8176384022077,66.72033002569748,67.61939587850438,68.5438824546649,69.47088320505738,70.41299607828347,71.37573780885786,72.36302830200401,73.33467596361076,74.29259484856351,75.23205933790933,76.18986587497642,76.99790890724925,77.83324456112105,78.64270116603987,79.46474969387681,80.25054943998492,81.06168045196388,81.88295304930334,82.71625462437606,83.54961536509957,84.3852627656481,85.21413648163913,86.03870823198228,86.8301200859393,87.60718703897327,88.34248149640379,89.0435751774718,89.70290925815384,90.31903971415528,90.919766469183,91.40740047755413,91.87483173931037,92.28606758283668,92.59949283054617,92.83386593615269,92.98242285616482,93.03491885730985,93.00367579782274,92.89896948187302,92.73658704748094,92.52952950127418,92.29820006518517,92.03696202154563,91.74973938525275,91.42738844211631,91.07903491438678,90.70178953820184,90.29521810394536,89.84166719945985,89.3772997691525,88.84632182523767,88.2606326342446,87.62276746406606,86.93404782550402,86.19712204535452,85.41859010696992,84.6151977980443,83.80260552115307,82.9874741285697,82.16942489541904,81.35450006066193,80.53778707375048,79.72122685926203,78.89322130621866,78.17272390245196,77.41526999107747,76.70805133735934,76.04800380588034,75.5282207810305,75.06271647034471,74.64529389976533,74.22550893508826,73.78572500375812,73.31015260070765,72.78489218426911,72.1945035915582,71.5524767217089,70.872148508104,70.17072338118115,69.43300106079775,68.68844272581784,67.89984889539085,66.99811035007598,66.14556063664571,65.207819497664,64.27342668405883,63.34876524692712,62.53733431751435,61.7982568832774,61.13786436473649,60.559959828004835,59.99441493227484,59.42393373519562,58.839482948626625,58.23883699989679,57.62947155858711,57.02719491999141,56.41595492464453,55.821789566546265,55.200760514730234,54.58625226476714,53.932605992342644,53.35619407037664,52.732141386269376,52.10121272738838,51.434826882615916,50.78015178405006,50.093117622776035,49.40199616067458,48.692828304138885,47.96699393615776,47.21015859284863,46.46113787783335,45.71279064509114,44.95259345714752,44.19057353218648,43.426255474977914,42.66911646939408,41.90999748757621,41.14485930620982,40.34317957002384,39.6213975464155,38.85844290636815,38.08984999984382,37.33195274103751,36.58288893749104,35.832025338211565,35.085632750307475,34.35131667957881,33.6301081740405,32.91402927260607,32.21985005100692,31.56625456231366,30.937418892571735,30.33224335437926,29.701865399239775,29.176136518338403,28.597788332662287,28.010483535823337,27.36169605736713,26.747766839848357,26.08948023488211,25.436117203835103,24.76857206986753,24.105143670006786,23.446370219820192,22.80727495047297,22.173427439486126,21.559693714104558,20.957652221653007,20.37550076088204,19.82442420896224,19.2909373334505,18.78953514676871,18.293750021931604,17.89324077030259,17.504863119414914,17.156276881579075,16.830783934518752,16.55125858214897,16.292880838526333,16.066391995441574,15.867499774048635,15.702956931204907,15.575864389231855,15.489270389017063,15.444654784795041,15.44032368955322,15.472899239727209,15.539105302876859,15.630162820012748,15.74032003063008,15.86103935771396,15.990396093609359,16.095553127138917,16.193640367655195,16.27343947714637,16.334599796398475,16.379942771199214,16.42032839342669,16.462556634432307,16.517191682226507,16.592974876139497,16.7062894081853,16.869616683397965,17.085834671555777,17.359915618801406,17.681666270934112,18.02359689111305,18.358155372784275,18.663420196075464,18.93452547894738,19.189655248184387,19.424237785540218,19.687600293327367,19.98808674397565,20.310359800777476,20.641980081079495,20.975315268124028,21.313142732022865,21.65220216887132,22.001634487056844,22.365117553828092,22.747234839508295,23.156214405581313,23.593306553980888,24.06085167059111,24.5839935392694,25.061503224156223,25.60023870975806,26.155503997889614,26.74537569499385,27.310885791162836,27.90468999987835,28.51800594311074,29.130112242101116,29.75706581911301,30.394857157891188,31.06529361500327,31.740036465998365,32.44108674969645,33.157348365547676,33.886021833079326,34.622260607040516,35.387743141218834,36.1507597348035,37.00223681270114,37.74080397289592,38.542295343425096,39.33740824546917,40.155455013294606,40.90892624592905,41.69775686287695,42.47699848287338,43.27141168005096,44.062469387784496,44.872823878155224,45.68236999250405,46.5086028665145,47.3401222659032,48.18042514853015,49.01270664154183,49.856886850089396,50.690557889686005,51.533007355712286,52.41406313221012,53.19924817742669,54.047739088886274,54.88792845853063,55.73240743340629,56.54906784371798,57.37625505669829,58.20399446698204,59.01970444860943,59.84210256416878,60.64754346220824,61.46335761684141,62.25632114057369,63.064269616813085,63.865691145322835,64.69672956241487,65.50936250188093,66.35168252411725,67.19506151986766,68.08239248685544,68.86718409796751,69.70088118594211,70.5276148226023,71.35485987381728,72.17131916060488,72.99358669025438,73.81510697028104,74.63355774562382,75.44673718633382,76.26370060517151,77.06429718798817,77.84359841933043,78.62408424673342,79.3938175584667,80.16084518716848,80.92274622803033,81.70171650631917,82.50538116879719,83.35242016844781,84.13512805311746,84.94692912368923,85.76505743756542,86.5433223844369,87.30526045084217,88.03438602091923,88.7357324868419,89.38734285094546,89.99792071378253,90.56273659391859,91.09281672303882,91.56565338116674,91.98072646076169,92.32188646669547,92.63513523209028,92.82218856683714,92.95283617141534,93.00329746318813,92.99319845346983,92.93107885947357,92.83797435958918,92.72597131927992,92.6020663547751,92.46669617273379,92.31810879328373,92.15379346661328,91.97189227443783,91.77306258574517,91.56404543489543,91.34755260561178,91.1250281005127,90.89212728170811,90.63782988157604,90.34122686471983,90.04408152831873,89.67730557739753,89.2559294447721,88.76471562863031,88.2232597157364,87.60005485964092,86.91131572500466,86.17382715220589,85.38128749835585,84.53480170439718,83.65592967688016,82.75194417151985,81.82698571764728,80.91438186164564,79.9913936159358,79.03564710116554,78.08885913967981,77.17679149292125,76.2266596044354,75.37876014605003,74.520105869233,73.75322108507706,73.07692514531556,72.48351228481692,71.93593351414476,71.37892779778822,70.79743865037457,70.16740773319071,69.48137096218731,68.7678568410983,68.05446911351645,67.3443916597628,66.64161799287591,65.94564678329236,65.24649734166076,64.53793657996236,63.81301164960094,63.040642597298884,62.31950001371391,61.53695501804607,60.75726254066084,59.96324136897869,59.188194890764706,58.426049919578325,57.700250198377006,56.99126252196216,56.30105747135868,55.59249681002027,54.88417712907425,54.177425460681796,53.478773713959924,52.787065939780895,52.04922407905607,51.412651570762456,50.71928429404242,50.00868554859446,49.27525201735042,48.59706638920576,47.89788031693092,47.1808708807143,46.48538587423166,45.77584538208941,45.06327319712278,44.33443449646386,43.596400171973386,42.84093509694394,42.072517978131806,41.29726596573513,40.53817198258334,39.78809189122669,39.04985081521697,38.26897656427216,37.62211106265982,36.92499115523,36.23857624301966,35.546659500147996,34.90647060478807,34.254160705504546,33.63170863768067,33.00509818616211,32.385937999227444,31.751409339102413,31.124940714177907,30.500325860963105,29.86826289093274,29.231227982118227,28.606399026800176,27.98954113709606,27.381119594597212,26.754517604548816,26.101074618423123,25.52325270170135,24.89236029634875,24.263870595232653,23.641505948242482,23.011869882984705,22.39160561094171,21.787418302942495,21.196287148205855,20.623122990838084,20.07276228616272,19.52901192930146,19.021794102117035,18.536380655842905,18.07187774864871,17.641987738708142,17.25345099485254,16.892819876506195,16.569717377703583,16.265963667538355,16.030693958915418,15.816301200703709,15.642702541060624,15.508467464210948,15.415582213672524,15.362637923608045,15.346140410942704,15.357920758754343,15.396067944695238,15.453597210104194,15.52431461055935,15.60092706871992,15.679147519124207,15.756466640309966,15.829710978440335,15.886341474085356,15.945871757784424,16.007695419715898,16.094651478482085,16.172071945165516,16.275618699846977,16.421399876967563,16.607303324783555,16.861883625140152,17.139447843022964,17.441146670845036,17.77992119420166,18.119866779734394,18.443966760728856,18.75167526184287,19.042231400169612,19.33566919468332,19.645602468781544,19.9992438701885,20.326843506749356,20.682742606587805,21.04233518318319,21.411162752558738,21.768904546229553,22.145188112281264,22.532042892363467,22.944162548280385,23.37958942778131,23.835427223447347,24.319040399443523,24.827438062265472,25.35200571029751,25.889399944264134,26.439507614508123,26.992699506377164,27.551310756609777,28.12285166165078,28.739068609147726,29.304603262007127,29.917741256247666,30.548955191700923,31.216750031507114,31.88131085641378,32.581574847174956,33.29920067544098,34.024122231865285,34.76214641339021,35.508467040842916,36.25956312859038,37.0048743796483,37.75742385658198,38.50246349997949,39.24531304337427,39.98580277911429,40.72969044995115,41.48320911169245,42.27250437868868,42.99803988881239,43.78212105343467,44.58251605633461,45.39571820227391,46.21856431450606,47.05723744506335,47.912416839440596,48.745289710989994,49.60245852106512,50.44412519870441,51.28846390137261,52.12845518883783,52.964123338360956,53.79004280628993,54.62355447524786,55.44125234045216,56.27518883248549,57.09357508342251,57.95561773560087,58.73314097548259,59.58061826418777,60.41574078674639,61.275206614701325,62.13657452670155,63.017399033271055,63.91463787202728,64.82732057870366,65.74469974671725,66.65936190065366,67.56861357231845,68.46615031838691,69.35014261243447,70.22953123559138,71.15908549325795,71.94883704699599,72.79113714116521,73.6283279638861,74.47869456167193,75.2597186559043,76.05360177616957,76.87020088507471,77.69501923075632,78.54651487317412,79.40612617868806,80.29098659136855,81.17312994002498,82.07165951610877,82.96280433698401,83.87206077947452,84.74984342801939,85.61598075347604,86.46086425981488,87.31875101321194,88.05051483818002,88.7868823228513,89.47599213910637,90.12850492728948,90.71034716617939,91.24297084275138,91.71090265362477,92.11878361690756,92.42300054603636,92.61546282811567,92.69421184897294,92.69346521035214,92.63381089662435,92.5384322898445,92.4250756847123,92.31079021361532,92.19324805652938,92.07115073622977,91.9470668132361,91.83127375314122,91.69832760362182,91.5470253344293,91.38200539070132,91.20033664435579,91.00407234399425,90.78351449500595,90.53652162228752,90.25382602845481,89.92921485332899,89.54807144581525,89.10877562809604,88.60038009019719,88.03128586180532,87.33069394176822,86.6872715075556,85.88830189679817,85.03664812398327,84.11886138799753,83.26604688920318,82.33870352920007,81.42553504777933,80.56812353849362,79.82712023817732,79.19120805893834,78.64058813014915,78.12390250259486,77.62390035676674,77.09858713487603,76.5404208024076,75.96997171689858,75.3464983720106,74.67364270230712,73.90640565954018,73.25997815524765,72.57984894398847,71.92629707688059,71.26520740813801,70.63337694379733,69.96000714861142,69.26628894309061,68.54643191290877,67.80803947471561,67.04135257512797,66.25763781355369,65.46441752793865,64.65982387156076,63.841214756997346,63.01941098742134,62.22011633533857,61.450859098204674,60.761139781146035,60.078877245430085,59.50891014219088,58.88966716390575,58.238778332985355,57.548043019508484,56.88276824734678,56.19977589290653,55.54262944095812,54.917038512750466,54.32081641837061,53.74290657633288,53.165030025932666,52.57808837316352,51.96573388714959,51.32979950653565,50.673811531117636,50.00109008190145,49.30850692826572,48.607024473059624,47.86890878558602,47.209780364019245,46.50891992781021,45.80025261236967,45.0691267717514,44.34310114661527,43.59159227444886,42.83830933977026,42.06134414911368,41.28288264926656,40.50744141329789,39.75788572738987,39.00506398398778,38.2648546104173,37.53178687636027,36.82742634165565,36.155722634668244,35.50907578137455,34.86385208205265,34.21849996972858,33.63381329888374,33.028394214247484,32.4249280595553,31.823680863559172,31.21059264652414,30.593596025294712,29.96796758758652,29.34028601816345,28.700973590071094,28.062561919675012,27.43456910570269,26.824121569451545,26.21904823172748,25.63970771897007,25.02247961444436,24.506089862568942,23.93953106917519,23.36494363678748,22.787647716638,22.25849564265477,21.715259406400584,21.170246069367906,20.62232876386609,20.090293387307558,19.557704989812844,19.05014219688289,18.57229457569875,18.131197950628607,17.723307325947225,17.35597848706257,17.04088839280829,16.76765692893784,16.535399644515813,16.331067939775885,16.198203858945305,16.09314135627216,16.02200249406955,15.97342520314742,15.948970635777632,15.941009341511464,15.948852239244447,15.969599490476389,16.006775620342427,16.063418173520528,16.139271675835552,16.230432027432915,16.345957168267308,16.49347946426366,16.68422666336319,16.914187095658942,17.187673882006617,17.497695460450167,17.865978961217067,18.204478082481295,18.573724558138696,18.925437891674132,19.271419741685076,19.595679802297155,19.920256534587388,20.252238656423156,20.59154795910316,20.938610231288216,21.28417935396355,21.62942036089552,21.982954554544598,22.349468482882568,22.728197544065015,23.121386768315126,23.53511880220365,23.970122895982797,24.42202655141439,24.91152042108894,25.381440435740085,25.884359565387207,26.40784566731421,26.932788025734766,27.468766428606585,28.02065627073193,28.589373708108095,29.17242120478812,29.769969341636383,30.379624878585766,31.012575939562026,31.65938564354265,32.3193212488259,32.98551443388249,33.716488290942486,34.34828584884734,35.03215147520636,35.72145376693189,36.4497127112466,37.127891293825776,37.85423158094802,38.59353833193373,39.34752920345422,40.1028498880747,40.86101100959369,41.6144755651874,42.373567548070916,43.12647253802474,43.878204740361696,44.64072798707579,45.38578445210867,46.1436278870379,46.90359035350965,47.727887761790306,48.429654739750546,49.197366802613494,49.97734865712716,50.776243808052996,51.52433127135048,52.29723491191279,53.06800585912053,53.82304642145964,54.576424404709456,55.32021360196117,56.076582539673396,56.83502525618352,57.600458668260465,58.38017307594345,59.16083018777927,59.9534769881007,60.742931926272696,61.54154650586548,62.378684309004576,63.094134202346766,63.863891419092965,64.64191836121246,65.43505753878385,66.18833518785806,66.97557675165415,67.77917627057892,68.57459830489081,69.38518642039861,70.18218709806403,70.99920896438974,71.79224488344734,72.58441208042206,73.36112549225645,74.14265842163478,74.89586926550707,75.66102390397677,76.39858382207542,77.16713637735825,77.82708998737165,78.50720788026004,79.16671285972694,79.84982250843329,80.49499597778015,81.17778637506443,81.88250693742708,82.6136982554481,83.36604497513842,84.14380154481947,84.90592042128414,85.67258331684947,86.4200141059636,87.15599453645953,87.84582614403493,88.50745176209621,89.14177108700211,89.75344474373397,90.340464988835,90.83391315792214,91.31061935369868,91.70930010869128,92.02738793905225,92.26906217530762,92.43629570818092,92.52236436229532,92.5421509613743,92.51448747438897,92.45004919106377,92.35858605896419,92.2509061875448,92.11808969089992,91.95687040962545,91.76272350935166,91.57307969643448,91.33530296355156,91.0580827645601,90.72531366934132,90.38787213766763,89.99367288951018,89.56840337376693,89.0996134776831,88.60749374605557,88.084233433429,87.5514570683202,86.98098653564494,86.37319950086993,85.74176349406804,85.0748395444638,84.36809631503807,83.62658633676385,82.83329640803237,81.92552724114118,81.11122530298184,80.22149898539246,79.33218403130962,78.42250379979772,77.57339843044493,76.74886016464666,76.02334326909423,75.4255507222676,74.93722149795082,74.52732012169153,74.15888325011245,73.80465469083245,73.40778866477052,72.96820506541745,72.4817647922404,71.9607429750567,71.40967446596329,70.82840498128526,70.14798142307318,69.47001632255025,68.65296849479957,67.75687527085971,66.77688041042563,65.80139405826075,64.84083754139814,63.95536345980941,63.15538336032418,62.46221856384171,61.82659369660627,61.22262618010602,60.62533670257506,60.02343951010111,59.41294425558116,58.78749487508295,58.155809411250345,57.510963951239205,56.87151868188101,56.1732408339361,55.522050352924566,54.836660171864104,54.16498165461293,53.49930623977696,52.85325711423495,52.207218284381696,51.55812079725657,50.89868553186369,50.221564596601425,49.53460041621538,48.82486348553511,48.09867058473965,47.3695946146515,46.64002706996911,45.86278871953467,45.20193663588468,44.49612329142788,43.786807733190116,43.04533704511856,42.340410346877,41.61640919344052,40.89020916722423,40.168252074327484,39.43728622958067,38.71339384685496,38.00441975549248,37.32227845647286,36.641318135192385,35.975655705842165,35.300798247611716,34.65535556460909,33.99871117457898,33.36416125790525,32.68394823912619,32.115792786746134,31.5063400670382,30.91150062375234,30.285131707970326,29.700736807779986,29.080037829684837,28.46311939196716,27.83313779579305,27.194978046860697,26.57128543453978,25.941541961475668,25.313177587973243,24.69536664722998,24.081473652405098,23.48123069469991,22.88081403060683,22.29940291897467,21.708405949953914,21.102298100805424,20.566198883983073,20.006903206245525,19.459227144590923,18.933763125204596,18.454292302158425,18.00586137611556,17.591173768671297,17.235854573368552,16.925068149639543,16.66352381575752,16.45809969244807,16.30619980777179,16.205360461916925,16.150705193378844,16.134161851383823,16.144827109236136,16.17837050611352,16.22736238276139,16.282912843313444,16.333725492929762,16.387706911288557,16.440868340371804,16.497594122128994,16.557098131409205,16.624757401808107,16.699005177073445,16.787024055702986,16.894788132887836,17.025682410501574,17.18002317782523,17.360995150466042,17.575099501319713,17.833998664836333,18.128892352841152,18.473892048420716,18.835405559056923,19.19480303649206,19.53057111877974,19.793623961643824,20.037637081973163,20.271676814345312,20.522598794200057,20.803952766209992,21.10413057151711,21.424314211086166,21.74642186618829,22.081438481979173,22.425806732445572,22.79256049726869,23.177990345956445,23.584465292292506,24.0002798160892,24.46603511117534,24.876232749745633,25.330811307642705,25.803091697188012,26.300459435449273,26.772478520478984,27.267948886734363,27.77799612417221,28.297426351921867,28.833348670646664,29.388608052305393,29.961116286051904,30.565172720674404,31.183865551802757,31.81880134489141,32.4683453578992,33.13031273475397,33.80395179180324,34.48622908665683,35.21901821277922,35.85885863685068,36.54763329738891,37.24262805977444,37.95176888397152,38.64527282811045,39.36449642105003,40.099453083347925,40.85150052775055,41.61540898954955,42.38808750921205,43.17023150936382,43.94176485011242,44.72854186660741,45.507174748419224,46.297164003792936,47.08594275649117,47.875728351536644,48.665540606164335,49.50504663250483,50.25384300979314,51.05302289904911,51.85638574046602,52.67870756028799,53.46963262088862,54.28352586305359,55.08829723615767,55.8851806411311,56.68283787951863,57.48728725809132,58.284826948882724,59.08978615563867,59.909692594967666,60.72729193710198,61.544531795718065,62.35493301177287,63.173467286207156,63.97522435640975,64.82660878349836,65.59854559787381,66.4276978541847,67.24913633667201,68.10131514233338,68.95109110160062,69.83128156199675,70.70488428625708,71.59346341207255,72.49226941019403,73.39852478732732,74.28367827326686,75.16755726679168,76.03372859960577,76.87474584609991,77.69362683302256,78.50020914923769,79.3062656355543,80.12522900548508,80.97185197510055,81.7747734471459,82.64057462781413,83.53414261537908,84.41327089763506,85.30873666491067,86.21590214145516,87.09996652702056,87.93917041561205,88.75927948042767,89.49873444701778,90.19056828178594,90.78652299777943,91.30820815755207,91.74176208267424,92.14256822541692,92.37564220777823,92.55066515269253,92.64973799396859,92.69917046276188,92.68494626282764,92.6250603451317,92.52604650351498,92.4010764623851,92.25104459792153,92.09068002629127,91.91876263113852,91.73311014231311,91.52569647856862,91.29236913286586,91.04187289185964,90.77991525511167,90.50078175806506,90.20328938667508,89.83306748459889,89.50424950580778,89.11730132728613,88.67524284565938,88.11252954790763,87.59021433320501,87.00073677685339,86.29584908774517,85.57889600933396,84.86359829594439,84.14891558396022,83.43595921495059,82.72976129865032,82.01073181653143,81.27361455337866,80.50839790896921,79.76158303522566,79.00934652657153,78.26912582007616,77.51600972022783,76.9470735187155,76.41491124323274,75.95220178848756,75.49706788962852,75.07223046216126,74.61111416846406,74.1232090136983,73.59692263329876,73.04339948929767,72.47252172444736,71.88088705569925,71.24163909265158,70.57672856191948,69.85729036326818,69.0864692482882,68.23467050129989,67.35722063014897,66.47355205267293,65.59717928084794,64.85000908892813,64.14777244543262,63.51338442805931,62.934090965231995,62.36416764748608,61.77449440588681,61.15632715885061,60.53003954287681,59.88856326322713,59.270253318973886,58.66991929558306,58.117635160025834,57.56934483518176,57.02736283566073,56.42075908776745,55.903309626462466,55.301853800521485,54.68612853464948,54.027571264291296,53.43830578435907,52.82024659630216,52.21284253329093,51.57979373677413,50.928329482520034,50.27284256531356,49.61429516739459,48.939308478334695,48.26425355360809,47.58250052115207,46.899397363905486,46.212465321780265,45.508580306560496,44.78876815249296,44.002152008953246,43.3146106945036,42.58509684840556,41.86542465809364,41.135934060614474,40.48004965816891,39.82875053440718,39.204674744414135,38.605144224428294,38.017462041982576,37.43759408453875,36.85081206312988,36.25518633106992,35.654101811842565,35.06601903486308,34.4865237565703,33.91694031252773,33.36334654313602,32.81440558956749,32.24282542807156,31.743163358392735,31.199100047183638,30.65138089872946,30.08844240673758,29.551997551049265,29.008385971756745,28.448711653943892,27.897787104658406,27.343418997653014,26.791941335322978,26.233856634506846,25.675376741187634,25.11250953709039,24.55515652472283,24.002508561203072,23.48247752571746,22.97001978892128,22.471169631547625,21.94877358530126,21.502219802419145,21.031480789330715,20.586482708564734,20.149390305603806,19.75932732263779,19.377986323669564,19.028769870105783,18.70283782984258,18.40104408239797,18.124950333890006,17.878014039410903,17.663530703427874,17.484200400780185,17.343383507754524,17.238513408745565,17.166521861264297,17.12604510751275,17.11408471189611,17.12335029279086,17.151553084788272,17.206421590709002,17.28943237024616,17.39856083500663,17.53667665634418,17.707673468908435,17.91174408693644,18.13800643489555,18.385536486827668,18.64701427706345,18.92763654287146,19.204723043253022,19.486438076178565,19.758897802854335,20.057915247486324,20.294802401693136,20.561128956697537,20.83187459262249,21.136808718583136,21.422326919670088,21.737074104938948,22.05465109073351,22.388502086196077,22.725292172804597,23.075198307325653,23.431894454267802,23.79870651250182,24.175588190060378,24.56912474270483,24.98246313492615,25.41763385061825,25.870206335958773,26.346483996951918,26.868818189082404,27.330723345778846,27.844321219635866,28.373560498764135,28.929252826003026,29.461381807608966,30.030413598320802,30.609376176781907,31.20331515736602,31.807366112129685,32.430451178104434,33.07504286622123,33.732375464758285,34.4139791720136,35.101947833526864,35.81527842843082,36.52802753193824,37.252474305702826,37.986990292027556,38.79157355236087,39.49180132502097,40.25033273529897,41.017870754230685,41.8036696093713,42.55760008567154,43.334487984216786,44.115134586939725,44.89948861003247,45.68415349587393,46.467586681766925,47.24233870398424,48.02297756621089,48.79488245626202,49.55924775923923,50.31507734753147,51.06268555382617,51.8113092568335,52.57077777615752,53.36584855506734,54.0948951596305,54.876102621841554,55.65661200705951,56.45740127538047,57.26082513475395,58.08018284187357,58.90655299023751,59.727789302360335,60.55206727764845,61.36371708461188,62.166441672635536,62.962028384126015,63.74862067818404,64.53190353120262,65.32980149718533,66.10346609646243,66.87881332569621,67.66020518513866,68.47422500395292,69.22762754270268,70.01623456835681,70.80854990383384,71.59242552977753,72.3623623926794,73.11345228663203,73.85937090641721,74.59310567207054,75.33554101295752,76.08040484782984,76.80111655170991,77.50214296186611,78.20605179890374,78.90680678990385,79.67407090906221,80.34086458398475,81.08828485665178,81.85181735442094,82.66438950914069,83.42427909127976,84.23221297710667,85.02634045602925,85.8175350042663,86.58637494522024,87.33563783832679,88.05647331606127,88.72739521100274,89.34125349613878,89.91207694070009,90.42357313156012,90.86560702124603,91.26535245466826,91.58849760743065,91.8661853087065,92.04456575583171,92.18371116035613,92.265346125875,92.29722674782303,92.2875003996876,92.25034496540479,92.18889806347713,92.10376858920952,91.99236088632927,91.85101828513108,91.67577294051374,91.47349689790455,91.24413255457495,90.99860404688914,90.73849630413869,90.4782482850942,90.21262722481525,89.94551922204323,89.64683577557291,89.37890099603365,89.08046454982576,88.76354880677465,88.41341597593468,88.06482810426863,87.67128388259665,87.24540353136808,86.76177284287678,86.22025342797726,85.60962103695226,84.92095321786235,84.15295028186459,83.305771224511,82.37318075999458,81.38906833630803,80.37549020200994,79.35157459469174,78.34057653815897,77.31018429239924,76.42080855980922,75.5304590082083,74.67991034241348,73.88518679023987,73.13665014529131,72.39843808404015,71.6965803061579,71.05850708977998,70.4780482261666,69.96903430148738,69.50213819051348,69.0589628813035,68.60531044217801,68.1283348401486,67.54788036962208,67.02151207761258,66.38235891905714,65.72849474079925,65.02861301524597,64.38973920743884,63.71529818729782,63.04405772687997,62.37017107971711,61.691626974855765,61.00588510776393,60.31967491783691,59.624427807273975,58.94756058691049,58.291962422138546,57.6515699474292,57.03325915272674,56.422206994638486,55.80202653452683,55.140440397824996,54.55555546185387,53.92635507789872,53.27788961886363,52.61408358285806,51.96734141045394,51.307975942245875,50.62144706467594,49.93447064777145,49.23545924110316,48.528744536566336,47.81285836291521,47.09241776957498,46.35655821283234,45.619190723890235,44.87837521050154,44.131287789076076,43.382845405573654,42.62811209541791,41.828255850190004,41.11112314695736,40.36332595236915,39.627767511581084,38.88847153211345,38.19402001325607,37.51514092431586,36.85853707902287,36.2130609719278,35.586794174471265,34.96512333970525,34.33518930345918,33.70013430812858,33.060674217354396,32.424684734811244,31.786416783035296,31.149377402155437,30.513069474087168,29.870289090183277,29.200517605898533,28.610120852686045,27.99322381910106,27.403658720848714,26.833541759392673,26.29157295482545,25.752090739999005,25.216426709689333,24.674664813778488,24.14553779299174,23.6136978601172,23.096767951520984,22.588664682520708,22.09193596962102,21.61313290993174,21.152669357207756,20.706103132699614,20.28487575506398,19.892486075182603,19.517121361395063,19.212016850469276,18.931318657455456,18.68888960265899,18.494379578630888,18.33698919071276,18.212445668258706,18.1173264343807,18.046123641828455,17.994829119894497,17.961388771887385,17.940793935654682,17.925850522126836,17.919167830129652,17.92759724491499,17.957548949037722,18.002496089670327,18.065948459741445,18.153071117035836,18.279263913000012,18.41499484200403,18.577856336136687,18.753967268590948,18.93484477934894,19.128196587747627,19.34873709014073,19.58743364124712,19.8467997268535,20.108065999385836,20.371093511046354,20.624551381958963,20.872074211714065,21.111312885479627,21.352020772996028,21.614799159092563,21.844165178397095,22.107739367347232,22.379761547720392,22.673167751857076,22.961667214947123,23.274071586353152,23.609789850501333,23.96958824834677,24.34864045829558,24.743962475510983,25.164382551996056,25.59131674041983,26.0401863948257,26.498873556571578,26.97098377158749,27.44281648403461,27.934427987598664,28.430660805592023,28.98464018056138,29.471441552587102,30.017101108022143,30.572894653994666,31.179398735791825,31.76086361412206,32.38307881502918,33.02384738932841,33.68559246828159,34.364331396407614,35.05697639640931,35.75533900301248,36.467231289295306,37.17385559019606,37.88600482381969,38.59965880123805,39.31876003641598,40.034891360100595,40.778445792727176,41.57187581770599,42.29752456365406,43.077697145640336,43.8653589049672,44.68185499413432,45.479868177264436,46.283234808910954,47.09586202497396,47.89783119321768,48.701020155784256,49.50752929227804,50.31023632179061,51.108507269420414,51.91127193243832,52.71279554692966,53.5222596734542,54.312389802272406,55.11387864868974,55.905252086326364,56.753017050152295,57.50536650686002,58.304948355046335,59.10238904719875,59.89882462873521,60.68369814091327,61.47400034972175,62.25524355812371,63.04214321932534,63.82472019240527,64.60621724019117,65.3875130056549,66.1673763709146,66.95009718941014,67.73109336048465,68.52496371952695,69.31234761751307,70.09821635844546,70.88007311348429,71.67886724346751,72.40464049295828,73.15063696344383,73.87091535993905,74.5678638462039,75.2571270518472,75.92340048866006,76.58063228711819,77.22650318308808,77.87336742015334,78.51600377634382,79.15590722613088,79.79602503978366,80.43901344151651,81.08933179071882,81.80634238831453,82.42771691756327,83.11519187113636,83.83258155510661,84.5788551958221,85.27543205563245,85.99043988142465,86.70237496494559,87.37616251594193,88.04106768496476,88.68204985116509,89.27016303552517,89.82204697541596,90.37026973762586,90.87555308379788,91.3406882456133,91.76172746117439,92.14017383527327,92.43569218549982,92.7089116674109,92.882080933467,93.0111853368827,93.06832902571165,93.07531154850871,93.04393676204737,92.99389558483418,92.9386357426574,92.89162064351643,92.84724242409281,92.80411054454508,92.76137792594494,92.72172019074448,92.67732864894096,92.62500120366866,92.56126561211585,92.48462351519672,92.38891579145817,92.27072660698785,92.12015009847742,91.96144808580333,91.76597162170758,91.54170730786848,91.27891392232925,90.98779852838433,90.65708804168041,90.2777504798392,89.85945134923546,89.39006449776828,88.87999646734012,88.32452962010856,87.7437504165781,87.11723676354175,86.4658141873125,85.77962890769871,85.06283956382266,84.2861676578458,83.46028127620522,82.53717883605592,81.64557391089129,80.67438472909829,79.67735901335152,78.67809694934166,77.67677186989957,76.69996779991551,75.77152436749384,74.89998544965027,74.08122373700526,73.29521776935967,72.51911122568103,71.75108225969716,70.97201494104458,70.17255918555276,69.28390590336281,68.53460450048149,67.78422935106002,67.10824355403368,66.46747343470535,65.89727329799472,65.31217854991478,64.70745580085617,64.07471854799893,63.39127980477414,62.65701300405579,61.885241934708894,61.08596147910028,60.286890879355084,59.516480522355046,58.77640533225768,58.077480793351235,57.40292858840148,56.763094570483425,56.09117891665904,55.535747348686336,54.94710911925588,54.378529234854064,53.7897329354422,53.195527300548385,52.549046024745266,51.86075218556646,51.14210831790831,50.403085285569865,49.64804118768158,48.882160313287834,48.11530172458829,47.35258667298124,46.598177335419756,45.85422521458814,45.11221140727504,44.37176092229777,43.61965853931518,42.82971439216186,42.07906762271977,41.29115865112803,40.498169154839196,39.69625148443235,38.92165418450706,38.163714172713476,37.42821837835958,36.720184664058046,36.02024372079516,35.32821026300184,34.642889107057826,33.947732966890285,33.24831659274399,32.54531945930174,31.83431341939141,31.122045106936575,30.40516941281243,29.705951821885566,29.002939694815375,28.37610118320598,27.754856144911997,27.136064077705022,26.546210418801163,25.941772551443588,25.33733667204746,24.706819129217727,24.06810791378439,23.416069682701792,22.75747243684674,22.11615486979692,21.483468670206122,20.853114860739144,20.235899927018668,19.58360959711597,19.05428877030528,18.51654034228988,18.021824272362032,17.565018070496997,17.201039668126928,16.87520692283104,16.607151222672258,16.38640873984726,16.208926759862553,16.072013001334582,15.976163401921655,15.9123684021716,15.882591424229865,15.88725606067391,15.92705068725416,16.001875139893322,16.109893283838744,16.250294248741188,16.459850770550354,16.639245699693845,16.85503046514916,17.09213590617173,17.360430497881936,17.614660114783415,17.90335181842011,18.218486741715516,18.527033684684277,18.83056281557459,19.132493188917408,19.433586358596713,19.724145925393675,20.024424902224176,20.32660626961051,20.642757654365962,20.958216586492593,21.288454912471668,21.63076457199302,22.014274855957616,22.366005421823495,22.757716377895616,23.16377357240226,23.596297828700525,24.02699259653588,24.481301718560072,24.94986212419823,25.434884785320193,25.923061452083832,26.430632903914923,26.942399097610753,27.466118211597255,28.002699643529517,28.549375304473376,29.0999696693817,29.662259353930626,30.245259295768957,30.840708703505335,31.480674722253685,32.0824573890309,32.73296648248055,33.39825362807596,34.07069271652275,34.76073581204873,35.458385219462535,36.1776017751921,36.88598072032101,37.611913703336874,38.333817793015,39.06825319455898,39.79772331703799,40.53981693971123,41.29246580517398,42.124028147420496,42.84437762224007,43.63110922563503,44.43144847471252,45.274408643993475,46.05318475662407,46.86709734808746,47.68396094744013,48.486448755867265,49.287244762545406,50.08534074504273,50.883060979181394,51.684685696534984,52.47704066615114,53.2758016342368,54.062147491372556,54.83329353688711,55.59811848445526,56.37334146582219,57.18668531253746,57.90360063020599,58.67560975237767,59.45987898384091,60.26704302106217,61.051600212858936,61.86685237882797,62.69251778486172,63.540185473984096,64.39927374194393,65.25609529276227,66.1285494287233,66.99639356186191,67.86614426243791,68.72990592091634,69.59597167461398,70.44534841423933,71.28248187247338,72.10920148000355,72.97621518971216,73.75728646587847,74.60811993634262,75.45939364032975,76.35464942218304,77.2398662852542,78.15804486954079,79.0877869076616,80.02323750279167,80.9824286067326,81.96003110615351,82.96012554230029,83.9612506446974,84.95987488513349,85.97391924847801,86.98788434614734,87.96380465287797,88.89774068759688,89.77046221520153,90.55636114002736,91.17267488679296,91.70400702124506,92.04908113140903,92.22558341085686,92.26141385215907,92.21317455610148,92.13076267337128,92.06341955927009,92.01241516226251,91.97427606589426,91.93839189318611,91.9020001152567,91.85015203107231,91.80520175186592,91.73325669642232,91.66868809630627,91.62957644746886,91.5984214988155,91.59741009978151,91.62619844223181,91.69445139399768,91.80139929359369,91.9342194093856,92.0829848898201,92.22064571208378,92.3287038484357,92.38935162366872,92.39668387290052,92.35138911287693,92.25760983111375,92.12419166840468,91.94859675151548,91.74499233383565,91.49050604286596,91.25234128673254,90.97139499246708,90.67484625449364,90.34893580133496,90.02949548825589,89.67884355864504,89.3185827120888,88.93323978426169,88.53092839758247,88.09002049077507,87.62745042632078,87.12130121527872,86.57453908692563,85.97187136881931,85.33171097151762,84.64108606862723,83.8996688884043,83.10854364110065,82.25147901347931,81.46148387613083,80.61617608294495,79.76214318836351,78.9047370641072,78.09191690541414,77.26414708102989,76.42782484867578,75.61092124235473,74.7776292658751,73.94995147900292,73.1127722115986,72.31762395507118,71.5527694343761,70.83344650510567,70.16434110882724,69.54656520281242,68.95564363307123,68.3776309957499,67.75682437822199,67.18390676834419,66.55324186045205,65.88183878553237,65.14331824584265,64.39201309477538,63.62991717654149,62.87518515272274,62.13652230933594,61.427113174204734,60.71966228291038,60.04486759120404,59.386282477389734,58.74915047688972,58.12951723407487,57.46199915654005,56.90387858424405,56.2812367499363,55.65668809071443,55.001645244648316,54.38330622986213,53.70551953276069,53.00107901284894,52.27019870199171,51.533673390039496,50.78061600054879,50.02744666722898,49.26420167151084,48.493360971803455,47.704476764776004,46.89881698972101,46.09336395372046,45.27748982762688,44.45890841754255,43.60194872010924,42.86952487103596,42.072525505072065,41.27087177182629,40.43467148876828,39.66513500070952,38.8766924558826,38.11219915413192,37.374088854437446,36.658912706759466,35.947010276782464,35.24563373467381,34.54059404735884,33.837135194336184,33.119835901444944,32.40109790521088,31.67757794219039,30.960254425037387,30.25256312562613,29.520875089672078,28.871082620645762,28.203362481426414,27.544881124037392,26.89849401664851,26.27662687224074,25.66780324594967,25.07095054033989,24.47801475302529,23.8901645505227,23.311737500758728,22.720519832685255,22.12614166250654,21.53526347845512,20.962642012219195,20.40508298697185,19.87310921754328,19.3762296901833,18.91581601132145,18.479682933168533,18.119115634897636,17.78161814317915,17.48235803306326,17.23017060819607,17.01783571249879,16.847393188936486,16.719639255658105,16.634961517535196,16.587708395339888,16.576435777169735,16.59984376537846,16.648279006165666,16.73433555381131,16.85916400289375,17.036307033339718,17.19994735205375,17.412578501084198,17.64160471292687,17.908809666275815,18.16518573965278,18.447997249999002,18.732307846564666,19.02300433531688,19.313266783835523,19.608034579962762,19.90368540351084,20.211556816738455,20.529101456367417,20.86276510594832,21.20511091519208,21.56140993238057,21.92298819768277,22.2966387986392,22.71951011684034,23.10793659201099,23.55148613333374,24.015973441134022,24.500409107843158,24.979494380791568,25.48299303548225,26.000518686991658,26.517177524715414,27.04871160898261,27.59448655784958,28.160374922039647,28.737256940481174,29.344656055689306,29.967626710889768,30.626241109746704,31.29428682159764,31.990712377384856,32.69206645782561,33.451547159712284,34.13116748359424,34.859251161724394,35.58931692469146,36.34447481307374,37.068866881304984,37.82021685287094,38.57232556524625,39.32665496410499,40.09211882483612,40.87116709495957,41.65213276445423,42.4576832200056,43.269726042340864,44.105865253831084,45.017875855792504,45.797374275596155,46.64150486956124,47.4923230232914,48.362740246712896,49.1631060893518,49.990432068004154,50.82215878609721,51.63490539792984,52.44680377875412,53.24887400911404,54.05487628650631,54.85430429344343,55.65175943285351,56.43761316474094,57.24596621657444,58.034942728836285,58.825489380173465,59.605672515970326,60.45648248228935,61.175693996201474,61.96973997018661,62.76268597810691,63.59749999761841,64.38455456156676,65.1991911464202,66.0060076040517,66.82424016700041,67.64172189618559,68.44532529120806,69.23920386637612,70.03848359441253,70.8380571979412,71.64239723450038,72.43373283872478,73.23376755116249,74.01542331352002,74.79655820219574,75.61452841193521,76.34912015642853,77.11977518971922,77.89050643234334,78.68926781264116,79.48619664708787,80.30844092381335,81.16833338660399,82.05113443576484,82.9789048174538,83.93195806428389,84.90603242388366,85.90528478008308,86.9279391911855,87.95052493853355,88.99178051103577,90.01600034489984,91.0214711132011,91.98442352790047,92.88823330261609,93.57523890337177,94.23089335937276,94.71258595843378,95.00240832805824,95.1014839231642,95.05657385124431,94.93012908698256,94.780239741328,94.64174052366718,94.52190439727838,94.41210032757239,94.29953227499779,94.16765600011269,94.01395453078051,93.8409663307115,93.67482705554944,93.48484380644622,93.32657006496912,93.18525136901093,93.07461941325114,92.9867379618098,92.93897240569596,92.93148067653176,92.95454875750211,92.98665726331048,93.00149290906201,92.97794763330361,92.89572919123985,92.73992073969741,92.51075250161807,92.20678743739484,91.82821977194652,91.36680118360293,90.799315322563,90.23765536934019,89.56367551949509,88.82213381949792,88.01277390874608,87.20362947771689,86.3542842455639,85.48197164787253,84.62416953377456,83.76543588199475,82.9382222215265,82.12617664109558,81.36724749179295,80.61871892909129,79.90566732088939,79.19158853187638,78.49132845630622,77.78502702712319,77.08329203987157,76.33338907949343,75.68539831278768,74.99072597682085,74.31507133371169,73.63566793142382,72.97225086964704,72.28676818087688,71.60655254458348,70.93027820015124,70.25001365806632,69.58556088154879,68.93666351591527,68.30608933048497,67.67903191715531,67.04077890829164,66.39246913248552,65.70845548645012,64.99658391427386,64.26825727144498,63.526382694515966,62.821607607615576,62.126715681152874,61.499474384559605,60.93469855067326,60.393822145973616,59.84803508177372,59.29013231383534,58.71164982873318,58.10047808582063,57.46975892322833,56.81655642932414,56.157223791932964,55.479950132922674,54.809103417798504,54.07778959724018,53.45544621220557,52.75255853686642,52.037513876386704,51.28107613465362,50.56659596424042,49.82209407928728,49.06221187155443,48.30117206597172,47.54732624103102,46.791714743904706,46.05096091542414,45.27806814642372,44.50528063269068,43.72959534104023,42.94548796531675,42.16817265909494,41.40203572557467,40.630940259381994,39.824027129695594,39.12515804340328,38.391559759535724,37.67691541375131,36.96465503140823,36.29545833170554,35.61284514721442,34.926610880883864,34.23887589721505,33.544017070507145,32.8590226101553,32.162424406942115,31.47745562784561,30.792440389957196,30.11833712990772,29.44450408447471,28.78710477610522,28.13146805876486,27.483096854734487,26.80760526273829,26.203508890618686,25.578459208828708,24.952272251510585,24.340348733083005,23.749179648767612,23.159488176612644,22.58783643463939,22.02417333826141,21.49010544414652,20.981127095276985,20.49533611525998,20.046133543025082,19.641443431365218,19.275623666233884,18.93471339272866,18.68287080911866,18.459284071753682,18.284159595727058,18.142405837156044,18.049235650019906,17.986318064672663,17.952311996207985,17.942886554050997,17.960123271237936,18.0067524836859,18.08944411805078,18.20559059907892,18.353925320135836,18.524000189420025,18.71217775089028,18.913855438376086,19.133255244536254,19.362179818271702,19.609795280563183,19.82760361195724,20.053031908676353,20.272641457309664,20.489106280066306,20.691116044922236,20.913284894646303,21.15276589499143,21.41119383227465,21.68391682999556,21.955291179761147,22.232824637405827,22.515009259844238,22.80808749041955,23.11375204409578,23.436985984657262,23.766028420410162,24.107639084916638,24.462136178949198,24.849066228194115,25.194512398676153,25.58615238980332,25.987556442778562,26.41984230670329,26.862659922627056,27.33609732205776,27.828036662684646,28.34075597555203,28.864576824114447,29.40634410053544,29.955704807539636,30.516344197763527,31.08843863989308,31.669875410136214,32.271304914896525,32.88014133763539,33.50558496095046,34.153543181165595,34.834108311253786,35.476498596581614,36.16314688611151,36.88334364784805,37.6049524370656,38.3393501111218,39.09051389554514,39.85068721774302,40.59582739483543,41.34991527891918,42.09943230890368,42.86303218822052,43.61081567531383,44.372183206895414,45.12454337122639,45.95099302576583,46.648648038996555,47.42352307095832,48.197762086029,49.0054949958094,49.75395756325356,50.53774571072196,51.30929448268934,52.087046479888336,52.85494567173818,53.61401755760518,54.38033405957259,55.14614290172976,55.91358635714507,56.69763389127745,57.48333453699789,58.27851000460203,59.067927607797294,59.868875190844,60.69826981276794,61.43661744465061,62.217334140207925,63.008232765106065,63.80445610826925,64.57823567073677,65.37519078651654,66.17520238413029,66.96972409706571,67.78063362553343,68.60000116627268,69.41435093308613,70.21783683797659,71.0210660964307,71.81631157647963,72.61203023632403,73.38105637961627,74.15068318101936,74.89985195610228,75.67841716424618,76.36730378105875,77.10417566775189,77.8591589390143,78.64808515678149,79.43656701197982,80.28167517357684,81.16208987230475,82.07750820183355,83.0157377066374,83.98099230850752,84.96378766198896,85.9573506741091,86.95941228560788,87.96456289261447,89.04091970210108,89.93418221200945,90.84826721680737,91.69853938259371,92.46104762479068,93.08531058441834,93.58130791018097,93.90461600699678,94.05387956872566,94.0834580539514,94.04781418874583,93.98985422177884,93.93964888839035,93.89566836088534,93.85317682996627,93.80212985714816,93.74601936636671,93.6698915580275,93.58044485541377,93.48484461399465,93.40494175587166,93.32665028442459,93.25820025887195,93.21378375544805,93.1861342565617,93.16121889145616,93.13698593576106,93.10905008059576,93.08199194906216,93.05599993847159,93.0244642426907,92.97050311830068,92.8726261407932,92.70921048268976,92.37505501585366,91.9500092584237,91.43640932760634,90.84010380388072,90.12515429541725,89.42670717309845,88.62244983905953,87.76358725479464,86.81639059445496,85.87236995910334,84.86248213911375,83.85800835459032,82.89335479871403,81.97201591889458,81.12989805397389,80.42098821071893,79.82188475984081,79.29549786784054,78.79945312146806,78.30537019557194,77.77985138331493,77.22099304041134,76.62390953338023,75.98792829050318,75.41306181892985,74.82114009820795,74.2659510963033,73.76516465042451,73.29621543635355,72.83296440652273,72.33543825292583,71.79554923658657,71.1920533839986,70.52365511957744,69.78827723720482,69.01079725378864,68.17992749928827,67.33685356475436,66.4437991477621,65.69271416581793,64.92907197045459,64.22978380339501,63.565298441109455,62.96437538085187,62.34586189637514,61.71425845179282,61.05412505877427,60.37779388572351,59.70267358689106,59.03956382445843,58.40251330034771,57.77161580304935,57.141595262196155,56.51786656560465,55.893433341299826,55.27671232435186,54.641206723185924,53.97029196236158,53.367190933587786,52.70785924727823,52.014494188152426,51.29563297236534,50.58993045962632,49.853619080320094,49.109227496028915,48.3674494672044,47.61110947047463,46.857504833233655,46.08787124273215,45.326057921956846,44.55927141106484,43.789973896518056,43.02854651132979,42.285544045788455,41.53073368240068,40.78103451400482,40.003539471485595,39.315401648340675,38.59371566082423,37.88416897865281,37.15798072929815,36.458621002579825,35.74231482483769,35.03144622252044,34.311199799662525,33.59254176636058,32.88118183618743,32.18504475508939,31.49631745978584,30.81992423937845,30.140534317125375,29.412416277022636,28.785735476040106,28.124203709547782,27.474148503885846,26.83379464705359,26.245580312276154,25.657746765078834,25.071289568646097,24.491742776578636,23.910260459578545,23.328253815795883,22.73492445745211,22.16776905839147,21.61158764720918,21.079423337438676,20.578971751880136,20.10948287602423,19.68187812255579,19.304527981092598,18.950438596883632,18.680267333904837,18.434721889587234,18.22898559498539,18.053866410654653,17.92251001207347,17.82006180426093,17.753316997783905,17.72019471681905,17.722696897434677,17.758632275541732,17.82375437158362,17.909104968009,18.012957554850708,18.127362451078607,18.254687414700665,18.397666351986587,18.56080167867642,18.742956799750118,18.943059088078016,19.125742593219048,19.32705442859233,19.53889589240812,19.767112723862333,20.002236829408975,20.243985547491015,20.496802854665535,20.766215917985374,21.046708028970226,21.338056325857142,21.640701514692925,21.959048403447117,22.288683485670425,22.631372166539222,22.978206336341593,23.34317688583468,23.715771033793576,24.099192125482116,24.51144779427961,24.89580671982887,25.31099935078731,25.739844208199337,26.186914903251882,26.64923823853706,27.123615911306853,27.618721481738906,28.126689901137052,28.656532013988635,29.19623932552585,29.76017748313688,30.325656200723678,30.916520510609978,31.504006533221702,32.16114686015499,32.720541116361765,33.346813114074735,33.97508160922142,34.64063531500552,35.27474929270405,35.943500605474114,36.61316637692952,37.30207535819075,37.9999581945233,38.71352276062121,39.42243718159874,40.144630791065396,40.87469365275782,41.621791437430176,42.35506313242833,43.11047084840039,43.859438160077346,44.6263982781006,45.41770218132327,46.1183236022168,46.86656416577029,47.618508971732375,48.365709991023365,49.079481003862384,49.81292377366664,50.55855078260388,51.283499797842296,52.015785179676655,52.75394718937424,53.503223343105724,54.22556202629489,54.964258320361,55.6929701735447,56.43463607124191,57.16163257112882,57.90296040567623,58.64239908605114,59.430314471325104,60.11605407046533,60.85908380938415,61.59309807089513,62.34091585164529,63.04185124885183,63.77203102371777,64.49002050251084,65.2252920249507,65.95086338927825,66.70491912805969,67.46326456537338,68.22636369189401,68.98572160034765,69.74660463223825,70.58513782442294,71.28031808851996,72.04683506191304,72.83028872168283,73.64766754800195,74.39622253516015,75.189503500828,75.98805001742264,76.79621917310959,77.61507138067243,78.44607903567173,79.33007152347467,80.23770996629152,81.18121289540359,82.14973422552247,83.1548907743436,84.1667589496118,85.18312521039115,86.20967999467317,87.31328832248327,88.23635157083162,89.20841360908166,90.1455146162987,91.02101585768754,91.70029516638235,92.320455252776,92.77749861176122,93.03356301514185,93.1173043675631,93.07944599130572,92.96976226626732,92.83784925681559,92.71673866867295,92.61367471766314,92.51797579033907,92.42597193583461,92.32639759501188,92.21731387585731,92.10239709359301,91.98816769423516,91.85241264826632,91.6975385536118,91.53702020156398,91.35517136524312,91.13415782816647,90.87471660250762,90.58326633652756,90.26344570031897,89.91442302699195,89.53409402306234,89.11478442544997,88.65169970936842,88.15540644369706,87.64013210344402,87.1045873293479,86.5521749488153,86.01594635439798,85.4519176383438,84.93684233738276,84.36691938408715,83.77279047288312,83.1416124304542,82.47853185638574,81.80320638051901,81.1396207702574,80.50245000559275,79.89932853116746,79.32418847866396,78.76753466934898,78.19656527323512,77.59702453752843,76.9569328541556,76.22173947116656,75.59634551395601,74.89536931378136,74.19979532963646,73.48995896247398,72.86557998071474,72.23673682086657,71.63629509673797,71.02562494362863,70.40268036481345,69.73971553605065,69.05537288280392,68.3227100226434,67.56845246525283,66.79047042468781,66.02350834288507,65.26684609488824,64.54936654724122,63.842836869267124,63.12407435237483,62.51539066912293,61.85210141254566,61.184677492394925,60.50263073738171,59.852327168450515,59.201964681598966,58.55376536620267,57.92437240231213,57.28596704367427,56.63710963570261,55.97369966120857,55.30994845552057,54.63299578029034,53.95318525501954,53.2688621989656,52.59066809137946,51.89239138590177,51.18984688332271,50.41924580652169,49.733179304905676,48.97504730476638,48.21486894757263,47.397294034957476,46.58979833224207,45.767278357239206,44.95304328170536,44.140621258464755,43.349874097198864,42.56301208137268,41.80422751902343,41.07390554993224,40.34879749171669,39.62454620630789,38.913293714782,38.19415923405013,37.44733122056025,36.67819067356446,35.86045127892706,35.10996808871029,34.31383258328166,33.53698730473307,32.79354998033158,32.06381111644653,31.348654674770643,30.645610318817564,29.95669434975924,29.263284473030183,28.581326424177973,27.884976540172584,27.21326078431705,26.54752359769648,25.89299580564144,25.20192615355222,24.614948393807243,23.983283808870134,23.355093066082777,22.69469693635745,22.08536056119206,21.467698545993347,20.877515419436975,20.31500028086175,19.79691192530625,19.331165789310315,18.92308638623277,18.577192012524982,18.29046969218092,18.059913816649143,17.883136302549843,17.76085307602338,17.688400875630876,17.657910555132478,17.657763263767293,17.687689464827997,17.745747757519393,17.826784452922055,17.925706763761138,18.043337251354465,18.182013611187088,18.335775273954084,18.498013034922263,18.670350716698255,18.853403554657678,19.04787354600495,19.260045393869085,19.49108766887807,19.73455507401118,19.992045224196506,20.25829077958656,20.53567843724111,20.820830029157293,21.1269813807245,21.401576249320225,21.697689668008096,21.992651879829474,22.30838592004716,22.629111513151447,22.97505833831603,23.337634751780463,23.728291075401756,24.129112135154806,24.542137530656984,24.972275332937876,25.408034087091426,25.86040946941966,26.31986222397912,26.787818530137603,27.263871675578162,27.75372483058226,28.253046531499933,28.78884651579375,29.303128166461615,29.84893153545792,30.413854000286637,30.998252588321673,31.601503414706357,32.22329880906989,32.86191901986234,33.51339376553475,34.17154741736975,34.84348318540256,35.530305771344906,36.22351266734262,36.934073667909914,37.663028764739664,38.46525499736646,39.167649675102965,39.93364781618424,40.70818553013856,41.51152081470631,42.27692257933529,43.05971927545676,43.8561266460694,44.647274823572324,45.45368460272157,46.25891104618559,47.071837928330325,47.87217895917432,48.69274794949245,49.492785165969146,50.301111456313386,51.08274001940106,51.86652938831773,52.644091028906296,53.464871789558956,54.172712814034725,54.9561956275225,55.72244400640789,56.509589252299676,57.25171135375048,58.013403763919975,58.76603412973557,59.51560340432882,60.259605417314866,61.01871491389172,61.76661075760878,62.52205059165331,63.2788793228038,64.05389005575668,64.82455227484513,65.60650282171444,66.38909047217516,67.17919374542689,67.98206119096933,68.71441891939492,69.45941318661384,70.20539600145241,70.93978823468618,71.65372500036825,72.36196232204777,73.08898342696973,73.81480342133221,74.54637899682099,75.29332860888287,76.07233544034028,76.84833912901117,77.65075298576772,78.45141413589334,79.3382033246241,80.081766818784,80.90923613861173,81.75083833905575,82.6539632291305,83.51419601271779,84.42670309631033,85.36322563965979,86.33750932283317,87.29369942843753,88.26263573187246,89.22390209695551,90.13359181024022,90.98861487724709,91.75714353230659,92.41430574179762,92.93370580729645,93.3054167324554,93.51869730252886,93.5969927605973,93.53508552609699,93.38916483296411,93.19446570897557,92.98173134770343,92.77870109671898,92.5793948403439,92.38749545537108,92.20974288879712,92.03384991581807,91.86147163610802,91.69807250215995,91.55266735169636,91.41770132361737,91.29599303346126,91.18428633402921,91.07948101308848,90.97386739731337,90.85879417481972,90.70662212399787,90.54241615455395,90.31822652017831,90.03304818225507,89.66980799283023,89.25534115579707,88.7543960594365,88.17733165652454,87.51223164827897,86.79224308601299,86.00429063985713,85.16846921996049,84.30866552938811,83.43841529200466,82.5900606603359,81.79229925406388,81.05261404210401,80.37699596149577,79.73643032091843,79.10199651580626,78.53120373728088,77.92054278104101,77.29847952624452,76.66339649416291,76.06732719857493,75.52219962490457,75.01048081643836,74.52577219280224,74.02975713569104,73.51184607797157,72.95288371614117,72.34299965937039,71.67957046293098,70.97313004253854,70.21242615217594,69.38794458352893,68.54584348705652,67.69717934112553,66.83698953613239,66.0829793016134,65.34240409380084,64.64078830247247,63.98361077965244,63.340419655497406,62.697611484560305,62.04623864443497,61.384064608407044,60.71893032510171,60.06169065025655,59.41955011338218,58.80379156745846,58.19461909185454,57.60083909218053,56.94293491940097,56.37968711478702,55.739638562159456,55.08722336190587,54.40047060190532,53.75915956487302,53.06286861692791,52.35516060638275,51.61758019666763,50.88280813889869,50.14361427631902,49.41894265638199,48.69047112792141,47.96230860021785,47.21530512067218,46.47658004943991,45.72856102903623,44.9691006477625,44.21859133525381,43.43137614505856,42.73967113331411,42.0025080660041,41.260666672716965,40.49205667147675,39.74638981313754,38.98768714548688,38.236841147801705,37.50624672105972,36.78380379549787,36.084614677461325,35.39024664466342,34.739843128779874,34.08883063742958,33.4415371646633,32.79714564111621,32.18282358949112,31.552135650899718,30.938496735959003,30.288075443739967,29.70815464191581,29.078373668964662,28.445915707194022,27.7959259125159,27.17273244963873,26.525579588994976,25.89108458146281,25.244978812161587,24.612986642659195,23.971940664762197,23.33727341736655,22.703843810790932,22.078796270672424,21.4561996553637,20.81095657293589,20.29075107738829,19.74494017609771,19.222630544068554,18.7249903157294,18.29540784196082,17.895184518975572,17.541087248570676,17.242240633708438,16.996098517530996,16.803395299255808,16.659392738754768,16.567016081914467,16.520525304936644,16.520748170148643,16.564750825405753,16.646065822954228,16.7589887324203,16.889855689324577,17.043673000387997,17.17987978927509,17.344337214815717,17.520772834827277,17.717068054906285,17.912606769579668,18.12584794536786,18.35067803730731,18.586530423692583,18.830305833388028,19.08193034455068,19.344038300726496,19.622749336042833,19.912600855990032,20.22355717389765,20.54854025082376,20.89330461570918,21.252398415721864,21.62641165727955,22.044660047830252,22.415964781347355,22.817963428751995,23.23866375317077,23.684267090644685,24.13171043159252,24.600521734399717,25.085426218223766,25.582926875286766,26.097831617598718,26.621055914322394,27.151454098421624,27.694341993799917,28.254888148475118,28.813531514984415,29.394156092697923,29.983509592552977,30.59471955380028,31.213927475869838,31.887700441744034,32.5117256848823,33.17191512533959,33.84391814428252,34.5276550084207,35.205267274667804,35.89134483859091,36.58152363674295,37.274358375692806,37.97879019279515,38.70065196217207,39.41998142600839,40.155923818696365,40.90026459705366,41.64778532767994,42.41129394077089,43.17621822465334,43.94441710358561,44.72022885944824,45.51925220710935,46.259606497059686,47.03195689052988,47.804099552442736,48.577377618355314,49.35239644842938,50.134074636102326,50.91235011671924,51.688773121355375,52.46974958026242,53.24467015289346,54.02124034702019,54.79614401069298,55.55390631346938,56.31006277256913,57.11832146738563,57.81676591676409,58.57289668704594,59.340189304739944,60.13052626473592,60.885877660315806,61.6625418435758,62.449846054121004,63.2328520571082,64.01264307187708,64.7970930347884,65.57753368113634,66.35430658467354,67.13050955201373,67.89254347353219,68.67676775515011,69.43175849998927,70.21014019568909,70.98510943956691,71.84067380678586,72.59730680802319,73.42545041696233,74.26688824913802,75.14793153856579,75.98370500540017,76.83611334192138,77.68095940132807,78.52220579647317,79.36275904775917,80.21240955923894,81.08170332027268,81.97138229366145,82.90591194728093,83.87054734757872,84.8691390567271,85.88360330338358,86.92015878664546,87.97159779361151,89.02243135658321,89.92537281291247,90.80183732299938,91.57035248981376,92.2049063357216,92.66621980002537,92.9563857089072,93.08175914730649,93.07749596847907,92.99770258809787,92.88603192906282,92.76931023238136,92.66898587892791,92.57388124146696,92.47827894942868,92.38556150639808,92.30623720870888,92.22947768709754,92.16784842293447,92.12171020583503,92.10499530935715,92.10354314614808,92.10536102320138,92.1006016520785,92.08029478522026,92.03713503436195,91.96821397547079,91.86070640670383,91.71206600286989,91.50549129230603,91.23097130038728,90.87621295363913,90.43384476972902,89.89297027893026,89.22259713917713,88.56244281426181,87.77410555409912,86.93411816450624,86.00845730748645,85.09322856558326,84.11090339536895,83.08799426338771,82.05093588843717,81.00356776792792,79.95935287364324,78.92589701915308,77.94086323013398,77.0524149824522,76.3058696475699,75.69565991931438,75.21240268408344,74.80082411919813,74.41272093599032,73.99609635341078,73.59765464993072,73.09400307767015,72.51069964965724,71.84523047675177,71.17852413020414,70.46746079993551,69.75900416592407,69.04188199854062,68.32852181882969,67.61720135856348,66.9109269173043,66.22474375334998,65.536654107827,64.86327898641643,64.20995221193053,63.58537753033822,62.96736961857174,62.36708003832922,61.749255252161845,61.20507132343243,60.647410529489335,60.10082071670073,59.56288154166625,59.01908188982037,58.47976200347882,57.94454299133309,57.41838209613516,56.875643220926285,56.322214457512764,55.74058447272927,55.129602042129314,54.4735031256736,53.79837899717169,53.05063591498193,52.407124831207085,51.70062694053953,50.99553848251602,50.264967697522735,49.57321657292052,48.86437555037281,48.150787696856106,47.43084751756772,46.70028728187538,45.979617596232444,45.2564763499078,44.52737079636907,43.78921397672246,43.040047093675184,42.28459079062716,41.53128294597837,40.76934450319529,40.00529480070795,39.199875955492864,38.48660002026936,37.739003606815054,37.02580942640203,36.32218792778431,35.66367895826791,35.007969019614166,34.36095940873331,33.71273357032331,33.06424823056706,32.397991342688954,31.740718176176202,31.083652234258267,30.425942283077028,29.765543298371476,29.105304032602646,28.433716363215225,27.760472250956123,27.091422313710897,26.41055502491829,25.794611193505236,25.16683600996649,24.542791723646566,23.936872209118988,23.34010789629409,22.741679756397,22.144962515257852,21.547677571570212,20.969054841046535,20.406743443699753,19.890663656579964,19.43739624643792,19.03314487786419,18.691860534770285,18.385104399039207,18.18207218013867,18.005606551670255,17.88185267135665,17.805633635160966,17.782520795422244,17.804214218000627,17.869856782339184,17.965019839204242,18.086123689539388,18.227422016277153,18.380352828180673,18.553530739449403,18.751355263964165,18.96865620745432,19.210975352670083,19.47469454140967,19.75456617828736,20.055725994325808,20.383015163829082,20.66905887128239,20.97698710795893,21.298121442755374,21.626064888389315,21.9480479022469,22.3023890984639,22.67792013303841,23.072648854733337,23.496640617651792,23.93656409378923,24.413159704563956,24.898277966600293,25.40494807448656,25.913506819430747,26.43103819663141,26.946038446011094,27.460530997279463,27.98123487351305,28.543786014593007,29.037806831148874,29.57853176334508,30.12838062008394,30.70700648397518,31.26302089103345,31.852668717791218,32.44948493706067,33.07066873183861,33.69624577598982,34.34119676010363,34.9946027536997,35.66105719480051,36.33778077909269,37.019250366152875,37.7159862329816,38.41261291932092,39.1222641100012,39.83217434498266,40.5796203721178,41.260934913339725,41.98361342417955,42.7236828184087,43.47069517711406,44.22204498923824,44.984226459888255,45.75605549523943,46.53453466446799,47.325480439455596,48.11002210033201,48.894465436679745,49.68417091236672,50.47704869584982,51.27055014078465,52.061658802617224,52.84678309322771,53.625792047361436,54.396033275966595,55.20311845438275,55.943694181772074,56.71770926715029,57.48646244734777,58.265907144173525,59.03507667130548,59.79357729079602,60.54925724704256,61.30292793252347,62.0466603720121,62.789407401010564,63.53509679582143,64.2885993601652,65.049312993109,65.81856675169564,66.66145670024989,67.36828425010552,68.1471745926257,68.90428894117746,69.68200014021546,70.3872118334134,71.1169675394996,71.83642290263454,72.55359166622246,73.26792330630481,73.98683421473542,74.70932985240394,75.44768936728643,76.20959170328858,77.00062584348052,77.79009692618052,78.59700955472076,79.41363299013567,80.23940556119132,81.09897477914126,81.86309678124725,82.70455624487929,83.56799330906323,84.462255644043,85.34403887614583,86.26980385382828,87.21705417805558,88.15624429949904,89.09956560294891,90.02587106824005,90.92141155679789,91.72832549206451,92.46477076440515,93.09644454281427,93.60020429618652,93.9508286228424,94.15255732466106,94.21450468080626,94.17541205506839,94.0562915022109,93.89130235437099,93.70869327113263,93.52056552456754,93.3283947248993,93.1197957695749,92.91078212107112,92.70414224082188,92.50187762746295,92.30647754859125,92.12778412062225,91.97034003463324,91.82872655906442,91.70082873225591,91.57621301345436,91.45062476921585,91.30832380075333,91.13937839432366,90.90866970196178,90.64843013881651,90.30926236608296,89.87701652615925,89.3457887772146,88.69949128446426,87.92749478799422,87.01354238741334,86.02423999138833,84.96494032152404,83.92084460978234,82.92973134147645,82.09945443661033,81.37326086336842,80.74315732914994,80.13141870151831,79.50836282909107,78.85383236555523,78.16817602281037,77.40046058002514,76.65893065749282,75.8693389400812,75.14813257948137,74.509137216358,73.96807437308429,73.49271103720001,73.04624109828059,72.59542847255872,72.12045181221475,71.60810837964625,71.05520034702913,70.44809348268417,69.8249090426057,69.17321149161307,68.45562930763701,67.80077184795023,67.07738511573635,66.32538306353817,65.55099457853808,64.81975088439465,64.08280011005061,63.367717620385456,62.69243440836752,62.04688999100517,61.413437800243834,60.779921097357196,60.170715134288784,59.557886869390224,58.95606903026873,58.35408965066577,57.77639962841627,57.20934640067678,56.64600855440383,56.01690411479573,55.44999095545332,54.807794466201614,54.158167974944604,53.45665702663817,52.7718666219155,52.04364363572076,51.302393993548414,50.56532280910571,49.834957925452976,49.10145824844889,48.3786100368653,47.664070267738076,46.956038116279196,46.243430250043325,45.531626139968935,44.79550342519138,44.050705049291274,43.30590418552194,42.509807456457665,41.77819847259887,41.01486692546208,40.26659179952272,39.528823965629506,38.841120462064964,38.15942192075411,37.50176335956814,36.863300752767174,36.226012924829014,35.59641229527741,34.95926069368937,34.319258392522315,33.65488028262863,32.98218635006394,32.294388484436936,31.609331220653736,30.912297506260444,30.226457006558483,29.5219327249672,28.88607113771425,28.236100670238695,27.597227838254845,26.986763565531824,26.375570150233838,25.790596822184156,25.211284677287395,24.6470305163079,24.08342632575393,23.538871952277773,22.978571060424752,22.42926020429948,21.880766689383282,21.342177647604604,20.769882371701645,20.299742717725056,19.818902262870285,19.3910155318686,19.006001461842622,18.708008079207893,18.458680281262463,18.27375363009106,18.14459543260658,18.061801423482425,18.018827106698538,18.01190590480207,18.027826017657507,18.0747589113201,18.156452218541567,18.270897506118963,18.408572392979995,18.562574048832683,18.731229706860677,18.913404637628055,19.082625764632244,19.27870458143586,19.490183265110584,19.718744132129746,19.95318470212581,20.204082911294797,20.46349691155136,20.725078540257783,21.001682209551735,21.285086670793646,21.5876030633395,21.89634230109976,22.226497964799606,22.559205543466987,22.90887884506959,23.260581468327786,23.62703867380507,24.005681967205753,24.42246823306302,24.805686966114692,25.228669957444176,25.661079228745468,26.109672175508575,26.552788309512685,27.01169627080092,27.471441401863206,27.935534214102947,28.40455593222604,28.890356890648544,29.386650538489565,29.901031503184836,30.43006583551641,30.970059978761096,31.52890230627735,32.094660153931144,32.66309681384545,33.24153027428518,33.838442863117955,34.393546248293475,34.975908324890796,35.56567769534232,36.159226789418696,36.758314440740996,37.37196440741355,38.00042049173681,38.63341317782822,39.2845805955111,39.93578622014987,40.6013264254578,41.26743183863368,41.932158524931204,42.606910677376256,43.33147234597397,43.95574759837747,44.635512971969774,45.32656772753866,46.054563053503486,46.741212692863876,47.46430208066894,48.18420864317803,48.91269493796574,49.63249637653737,50.345997084109605,51.04697662971931,51.748393835642915,52.438185320259024,53.13427792602751,53.82381510032726,54.511831404882024,55.20138784292132,55.89348488279518,56.62252235747211,57.29394522373327,57.99544790688175,58.69412503421412,59.390097414036056,60.064380000457,60.74129551751561,61.4196665910827,62.0893772559528,62.7679757876532,63.44339937150091,64.11816693769282,64.78890407432539,65.47005794437449,66.14540647802673,66.83402594616832,67.5208398612898,68.21863770227081,68.91364297903013,69.63520258753267,70.28418603705335,70.95923892461172,71.62450126922936,72.28762676337918,72.94390863767133,73.60087934154794,74.25242610907185,74.89143442819451,75.5418588371048,76.19188779215393,76.83438866769059,77.48997408130307,78.15860285526477,78.84130137643108,79.60064576366028,80.24203222767844,80.96994502941618,81.71215375658831,82.50298109575795,83.25261773125068,84.06692341664977,84.90170426136021,85.75657919895465,86.62986531035247,87.54288284559591,88.45983544407393,89.3972520779886,90.32395960078024,91.27691843969676,92.18735260570398,93.06849842723835,93.89559194103376,94.65739736969661,95.35869088658595,95.8517517253432,96.22807951245026,96.45362197326554,96.53717662095293,96.4842384815811,96.32959297460332,96.10469328118799,95.85081980601015,95.58635264038779,95.32948601986826,95.08200561169645,94.86068836141284,94.65218421719972,94.46716065250403,94.31197566256202,94.20357817221846,94.14010321852183,94.12149888112845,94.14725095804283,94.19609768375135,94.26024894830748,94.32792695767286,94.39070880135027,94.43885321464901,94.46756012439454,94.46735093146678,94.42125790186796,94.32784325197083,94.17815908378765,93.95785023376216,93.65287024164137,93.2558145555975,92.77540419402654,92.21391063586756,91.57381004647759,90.85802497348713,90.0720567428395,89.1427364910259,88.28986989365978,87.36474187158294,86.41030704814061,85.4526634179276,84.48626888314625,83.52021205540935,82.542312849264,81.6497291966093,80.80310916661239,80.0689804830865,79.45846854008902,78.96737542263133,78.57052945823844,78.21762996965491,77.83434394385709,77.48224085159607,77.02062900891069,76.50191334217554,75.910520190512,75.34763474538843,74.74456762734327,74.13646420173865,73.51841385934983,72.89536280184771,72.26957706230641,71.62316399325205,70.9742479216004,70.3113008788766,69.63797316150374,68.97721965486863,68.31627799985678,67.6818138325584,67.06260277193404,66.44039940962475,65.89645997943595,65.32402424647314,64.76480143878845,64.2071851582499,63.66261545437757,63.105446556930815,62.540461507392884,61.972212020320896,61.39291399624783,60.795926139762805,60.179113744856195,59.545536709694424,58.902586804910705,58.25235927464778,57.61415283486115,56.982986459745604,56.36135436154424,55.756340016845456,55.126661547469055,54.553775217887754,53.92163723917421,53.276834662654004,52.5965684130905,51.908144906710575,51.190155418815266,50.47491036535341,49.7537465901046,49.050496856197604,48.350203205643254,47.66886858245544,46.99787541616156,46.3406572765029,45.69700135990227,45.06708599332044,44.442448779818555,43.82665662488286,43.21283767272793,42.55705716678009,41.944498200138426,41.29901428242563,40.64600963533484,39.97928023922195,39.31539756002722,38.65830099952872,38.0036182412946,37.361323107402875,36.732503236713946,36.131213741237545,35.54089168255063,34.972789845794644,34.4082378521739,33.84884152857046,33.249111963398384,32.74554783486095,32.18682796929549,31.61970846550075,31.01741966531959,30.43938570908557,29.83072095361344,29.22472063688508,28.632638326120244,28.056423900425926,27.508872018182508,26.975049837752074,26.468197991455618,25.958362993432406,25.46289553653138,24.96139815693612,24.461369379399734,23.946561400314245,23.44316946721455,22.906447706507226,22.466069044831382,22.015696976521923,21.60813983599683,21.23496438228412,20.92569239981085,20.644448848811074,20.408087382457865,20.21080795474576,20.04973499347154,19.919347914343902,19.82325910120517,19.752838907641763,19.716350279547108,19.71663778775403,19.75365717274087,19.82572983471186,19.927526629731734,20.056599894859694,20.208807946630408,20.349515813102208,20.49949205368892,20.651002432679952,20.804600354676243,20.96135848703642,21.131304678532825,21.313765156260953,21.501099364392896,21.69487103563166,21.897143484175693,22.110277900557037,22.32741653391671,22.557774050755746,22.794136575816058,23.045574472342594,23.296294562614047,23.55896309036187,23.826335799050653,24.121953830059056,24.391959452242684,24.675808281333573,24.96377555454514,25.25722469033892,25.545872392897078,25.83976381795176,26.136854108769143,26.43716790139957,26.743869603386077,27.072620399322613,27.406923601330806,27.754775910627696,28.113208366533815,28.48268154585726,28.88811064520114,29.248628855513644,29.6452603032946,30.050086494447847,30.467542682478218,30.863248182673264,31.2745628127288,31.686735712683998,32.09377778126231,32.510292814902456,32.93130875177785,33.36955657149428,33.81952607093399,34.286982098409226,34.75755947765903,35.251318683931075,35.73847649057997,36.23056631643756,36.73068696185781,37.27160112517502,37.7444236609935,38.26012157574863,38.77291704164034,39.30890880449917,39.818432731102035,40.353847268016025,40.891692403584884,41.44799284230268,42.0086347193258,42.58808287861035,43.17534462969891,43.77165747685338,44.36126990704547,44.96202632354372,45.55410721345671,46.148971811794326,46.72782383043297,47.316560225718916,47.92408986776241,48.47459700189662,49.055876945494944,49.64356523088133,50.24078546470176,50.84210589390703,51.443791812907236,52.04881076067502,52.649790935426594,53.25768255356754,53.867825441296425,54.47736570556574,55.07910032012643,55.68106527266102,56.26868618772052,56.903094505196286,
