# Supplementary material for: Automatic and Real-Time Computation of the 30-Seconds Chair-Stand Test without Professional Supervision for Community-Dwelling Older Adults
Source: Sensors (Basel). 2020 Oct 14;20(20):5813. doi: 10.3390/s20205813 (PMC7650655; doi:10.3390/s20205813)
Supplement: Supplementary file 1 [file sensors-20-05813-s001.zip › supplementary-material/demanding-scenario/accelerometer_3]

13.791882558149767,13.570440588930055,13.513424716496232,13.429345287231213,13.260151648750725,13.194098816804718,13.055241787179645,13.107644670777434,13.333464333423164,13.306791783543009,13.61678116360668,13.643971616722016,13.868314493659861,14.092136119575912,14.287189176950356,14.455865171061607,14.790463773721347,15.012900726612823,14.983160600102789,14.95353652909539,15.034540637442165,15.124033715427355,15.04275519983749,14.767194109112104,14.773273822060764,14.719636732539145,15.037843738408853,15.473332221230141,15.881147601997741,16.45494767218288,16.874995828891638,17.069297170400855,17.16034726079267,16.784297588358456,15.824511028278211,14.653462681737935,13.551806011017565,12.765546290928928,12.38850035089814,11.645957112352654,9.884109795493014,7.566195278438529,5.678049076080849,4.911780544875081,5.445832995859999,7.215811638724285,9.586151459622828,12.067738502043866,13.03587790557691,11.927273192881882,7.266022594557451,2.1167909629558563,-1.3539901016318519,-3.2104930636945306,-2.7561398937117785,-0.6466257210282016,0.49179676017454177,-1.2782143686159115,-3.8804137609065092,-5.894969052481411,-6.627477293903253,-6.0655920981123765,-3.507992340085251,0.7787515020123946,5.566838619155377,10.167175897900115,14.298235525242234,17.68737483036669,20.1295813900769,21.519769107012063,21.405147838686975,20.271771476101677,19.61089532006208,19.73380771813459,20.633529440275375,22.151157381210794,24.138697007230355,26.66084494042303,29.877997653646453,33.5422520259018,37.29195676786036,40.36452943559849,43.330239985792694,45.0713377344947,45.63272969008686,45.55896625609251,44.93056395379581,44.29962681160317,43.0837438979842,42.07922377413093,40.95699613033231,39.55967344081977,39.25132619336739,38.930775268496,38.96672622730355,40.047249538809844,41.945013981497695,44.91851458057671,47.74161477316891,50.36563187563313,52.43803555869814,54.389161281062115,55.940247391371216,57.36726984360345,58.30841908659467,58.80185817827726,59.20336307271279,60.2551573723908,60.57700593864579,60.21738944886889,59.90776442794149,60.321486790329146,61.37199630823504,60.67821172648407,60.01106246784399,60.99932824713439,62.02052870669285,62.772274326793315,62.7264001284192,63.98682730767575,64.61213209243114,65.15044642360782,65.75336482323141,65.6479464295758,66.07818934992618,66.69650953060764,67.34155377390942,67.74668058763054,67.09687792584651,65.41147475203259,63.89702083605936,63.43494882292201,62.90215800495981,64.24112734538434,62.61867968126545,60.5983228862823,60.22592421572735,60.13718946428785,59.383449942619926,61.05121937101658,60.43347131278909,60.18120301551349,60.655266446793,61.65845711537062,62.09023626521495,63.70643662048389,66.47684267555667,68.31354562159325,68.38093399937223,67.65937032985445,68.35556842751662,69.42984801441132,69.12442148043296,69.89672225899147,69.74097677116312,68.87284152921613,68.66149988127398,68.88015976896538,69.6768272479303,69.31931136108751,69.08204897810863,70.23288634854205,71.48787916326648,72.10995175632063,75.09250142705882,80.9295474625303,83.26102744678906,80.85696604890582,80.67461214077244,83.67267758285918,87.70020247875023,87.87888384238805,90.43903916635135,92.91633981031408,93.84961233966857,94.04774040557356,95.59305054246812,96.98987937952704,99.38913329586167,100.5496028108652,102.93349071442354,108.06291860799459,110.28990114774305,109.6454924575826,108.15269819626901,106.81265360934965,105.33740318578543,106.34079002915193,99.05188889204081,98.47762538109407,90.39245638486767,91.86261794754597,82.82477586152892,79.67270574172474,86.08366693959236,76.68130736683656,88.61959163962727,77.45838301781046,84.18539893721685,78.40500310042381,78.64628964123722,75.03702522218798,71.97596534267866,66.56374615097822,61.91844858222946,59.20969289604969,58.415819167684134,61.42058725314291,53.31576025574949,46.90759141640561,44.253386472997256,47.711435478273046,51.78771921830826,53.2072245603861,54.17317149017565,56.26397628619857,60.28706371401649,64.77080631608575,68.14844638452367,70.97441777007583,73.7319768937809,77.20031914722102,78.36946716840112,78.97801394264759,79.95206530710934,79.95206530710934,79.93932581848271,79.99857457880456,78.90841065690125,77.75864865081239,73.79095829686948,69.92115768359635,68.89841562646862,68.63329893934406,68.37840444097452,68.99756381559294,71.05635934514238,74.59859665207765,76.37302485462477,78.08959579779903,77.05230525547547,76.74169188319684,76.39130339608806,77.13970535612292,77.95039578249532,76.80940844580626,74.02490264988303,78.2041568383074,89.76022255650796,94.64207834912567,90.24648069553699,85.18513326317202,83.99100422227708,82.79684578274576,78.86272413288052,71.52703944185063,70.33827614392277,79.3128128022659,87.17436767615789,89.16447334799703,91.41442201286884,92.59724727006659,91.07414444598092,85.31604440934917,79.52578249137065,79.13709716574881,75.46552795809671,70.53311302342001,68.67933595863904,66.36328006225506,63.07794660962991,58.339203537323385,53.239371971034785,47.58088138369431,43.78504564204909,42.14218039432555,41.83519523374874,43.47129592280639,45.438754390837836,46.84757661202688,49.051039611581125,52.07472394171796,56.01928967821825,58.688971883084044,59.87186963906142,60.88900286389272,61.19409355461459,61.97861124513949,64.72225651974102,66.06084914407293,64.29405158153355,61.971896814740894,58.94807851733398,58.49573288813744,60.3695167292134,62.06281228335051,64.09353433496229,64.41732961089929,63.924623187068825,66.5519549660612,69.60141970570933,70.53164429591389,67.39560287855633,62.49719634805734,58.30841908659467,58.81045506900529,58.82863704286511,57.462149325853716,58.05523589550837,59.10325532460889,59.463698528498455,61.23956062256138,61.41530169505531,59.1648897739989,57.35538870744702,54.9546394547618,52.827207305586924,55.15199765042282,58.39964238377241,62.03205067805325,63.260896407738365,63.231057901802835,61.85129425006401,61.476853796310344,59.2509438732218,55.05090815444733,50.15944168230966,44.0042705802539,37.14196899454339,31.175658984270356,28.446926911799093,27.065458039955818,26.310414792811624,29.021932564426418,32.967022972298345,37.67258735938055,41.24937348059777,45.0,48.0468535864979,49.378964766433754,49.24110501389126,48.12881858409413,42.41955851674446,34.64877612736055,29.41248365519275,22.259380480170638,16.75695972494309,7.560329110414566,13.432835405767936,2.844654380165949,0.7268047186967322,2.91475898736271,4.905596597587056,2.0618000223421222,3.26724840616845,6.217812654679548,10.09013540106383,14.534417984178702,18.268881996019907,21.724953352903068,24.881751466755013,27.92896049703294,29.670059301724347,31.67366499791462,33.63502301821869,34.355355118822786,34.906098521773195,34.62227910838584,32.79953695649923,29.744851506800607,25.640970629724574,20.66871506463126,15.854564306496684,11.309949877866561,7.797030878104009,4.622414733992456,1.3551541047658784,-2.071471569585865,-5.226641292241998,-7.396617471901094,-10.04793467575046,-13.01222195274095,-16.1928923632641,-17.483286988735266,-16.78980365709733,-14.833106011731036,-11.74448835820102,-9.09949600693931,-6.662113128042326,-5.25777968063951,-4.398747955786945,-4.477898712667402,-4.398747955786945,-4.714748862420696,-4.352381612833048,-3.4607552870494422,-0.7457215386494322,2.8316979792612966,6.219243242937168,8.560926609975699,10.294031435754725,10.663109916230605,11.03819438044114,11.50968302821477,13.310354985232836,15.655096653433992,18.50460999001599,20.74765997868511,23.142036322125062,25.614210638318944,28.14162852716128,30.063694531465032,31.18025363750263,30.660638169346374,29.004661146073346,26.378383808907177,23.58410960914926,21.269095796031273,19.52576908280451,19.2126350432152,19.32892919825843,19.670275090847746,19.86505779079792,19.126228825255446,16.31683543504575,12.022255027653596,6.500979165338382,-0.2569809693344052,-4.954029002985925,-6.9112243780635705,-6.2784035256145305,-4.525533859305659,-2.0333598230680088,0.8005095786251365,3.9882913046710353,6.955677838245633,8.943334572105888,9.740307949909608,10.508005739188803,11.109021217272819,11.758984740493297,12.391724010673729,13.527474840784087,14.87919096397214,16.49225963316743,18.223744799728664,20.4408776146828,23.127549087454092,26.27663373668197,29.71840743276762,33.28041370102477,36.12607395138692,38.945814869012246,41.27171674762876,42.92654266390633,44.07020273096018,45.0,45.78288844238287,46.42143925533985,46.33550034093105,46.60862971760799,46.86989079488176,47.39449598081913,48.542358411069635,49.241466019917986,49.73516235020572,50.03234814314854,50.40748294877406,51.06363244428577,51.125366368185716,52.142366204942455,53.950522003348844,55.94266385066646,56.7358379135463,56.7358379135463,57.27708525594439,58.09358773460309,59.07183064265901,59.69154107090469,61.64355887286296,63.52631211326085,64.9648521289021,65.51511025712277,65.48347682364914,66.47787843271287,66.31952953689589,65.44841329890458,64.7120654719092,64.32134708197,63.292766392371995,63.82302155493724,64.03072295068871,63.68623285022777,63.84021644110702,64.95569757377113,66.23385447324048,68.28238940376627,68.71495176011287,68.70964381937272,67.6317413534197,66.98700221912422,67.36321208223158,68.6114093725969,68.26117770675555,68.59315904457182,70.02661114437778,71.49223393293646,72.29489303625365,72.40486768021812,70.66138665067584,70.26148304099074,68.96252171718895,67.20501466821018,66.68051656110724,67.58788879861442,67.91126880662173,68.5562296157874,69.17266925369192,70.247235198499,72.23176023699725,72.98920582911813,72.46820654638366,72.33923985648812,73.2777545389755,73.61715276714129,74.10250064635392,74.64328895128392,74.92725037784183,75.93562045931569,77.48405667733594,79.01588177042892,78.9422356404518,81.12291937520602,82.26506849972651,82.61992786342796,82.60036618725509,82.43950338947698,84.2995252330842,87.48865847007607,87.91565349815058,89.40211320661383,94.67929636216,96.34016442527047,94.07801550622484,93.77719546435756,96.099155796796,97.910493568191,95.51146802237854,91.7196512410769,88.76065102397139,90.0,89.11853838427466,86.42360098951671,76.82182072627786,74.92012672290554,69.18402126004965,69.78308265545841,65.2248818208424,62.05698079560583,62.07263183340495,63.77982229776316,62.94711764158151,62.7362829688748,63.47942342341785,62.7376875071813,65.12177291339647,67.69551284465031,64.48039934033275,62.735828615124575,65.64045148951547,63.59943928221194,60.387881354451125,60.6698196263089,62.62228089253672,65.14932460485866,68.2341257924865,70.78596141664768,71.44495839149484,70.93740611812161,70.50846393594219,70.98338800525806,71.01330427138923,71.06531142006853,70.25083722337303,68.19861877646507,65.33006328201567,63.85624995676575,63.64793517953578,63.86734488790485,64.94708055373829,65.38027468861615,65.58998392861515,65.32569555374008,64.86474795598521,64.35902913484999,63.807296112701536,63.48159941240747,62.270571134004314,60.267819187053746,58.58482529393425,58.2486127381236,61.42222680371009,64.88218093570481,69.30673211473761,76.07084426222545,81.48599987774341,84.24362550387407,84.41652740581536,82.96206530717792,80.7700822888429,79.53464261082456,79.04985306298198,77.36452801126659,76.65329291079462,77.90526411319676,78.6654956222889,77.190259700115,74.89160704474092,74.91854176760478,76.54897223627306,79.11445891469229,81.74238663237404,81.65023564396205,80.34011769118854,79.18011371745554,77.43592373670066,75.06859370481172,71.29153836014278,64.69349006504547,56.572023647604915,51.08776102622567,50.73939591771955,56.699859599024066,68.23688287940195,76.932780767158,72.8768865844064,57.27346825648603,40.04242009391868,27.867033453599824,21.361918853831757,19.380809622332535,21.4516676327289,28.645202018427327,42.23617051247812,54.6269195157087,59.00360297670534,60.255152328569935,56.82144791150608,52.687199413297016,53.572991081712075,58.76470446429629,67.84604668662435,78.17450261940253,84.7235862316541,86.50417624034002,87.98792841947609,86.73353769953354,82.84763747894701,78.47476878626374,75.85962496145696,74.87100602469943,73.8174903995865,71.67975671962235,68.61865798926512,67.98301343921223,67.7509761251887,68.39877510533464,66.68223536550734,65.87298365345954,64.80626966076218,64.90378433981398,63.91550678708021,61.47485083119025,59.42077693484419,58.802787331535534,59.18558907903426,60.416080404081484,60.9194145173468,59.63492777176918,56.47660423009025,51.74874988665279,48.10242045929598,45.08079627056081,42.729535899779414,40.322552664782265,37.98351104296874,36.7461927268838,34.850859652409056,32.963996403161154,33.98505956560604,37.058502923252654,42.603691475009825,48.01275524000989,51.64950651031656,53.603121506843735,54.71805777506072,52.5011370163251,48.21081396509944,42.93678006573587,36.44068523482916,31.621097701402316,26.329314972457283,24.198824190429736,20.901353696069425,21.29563859549144,20.849617981359874,19.26321210998129,18.616832167706804,14.923526425733865,17.204246421708202,21.237382519751545,22.127602561058104,20.390230282074842,22.503536036650548,26.510855343231245,26.095394084587685,25.33483290122827,26.971078713105584,28.130387100972538,26.94733563642761,20.556013781993965,19.963930427213455,16.730180915798606,12.734865105532142,12.481717220507505,12.804247761988707,11.742590474542064,11.472505115358796,12.066422368994239,13.286210161495543,15.307118742750285,17.90589524824535,21.023520093714378,24.795403813885187,28.618090042566852,32.68958954163364,35.603598970976414,37.15590045491367,36.384371386714115,33.71793432608122,29.535695482782657,24.5986287030054,19.546948372672194,14.968965526320384,10.43136535470446,5.816687372071721,2.0116012152978495,-1.1739743364527722,-3.6497449631783914,-5.474166157982797,-6.262035360437595,-5.485531580029409,-3.806164048139876,-2.0074578301496357,-1.2834202123959222,-2.3137216432895915,-3.790452574012583,-4.6029087534645265,-4.258866842972715,-1.7974173085371357,0.35737276748684127,1.677685780705109,0.847890237315014,-3.199561897998801,-8.805262784117245,-13.580892615917403,-14.998711191801313,-12.552922157033601,-7.334348084170151,-2.5102912998680553,1.9373825280629637,6.014910525294284,8.704446249357035,10.926538007957731,14.143187928049306,18.57659365657215,23.376838642836905,27.41863843894293,29.663094844199012,30.671076059762502,30.624066298463035,29.184289998491725,27.67207717747611,26.005669129576734,24.84242951948421,23.85256358528628,22.967221719214994,22.533253488493223,23.03584591010737,24.07552133209307,26.027337694379565,29.03363247655325,32.79954419540197,36.042564598379364,38.2860320155683,39.31692451186029,39.641976168011105,39.89407026825868,40.288848570013094,40.15359768231734,39.883749969416336,39.72610970468384,39.282049654710846,38.6764117586463,37.69049319843484,36.99527937915894,37.4451829392842,38.21830387718556,39.59618375621869,41.033845741257316,42.57623148535206,44.62455596659414,45.66532596795055,46.682548326440326,47.51527659687916,48.945184046610166,51.02944162312196,52.88315352910198,51.020962376580435,48.67979261775031,49.54233773622092,52.18174387937954,58.31362861851903,63.96763017505656,61.99082323173396,57.38077082176332,53.32152693622511,54.20442641042481,56.66699286947521,58.775507804348116,59.49333147946755,58.784526859807215,58.65483115429108,59.91120337968428,60.80537231075059,62.39152650626529,63.4349870719303,64.56500318246565,65.48381788178398,66.6283873893919,67.60181836414219,65.24012278556195,65.2018660322998,65.05612243389001,65.27933463530616,65.86513875753631,65.86513875753631,65.60264834874177,66.54692290303227,65.67869162558281,65.74602754009784,66.83211254922863,69.4721111687061,68.78071646498796,68.53620866652523,71.68368345487056,72.3987790954835,72.7957537408472,72.2695175170129,72.71851557762679,73.58382165323941,76.04752731466003,77.61655295194929,80.35841242901752,84.88269268511118,88.0321845286492,90.0,91.20816644957345,92.00955246924059,91.93289133121974,92.71641340047809,94.6558729179093,93.56245163017181,92.85099521135473,92.08682174463841,93.09410167722888,94.92710172483241,95.9282516595202,95.37669775171241,97.33436448505185,97.3058097218484,95.59047213356386,91.83773480484493,86.46199202904302,82.85615356552647,80.1406984660388,77.37862362646044,73.9949073526345,69.15207361541327,61.88380094997125,58.2764271467453,52.361048000761016,56.56637646545635,56.16488035112031,59.24471685985306,62.28146700703865,63.526675874453446,67.62529410290526,67.61497869397752,67.26919606833977,66.95637161228292,66.78115093291865,64.31584406413319,67.47335204421509,65.01295663111107,61.20244686639384,57.61288891880285,56.87718917861694,57.689782327985654,58.42784746039928,58.86101924951705,58.26651369219307,57.768239364933294,57.97694013685942,58.51875024776648,59.166502931728445,60.19089091830595,61.20481143294929,61.55034564761834,61.718241039291854,61.31383782836179,60.75789495827488,59.77166116886471,58.335087610265,56.17794134475346,54.27000458996962,52.952186579103696,53.04225801015184,54.87659324273983,56.23569039919792,58.97408768456658,64.70329852107088,74.62869290708726,84.5138243022937,89.78085319507893,90.33184690771742,89.88855203837707,89.32723766248962,87.83675257045596,86.30861990236566,81.98455125719744,73.90089596344225,73.25805476688942,83.5433620198709,92.85646070802684,98.97873249184913,102.1514484474567,104.3415789305833,106.1012839369626,104.62091257627787,99.84580646669764,94.26260951278942,89.04516032421945,83.67299347335916,79.17193173536545,79.85083380881822,85.38362615236436,89.6396304549229,84.88264356176276,77.44466622404676,71.48676227242419,66.63377329439898,61.66345745021759,54.16234776614733,47.76743023553321,45.25542035983428,46.241545176654526,50.565151947552934,52.948440112005585,51.24191472311665,47.21965667120796,41.954130409202634,39.23015885591626,40.17925815440178,44.40107254859233,50.158544590037955,57.980079857786684,64.34523212675477,67.48733677886932,68.80997385008187,69.77023282008605,71.41229391670916,71.11150178093014,71.02398567718046,71.80326155031663,71.50759406140632,73.47982872178203,75.46233533652918,72.95798559044498,67.95337069232076,65.08552682070591,65.0673909481089,65.49112144492972,66.96415310195171,67.49646736000223,68.0829120860891,71.11140013675629,73.7316477906741,73.330443918558,69.06696066711734,64.03511488439376,60.98478595551537,60.72340814301833,61.560668781368456,62.32170192097086,62.0577051674221,61.96169058839185,62.6804909033075,63.48012609436917,61.09213466734266,57.85732042796885,53.248343375900724,49.47368065003382,49.20957816322153,49.619200800233024,48.7013057661484,43.50701880440397,38.30867954984411,34.16303494271089,31.59150618592919,33.96972650358831,36.16202053844498,38.69592173099263,43.301670275425884,47.98219857792869,51.00900023136263,53.71661633269968,53.57081145804941,51.775016718622204,51.05028337885606,47.646852268521364,45.56726587426184,42.066241770422074,34.438938935654065,31.98022893435937,19.289992672922047,16.606953646374237,8.654905411348688,1.626667763111373,3.753564262833196,11.871645706705282,0.8235197052949186,4.426966169342788,9.628139175008945,14.225950408013416,18.990396664072055,23.59206612440268,20.39483146142058,25.636326872515376,30.673751495691928,32.933341612558536,32.57151331284425,33.98223009363305,27.806390240668065,21.652827600859194,23.510961476733023,13.227828745713847,15.71187057732952,18.987611857184458,13.311321163220269,15.210834188166686,17.778518399998315,18.37181010616573,18.37038751851728,16.739482794122598,17.482348712389715,20.991671786921177,24.954742639368177,28.307491754590192,30.390824649302733,30.997028041932868,29.792569514573064,27.530142479533595,23.57805552904693,17.979701735383845,11.541050938269791,7.097570377130102,6.289797702199526,6.00287208613275,5.5834725724416945,1.6980153683972325,-3.2167007059026167,-5.8067672666643055,-4.808968915484888,-1.5131634909899878,0.32993600471721374,0.6889394492945288,0.5882080324868678,0.12110826502485016,-1.3155614836741263,-1.052228998717966,2.0033314786027576,5.722705562398143,8.45825452159592,10.091040757758096,11.46957113159815,13.181985521387674,15.960527042889122,19.646440005597636,23.328106958198674,26.565012928005874,28.431178440559208,29.002683692613253,29.665570289445792,30.780226460975733,32.256455608498975,33.86836222454416,35.47535485903694,37.25526324699824,38.52707644368631,40.27985380463321,41.86972945286354,42.4664298984337,43.22994797351889,43.88489523033528,44.723211610916444,44.86262735382937,45.068329556787056,45.47917980088872,45.549582290748894,46.18338083195142,47.26800813080907,49.16365222777812,50.86546980200388,51.76618166435059,52.75177034335642,54.11969770994682,54.88801884339247,55.06770236119389,55.186649307934175,55.30484155102923,55.55609798394391,54.45014608195962,53.490026510783466,54.00483133467646,54.462342513983344,54.555847177335636,55.599411372552424,58.05763733194285,59.915118762301724,61.780069658222594,62.393365865024705,64.92085013030537,64.8695456356066,65.89514306852756,67.45328299876894,68.21781572163037,68.42432702295694,67.83022376178855,67.12350706057596,66.32579052782047,65.11445273899957,63.57015984298949,64.37800394669281,62.66007475713917,60.47405581872323,59.51110635941905,59.49159415241469,59.470275785153596,57.41990514272412,57.82507664233771,59.318661626928915,61.35583214444037,62.31284369412643,63.619634788353906,64.95839980997211,67.94571174241294,65.3615916382189,65.02924843189656,66.19070410064778,66.41294506278228,68.5848104146471,71.21967730045027,73.88917342095924,74.78639869373708,74.21207180211367,74.98166238374753,73.77981269950025,71.46090527122601,71.11117107559905,72.93070246173382,74.55071805190617,74.28076805907457,75.23812455251573,76.82996654249767,75.39475385763365,71.10788345835101,75.01341819427651,79.99204880275991,80.61748107782377,78.62004794018864,76.24853532297908,76.84689630037911,75.42805187271088,73.59074916290974,76.49476791465776,76.90245731701727,72.94304012581921,73.80680951697535,74.47587784791463,69.0755363184971,64.44523321298215,66.42311802374915,67.31352189599212,65.17236195187797,63.097932533668086,61.77469148351616,63.24049446373737,61.23883166541108,62.69707115265308,62.87622157654978,65.67972501811295,67.86942296280185,70.30136781448505,71.76854176407778,74.06668126653533,76.3980987988664,78.77683502555924,75.26970082494674,77.92309071178764,77.02593158105604,74.08228211862338,70.62475975399227,70.14202014875391,71.69086207197697,72.76478665142785,72.23427748183367,70.53486975440869,69.43326405389432,67.23272807626167,65.19920797129103,63.64253217948771,62.555453594694306,61.66736701854595,60.397467581331355,58.85591173597559,57.93355958840516,57.52879533445164,57.86374370906312,58.987573456809336,59.55361155738995,57.69154820546158,55.7302050874642,53.64981564534434,52.21033705884139,53.29187019476155,56.12812010466457,58.09651626839255,59.002970777569686,60.30404629181392,67.23320268885185,77.0139551369057,81.52645133449244,82.22457224522427,85.22688846681761,90.56836831767295,92.81184931477888,86.14934529905585,82.61992786342796,91.11028680158459,96.67094515301221,94.65338832103984,93.52822008606698,94.64442873867087,95.1041782381807,93.67345606315182,89.55412781866956,85.17113774374471,83.63476024160069,82.14669587931557,76.66074439427821,69.02653876604323,63.09389782271359,61.451473732577,66.92752907051702,72.44281916103273,75.58989159480592,78.8687626599737,81.26404670551956,77.56040873903028,66.76587342108975,57.95278334455202,53.312349722841354,51.60291898994432,51.82116790898596,54.191486816793024,58.077276452195775,62.150174747243796,64.88153849920708,66.48093080475137,64.23069524393244,59.18618052921425,52.104086127517,48.433593897544355,47.786896824569425,50.72639060402171,54.745192620130325,58.71050576261842,63.34336749054774,68.67050370585488,74.6907233636484,79.86426127380585,76.94172553270859,71.2948180386827,67.92417685868921,68.35400536096655,70.7535568177749,72.7651032491973,73.65428741709538,74.14692358001172,75.14330702673402,74.39182215257397,71.40631825192169,66.32442932518913,61.176186157693685,59.03628444901265,58.71837269167913,61.81215750949325,65.74994788278995,68.57467303912351,67.75498622286206,64.71749334710685,63.60684286402121,62.72872053044394,61.815042176390335,59.224986841812594,56.22836598514776,54.8245367504799,54.943416128956315,56.67957142661938,57.601876393247345,56.83220222457225,52.611185088175894,43.67604126356719,33.170491448184436,24.943884826000996,20.20723196417911,20.5560347403884,24.21736372011347,25.50227703182777,31.67551515426009,38.71308195678753,45.38974624412167,48.34859227487437,51.536686158970404,53.23098661803468,54.59696941173959,48.2234984324544,44.48646422698759,36.2362389804904,27.641131317628908,21.779551313473316,13.837371195466632,9.917390293534062,10.344841179576042,0.5763731774664284,3.1158661497941433,12.554320459219875,4.363553671300741,3.911565206600132,7.960119554116206,11.023494356915137,11.377831740323364,6.0411856807441175,10.049340247484302,13.726207128158832,17.06836403029683,19.882852600340232,22.583817325883714,25.59579039111321,23.622783153309072,25.649231627338228,29.16978100770503,29.32299422697541,29.237841115008635,29.064476611104762,28.13134854361927,26.6534529308444,25.86632290085798,24.96431164922571,24.848838454650767,25.241754552332267,25.845693144923693,25.987143910620855,24.819538663692015,22.641157290289534,20.854450938886302,20.790758059486322,20.95385791160335,19.660538996417934,17.04099297317987,13.265599165026495,8.536483845535855,5.389281375089677,4.343236346648171,2.6686784217097688,-0.36112644918850806,-3.5323384125780306,-4.176452482842355,-2.7319800266031398,-1.0587098224161877,-1.34788623992401,-3.7924833207002537,-7.09844138123911,-10.294961256300756,-11.0436135737312,-9.11790152412224,-5.898100166428007,-1.8626178949166559,1.7751481119908978,5.074307755095632,8.163938438227547,11.104903370646419,14.225990518663004,17.470956582065384,20.953616665603185,23.834245681799693,27.194145888355653,30.10410258596067,31.445573151300962,30.944475938448157,29.522504200851873,28.11186932561612,27.012693782736278,26.664158759292523,27.411262121701032,29.129593680643964,31.15060803558239,34.166009009788525,37.4399021204081,40.65767620544402,43.408889540433684,46.355452020611324,48.44906196125887,50.06889865497904,51.11310275494731,52.33707081490369,52.59013872384722,52.45491159272277,52.449196350970354,51.881689439640546,51.13569805615941,50.32639336766841,49.65163739344854,48.528483926865576,47.57071986475813,48.4609406629029,50.448108128452525,52.753917165391535,55.624772236930205,58.51504684341693,60.325741053474886,61.36312094940758,63.38693148625036,65.5995527566787,68.10176548406943,68.82341415280499,68.86266068935318,69.06744889248182,68.6996170275831,68.43076831879422,68.6996170275831,68.44956340351281,68.2708355069462,68.41802807556653,67.99463760965736,67.78503779768607,67.35633380195571,66.62253460040188,67.93750616951381,67.54166627750553,63.534228609704,65.63350097706824,66.38462363235885,65.68073284393495,65.598149240831,64.58075528684645,65.17952508835171,65.94478659906329,66.90317025305258,68.3177418373391,70.55290487357492,73.93060811595718,71.88244460945629,70.32972515109275,69.62674580684195,69.38839828369002,67.64479523703162,69.15060632387662,71.09391741943521,72.6528578394977,75.63002152846467,79.60165336962093,82.4980492256955,80.82642187891844,77.18025329305044,76.47680459643445,77.73012348597395,77.88846093071692,79.70617594483814,80.37406724276305,77.72475248826777,77.11486025668142,78.54916761716329,82.18696177907069,82.53406055000721,82.83343332833162,85.33761031787512,87.86641735968335,88.48953287200382,86.91595490588075,83.703183910257,79.32027351903302,76.03591489991581,70.21262184406946,65.20358651776611,59.8232913693108,61.25626045109372,62.7004450296934,54.5903779104529,55.403233811579256,51.66891450027887,57.6847432650642,57.52003840996364,63.014009999524845,62.76614788526059,68.73911165152815,69.40239096408806,71.24877318141985,71.44182063416446,71.19855416372617,71.1942283628294,69.95949061731604,64.42082639844386,58.35793046548216,56.87191852866245,53.917235803762466,54.9745520675714,56.238129138754,44.716359444984526,60.88554457096321,71.20154477030681,70.465719847009,65.236868444244,62.37706779874862,62.944172953637846,65.63131044539088,67.8429984576392,68.71584817121814,68.72974053282213,69.0265160142283,68.82341415280499,68.68446157148429,67.51045688624725,66.37674469880643,66.21461548046628,64.95743793516338,63.662303552285614,62.33747281947602,61.8937318886325,62.24584845297099,62.83278102870939,60.92689628512275,57.158882770702704,54.85746601445278,53.9454263448623,53.41005145412259,52.48216350838488,49.82523819619801,47.654932754513624,57.69957346161725,77.25851999480129,94.39872592601422,103.65969010837719,106.21639693385397,103.71732510763768,98.16122162550742,92.78454087213078,86.62027691950229,79.46343065344702,71.28485050806647,66.75838176091212,66.7282116406881,72.52727729068137,80.3375461514026,84.32537236923207,92.74906564780822,108.11000248290607,116.46824872434804,113.73728771691631,105.59279251525497,95.49229121979901,85.16434753477064,75.13174376560336,65.64358381400018,59.58046592432661,58.31835997107735,61.15277083795476,68.62934890946087,78.90369989125264,84.45469350818745,77.79953737355281,66.54322868648073,55.9432914809221,48.43986822569223,45.149235478460234,45.459612807156084,48.7153353588675,55.801603622731534,63.37180969871276,66.22455947361165,62.23521433515698,56.82950758015526,54.53137681647629,57.117789981087846,62.75414647120734,68.17742849502982,69.28249048814465,69.37548237221651,71.36337884490999,75.62510861064222,78.4398657923798,78.10696441321548,75.8569854346716,71.71311988983283,66.55301477112685,62.45520323115663,60.93495968873049,59.71288666001463,60.4122776169322,63.19618910549029,63.53175127565196,58.853432331516,55.98503350933985,56.06518738526569,57.502070306802615,56.89292293345497,53.329389630704235,50.34198583037227,51.10281481534672,54.27264807142235,54.98242072659254,52.11597780806069,50.27503824582299,50.626348480940756,49.920595149713776,49.43214535021984,48.480879211312114,47.56174560319554,47.59935721803062,42.69210210336747,40.78902459642642,41.2866931103477,38.35625699908182,36.748769103427776,32.538786202834466,29.37199142228374,27.946091539764367,29.190956041421078,30.862120831189934,31.246933340031973,31.58712506355412,33.55156514398062,37.7321387742072,35.42037635545379,32.90522692201745,36.888484350462875,30.995487277005605,32.03751342840921,36.95088871383225,43.862765284110665,40.302268696335595,38.67793115509077,35.84236317758887,28.15617009879267,29.595790890783864,21.219283135993724,26.913550105257592,16.34815836130624,22.34926545270287,11.070232073348201,15.034540637442165,4.085657735104547,7.943509048705922,4.687735870005573,0.8425468306388969,4.077345457006636,6.542529736213272,8.4186947327282,9.969700111913893,11.96028101386064,15.320120171608394,19.802838986977548,23.718997163802236,26.14514781216292,26.79794948124709,26.89215698388903,26.611510394404508,24.194611846099118,19.514606203984254,13.137474832106763,8.803754492306535,8.268087564448352,9.333496211123823,9.348939737301954,6.709825884990432,2.0318132391254946,-1.2787599783883206,-1.016226106165639,-0.12872853210982457,-0.5104159255070075,-2.819592783906154,-5.141596018167688,-6.86057273387194,-9.120541667975452,-9.680813226642947,-7.282317741979099,-4.6292310346880505,-4.58304668077242,-7.910237102785637,-12.659081434894585,-16.858435212161567,-17.110999619209732,-14.313288816389912,-9.786343020700725,-4.461722502118769,1.626667763111373,7.57158560252817,13.84229730639179,19.44000490668812,24.191707794724888,26.61434664753161,26.661690459823436,25.60621696205411,24.70047866625523,24.355051981198425,24.479836465978728,25.08357597644178,25.797774049765717,24.727317278374212,23.228243646074514,22.750971377300374,23.749518698375155,26.83403121835919,29.58066526269329,31.263702107490932,33.318625812947275,34.83583390855088,37.11681167750367,39.381253408747064,41.824044086294855,45.0,47.98363684620591,49.336401647574036,49.835097156347885,50.85600510879382,51.47395425154294,51.689715460780015,52.29140460920909,52.6805979924216,51.41971548167044,49.257336332816735,47.61860827965432,46.78321303435805,47.02988479570037,47.740437926230875,49.12298018103281,50.777655779702236,53.108744672079425,54.84956644222881,55.530481916865625,56.52082855359617,58.507885580886835,59.05491469189801,61.7287239566818,62.30056563304385,64.69349006504547,65.6984045333449,66.87916719031375,67.69380872077252,68.10963886740035,68.60618295957622,69.4552753245903,69.70746206131474,70.25803593199761,68.99936580452956,67.19653285561382,66.08043072415529,68.1985735559246,68.84213920494395,69.08487126283183,71.49182648854998,72.9494232713841,76.43772976011441,75.90434726593922,75.45675743533235,75.9336066252733,75.84349876844728,74.5738286072378,74.16931690080754,74.76552581559183,75.93536150029874,77.49654294688378,75.74114192028192,76.49094642972508,79.3236615219264,75.77253605973208,74.45777977165032,76.8511093367506,81.65763468242106,82.3070040955808,81.00377152192318,82.04605793576029,86.559461020082,88.63064164087898,89.21052000549618,92.92419963797448,96.19389533504547,94.60892534377123,88.23081015225276,84.7261121984682,87.69184717769402,89.13359022839242,85.48048845800649,88.42631623125493,90.63545844496035,93.60353574786089,94.98935490474453,95.0110765394732,94.28292467978079,92.54780579067358,91.74009520632893,88.04749099288713,78.36094547660262,66.1531121115137,55.56992849153943,49.018256481519856,40.11595238157869,38.0060587762676,39.529908863680085,43.57034342134316,44.23810292766625,45.7598756313638,44.93963787910424,48.3664365457849,57.18136329254553,52.78670869523195,59.55195585378362,63.3175437909828,56.29397679511871,50.66448026876939,45.0,47.67542185930008,52.678991261070266,49.19925080132134,51.308354963655646,69.0428099844356,63.74340300594591,71.53919126604154,78.16066982692374,81.14719336880059,85.18994478293891,90.57521611559223,95.86750154499826,100.03310548396774,102.96224425584866,107.05462366660194,109.86966022305334,111.24475399523479,112.07063963130413,112.57535504526072,111.21264825634246,109.41927507052783,106.89714678719324,103.46843919937092,100.4168694942736,98.38563842715514,96.57766337533074,94.93500461233555,92.30441911559933,89.4224650624741,86.22398365430169,82.61187133481059,78.96416979928863,75.03524466895252,73.28151522914426,71.90704969407112,70.51101562719602,67.94196706776815,64.89915620919714,61.012334993813226,58.181117297149235,57.97344835150214,58.65239683763452,58.26535159599202,58.46717510230503,58.060380616190244,57.77507900748777,58.148305126738464,58.04910656293628,58.94854373280687,60.33104519089876,64.18203912352821,70.5359102993169,79.17861447375634,87.57564549372437,91.03118821560422,91.57866031901979,89.5567151360201,86.41012710936106,85.22736247273436,81.96173616386824,81.02166476812931,85.89816444973764,92.62973727011104,97.90030193043194,97.12505543881318,92.49562485229151,86.12871733880736,81.6426452209746,79.83932103797365,77.34744361860473,75.60180138949025,76.32871593025303,74.91459183440209,76.78369519222562,84.12564201911073,89.08580473521761,85.47523811213031,75.04836459075234,62.87416001496383,53.31349312876931,47.946473226068704,46.96045768507654,50.90108712515095,57.377009415704705,62.283170668109214,64.88828378025133,69.63286316485556,72.20540289099013,68.1321693169289,66.0979662645183,67.52431214267615,71.56505117707799,77.3302046338849,80.50390179370254,81.02734037855552,78.30732075567643,75.17070771207916,73.5987667143138,74.29462401689663,75.55094342733243,72.02801470954746,68.317684033312,66.81464137845752,67.35787659770038,69.31416482677028,72.46998764323534,73.19215987726216,71.73047507646548,66.17256526861031,62.18960140544986,59.93140205818907,56.309978709090935,52.476402127426994,48.34859227487437,45.46704482604654,44.35625432462271,44.101045460353944,44.5705216992499,44.16160462862752,39.70295940550679,37.659961875048666,37.41820914785763,39.10711846615542,40.065180344382625,41.80583287830888,44.435909686459865,35.82787912125574,37.1699764072975,42.410443161443354,38.4882279018506,41.465845467812,38.07424951803578,39.59167378400892,33.56085254066829,26.73054181400068,32.85780326629873,23.622783153309072,24.423585164204077,29.088889843662596,30.650658034208497,24.743500521190953,29.67751002277558,37.19882547398215,35.68664752898761,35.51265109707343,42.81417314104535,37.32262184983729,34.53764875905336,39.31763788418277,24.28066734482841,28.6614624799705,11.266018964831305,12.731272315298153,18.46873214816228,16.83491227433128,10.04793467575046,15.142293994050492,14.832735823159071,2.556145453025698,12.392751851076834,4.504145716467657,6.3542388651786155,12.386450296398872,16.26017900494071,18.295373977802164,19.668424869668108,19.945968268950036,19.609713458842112,17.915632276567028,16.108802634694676,14.267975343824315,14.743540983402157,16.51511360308514,18.183628866806114,19.02878360435888,19.35136835481423,19.639960605169144,19.49218932827134,17.58997438781111,14.063078949058763,10.434553679379082,6.88747729683139,3.7835659001477926,1.7969238862598622,-2.995320677818986,-8.530796003452535,-10.094649720442684,-7.9459460661293,-4.911780544875081,-3.759409186864459,-3.40933314783706,-1.677685780705109,1.1935350099379787,3.4645926103421716,5.319935367385246,7.8108835531100365,10.066030684076452,12.250526145073042,14.498290414531688,16.099104471308657,15.642222769420847,14.9172733984115,15.422143809301975,16.76518977482064,18.43497699744772,21.56371982123909,24.783348347505523,27.453722326775484,29.144215628575868,30.402654429498376,31.534782432624795,32.51289380440683,33.09170088135142,33.660440567936234,34.48661424533847,34.854408257813226,35.851695442720725,37.076747769216055,38.064665453018854,39.158862653510006,40.30931932780185,41.87784126935319,43.71692449237264,45.996997677158426,47.34690237921442,47.74122249676804,47.80027531137679,47.996592947389125,48.29452789017351,48.54344816277653,48.163155485136976,47.28449227876329,45.996997677158426,44.84594900825869,44.29847050904779,43.901342725745735,44.28478559529097,44.681694428275804,45.15874634344585,45.624452757102176,46.81830086708684,49.50218636523749,53.044539176659256,58.24938820945213,61.54519546009485,65.51138354069626,67.80457193002226,69.27445604300824,70.25072492289603,70.65368395617116,70.7007175774478,70.83677960804448,70.87546720197717,71.8354710630893,71.98904351830478,72.38742765999642,71.56502658836531,72.47439983229285,71.85205007521833,70.63324174662304,71.66447151579499,72.21809861000987,74.52472580842502,72.12128100162603,70.19207741879548,70.07008265960205,70.0714602891189,67.77242240231914,67.8160251417586,71.690616715841,78.92983480299861,80.07699209217999,78.40784003410377,79.40435383035468,79.26325997959749,78.34847357736635,76.05112403478779,76.62395486087676,78.64398196200885,78.98689265724964,80.1243667529281,83.62216217850863,86.70687798689605,85.80132341734603,82.20912222286384,79.50848602842585,81.18988814376736,84.08119581510759,84.05570626635216,78.95037958274897,76.04968556486672,78.27487936899962,83.50359758863249,85.28409341991535,80.95805404329435,78.38853932761465,76.41844812690766,75.99042808152672,79.35940671004496,81.30869599929508,77.190259700115,75.62178292945133,77.00541682173801,75.15290484113208,71.32923963576275,67.97694535686973,66.45861799962712,62.459175680871915,59.89684537123964,63.313196528634606,64.12985442765485,62.5213147866741,63.38156176352451,60.01477007088076,58.71635058018716,60.27597342408355,62.07104962438786,63.89515899915271,63.20526119429765,55.22621593564268,59.18230884736372,55.180717881754525,50.924598236528,51.60712919528213,51.35168224043716,53.869342863486125,56.87225308776544,59.14069210573217,61.58619297684616,63.39758136310361,65.28640423997952,66.86125258226389,69.0091373714895,72.29178323704579,76.18496977755741,81.42645564545197,85.59261691306129,88.39287969312652,90.9111876711909,92.44140512378908,93.67058881187828,94.80793114450132,94.0312965746709,93.40648365047964,92.70952816821793,89.52154971036937,85.94827554851572,82.37487196919277,79.5165737799215,77.57581940669137,75.20894546698378,73.77266204240075,72.41720090923525,69.75975954524073,65.96444969658752,62.26029775933768,59.9816075881925,58.1959660513556,57.96248648690939,57.74693849907337,56.72248263274165,58.34068255261697,64.5807376687722,77.69783782420228,95.009135786132,105.5953028489685,104.5148147743457,97.32796519444464,91.81997920897761,88.10483604276986,86.86073989530124,86.82599692460781,86.7784568551132,85.6430300399509,82.69974881693533,78.77421912251242,78.77343939820928,85.92959419985384,97.29500939117582,103.7165954087559,103.29153708538728,99.96775425910256,95.97199798164141,91.67851553703669,86.34780345630062,81.44038575663454,78.2011693443174,72.17673425524139,62.166764778059594,56.05646463685275,55.83696482900871,57.72960440451545,58.46767015816893,53.23806312297016,43.357849480015986,34.71176592841083,29.775051089158133,29.099549884195753,33.35903449455869,42.31768735969014,54.60816663219295,67.39098446161148,75.54625657872104,73.67200959091653,65.68262317457129,60.81570940496901,60.03170219917657,62.72872053044394,70.62587376105355,78.0267293432366,81.68560913887757,82.70581073797459,82.89748305268384,81.69904659526568,79.14360146693807,73.95636137059319,66.0486935398487,61.002819691110076,64.24275777900345,67.16003301155251,66.73883477460778,65.90801473854286,65.15116047818042,66.84853689311183,71.34316896543233,76.2867663671512,78.85300429796068,74.6785093820298,67.25471853978839,60.76480754718812,60.255128790718686,61.12930957547448,60.88387416851088,59.1810969740996,58.21015982888788,55.224565099912134,54.26659667700949,54.10504748521425,55.043615674256195,54.22792646814121,51.499328734207744,48.227824208548,41.18597738941528,41.738811959855624,33.88405661561906,33.72415266710507,32.005373384889026,27.764520836513142,30.057091813148798,33.589036899383274,37.23120102563026,36.54605735520291,40.89188756131332,45.29232285189396,38.791698034656015,40.248681530926156,33.21942981708136,32.67710853448999,26.807858266181764,27.2077155462835,20.0797050049756,21.82320418741489,14.47741759551234,14.868256980006779,21.801372980159016,14.180532819877241,11.7419005517539,17.041391001882058,7.60232339126559,9.801866493497306,14.952232748027459,6.697277160483715,5.621278877170155,9.42648075063458,-1.3558594604686964,1.3971787354445702,1.4077183369908213,-1.9166377541969493,2.835229074959764,9.355528879539726,18.165930322491803,26.5198749045608,32.11744642401545,34.07722063897386,34.12681729233251,33.094332788210146,31.644651439217615,29.923941837136297,27.922732588655574,25.46757502226907,22.567001778619137,19.76130550360917,17.12501896620749,15.156165309118991,14.08707449923493,13.696782366082616,13.74106175074945,14.06396103858565,13.951106151174567,13.336862656083785,11.455466166607575,9.214347040101389,6.591603984943922,4.0675158420909705,1.6401533575034355,-0.6254494619058822,-3.4832654092404463,-5.735408640514645,-6.2060887941813005,-5.58084795737134,-5.056232368628525,-4.407633427612248,-4.753994878912315,-6.875688911212201,-6.875688911212201,-4.969785730628252,-1.9242092575781455,-1.3505328574764157,-5.011076562879891,-6.52668540664097,-4.832042824235554,-2.6549776471771858,-5.227421514887252,-13.814994206646727,-21.846945586595535,-23.539018342319263,-21.238833364158403,-15.056496215436967,-9.152346002670457,-4.0552657582147535,2.9108581628599324,11.03582974337206,18.203245360516025,24.004741503975843,29.30034666434619,32.96446037836955,33.02840141581559,30.890125647320804,29.096845968376194,26.861936975346755,23.442077122794906,19.99226538525516,16.923048951093467,14.140723308049012,11.808937020697106,9.895265081798176,8.246364030761018,7.743739406168852,8.7917269051752,11.633661172321087,15.834046173060097,20.315222536355506,25.050959963770904,28.601584477534743,31.486292703621892,33.06862779994929,34.03889630964249,34.411996530006334,34.556769719133406,34.50847428857234,35.11472144188432,35.340058414564766,34.60996232554817,34.57191336052392,34.89068856793416,35.574110259870785,37.03926795289268,39.326963531090676,42.042966629692415,45.07613381136815,46.9439879812252,48.45269465802847,50.22064466974574,51.212822810839356,51.16635117890922,49.93567892679127,49.106493607202914,47.726311612022926,45.15440570673057,43.34544222242526,42.806751592321575,43.349285385013694,44.41958342240948,46.162330361878574,48.239648912086565,51.358629168538506,51.6031772102431,51.14437729603942,52.37046049573919,58.166619068439736,64.69349006504547,70.61919087895203,72.3126255810052,70.25313131610483,67.42803073755267,66.72104480483262,67.63635595769134,68.79080288445591,70.18623414124843,71.68947208599715,72.58752098099953,75.62600777646743,73.40460004739627,73.87589087522001,74.67310347059481,76.39782227511813,77.1523303672186,77.07221268149041,78.46538830397357,79.03121263264737,77.44619334753315,77.88893719294167,75.73744908065034,77.40670405854614,78.71342111212675,79.38765541927415,80.63467089838147,83.11012688793932,82.90425144050725,81.90247532476573,85.47118121390453,89.00077997092092,92.69552846561332,96.67336757051606,96.74561542322125,93.76001338676697,91.84764979957751,91.15206546630772,91.61507368919699,92.68901834189754,92.77580242359184,93.82201213704964,95.45752702559477,97.20052595702964,98.54283057600075,92.63522994441259,94.27141854832189,98.28231904955229,94.8045325319275,93.8225898036926,93.16520361237194,91.08347840750419,88.61625929900164,84.33269423707134,81.9888077393665,80.59173756159517,72.50273343005365,71.81968728588957,60.4281372170096,58.981237274964506,53.02483517103886,51.16210205547241,47.830998154882046,48.11345063036611,46.96144077281714,48.53955897112892,50.1021621667806,52.30348506951107,54.30776368920206,59.678380135443746,53.92722179375205,46.86631832364907,44.63737360879336,46.029733303375366,48.61917554108602,51.71250339650361,54.10662049824569,55.49493238633599,55.309171883691704,54.1250182330791,53.64601921190884,55.260916180755075,57.319426280242475,59.1565613784902,60.531148749939334,61.4824143338,61.42931286960594,61.033895797143465,61.16251899900468,61.234077593295225,61.33970625656387,60.02520592829985,57.52117289229447,56.89565939255075,58.454238929338736,62.083121783455695,68.58160293519634,73.73575582682453,74.45954985606394,74.32219877921027,75.40550343291338,77.26213645061853,77.882532227665,79.03546129043761,79.79385790295244,76.80285122269844,72.44345931249379,81.18140617676603,101.2472763583726,119.17537386152107,126.86989682622132,123.95906382385063,116.15578541137856,110.03102179349007,107.53510248943313,106.29547854073658,105.7333970034411,102.9538533571548,96.66965425669495,87.87885839213688,83.43623624865592,90.24490062341151,101.67275480780421,109.75841451759928,112.86191466249531,114.21736448776305,108.43492013617058,93.27715734248659,81.15070751045143,74.41202259169043,68.47189830533564,64.87631171493798,61.66295887450654,56.15577685711753,51.80134442560523,48.90048733534758,40.601294926247554,23.248489777007972,10.728859540927786,8.554517325139159,11.033113859326555,16.426596875876452,25.060445336662372,38.118247231480254,51.48065219260315,59.89873872835855,60.74670172057382,55.91753337104766,51.91326281252617,51.52915084529032,54.67567979168567,59.58123461368032,64.79890359785819,69.57662211765067,74.56129924803554,75.89600840809598,75.58164091214421,75.31203525862979,77.58102755440909,80.60884341774853,84.44081111202452,85.18257148896615,82.00566361285534,77.91894290498051,75.12584301976489,74.66674442483175,72.81043866774964,70.97436260593393,67.80020046146736,66.40414937731242,67.83368370036845,68.6798813098903,68.31871886747628,65.7844397431647,60.19089091830595,56.405523269351626,55.63143817844591,55.32901249041407,54.831662125494695,53.484375465444614,52.828065081716,50.66096190572017,49.12757246416217,47.541076942160274,42.77773202118803,40.65352506457367,42.097352806576986,35.11351030358083,37.099565926218226,32.64172713757198,28.759596463266675,24.943884826000996,23.56657404848789,19.785110906142503,20.62588701558392,23.84833134237068,28.791807864306133,34.043581471903536,38.62789456073092,42.59982984341824,46.18796414040372,49.70038278842318,48.19019246902639,46.74789340742835,39.97204042620769,33.83707157699635,30.494435849911262,21.846945586595535,20.904021132629037,8.698395556591985,12.22095882248002,4.416554757221926,0.7441079657902412,7.007468453239502,-3.428883081757602,-3.4459033368043492,0.9568338835884533,-3.8554257606774973,0.8587829863065941,6.766163363846262,11.332929318368357,14.836153636739375,17.87866980456512,20.219619408372562,22.79375924909458,25.28021937026571,27.597260024685912,29.255380111305524,29.560318444140517,28.900686274034385,27.235112236555867,25.216173741363715,22.84757829908494,20.139362303037153,17.022421099216537,14.134624950271451,11.675377609036547,10.275982740423283,10.385169029244741,10.811300025379158,10.79548267280231,10.46913218879693,9.993571577385222,9.031059713481467,7.883160633311237,7.340489054315074,7.048486585891809,6.695420187467708,6.36717458204804,5.971607999001587,4.326990187831962,1.847607225868161,-0.6931052053224523,-2.1038418583357394,-2.3420774838695535,-1.5197110814269308,0.5930789338047694,2.7151053843906277,3.3738160422420433,2.2692450879299906,1.1356445905867434,-0.9489112415615132,-5.00338420261309,-6.690625257789515,-7.373804553344058,-9.007144418288448,-9.499327783607646,-7.287545346108114,-3.290589100592285,0.12507473233445235,2.262357166429379,4.431584269936917,9.033596212711808,15.763041282580653,22.367798646996043,27.157272590563974,28.454804668751358,27.39327603413834,24.44394693271582,20.725577435816998,17.795975889754004,15.806606297006816,15.115083820679915,14.62091221955111,14.285107743229833,15.373554380599634,18.18445960208348,23.453075918844128,28.422356826087203,31.763875539467772,33.63056511721108,34.54121737433725,34.58346828459514,34.41530165586065,34.539060020762776,34.61451706984798,35.12211774474704,35.38618830337008,35.71442785980049,35.95244875604261,36.50146574731134,36.993000619148454,37.97359125062494,39.54603002800998,41.476415833560566,44.50909317163176,48.14499537032858,51.539529424156754,53.979723486232224,54.38609036680438,53.71661633269968,53.911112996421245,55.85453850171681,56.5554567014381,55.927592476062856,54.485143995634914,52.79354279023182,51.904856251142284,50.20736469143574,48.700594709335846,47.4397229022516,46.96991800761237,46.771527208421496,47.159658353236814,48.39299130412945,50.57218931553035,52.821344097333146,56.814197177764726,59.91585504629128,64.41295800937898,66.07199768947196,67.23584749260063,68.21867532010972,68.59087134346893,69.35862523718463,70.7099422805307,71.63066931256934,70.8802548434004,69.60141970570933,68.52793479384609,68.84831991773615,72.46895521991635,73.30074749458066,72.67294697534112,74.42018881091661,76.16429676011495,75.12249470978627,72.36556107157298,70.87104398630662,71.36816677029451,70.84694574271009,68.49861635388737,71.12335685036399,72.98197753221329,73.32494903463679,76.70145257647587,76.32547660457872,77.81904666120609,78.6900864403186,77.49708076260754,79.15472441528857,82.01881334941008,83.17554367002566,84.02700993448633,82.32229486295039,83.27661475849223,85.53827766151228,85.14804020181307,84.52583370450986,85.4260328720423,87.19241415727654,86.43900260902534,84.7614970394472,83.60666524826267,85.78579926285077,87.8523706291021,89.88285436243025,89.0959999854098,89.02163132420428,94.68415709251379,98.62515598224734,99.67575096581083,98.55849349773166,93.90046382322197,89.3759127762722,87.34317034152423,87.0022442113758,82.16183633689417,74.981633948664,70.2239233973608,67.55167139641017,60.739825380933134,57.12787152823418,62.347956962177584,57.48927217619897,59.30027763658428,54.61461953785893,55.26397884306163,54.952988563780764,57.99460950126366,60.707046050321956,62.6289046647741,62.59714953355254,61.12120579305017,54.18758418236966,49.82905550307552,48.428355585857034,49.59653373769946,53.62769937694274,56.83504978464351,58.48189752043225,59.06184663298771,59.356786060307435,60.905641979598585,62.644950025084896,63.738298408232176,65.55605036561539,67.2357615916445,69.65692766186578,72.14639948368746,74.59551284355268,77.42367550880083,79.5248659524587,81.53121986880831,82.83203921943992,84.04587645180332,84.48747932452386,83.53016487800298,81.59009054197519,80.78585633076356,79.3236615219264,77.52094841956476,74.80476299093559,71.17288638234699,68.30268050172475,65.99288831449492,63.339912247940035,60.23008890256607,58.36760869507281,59.990516534237706,68.89193684682859,72.71211324487648,70.6436001002753,69.38463267088702,69.17777972450354,69.65478951651282,70.70479926868275,73.3438341205827,73.14816905562161,64.14520078327999,53.71661633269968,61.44475355815234,92.94469249505575,120.8720570743926,124.23988634073172,110.48935260987456,94.89913456442373,87.93406930829481,82.1936115640608,75.35512262947857,69.93049027997337,71.45498874647927,75.04501121244621,79.08584702039494,84.30227868708586,90.13048802650677,90.0,85.95933355345073,89.75029716107564,91.86365262668279,85.69551221830456,76.34131085815609,68.26393577063021,63.53923894372579,60.78756933134327,61.38008936760548,67.21988597104291,76.66583103585242,83.68707568613567,85.44513397254326,83.77412809319236,81.49130955876191,77.6244462661229,70.76469769929277,62.93790716162878,59.864120826870284,61.5676998268981,65.30450520004467,68.4206874012753,69.49641638197481,67.71439317958787,66.26636631773273,65.63755318331,64.52855124586011,62.641081680767144,60.60268625173013,60.214527808073946,64.53664382801949,71.64320206646157,73.74962868995385,71.41410504406001,71.19058940137113,69.595219488067,67.71622985060489,65.14402061620146,63.48532968662513,63.336651486667336,63.19820006204147,61.246091266432046,59.50574807191929,60.33639277434994,61.168241428908004,59.59082714267765,54.54844734016031,48.79305951083063,44.91637399559073,42.73028588421006,43.04341817506907,44.0137696019151,42.389574159025905,41.09767792574323,42.22719098428448,43.05302044254967,42.85537644338416,36.389242714548615,34.732285315145006,35.377602703441774,27.482500164050425,29.43543108907676,35.26301177559336,30.138146216568103,31.02625549968776,34.86111136591146,31.060534950371952,35.82261435038817,33.69001866382948,34.652649501728376,31.097316383522603,28.139281114958283,31.541321652666593,33.3984773773361,31.366022196759477,38.32944260831634,29.83831742612426,36.195327603765826,26.71870952464742,32.04244094867599,16.95250432547836,22.04683851180283,7.486724222966817,13.07556500733875,5.114053943121957,2.8271222570250174,7.997460843902206,1.4601409111734225,-1.5709840630663168,3.6063505027975835,8.844409861474983,12.119508922119865,18.292747925921127,22.83363837607218,25.272574993502438,26.474768404449346,27.401077363869685,28.28126265888479,29.265314300993523,30.488945808754437,31.667238347402176,32.491899452378476,33.04988805305751,33.12737880280121,32.24019662878981,30.59327718137847,28.875408891033132,27.245052186739017,25.996963873337805,24.75396829577817,23.267690745019113,21.335266672895667,19.471341751820265,17.619654771258116,15.370496744833371,12.847683444933761,10.372390648946666,8.468511758943656,6.652435953592864,4.231951388386833,0.7147177304597842,-2.3516870005861845,-4.550702497236847,-5.930048344985113,-6.627053986966993,-7.333171437474723,-9.057861026461362,-13.69298810140521,-18.811903560038978,-18.541680758528514,-16.554266260922645,-15.310394270224602,-17.901360316060412,-21.13734053129466,-21.765873683688444,-18.305588039303082,-11.35510983166187,-3.6709933805908377,3.2849414554281897,8.365853040120259,12.298578877782832,14.73030780882657,16.977958208629364,19.95381231806036,23.512213488459167,24.941555796780186,25.37263787063202,25.18943283340321,23.42865849805751,20.684044338641,18.08128940233519,16.357000368210063,15.701526371080625,16.53841723303991,18.208499716594623,21.07978756943324,25.26311138717954,29.71671509376389,33.9364510243553,37.021305500557155,38.33331347589697,38.21440597068827,38.10602320486795,36.89009217991383,35.92972750611611,34.25616715351511,32.9507746681793,32.18934245168142,32.4712112948414,33.923402550423845,34.801909211665475,36.07360160311014,38.49303788308946,42.517188907261534,45.8527971550602,48.73308940360586,51.48639209786596,53.848039012917866,55.64464580308264,55.87318412626633,55.299084749915785,55.449197894140326,54.69818914917518,53.3161502748207,51.47395425154294,49.694964789158355,47.61860827965432,45.58166302318989,43.51598557831231,42.733510426349774,44.06844324677301,46.75996132099711,48.920414192754635,51.51532124619164,54.3446437011776,57.52878745963825,61.10999093710054,62.741671082640956,63.77085969347864,65.29756697160279,66.76128284848215,68.031983030638,68.4709969257544,68.41402589864252,68.14477824502688,68.948671363753,69.25255942903419,69.4552753245903,69.39812792221375,70.02541406812405,70.0601878814135,71.99332877799766,69.11289787500321,70.05403124742267,74.18083053506439,75.41889073160874,76.02212075152167,76.34788288548826,77.75087385979957,79.88409774149775,80.21338769424364,80.88060490538312,83.7275683806983,82.0425089285305,80.27923628983349,81.27221007948577,81.0459093074617,84.48747932452386,85.34930450234322,86.89397776285446,91.41305966263836,93.53622931240282,92.14090060377282,89.13030194868999,84.64418320889989,82.14669587931557,80.99004278155498,80.90486295010113,78.93787508417243,83.61677094981273,93.41272522573126,99.56669796310287,95.00668666947664,88.39609412877749,95.19444503150999,97.78882796479039,95.09315312035545,94.41407542835337,95.99310047784574,97.57357327306906,98.77201920603676,97.06365131861018,94.33444568689502,89.71057220236294,87.62927499616022,74.60445064465888,69.15402681408385,64.4942966536636,53.847081053697444,47.0805969140313,43.64988363025056,45.97475541936309,43.70391988622156,47.392611665079684,49.914441745550015,51.19638426907604,56.35223903396885,49.5494401069171,47.54815708637185,45.27340067594903,45.69420566060548,47.15112121313116,47.39775721883146,47.83809850371858,50.224430402659024,51.26348288432562,52.30811471878712,53.7125926846022,56.208349370178574,59.19597949146247,62.3437488793749,65.33145065467066,67.51497520710876,67.89577799896301,72.12430742655762,78.54127691088466,82.38287139986528,84.33537220026034,86.4531053253401,87.47391125209296,86.4841580366282,85.46031628832823,83.28302352183664,80.28565950081007,79.13149149644738,79.28114306059702,79.15753257065856,78.11134659837668,76.33406317007575,73.3105818581919,70.29781607332025,67.4194959958066,65.77690396693836,65.18880371724367,63.026358600847935,59.28226405582174,60.24348012825456,71.75841206361936,91.74229875182412,109.2949426977471,113.79773378590313,106.89736374747207,96.6976296990837,91.56224451926305,90.53543745433353,91.55419715271223,91.15272152527446,90.47448815205836,89.63658303622668,85.18645103007796,75.19910993142655,82.33752581420158,102.56598344977118,112.92829428037481,118.07850814205531,117.5138950373838,112.04988056709405,105.49583014771392,98.86075647924898,93.08217613056848,88.87885075492179,86.43082441883045,81.47501375079116,76.69939953735653,74.57786379820436,72.5295872851737,70.55290487357492,68.93308632279519,63.75148530169027,56.50138946475729,50.21125323474555,47.11457287852565,47.05764321010296,53.85795832500267,64.0750736505277,72.13990654962218,66.99486848354938,54.78884260117615,47.29742591112287,43.301670275425884,41.15752247716385,42.78677367149397,46.163539390384464,48.90200143745592,51.144675687704066,54.197815047381816,58.24764429703017,62.708208631942355,66.57991217575812,69.202398937491,70.87239638523644,75.20527645426775,80.76722700521067,84.33537220026034,85.18055937494171,82.97011658274693,78.22288598985853,74.43590323718557,72.47444442642107,73.1313847520585,72.75032626888144,68.55232361236199,62.303164290532344,59.359970767086686,61.263175718101955,64.00964496980075,66.90060322791318,68.91626486288237,68.40118166412309,67.49168173732804,66.3015244807624,64.7468180083636,62.883160890448956,58.336224432190065,51.28757428898017,43.40651577074439,36.04521706944072,31.19901509148689,28.538009001137326,24.79417670098325,25.238667037466836,22.984878159891178,21.850899758574958,26.45150450980527,34.878417118271415,44.736826636456016,51.67094528031538,53.97265260651897,53.29719441971061,52.86794664958685,55.250493826489986,48.40646749184428,49.40926079033473,41.38903843257241,38.23621327756591,34.02771361057846,30.418765861286268,25.19551344111196,18.569920936022644,15.870160289794057,7.925547087345518,6.404370355119339,13.659689551079628,5.2448881710921045,11.749064777382303,20.224827620804938,28.340303594803252,38.45617147203189,29.26048520547405,30.11575119453198,33.126106972191025,27.00880392821655,31.254086812728282,36.499872475496986,29.92008356065451,35.22744383130699,24.720666123773555,25.160836473364093,14.149452799710534,14.89570547771616,6.227884404169689,6.08414913876067,7.138214836323586,7.846125371878348,9.651123088462036,13.157578044157592,17.721235880333047,22.488995403543523,26.652108082252685,29.697294189498713,31.883524535663792,33.26483249010954,33.850026354047166,33.60888930934721,31.82744802185904,29.330179520029155,25.9600470408153,21.620464709297213,16.49225963316743,11.816137832132938,8.710545129638511,6.404370355119339,4.812295985269269,3.9855184838865734,3.691379925100716,2.689018379515581,0.4332296553408887,-4.5342491176876045,-8.711423532202076,-9.406043423841938,-7.645720089155685,-8.084530125507316,-11.266434485062028,-14.092626045522632,-16.316553909373464,-17.059528385128193,-16.87880170199497,-14.984828891676733,-11.14638891234502,-8.358661703076796,-6.157467333628655,-4.573913947173411,-2.2251176600929554,1.5449223717048457,6.115517131919292,11.568111478591259,16.061765661412238,19.446876912933877,21.011271667278667,22.31470957535103,23.27640156507559,23.741126344009334,24.39735117380048,25.314260398065716,26.515148595951935,27.414916764645916,27.856861108392913,28.24105989291861,28.820376626139705,29.30996310944677,30.553686286313248,31.62865233837019,32.65861407156473,32.81135651394206,32.67220130233873,33.195381186267895,33.77697219819448,35.4038078018867,37.43471529924519,39.449054207617515,41.58341474157114,43.0061296158745,44.532004791822665,46.45857737620522,48.04058895983669,49.22664005244769,49.58189205916016,49.1426625058175,48.30313959502395,47.136352403291696,46.563544772959816,45.73449134564602,45.149959095112784,45.535473655256084,46.53983503914923,48.6687997708258,51.82414005822059,54.52568653447249,55.6379756514086,55.69807067521416,56.03929930340421,56.87453160240745,57.282305895794735,56.74293617339333,56.36497789796972,56.33824939327522,55.987243487756714,56.76513814907327,56.99986920911852,55.61964388391178,56.69491780064316,56.30998291227364,58.31835997107735,59.517412080722345,58.84725145957656,58.92475078374423,59.42499235107998,60.90389777153699,61.92755239086038,62.09197359001738,62.5145788830228,62.097377328692446,62.630657224027075,62.99870454659028,63.33409572141425,62.19858436008683,65.51549976427043,67.58534878730559,68.4147229151465,68.36915674467231,68.36702187692956,69.26477875921638,71.60502638256827,71.02236347366201,72.75455231339411,72.93262305265927,74.82908886361673,76.87779804199825,74.70249808515868,74.59417293879075,75.48332466550559,78.54289407015615,79.54954707135747,81.67731949897768,82.14669995988375,81.51101896929647,80.22562444577264,80.1291125167248,80.43990728708643,80.4596336558176,81.2894546837953,85.19752501738205,89.29697377682527,90.47059109647921,89.52746879685867,86.67535367573447,83.85887080715973,81.3268405865718,80.8529350225906,79.97846562577601,81.90247532476573,82.93050528288144,85.41735078368436,88.61324502680053,90.96374165227117,93.2104929313565,96.0028719933423,95.65947179197398,90.0,85.95699651015524,86.85504266687316,86.110528305108,82.1193443558395,78.41181561529892,77.63752762110589,80.49047384773507,78.9297763811835,78.03669684309648,83.12092757119439,79.43196858775255,84.75561232197205,77.70470777806048,79.2431683277811,71.97683238713994,68.1346933461029,65.50057990704539,66.19407636375726,62.75823723573748,54.27438303571101,50.130440154863514,48.47347426453957,47.09694459410763,47.33832502437574,48.343372642337705,50.96879739652712,53.03574153071024,54.1310643294566,53.913913977077556,54.489274000796215,55.65500983398762,58.05869072646037,59.711375163682234,59.40672150066228,58.20416133152438,61.17219603176062,65.15935246878624,67.26493054233221,68.4193476522252,68.64258636011252,69.49591694005022,70.24773759208006,70.84886305012819,70.04489446763665,68.10273451415773,66.68686617058795,65.21849682890296,69.80660987310266,75.84736423860187,74.67450062474647,71.19580534512194,66.87345355283266,64.13366140618946,63.63545698215371,64.63783116274303,66.3322399176323,68.1573638970613,68.44039572887074,64.3807726968178,62.30669042724561,67.95337069232076,81.7007899159705,104.82929228792084,121.18088455717226,123.31704878370641,116.77886592853932,107.73310539376027,101.20787771467526,95.81563876995774,90.9673565392874,85.6594983213896,85.27282055048511,92.36250798823563,101.15469099850952,107.62603192551616,109.63132650410515,103.8948714691573,92.45753601833637,79.79605933617209,68.17578610364062,59.17718827661015,54.488656396830564,54.31646178077002,58.34597475703445,61.9415447599047,64.86173097228735,70.44481737069884,75.22963934561969,70.13738017497208,56.88361230348005,43.33341836130762,35.63819344345926,34.34466811884403,39.3447842726465,50.44925745848266,64.54295997997225,76.62752601185983,81.04120581992521,80.22170703461843,76.17966027019298,72.93613363724428,71.95439669723336,70.784509927272,69.73830342942806,69.28997573213974,69.54241582458067,68.6126247644138,67.54204304240564,65.28000354401328,64.88776465423881,66.95842470079755,69.46857808388624,71.59929224938391,71.49661149119792,70.016907836444,70.18915148632652,73.5493987843,76.25893896680633,74.69504935074595,67.06372104607459,57.81557226718021,50.225920485721225,50.177424080890624,53.686355523686856,56.72153463717184,58.52316052626838,60.438123702972,64.46890387649086,68.60519046573121,68.71014267159426,65.93354214437593,59.83019668039162,54.49444454965092,52.449196350970354,51.56527702572354,50.7414474325978,48.31777494152357,39.83620393416171,31.04654437578002,24.78378889317965,20.85442260711836,20.37639958684609,22.689452991356166,25.83557683229635,27.10809916110471,29.700693003490585,33.25926181894097,37.25400186623215,41.54452751644032,43.59881636988174,42.53118067230664,44.5316212568934,47.398417554733356,48.03504966307767,46.09749919056161,43.84848301344455,40.100879782644284,36.23684774863919,32.817155367556616,26.09540510191458,23.269737061525827,16.216397460129233,16.677092741247282,9.223906768703293,15.276973361984645,5.053057264991189,8.25535809779602,10.821385487012744,7.242480459584128,10.800170964544055,14.008900166205526,16.066376227797313,11.725120370199555,15.587537831841336,15.20696723321531,10.014732978969533,12.516676511676836,13.437259092096138,11.86081071045915,12.30052109553228,13.18748994771652,14.505228475727446,16.304433382763445,18.938082019264403,22.454516242002992,26.436419008845604,30.19605887536733,33.46410512729559,35.70221005202197,37.13190937719748,37.775655715694526,37.859470838451244,37.3454990297814,35.372432755223755,31.922247930235265,28.018750692753848,24.18901958233445,19.69864837536914,15.655775847905064,11.093765941414635,6.5771197427362305,2.5791429829107475,0.5150036843333843,0.8606252284537264,0.7162063194773333,-1.4410975360170442,-5.320451691829494,-7.222505397796006,-3.7202444525308884,-0.847890237315014,-1.3294332482789206,-5.2053891096625575,-9.613963219645521,-12.56343467428643,-14.924820989718445,-15.8777006691576,-15.720905271875642,-14.534417984178702,-11.173829284142093,-6.054162101386231,-1.3788676104846727,-0.5870020439816247,-2.9568364761451535,-7.063651623096534,-9.009956922096707,-7.4068782764389205,-3.2043093897821984,2.0414043566316065,8.197049113651014,14.414157322846751,20.47072246939334,24.315050138607276,24.934256478395714,24.5986287030054,25.264185316093183,27.281220012784225,30.433074488450533,32.988477058386074,34.73483626063516,34.7731529797458,34.059752793614884,33.29100966158555,33.25862662656799,33.08488307842349,32.946020224266604,32.77247452877599,32.41513076780502,31.690776131136268,31.037434004938643,30.256431218079264,30.24854436966473,31.22401296619333,33.48345671593308,36.12607395138692,38.61291832301102,41.362622335590466,44.095053521683596,46.197877840466,47.44579019194612,47.66299524994239,47.411029609116,46.37120778089728,45.91910622090879,45.83917223243752,46.53983503914923,47.24124630469383,46.90659678563713,47.19966704661062,47.80561245288926,48.375463992867786,49.091153071088584,49.49371305758007,49.57391451658122,50.262360771390284,51.45465488363669,52.32433255631821,52.92695048205305,54.017102760810445,54.884143228334054,55.4707112829695,55.888229093012264,56.141840029592295,56.75671824255134,58.47899098821714,59.9176364094898,61.94533432646791,64.20548327487411,65.62356388098429,67.28561978293976,68.5795716045158,69.84117462731211,70.45706869345004,70.68567140184963,71.49973277259164,71.95883024225996,72.79671572801391,74.02490264988303,73.70436120834816,71.24337649640714,69.40324641293755,69.94395387943797,68.598646171481,65.72559992082408,65.89150377208968,67.11489956408718,67.16003301155251,68.03175171645779,69.65453852450949,71.40224673568093,72.46148058242156,70.76379620945222,71.28444405527777,74.29897394417303,77.71906166406707,79.80573209373931,80.67461214077244,81.77188087687026,87.48056924335206,92.59745733207046,95.13392012090063,95.67743213860679,92.89019184830818,90.44587218133043,89.7748258160087,88.6279099796985,86.97494665490052,88.69532962021867,91.55459423009117,93.32464632426552,94.23214432752651,98.00639589910536,96.12287619803462,96.77955849395715,95.70086186399506,97.87709742456839,100.58827616569927,100.40121863848259,98.53648392579012,95.25098755182324,93.23969413003817,89.12526648588357,80.86708018757419,71.22490600922787,66.15813723173459,60.311559214397334,54.10151598845135,51.67567868157434,45.46577829588493,42.4943115021821,35.81827403753596,37.09454276490686,36.591962556076496,37.823430305853755,41.19718034949344,46.41018079032303,48.748698915719956,54.702846286873566,45.82348752328802,39.85980005774552,39.57876723386616,43.616295335372605,48.101643722731346,51.17931663972872,52.925615049088805,55.06502824018407,57.8574770263296,58.827791622178864,59.34157816742112,63.629855191783456,67.88786807300986,70.8682227180155,74.25863495362731,78.10063954921029,81.02166476812931,82.54891036894573,84.21761266946541,85.9858312665584,85.59131416168717,83.31306809829057,81.32248080512868,79.22732205236937,76.4997249314413,74.30426933760425,72.02584647853844,70.60926364476684,72.23279825483297,80.42369061554383,88.36338783730965,91.06093019789428,88.77022628493765,86.32249285863433,85.56643298446609,84.9333986966594,83.69986867264414,81.0210365889244,73.2893874545637,66.39591915779891,70.026368871078,80.74596026755286,95.80285644056265,113.71454415841133,122.5965936813255,120.29011735574558,112.31300433921749,104.19743082525335,99.93091875441496,99.5259742217042,98.88376070081405,96.074702820016,95.9357166534037,100.27532515880961,106.87742256488596,110.92156133339319,113.2959269151281,114.44400343390971,111.23929561295316,106.86167971665135,100.00098539546848,85.70114082132557,68.02977293075253,55.40053836708486,45.78242338949599,37.02878707926123,30.234031299154573,24.64777106912937,23.348236378220598,26.91524719383187,31.86074983014635,33.044433988622636,30.839389482410006,30.51388310637277,31.95536325604525,34.94449944283029,39.20952208594554,42.86763352968473,46.140063600995376,49.40908151404291,53.92396550270612,58.854165044372024,63.212017827996526,66.16129281803411,70.70038929912751,74.89137874461578,78.48785161062553,82.03575761039575,83.79465514625637,84.97020940753379,86.89875576590002,89.24739012481882,91.76077607689092,91.76784902173023,86.64929964878304,80.39693143524397,77.85575495281459,76.72066743011055,71.84335236175428,67.62632138717946,64.57473612972139,63.75997154503748,65.2248482363167,65.14842949433982,63.66537387598072,63.322919577506944,63.88314633293104,64.8488913635275,63.512444269898424,62.874828776386266,63.26349974897468,61.0490253517444,53.8453813407246,44.18536892159984,37.36453760295294,31.202328250604147,25.724391136078385,22.496471618014976,20.983284085140223,22.46754909938087,27.44815268244596,35.41050727218511,43.058516000141715,47.64023910165106,50.57931271571563,52.70804227883407,55.00795124297904,48.04837371934413,45.17571874291385,38.47047206914002,32.82852895657687,30.82446011968045,31.28383721747113,27.569288254495195,29.30034666434619,32.578725642064946,32.14267961676287,33.519086253113315,34.634603796095256,35.07572986029006,36.89297780176962,36.847166572862456,35.254807608920096,31.773495105752843,34.29989559315686,39.130359537485106,33.30788867437995,38.5397234400395,30.37586309085848,32.73521626107109,31.518591689973064,25.537435842626465,23.929899313320867,13.643971616722016,18.574043692576936,10.738910144900293,11.600731239931516,16.516287629120182,22.940241113724614,23.415238587049014,19.670275090847746,25.47832170728272,20.291736513550333,17.3116316974613,18.434949335186197,17.67963261558855,16.699218229141405,16.763846589133387,17.46507275655653,18.400884192821263,19.810848359332898,21.060113513685952,21.14880031627322,20.735948938901398,19.749273835885393,19.237377206251573,18.949373947116438,19.24644279766093,19.849783357836014,21.234115790089945,21.860573906048998,21.48010643794082,19.898348633565764,18.083431149416555,16.6888689891305,14.503772079084527,11.33160781738283,8.55849382881727,7.8457123050759545,8.514665056988123,8.099278896410803,7.056798910165718,6.833865872535498,6.4804583856199365,7.257448202536931,7.570084714931414,6.115492653486095,1.8101500269999509,-4.014168503708143,-8.280170766997378,-10.59873748636502,-9.553249889392756,-7.529900003255673,-5.834780448660481,-4.578178124201883,-3.3454230352593646,-0.905300913815549,3.7871016936221222,9.572646912958804,14.15988331764206,17.618106767549108,20.14363824547846,21.677328761353905,22.30368263144562,22.510765861022033,21.989122529841143,20.46061908868592,18.92787642000859,17.814722322784867,17.281483391374636,17.645010018614183,18.915165038965103,20.609660396864662,23.25831723577286,26.666348774269267,30.200352325136947,32.761185606893264,33.921937580235166,34.08969727716115,33.26416156392265,32.629692970916665,32.43903135108027,32.77362137130022,33.541229500683826,34.306798255457196,35.03516698008322,36.619027614268305,37.91153123790517,39.07404352197335,40.40319644944057,42.18443394029984,44.55702950095018,47.17662657477934,49.283580124135945,50.82939468236756,51.75359790502957,52.31348114220455,52.15360498074278,50.97345859327877,50.9112721255308,51.38928181437388,51.860348403117314,52.26111959330811,52.575442410267875,52.76515825306689,52.80981008441034,54.05383128283353,54.81126969381103,56.28206600541635,58.359317690964815,60.83649981988216,61.94533432646791,63.34516146937198,63.17008383407264,62.39489849149704,61.54301983752777,59.55361155738995,58.699095993212254,60.3151460318984,63.48085051740777,65.98188528654352,66.34402257884136,64.68856943889163,61.53882435175693,58.928346197211525,58.40087256596999,58.59483563060241,60.46493791749996,63.78864596653497,66.07752898994254,64.49902470157366,67.91959137352976,71.01488893190252,72.79047111016887,74.92270319888823,77.74023199644901,79.93746705966939,78.75852538549205,77.9619459888913,77.97874219682885,75.45295003876898,74.19965050385474,73.2893874545637,72.54631952214758,73.61044378684804,80.47616985476091,77.87089647856811,76.40901040725743,75.15597978630049,72.2971088021788,69.22002349600561,68.79240828328469,67.72147309448629,67.58251818625132,71.7108709005854,79.2431683277811,84.53211448106313,84.61925715007904,81.80574967735427,78.71227924533679,76.37632852020866,73.88422061915237,73.38735622184683,76.24147352712305,78.19418128390907,80.95026717155312,83.0443220488236,84.00304732666108,86.07528317070926,88.89359214941159,87.45519777460652,80.38887522624994,75.48891009218106,77.9913637767431,78.47092083342939,77.87522991953536,77.79167316570714,75.36064441416117,73.05470352066928,68.03034843863703,65.63758805050465,60.51112670169571,56.25147974027839,59.86283474614411,50.18124748367579,53.3681514604974,50.66729018939537,54.89671197127413,57.223344082301715,60.64962100883695,65.61070555043082,70.90425204815239,58.666724292766446,48.29465486515466,45.10415159937695,47.0377724931154,52.03134365636219,56.99552887225668,60.31346580398135,62.92953256592353,65.30667726645255,66.94873175529648,67.80649587192251,67.79988842975582,68.33406811478288,69.87859790954121,72.55554505402993,75.75656030085327,78.09982175554646,80.69007469732067,82.99450058277992,85.122225619546,86.65613614464253,87.47580894515845,87.959421668848,87.78677394238852,87.77063427251258,88.1883573890001,88.21440889931607,88.26432448588541,87.6939832652938,85.87983687242762,84.26658436446704,82.61992786342796,80.65658171950405,78.24378339387232,76.7047896052545,74.90745463223266,72.01486098311314,69.32559975881762,68.31954293842422,67.97776742246707,69.38775666480753,70.39589789077942,70.403600847213,71.16555130318274,73.06048631243289,76.0146503958149,79.26876531922316,82.1965162386333,83.95739423719998,83.61584484323119,78.97820967012926,72.69950498116637,69.44401091881099,68.1123842625324,74.63216864666234,87.84339150155412,97.96259163400238,99.6747053377092,97.02363106953851,93.36643353131055,89.53419166841917,87.7472676533819,86.30856984682369,77.52491190937734,68.69311507327345,64.7162375034651,62.74782488264633,63.328472265006766,63.70643662048389,61.69099413640209,56.84479321685724,49.91747191994546,45.0,42.323187626767904,40.96141912868721,39.552675771282566,38.72561363614921,38.49303788308946,40.529137084948715,46.34788641756714,54.79486373030755,61.562011740437775,63.98179984315675,61.5178143747886,58.104282661999044,55.35905399809191,55.594191332223986,58.817647018306864,64.42178130194898,69.71742913077551,75.31013014492102,79.93746705966939,80.74852285393288,79.458172257531,78.91511746035187,80.78286351731496,81.04516467782824,79.49199449268006,76.61266485282876,74.95589013213785,73.22874174953361,71.12715384809991,68.45385888624061,66.77381516772115,65.32569555374008,63.88785207722934,62.2648754169256,61.30885926062186,61.69228436207603,61.89055723663735,59.788699344565,56.71424108183117,53.33622662482546,50.725553069369326,49.85765333504347,50.57864894772152,48.30186117174632,45.82505639204521,44.814539780851526,44.52643522992807,45.47505926479181,46.27711755304063,48.223277122216075,49.66185046824262,51.137308855648385,52.86794664958685,52.642816078073956,52.132977350782255,52.299286138916614,46.357462654369336,41.5424537466103,35.35699843903325,31.50130544648907,28.23190710351462,27.561864996968723,28.243336580966446,31.263774470566073,33.99650702429485,35.39483561911091,37.07927365474432,35.04536126449217,32.66325171698811,34.6615573512706,35.53768748345785,35.80059577734428,38.957533853842996,44.254167874188994,38.67497139451278,38.692915608124245,28.035073667394414,26.121719570756667,14.894606715185716,19.533255644916736,15.366062537329288,13.089259378419115,19.60843157434217,20.65565673397979,18.834544409354425,24.805629279405302,21.879955029428444,18.223744799728664,19.143927856413384,19.451518148626988,19.530446748739337,19.95739989216394,20.765818807676453,21.78290700001001,23.106302801342522,25.07187235671986,27.287950140757268,29.280635471902304,29.594435269967867,28.561874614518008,26.83942858250762,24.753372638983958,23.045043833436747,22.240013876879903,22.928292950007673,22.875181410577866,21.39705415665049,17.53694834633393,13.397793921220169,12.480001523256139,13.982488539377943,13.361577645761377,9.424201654836075,3.702935739498801,1.198528369758352,3.139705535943352,5.747055061834164,5.511467940480335,1.9219806461594464,-1.662105914053965,-4.825237294713288,-7.9269675523012415,-7.813038051793776,-3.9773961822737385,1.504368146926519,5.6082342151395626,7.957490938094341,9.523010068925855,11.586313346379258,14.153389441393601,15.414154000088473,15.4417880324695,14.500142207176415,12.69790235096892,11.100537948198047,10.166471147178457,9.720763497794824,10.050850105979071,11.115176807187206,12.377704827258006,13.944953458278617,16.045817824992547,19.02943521575707,22.97614531881011,27.532014229957618,31.229084869726137,34.02141266269548,35.969811068023326,37.046898280428366,37.45225372048098,37.48705432592271,36.86984737561865,36.01937019336707,34.36124565425247,32.4460533733821,31.336784589640327,31.201826044574283,31.231941477733088,32.6432817283438,34.186090166506496,35.969811068023326,37.84092677996701,39.605479665084545,42.38139112332868,45.951168017868035,48.56706388281751,50.844586850726756,52.078931962245456,53.74048402887687,54.42648035329909,54.719552548912446,54.55433572436308,54.37077757363893,54.059924043583656,53.56911818094781,52.807004869650136,51.26088325575848,49.93213880923311,48.53961286701358,48.100160242970254,48.918278879120464,52.08427662979508,54.62817840134826,55.30484155102923,56.12014536784259,57.8862061866498,61.05763005550973,64.54166770406744,65.14402061620146,66.48778775761686,66.0713280186062,66.52769101037661,67.20346643961716,67.07570230217854,65.25558073802812,63.48446119147178,62.786732296008005,63.03252757750132,61.40719870112364,60.701639564925166,61.051041748371965,62.25172903815913,62.34469653659503,65.21691750158978,65.16912703862025,65.74602754009784,68.65804468420298,69.31931136108751,69.03951361856653,69.28962551073083,68.71219727552861,67.61983948636102,65.55608545214247,65.4080756164128,62.70375637071252,63.81013554489338,63.38126970927283,61.58732960667902,63.488386696411744,65.41725386100698,68.98872857075781,71.68127767905318,70.2010947380617,72.87047670469278,73.55578207078725,74.84102200118461,74.76650481771664,72.5360954292348,72.10995175632063,71.3708672122626,69.65594697526576,68.35384365216076,68.57611112063633,70.15113794694032,70.8456325268352,71.3771741308389,73.30073734327456,71.9323707801382,71.52918145428802,72.53122830227514,72.67294697534112,72.28118226690104,74.23152058248641,74.10397131296594,73.4176055104032,72.14770650925432,73.93455616056421,75.29474066197108,77.7031985731326,83.25995582883724,82.58540179757405,77.80628864260038,75.47015525290827,78.1377253990081,79.26325997959749,77.88797500900795,74.92209405597458,74.38905868971162,80.40687686578882,72.02748407948484,73.92425777534666,77.7898390690123,85.85978171807454,68.50094672839147,93.09800810422857,54.81232212521911,73.01523671340375,69.49856304671967,71.94733511124036,75.59031204986105,79.35078907691316,76.5737555226134,58.834833705402346,49.645051580362825,48.77227746656137,53.18135362071647,59.870338063385404,62.077143819540716,62.315320808581255,62.99513514132046,62.61460071985586,62.712049424926526,65.31056749338893,69.93775554165337,74.14180777365021,77.86668551390039,81.42925327637128,85.01995761969529,89.06081058105329,93.79874414735372,97.985417305386,101.8653173053123,104.44569194227252,106.83886563251677,108.85571793471165,109.79470426258752,109.90732857783796,109.56375355519704,107.4010779177657,104.28510830027314,101.21973827594722,97.70231753396497,94.48925942338882,90.5967846955066,85.91434244650996,80.5961115341286,74.57406347006489,70.46337367035014,69.2980806200785,70.08497136587076,71.68947208599715,71.71950480624703,70.84534133119496,67.86451523324061,63.34547625177079,59.10466900973947,55.92522988113845,52.95459131522878,51.340226396599505,50.75772734959142,50.94828351835246,51.4754036959139,51.266683874760496,52.198523928366505,58.36017854301894,66.18561395265638,76.07084426222545,81.20255905745609,78.17349856982621,73.58643976870121,69.49269347126085,67.15137736579265,65.08201122687466,63.16057199119815,60.71936492907307,59.686144302157736,63.16385326622694,76.38258131833332,95.6888528807434,109.05947029373253,109.62565544503877,100.15590375154234,90.23061091085604,85.34524502840986,81.09686945567996,75.08412237394359,71.11394378742153,70.02706539162078,71.34064115620144,76.88130345838569,84.99499160605482,90.11411204498847,88.14866058127852,77.71510369034834,63.07556180130401,49.387321532602236,41.50213804949821,40.45766184506253,44.445272185012115,51.031889165075114,56.959805267079005,62.44718793613646,70.75278643663984,80.83246686020453,84.02567658197634,75.96372680060014,69.42848028268263,68.30725959681762,70.84334096921891,71.69441228450569,72.34141220850167,71.89796768001926,70.32030569256757,68.61364203153099,69.0562142032683,71.33170324422794,74.38746882119456,73.69930689168972,72.5713971088823,71.88589699073944,73.3967615955525,72.28425392960071,69.75418285415914,67.00831012338412,62.51094130561889,59.9976327247654,58.10340358142869,55.81391177601999,55.67181416631488,53.92046471923815,51.24303362916939,48.84602500017549,44.82581503881157,39.13704780498748,35.07838535144914,33.72795835767238,33.69006831407853,36.64684753061936,42.603691475009825,47.075595299821096,48.94766468862987,51.005406327528036,48.80473296136451,48.77690509583215,44.51502723414998,41.97968820989357,39.41270077516518,35.86983310907221,31.228383176476886,24.358015177819176,21.73305176249606,18.909023339019043,18.760659204530885,24.083941525567266,29.912409729762985,38.17953603380635,34.44135930015395,36.72668997715241,44.73163751499725,37.11909821312714,39.29695236018137,30.193566308790246,23.670519707610655,19.54056559699282,21.061387905439346,12.941175130342904,22.697530941313502,14.74912858612873,17.374693520147805,15.292206013708647,11.01908044384978,17.378900454140652,10.42324519528467,12.54031072090536,16.29703544380939,19.28537721819709,21.583954785295138,23.76708391604191,25.757549607496927,28.116598328575314,30.395540643991875,31.506732287880897,31.566224811462384,30.493353105619537,28.863984871445847,27.045059936056028,24.116827462359304,19.62565500001753,13.694068044769795,7.780323482865134,2.8509950346639306,0.45471814094352875,-0.7848466310426333,-2.2153638699297313,-4.244676580844985,-5.306731556800562,-5.549774910064605,-5.914375222277338,-4.223057558051042,-3.068632156861944,-4.546754450329923,-6.389576424336954,-6.897416415187256,-6.1957352156844445,-3.471821639653046,-1.3580730139608201,0.12372409547352023,1.0095118877483136,1.3020022046725181,-0.1272982682889823,-1.4910916514558836,-1.3378984148116682,1.092345932781616,4.712252325175737,7.340489054315074,9.143033742248331,10.49579214948073,12.178296357636588,14.12247382487258,17.283952536635724,21.26251458249652,24.567161554951962,27.12630756846856,28.331371592980606,29.509712974373244,30.60103512104309,32.1956867439859,34.00523375645302,35.33840856368143,36.186510184901984,36.95963143651891,37.57531175735686,38.139142485890744,38.56077587922535,38.56194312567365,38.30302687829504,38.41525680571175,38.98707640810313,39.44394872148009,39.96397655767551,40.055427812782405,41.117721584217676,42.73275499226611,44.271057531780976,46.75345993920639,49.01802146839295,50.805492707072624,51.598742263949546,51.998732394804726,52.2324278043866,52.338570151203996,52.7458392108852,53.04980419439528,52.99053129531789,52.2808949470081,51.6164663195707,51.155216383951675,50.79485204733039,50.27174325401654,50.35135085724303,51.91343434223703,54.114164606135844,56.93985374685709,58.80074752743398,59.86145902896421,61.909799708745645,63.2162722353575,65.24502914272918,66.42530982180334,65.51752689081727,67.15726651534807,68.92153680151137,70.09935759509472,70.53811389922554,70.3868239730316,70.55993289124746,69.55377064629742,67.84802013090324,67.34734639940143,67.1138707152816,67.45692366778576,66.8316304529551,64.86173097228735,63.86904083203172,62.60063736207521,62.59241484484983,66.57538798333212,65.72312934616792,64.53082745399313,64.97482177803005,67.07274023128252,71.74110947155717,74.29965819090316,77.04590913007543,78.35501336695421,77.18462601401745,83.67370477559615,89.49520487253726,88.74915042193308,90.8814287191339,90.2513452721737,88.25290892638202,84.524328057877,82.39717886123479,81.81743167048992,80.57777067953187,80.45860608938796,80.92366279934166,83.12025258484688,84.23206783446972,85.04519903021951,84.2218675737301,85.82607459472509,83.09542357298622,81.88531352650178,87.88711211736933,92.35788184481683,95.92564207775173,97.1249818828823,96.40559228534485,97.32123092874865,98.50575833404014,98.78653850710492,98.0111922606335,95.0995525761039,88.5639489079324,81.51837127169168,73.30074298289054,64.36474504022252,56.515694146771615,49.95758156072591,42.831336228724375,39.85043762712708,35.03890113516384,35.46017064207459,39.04965926637403,42.52070274100479,44.08631706512815,41.89728117352064,40.927439737020215,40.873945803948104,40.58934474060127,40.56420568190734,41.952128267686504,45.35204293741463,48.686792063420334,54.066497231416,58.07487192586275,61.8536016185829,64.60240575810693,57.98204022403299,69.7012971314834,87.90702922865734,82.90004503303201,78.14924024617406,89.05694553721835,112.63555558957908,124.44617672571205,110.40986622072023,122.0654740181337,120.83290495734074,123.49268603080725,124.22632672026512,123.53921652846195,121.3247686921279,120.01457907610924,119.05461118701088,119.2776944507622,119.63007423810012,120.22900361541478,119.56163024628542,118.49813397352003,116.56501566013833,115.00447772458463,113.77235253087954,111.90015381620016,110.46681635484829,109.0036498862304,106.74379762271519,104.75565736419892,103.05688965642048,100.2624240371575,97.3147804391852,93.93726805091819,90.79260072913571,88.22395847592442,85.1634240052228,81.94655885046399,78.79505596263247,75.78418264431343,72.98970153267395,70.47916783042872,68.2372715977342,65.23931766232842,61.837429047815945,59.384978755318926,58.11301771869547,57.179710004783125,56.588617512079665,57.683864896121776,60.422137386643875,63.339912247940035,64.05769434351109,63.768031023791785,63.576859144587864,61.98885737696853,60.15262944263667,58.4532386987976,56.96749494566524,55.23385065717346,56.19435975734902,59.67281368894852,61.654309719200064,64.4792760922572,68.63389368092541,70.76204934151043,69.25233999953946,65.49257179546625,61.31930723559774,59.81727579104042,61.31183116625515,64.48077458098348,66.18688334146935,67.34911727193054,67.0076181771544,64.96831068059755,65.6513764866933,71.63728889254573,77.33371024661584,74.63480081975017,67.5708071945683,59.20393421360875,53.53078690209194,50.73222514516924,50.96024447099967,53.712626178310224,58.201091152252715,62.214993731489635,68.0631127053451,72.79261251472931,77.63570150327247,82.08058440708311,82.81577582181605,83.09857452280123,85.55076148941941,85.57709353870366,85.98839912335144,83.42870092767411,83.36743902380988,84.20171798235882,83.99094913133816,83.29704881459143,80.3645954443514,74.37102629756123,68.37953576475536,65.76312680183058,65.78939375812043,64.46081169197488,64.31283635814968,63.77466416070003,62.40786747087063,61.31384569711932,61.4040195400189,62.08759922167674,62.19849669656588,62.78954021524158,60.70614509570201,58.131303240911315,56.17988809001696,57.81557226718021,58.42475595107452,54.62117571966546,49.64507162684539,45.995576949523915,42.8657439070656,43.79579634085032,46.201846899771695,48.59920827615963,51.46275306221224,55.19600152002539,58.32454405561427,58.90900293458771,56.51501638428249,53.54735123564674,49.86748489622323,44.70390103722431,38.914519792181075,33.411766968334646,29.098626866219025,26.464423974771773,25.62096492637304,26.22052278288498,28.059402576173458,30.13831990050592,32.07401552262104,34.64089884163171,36.86984737561865,37.79393829830939,38.34435641436247,38.753690004372274,39.74039305536238,39.20930679944224,37.43471529924519,35.17635506131072,33.055804457078665,31.296630806056875,21.134207534943368,18.767009239817536,10.184065823703227,5.792770616104506,9.165905745572815,12.493752506413006,7.690074740249487,9.534923466321562,11.437230953820965,12.15492385989852,11.288769803579598,10.546566670547461,10.295223258078039,11.09790958853097,12.365396482812967,14.503772079084527,16.43709685616522,18.10377668119158,19.974211642826308,22.065349080257672,23.474593939399853,23.878368140911384,22.943561604624872,19.773733043795918,14.719636732539145,7.051100984890691,-0.5787023021103918,-5.665603012879892,-6.781078400743911,-6.77355069922445,-8.419127507413076,-11.56253753308581,-13.956481748641265,-14.749285079588851,-12.763840080849722,-9.629115123488837,-7.18237517437447,-3.538275730724588,1.8391898393968091,6.163036085800014,6.7552644320577775,4.3700259536995905,1.9456045252895864,0.682104582400759,0.2118553342113956,0.7524546873248088,1.0230059095986577,1.4350841427216772,2.305173690582227,3.5840126126385585,4.867177540428952,7.836624627857639,12.705992376700058,19.15113714629766,25.410245051850655,30.058611462919927,33.51100782548778,35.48830323711677,36.61670214738587,36.99882142521443,36.46924332023094,34.53764875905336,32.831617844481855,31.800844517711113,31.59296316474011,32.371732840594625,33.89210048944313,36.11710722780978,38.2076906419411,40.18421969204389,42.62571231065503,45.62500396056767,49.44129262218161,51.92973667601051,53.56732359277314,54.09026472557458,54.65002938919634,54.70843936831472,53.95104711186244,53.73004285567683,53.37644666495642,53.235582208116284,52.16274612392375,51.34021840029118,49.80221357644548,49.00877781730788,48.82420920897919,49.27015784134518,50.900872513206565,53.370366586539866,56.644844024089345,58.75617492238981,58.9818231159482,59.571361550997814,59.86145902896421,59.96805810075946,61.04338287894902,61.65196457765305,64.42813799094176,64.4635764674924,64.58782081304466,65.16927880573778,65.23187274131195,65.85123860174419,65.36865517625245,65.61615728659298,66.43052226600393,66.02678325189963,65.00237873116248,63.86540490089142,61.640506303128795,62.231013148359324,62.2522013401964,62.38377055408438,62.31375201682541,62.23580721012975,61.641655902904226,64.0576708150256,64.88883240820307,64.48615358873457,65.87542336064126,68.17342026923419,68.62389674304899,68.93408353562951,71.7734234673755,75.32963007666652,74.61155858802084,75.96375653207353,77.33759861263093,74.64090878878565,77.39438667752378,83.3455857505041,83.89282707395934,81.10516856357388,78.95907685402469,79.50848602842585,78.85016078382796,77.39585820909619,77.37055057655783,77.94542760133379,81.0153170820764,83.5826446421087,83.95455249879392,82.988784311955,83.04158757735333,88.99297517938533,93.80667584003766,93.47842432476592,93.35993105339247,97.48424897074516,102.17992561195318,103.84385742227653,103.94960151468833,104.43121272860733,104.41362187780827,105.83621410362359,106.99433288096499,107.8372683025108,109.32808639113446,108.77545059746063,107.41793896745057,106.59557044682042,103.0049447314128,97.35700636891458,90.3081001997643,78.8145737600471,64.19969582375714,52.753917165391535,44.51238770673689,38.685129719656516,36.49811582835906,39.33922635296995,41.871420531259396,45.5562505198552,48.79504844146058,49.36470510039122,48.60500270833984,47.44500920841834,47.00254855429217,47.791706474645764,49.825749858294344,52.81526973130178,54.84809030517422,53.66127519097994,52.903988435983784,54.79527914932024,58.31365311703362,64.98314246759173,71.13254517081407,65.21227683664132,74.52132215962673,104.40920238404466,105.24331528653556,114.42557724000844,116.71209897792507,115.70239188369294,114.77517335378059,113.02030926223152,110.83971285151272,107.89185055631066,104.13828823703778,99.39475000831344,97.84994112219965,97.25668716456858,95.2206809887961,92.45541263591431,91.21671733462621,93.32244948676986,91.60390587122251,87.93730004304041,84.61302279928515,81.60503291573964,79.62926315146427,78.85532482669691,78.52711185454595,77.88893719294167,77.30839234577606,77.45884420206747,79.15731891513256,81.61789871052513,84.35412792830165,87.23317120887397,90.0,89.25729851113917,87.32958279132254,84.84442347756938,83.64792691374568,83.92296484632968,82.96869382638099,81.41638460595357,83.44674915175767,86.4371504406178,86.22178365120236,85.89897839874459,85.3441270820907,84.60052384894719,83.52908518828406,81.3778250014899,78.17349856982621,73.44865478878621,70.15060090186117,69.72926279167788,70.5733320682209,68.76207573465379,67.99593400398163,71.21262528228374,73.30074636665834,72.00976993511499,70.4530507845494,68.09466817879829,66.32518483289154,66.59691709753965,67.17842107763686,65.93660174198577,64.09353433496229,59.33810224506965,54.21315185264011,49.589422096919655,46.17554815342283,43.03634540933818,39.97785846901186,36.86991731678377,38.02294087691973,44.56263655274961,57.55523944414478,71.56505117707799,82.91483557909876,85.3303037034166,83.51977291303082,81.93676679811034,80.64961876452188,80.31122902665278,78.23668946015587,73.932662423148,67.64026894478356,62.42425502158556,59.246401074413704,58.83649089585286,61.472875649050785,63.712838834855845,64.53222179129895,61.17219603176062,59.19698612436972,58.38025192720477,59.90576391111755,62.418005265851555,68.16291445486462,71.56507576572734,70.77777497907577,69.3872250571617,68.3088234972165,69.60141970570933,67.12026757776698,62.630657224027075,57.81429133126738,52.5096777252036,46.59323023111857,43.744405089918004,41.52221411831208,40.20376973500864,41.27215080203696,41.96952758371038,41.96060628660626,42.38593938077842,44.24506659179525,46.735752713521066,50.88432513943274,53.8875480906457,54.313354413397924,52.13345344987753,48.99732573968246,45.14393179282787,38.89253287641267,33.78116484538686,30.141361824470838,26.672023876352153,23.650504283838714,21.550010055367036,20.128714324871634,19.993631576418704,21.345823239128134,24.0237946005561,26.349452642214185,27.08826338340704,27.332367395846717,28.04561683663914,28.146328353234193,28.153313603676725,26.101763130484766,24.212470842342775,22.29859459684453,20.642700831972,22.65117806961588,26.740399721508957,24.40227512574,26.240029238198552,29.962197998398075,24.84242951948421,29.565739207904247,33.02787569825131,28.06652679249854,26.69785876728622,26.21937942494411,24.923557953942293,23.82428815959758,23.91231965186257,24.698840949009234,25.812341771653056,27.26584690721126,28.346808512209943,28.032726912542778,27.530142479533595,26.742401602282214,26.110315151461528,25.085587288858488,24.152073606996154,22.10941756495453,18.84815963570418,13.762985755228916,10.10057648605808,8.081977601575943,6.188656239367208,4.077345457006636,2.0995616789601774,0.11643129975010535,-1.4923145999325225,-3.2996585567143057,-4.879311955875986,-5.745511276991697,-7.390450348496814,-10.86658215060715,-13.366905035809296,-11.916337186196301,-10.914153156423767,-11.287227849539432,-11.843790727140405,-10.239076349993073,-6.834306494339281,-2.3764999802389704,1.2163360468475448,2.8811852126109145,2.836706320251966,2.707886910711684,4.241106114054833,6.937737863235875,10.830061043938887,15.0993225953128,19.332920352874872,22.876854141683566,25.09627162774841,25.699168729689543,25.50053823406714,24.759481018491538,23.39980390524978,20.795491825287872,18.586895532171035,17.871394252121796,19.367983947592403,21.93096283116686,25.28635232620702,28.698971415816914,32.2091330339297,35.477241442347,37.80377229575906,39.66405635425381,41.091444021671364,41.74963352905702,42.267015822933466,42.425876469694245,42.45062424807305,42.66552331219889,43.60960002571495,44.717059564557836,46.075528363782006,47.16922818474774,47.70543253816974,48.63645461199616,49.98932817423322,50.93744206058621,51.44036867583765,51.96741141288084,53.298680183268395,54.692328576817246,56.25264333829562,57.49751931068077,57.898744381753424,58.23651288478718,58.579804983582534,58.68574162594114,58.98660522730065,59.77817084690395,61.159785734692065,62.45083377737705,62.3380925940899,62.054100963665995,60.54158413719264,60.70864834935798,60.26697413875171,60.868525126980906,60.09237014035362,58.33929198065006,58.215246725813046,59.81345645473333,59.767194140808634,59.317934260586405,59.52884672017941,60.07436809252799,60.95635039484514,61.25378038352115,61.914160333578884,62.573775440872105,63.283987940633494,64.85311997232438,66.8767868323301,68.68998355356972,70.36930565345183,73.49978512345913,77.40786502474252,77.88893719294167,78.8289948088558,79.25504040200546,78.40476138466373,76.96880587202911,77.59256748385597,78.49073897442463,81.57304623410907,79.90784477640098,80.015023072224,81.71683388105491,78.76915262970955,79.98417103591063,79.73078861679654,79.61326516041443,79.52261050123077,79.50393662657062,78.61857030283004,76.84689630037911,77.08321695603506,76.4295593832474,77.43463984263965,79.41469610405002,82.42768655399391,86.37422838342054,88.75706926624468,89.55151009508663,89.2272497362729,92.19837216955534,98.00639589910536,100.6869137881325,101.8543753753764,101.98290475317498,101.0295127896361,102.32777837234082,104.59396231326147,105.61663146904645,106.45998832197964,106.42218781026602,104.84364545862564,101.92073841721947,98.905581893005,94.13264911850665,86.00908681334388,76.95436359645143,67.38010554873912,62.79376536763144,56.030272696171124,45.2575086099347,40.4429347168262,34.5881740680497,32.51531008836001,30.373539788138054,29.690699473646138,32.03824719138289,35.37616326749589,39.69145931383748,46.05052336345318,52.112266203149126,56.011111815959595,57.94569733041905,58.242733183846894,58.28265610744392,58.749490553370116,60.13773642459609,63.434921502139275,66.9224676805374,71.2462333565172,77.18265515669754,83.49798941699297,88.99689198454601,92.01576508922223,93.7369516017282,92.4599346253954,96.13574916391329,107.70623021091842,113.6293767901062,115.18048403702123,114.4029186518275,111.53211982621373,105.91322077510986,97.71637589426159,90.58566508129921,86.29409698561578,84.54297410809941,83.25344810501772,81.80349848686015,80.89415770624598,80.81117690646,80.2509615182138,79.52102831228936,77.39295255234454,73.76912496701509,69.14556792863473,65.97744202649169,63.53779326192287,60.06559610279948,57.442670371171175,54.97708081231483,55.29923084857548,63.352254085463954,74.84793417130658,87.34171087763859,103.96059700161348,112.61184843300256,105.82276077119602,91.52906896035164,82.62063056434626,78.9620630746962,77.11403961033646,74.38336853095356,73.27554326401574,73.61050578049202,74.29514449078341,79.55307215750021,89.03915580678495,97.18143500543873,104.29228524685732,112.21261919435113,116.16299936095956,110.58835993224426,100.36517532803711,92.11734251521544,85.55257952435039,79.93396951700133,74.27740040340218,68.90288550628703,64.07509714964031,63.70781699948419,70.48724088466989,75.6416800082288,77.569739907315,75.99430015050595,72.18527799495045,65.8837408943211,61.479054268856,59.16925697058679,57.754595081954356,55.60969911366971,55.43749598578137,57.48370162551873,58.65835171767987,59.359970767086686,60.94543713974743,63.482018776470575,63.709545633802065,61.71925607416436,58.74210664080756,56.10013455968079,55.86534649837867,57.20756939752735,60.95521384600873,67.0447067361474,72.63208570174558,77.88797500900795,81.41150143622228,81.05463448620084,79.19752470733629,77.3320982696888,75.30882904960465,73.61050578049202,75.28365631553847,79.49852483131212,74.93663287594097,68.22314155971102,61.479256702936745,56.89723832839016,55.29071991449307,56.91241375085656,58.73631278136415,58.00600231923801,56.945597000150634,58.05002657505537,59.66782721574859,59.54518752511628,57.26482010901027,55.29071991449307,53.664951384548104,50.91756830005168,50.4083263189748,48.091851783306595,47.49701261967743,43.883449388558375,39.11661121056285,36.869843004291575,38.15722598407159,40.30349819408371,42.30382227165498,43.1729253132199,44.10608007470374,46.26554812793278,50.01931009462683,51.28248707443279,48.81405833303144,42.66948388600494,34.46647217383261,27.30292882790721,24.082412992490926,24.23303970138379,26.867155034057895,29.118569755057706,30.404981428640752,29.446966955761365,26.70845815241863,25.559975141272172,25.371572833558226,26.65812010071836,29.346807201362363,33.93274613444759,39.93977353485047,43.114682247700166,43.85171368180442,43.79726956682336,43.05110022955681,40.80584623318226,35.9867811638719,30.146696870402106,26.082875683586906,26.119197684196227,28.13563498682075,30.421831079293376,31.89610281253051,31.394330892941312,29.357766514068757,29.580073780989576,30.446389039785302,30.85000012834391,29.768566945839066,28.089717164084096,26.297921952364057,24.4608643052234,22.73232005405657,21.19002749731955,19.487720382819177,17.492318180216134,13.897160216272047,10.69142371871151,8.640085175840248,6.044131909281149,2.0453810811213002,-2.1976044217204507,-4.40868585266222,-6.214359551283583,-8.604442583584408,-11.882355569908857,-15.498308855088014,-17.495707363867943,-16.45494767218288,-14.063713604322981,-11.989843187653475,-11.705422211720942,-13.72361515091584,-18.001445859245262,-22.253673447258308,-24.232794061731,-22.61987173781394,-17.954112282024514,-13.582201071256433,-10.24271090713693,-7.068629056860831,-3.753564262833196,0.6834613561954992,5.100100328922872,8.647432019407399,11.40349528188122,13.715477887905717,16.274622714538,19.262009959210552,21.12221506127931,22.44276021478529,24.077716154405454,25.669080820587332,26.807858266181764,27.673250364019843,27.96461317893729,27.69704614617667,26.863225228348096,25.33572701735254,24.018114738389727,24.453033015082415,26.565011561967108,29.369506759455213,32.4873971309798,35.16259423716892,37.38141673392689,39.49539900598121,41.33576312416471,42.51039387980295,43.64253587765955,44.06733425960926,45.0,46.078381255665406,46.8388400642592,47.20789859541315,47.218579090907006,47.679400716237,48.14026019846949,49.18844940044543,50.47141614385705,51.93533519172287,52.43762434375339,52.60411981652375,53.68040452354507,55.20111422348123,55.663656099461214,55.82001550942792,55.96681186899711,56.517409234967836,57.81599082862875,59.11735274177919,60.397467581331355,60.61097356206247,60.491641626293955,60.81485026559629,60.7749982603172,60.94543391796812,61.07354076019446,61.0759854219692,59.70652355426975,59.76596809616993,58.73625759247075,59.66782721574859,58.42020477104898,57.82437744919578,58.52884866926775,59.833311932922726,60.32688102772626,59.87818546762322,59.379339356996056,59.297128016328486,59.15621666784362,59.65184762442606,60.38408197986334,62.03653718208587,64.37155754499865,68.4852248102618,71.03666230452866,72.43256809648884,73.2893874545637,74.3805813520543,73.25524655178508,73.10713360984931,73.85568781595042,72.09553761546236,71.41410504406001,74.3060496874387,74.59417293879075,75.21890604981974,76.95881115096226,79.2157164802995,77.45732654819761,76.43829163528011,75.6086828445285,73.32616817493218,70.50264343440044,75.5502221747656,78.5878244561229,79.91105597966428,81.67731949897768,84.3744052658824,83.54114467096342,83.0781936213833,83.07492403387309,81.51935300037084,82.8194756006428,84.51198322520509,85.5501563541408,83.52680389289041,85.2092691044808,90.43322965201662,92.66050628387092,99.04421176010946,103.87997163297216,105.64222276439166,107.52560512262387,110.33147936530112,110.26208485103487,110.08329025566401,109.6178438201441,107.82819168590012,105.50150118425209,101.39426029757462,96.7098912632204,92.21396983695765,87.74539861613646,81.4996605406341,74.71663689454016,65.05259906773529,52.203642440055404,43.25424314073734,38.053132884339156,34.75286829013628,32.22793258929923,30.145803054209885,27.478704844950936,27.87431387577689,32.03747907132623,37.66829303683622,42.78192112627242,46.4131841515619,49.19269701683843,52.456070695169814,56.81546175717408,60.06981349738608,60.78315658316729,60.37926560744151,60.19086728799558,60.353016642625626,61.530622432662234,64.12378554904362,67.97275153069133,71.1083889869138,70.03700923525152,64.57311445474186,62.96914019159053,76.39688835928561,83.13775403445074,82.4734057558625,82.69076426188107,82.22914268810557,79.98505108078726,77.38404911384285,74.49358239860607,72.7410517193983,71.95661307776318,69.46642372560237,70.574824973895,80.27242716840455,93.77021185069812,101.41101083425504,101.9309058313308,96.48602709477059,90.27954477893643,84.12256335708986,80.13999511175487,78.04629288493655,79.50420770618004,87.50053915779601,97.76515438079784,103.91249988284851,108.0911099322917,111.76523746425539,112.1354847667594,108.70051166869676,104.306642827021,100.1164804718163,97.1852921516462,94.23644250841991,92.91300079233538,93.17980187465565,92.78657909824945,89.13192457103496,86.59788694911848,91.2060963238704,98.58361113380425,100.2129306877942,99.6437016923351,95.39947615105281,88.83083992523814,86.16468514040179,84.49321414528097,80.87945865449385,76.55608954943915,73.20164761507313,71.41410504406001,70.85674453509972,71.8109369386435,70.97876170465841,65.86674191713308,60.70330782155627,57.968707038998325,56.87554327994741,57.222441261905274,59.910360447441235,60.71580605878321,60.51573040778557,60.701639564925166,61.058879253024244,62.00056891987422,62.443323396508376,63.34547625177079,62.50083582387973,61.437078063276935,61.67927271873377,64.52827332540791,68.74444329295086,70.94227172740119,71.75517902784834,71.23949728027142,72.00608669856607,76.26375914239047,78.73535169371397,82.2722286024207,82.92024329138451,82.95284029426855,82.77928450777652,84.40839718613695,83.52311614032453,75.86390551441983,69.3017212335951,61.36963327915572,56.465030173021,55.55112868093801,55.422379819101614,52.840845423691675,46.8755406497956,40.48035986376742,37.4399021204081,35.486614161035,36.32962495590248,39.298381949985334,41.28471080050413,43.22473701347772,46.7869919034871,50.27663675239617,55.89872636727053,61.4262897709407,64.582622673435,65.15596005024294,65.11342947963865,64.26828302032807,60.954700279603436,52.85330692607141,42.836175518185314,33.8636789190921,27.664049012746542,23.929899313320867,22.982572764789655,25.243447729173507,29.338627693258744,33.04815088807723,34.601911072681865,34.179216759578445,34.48029116026234,35.409014564194386,36.93679450875736,38.471403609667874,40.958647764012824,42.41809003840322,41.91785137605583,41.08963608456796,41.78453350147378,42.57071435741475,41.80886690149966,39.13035131763436,35.7233715500119,31.128664450571993,25.812341771653056,20.663625049296108,15.785186642018404,14.115017430838877,8.352825702574556,10.997323166367906,7.876339859580331,7.082658965110828,10.383486397056819,13.074872391085076,14.877262643803906,16.53013472305074,18.172099478864496,19.751886019037695,21.13346177613461,22.34707736329697,24.116827462359304,25.476427746948097,26.297921952364057,25.29805389904544,22.078604185973862,18.540314705017508,16.36407308269803,14.5059086544108,11.900615746285537,8.466157153194878,5.336980387122638,2.975246491783234,0.4611225282864972,-2.3395530380833836,-5.403765310957897,-7.823698763868084,-9.815246488028267,-11.288581781316728,-12.455729460051185,-11.840206226340092,-9.042250519252434,-6.673108037207995,-3.731439895156995,-0.7377214729772529,1.9951260401889168,4.432661662852633,6.72251416824079,8.160792960219254,8.628893290028765,6.6118650008894875,2.873856366525512,-1.9131343681440403,-5.698570399948715,-5.228238989702403,-0.0,9.41832638431535,20.8955312020158,29.915167929515132,35.55138211668881,37.00384420393493,36.09094853020613,34.33874731192549,33.424840775639574,32.97430367782966,32.894332884023456,33.47175745162861,33.53164837919303,33.119651444628616,32.64614862006374,32.41083252624681,33.192886869936736,34.241228485661,36.522375222133626,38.70933282520267,40.91432887317068,42.436176003406494,43.53115943533829,44.93033972205448,46.25143301851519,47.4896067902283,48.260605991236815,48.80473296136451,48.88097879732135,48.98062613643914,48.524916000206574,48.26833336338065,48.77311109611289,50.124256058300894,51.95298369992847,54.06655133277495,56.71424108183117,59.17512778225461,60.64228439815554,61.08222798206793,61.265359103601455,61.67440666940119,61.94925889065739,62.29843590433412,61.8821671642429,61.618764945238205,61.747556579157575,62.069912309830286,62.04125506982955,64.33091888915409,65.76195962215007,66.90630209211297,66.13983987182496,66.74341242938593,68.07699526375194,69.46941483964918,69.98917214359578,69.71078710272798,68.80591805235754,67.81107735990149,66.26271228308369,63.93531611291442,62.37777550225623,60.18585182876442,61.50719225040924,63.74269184200409,64.35485131288694,65.63166625753755,68.21995989511962,67.67510616938588,69.41743930486341,70.8817569189907,70.53502599465075,71.38876415371136,73.86979253115899,76.23922622443499,77.67145193001905,78.57537984186267,81.11562613403012,79.29669105165712,80.0516240578932,81.75744269631687,79.23428060907769,75.77583669526906,79.43681583496688,77.84313923570349,75.30655137062263,74.79763946045432,76.59652642536346,77.8485515525433,79.22632547417389,80.02435098876502,79.76372578950986,80.66203996038888,83.04967336572311,86.15671250007071,88.64414051338568,87.79291810244979,87.0185675757761,87.79735696186772,89.13192457103496,89.24939401992577,93.54476030854184,98.66891073098479,101.70641638638662,103.0322318216409,103.55374036681457,104.98658180572349,106.4785454120776,106.87626662075999,106.05067923730554,104.55858226185164,102.5129326329038,99.01428112686533,94.42579626554034,87.5270111421533,78.30396916734432,69.10228507124462,59.93968338755542,51.38869932575613,45.42826388946517,43.37885675115283,41.19266713748552,39.61069522928086,39.561772263408365,39.83325378155038,43.86954266222828,48.56947149529649,50.7033228291884,50.839927009511364,49.912102303709084,49.099502380112106,48.324156393164834,48.457152940104066,49.815747745102534,51.990691935040175,54.84656651052964,58.32206729089954,61.75213950620886,64.93798246749081,68.59132273269351,72.47441469702666,76.55510003990263,80.26465639312839,83.93989759365333,87.29344773193,89.12197321906118,90.34242344133105,90.70302622317475,89.41058198835692,86.7094108083206,83.12025258484688,79.78706931220579,77.32764648739665,77.02949454388292,77.64174394891523,76.30739914529035,75.03042644749178,74.93517127526165,74.81558649091576,73.78166387550053,70.95336336182983,64.79325562074538,61.734058477489214,66.43999783901552,74.16931690080754,82.70077166676789,93.62659498204249,102.23615800752586,103.8086678270007,100.8402743159146,95.7371163989201,88.9415393858051,83.03755692846059,76.82481766388689,74.37680349845475,79.24443301221507,88.9258555540191,102.30216217579773,114.93580406737527,118.86331176339148,114.3884256514415,108.38030972921287,105.1263945693437,103.74695669497304,100.5591843886646,95.62734849210942,92.07314828966236,90.0,86.79589377163853,80.85164650449454,73.99594059890978,68.77027161575917,71.11390514375688,76.68536293712828,74.96959554867367,66.85157930751555,58.44286473079221,51.48095683855819,47.94509417932845,49.038826216252644,50.02901389541829,54.4921889318175,59.51512176099988,63.37949394640128,66.56399249200017,68.60603936241743,68.27898096671512,63.97044263346013,60.302081603022685,58.142527372638106,58.01463224931725,59.8503509818375,65.22487702305824,71.18241063062663,76.07252854242861,79.25734184617426,80.60833345980524,81.63412567407615,80.15584530254743,78.07069362063397,76.2293722588811,74.38171614302131,72.07211342077879,71.53029752428297,72.48565534858106,72.17720264574565,68.0901041303191,60.68089948445221,55.8082526315093,54.072962521576486,52.88316845208281,54.66358979753496,56.888651381551135,57.0833074445729,57.61253030335276,58.76521136533388,60.44632947984871,61.00513245032751,58.91377614038223,56.67957142661938,54.03944537319658,52.352375584761894,52.4738655266912,52.7458392108852,51.40440270856524,50.5081695043945,48.65556088968915,44.83579619829184,39.9278664289488,35.31121268160064,31.734841801308004,30.856969403497697,31.964193256925547,33.983730559078325,36.45092358132358,39.55967750056055,41.80583287830888,44.41620347456436,46.99693497141395,48.73308940360586,48.79466904510709,47.79951409387233,46.632688390098515,46.00504599082468,45.863007327683434,46.2612454711214,46.80875170362469,46.88670598776522,45.810734282472126,42.67217568024121,40.00101652858916,38.82982723019356,37.40061166099609,35.889327559603636,32.4631040378206,27.948975055300533,22.80448177049298,16.76104274529362,11.078576496981816,7.335658261607956,5.287678610815098,3.988022392428047,3.6799504982093447,3.66925244194449,5.81249823097881,10.564762260714984,16.481307153289617,22.015466562640682,25.511799186501015,26.38218127701995,24.77516883081555,23.130519564974524,22.45951413746288,23.006236586836213,23.865771318821537,23.339845902809525,21.27317502254622,19.631326650263304,18.71171054955675,18.366968598430176,17.764826839403323,15.973889202909277,13.760780410500818,12.80884999830638,12.43809662300276,11.950294772108078,11.35510983166187,10.547235057450669,8.42696239986428,5.572188717588324,3.062331448644258,1.7974173085371357,0.9315550696714572,-0.7973276493756184,-3.179825036627269,-4.632396973405453,-5.754556646608967,-6.316221916753521,-7.4361006037695745,-8.16122128354221,-8.426959058113866,-9.094663745203013,-8.866707063299447,-7.708359647761258,-5.652097436214218,-1.9292329395297143,3.260181862015711,7.5867230926348626,10.474217706579964,12.004084773561079,12.950435065600356,14.293551903453164,15.555784487738682,17.173782453454752,18.9813655508031,20.194325151644613,21.938489935878447,23.90079988969479,27.216066956022058,30.111695705033068,32.748833333724896,35.359587891683205,38.00666517417994,39.59125398603939,40.290468009418625,40.03955372600819,39.12368849756243,38.02931945514059,37.080516972038744,37.04083026059039,37.846395787636105,39.44277355945671,41.44292126530626,43.6103788348701,46.3933753475887,49.65604316641986,51.48639209786596,53.010170210782334,54.622059486167835,56.03929930340421,55.47138059238661,53.814493859245616,51.881689439640546,50.298012384980346,49.30917180122795,48.92233110057287,48.87348668706534,49.50218636523749,50.859804509946855,52.64398289986637,55.11945025564345,57.42597032463864,59.436666311925535,60.83037586656934,61.10470028401929,60.631922106896205,60.538562450351264,60.79503991973083,60.36454240407869,58.95118577331491,57.930538792048786,56.19731112779543,55.73644333984483,55.05950865625409,55.103533321650765,55.7986278764452,57.20464207793675,58.03043404780617,59.661532353287946,62.10271036139046,64.35485131288694,66.2670965549245,67.74632794281136,69.22774781714992,70.04428983702347,71.12715384809991,72.63301196010778,71.38767326643337,69.05335135524412,67.62632138717946,69.85588743955532,69.38303053193678,67.62711702563887,67.3591054276482,66.80146601192517,66.98081667038362,67.86671242976813,68.57958618039352,68.84678662533149,71.48109042687267,75.22963934561969,75.1589952332694,75.38962836556456,77.55158555628677,74.58965607384397,77.87197952185441,82.32636411801947,82.35112020568714,83.37822170329768,82.57843493468408,82.694265383983,84.62716978081104,86.39053642904318,89.89489130601481,91.25674372741335,89.8945040780649,88.08371471903787,87.63193570279685,88.90665990161877,89.33888133816926,89.34141362610053,90.10932101793033,94.36525127720262,98.29711132120362,100.95741613600065,103.222471207122,104.67400603096077,105.30184947943208,105.5359281632248,105.71923194092544,105.03967787969616,103.41231705167495,99.09652241000539,92.61844411798874,85.84712547845128,76.84731503561882,67.15754031147999,59.54285183811387,53.466943741661346,47.807892421489,44.150361437136915,40.00626259773717,36.04655216822909,32.65208521340949,29.50673582202309,28.055309514122694,30.0765290663192,33.86749341484061,37.72666778307043,42.08397191510295,46.806361482913175,51.37363192309828,55.09332130650017,58.24744379285021,61.3465597079906,64.09678036149785,66.66346325823862,69.37180888690588,73.71603428782724,79.132212184808,84.38073681587032,88.91081531176502,89.43387758267444,89.27928941967501,96.7952740875308,101.87457380519616,104.52012907760506,106.15397433925452,106.30826414794814,105.07274962215817,101.90017824445354,97.95078561645714,94.37584330910416,91.0247101950803,88.4185833574416,86.60364268381524,86.03449805701338,86.46135100798266,86.66529933230022,86.33341086666164,85.48048845800649,84.23206783446972,81.54999012617473,78.58546009086217,75.3112404220866,73.24976580041725,71.52437016906765,71.25659884194702,71.63683607077398,72.13099268425917,72.81721766685445,72.36198615119824,76.81787340196715,93.65010496124293,110.48602912808403,119.73255713125313,119.74483926506282,115.77280625491555,111.4321717605573,108.66381067988834,106.74676408908792,105.49726459399935,102.10360858207322,93.62303405069115,81.14800989519595,78.92745412459577,86.57516749816108,94.19569020865644,95.29413913080079,88.78345598810807,81.93223456362608,76.70921812986956,71.95337811287456,64.88828378025133,55.28424570646111,46.771527208421496,40.30717053071586,34.71922597529177,30.596665423290624,28.779772568227163,29.508357628725904,30.538840550532765,29.252388039730945,29.17968755467931,31.755350295404174,36.60193645064051,41.46560384107041,43.49259848314188,44.11858101611066,45.85743890861344,49.289116104472185,52.34430646872495,56.96511408295765,65.38210716124841,72.34992691023565,74.28629686867077,76.69255061077801,79.90892267132888,77.77247321934378,76.5709150545707,78.69010535459493,80.37278446557337,82.9914512156928,84.86923039132043,83.86693327663572,82.02075380693914,80.66241181763327,79.97040259992524,77.39140875219303,74.63937912565066,73.44788872069309,72.0101934268752,66.64229654466817,63.12310423535434,62.15899493507969,62.42053681196634,63.121852060441775,63.89149807699115,65.27647705755791,65.7968074337714,64.25754156951884,63.43494882292201,61.52904547970263,59.87100233712828,57.19839718113872,55.02561859014268,53.490026510783466,53.948837782318336,52.1438453153985,48.68151065419544,45.564092288067336,42.547127311506436,40.18551925974427,38.81776334419126,39.483907086614714,41.714691762523685,45.333109980619156,49.046095699270936,51.553547656419234,52.79062557372612,53.30270269251211,52.71736232148607,51.10855304033161,49.85314491888688,48.14499537032858,46.44291418224374,44.85349304582793,44.25591105985781,44.25397515385115,45.0,44.10249130481466,39.791882684214166,34.36124565425247,29.876002580119234,26.182709975756218,25.317362206930728,25.83122493028123,26.36097064007145,26.91656409939703,27.407604545492585,26.808889311549432,25.981909053758997,24.606986689435164,21.554552200909033,17.508563988220487,12.81974726767372,8.76459630636788,6.572453532149243,6.163609115877936,5.128230544577437,7.066718229394987,10.354333595016799,12.863536262812755,14.995096199567074,17.911530734019905,21.225439413039915,22.64212307202856,21.98241569381809,20.973484091635815,21.76485894939892,23.494678849774463,24.065660785178142,22.36255756841254,19.93482623705387,16.731488557925378,11.758984740493297,5.557888446268996,0.6959115738045416,-2.752459256413319,-3.9488277253961015,-2.593121263087413,-1.0267363469230153,-0.3148294653316461,0.636634887578451,2.2775839861493448,3.905741482646046,5.028068758707508,6.454031730165989,7.431372639540559,6.791963117748909,4.258866842972715,0.2329544042190639,-4.587266636640605,-8.176212020930707,-10.860819677308838,-11.243554451065622,-8.887844811435265,-4.426175616710027,2.1793829013134514,9.819260275645847,17.23364271290525,23.974274462112476,30.24005471822627,35.22826419297494,38.743931331158144,39.96852425178384,39.80559259055882,38.592505634518425,36.30630717306725,34.77778195857338,33.87330397911795,33.907809672655766,33.90933158183202,33.596235905391225,33.65938535201462,34.50293845374117,35.39027161082352,35.86085952335137,36.665628353506094,37.29625350314323,37.37247557977216,38.327765524270184,40.24244800569198,42.906572504158895,45.30235027316495,46.80873890515042,48.18827694675047,49.61064468987858,50.81065031868325,51.7143414865997,52.48996202416016,53.6334683596799,55.324682068432416,57.40887058734093,59.018464738083026,60.754801090395766,61.96967058410897,62.482349625233844,62.081739813128685,61.31714393241825,61.65783677018475,61.98885737696853,61.4403628945087,60.64223186451309,59.332166489043935,59.52338337781899,59.73562427157542,62.44291408266751,64.56500318246565,66.432514042736,65.5907071424082,65.0135757321703,65.72731749993002,67.17103096819446,68.46606565909406,69.73705989867818,70.333050784152,70.22708961389799,69.76029252931079,68.9035226488798,68.47189830533564,68.21867532010972,66.40173276320327,68.4700292423517,69.39033983683494,69.25391533632026,69.36242539588854,72.99343360743956,72.49207778427872,73.74919330516163,75.27451881631234,76.75261146322383,77.5781471709682,77.9492062163906,78.84174646745107,79.10445493869604,79.75589089352027,80.56040979780788,78.39405411972984,77.70639621783069,79.05872514910934,81.06189149596887,75.11676162001928,85.00252168568869,83.88010246979619,82.43745964591206,80.4596336558176,79.48733998780591,80.76445582599473,83.2164376318874,82.8889337249876,85.04973568114931,87.9706418508429,88.08336223379355,87.02918957651052,86.09425843612652,85.84872128758013,87.550984453511,87.31802213476952,84.73306702311945,88.39609412877749,92.92419963797448,96.7098315860464,99.60860686463965,100.76343011417497,101.68557713388061,101.90061622780406,101.45386218844945,100.15230509724046,96.49931485358907,92.55899948563659,86.28016019652601,78.31064689923736,69.39678660050195,61.48442099606455,57.3194422110438,54.942848263064384,52.206030675384966,48.48843201058473,45.48349782523399,44.18590628224413,43.32025457888351,43.734218937057896,43.09349561956635,42.83892081224854,43.884508496711085,44.92029542574336,45.876484842228194,46.85557569793259,47.37728799013907,47.96453500635354,49.50283449135237,52.17402342236914,55.29265534351189,58.42285695970556,61.67665308368679,65.86712098258046,70.93161671590703,75.17557758652494,79.68828515747579,83.41802973899173,86.30861876990232,88.38646331992733,89.12532455313358,90.70159194115104,91.36987781301058,90.91983180391604,90.27684390603841,90.59218302526872,92.66660791249431,89.52118481708379,85.10960310438094,78.36638837909747,69.65710760967632,63.517763770784896,61.93667345320613,61.21274883467426,61.40403205767033,63.67115782865491,70.89289888603207,83.01750901999799,98.95014256827514,121.7427171536879,135.71615951331503,140.25645094503193,121.98108691787512,88.26424748563247,68.31543131243912,57.662401905069075,56.70845523570087,58.93166801387905,57.808468805583374,55.297634773070605,58.07058728469194,75.08194084543614,101.98749593759227,116.49317623255114,118.8556724731664,114.9284877401354,109.36864970194313,105.08637699406472,103.42854121684539,102.14076371950739,99.94883259985048,97.52989946412453,94.24908231087133,94.60290862222874,99.73475383041651,106.14429951006197,110.11438187300344,105.40648263704185,88.9519537705506,68.9996465162441,54.48007945222964,46.33662036417033,43.03094989263687,43.71267113690364,46.15656954513512,46.99462502235667,47.68796635837263,48.38172556311436,47.43940106561977,45.77247936698307,44.41333543918973,44.93268636600074,47.03787083665135,51.504981904057956,56.73960207154024,60.86896216477927,63.89406928685901,67.78550643681913,71.67821661780594,74.81918629541906,76.82238160044307,76.61888801192035,78.05346504072898,78.86272413288052,78.93513857722218,80.55825976701855,80.80933100248892,78.53958380167327,73.46888571594624,71.03312742348434,70.23113470029818,67.91863776678667,65.19593152524668,62.97104455262882,59.902610675932046,58.88636826469495,57.83953088448674,57.56351771334184,60.74310159420372,60.77902748035835,60.727690389339585,61.44285884110468,61.68408498593956,61.12378964362714,57.35691103515643,51.714805574169894,45.16749693104504,39.58295229820385,37.03203437017984,36.634123236390636,35.08804521493605,33.22826751695717,32.01842655262884,31.15933411078075,34.39192076424258,41.793255410569344,48.76522165669987,53.223704576646426,55.74528520610866,56.72771939542942,56.6802494940405,55.82677244351481,55.14684779293359,54.62593295268562,52.86603757233348,50.04613680767066,46.441947703857444,42.16180090877256,37.51765472652418,32.72855117330731,29.15799480323414,26.403036175690495,26.13309010985514,27.878933020427695,28.565873556165105,29.293666284864482,30.22621479349918,32.47912995821879,35.62099472789481,37.84866791328349,39.400610558049614,40.44001304620169,40.76624553955275,39.699021338647185,38.18096886471097,36.05055496056597,33.71900700695266,30.39154884833853,26.42484074053206,21.99871625537863,17.77798886268506,14.279151871944887,11.727167461953107,9.240991039033556,8.018673071889072,7.894973728244669,8.362685708799162,9.567836053092815,11.7251449256584,14.891370961874383,18.276241691646472,22.943017130584778,27.38089878848416,30.02405733017848,30.76665291060166,30.704807533740006,30.30995693589627,28.900686274034385,25.488164886914355,20.389972235841384,16.485455299633635,15.294719418835252,14.293551903453164,11.191392309499866,5.7603900896685385,-0.3854170389765808,-5.697987103798438,-8.164472997251252,-8.524986080300359,-7.683969638067771,-6.364778831348281,-4.7356257062072675,-2.817374294052873,-1.3426218932754754,-2.1632473632408504,-3.4336704819836683,-5.152990655584552,-6.240175515545318,-6.743164316513167,-6.925076126474406,-6.621778384348969,-5.33370231176496,-3.5458153325477446,-0.9941857881919982,1.2508495298058957,3.5995175224599234,5.759302350098409,8.718283772606716,11.857369758784001,14.9082694845628,18.473245349745795,22.120067692335017,25.410462382385276,27.702140833576447,29.654752212439988,30.881030656874668,31.41265411750578,31.868696518103437,32.213851375057175,32.149561644785244,31.81773118442578,31.388741694379714,30.99988359512243,31.621097701402316,33.28838954864379,35.478208480138015,37.751901092952785,40.12503067269332,42.02440697611363,43.57497009195547,44.435528368284146,45.0,45.425427858351675,45.725252549897895,45.441831178674846,44.77768145698141,44.25981577108046,44.111765217016206,44.182590645932535,44.182590645932535,44.924664878036765,46.150378107871326,48.274902667168604,50.010372477278246,50.656748507498754,51.42551321725338,51.85511160004504,52.35733385152305,51.941630554512415,51.682687656441196,51.40912544008018,51.115466099265255,50.380404253038236,49.99369263475793,49.484599753539456,49.69650229779941,51.413669184809855,54.156952515862066,56.541341894741336,58.20303117283836,62.007989951564674,64.65905815662829,66.58090270198714,68.64984744138378,68.39713094701439,68.32196260306655,68.146247155605,68.48242072992647,67.3127273357206,66.51331427076376,65.39571350259529,64.59936233814632,64.83329520871762,64.03072295068871,63.077163853048795,63.48793485547257,63.380548460646395,61.813826202230786,64.48868266395229,64.59505866997591,63.3279754459351,65.24142861029866,68.37479828976237,69.51182227350577,70.62347270448598,71.20694341484503,72.31094707717686,73.15134506598737,73.22585229488566,73.30074749458066,74.03902573618763,74.75501880769049,74.67224348640897,74.03807331475565,74.73399448706022,75.32649536412706,73.4558320803033,72.74224207525914,74.05457626278717,74.25791906275995,74.72353884515714,78.09255548987382,77.4325861098433,76.9792307452803,77.21092001678669,77.78767802437554,78.92978443940109,80.44675034189854,79.42073976100451,78.13918904408541,79.07346211828376,81.54926797327249,83.96848969857025,78.87246896708889,85.72416040611319,86.7724151715556,84.60052384894719,85.03022195545475,86.01410411599304,89.02163132420428,92.98953870128331,93.75356435399061,95.97840350041761,99.46235395928085,102.3391141917482,105.26650461721009,107.53908386193726,109.62572633311521,111.2950612553543,111.6921487831632,113.13950471302189,111.08194985429188,108.58697742790292,106.44564769953395,105.43347204919039,103.82606981920864,99.69745089633292,94.26260589029243,88.30026267936272,81.21888133312306,73.83911163256512,66.45795985423406,61.13926319062503,56.21979301220814,51.25844383068577,49.84401478743791,48.6672298236553,47.96821565854757,47.771472193705854,47.91494516417102,47.149172099206496,46.47772668453825,45.84972873269504,44.95471595146711,45.09096317327557,46.77879941221244,51.02269738879844,57.124374100758615,64.08600428858922,71.21194799730142,77.18485317549388,82.17177175396726,86.49342052200541,89.24061909914293,90.87243638050934,92.45566579565391,93.72857931481778,96.21282276527184,100.1519477471926,106.29175383995235,111.9148670339773,114.98123859600031,116.43761215641683,116.00330960943664,115.33966067148447,113.12782563938558,108.4759535960301,103.50523208534223,98.52523601536707,93.40767284087649,89.91063296782215,90.08136969263579,92.00958297350165,92.56155153382056,91.7875831903207,90.30680137617229,87.54243283739856,84.51285970152948,82.13979215972593,80.51897302694573,78.74049415741086,77.1250174313592,74.82976149578893,71.4573306505426,67.38007321635901,64.14223888511498,62.39686207750318,61.49447065167828,58.48948546544995,58.134037121926944,61.653190316507406,67.72626262567358,78.28993278024508,89.37036006136667,96.63010458356511,97.17723523924907,91.40241940683526,85.61849366205378,80.57671324907952,76.42111880573043,75.1024912446205,75.99639777869903,80.40498945740744,87.51610003034762,94.75330934334629,96.80904173077133,95.22742147561374,93.74769125866784,90.25469671978826,84.02419161959845,75.6926013870476,67.01784538114157,60.934522844261494,57.6372405628612,56.82145813911432,59.03628987297262,60.26925886067769,58.842931581006646,56.707782299524645,53.62479987955247,50.114051472603926,47.45199974761481,47.089150380281104,47.5082343160595,49.03432611333674,52.771864121976726,58.554427145622086,59.701267215467986,58.099842957195655,53.821968319677964,52.05608146497502,52.807875922592025,54.670020569609996,56.91341930788362,58.991402325586044,61.63100110972693,65.1822713348167,70.5733320682209,76.59652642536346,79.93198188776589,81.93393844260244,82.80545297187122,82.65126131564872,83.44038682293483,81.17743612253011,75.7376430945929,70.22676756424059,66.14696585118502,65.14211616496371,63.601634838181425,62.866136762323315,62.66007475713917,61.975537117691474,61.18491391456824,60.65280081011593,62.020563284154086,62.20833412231326,58.4985247617867,55.074379384297494,52.82370603083177,51.45597030391296,51.4795395380169,51.41175879632955,51.43107585437574,50.91172830925666,51.042224881908936,53.87329856706494,57.122596961303444,59.95166179504044,62.50616454601693,62.62057067896292,61.847718510730985,61.006244573351964,58.11714927019481,54.486575302828754,50.93151752756682,47.56155277519851,42.53718317116259,38.22039495614716,33.4993611252339,31.045441396692777,29.805749308296473,30.2840774205355,31.547495363669103,32.672230340800965,34.703404369344625,38.06934985155411,42.14650234423614,45.85258509356323,48.673050351174105,49.01958132650273,48.47047505133071,47.58301638652034,47.24579504817763,47.357116300648165,47.32889769645566,46.496723344354166,45.277459389468916,42.410443161443354,37.484600823404286,31.73351031223383,27.515966667759926,26.28139197194372,26.565014294044605,28.569845853427758,31.66807450545662,35.11197919042436,37.88424768999928,39.48200089132105,38.65978159968341,35.9441989832843,32.6365665742729,28.974092287337342,25.58458132757965,22.644255307113262,20.001142188507124,17.627071791135247,15.329996047353765,14.553571560154424,15.1815120708692,17.004479513405116,19.913622762895983,22.935657612934435,25.185261764338872,26.16318292622773,26.880646375429315,27.29667786145284,27.400767808272956,27.31458481078362,25.75612156858032,23.142036322125062,19.33478738604369,15.209032700904258,10.078193981704755,6.36441116048404,5.763645676909504,6.058960082666472,6.2317191104948915,6.7360008744211886,7.953941959887119,7.951380259528668,6.599906071253811,5.074307755095632,2.3809865026073176,-0.8134978079348469,-2.8854226277754025,-2.737154043986966,-1.235621111380967,0.5627857523098059,1.8291814961841482,3.359635911232875,4.2626095037810305,4.5835739128815,5.710612241740991,7.035017633120847,7.610854967368934,8.271440367921494,8.914923101230526,9.720763497794824,9.442545735242636,7.903765677044929,6.2985837200936885,5.836673552897007,7.526288433870945,11.156431781052852,16.527143554796297,22.123819108471732,26.722900011201844,29.165346524932744,29.63331807426909,29.076031232537286,28.123693707274416,27.147243965727267,26.27663373668197,24.997620346429706,23.951698520349524,24.355051981198425,25.986851411149225,28.462866010203552,31.4768420870393,33.56720505104121,35.110550861353296,35.093347562128166,34.95461769023997,35.233935628572276,36.06826460668909,36.416383486809764,37.123664356682575,37.50602321051745,37.98135119678122,38.62826763601757,39.24655016529018,40.055427812782405,39.700582063672556,39.1384777581445,39.20930679944224,39.88594779198503,41.55438758138488,43.42752536667274,46.20288078974777,48.287525149246356,49.30917180122795,49.882811761900676,50.078039542395985,49.39873042579475,47.89410058892077,46.55199613342614,45.855152916978405,45.434022544270896,45.66532596795055,45.14956841234768,44.92511856442051,45.452296470009735,45.82597843432802,47.19392141904485,48.966152724255366,51.9042790619123,54.61461953785893,56.730763736819114,57.545081041936186,57.687565469075686,57.6151403918059,57.0697100070776,55.72074971804386,54.18988048909704,52.735374458462935,51.37322470216755,50.81703097989478,50.06752539206392,49.86287046425976,49.287122713572195,49.81880169972968,51.30260757945625,51.51009131087756,50.888655387746006,50.906123146348286,51.3402210657276,52.81529967073939,55.43529767014195,57.80428488519897,58.93602942875794,59.36739351503485,59.815352419157804,60.850108494054005,61.98471544764707,62.95551748331015,63.91639413412665,64.64864915688352,64.56500318246565,64.57473612972139,64.23763880991325,64.09344046268801,64.9274824644684,
