# Supplementary material for: Automatic and Real-Time Computation of the 30-Seconds Chair-Stand Test without Professional Supervision for Community-Dwelling Older Adults
Source: Sensors (Basel). 2020 Oct 14;20(20):5813. doi: 10.3390/s20205813 (PMC7650655; doi:10.3390/s20205813)
Supplement: Supplementary file 1 [file sensors-20-05813-s001.zip › supplementary-material/demanding-scenario/accelerometer_4]

12.311986359835249,13.873713253039789,15.118207776236549,15.854564306496684,15.547958730024495,15.039399696037487,14.144064581304432,12.789721485995065,10.833716273859354,9.46234989797948,9.721645183037175,12.703997746097224,18.33006855978592,24.42508286846075,29.397544247713675,29.59663006636404,22.43998281758208,9.01936104381002,-4.424123481866777,-14.633316198801229,-23.11652814533718,-29.008490451073822,-26.01146456148712,-17.827089312396648,-10.234809194238217,-4.61569839506988,-0.7697836607708405,2.8874916109526456,6.2258176893769335,8.130089325569713,9.007144418288448,9.444747325702819,9.427250136003881,9.408646832903093,9.83658343517364,10.73492954282842,11.148178105959596,11.148178105959596,11.125442944078626,12.219353876159111,12.99459577853077,14.121722265603116,15.819168551627733,18.189010781261484,20.84493981218222,23.919568399792553,26.79989763830603,29.245199593852355,31.453792463637722,33.57736854599659,35.93798701651117,38.2076906419411,39.88060681820544,41.72946087536568,43.7210291928359,45.19964760390177,46.30789225104772,48.29677706777767,50.65118346748547,52.6960642652585,53.903283898263254,55.10829207755752,55.84307855789738,56.90566656863688,58.44163934958401,59.61525460756512,60.93619439463022,61.122077212816556,60.7749982603172,61.0229635632243,61.364929679012775,61.02738575968381,60.40192033866691,59.1663378547233,57.578945889385466,56.94852281833398,56.67620546009867,57.165484416069916,58.732848419010246,60.37811594050341,61.69191420122189,64.01076507099648,65.82480214824463,66.41167204035135,67.18084371854113,67.36510402811925,67.9466573513614,66.78892367885264,66.57712792044005,66.43648572855844,65.57217552091039,64.28006324527756,62.70626703644335,61.298369661918514,60.66552521599489,60.051196121771,59.28526675285738,59.23032549204385,59.50556515316934,60.18357908998112,62.21943678514617,63.862921220708046,64.93955602320065,65.53615981193401,65.56589894985645,67.19551915121859,68.51214232709891,68.88545426942694,72.47446052980226,75.12969638885336,73.17858773394656,72.76233863418025,70.30794336041441,69.43059167713365,67.3538774707472,66.72712195312006,68.55986779046133,69.3638761976751,71.09690720813295,72.31094707717686,75.82656012237466,78.77840067887335,81.8699102133728,83.28351312519321,84.22047323819079,85.13802412486581,84.33726410708465,84.69399201402398,83.07393572482127,81.09686945567996,85.07704207125968,89.77077283012429,95.01695670114195,100.7989293390621,100.09614163900204,94.87080742778393,87.05702281270388,89.90730699242442,100.57472668100424,107.85328594019684,109.64062836495515,112.79793021285616,117.0165746901715,117.67207729777925,113.45418935830612,104.03627319939986,94.83048091819306,82.9760143327888,69.97670685728835,58.28342631469851,47.68542822500507,34.55022329128898,28.62886810547289,28.43564943386314,30.333800327263365,33.11438811005742,35.7742423429338,38.4519849096422,40.383024361476814,43.37977323198549,46.93591332900932,50.228503448515205,53.85614306693506,58.001576476173426,62.83966546188841,66.48782906623136,68.86628382586164,70.66154993188111,71.80679375182767,71.69150643862095,71.40456955818173,71.11168216095352,71.17935586336515,72.32493946480916,75.32136236949592,78.49342270157283,80.89345216855791,83.04446308344016,83.94103986309848,85.28084801443339,85.6013206799247,84.97940891008368,84.6307954316534,83.31526636443438,82.56389925769416,80.42966789895016,78.15620947872758,77.79663631194973,77.03950541615345,73.6941935290963,70.38421168816019,69.53773061351593,69.55234361743487,68.8457192432315,68.54074372659616,72.2330208536677,77.73012348597395,80.92851729287585,79.83034754694565,79.74644027283358,82.74678541658228,87.15466245050517,91.46014101234225,93.86548024133373,93.71958153862768,92.26899999284522,92.04159335434883,91.2730281860895,90.83031429291293,95.09315312035545,99.28258079647921,101.72869040438148,102.4354104195393,101.94776895429509,101.44220186001242,100.69219745643245,99.00972873560917,96.02023717602721,92.26347527191454,88.21378670227331,85.11158269200175,82.81028472742871,75.58289938526386,67.44810020191389,65.17236195187797,66.97156171551151,67.4314477514426,64.15945581714928,58.30202192950104,48.57029690965874,39.19178830775687,33.430666214255346,31.250110853717885,30.908861012767535,32.51971249085424,35.105216466630246,41.101325781896186,47.34413346839986,48.42383810322833,45.451109948901994,42.61403059313978,40.90957187707826,41.247211289407446,43.394000387661336,46.65230098146185,52.07034221654447,57.5040417898806,62.07449101798431,64.38982598446101,67.0112525391016,67.8780912704685,66.68741173795536,66.37061662603809,66.25045434470088,68.02921842760983,72.24172595689765,72.72627686423121,70.69821045259344,70.14815628567729,70.91580397593742,73.43313484969347,75.75927469032376,73.215701967259,69.84117462731211,67.38012979796676,66.19654210942126,64.25045846189826,62.04075211840286,59.340398884646305,56.2053299654729,54.86579682312265,52.006063397940714,51.32487634514608,51.82046330337728,53.767627339444715,57.10947748386667,60.18199170095719,61.057989949658364,60.74777980696649,59.69398661585787,57.94172994073271,55.24245036877485,52.59013872384722,51.38507373214729,50.976713563397865,48.90681171842747,45.434022544270896,40.58945896592237,33.782412886740616,27.305911137585856,21.70054062009271,16.89606380372948,13.427899455086573,12.480001523256139,14.601249066259678,17.850289615239916,20.67440112764944,22.29566526432402,22.801048541509015,21.86427288778841,20.714143836102178,19.790372145381586,18.615685082155128,17.01593404597626,14.947050938282063,13.261633462058544,12.847683444933761,13.122201929690041,13.364651914735107,13.54231009519493,14.065909966366421,15.16892932079998,16.651236629405958,17.763676231614284,18.358304574493655,18.251903045831536,17.56421256289567,17.347616771247356,17.4673272062517,17.732537613801618,18.301107606965083,19.260445615103933,20.663625049296108,22.83362387195967,25.221741596510405,27.242609207662106,28.863984871445847,29.75635801082455,31.05853010445624,34.41693320395957,35.60177025039784,36.58995029480783,35.96358970479801,33.15567767696867,28.88653978644663,23.12321227175223,16.722245414102314,10.450453038025325,4.721268691707164,-0.254696716808408,-3.7395511736897427,-6.021632701754855,-7.431428045960857,-8.211613958347913,-9.499790382347008,-10.478972019415586,-11.332929318368357,-11.148178105959596,-9.617722067511174,-8.978732096698435,-9.934778505852902,-11.016115825581958,-10.407747753691497,-7.894973728244669,-6.885392902769141,-8.378659731849172,-10.39834695632102,-9.462291749071214,-8.605270567457584,-6.754993320653983,-6.255493037416528,-6.842762740460124,-7.039322922406022,-4.240599623048566,2.6733456629088486,9.560092731770329,15.65741919487875,19.64426814704624,20.323116697492363,17.800697309588635,14.239036955035381,13.37131094572084,14.35198137004347,15.202360728758347,16.547646733291035,18.202371658260315,18.547256793033384,18.506824217130635,18.33006855978592,18.18752200310809,17.779738491568462,17.367913806466817,17.08581282944697,16.612643994649314,16.17537799160723,16.144348150516997,16.784297588358456,16.656980771842722,16.656980771842722,17.223431642241565,17.986019931157802,19.22822840688373,20.63229563697346,22.496522632495772,24.671668575543336,26.848476510165284,29.084977827104513,31.301702390376924,33.80564010453879,36.24825928557103,39.00983988137106,41.374918672125176,44.228609147339036,46.52570271795347,48.1570224882968,48.75062604021369,49.31474847872613,50.872232607954366,52.81527222625649,53.28137890623769,51.84279379545753,49.603517083769844,48.485788636683424,48.804572966022455,49.48600645579848,50.51390929788005,52.23803030360476,53.68257046061254,54.99991956723421,56.55700845948464,57.68896860054601,58.727077242925155,58.2486127381236,56.309911458041974,53.70981012817938,51.78420380698827,51.68229905522971,52.8180040298021,54.045791940791844,56.91123103247955,61.10358548120671,64.248320959751,65.72972265029156,63.90460579721516,62.1447316516063,60.679507344114135,57.76325903528936,58.02859770283699,59.235097753279305,60.03570846489691,60.001348462097845,60.02849955516022,60.32994065307576,61.01353322871167,61.7264590610442,62.16598305953784,63.75606695713897,66.15246903795087,68.54202528153722,69.85092872587022,71.76058554069644,72.7075821646843,74.29444884985217,77.2140011026064,80.07113587144566,82.59629503328753,82.28362410573841,81.2789013634035,81.2624639099654,80.80119860687164,79.5295481172403,78.01015706126908,77.94542760133379,80.1981331542807,81.24526300478176,84.13556504532426,87.10546820319892,91.60004417543807,88.19686330650727,89.3621833356419,90.0,88.00332234495434,88.84582552402475,89.47821630936704,88.95643600333916,90.10453324601347,91.89865367632278,92.89995207317209,92.74193170587438,94.75429146724437,96.8658439552614,91.29395810464862,90.59307894806143,96.19298968697863,94.85662661984811,93.8225898036926,94.02100036184933,94.02831333629692,90.0,86.76301620063502,83.50642427069258,78.81286379966892,73.86344806275245,66.53079186573522,62.61560647654624,63.49850854249846,62.03624282868162,59.90575875926089,57.62211250554751,57.46875555437647,56.27265163212486,58.095722654617916,61.00041830218191,54.30284817643728,51.25993372962507,57.80721256815202,46.80730223769992,42.40494698046607,52.31348114220455,50.586235719567554,48.597272520116704,45.97857530185983,45.60856341734826,47.03591341485287,48.479333565926474,49.12362958735237,49.79355376971591,51.738581898623565,54.16233371784322,57.06616928524793,59.83997344336633,62.276507117916516,64.10855876987014,64.29005195411253,64.09773707782531,64.39782498061156,64.6417905765814,63.975837077339875,61.5218742232147,59.35496900162002,57.63981383856817,56.25832540216699,53.55672398618156,50.678932408547865,51.311816580732,53.78119538522176,58.836825607132745,71.06098965490467,81.83877837449258,86.5383149661758,86.46377068759719,85.79935799470525,86.25183268546202,85.45324551286059,83.63428268855591,83.26303957638025,83.9423088863846,85.13053554687293,85.75091768912867,86.05091453678254,85.83634706905373,90.64864631475136,96.63501626352439,105.74864354526747,117.03437012539815,124.18610331859418,125.41384865087801,122.10320195747728,116.69741817713627,109.70354254443627,100.35547516810102,90.59430905757321,79.51287404416995,70.1570168451046,64.31713984427988,58.97800118748065,54.21101697125759,50.916262506510414,51.51979100277496,54.46228251905006,60.561558664714,66.10975446324106,64.93491080524905,52.29418454182622,35.44385872294458,24.282236536315747,19.461885196797034,19.093460448073355,22.707116275585815,34.019350459053705,55.52081803091463,73.64218565058404,73.05932426155644,62.98513898034909,54.79213718926172,51.39488518238547,50.99381226034685,53.42696248466775,55.93516927371948,60.988256498816085,67.02906893465604,73.73227918554466,79.99761116771026,81.8415336424589,77.38069604981727,69.55725406305613,62.88833520664124,60.53302976492492,62.63443881261976,67.32705383566363,71.74110947155717,72.4287965907018,70.50697033599889,70.51553957454239,69.10602305102435,63.908437697031616,59.88980438159475,58.76628756270604,61.13390751497928,63.26668035856455,64.683821875018,66.19164352770783,66.37063418297896,68.11421226411638,66.67936270888833,63.43498160779251,59.019983144951674,54.396401353594975,50.60987809071164,47.7393320740597,45.20836189694385,42.94702870323386,40.193439167900934,36.847805160160114,33.818194250951215,31.474760459497272,30.20621407784068,31.25340795329064,33.53709882192435,36.22493727808932,38.145285375593076,39.109349501251565,39.244270468005865,37.671453381291066,35.68295253685019,33.89080858271579,32.382864490693755,30.945320000890124,29.952007949656043,27.645963240759226,24.434310376927964,21.26829504890115,19.036541568336393,17.87866980456512,17.9832146462714,17.971984890212312,16.246369027562505,12.976883597073607,10.627017887994375,9.642069143143376,9.665106747679337,11.532117846632763,14.005950390646387,16.162800564504415,17.268873527227182,17.64021526160579,16.646126952638802,15.350124505405107,14.16606379434988,13.343468256271507,13.1985369015442,13.459518813408607,14.512239717162938,16.088880417916947,17.63642672687106,18.30185872275184,18.167499629501584,17.347616771247356,16.202842719574296,14.858645962466046,13.408804759997672,12.026716762420438,9.807607422731376,7.003365695500059,3.6799504982093447,-0.23390541223424613,-4.42551915545737,-7.6321803248002285,-9.712250807544224,-11.061165977553193,-11.560113510485651,-10.038792366879143,-7.652297602056842,-6.897416415187256,-7.943509048705922,-13.060572844680186,-19.35279567778594,-22.4161544837301,-21.219106556477822,-17.778518399998315,-13.74279780920832,-8.70022421619682,-5.020591149373315,-0.9184905094609934,3.074958968787145,6.730457744875374,9.980881860697597,13.593409472694617,17.971984890212312,22.154788499825074,26.366320977896603,30.08350251598125,32.22874882864362,34.29464442883454,36.06527226969944,37.1565859385773,38.65975661115913,39.45877231604179,40.36451555712413,40.76105971186036,41.95810598715083,42.99651814645494,43.83087602721832,44.31791342498843,44.59553928225976,44.53417748257033,44.47194354490688,44.67035242908824,45.197809462670044,45.66155627291637,46.38755241663401,47.18988738387868,48.28768844745902,49.28408001173621,49.71268881559017,50.34307633534344,50.859507874116204,51.00900023136263,51.41625419901952,51.69751253570055,52.16982561556977,52.668228134950176,52.93830329817541,54.08423727015422,55.27712895074258,56.24949808809619,57.277901577497786,57.71957235190095,58.35744923442779,59.72829786249599,60.92484310104898,61.372819442867275,62.73339464624354,64.37026943523912,64.1759619220699,65.15240515710188,63.25334641356378,63.70733187191562,62.75828589440779,62.70915061597843,63.06793143008657,63.3418798993107,62.915371689427936,62.811160105035945,63.238562776430186,64.03597111112663,65.07298523442259,66.25048093307747,67.2066570083309,66.89516254789804,66.86434034325366,64.81145443992422,64.65383212447341,67.02486547990344,68.1298949422295,67.92278364927733,67.64684039259319,67.43750058215274,67.64026894478356,66.63660930149823,65.11148434392098,65.92208998671197,67.98625164938167,68.59388329513708,70.23832221672119,71.71868894937056,74.39919792188667,75.73744908065034,77.02261470036179,79.30469347437378,83.45548432562558,87.22286547127057,91.80648178413267,92.12502722456193,89.8931264562308,90.3249465335528,92.7524592919432,93.24177773201633,92.16755167014678,90.46580833158083,88.69802588796121,82.75937569678136,82.17802675657386,86.54565206241449,87.19365432069766,85.98394931877854,85.40477721292352,85.69207169165337,87.97462472586237,86.22636146280173,79.63532434462178,70.51179864561523,62.0791432252725,56.18760752987644,52.27697299331228,51.52450313327332,53.15159030620988,54.14006922481908,53.615671188523,50.67298857568848,47.452280829630205,46.00288418407727,44.80081348169032,43.94038374326001,45.0,48.163155485136976,52.57467050581912,55.73644333984483,58.04728935199315,60.23143255869171,62.781569241185764,64.48438447851751,66.0712538582534,67.89759218957074,68.97990380166574,69.24349226776219,69.29763164575598,69.24168376076862,67.85195242713307,65.88264162844423,64.35574173286682,63.67587032774379,63.43494882292201,62.19852641307065,60.232033632341945,57.69957346161725,55.97483740823107,55.44780281972375,54.68234185773164,53.86825052058478,53.797428295475584,53.741059827293384,53.2637654943775,51.800069779317525,50.596718239413896,49.2438590070574,48.6436032712535,48.81412645354297,50.37102845771541,52.46813746040247,55.09165719508191,59.2177664583985,62.8058529725052,63.62384947259454,65.46226905525819,73.94003613293798,88.63359315894584,102.1791643528507,107.00363374432062,104.61685935121125,100.7617590351998,98.65674830106427,96.95050026522223,96.55814385587071,94.77263752726564,90.67408112224894,90.0,93.01283127840681,95.46788551893687,94.54147504064969,93.47527603788409,94.31819461430005,94.94363107989408,91.2590948052881,83.10052506622881,72.83988196684383,65.05336699795814,57.656166646511714,50.589126586408604,45.6030376319042,44.18026175042545,44.08418144668685,44.301260601718916,45.84246721863398,39.65286720577649,31.934835302974722,28.686157789081648,30.618606079919648,37.43689001914034,49.72798838029065,66.11983937095714,76.18256564456746,78.50780003697488,76.01971973551798,69.24686997162235,69.44393007943005,71.67058936250699,72.13578106790243,71.6355303591363,72.18111520727832,74.06447691435781,73.54153598228761,74.05458760350933,74.3191467863765,72.367630648823,69.19970334962842,68.16448309752037,71.20206533722084,76.22197347242738,79.53289269250197,78.59752427480531,75.31482223049854,72.31563249697892,69.35998659123688,66.35853161893348,63.292766392371995,59.87340795619133,56.07344236298476,50.59934364375295,47.83260490586277,46.13219561782637,47.22320103425081,48.57629829722142,48.49402989268778,45.994396800107,45.0,45.238414189574755,46.561494408713955,48.33777769889571,50.587298498545664,53.96513495055374,55.10113004335703,55.2304257241634,54.05788626227748,51.19929424417851,47.222665472008345,43.20575498888878,38.69254112529426,32.55593276030622,26.101763130484766,20.360454750275203,14.57418049884265,9.421736408692096,5.283311369370586,3.416583858704242,4.26791225173888,6.572453532149243,8.11282164135819,9.769736007718867,11.064861558630248,13.358712621614917,16.59705078995441,19.63069497185675,20.92451103397786,20.424599714624293,18.933737153110815,16.337892516611817,13.871014307106464,12.455729460051185,12.612836208646375,14.507341017032587,16.768508520573288,18.592781539852623,20.24437935990211,21.342602803129868,22.173199004351172,23.225064086481964,24.99264924911123,27.583310800600245,30.847709535104446,33.14219973831348,33.46017625079398,32.718602437287046,32.21014030640178,32.89193944792238,33.38847418383232,32.50755080586513,28.995940974000803,23.50708611985002,16.504348940129685,9.462306701649505,5.674627656408225,4.813548979549581,3.5232922713224024,-0.8320608880127899,-7.64730347430391,-13.151981600787286,-14.6584379922968,-11.992818409805334,-8.239995354977973,-7.725553129844176,-8.281648090816368,-9.090266731479765,-9.333496211123823,-8.4186947327282,-6.250924703143747,-1.5353701073041781,3.310936004691068,7.299821293597791,10.965156034693562,14.262551064346711,16.589667283860084,17.87189230000822,18.957339397481828,19.916419731542625,20.728419882820013,22.079434105427687,23.475224603519617,24.94635835794796,25.787318678748694,26.306933699659158,27.499116388468256,29.629651507455407,31.7042943856251,34.08794289887626,37.19056686520745,40.13393486747278,42.83759318544479,45.33583041078744,47.62039886089585,49.04449348471772,49.884643640019284,50.76725653602168,51.48022833059077,52.409483590146564,53.09357517681178,52.94495836558284,52.397038800413966,51.52175847550181,50.48696879267531,49.49879854666747,49.94673455349624,50.65521667438868,51.034530923552786,51.412702053989406,52.012714101704404,52.62161384587902,54.23494117435036,55.77302934087743,57.5459189410111,59.901451247729476,61.75726250592439,61.824640114455846,62.53981230276944,63.96626978419696,64.53242638315523,66.20729630164988,65.18389330238186,66.77527672319304,66.00732669617476,65.44058555015931,64.98308628059412,63.20295552900986,61.203188605115116,60.58238518746287,60.26925886067769,59.743549211476434,58.15860416704628,57.01147088912944,57.161409629571374,57.7689523937924,58.558454909817534,59.36569109283078,58.14274238358217,61.36850887253686,62.0822563823096,62.800267078013974,63.71862218803998,65.34782392035916,66.75272650252671,68.65417757866692,68.62453009248108,67.80099025451824,70.24158548240072,71.03666230452866,71.78858580751206,71.74809729020232,73.20164761507313,75.33145666718352,82.06447562165692,81.98132710432631,81.88559930486932,84.9734942776507,88.06575257870301,89.78696324771649,87.96982463432441,86.85030094689668,88.09832498653726,88.27817835257419,88.47406471738807,89.27777582303052,89.13379887288565,86.72946334777659,83.46596710979036,78.00602786734811,78.50727078621222,80.98600659108972,78.37257986463871,74.2761635049284,75.61138436131179,81.239067401103,82.97293584361991,85.47750489245877,84.36409401310682,76.14274340665408,62.46646792582062,51.04695503307103,47.138729111504055,49.190392425378384,54.86124946990878,60.9843408356271,64.58177206279065,66.213222207292,68.56151398362061,69.96277063850852,69.67046805480656,68.88562090044918,65.83820225461753,58.80329495440485,52.42506336110822,48.79466904510709,48.94766468862987,53.070760178962836,58.05431423942891,61.66951908979076,63.35937616204027,63.84907402020937,62.871425017373085,62.45043781923658,63.32065466628058,65.73320955376413,68.77635638669791,71.5925740001807,74.50434341149382,76.75432999183984,78.52651084972383,79.76385002995472,80.14274227580106,80.53765047113953,80.04934116987894,78.64536625702047,76.89235528210484,74.21434775091771,70.98926313959787,67.6676866345264,64.61860408571229,62.55854071595224,60.8468265469408,58.64552827498235,56.204053601056074,55.01563617343197,55.09925193170327,56.62593925926308,59.289678063650214,62.427473308119914,63.57455154240157,65.8168727499977,67.31002015154336,68.00260162032653,68.26462892923801,68.30843160915454,68.68209675152721,69.00461217438325,68.28418674785947,69.17608455695202,68.82521268777504,65.77715231775827,64.38447030448332,68.83268890118059,78.91020814246207,90.7174611359278,98.71549196825893,99.44567675162922,95.25029108506463,89.26140056490863,83.04967336572311,76.47821919101497,68.30268050172475,58.35118639526184,53.81072467273209,56.95401764522732,69.01671610207649,81.05873469700538,77.94163115050259,59.730939349254164,44.88464896737703,36.005489456181294,30.22744879285054,27.729651417513377,28.70067931204365,33.38323599137158,41.30166067390609,50.36301928892735,56.04092338861927,55.98671986967272,53.51294410386528,52.993530607672305,56.54829165496737,64.62347738538034,72.25930420932595,76.08313633894315,78.2204339076824,79.26844229885756,81.7378790153081,81.64389172115759,79.48396565172644,75.77640081276299,72.63535943181222,72.6459974828293,71.56502658836531,71.8220062203952,73.50273890625824,75.41628170913341,75.68711584301936,75.75726731375966,74.22524140028302,72.17784120535434,69.44398228826647,66.99736358741366,65.40679095366495,64.97712667540317,66.59795367595828,69.13287942804311,70.62202006561695,71.18523284652053,70.06455125688854,65.40840918228697,60.26712702348737,55.743833120695115,51.87913874671904,46.79235826680701,41.496488692735085,38.55460283294337,37.63192437019265,37.31280042506042,37.28639059889818,37.83469862003701,38.84083040554402,38.71449999501705,36.39862068076381,33.41936429312818,30.982145282921024,29.044019441561066,27.613055916212705,27.18107018328893,27.0416112166627,26.832774931839626,25.188544949568776,22.95283147171127,20.081997518645103,17.5658018426877,15.579811137204098,15.224396029069148,17.20655247317237,20.722551150570286,24.315050138607276,26.89154035508993,26.401537493987057,24.595772813501018,22.722189100011022,20.92776905575511,21.629061802008557,23.707745092595538,25.863281228409015,27.10700322093788,27.246550314215217,25.92905009238461,24.28830862985703,22.83364562812727,21.801377396231715,21.63963042670429,21.04519689769749,20.691062247447473,21.287642516186676,22.115244777691125,22.894512420577936,23.42287334647891,24.451760957525845,25.731717712255104,27.873537308446153,30.360350283797782,32.649332494685716,33.34069756170998,32.813433478208935,31.047950637042554,28.56889495280572,26.16850750840774,22.699581525114134,17.53151283924024,9.819260275645847,1.3551541047658784,-4.864510470111288,-7.386060628718598,-8.659856912476622,-9.240991039033556,-8.737800378639273,-10.434553679379082,-11.911197449091702,-10.139888527262105,-9.59154866098372,-10.811300025379158,-11.720801815572026,-11.331753921819153,-11.116843901409917,-11.877652785360402,-12.994597399741668,-12.11746774130441,-9.571631621173172,-6.090127151616745,0.24970285138874312,7.352369905463214,12.32854761147634,17.169941798834472,22.22958675165011,25.74805548189751,26.914991954970983,26.713971015042656,26.515539621492884,26.463572802648414,26.30462840659588,25.721752405204978,25.268998909644427,24.38777973707347,24.389060167166324,25.15480137085832,26.758945060727015,29.21126117713931,31.971402017854555,34.72205227307122,37.478919088523796,40.13857969504144,41.582317975839786,42.99044869554578,44.36099933540602,45.7732835259924,47.22936552156411,47.383122306896496,47.33867946389127,47.5995466621204,48.09771398976648,48.41457806267398,48.179854235674654,47.96090589643489,47.60913819306004,47.01611222532122,45.983891912057345,45.54125399291456,45.62615644187893,46.09273326738782,47.64496429179981,49.57702199049739,51.643081706412325,53.848400316175,56.25298903132296,58.57040450113978,59.864120826870284,60.64228439815554,61.07808784868655,61.40526969091608,60.993613464904406,61.71298693553081,60.53179010473884,60.29354117910175,59.12502934411902,58.138807081881744,58.560337437193084,58.31479320267029,58.15653380846997,57.913690794687156,59.317934260586405,61.40719870112364,61.70671371209483,62.34935301993417,62.84024471190063,62.4900429696829,64.56128096087751,64.20917904419944,63.27924388955407,63.749777820851364,65.47649846659482,65.85059384345583,66.34204307272529,66.63377329439898,67.8380893099067,69.50492845284536,70.08356223929516,70.12778461486522,69.5789539684036,70.1581280125797,72.2456416402832,78.26304225288672,81.47548142286924,81.18802852691118,81.35525871362186,82.43651025628058,80.74347403384756,82.15428813047812,83.59896129630252,84.88428542371427,84.69799353861609,83.3850084324289,80.27238972955246,80.98235611891918,85.71083128728158,89.01603219001882,88.69309963604505,87.4576286513023,86.24643564600939,81.38433268635907,76.29042270865288,78.05368746092797,81.25385100299455,77.3952701574529,79.34515742405296,84.26139912136614,85.1495685587142,84.3191347688957,87.49624639402562,87.79735696186772,83.20769124456163,76.32010901736304,68.00255754002045,58.72095800023617,56.8661750105787,61.043639034711404,67.81965088576366,75.19602121764983,79.14359662091431,77.78306739769596,75.84661123862162,74.60944977744953,74.93149113323062,74.05462987333533,74.96545936981649,76.81110826474716,78.27696629287394,78.73268954731117,78.18818681878076,75.41382425381916,72.81721766685445,70.82502044147951,68.62940514095624,64.76427008085035,62.23731893582483,60.684719881280195,59.44404671234411,57.843660197170564,56.677520587817945,55.71313227099986,55.27811064750603,55.87146420453294,57.752777010101745,61.85651345349299,66.97232469516577,72.19403224836836,75.61138436131179,76.46241361591981,76.17869986161854,75.98765279561098,76.58468502674035,76.65775663385291,75.10046759544815,71.659577914974,66.77527672319304,61.53897171704514,56.93120301223099,52.108445772848064,48.701814501580714,46.19481148863357,44.696219446199684,44.52551178423028,44.823014677759105,45.649012544975896,46.786213756017666,49.24773911246263,52.16494858830301,57.15281730218634,62.773165051536424,68.09466817879829,71.89202995245391,74.42018881091661,71.32031360501435,68.37245850208588,73.39995871540211,85.27125322982647,100.10307030331897,111.641646092506,116.56508396202352,116.24020202862212,113.9250116944288,112.56929070736835,111.9962638486996,109.73269907894678,102.76865058088688,97.47486273697469,96.81497026290933,99.64310752993516,106.26424417317548,113.83653398945914,115.23759977010693,101.8814606722881,69.37501287324568,41.61465118083212,29.734179244993744,25.96926289558816,26.500805963031294,29.06949375864735,34.30061574159487,41.661500639811116,52.9959035307421,56.776404612500464,49.344335116102414,45.15956480881392,50.015959935312985,62.39749113314091,76.90511962654931,87.52121297646673,88.48968426682754,83.89783252013436,80.24887727054814,80.67986465683744,82.40022021852383,82.15497381743967,78.67336494546436,72.3266972362234,66.8982207311054,65.09212635449639,65.33977419768443,67.52368525049698,70.24596194215276,72.68835953590136,74.9816357831887,77.95743793910252,79.28684272018576,77.47115372025162,70.2189539933842,63.98319289204635,59.23206653905736,54.89285836043749,53.55710719703176,52.91642612919136,53.54276218482108,54.147038824196194,55.57990653025326,55.54473491922636,53.06256769389355,52.164370366134364,51.23310879958435,48.51012666334815,44.83491519219958,40.31408511803249,35.18236454686584,32.09612583530346,30.901451726699545,30.08963895198732,30.088797793926727,30.629991165196834,30.64067078223934,32.22874882864362,34.53000533156993,38.25598598194217,41.05233586686973,42.17732276871361,42.60783567399037,40.368641177605745,36.38432490586225,32.01769983742804,27.747367102186555,24.706850132340485,23.329578399061024,21.614741601081615,19.536684731824675,16.962270221777658,14.97546572683212,14.63908367552549,15.310394270224602,16.146971366397114,15.974648327132472,15.748406310347042,14.5874117604567,13.811357549838212,13.951106151174567,15.736708520646022,19.661453603663418,24.453033015082415,28.527125305632367,31.27292376243276,31.601102080327912,31.364899254522673,31.332339698946214,31.525468168485098,32.51451843576524,33.46279078780448,33.56632301141473,32.35496442357496,30.670734987875154,28.509277929410878,26.149854896856723,23.55685396007597,20.759091501617085,17.924904495048228,12.759565927609433,5.949226963779715,-1.247850688802751,-6.987797605305087,-10.381789703946492,-13.050688330987587,-16.328952853246147,-19.00821783238134,-20.84979394761838,-21.859431080498354,-21.06811639141685,-17.6210367841877,-12.345918256864048,-8.503537602031843,-6.595147191690826,-3.3732587569610017,0.5870020439816247,3.0813167783499544,3.9247169389072263,5.33370231176496,7.066718229394987,8.997128317929514,9.8103928416578,9.770479789297982,10.0625328213447,9.790395646055066,9.652616681307125,10.555222468798048,12.451497927906292,15.549778137061898,19.911518556138915,24.45376595760633,29.144215628575868,32.97200109519446,35.37389048883979,36.97560478094972,38.57845799975715,40.333087972536,41.490598826036916,42.38778569952317,43.06786566540651,44.31958815180934,45.40445997727547,46.34472288646393,47.29603104231522,48.26273102447865,49.52479437428056,50.355791486965025,51.52175847550181,53.32397352668336,56.011111815959595,58.21277737480512,59.5541903136827,59.58348970000487,58.22882675277008,56.81533898621513,55.87770249464722,55.50688720706001,54.53322800115526,53.52351254404832,52.98146400925245,53.54609736365083,54.79333137323519,55.634794237677,56.931575147561546,59.17892578507297,60.24061630919493,62.70044933994682,62.6676320560067,63.78863264189195,62.70045796044988,62.05288287052286,63.05738773683486,63.8583370556368,64.13650295797794,64.1759619220699,64.08283403437024,64.32497094611216,63.90652716331953,62.67614685841142,62.52174667661019,63.14064287100044,63.98682730767575,64.40858501426881,62.6038814210829,63.48914336189296,60.9692041625748,59.31017671455714,58.27066260398818,59.41069810123065,60.27129132304245,61.626187706864144,61.04900454631495,59.81855158581089,61.070619453586765,62.57556639474803,65.4523584269808,67.44622942105389,70.53998044171118,72.96584092756531,75.27944310054981,78.90841065690125,77.21476244920925,78.02388553753345,78.14955018711348,79.6375523930375,82.83409787062999,83.05512274721963,80.6117122719623,77.84160878079004,74.0545669840028,73.42202708163569,76.93474269554561,80.65528892377894,80.49932702242327,77.14660568747719,73.61044596207135,73.57680655662443,74.85364002941941,77.95128631715862,79.64399072152135,79.09948228481112,81.71629629397411,81.49870891111104,77.09530395030562,71.75263599977288,67.53091844822653,65.54162413631047,64.04929476521056,64.15113566827839,66.95437051223985,74.20238352753292,81.58676927338523,87.98423491077777,93.03120634150973,95.73380938606861,95.02150438025691,93.7978111598953,93.74769125866784,91.88407198966968,89.50501660761115,88.0948161865054,90.22876972646768,91.31691136679,89.89430947548168,87.54158460643933,84.65984886290184,81.95495389319112,78.33761103068156,74.84793417130658,72.50325575733346,71.41388162070638,70.30702508537738,69.07552586447287,68.38175357409659,68.84169072901365,69.23723155993689,69.92670771065227,71.11628645385544,72.65710359578874,72.76159605961962,73.75083203106115,73.64137297276248,74.34369946750076,74.93153914237425,74.82709401239487,74.44540271749376,74.42442982077354,74.08160189297533,73.49208348825391,72.7618767816899,71.6310993657884,69.49340094061034,67.45328299876894,64.9204034401169,62.79173790267685,60.105477036266244,57.23530478279253,54.04251410410738,51.49934990974533,48.61191844440427,47.6483309333037,46.74704036951306,45.60694891747672,44.243867830265735,46.19597981885285,50.813219153483935,59.10603216002096,65.25558073802812,68.11326318219312,68.8457192432315,70.18787260116045,71.52703944185063,73.34768153442835,73.32448900034676,68.15462733166262,63.139378264997546,65.30153859450819,71.52959691078533,76.3140750976278,81.27037597781796,91.17570071072376,99.58296184719883,102.76322922145745,98.76195188706627,95.0332408272499,95.49030072167238,95.79592004337117,92.50851574716017,85.01591452025484,75.72471993351432,66.9818109138882,65.24717749596736,65.64698018333782,64.64311346512578,65.4481916007057,66.80146389222087,66.47974954055803,62.45252999591025,55.61388241375233,49.70360843882422,44.82481862250105,42.904747564716594,46.01473908916925,54.12288361938617,65.3152213837664,74.83247014503216,80.69517497849351,79.32602961058039,74.25883603515017,67.23806025327431,64.70796695588218,65.97230194188487,69.99088999455459,74.52703817222569,76.85146560490786,79.27558120663637,78.48173599729935,78.22196970739348,77.66813791150228,77.01140101106957,76.24580844678962,75.41908812461739,74.79948223223052,73.75779196119608,74.09157765271684,73.66540260015725,74.1765506374615,72.6727458346748,70.66211315678953,67.07803165189128,63.61712911480682,58.71050576261842,56.188849035304415,53.62034295723365,52.13497175199141,52.305724684297516,50.96204092789249,51.358629168538506,52.284000825814225,52.62290261820411,50.4638726191685,46.95871730848281,44.69604688031691,43.78112417147669,42.25191596206473,40.41384516159507,37.85615407684606,34.78268225765448,32.92103235356538,32.93741427024114,33.47917083718344,33.24706260059611,31.698791636005506,30.415192493319914,27.170224129120196,22.593281727158445,18.10159994874403,14.530153893713043,12.316690186281678,12.016644776246158,12.994654142109669,14.320007554079437,14.897509082472466,15.622136845878845,15.255092117856567,14.180532819877241,12.778762345208511,11.355522631488595,9.021117391636947,6.135990445417137,4.3810765339664135,4.528819074824907,5.841953982925552,7.6300617235916794,9.3760876917451,10.632486626404077,11.186563614085944,11.41188196162362,12.539921042590354,14.99685352485017,19.002852343450037,24.12095106291951,29.475877975131084,34.37636734156786,38.3645468700682,40.72650541258967,41.23596751936123,40.4185467092192,39.24542774525504,37.43074880148549,34.8409389521567,32.085791533470854,28.969159965064925,26.06366108614442,23.018189782877435,19.45233493004834,15.691269743075699,11.167985152201506,6.600906953466154,2.9065826169929503,-0.5104159255070075,-2.0638159413891697,-1.0276158779244726,1.5107466474636237,2.2360560478505924,1.1184043950340674,1.1135754694895688,-0.0,-2.737650019847514,-7.270108883802856,-10.334473143580878,-10.619660224820414,-11.711172982500564,-14.115017430838877,-18.7431926112403,-22.34067775694845,-23.547443831678383,-20.13307062815441,-13.11531060727323,-2.8924837097256826,6.627053986966993,14.096108474913356,19.136149467697717,18.76562384619039,15.693950714130615,13.876242351398867,14.240344403374802,16.321553621863455,18.176326070417666,19.214404327795286,18.713700349784187,15.745165232074488,12.402918238400202,9.875632829509495,9.232773095355443,11.029512891445371,15.041363323561905,20.054264449270605,24.96275247084573,29.096102822945802,32.54998098266114,34.99204724426523,36.30129237125192,37.045408017630734,36.81119383373373,35.8599308733443,34.65007268497775,33.370649844892185,31.71207770843216,30.318365791601057,29.434747246373036,29.321787060717018,30.088797793926727,32.2165232547288,35.678698365979045,39.62512768422301,43.20072680910718,46.17815165328708,48.55371168030308,49.79876197742062,50.420621133009966,51.492429755511665,52.658882064218695,53.603121506843735,54.32363691363793,54.462312516538695,54.148304068063275,53.365906921109875,52.02842209517758,49.68590065635393,47.064461041013566,45.59993161581729,46.35677944590238,47.423770065874685,49.75095244825211,52.842617176988206,55.53191052610041,57.5459189410111,58.60179088765996,59.239516712892105,59.30591487296921,60.46125777943249,59.539610119042,60.35414969924862,61.02160411921753,62.13789183667568,63.47779461917998,64.32481708591392,63.77049680151804,62.84819819506563,62.215188160999936,62.79116102361634,63.26030184546507,64.32660432255865,66.9627181162508,69.99885814609043,73.31113051040823,74.62902404171106,75.77253605973208,79.28686726657871,79.36578087970985,79.4170769714247,80.08260970815383,82.17541525688658,82.6551422113137,86.03875021564367,85.86669836924231,88.69557817257234,88.61582109185503,87.57006795901663,88.52576189919665,87.80144626778025,86.98176781472941,87.0803438526187,88.83730991011994,91.82680237172939,91.6523240611037,89.77393738754819,86.39464886084858,83.6598395728522,87.78791098133249,94.03179758650091,92.6718370123027,87.57147936390098,86.28805337393517,90.76564936144075,93.11081046545763,91.8011821514822,90.70159194115104,92.29519459271569,89.33116419065621,93.11204517643581,93.68776315602607,91.81830010378812,89.7646536153609,89.13752458903852,87.63587254253181,83.95424399396862,79.0365642034151,75.63003583231563,71.02962158812656,65.66529872320143,63.622560661566816,65.15760935143507,67.03411116040617,67.85191942078202,68.27204683815997,68.38741295799917,66.52900208826917,65.80538708518202,65.57939240507822,63.89514577499601,61.52224536532004,57.854762461882146,54.38233563077609,51.09406875476381,50.13586781764066,48.48402423379271,50.595856800800505,47.806777110506935,47.48956000993036,46.40945344012102,48.1084903800168,50.95617957614997,54.90600639346524,58.3028686062459,61.5796654069411,63.231057901802835,63.643253775323466,65.50707349110981,70.81656069574645,76.15452187514573,79.50446608021099,80.44783385730716,81.1160314449533,81.01075508027144,79.95470180706654,78.26279692667725,76.5769761405251,75.40229797390424,72.62657485902868,70.26081303345316,68.25684065368382,65.92251516557029,63.615729089724766,61.56435195992141,59.757648356342415,58.09651626839255,56.73007926548266,55.94564973224138,55.53917448127114,55.87318412626633,56.003581792215485,57.72026587403385,61.13068368447566,65.33054876009739,70.06303135187058,75.30270358278125,80.18960746356528,85.28646782440477,90.0,92.93566857348118,93.53827558985554,93.39491768418898,92.15211142266494,89.64919087915044,88.7446939705748,91.89060757528573,94.88979852397138,95.51055131067554,95.99823166956347,99.61132355159637,106.83012482142179,111.9962638486996,113.13569972515899,111.36263641368275,109.11201299264884,105.10757447117712,99.87044751603219,96.71622752593909,94.33065834473828,93.81411642031965,93.26084472847947,90.79416969431601,83.92515031396643,73.57208907415905,61.95982964892051,49.31743040801516,35.83307136456827,25.644398395637488,20.890213515570075,20.81721229910525,26.0318474676737,38.53214455293712,54.91802000614413,63.98651462214585,65.42920597367362,61.32357947205352,56.639666775131055,56.40814740039721,61.34110138052709,68.59351389679014,74.20409031379013,77.10193674200143,76.67548502305218,77.51013314754898,78.94455278324737,75.58824253625116,73.11861220781898,73.1555133214253,74.14610294271495,74.1271369474378,73.54199870235632,72.55816077567067,71.144511780055,70.54206340603864,71.56507986382942,70.75596109405599,66.6022757694254,60.175887267165464,55.56400825184229,54.05531168918776,53.63604011623101,52.8057568819776,52.30978707877175,51.656912630390494,51.66075013594036,50.5963934835117,47.8699722519789,46.14115228193053,45.0,42.594063334805384,38.587299969997204,34.08292061835665,30.901451726699545,28.129226441424755,27.152416678927388,26.937798690125025,26.982117963418577,28.182229901520806,30.532324318982695,33.186328746923316,35.96616919515135,38.605642668090944,40.00933612311326,38.799952315128984,37.351725444812004,34.49069995666761,31.35406434720771,28.903418792871477,28.45927630469843,29.60668101347298,31.136936705892627,31.250110853717885,29.943544135266517,26.20339617194413,21.196306444388842,16.200009985751386,13.286430931329987,11.466281192444985,10.885540417859916,9.988143540555232,8.99056416490678,8.178825246230279,8.587973967057337,10.088180673909493,13.785807582908792,18.57659365657215,23.18422682004026,26.565012928005874,27.925508042292233,27.489891146725764,26.71143402000176,26.56505117707799,26.517981420054358,26.975266831026097,27.545149599746207,28.64919199204412,29.709522660445355,30.899842500409406,32.024988563446094,32.74628467737728,33.01994116250795,32.89580644433938,32.539342003477074,31.478650394749373,28.365334826079554,22.82844570622029,14.5059086544108,6.7779840863107745,3.1475362062469325,3.0725916640460094,1.9318376183597366,-2.2160648359796027,-5.653260831107764,-7.308652771775596,-10.394298872254204,-13.828630859726287,-16.38369918343349,-18.304162822138984,-17.47290327239263,-14.938266314559984,-11.954132138681228,-9.8335738332938,-7.699072339405048,-5.467885782712446,-3.553393296271146,-2.4575360130954667,-0.7314436935300632,2.8624005846490133,6.883674547182368,11.01908044384978,14.423898666612853,17.381387197765775,19.394725625783618,19.66172313824547,18.889066960256603,17.598003574555317,16.687697069918208,17.489537774800628,19.367983947592403,22.253900157849607,25.636829292845945,29.528658147421215,33.69004230681237,36.869880160555745,38.930775268496,40.32861265488251,40.723476990884336,41.27171674762876,41.78453350147378,42.24003227184063,42.480052451109984,42.84806941900268,43.34371733664258,44.10800282806438,44.8616322101491,45.700373154482406,46.61651952904225,47.54480242568546,48.89889934803178,49.927131951771564,52.202888207141164,55.40488965398485,59.070019080803924,61.40498024060054,62.30669042724561,62.49974946270319,62.91187394249201,62.906338149295216,61.850737876036334,60.36302425626561,58.70865593791782,56.30990935644288,54.437406395356355,51.848851891051275,50.56270738934254,50.16523552667369,50.22436610054386,48.31777494152357,47.98663553079968,46.9360216014958,48.130820702265126,51.23310879958435,54.75490050305309,58.2359015237906,60.241289402165485,61.113459674912,62.43484831436463,63.81192619524767,65.07153410087524,65.4274155053268,65.69237622875718,67.98453380236559,68.45385888624061,71.04573464381232,69.98853707493707,69.62965099746918,70.19670230788566,69.9241085137908,68.4710281993111,67.92278364927733,68.38525742318424,68.78208177028633,69.75048851569143,68.42344586142943,70.3787278725565,70.47423088191124,71.52802137134428,75.33977975845559,77.98610805874232,77.79345786467567,76.79205994078589,76.26618338579496,79.95915272796933,83.86027748164379,82.76308924645171,82.39786411873477,82.78861159785056,79.80063243045775,77.40670405854614,78.31065026369903,86.185905581704,96.09012680530874,98.29011415310228,95.85317317370931,94.0312965746709,93.66369642837942,93.43576865612155,92.04927786790307,90.0,85.22713096681503,83.20285347525456,88.37770304294506,88.23555084612705,86.44215164094214,84.55961344972636,80.67398224805622,78.25931378663479,77.54566566769599,77.78596747827245,74.21234988435248,71.71209903329434,71.7510380547319,73.8237767844824,76.7061187558206,77.0720198673812,71.92766305114563,69.91183287733821,71.47600675123837,71.36930726587298,69.85563955942979,67.96186894088972,64.0557413440356,60.389438875165524,58.12038447523838,56.03244978680195,53.88667735413434,52.41523963124786,52.6910137732777,53.10275300266297,53.81251053732695,54.26077187128996,51.530483120156745,51.83815267094929,54.88142646356476,59.33544642388611,62.68524645073883,65.42104767567777,67.5175243710106,69.08083522423094,70.5821789973787,72.57242155138388,74.31340981717365,75.52637782935973,75.9896098605259,76.24982736223066,76.09324540371703,75.67951290024268,75.23459834198533,74.0397064120853,73.17365108456987,72.34500525912838,68.69216813367191,65.08816654231013,63.38669162574625,61.8079217205742,59.630251262499215,58.12468002634532,57.73785608111594,58.207970346760064,58.69355704504872,60.6201213494792,63.021407201496075,65.6250204949693,69.98048418822117,76.50428705474489,81.41202600637392,84.80557960199519,87.26234982558387,88.68717994482442,89.64113478751025,88.9258555540191,81.82117455843851,76.38914622101905,84.41150701510276,101.07021556059891,115.78833611214766,122.92404188379336,122.50755161455315,117.91240077832329,113.51452574332238,109.84978339384719,106.72000648780349,101.13098786906362,92.7207055841152,82.53802539329972,75.6867109196484,74.14676251735713,76.93072326245506,83.23198937708588,89.78210313972863,91.1584157422098,87.04084336806763,82.97429639927105,78.53327721218449,74.56129924803554,69.4323519797857,64.86816342898234,62.9195820388835,63.384610839013575,65.98716177072876,65.77838710217486,60.42535387720433,52.715673077233184,46.7610831956148,45.482786034744535,47.440069731495456,53.05680988123037,59.65950034868454,62.73407270027362,60.83975145609388,59.50145775328248,60.78221757837161,63.39349525494261,63.47396701606163,62.31895317147318,62.522710749383414,64.65778687431309,66.69998092069103,66.5685683602787,63.394087079842926,60.10313376883114,58.799466341862896,58.4267296362794,60.36495490165904,63.80324487325734,65.80029690638874,63.87952464172836,62.58411826637659,64.11977025618387,65.38115421257898,64.63637491070772,60.9692041625748,57.35217669844083,55.28986064751104,53.89585266657815,53.98923809836208,53.30855824786298,51.9183951421035,48.59130300497658,45.15918444609027,43.781174016364155,44.7512327241199,45.16749693104504,43.24398810846456,39.504528813818645,35.874149843799565,34.40580859496969,35.061175340257414,36.169421341245155,37.26838732185788,37.665607495390255,36.847805160160114,36.60193645064051,35.10332160566802,33.69009432132894,31.881983097290806,27.75317120010897,22.15857907640791,17.267233915693787,14.82972480267807,15.326101715648687,17.722064774187945,20.65521120125151,21.68645428482373,21.090689916134252,20.00380036032479,19.89436884471093,20.893976771548925,22.7379543300818,24.242887224635446,25.056327107949965,24.797568089156105,23.71454437549129,21.349136851945,19.5753061127261,18.29869260244116,18.331981097224652,20.02891964389694,22.635947070835297,24.90148664648582,26.695411007433464,28.094806911582936,30.37078930234829,33.386783745248096,36.69251874853327,38.958770792297116,39.504150655589974,38.33825968306468,35.741900860519145,32.18965797516699,28.314347421777708,24.702433441049397,21.82127934090402,18.84815963570418,15.547958730024495,11.606812394929667,7.274999059435169,3.124370718651544,-0.12645518428773206,-2.4895487074985727,-6.085347453345699,-11.962032064318887,-17.230061567352088,-17.95233826673667,-16.26022149418343,-15.469603445694757,-15.201339860688336,-14.771099341958635,-13.69298810140521,-12.55581147674431,-13.122201929690041,-16.192715990876092,-19.284964948375347,-21.12241564511204,-20.56940801738077,-16.332310236928556,-12.774174439977013,-10.43136535470446,-7.9207261437949,-5.024073266162312,-0.9548397032807838,4.26614920548211,11.606812394929667,19.55826446448127,24.610155402649752,26.41036874353497,26.15062263437402,24.366498704105688,21.867059866715298,20.04378422334589,19.962990630690417,20.8800733962293,21.989122529841143,22.56183108307706,23.212477024000155,24.33878664895068,25.75612156858032,27.470618760598427,29.678512820987546,32.11871539687261,34.74875297674562,37.18472775568504,39.09382391564361,40.77968926572495,41.994929673933484,42.28758877425812,42.07922377413093,41.96440545971557,41.95673678233329,41.81214157839003,41.74397034125974,41.281010037956136,41.01568741591881,41.70086013650975,43.255491264921055,45.51751184336967,48.63645461199616,52.15236307911807,55.99961384550802,58.63110752094148,60.00892591029823,60.722305549237795,60.568539553945335,60.154079263639964,59.4968830263327,57.76246998466646,55.79400906635214,54.10734826986273,53.00358466808119,51.39048398143445,50.11165835344831,49.90344212829047,50.5963934835117,51.57613509092999,52.78893450798201,54.80793965738895,55.82195985027494,58.33192520431628,60.15550527553487,62.85713112472898,63.13251093864323,63.43498160779251,64.64493974146487,65.55605036561539,66.05637258841372,66.98526715793659,68.32196260306655,70.20109943987542,71.6291999304394,71.63145614597464,71.84053713888235,72.13870636596812,71.3808579952738,72.2971088021788,69.98490988418617,68.17522725939479,67.37036550183576,68.80345921810803,67.8867976529888,67.29111582692967,68.3177418373391,69.10007400500119,71.88920949984451,70.1023375141726,69.22777702645763,69.80567389412826,70.94232707087316,73.83024381616148,76.1808839778419,76.51914615853487,77.7031985731326,76.43772976011441,78.03096435730217,82.3581639599609,84.20722942833113,82.9763689304615,83.01894851247566,85.04519903021951,88.63607457356261,89.43721427824603,88.42443893758751,86.92740834411607,85.83197023048675,84.31295109408751,82.72500132162003,80.17607638914367,79.57518338774652,81.59529199757326,85.3549055308349,83.97319831685753,88.87665343660366,92.61808448147102,90.47350728251473,87.02627156457488,84.16054382497941,78.66377837711197,74.46856382716788,73.12522183380452,70.45049672212241,66.74743271559083,64.97508088493322,65.66173314064153,66.99420289696276,68.26317324757012,70.30907402868549,74.85898569415085,79.58790320020046,80.91401055967795,79.06980832050314,75.28798875724048,74.63835535040778,73.87362217486813,73.2126771043319,70.98435825240674,67.79652966124056,66.07557016937756,66.10168165877496,65.28000354401328,62.82503717250084,61.19651486974244,60.214573315103976,59.6550241903972,59.91636476222639,57.26949712256044,56.39833485193078,56.51071223470041,58.756241073217815,60.46125113882625,61.74007559709909,62.79075119728897,63.39276639999861,64.36254591269794,65.21064873710256,66.19684028071235,66.80137698402929,66.87143249430453,66.23108311366128,65.99449815937272,66.30930741734434,66.12475462003007,64.18203912352821,61.35799638735241,58.793830934892725,56.384663723870005,55.094171202436705,58.28926784986399,59.00360297670534,57.69030723109103,56.075825199712774,58.10734480376087,58.62703536411037,58.67128391895816,59.42479618518773,60.935166017006125,63.43491057381159,66.43999783901552,68.69216813367191,71.42430344935839,74.56657148462911,78.28750139657042,81.90247532476573,85.94733474024477,89.41895068711318,92.19817504156215,94.16802976951325,95.21535660002905,95.44583266467956,94.76361116704145,94.16802976951325,92.90884119488034,90.467709881374,86.0467806253574,82.03035749374664,82.90284123661492,89.43387758267444,97.85715601525666,102.38344704805071,98.59202354508285,91.91663776620645,84.4546409532602,77.39139052636112,75.08796704415501,76.1067668897333,78.63174608688428,79.94424753605202,76.15301347406417,68.44715235375995,58.134004759494964,44.075993480690876,30.748739746765292,23.973034152727006,23.598266603815983,29.266769697809917,41.15755345140043,56.5751367544978,67.48280792048513,69.35126212328173,68.26542694623909,63.19110908497801,60.06844636339202,61.600034081515574,65.94894853628571,70.53880081475329,73.96562346557369,76.38104401886551,75.36428903827131,73.06173169215363,71.53786389650358,70.48202729472378,66.7780464039468,64.47148434800096,65.26379924891651,64.34504264469363,64.23996889831821,65.52167870134366,66.77343700443538,69.99806224413543,72.42337930994833,73.20164761507313,68.94598135965417,61.93428937761364,56.08087498845468,53.89140546781539,53.10557672947203,54.269184692466546,55.19595701727873,54.972108511650866,53.89458382903461,53.97267623523863,54.911320079797285,53.32564503971471,49.598338582065615,45.15316588860904,40.0569944075935,35.345009835184676,32.84985020154153,31.418603583534264,30.983904852786566,30.17837346685478,29.296692303770683,26.453712246658633,23.262159611662074,20.875578990957557,20.11413836227162,20.473748278771957,21.583960691195262,22.61987173781394,23.0625715010206,23.749518698375155,24.808402401687776,25.872860584033525,27.443919268966603,28.182545651804844,27.57701639265411,26.565094890272007,26.18814277282966,26.5142626261335,27.349834436906587,27.194145888355653,26.418294758521434,25.0298553845803,23.19862389913347,21.239693769642486,20.009666716715948,19.372040057586016,20.095228620729156,21.009024713738814,21.909677518831508,22.708238061441932,23.52117501488439,24.932087154782295,26.77266907121869,29.66570952962169,33.93787553453413,39.01013680706328,43.588480345583115,46.607072755327174,47.802435568314614,47.08256372608267,44.759767552972946,40.846113039025326,36.217771471286895,31.951783573829356,28.208338006882162,24.41689743840687,19.311826603391307,13.177618063198791,6.2006905548964255,1.2373462111315319,-1.9292329395297143,-5.056232368628525,-9.42516049064067,-14.754693546880818,-18.7680731454368,-21.05235962600609,-20.543473643342907,-16.28739353220248,-12.151448799841466,-12.73869822344031,-16.144348150516997,-18.07909359439071,-15.913642804715344,-12.087270780215796,-11.372056620835481,-13.529958944707161,-15.898146742278334,-16.99081843324879,-16.215936166702182,-10.813838752504399,-2.1586597392411875,6.822344186972538,13.648743008379745,18.2143130379467,21.06197676519957,22.533253488493223,23.415238587049014,24.345753360277108,23.9076546239286,22.451513247931764,19.773733043795918,17.286345333648917,15.475275064646087,14.865323517009735,15.771109939051229,17.811004616683178,20.27073770336127,22.988698603743423,25.860238016707523,28.539943527845487,31.409007458065314,34.491959694917405,37.65238238183143,40.36452943559849,41.78453350147378,41.76287985074866,41.304187362933185,40.51675847697298,39.80555026578043,39.31086332632579,39.253271644399824,38.804434424331156,39.524681131032416,40.0497010258224,41.17579219103718,42.31740541242167,43.846596667014275,45.690259883478866,47.20550285089518,49.283580124135945,51.323769421718794,52.46920208110029,53.45313578669959,54.416283930304964,55.224402897354445,56.41982091898237,56.81181307022013,55.72074971804386,53.740665610163816,52.51294635675168,51.57055234485041,50.92170237714583,50.611357872781205,50.68011715512356,51.20513990325822,51.75856002512484,52.08772470548464,51.96741141288084,50.93151752756682,50.046793079085376,48.932473516958645,49.294822239047114,48.27898380203609,49.18128573045251,50.49380009219508,51.78893706945327,53.194250091793364,54.437406395356355,54.152785689455705,53.54907518834068,53.8579440696628,55.697328787895266,59.03622840132612,62.671040004284535,66.19405410754437,69.42961360665494,71.17266729214903,68.76859673500071,67.74581267047286,65.57584518786568,65.12588466121574,66.58225348830928,68.44428902574883,69.63954421103385,71.71467719011432,73.68344638086224,74.26017511037607,78.19418128390907,77.63000932714671,77.66427100156359,77.4353264283759,76.20241447634129,79.61483146659437,82.14284398474334,81.56466736172634,82.35269632983936,80.89181484876747,80.53764751752641,80.30840453328872,79.7891139534898,80.71087333098443,82.7425516501309,85.1077184905515,84.37265150789057,82.88987815018282,82.67876907125137,82.98165017703549,83.95881441111585,84.44875822595635,82.14669995988375,85.94068318249867,89.63033088395127,88.65353019893483,85.58249428636029,84.17866185129706,86.1023318054173,85.11158269200175,83.56434666235836,85.53477701719537,87.14377267384258,85.69551221830456,80.57717974842959,77.38236888994174,77.71058623285116,76.85853614712678,74.1480407369838,71.52984233700646,70.51066134850687,69.70386642518216,69.45698448857952,69.24919206941631,68.7723814275983,69.27725458026853,70.39735561147354,73.07245848062396,75.43425787674948,74.95589013213785,74.05462781139765,75.05434463438826,77.12188860422887,78.20899578754789,79.43523731118626,79.87530031457726,80.62898170136654,81.17964835550897,80.93910399746014,80.19265868141085,78.46330583470402,75.3526056628565,73.08991154081356,70.93689902481746,69.26405098781852,66.82721881461448,63.89768722902617,62.31896348943549,58.92831526820389,56.236534288853086,54.87114826418679,53.32120768908915,51.76616335247609,50.18361404539052,48.60208773750367,46.760560728391084,44.76943421343854,43.18887981990713,42.182579413916216,41.56855938214201,41.50082397716157,42.14812057676563,43.071723917930164,43.68886332761305,42.4779830672377,46.774554862292696,54.49891127463027,57.454334931714655,67.13644806674053,80.18805893360296,81.86990912054574,82.0839453343763,82.6768328715712,81.98618652833353,81.1266762781726,82.17998057782798,84.72795999716183,85.22618276925833,86.3477318405609,88.19123745123999,87.28489449622543,86.45218574576181,87.23159278654556,90.3231140483073,95.22280001674801,101.1307944093877,105.83667188436823,108.06044734054822,108.05637288410283,107.19383128028484,106.48130796649171,106.13281533812041,103.39805122784493,98.13007448707904,91.13815030300327,85.62045093911003,80.27923628983349,76.78627951282876,73.9133948620874,69.04205152348023,62.855248864155854,56.13398763654908,48.88356624455032,41.62453756257993,34.62414076407974,30.105677020919284,29.07830584936263,27.509737071773316,27.017079372420046,31.263799423324883,40.219077490728175,51.81706783923306,64.10501847835882,73.52493370721415,73.41514512339774,66.9627181162508,62.818848557130025,63.39511312581892,68.70698890226596,75.55599192265012,81.64238895018448,77.7550672604298,69.93170794101853,65.792625708345,66.65949913482997,64.46789134618274,63.276014943691216,65.54824009177672,68.04851859204547,71.43007955536166,74.51146776501305,74.08543898051924,70.1838670176727,67.4171453009303,66.06235147394004,62.94009547596512,61.01699108079332,59.202541240849385,56.91057755352641,54.2110216430114,50.80245379250199,53.271407652969046,55.53923571368983,54.475350336977556,51.892477230655075,48.688810257600906,46.19849630539186,42.82524333969593,41.00542009170301,42.482283294225454,45.16280447831092,47.60612976835057,49.54975635880003,50.94083496623847,51.2321795499283,51.07836225668049,48.89889934803178,47.65614445681457,45.686586877788855,40.7298414570832,37.146699453816325,33.57285252282183,31.419498922785966,30.633652435876797,30.836484046982804,31.53886583146309,32.84840403657812,33.51342225357616,32.728720350299284,30.431863432754213,26.914991954970983,22.904327995487545,20.2027324188305,18.86090412882217,17.508563988220487,16.421013390131293,16.677948275920365,18.92163175064861,22.421109910087864,24.979073468320564,24.724894148273265,22.707762903096665,21.447744779935658,21.820902606475318,23.3470143626129,23.579585954559274,22.670229513567218,22.446549782189745,23.051272432038765,23.828743443155318,24.227730549975874,23.819492457981994,22.595234998992904,20.757429737914705,19.045266122821964,17.893693851563796,15.082172462949657,9.147064953954281,3.2736825660447564,-1.7456148439212114,-5.785122150084637,-7.846125371878348,-9.22215491149009,-10.249053819992552,-12.183680390943138,-13.141059988430694,-12.288352216346327,-9.705144540349506,-7.139469834066414,-5.247111437872401,-2.995320677818986,-0.881402663697227,1.1124434727439843,4.168029577974444,7.832163594432023,10.316479490554952,12.113216337239425,12.827479665487202,13.691627681019556,15.01245787975625,16.60487279830387,19.053471066567536,22.534480087713487,25.963145838126028,28.429886984693137,30.31596595361637,31.783063318050928,33.625325369120695,35.96783581871979,38.28543655671088,41.027477278380104,42.827219940598525,44.018760800959996,43.984710012216524,44.35946663081711,44.44374911191963,44.51502723414998,45.35062956113012,47.078642626834124,49.11132893166807,51.91779491503018,54.74798465364004,57.45181242631008,59.219379997159876,59.35524583171542,59.346463148845615,59.40333499352701,59.67198474487785,59.571720704841375,59.42081052092495,58.85591173597559,57.77665597304992,56.53317453459322,54.34284270030265,52.197725898757426,50.00796617007901,49.763694542201314,50.479452357763634,52.67984736233044,55.50255398507737,58.98056616328528,61.82143131475206,64.82649261890367,65.70419415163039,65.98916363919055,66.49775872739826,66.46896070556022,67.56085805409055,68.52177393131716,68.7737638717248,68.1271575148644,66.81445504320932,65.59860388465468,64.86108262678276,64.61213209243114,63.73595539835136,63.229731884819,63.69897220135641,61.731532393904764,61.6012268612703,63.60249082412213,64.45998900633273,65.03725549567308,66.63089365266939,68.00422289231756,69.22771517136016,70.31058604444942,70.81556947134153,71.7734234673755,72.01749269682773,70.55994197016999,69.93075891750881,69.51686343567579,71.76329767013418,73.94932076269446,73.54554611324579,72.33326951012083,70.59543110517319,66.25051195277929,67.24534189921927,66.67263439601768,68.31094878866126,71.90724731774601,76.69079168934911,79.37298194367904,81.24478575474966,85.44513397254326,87.47391125209296,81.83606147645673,79.18212458212892,81.43907341206284,82.5423423056909,81.20827308100019,80.55678395360303,82.73455878065492,85.72720059012204,87.57006795901663,87.96548214541359,88.71157843253101,90.59892809861068,94.14461769013064,97.46443969351353,97.08120958742263,93.6872672698503,87.43419489922769,79.573132765438,73.83911163256512,72.42482921652615,73.25620237728482,77.42194994172657,85.84872128758013,87.83434044538569,82.9854187080998,76.63818884472128,71.06824666198733,67.40900392216362,65.52701312762755,65.08122069651286,65.3425943009738,66.0940860261109,66.40611690950736,66.15204477015172,65.0782448744187,63.11193135470659,60.81915524334074,58.7275907637939,57.25344014148383,56.696042173803285,56.43437508359359,56.979747616058376,57.612412722976075,57.8700449175213,58.599595765374495,57.87860144293934,56.74944038538749,57.35154257824541,59.86947584467317,62.5390846370944,65.47148238284191,68.04624291886051,69.66740577788373,69.55046451644688,68.14757015013072,65.58604053937503,63.115310238842845,61.439405930982105,60.500282469818515,59.378215859768694,59.33757466682495,59.05235897262674,58.62895124705864,58.32280376441624,57.94260161027556,57.52885045805008,57.56028114590475,58.00582400270047,58.13154123469566,57.69535059916333,57.520414608974555,57.831765058283004,57.479029577459514,57.51260147027927,64.6967145896331,76.22957659450817,84.63640453198128,88.13634737331721,87.91076336144354,85.47963975724163,84.08562462210902,82.53230730763372,82.17541525688658,79.54725176083303,72.69252559605141,70.39587943728387,77.40224913703047,93.07401683931613,109.97458593187595,118.91161014473973,118.30077024100123,111.40229059837183,101.85678315351764,93.56284955938219,86.89397776285446,80.38970452179636,75.77253605973208,74.1480407369838,77.44619334753315,84.26619061393139,86.34275155661868,80.43990728708643,71.37599416132724,60.811362887963796,51.62210360837558,46.57920960499532,47.24284238877044,52.288951437693605,60.20801057162014,67.20345208424837,72.72627686423121,76.93474269554561,77.26130093907143,73.37454949059195,69.71743569685039,64.60594341189963,64.6256549996299,66.64647654762261,66.28229357635918,66.1734636883817,66.82694594305583,67.67955800968485,70.73955453205929,68.48968307699083,62.00174304114848,62.017885553458036,63.87397115702958,65.73997529102078,66.4253032666493,63.239440722250905,59.23032549204385,56.05079923056399,52.549422329488515,51.47514402161121,50.815654104371475,51.12492244048006,49.72662982419501,49.70360843882422,48.74302061105085,49.210493480671644,50.02501669756674,50.02773700678864,47.92492411118134,43.76000917059697,39.88020661384581,37.05652810063525,35.27937188447592,33.72261470384639,32.143710395753025,31.406263570400785,32.12755068325327,33.19088270459497,33.896206563322636,37.01669435532861,40.95041993894387,45.82083384421224,48.32108214014946,47.401068120435454,45.0,42.47827286352612,37.23144349915122,30.62629168559038,24.27445262519517,19.479315972755824,16.608970159972912,17.094071901841094,19.067811749500226,20.4047799910053,21.18956137926479,23.124357518726345,25.4858886035884,28.80200998225143,31.798905621118337,33.18465916273563,32.60964741023895,32.4059837351672,33.00799705351025,34.647941779177515,35.74802214397678,35.63978817433169,35.0767454173722,34.604305789461215,34.49995107025372,35.2691655179501,37.2479345322194,39.66938045267408,40.906039281731495,39.72977603312261,36.36208297928395,33.0085830482805,28.737151914284112,22.688814911900682,14.34931135735328,6.376580280356563,-0.0,-3.331541381689548,-5.161883685235063,-8.284626950564421,-10.954096065592795,-13.047038963136973,-14.709662700498827,-15.885545350497155,-15.48196768266121,-14.679073607815127,-15.808509625484247,-19.746868797211043,-23.7645710073739,-24.711658247976782,-22.270263797749,-18.86520537869219,-16.3452999453004,-14.555753564259117,-13.352762528994083,-11.358580431572811,-8.05908964435895,-3.623034108309159,2.5058716825002216,9.134537439953219,14.338151425705432,17.06636040028141,17.660760207987757,17.886322102188004,18.12395400521502,19.169012125727285,20.941236127667757,22.360425392351747,23.261165169532386,24.570203763593206,26.668680515978608,28.637502641843508,30.735442422868196,32.899819962121605,35.359587891683205,37.81703508827851,40.506288444063344,41.414353659067835,41.9347723647051,41.8124640950821,42.0015349339902,42.195654410376235,43.33570210510264,44.15332734157975,45.28647780149203,46.1573888474868,46.528538176334166,47.4194926618956,48.48843201058473,49.85658592712678,51.9202450916849,53.864626383142664,55.570707969629495,56.805520844138705,57.86171433140373,59.39473829379337,60.19684298488881,60.3937187883968,60.58694559817947,61.24186744645162,61.64246026372093,61.42683037836263,60.66272339731609,59.50574807191929,58.937776959173895,58.02532091922323,56.77108295897679,55.67578442583477,54.474165004582744,52.39402506322805,52.60449013870485,51.830998772199365,50.95146069631984,51.11024111590196,50.66614595567059,52.115529666506056,53.72255471096163,55.810364219727276,57.134313275599126,57.32672114229037,56.88450524890193,57.60966896485469,58.5647651317796,59.5775309238841,59.36857978950516,60.721565543855064,60.910444025678935,62.04685997564757,63.97038475881607,64.17898660226659,65.52624651139539,67.52057425677808,67.90471083087483,69.8482863643012,70.97841780086372,70.93368683057822,72.67594052810891,73.42030099499685,71.72071434927422,71.0295782805856,73.52145458792239,75.4095050698065,74.36229759422174,74.82710898504361,75.03103435922247,78.08698625049406,79.3368901888066,83.38654241679848,84.55962327309838,84.20722942833113,83.75250065398258,81.54653696261103,79.49101483994447,81.59927724446574,87.95461893591244,89.88090599638966,88.58557798713117,89.06464256142048,88.72437177907511,90.46019680138163,95.49873039993633,98.7379679749626,98.3963113348937,98.64363718553234,96.74003062331327,94.62713548028451,96.09389986098371,100.30487531956497,103.42071866970693,108.92745632192516,110.95143860359903,109.31748225301907,108.1604249001749,106.0907868268172,104.54447788083438,105.78677649392627,104.99756046797606,98.734979064543,93.3157202312132,89.16963016700865,83.64522093888812,77.64937195626102,72.14378359266195,67.06372104607459,61.95351162853711,58.77368690992693,55.82111057230046,52.43137648626314,48.612217008657694,44.111765217016206,41.97068858466234,42.25938822920673,43.70727150314965,40.02301936801425,39.381812448569875,38.80947171668339,40.52954351040594,44.181528088226116,48.859542316476634,51.81056518030812,52.24577976087157,53.49613046252192,56.28700922130145,58.12401909321883,58.4565756948763,59.59916189679791,61.16905784181661,61.42612414757746,61.36050552994491,62.12184209317878,62.06407755111261,61.62262257189549,63.521843065988854,67.56530148590787,71.50012887842698,71.79152198507147,69.81004054241352,68.04988530766973,67.22506212520285,67.32509698660691,67.63685825306771,69.73279572269426,71.28828990787031,73.90089596344225,79.14046034727146,86.24827701211592,93.63482418687666,97.62512803080723,100.26429396632105,103.46976281307394,104.22445527748576,103.8484717708393,102.8287891962264,100.33447274395883,99.60688535821683,101.30994928681821,103.33279873744688,105.67063025602202,107.78014210039113,109.46835570408612,113.33043117791273,116.96261606739017,117.41411953563181,113.04722683583714,105.86903710604993,98.64008485584476,92.04538106408756,84.99331333052336,80.11863014568686,78.29043356665801,82.46054383345725,86.97494665490052,88.10571757493308,83.61206266057377,76.54220563573845,71.56505117707799,66.43342465068945,57.86271358690673,50.415557540844446,47.45016014780288,48.853492807738824,54.789923448726654,63.510620838712654,67.85669078119842,65.24659074520699,62.03624282868162,60.12641419510561,59.709347459345594,62.0628197793229,66.00678010264015,67.57544567362254,66.30630996889737,66.26124904411772,67.56999979798105,67.7833173405929,68.07819296101725,67.81802119271643,68.27518222231403,65.64527281746409,62.522127660032965,60.99627280454452,60.297232571647434,62.05787913149447,65.23420062863482,65.08600438490157,61.769805046644656,60.27466028706712,62.630124548764606,64.99269814949724,62.89512984218089,56.867715629961616,52.30092340790845,51.06491378707547,52.98014431893181,51.56876325424397,51.20893342469984,50.74415789193822,51.09078981289369,50.14711212622528,48.46565275013853,46.96365497403964,46.191787344428775,47.13273952630728,48.20145806296946,50.39774040191065,53.92753200297434,56.78574820359083,56.89229326699888,53.73534176004896,49.21726402803369,43.692761191562276,37.04745303484485,31.440109381396166,25.633126272472133,20.115543084273384,16.568802835988254,14.513691201503176,15.542947270207808,20.022988399731048,25.520723270525227,31.495413656119453,35.8329254612595,38.895321548930816,39.5490840198596,38.67605167304741,38.23144279520728,37.622987317930175,37.14196899454339,35.250792586286906,32.33573717487461,27.536034115452516,21.88401176652444,17.34067324531022,15.915030890210284,16.720005750992975,18.702087159967554,21.820372820328803,24.73432128415019,26.188119398174546,26.72966190112227,27.54576708889637,28.54427882354378,30.156798421070462,31.534752661698413,32.59767733196436,33.51411783076621,33.83751689638635,34.08369601865181,33.91742477919739,30.351145014085017,22.997257639318907,13.743372193187096,7.096202910841739,4.231951388386833,3.747691206405529,0.13168790972661307,-4.731789115024695,-8.495878698238748,-12.407442893010346,-14.946099345284907,-13.811357549838212,-10.204002235982639,-10.128518381945183,-12.731272315298153,-14.845441183007845,-15.812243459891803,-16.638794247151672,-16.79068791638133,-15.59530196436563,-13.130105015266235,-8.569184810078221,-3.2741912447373736,1.2961139809995976,4.87777441170053,7.170134019231965,8.808429406500393,9.727570518075233,10.419356320551778,10.94291511098909,11.286786936313028,11.49857864545075,11.236978027293484,9.913953024357857,9.234511538487029,9.855072509413446,12.476189956951854,16.811050206465723,22.15857907640791,27.851286996006984,33.56964953442734,38.03258672181425,40.71264381248635,42.06977428948488,42.41698258529002,42.4405786908996,41.49341743525063,40.65960025698389,39.274005491148436,37.97157725839184,36.564581082590614,35.89154656083622,35.852276533015534,37.107536003269445,39.14019732316289,41.807808156819874,45.147319334359466,49.331218574825655,53.5555694914102,56.364277974112,58.50347705377197,60.198327711821406,61.353838704502316,61.33290796228542,61.375409290516984,60.80707043733515,59.74356828646536,58.21488856803064,56.61498562340245,54.85449668146858,53.01522856069802,51.8317499992505,52.49397797873498,54.387961687508586,56.63799579192864,58.15095271660513,60.090014818227544,61.618764945238205,63.176101713665545,65.13837405167193,65.78939375812043,66.47176491549746,66.3865898518704,66.05668757350095,65.29933705592519,61.50682230314912,58.55623204049927,56.91123103247955,55.647943055851,55.420765043298736,54.79381492956743,53.69347343191435,52.82568367203373,51.90847764502971,51.27824063180645,52.30092340790845,54.30683834178076,57.042574149307875,59.88398820219124,62.45706982988742,63.3783995831522,64.56378355496717,64.89223192548185,65.49424760774215,68.03570062740778,71.16715427612415,71.91657699177085,75.09250142705882,75.90389109189485,74.3060496874387,74.74486458923086,76.14363664010561,77.43106219612802,83.06226216922231,83.01390972399436,85.89671184544967,88.39171100789777,85.51779134172519,88.0502599724047,84.84887776728445,82.13853396912248,82.15473865092198,84.18331249044401,85.05061029278701,85.43072957748184,85.49507215853409,85.24570853275563,87.32665442682912,90.76830940067195,93.02983823969126,96.7788389813361,97.13821511706861,94.95607263722256,95.77316657648838,96.75219202766674,96.54296297409745,102.25620022536282,106.37251535989444,108.59543460906075,109.75188640890183,110.61918508004196,110.45131318057372,108.76910297034699,104.18829564266596,97.6387548908667,91.26986621219966,84.91072780166088,77.33016389028519,72.61302809852603,73.58743225848225,75.4703745048019,75.39014289826416,74.32892224439769,72.95691663701572,70.48285219583853,63.52022723964424,53.65615910698304,44.21399694410091,38.634761441906335,37.71535579919757,37.38354711412429,40.69215472269761,45.335924912348844,48.38353323716074,49.59587374535347,49.71873670759619,48.74219192269285,47.058197956999955,46.97824630143724,48.70462277408841,51.571420451643874,56.16878052794036,61.441413457309274,66.80137698402929,68.23762274738117,67.52731836854781,73.38912358810792,83.38478001405852,88.87672265312584,93.99088407217462,97.25534261762867,99.33197648843627,101.83161378712201,103.95578359171793,104.96027695865567,105.21541424468874,103.43916279422038,101.9665662872598,102.05871821746985,100.76092940258368,99.13713834356591,98.20060789288289,96.60905168280884,94.39073506244759,91.934247421297,89.11689831002606,86.27596591680573,84.69074809244518,84.58192847950649,84.70770610779196,82.78418834768776,80.03460349135203,78.93246315457509,78.56628485607328,76.91958241536838,75.65353721191791,76.52425328388854,76.57821273742951,76.31907443415344,79.52578249137065,86.07065951074414,90.88651666622425,94.49719087188622,99.2933427196807,103.16636256174904,103.30204085309342,101.27174281780891,99.2686729630696,96.80312882321495,94.09289925590112,90.10491622614106,87.07815792414043,86.96356157825876,86.87784792606179,85.38362615236436,86.05894435618687,91.95806411207518,96.56268725376785,94.15963481892513,84.43417596693918,73.6769584555647,65.21589731911321,59.470275785153596,55.47864059031326,53.85342701373581,55.888877820828725,58.86329303301455,63.601634838181425,68.74314877717929,74.3022365984107,76.87358629403856,74.24045259720339,66.64883965304116,60.09461986333709,57.171499561045806,57.50625156922446,58.98457612036788,59.223125251781084,58.24436406642512,59.80839431271512,63.63254184801512,66.54407496894193,66.77715014917965,65.70419415163039,64.96974129097978,64.25733026297027,63.9622299332908,64.87760690613501,66.431965899002,68.75625934299315,69.21178952285382,69.55617249211294,67.48733677886932,64.73100124363299,61.38953302529562,56.70063163781239,53.73982936752639,54.97846203837448,58.33754184954127,61.77232791320975,63.11454485565271,61.3988457616178,59.03622840132612,56.938199134081344,55.30489687549806,53.71585567821243,50.425226231520774,48.470619165779844,48.02957026741914,51.86810757246874,59.34221039976515,65.01544017413458,67.46570849080028,66.48205105320893,63.09002288680062,58.71198695464845,51.598742263949546,42.75275488912346,32.714799770822154,23.86640678739077,16.166176229042126,9.826724733337553,4.211349811176155,1.2574812397000674,1.4576491881439384,5.54672540430456,12.157152941962439,20.30838638609662,30.026087431111115,38.14394619551674,45.368677690835355,50.15852216229978,52.186321979440635,51.220385263025285,48.56863409087111,45.44317611712944,43.90450384598723,44.01562241327963,43.329085280358804,42.113007768214075,39.90050254678654,36.39862068076381,33.17477430361004,29.165346524932744,26.56505117707799,24.952829501066045,21.454656965190264,16.966181919761546,15.802541843683192,17.12501896620749,20.418398631986634,24.965750100093334,28.905627735483456,31.068778990878165,32.01466764117691,33.39519957351566,34.98468694393649,37.23479034038128,38.847409963266806,39.78198743332074,40.14512369237151,39.95752810607431,38.96047848109867,37.46630306469396,34.27963082229275,28.907865371743558,22.45951413746288,16.78103104595611,12.200459226244131,7.5345083589499655,4.236391434049189,1.909149334395013,-3.08404520947718,-8.010381670367277,-11.153040952253338,-14.250011029935719,-14.88897398584179,-13.495712808309499,-11.7544389296025,-10.564762260714984,-11.046338310316337,-12.541426870222043,-13.43612108065724,-12.731703650455351,-11.816137832132938,-10.166471147178457,-7.610309748489441,-4.353599295467462,-0.3522465335793367,3.428883081757602,6.730457744875374,9.596403671173066,11.773123666311974,13.509815872280823,14.154439403530908,14.481726937970329,15.393812521885495,16.962270221777658,18.91831135839431,21.37058801761604,23.54418484094734,25.176636267868712,26.9228359494771,28.43880768693516,30.119586609449026,31.79518054058784,34.05076766421034,35.97237896803794,36.74526080340112,37.07128023752999,36.869849561282,36.51106371210786,36.82915708188062,37.34718252981523,38.511876195648725,38.955927214886216,39.08373653959461,39.472452067560454,40.36452943559849,41.43728269071002,43.26423937840393,45.36215377099406,47.24433764655806,49.37675569691328,51.65564558516226,53.77316963866173,54.95915675219158,55.84319267404074,56.39267758085179,56.950865173685656,56.84432332710366,56.87389315674939,56.53606144375939,56.39530348341341,56.59584803604008,56.99339277921994,58.037907691574524,59.10539831762734,60.04493059902523,60.52409547714793,61.15485512681668,60.72734745972794,60.668970669630305,60.49016016038838,59.626905860143516,59.07216622974202,58.47784467053795,56.98540153620869,57.46820446812207,56.61998356891156,57.77953959943385,57.32472051993331,57.879310119284014,59.9314603556465,61.98471544764707,63.00596316463544,63.528168826970116,63.8951272611557,64.62941231963508,65.41147475203259,66.66597528399713,68.85757031193232,71.39804144791522,74.26214913755533,76.68392245834053,78.57996589756269,79.55054292415963,77.78064575194725,76.34788288548826,75.53751130232256,73.55957865618291,73.28805238411182,74.6006014448785,73.51554692424634,71.96887818758427,70.80358733362333,73.02450009038562,74.07445918837159,69.09062326709189,71.05346231373454,76.64465112999783,75.15597978630049,81.97272829554802,83.35138608175664,82.02815368596777,81.59299108613062,82.5267122237717,84.25713914748601,84.68798450999462,84.82545961451144,84.3896921538447,83.8113434669337,86.6545768255062,89.13566649160171,89.87492527048616,92.52796994762386,93.52918716401915,92.51135894486356,92.48415616008803,93.26018188373317,98.24636397935272,101.91824438282767,101.17519783018626,98.21161372766889,95.44583266467956,92.6657131296194,92.57078144170562,93.46459243731049,92.7263579715818,90.90940505919149,88.78688751506337,86.83540497653996,84.94157981587084,83.57125841639672,81.5922259793918,79.638285143144,76.11267129000393,70.85958815435379,65.68557857957578,57.66112766284963,47.520800036856336,38.79254450273292,35.25405610345873,36.593102937647565,38.307773247009955,38.10466143775319,37.57627277464346,37.73246346205202,39.89935688555554,43.98602187678799,49.67624396572719,54.94561983751095,59.7557943414205,65.06874544215236,71.94748728341608,76.71275626647622,77.41533873170808,74.91240971693814,69.45398317751582,60.267819187053746,50.452286991029574,46.108811263826524,56.35654147496535,69.60940246142604,81.82081402621081,87.21928310295142,89.53791660308922,90.7288844886727,89.58778047058144,87.9591459019713,86.07528317070926,83.07886335662978,80.7562042935958,79.58255884935065,80.38188722086291,80.94757007294837,80.27795640331321,78.71003043035282,78.62794352705227,77.69947852340029,84.24629628670348,86.50104274683608,76.49094642972508,69.3894291954919,66.53478868334989,64.35029852377583,63.43490647568656,63.1130880021182,64.13032775636937,64.8817846470905,67.56704616594993,72.23632358606855,75.10916430393638,73.98778012739454,78.80860773764597,96.30013132735586,109.15113694987181,107.29538027026383,102.25120852374157,101.22887555274419,100.5508365521262,97.7835482647552,96.11185020387063,95.53094375835384,93.86548024133373,91.59118307556672,87.21858847517453,82.7612622250582,85.01064509525548,92.3441075843691,98.8277160971056,99.73635303091248,94.59053669458523,88.51758990824828,82.64762332464366,76.2263065106888,69.13127954378638,66.12475462003007,67.41432466076397,70.83520888979982,73.82552068673044,75.11516902965217,74.03807331475565,71.86782989492123,70.53998044171118,73.02204160908856,77.34023548149652,79.16698502003078,74.92354981844207,71.65901118152266,70.10372985405554,71.14476859763185,70.06042142479268,68.81867489204672,66.05448026383597,63.7423683307743,63.55674365115581,65.9571912538311,73.40806156934418,67.0081517295307,64.37903590772427,65.42703990109727,64.96313964370381,65.24052053667299,65.4027232077831,66.03752003845176,65.97064852340898,63.92727277467742,60.30711857803003,57.22351022846953,57.664010214903705,57.93920513126176,58.37622818555014,58.32234229483023,56.5346014288782,53.70305437778633,51.17888716989532,50.57019184252399,49.02139663148053,46.7357334636943,45.61440893437514,45.463329061538786,44.3755473063422,42.2054037038713,39.65922935302309,37.05652810063525,34.94330160740788,34.166967587381826,33.89774300392171,32.527943073623504,31.575243408423557,30.670158949886037,31.319588207165758,32.47119914112593,34.132728201550336,36.55862343156784,37.96110441553247,38.20564733373188,37.385235376015494,34.98311889830896,31.492116114383485,28.934217723614726,27.466462352575295,29.099549884195753,30.639351127704053,31.647059615592102,29.759637009456828,26.356324505636994,23.48055555746711,22.162631603729675,21.609327991556142,20.791741549145517,17.900035200039078,13.89122027417432,11.132460064133218,13.140682693712574,20.69971268996259,29.972047674475096,36.97675123784513,39.730648622441926,39.431993620331454,38.91075872228866,40.343439459220114,43.240990667824555,45.49253465737543,46.27793326608038,45.23103028147299,42.032681123809965,37.36668835659095,31.01194880286862,24.502060510083908,17.360332499971687,12.737863216319663,9.969700111913893,7.6098760887907515,5.0874755714868884,0.49179676017454177,-6.271124319541025,-13.431012415070672,-19.233060195991435,-21.07448298597811,-20.0000279309613,-18.434949335186197,-17.525544429347473,-17.262982935137348,-19.110765550083446,-23.133655969169528,-25.484085325276656,-23.439212507503985,-18.331305636299895,-12.401164851766096,-7.218323292106878,-3.5898729385666392,-1.2578103175600635,-0.12188135358535146,0.37862575831352197,1.140667172775752,2.5448020981040735,5.482592237166846,9.630423018388901,14.098315457698284,17.882480570379414,21.020249877431777,22.861915512890313,23.997438196613093,24.68801571095324,24.934256478395714,25.591413967059246,26.41036874353497,27.645963240759226,29.659102932123098,31.570114574250788,33.44165606177159,35.09094912997991,36.39801222164017,37.311916867802005,38.51360747890775,39.961739600392775,41.259572459724076,42.557588967973295,44.31791342498843,46.67646876858838,48.79501880132711,50.19448041402381,50.97516466613542,52.302149364699424,53.83245425277891,54.79670467532803,54.93638427802482,55.20266245953293,55.61154902675152,56.08122378766712,56.938123920921264,58.416221991838064,59.652953040003965,61.118795198826035,62.36525949296077,63.15850149617584,63.63048850157273,63.937892486989625,64.31576964929573,65.10068414835746,66.25975463830423,66.87825512557835,67.3159621466558,67.51522495349364,67.69778134667801,68.00734023213992,67.3868792714432,66.96625088907139,66.04692616259848,63.733336437986395,60.916593827503,58.66750924653797,57.570307329202,54.35849870180529,50.86213120138404,48.673050351174105,47.93354407301255,47.50453168659934,47.701395780890785,48.2094854168136,50.35858835141181,52.94559077571059,54.845794380451466,57.74203401522092,60.81613002538305,63.31756307249265,65.16195586886526,66.73579413509874,69.06869551213853,72.22269676654398,71.75545484965511,71.6031339830434,71.41002015764445,71.68368345487056,69.65055488388036,69.2613278334126,69.74206917401969,68.3994712086693,71.65417566493153,73.36904366611964,72.14290504172523,75.79324062911815,79.15680746155131,80.67239422848964,79.07051648759688,85.46621279935415,93.40211305088152,89.41895068711318,88.09460393964706,90.22083578161944,90.54459818361144,90.75245469433801,93.62286823061717,92.84140947651002,90.10358814053299,89.69629503020124,86.82019106408919,88.3450106926841,96.35006182141204,102.40568462234769,104.61344392372568,105.23108875515102,106.183261909241,107.11019645683244,108.4349215022044,108.81440058108257,107.80988760523876,104.1411960668644,99.02175744382873,93.69144623465624,87.91111406040966,83.85881827887891,80.21141069862546,76.79033246872073,73.48926059882605,68.78581895058825,60.195324375192435,51.957619320211734,43.809294636558725,39.68545906357745,36.110746386582115,34.76701169615845,32.98290725593518,31.0472813521053,32.73180167601086,35.65428444840651,38.89508572011754,42.92896135574123,47.83979712876014,53.1300835028256,58.291428446359426,63.22411054979069,67.54611094107496,71.06647929404308,74.30845718164433,76.5678404805291,78.12921350873042,80.18440781872127,82.82035781130543,85.17634582065699,85.8058462532242,88.27637112801303,94.02831333629692,97.59469156795973,97.46348812931535,94.60140689030511,92.7823202095448,92.16299754559452,93.26150572012764,95.47734468991945,97.50827711387318,98.35519441332444,99.50223337092764,101.1724317964163,101.55265521842381,101.07254587540422,99.65988230881148,97.81957182914988,94.99371988029145,92.91847714957665,90.9111876711909,89.5370140791184,87.27929441588479,84.40760128732605,82.24022746294949,80.1444082568277,78.9247014331149,77.61355049084425,76.96987951259415,77.39438667752378,78.78209010645787,78.93965711901144,77.89719014931562,76.9447583525325,77.40786502474252,78.48401880584034,77.83297757330972,75.45766527042474,75.3526056628565,80.40261302420554,88.38361734948816,93.539556808177,97.64500331092812,102.89806325799856,106.51073940117395,108.49074871456958,108.93901466205571,108.6634455606183,107.93574539057157,106.85559040012015,106.02686252114442,107.5457047532828,111.13111144527534,117.5301433776166,124.99972315142713,129.97089308885782,127.26300042145446,115.50694957454253,96.02211301352456,74.00420500628336,55.54602258243314,44.484997187466796,37.846872796572654,34.080812207385264,32.77065642100716,33.454456995571,34.77784877427597,36.957743056261926,37.27596073202227,33.192956224851926,28.138072847985764,24.7872272939414,23.91474550451856,26.097360644562222,31.200529278971885,38.67891976881967,46.30784336246653,53.71347307291806,60.5196198671235,67.15495444016534,73.26718052889612,78.15979458519455,81.9030114007206,82.16657372923041,79.0058589151999,72.57771958532665,63.9419578168657,58.281659318905284,58.16907394286449,62.6423928770092,68.81866419165188,73.4322629772579,75.7949756849842,73.50061153704826,72.26056358272243,71.82199824338934,70.69766715962216,66.9317536815381,63.32892227744991,58.65037260279722,54.99028855037669,53.97267623523863,56.427147434210255,58.282888305805955,58.07058728469194,54.85379275870855,51.553022161589496,52.19622727054589,54.44992212039417,56.98540153620869,58.42188116555281,58.725926827550715,58.97735353419519,58.775507804348116,57.243112972482116,54.78243580376152,51.878620764536585,47.80365891517112,43.46648422613518,39.93416988018586,37.5086450768729,38.02599256121777,40.26542061255594,44.03785594558305,46.34393520141815,47.84661820357356,49.19218944171408,50.63880222182279,51.93247378726294,51.87579638037463,50.39188073594487,48.94989175328908,48.11969449493652,47.86924688657016,48.317777961991915,49.688193449569376,50.38664439455428,49.94457361707773,46.71762612593824,40.74360572158035,32.90522451479131,24.376451616598654,18.359375127649276,13.917878034612954,12.190543900855271,14.403272982932616,19.219740880632717,23.549474340864304,27.052642038811506,29.06466707856197,30.161256131877778,29.78260971689108,27.74434979676057,25.67339607382799,25.438368913556207,28.12093376703843,31.66924955420237,33.98392075514035,34.067458843189115,33.04730627481745,32.98734056819912,35.20616560480025,39.0118708857888,42.822292899119475,45.30969200290271,44.800350954099656,40.44621807874806,33.24706260059611,24.99026875905646,18.36175921412484,13.976803020454774,9.065180378738726,1.145736462850453,-7.262072332293802,-12.60414263231559,-15.056496215436967,-15.381190140345147,-15.38849041911423,-16.309101834892612,-17.948020523310177,-21.36230835143472,-26.294772244767575,-30.055449310939988,-31.09218277075541,-30.290117620294488,-28.038308934808395,-24.78248695203834,-20.5161659765013,-14.9082694845628,-8.83094604484387,-2.527969895954022,3.5763279966105332,8.73629654319052,12.399635403747109,14.506646443505568,15.497263921970154,15.628211812339126,14.749543772366149,14.62091221955111,15.245137654465088,17.185728926868187,19.18834540451041,21.27957588286787,23.2133020049555,25.434997583995283,27.37600043598613,30.22621479349918,33.602962264357124,37.454085233034824,41.00233732534579,43.9898245419705,46.50553235710829,47.9978163279511,48.67320522913734,49.420220180826206,50.5587216920289,51.87579638037463,53.07173655870839,53.741059827293384,54.34300516819797,55.462884162350335,57.18656697293763,58.79610805031733,60.25515569111734,61.382043425860786,61.71194847835141,61.6543251161959,62.0577051674221,62.047250170674,61.66656549150861,61.38191023798743,61.185059891588715,61.37454396541402,61.46437545758667,61.41209916129482,61.73779552475947,62.15717290502143,62.41039633695673,63.05071443678716,63.26480608155589,63.47766931885982,63.176101713665545,60.9642299504572,58.73326609247185,55.32358991878781,54.153155795674856,52.20778256878302,49.70786198541818,49.140218782353195,49.291109334187645,50.00757967155242,51.23310879958435,52.03492140237053,53.01708002574478,54.462342513983344,55.56106166155916,57.98254900097211,61.87274636192467,66.12123848597913,69.97701114396673,76.3070118267069,78.18911172394328,78.4424391771826,79.02774564530377,77.83297757330972,76.07615535388678,75.64801893904158,75.17011620835088,74.32892224439769,73.01935407471179,71.44241976479177,71.48163474986049,74.37359181358354,75.01451063006522,74.34687739783001,72.81429393528079,74.22804755162349,77.20186640697669,80.80336110352164,77.1003479342553,85.3955147210523,85.0302678832953,82.46054383345725,81.39472925387352,82.9592439270587,86.02444933326517,90.0,90.0,91.9642669935047,95.41612406401936,97.48799703866132,98.57047064007048,98.57047064007048,100.19597379659098,102.29527735473994,103.60869660391195,104.03620329045582,103.55644938575146,107.00447955487135,112.62767291167813,114.61202021963014,114.70243302839721,113.44207669884409,111.32840837075874,108.94477661565287,106.23881143424556,103.20792864881801,97.74473649212925,93.17983011986425,89.5046271944397,84.20468616785864,77.96399562333175,71.00586916005176,63.23943933752033,54.72996050080043,49.62417423543535,46.10957617985819,42.03744188079877,38.351886624593675,35.70532227820418,35.33688591424465,38.10392344026496,40.594809394124226,44.351422981471224,47.77580040336807,51.76912968241046,55.35331292774735,58.26430280959451,60.536759742975015,63.80782572218593,67.42508584541515,71.3928399749687,76.04550663745992,79.67078951570409,83.05404409970768,85.97174194218984,88.96585204584176,90.83182192298182,92.4850540644744,93.76001338676697,94.9611883011748,96.03957613636776,97.00464281705584,98.07461667774731,98.35713834625643,97.22722376622202,94.7374206374188,92.23529466684955,90.0,87.72241601886009,85.8123634853455,83.42233662466927,81.03343961759671,78.20273864984512,75.12969638885336,71.60214750069514,69.0944034981994,66.2998097340901,63.72336711129548,61.76251987634837,60.03170219917657,59.0693424025823,58.73051147057561,58.95754027633092,59.48837249535342,60.572561433643564,60.9635445068977,61.02930716362061,61.176186157693685,62.32792417533615,65.30957120893363,69.66852063469888,75.26969199310564,80.72172288174374,85.15107877699636,87.58261759516715,89.23816328535551,88.5043077498293,84.21941637603598,79.75147865602965,78.49223866462877,82.15711512224414,94.44216962839154,108.95256918605632,114.63283743917225,114.7634215617307,111.68228799696085,104.3891082835228,93.77486401392373,79.25688903997964,67.11201319427487,60.53775447893461,58.33092742308783,55.46235068123328,51.07566348156247,49.11701186717051,48.804167047333436,48.447370131035015,44.54410524072457,39.516412270350486,34.939320044713206,32.371732840594625,33.82011064430543,40.39551968359972,51.72251537560669,61.45060169336073,66.83842034267981,70.99541725985506,74.85080068619521,78.69003179872504,80.82712456006661,82.80753669025609,82.67203480555536,84.13556504532426,86.26618298832794,86.19996075713803,85.36178510433382,81.75929926225504,76.8375074951808,73.03548551284624,72.11504094144988,71.49778914115248,67.64861652464894,63.48070345705388,61.64507645835712,61.20206488902232,62.7341544086993,63.56806498797727,62.26029775933768,60.61410343567351,58.560337437193084,56.88863915242424,57.44996974943898,57.59076105405452,56.8762775277424,55.199305571145146,53.484375465444614,51.77413546088239,50.34077008085132,48.38582879813373,44.590182782039584,41.28690328983489,38.08088154128661,36.351440172721226,36.03722115743701,37.733046611360336,41.61144795383521,45.181352470184656,47.90502068504863,50.00468778825839,50.95320091173219,51.38928181437388,49.52159965552177,46.88027348249786,44.12309350546769,41.11643456663311,38.10921596907654,36.43502458762299,36.691440595121215,37.735161251582134,39.2653289844928,40.30890030324223,40.301321217619495,40.01678837302162,37.88447105912027,35.5130199248153,34.357622060576496,33.23469511671177,32.6365665742729,32.83144182463738,33.074999702546236,32.73521626107109,30.620659740637883,27.415387706200292,23.461092833645548,19.20273883303512,16.07174023615321,15.38449191712866,16.656980771842722,19.105017913343694,22.141865610309416,25.8636849503091,29.697917795040325,32.996731952211604,35.47359955495906,36.48523425734207,35.632808782877284,34.75284062553319,34.782032604085195,34.82771606868031,34.2765248539706,32.72960972735359,30.73546765367044,29.384182148790178,28.307491754590192,26.56505117707799,23.92927873474328,20.46386412597933,14.807070052154105,7.692996004306807,0.45562265703469956,-5.1439191023486455,-5.492359761757409,-2.6904661724589647,-0.4373632019745254,-0.0,-1.6683588967024672,-5.5028836446289136,-9.673382886864736,-13.144249944611696,-14.856529030842815,-14.426675802596987,-12.893777247958212,-10.304830240235729,-7.8574026999974045,-4.661917931670643,-0.7538970487116946,3.8141217823939346,8.399141164302998,11.972427591202573,13.859461400940093,14.70112718269833,14.954226665960208,15.34787920343391,16.200009985751386,17.422280463955577,18.909023339019043,20.48817730503646,22.583817325883714,24.931518484503123,27.525246624299957,30.325574778062496,33.356582868675204,35.86983310907221,37.47008078978656,38.88733352759474,39.819538789957626,40.578312281016544,40.75818531373757,41.04243742384587,41.54049081241136,41.329437709614815,41.04243742384587,41.05233586686973,41.66752521794508,42.568008218866204,44.17402235447493,45.9142168855458,48.45660020371493,51.28949506059382,54.0276207538178,55.90765145320658,56.834305740392814,57.647114867558365,58.331285124723294,59.098918095568706,59.86609365700487,60.89367255218582,60.95397256464726,59.83173023024442,58.838937979949854,57.59864468185083,56.1786650492027,54.32559755724723,52.5426150148053,51.79599460687578,51.53897453970638,52.3985900152011,55.07044106108157,57.96019911778881,61.007358223101974,63.89889035842008,65.83571197247115,66.83882820819021,68.55839477265663,70.21817168438193,69.05836259393264,68.48092469064535,67.25443877650605,65.64073500995896,63.13474136298052,61.73317156143089,58.964934564989996,56.88072522904529,55.21184040344212,53.92942631038157,52.37971373274372,51.437348459095325,51.98849033945167,52.06666689106938,53.185025453926066,54.82303384550269,56.78904953154096,59.59449641324505,59.83827167490565,60.52412855170086,61.479565020555924,62.82215907062945,63.73180335865203,65.97211849094003,67.77750575448056,68.38093399937223,69.00579932030276,72.91518231925552,76.20472174161584,77.85262370534932,77.62229498309719,76.91958241536838,78.0848740433941,78.31058521710167,75.04419697564873,78.0582522954301,76.82481766388689,77.68752243621016,81.53669505919083,84.54247297440523,86.2405908873153,88.05660252309042,89.20896204935173,88.09460393964706,89.44268827813856,93.12415159533289,95.82179912259481,99.24358210235769,101.22328295918194,101.78632876059889,101.20183762339695,98.3438608827659,103.73402758552761,111.0659164643705,112.3222903144002,112.4640644185558,113.88396028476184,115.34152992176179,115.66984240671867,114.09978597234891,112.40981195917175,111.15106113335915,110.30667772733943,108.90138966498954,106.17335365708503,102.68351554284575,98.51782067017439,94.4186639469732,90.38890487779078,85.10818540910876,77.41705960065738,67.45093896686959,57.50574300856921,48.71066068847974,40.475906063927425,33.48685850844444,29.893888631800174,30.14704417746753,31.178846291094832,33.17120448891024,36.26307353865573,39.79110036327917,43.67501404683891,48.14927056815385,52.93307553886434,57.154935118084985,61.528696231264654,65.48699987793539,67.05727554960059,64.88519333142077,61.89717868744931,59.52569365664472,62.65854468011803,69.08889015220016,73.42718768692247,74.79979025753374,73.93690546476824,72.9773134051879,72.09069216926017,70.79835188523742,69.57118136856482,67.84098529614816,66.19684028071235,64.4321027462334,63.39043847435729,62.9958927448628,62.65606913608438,62.661872611764004,63.65037083716286,66.60488639388853,69.12701782021402,71.94403787578987,74.94415425936643,79.13239282773526,82.87494750345309,84.11527941265395,84.41550252120716,83.60337008014277,80.60000050028917,73.16250983355678,65.84748162938394,70.76204934151043,86.80117205218289,103.66843220630714,114.31324732062366,117.27549030783928,114.75541877425874,110.15760865703604,104.6858537829556,98.97833523187067,92.41463177456558,84.46489227482462,81.34489529877949,85.7501406364619,90.9528552944247,93.59031981653865,96.35163702620201,99.1249862830087,99.30691177244883,96.8161615127323,92.93824344935895,86.3194042747461,74.5738286072378,61.32860996834026,52.14772140482346,47.00638874719993,47.26174253073577,51.76313384071545,57.577485143438565,63.82092389355598,66.8633048490137,66.25458151874102,64.81644924445531,64.3270453266252,64.48845967813034,65.27268192553402,65.22482664621941,64.48845967813034,65.14842225600324,66.9818109138882,70.82101261446974,73.60485269546976,75.79684848704457,73.15880016076903,70.33935398722238,65.70477227720652,62.50214634195972,61.20906897612255,60.934085987807144,59.334588300589864,60.979419582029564,66.41928199885767,72.2792106980678,74.03733361393009,71.76614409952117,64.92884876417051,58.435005843488106,53.5216223466802,50.06131377206966,46.07082439216845,42.34692146661738,39.86550843764266,37.84516916489027,36.95794367385347,36.848257850858325,38.57448602156804,41.04146218060419,44.455870574031245,48.37568700112713,51.930126228350474,55.18723255853261,57.39862052415022,57.63817011518064,56.365652650527814,53.45313578669959,48.89072168211586,45.43962870347789,42.63253216994643,41.06752736738394,40.105151530019505,39.487196400940356,38.36744829625929,37.41061913128591,37.03367096920297,36.124605634665585,34.595753587119255,33.99650702429485,35.13807108806616,36.357259191585975,38.09405948689444,40.25043817091391,41.56013008941935,41.99470519925967,41.83545685320313,40.52745214236597,38.35134265351398,35.10689411076482,31.358422516387602,28.037308576848428,25.103277266610572,21.681059321817425,17.456581168311608,13.690073010728625,12.20979556092462,13.037441032871518,16.185852970465312,19.830468592369378,23.911444895590495,27.471032771136148,30.19605887536733,32.75171277756455,35.736334422182,37.31402311307297,37.590005317875125,37.469385940763246,37.79395962377305,38.15724498793714,37.860490501702074,37.46495194047639,35.589334992159046,31.72504124480009,27.950949721559038,24.030206101673723,19.126987890236613,11.450832542450234,1.0831687200261113,-7.983280732532621,-13.545480595339175,-16.264243725925724,-17.189561135167477,-17.117330343575876,-16.016321873455016,-13.23421942055137,-11.15146549663107,-13.458662839951161,-17.619654771258116,-20.115543084273384,-20.172675646734447,-18.337775381190404,-16.256085788393367,-14.294183666629458,-13.356153842952242,-12.60414263231559,-10.828067843568835,-8.282318609909828,-5.205677003177494,-0.38199121242629325,5.2640427958199725,11.410963167310662,17.422802764391324,23.083224694039053,26.23669092052999,27.419391892726757,26.936075136961858,25.138269631509708,23.230139773921746,21.2504702391775,19.822471774878178,19.90782020917505,21.54407455656499,24.731735021494842,28.72608359549463,33.11135487794275,37.11446854093658,41.26691089735008,45.29841340389129,48.4682832098554,50.86311895454982,51.88059632097187,51.949706799161255,52.22618320684556,52.2606078394191,51.956273091656,51.74126116108063,51.01600795870938,51.02997653847098,50.66423603126623,50.78323455509827,51.83751900499783,53.88274316589458,56.413965198613205,58.81292597821476,61.33818687544863,62.949435954364155,63.87201618944743,64.96722478187084,65.73647406664087,66.44974755395249,66.93846306516559,67.3868792714432,67.54844222741804,66.04636325206772,64.55903251866418,63.474266723028364,61.79033047330387,61.584629394715456,61.3659696430531,61.22016929863112,61.86050644844895,62.40689595625253,64.09896220429683,61.60701023141667,60.44912418198605,59.6146185344455,58.9260099914752,57.21886758130513,55.00799392021667,51.6031772102431,49.18882576403931,48.57633118580376,47.89450898579971,48.53227598287085,51.4795395380169,54.10616504107586,56.30990725484355,59.84843831969042,66.2505474037736,65.52383618267567,69.00009914879148,72.43500940357512,74.01904717091979,76.565137664524,76.6255265149332,75.11844037412656,75.86953922502613,78.48129915593968,79.06316127762705,75.4703745048019,74.2790422861628,76.16513259407111,73.32683840336844,74.88650766473656,78.37406014978957,79.56591256091095,75.47456054384985,83.13159223678186,82.51403049778936,83.82315501662904,85.61064258133311,88.06670092198623,89.40071799973053,84.8268353208062,82.71768203358907,84.40291782810444,85.86669836924231,88.1311511140858,92.39960275223112,94.07040580014618,95.8049646788935,98.43835145934865,100.88942037102801,103.9875935141104,105.7116633610281,109.00912514461655,112.49257960899455,114.97120195609271,113.78740670480073,113.42126404194865,111.15733581651733,106.85449247988399,102.45348430163745,96.949497005576,90.13903919155625,84.28938576322443,79.85315259878917,75.64250070852884,71.52895520801553,68.81225458560304,67.05643900252586,64.78776143676316,61.88082147345532,57.896798042522704,51.494899967548164,43.363425766226015,36.10980353932298,32.58326488582953,33.43989635128883,34.14989697309413,34.96686178784882,35.50571062062349,36.48551683261722,39.28939644815097,43.69380922521211,48.55172754530795,52.925615049088805,56.41689746380352,58.45585974290867,58.09845055402614,58.02922962593382,61.42340829865472,65.63600266064945,67.49767797082636,67.35207692057521,65.15454930097219,62.08366824838398,58.52314004189615,54.679734825657576,51.70623021530614,50.96445495208132,50.72856914868404,50.840853060243575,50.733861401840315,52.8472639160693,57.83710006852394,60.178037759661045,60.37778554225081,62.80302818732795,69.80568040557353,77.06341542696268,82.32873915683734,85.34524502840986,85.4260328720423,85.25651620556759,88.52805610922437,95.94429373364784,102.09477067076949,105.84917417384571,105.77357848441974,103.4742394971105,100.4485359892291,97.22866437685796,98.01569417034655,103.01659613212198,107.99077476878543,111.63380061829527,114.25569907900987,115.50343914928962,117.4890586943811,119.85512427913783,121.06101023873507,119.51428670725028,115.74954153810172,111.5042688392706,106.18918195155243,97.27761948454192,86.93823596582575,77.29291000603642,70.10943649340255,66.35569091803272,65.39063794725442,65.78900550200714,61.10627905480666,52.70451426321598,44.33632841583414,41.4875327591332,44.76612570467987,52.24097828460101,60.112175821984735,64.2942854570088,66.27792785880222,67.7559728724538,70.65570760876821,75.01074764806103,79.7050390637898,79.289705401607,73.58787502396007,68.3230436429774,61.91124278930242,57.319464115873096,55.159061207928325,54.62527598046371,55.22652253607621,54.20036496116616,55.251893996523194,59.763919292418336,66.43178681894612,73.4248612431263,81.11295094403523,78.89812015892616,75.07575676199217,74.56586814225246,73.07791935562918,71.39119872506268,68.4697790293595,63.6381371919642,56.60571203652804,48.91253268118191,43.54183634870948,42.23317137960366,41.5348864195741,42.58049043304287,44.22838820296265,44.11317532923536,43.99784548900483,44.7512327241199,45.67009573930988,47.357903028679225,49.193099569013654,51.01328839007235,52.45205035217734,53.85196309782897,54.274117560709,53.751937301675845,52.08772470548464,50.099498063003885,49.01553900671743,48.150054986578404,46.69370401860724,44.846361020368484,42.764844716331126,40.87562697561277,38.33924926366165,36.28854064770903,35.2963214233088,35.093347562128166,35.311217229795794,35.08567619879968,33.90933158183202,32.8887439850715,32.00535619429365,30.583548903020713,30.926232005923445,34.91276564633276,39.51870880907549,42.9088461982052,45.52927648367482,46.743852462548006,45.546959444648536,43.16148000243328,39.72717227305384,36.08083172085449,32.45491994073776,28.969400449549497,24.893817287272864,20.311023601713547,16.17101190780151,12.735634337685992,10.576623879216164,9.832100923608253,11.309949877866561,14.1887906051791,17.438849610237586,20.637558229529077,23.54993639850491,25.732858121335106,26.479454256772623,25.26117994315824,24.537697880955648,25.815568716882083,27.844505454447695,28.072450953269932,26.03577514117843,23.393089925011466,21.069848599220084,19.772320714697265,18.13015696918418,16.061765661412238,12.566720676360891,8.90587272853289,5.617571399504494,2.539722340540674,-0.45562265703469956,-5.164017772013875,-9.950658235254439,-13.87997273114854,-16.13620864898829,-16.927542077675373,-16.17537799160723,-13.952472388854808,-10.294338897021873,-6.27370019813164,-1.8717689471777077,2.423119514855173,6.724903541896905,10.236538063463007,11.529637560899575,10.664590787403162,8.746197612728896,7.371063721219233,7.456442615414092,8.816434932891367,10.63376574354586,12.617631570827683,14.70112718269833,16.95250432547836,19.580726666141945,22.203451408812548,25.08135449189883,27.23363270054504,29.054620916804343,30.498540930785417,32.15232052967591,33.6610036546308,34.957927948604635,36.388795666738226,37.356017508744024,37.85615407684606,38.25436657077346,38.38872111232638,38.49106291847749,38.9630388276074,39.79172339866235,41.32830343387351,42.86763352968473,44.395317535613295,46.04709508476953,47.49589642202861,48.65223145199678,50.05477393100197,51.56876589312437,52.478193536354006,53.0544609227266,53.39079761185668,53.13011792698165,53.70288922601413,54.81217242926897,56.40764351167201,58.35793046548216,60.10297595534947,62.061675851151186,63.7098163000578,65.24951226627293,66.39591915779891,66.50144909201573,66.30519373851466,65.95698037547649,65.13237239692698,64.50245512085462,64.47148434800096,63.96094535850524,63.724711038421326,63.26417297428962,62.20489628203511,61.879395245873525,59.66782721574859,58.60657693018892,58.31003073742364,56.8290454853345,56.57524037773693,57.86538250608856,59.163730503288534,61.05605442265655,62.630378618484954,64.88153849920708,66.56340688385242,68.24609026253012,68.89106339127298,68.44428902574883,68.43887198047108,68.13364173462105,66.30498415851886,66.4642173693521,67.50131706366642,64.90935662390544,64.04857538797467,64.70933326578387,62.271697894191576,61.113456487083354,60.305176048510695,59.68517854599056,60.865734277612674,60.4729426971568,62.45766861106175,63.374838897054325,62.79705583453655,65.19826814931461,66.84991356839232,68.68749899924204,71.67677617362462,73.89871606303738,71.4308955250531,79.48518408045952,80.96282225147809,81.02210058277112,81.5988824460701,83.8627485474646,81.85535798558145,82.12163284594716,83.08878316642142,84.7346550501589,89.532290118626,94.56439300309222,97.4576576943091,99.1978561366167,99.60709994238591,99.92005398208731,102.81537398598255,104.06610207611617,100.52253613815877,101.1005378099776,106.89452868780491,110.11260655390369,110.64270063550731,110.26110352835117,108.7051819613173,105.22578912477789,103.49577395205766,99.60517587251736,95.19441950224538,93.70842123423668,92.16107544790873,86.84297724618342,80.18071746059725,74.21650279118491,69.034324118535,65.88901013228246,63.648495014091296,60.269477236509736,52.545914110772145,44.48958404792914,41.54569443175229,44.88941295358294,37.95003824841416,36.093236495044536,38.91798483415893,40.53103895581157,40.68394691587495,41.06608502005008,40.348595167562124,41.145637825717735,45.59728002967984,51.8427572959643,58.42071800821571,63.1675262435841,66.37061882065703,67.63327052443653,67.14123347005281,66.41767510881759,70.75815412102435,75.24530582961845,76.58679061972157,77.30341738256938,78.02713028568677,77.71692039187039,77.06193232324541,75.19522921969968,71.94867965021493,67.54848605917441,63.91242176288075,61.64207503866573,59.10603216002096,58.90272710352495,59.2449115442728,59.14382581400224,58.96301184662481,68.97554063183335,75.96373805036134,71.4732004787786,66.8961722115659,61.699285027087846,59.44286041543164,57.65256720353165,57.27175532336849,59.78610503105785,62.42896732952516,65.63551677658535,68.51214232709891,67.5946264170479,60.03888415858305,62.38296479654905,92.92184207585959,124.73968487502064,130.60980187346325,122.8770789948922,114.62356651085997,112.98179227248797,113.19860817794324,109.2521667941305,103.80279324587677,101.90424213757035,105.80436108438793,108.75326822642535,109.98309375892657,109.91770280892813,112.47645251050842,114.45926105518875,113.66704906867764,109.49867904268217,99.33235221339808,89.79856978112063,78.26539890423827,67.74199346341602,55.96909452400554,44.40049727256439,32.422514220010136,23.246499028489737,22.023028736462944,27.6293163659504,38.87309918453277,51.69001731608713,62.567975095019854,66.26903479740308,67.13423719289005,69.93939186107279,71.71238149473496,73.61049055402522,75.96378867406808,76.68198732965735,76.5008162464242,74.92460334188887,73.30999598961766,73.60485269546976,74.12230009623926,73.15535158503414,72.30692043771337,73.30074185496764,74.35775042157663,75.658737045542,78.59831014896581,81.1101547584666,80.04035124825015,76.93257406768547,72.4800021063663,68.7794923791,64.79890855118556,58.993155126763654,51.65297456895602,45.87597831187137,40.90223122452863,36.966311974604515,32.2703942191767,28.901214991013422,27.793448489777116,27.13233965616856,28.117878807055387,31.65890068195237,37.5525919217731,42.373561956443446,45.87651463784397,48.853534207195196,50.490944512008774,50.94978541258217,50.25864247722356,48.06522957786236,45.932123717107075,43.98213385066701,41.59000792584616,39.708526111032356,37.20961463557927,34.41112953039886,31.464159614280586,28.87138379520237,28.178634462170155,29.490408810192733,33.96972650358831,38.69739245476564,42.42664123709613,44.39049263399237,43.974324434378104,41.55778578549163,39.142179752061104,37.30392502397495,35.41172771270743,33.5244623309532,32.09254733314086,31.07399029127894,29.446966955761365,27.669671798431903,24.81652126639574,20.2877346034373,13.874489771766036,7.408266945313153,3.9542965172696474,5.422442946435427,9.619712256058689,14.635004272156332,19.64687467315793,23.89294095526966,26.94647808292823,28.588378397465227,29.362713518385437,30.032079967902582,30.572340234833643,31.400404596846773,32.2756359628109,32.35496442357496,31.601555439279927,30.56839076427025,30.077283483988484,29.40719678881966,27.627769619245555,24.66818570831018,18.944776092694827,11.844039340637329,5.095745735155712,-1.507411454291002,-6.697277160483715,-11.006383330696544,-12.994647657268924,-12.39539797343472,-11.7251449256584,-10.707261051222197,-8.798764284989023,-6.624072706193978,-5.748635604846564,-7.381261057196921,-10.259201787012756,-11.983363969168433,-11.427115852530584,-9.057861026461362,-6.2761887417708175,-4.161815043385002,-3.051230111759027,-2.7721794888403495,-1.8778743574269576,-0.6889394492945288,1.2834202123959222,3.5251050008965774,6.300851453032875,8.2152336759368,9.95902199340295,11.76331110007882,13.47688890640551,15.86198419377502,18.816868241259588,22.04406297562176,24.783348347505523,27.59729489329824,29.91362335647734,32.08780906302439,33.992246281805215,35.68758023509261,37.31599747582236,38.51360747890775,39.857944680077985,41.29025633724557,42.726425205637504,44.424182311429,45.50832872016555,46.61978371735389,47.75461214863397,48.97357294285846,50.15394926767859,50.856007830649474,51.32434289474304,51.40222838269003,52.245664537610416,53.03248378722598,53.75138090531535,54.72175577217805,56.12029606541878,57.58898926852141,59.27132869384796,60.387881354451125,61.11343736009789,62.023141338763956,63.09394118257912,63.90107688119577,62.89287382203332,61.50665908832457,60.16449661897695,58.86266480462903,57.48548170283393,56.09376572737698,54.13517926235277,52.179419805540576,51.28949506059382,51.91370982660597,52.19832891413038,52.7378208566227,52.85921628904196,54.86579456101286,57.27980751744303,58.76247649562525,61.92040082778021,65.6538050778717,67.39757444634826,67.4550582904575,66.67732875511079,65.19593152524668,63.66597065683506,62.58898877910473,62.09157706053179,62.14313756182071,61.47041878349156,60.45137853476988,61.527485442558465,62.49230444907845,61.4262897709407,61.38037771233384,62.397994065380225,61.38037771233384,62.29538025750307,64.22338395457373,64.43538463483954,65.25837584511908,67.58666950245608,69.8482863643012,73.4558320803033,75.30655137062263,81.06592910561778,82.24572076995625,81.60323951560076,83.37822170329768,82.014582694614,82.72266898374296,80.39798968667898,87.34442177926493,88.32455054676089,87.01428142660285,86.92250592140745,86.62154424903727,86.11106072964647,86.79146169551204,87.37842056405701,88.40292782417933,91.30690036395495,92.0966182174626,91.66512554613543,93.20430937655493,98.77939923732615,102.47046460184802,99.32203463428291,96.08578350003461,97.099954966968,102.88577288193804,109.05294802930246,112.99132932988272,113.94265323295086,114.6558627450162,113.88964958097455,112.35787684404593,109.36294038256003,104.78729653087348,99.28010624869526,93.26496995397198,86.27705937442019,81.69875274394428,77.58438402504903,70.58297464476904,63.780619587084075,61.029680520362135,62.029200677777226,64.25705452883263,63.69537264487437,61.375153773775516,61.21479036534466,60.74670172057382,58.3809709593478,54.630222207892686,52.214255424446016,52.51588315658498,54.11785115972403,56.468267201888374,57.718567087245475,57.09474828105908,54.96182026561041,52.176499602723005,49.988500926503825,48.13635766295102,45.94281338854277,44.38061017550907,43.02197046755616,46.33219209744357,52.24673225024262,56.01627033328439,55.88735477982286,53.47980661788585,50.19444402372244,47.558999225445724,47.01627097253023,48.078699613414564,50.83880208079664,52.516459846356035,51.18863416465961,48.889286624392795,45.980544413646946,46.075528363782006,50.06752539206392,56.376633927737615,63.206224439905554,71.43963549744964,79.64788185801216,85.78719330172471,90.83552665200297,96.38878632391983,103.84351017726573,112.27490120764361,118.84860453009706,123.43310933070958,125.40620799869893,124.58496693689821,121.85407081180603,119.85059208762293,119.66307858605872,121.37983022013533,125.38250858074358,130.50956065480105,131.97377169748572,130.90476710151728,130.05357939250558,130.66021703662054,130.39247284355378,127.98728589829558,121.10395383230974,99.6326498899439,53.99931001681178,12.254980239783706,2.3553075019841074,-0.22968682561350257,0.7808137837453669,5.011558653227223,12.094776784605253,22.29961778784066,32.47119914112593,41.20533117235754,48.74003542275995,51.98951087067534,49.770561662853815,46.22235710657007,44.13079869444381,44.22365152817152,45.0,47.56789358396892,52.73847184774381,57.42185184353611,61.956677759271486,66.90754829869229,72.07210047715299,78.48468518272144,84.15226687314727,86.96134479019601,88.81353826343822,88.3838986778592,85.6531306797622,80.35096062895896,73.00054971394151,67.94626448042055,64.40686193646118,60.84541793920932,59.62493427487509,61.14437843242774,63.368184247553835,64.6326220236031,62.087831216080346,57.36249248542261,52.9537063042693,51.39652843486082,52.135375757323615,51.42874475652446,51.7505536176535,55.159946205895146,58.69963061870368,59.291692704449964,58.94854373280687,59.32417010511502,61.057989949658364,62.152440263262925,63.47808335051961,62.65311753949679,61.38170340280505,59.844629571917835,58.0279580973257,56.1546412653249,53.08309234985585,49.83525911780871,45.26164065866556,39.992951479736234,37.09044900424975,35.725658363130215,36.0643863514667,36.50338111748615,37.64763397540293,39.11067366173849,41.45381755741111,44.1234841800006,46.09273326738782,47.529476934201455,47.783526456011735,47.51527659687916,47.26147199452041,46.66133949030497,44.21516183658064,41.08963608456796,38.2988246564894,34.68183838099631,31.56572152335161,28.77319762619847,26.61499085866258,25.170380341044858,25.92786788135056,28.620084782604582,31.13244794783275,31.070322397069127,26.78609856509862,20.598911051127114,14.15143398145602,10.157748358936308,7.28493533949219,5.894287746465087,4.866927914054523,3.6311813758364413,3.589536169586834,5.710585191487379,10.41957351870608,15.682775315699278,20.229492764338325,23.437033419431568,25.081875553518945,26.68409488447075,27.92895516522655,29.51865889706953,30.902759183224017,31.043175195810807,29.683152757928855,26.90184559301932,23.453075918844128,20.472263114337686,16.220166445621498,10.713104421000894,4.50120774463908,-0.671447719326722,-4.122296212534966,-4.658965141477879,-3.5170560023954724,-2.4812995073791098,-2.422211870629591,-4.367593237439764,-7.1518647732464915,-8.86250205964396,-8.853009816569712,-7.393093542427037,-5.53144018597996,-3.7685026463845386,-1.6716022939090733,1.2332043465480933,4.614234745607865,7.739247053880944,10.220295375879747,11.333634387498622,11.261713414782497,10.922786279117394,11.187419760014823,12.488104493020701,14.552426150700802,16.557043220584294,18.434949335186197,20.52882141298198,23.168836596655094,25.629120422864407,27.43601369643558,28.62754464907213,29.6643300034624,30.19331883111766,30.696743016880614,31.060534950371952,31.787228586036754,32.34104449749998,32.41083252624681,32.97200109519446,34.321000839377604,36.17963104170996,38.10583712788402,39.74805135628322,41.56013008941935,43.46428947831475,45.150808386994825,46.426482630395114,47.260468469758344,47.798268977483,47.798268977483,47.88511422753553,48.55707806917811,49.16959763991635,49.79012940314981,51.0896096033401,52.828065081716,54.799110589894795,56.65929851315755,59.0552758936332,60.88267583405375,62.5477533107305,63.29837760455617,63.035809796941734,61.91609193509682,60.98273701508773,59.93139691428593,59.12060047052235,58.03720908421548,56.452005613478974,55.06770236119389,54.11969770994682,54.0276207538178,54.928168322165455,54.67420233419876,56.43034915619279,56.339407719806914,58.09528767824012,60.399740772849256,61.13873168321315,62.55854071595224,64.95208394905677,66.81478748025242,69.408188426747,71.43689887894533,72.89728284532097,73.0435319478704,72.47439983229285,72.04118880407796,72.25143586753676,71.63220764676942,72.09069216926017,71.34915589517871,72.82819093336568,71.26666866906889,69.97701114396673,69.55234361743487,71.05672357347983,74.02275326277444,76.39025060904439,77.7652580515257,78.75993623218446,80.95240802890025,83.69986867264414,85.18645103007796,86.89946632443744,88.01300910451614,88.16349076742955,88.5312224055753,87.77171806221378,88.01743536099715,82.18262190443745,92.12897264205937,90.52754934571107,86.86646062440819,83.75163731049497,85.08900540024783,89.89565712206846,96.9049815537963,99.21947896206532,99.72761027044756,96.38878632391983,94.21189101569085,96.11946221807787,100.39243839977972,104.77568185923474,106.16733154998049,111.41294798972544,114.2566189610538,115.46714676223185,120.7592165988438,122.90946106132421,123.86272300151693,125.07880344234516,123.38434225478802,118.73611855577624,109.39569761407733,97.10121986104403,86.2591062477008,71.41885954098508,56.780570649661776,43.65649667966474,35.272438937074625,30.177202040421278,26.288269169877303,23.024299372463638,19.070333049168784,18.28093432637777,19.630390492001403,22.24902644973213,25.764258575951605,29.522542988573893,32.76526443758202,36.22297481328519,41.80712317970047,50.079603469417314,59.48773161156579,66.81275248558337,71.85407087497651,75.75485657219,79.07286231869995,77.00100045806718,76.4413526016795,74.21571746065511,71.62779410409125,70.94425952907513,73.40192523608512,77.87522991953536,83.18652206207932,83.2144060863327,79.33629805077778,77.02811529420795,73.83979313597146,70.66765534417246,68.82656718966656,66.3509264115062,63.7656555708479,63.64368994606217,65.58488529652787,68.76633748586865,72.51616973042002,76.71068211211296,81.20590904441059,88.30106495042857,95.15854457698005,101.26059542854748,104.15204697336465,98.18511273489895,85.1129587675593,79.75102719251267,77.11967744307194,75.71277804232643,76.8141910220515,78.63098811134572,73.67971495380944,60.419576052666,61.364929679012775,86.11757577269752,115.36581853465755,127.30052173228984,125.98165469805467,120.5031169736673,116.43593612111191,113.23819188110144,110.2248176838017,108.74319240952595,104.79472354573225,95.80285644056265,88.57679569268223,91.35515412837013,96.76832633566737,98.09495984610639,97.14000851247195,93.72130728019555,88.63607457356261,79.17861447375634,65.11670459970345,51.14437729603942,44.11405375464053,45.662350286285445,52.37374475687157,61.37807394018932,70.0291530802146,75.5339966520152,75.37909612771988,71.08791071192206,64.23388868481004,59.83990965173975,59.1296279005289,60.901739857497404,62.65854468011803,64.54484517069801,65.0434534094012,66.02678325189963,69.75859865864183,73.4548041165694,79.49199449268006,84.16047368834552,85.73357833030641,86.70182053651689,86.58341763017799,84.23308588684425,79.14989090854867,74.55247917519353,71.18395826092488,66.67370748847843,61.58232317117757,57.45632936241014,55.23019915137474,53.92942631038157,52.964658553563176,51.214026216246914,50.79047705785953,52.14510312507305,53.26852506236571,52.83699740524145,52.47155166879663,53.573422162980656,53.573422162980656,53.415586439378586,54.07527627220552,55.12998380579695,53.235582208116284,49.57097612506301,45.15241178106639,39.304676359013726,34.900365260937335,31.375395601073162,29.498080134513142,28.9621069991981,30.13465963762947,33.38148343698591,37.11683122112838,41.00520032043166,45.245918067403636,47.65933304145741,50.01579072295363,51.028485228543836,50.1810682315785,48.114026067033706,44.77646654776578,40.76361060545603,36.32424516730179,32.36929422897542,29.197483290576084,26.97466467263038,24.83087404242292,23.91531342627564,23.21423225971966,22.619806264969974,22.102761700970984,22.680533874965665,23.301734999444964,24.415531209092546,24.113249856469743,22.54906067256067,20.052597953346385,17.01593404597626,13.749060295349786,11.427115852530584,9.973358985184362,11.055039363926577,14.54276328502552,17.837808250942444,19.01163843709085,18.333745887081943,18.20192478775857,19.991680298346278,24.232241724020362,29.564126991959032,34.70106846207286,37.55756494791526,37.30052165505491,36.403353061213394,36.03404556402511,35.276190068454774,33.12200380985342,31.40059617570293,29.511502802709213,26.613069122632204,22.009068976124198,15.115083820679915,7.572312971348615,0.6548231317163715,-4.833400438125832,-7.27717234328481,-8.430685073955916,-9.511491140006097,-9.606719172122283,-9.366503856130164,-8.889845778654697,-8.877532108289909,-9.135717575530526,-9.569077176656,-8.754566112312355,-6.869987005386869,-3.5396016923286115,0.8235197052949186,4.300703517561044,6.8244564884222205,8.755022307322713,10.137073161489827,10.872212657660144,10.92483583119751,11.467899930809244,12.717046368600592,13.89487052254404,14.954226665960208,16.162800564504415,17.056959617835055,18.637398870435845,19.90584114514686,22.63971150128061,25.722561776283765,27.87819120861508,29.416743847300136,29.97392614453413,30.561789873488422,31.465511249998137,33.6313819206447,36.40664923623769,39.371407535702865,41.68657878843802,42.96265679420135,44.31885568910656,45.15154555182917,46.45702151076229,48.05393456521932,50.281269862134174,52.41740442873031,54.26107247154168,56.27788358123391,57.72938243907318,57.79376069213244,57.32973659417344,57.01152353389063,57.115287361456744,56.75952187716027,57.19859762783975,57.69764842657318,57.444620585101504,57.62137604448788,57.66112766284963,56.87389315674939,56.79189136394431,57.13531494494906,58.07058728469194,59.08885611153404,59.67803544207734,59.922324016173846,59.792963519235734,59.94031575959817,59.97594322309255,59.55940348499556,59.12143884233602,57.68037051811261,57.94172994073271,57.43754265049663,59.140158383789974,58.86103568757812,57.31944420239301,56.39315466417702,55.86683900935267,55.040592988917545,55.05733759110128,54.79720403964044,53.77999112272202,53.34587798532274,53.79372038528739,53.824431450932515,54.8041734234865,56.21493378402145,57.59076105405452,58.37721402142817,59.52245917763542,62.23003161571651,65.02136810018568,64.34977123442148,64.23861940438766,65.04529179674314,65.58750369966305,67.42847552808475,69.37148674037466,71.29751795277814,73.33494446956732,73.81445315877468,74.32240925317818,75.71489169972686,77.96942353364008,78.46538830397357,79.34498930815447,80.80442592665943,81.21885140747877,81.93481996095615,84.39176568994309,87.26284585481119,82.99871898920155,87.88300589700653,91.87243958561298,90.64987216488056,91.71943003439087,91.93062866090331,92.91633981031408,93.14374241344386,91.29949093525869,91.38934077125597,92.00772108925227,91.66934797580055,91.13138668062514,92.85730825885433,95.86119376916885,99.54544401131919,99.7824240678743,99.8390710453595,100.43750173867988,100.71885693940298,104.95942128484421,111.84177763283901,116.56509079222997,118.55578174630853,119.18218922735367,120.04012176256127,118.87464782565435,117.1304880797862,113.5345389094037,109.65382436711164,104.15760848320018,97.62811641909215,91.6507830429434,87.12957291112663,81.63409270868955,76.87531920755639,72.79510359354697,66.45075503410617,60.115696299173564,53.20660468987236,46.321975043935325,40.026335692008026,35.647032458603526,34.211290862219144,36.32030350749109,40.2677649342627,44.22885463914515,47.07941549012377,49.501863736059676,51.37667653499316,52.99076393015534,54.89772381717433,57.35303938478435,60.26986190684749,63.40768821282977,66.0569125580739,67.5355626112521,68.31930243519145,68.28545276098542,68.04322199545516,67.88274736139513,67.91791768393547,68.60145237528914,68.12519693446538,68.05264687744533,67.6617721058953,65.52571196331655,63.473244968936946,61.72090421347029,59.60737538828152,56.753600092810956,54.605208652941904,52.97062183753042,55.28039296025295,58.31989347914299,60.313571346815145,63.186887575208615,65.36626073958924,66.28647440353205,64.0212377347996,58.90268701832284,54.013174239284375,52.36803899509956,52.708348163760284,52.924314287963306,47.37886961527554,40.818229492611394,44.50925643095611,76.65504847742206,125.49447681634527,135.89434076437416,125.14866097764317,104.9429082403487,89.71958039930348,81.64566042509902,77.3409191322185,75.72751014928276,79.30493906646109,85.1386340226345,93.09005486915254,100.6526043323295,113.56543991196872,118.42901340082973,115.05349999054756,107.9516672892055,99.33265468300173,93.72735456235068,87.47093339597403,81.12946866127588,77.15432660886674,72.9771108661931,67.59364400431741,62.902002112114054,62.16427356093731,67.21316470484919,72.79868478754483,74.0710758424348,74.11988673008422,72.90592790078433,71.19539231679492,70.26736476706036,69.00345646903345,68.66961268646364,70.03524163955495,70.96056044522302,74.34949637956416,74.3905434030762,73.8663134316755,73.08116855587251,70.08637713166381,68.80589484150688,68.87112703107944,69.69366612616142,70.55462486575053,69.20587035302788,65.18389330238186,59.17237827636012,53.43490027893882,50.695324316470355,49.540390693456686,47.419523931990476,44.167022541807725,41.545828337372775,42.246622190697316,44.03547855042014,45.0,45.54569315547376,46.418800361050224,48.219490298489596,49.53497727182652,51.031889165075114,51.82923537691723,50.75966246832915,48.867629697566954,47.58787620931733,47.53936185906608,47.9026479437489,47.389165084521366,46.89944519638224,46.194994759404096,45.41221957149816,44.58684507750678,43.876700015900134,42.91085042758293,42.638568781465615,42.23094711946533,42.34579097925621,43.527210047693856,44.22789720952088,44.77352026665772,45.149235478460234,45.07533338575315,43.6467795179566,41.10623743285457,38.32547884853681,34.660598491865684,30.32909109592311,25.657251457955493,22.88826211230452,22.03124744730553,23.48974832174686,26.75812821284741,30.433074488450533,34.61363808244315,36.86984737561865,36.74179384933045,34.770447701408266,32.98686962500016,32.10062797708392,30.711838268146476,29.098626866219025,26.769312562477058,23.880515438879783,21.77984138998994,19.730388551456617,18.19056580293468,16.940623278004022,16.890204330096896,18.374178470315098,20.45705913252114,22.756570718620544,25.972228721754032,29.615676886779863,33.16322638554914,35.713939309455085,36.663088148487745,35.51580525679735,33.344923247475315,30.465548501358445,26.097360644562222,21.27317502254622,16.775670041769207,14.44404654545233,13.175181737276702,11.335650258628975,8.884672887755611,7.280331842088949,7.421150755446372,8.031623524361866,7.64730347430391,5.032609801816786,1.5275671777173534,-1.912733328454787,-5.042443569154091,-7.362566422254659,-9.33644486825039,-10.22403206880034,-10.315409309485016,-10.390861924395974,-9.69734944719134,-8.015449143211091,-6.13972267185301,-4.053548057852298,-1.34788623992401,1.1081402556336524,3.295582087249334,4.984085572368018,6.099155754240974,7.73801895434475,9.400792445414906,10.510084025091633,12.014106242354623,14.251993660804857,17.130310178338103,20.189114897676372,23.83389278670926,27.753422607881603,31.409007458065314,34.48131916191338,36.47288282104386,38.02197869596903,39.08872812484931,39.93055542764675,40.72271788084664,41.17509178179396,42.07507515336039,42.65586810704424,43.59477553248224,44.83817976004745,46.49708585820823,48.339730334855446,50.06180636976352,51.66850727149845,52.50843541651144,53.01522856069802,53.168471480007476,52.91661486279983,52.87245110722631,53.4138176331646,54.282860135858854,55.07576735209603,55.56586247678936,56.25335579636713,57.0948006902175,58.00525261085997,58.71198695464845,59.62968559411017,59.92692282912821,60.65280081011593,60.81485026559629,60.52772996628145,60.86159081218223,60.67376717829773,59.31848201123966,57.828823932749046,55.87236073274621,53.89157151357844,50.857820515950486,50.50900100461628,50.725553069369326,50.12527796204824,50.77949094231171,52.49178524702981,54.69251110363819,57.07303411778313,59.27708427242276,60.176551196312396,61.02590809141515,61.38951423137922,61.062025002920365,60.78964023538727,61.0148067553865,61.564695761235065,61.44998078418258,60.672813562031365,58.118016240818974,57.368294678124705,56.20259117182507,53.02600882677136,50.93152566669699,50.88012188129077,50.82634252506826,50.81836415427299,50.17674336698824,49.9532501303182,50.19443002743793,53.341405887412954,56.93711969453115,61.24147535769832,66.07752898994254,71.44150514160457,77.1003479342553,79.45520212114256,81.56867620059438,85.01064509525548,87.4867041837273,89.46754825906163,85.92922910598794,93.10269354067154,92.06481870250235,91.32197360430318,92.81184931477888,94.5467544871394,96.94193304438146,97.71422111057673,97.05574918549334,96.64527552723642,98.51466549281153,100.24786065221058,101.81908690240826,102.57319841157423,104.82069250936918,105.17621003385491,104.63759586039963,106.40055479150733,107.89326764240694,111.05761397560615,113.45113412435767,116.48373842057036,119.94826086474664,121.39433124207322,121.95434820901018,122.85039203280527,123.02385694439856,120.37914409626833,117.2368948303826,111.30717892033658,101.62336743548589,88.67215384003116,75.23731123071578,63.43494882292201,55.205920925073755,49.45972121382048,45.12595103912302,42.70942328997602,41.209349770502804,39.54722201027275,39.60793044973772,39.27569592150809,40.3176669608861,40.29298543780434,40.289512251498415,40.171295054233106,39.70520923887579,41.16301413892079,44.9564689005104,50.17853615199511,56.24038406360255,61.97273382959254,66.73968056537763,70.58784680610154,73.25619330707838,75.3507807259959,78.15364244337995,81.93914302839842,86.9926854133256,92.04159335434883,95.1254236693591,97.36619829271791,98.24937988737233,98.49507052137983,97.49316428098598,95.53743702704581,92.5515766693289,89.0087836264658,85.68746238550331,82.28991571263253,79.88120011752034,78.43066652559095,76.04502997904045,72.99783805171764,70.54052320588018,71.24299796657797,74.1676353206507,76.72617741761402,80.58239746569339,85.34296213484286,88.85796916766617,86.54483457098486,79.32717578245797,73.26263528370934,70.2145613412012,69.14554196042165,68.76449534786106,70.31873003388417,71.80919175027857,70.87104398630662,67.51707690854293,60.03100172711186,61.98424528486368,85.28327481969436,116.60319522293592,127.48021436550822,121.6932077929399,107.64207448314426,97.42700349686719,92.53748000768056,87.4791990611369,82.4307041730153,78.22087909115609,76.78272403065166,76.613707565919,74.27996789187837,72.0489828280249,74.9231376113526,79.84096936578358,89.57793941922111,104.01219504020003,109.5114759461898,105.65630053249926,96.08470278194146,87.01963091479419,78.07221445914257,73.57781874069708,71.32827781843389,68.34582596026937,65.0732206040542,59.61320126293634,56.67511288605053,56.61565774521197,57.950610136222004,58.93485461061025,59.944551516222255,61.3659696430531,62.87643737066021,63.38565401156654,64.94790356073261,65.42656034042177,65.26694413711881,67.65937032985445,72.1770286017819,76.80760431786543,81.98618652833353,84.10571252621085,84.72255279538619,82.57843493468408,76.93669008739232,68.60603936241743,60.171590506813715,55.22221858888722,54.89215351713966,57.10566634241447,60.047990446223714,62.02052870669285,61.09973489960401,57.86400267984211,53.652594143739876,50.590472783242035,48.3403610616489,47.4636590048599,47.8927709514466,49.45861600443747,51.76087321473098,55.39148700006477,56.8105912254447,57.26477816628195,56.98540153620869,56.15577685711753,54.475350336977556,52.10550851684407,50.639590663324995,49.5928748595061,47.99624733187037,46.424155783719456,44.919204671179244,44.83633028438621,43.52703949430534,42.352373724923105,42.70257601938544,43.78478398935498,45.267335199576245,47.00002624136633,46.95658224947101,45.514651242874855,44.069181960789976,42.915937360524474,41.39300562759583,40.110043999673216,38.884533881305146,38.23120256885522,37.582143450960594,36.68793583869783,35.52418497636905,34.04857559436274,33.128693707573454,32.334047574994145,32.334047574994145,32.34409159939831,32.26528128772593,32.005334092090116,31.730859571631353,30.963709825610028,29.931498472177125,28.830924357561003,27.87297689211596,26.943066736171,25.968796409550436,23.95060467038663,21.76029762254827,20.293485031012366,19.23064433697251,18.764190973144906,18.36854504040442,18.899100002907254,21.229242130073615,24.013339106027033,26.827855567722867,28.495660926172107,28.909147716271914,29.072441724653082,29.778748218821182,31.11668889403712,33.15888495987838,34.830603975754435,36.290490946419965,36.73381713077789,36.90423641201894,35.38542107662301,33.344630108232444,30.714387760609643,28.000327515673547,24.872530843614346,21.78181888542766,18.223744799728664,14.509723979260983,10.49579214948073,5.6390922064129825,0.48146497678583,-3.765651025247177,-6.554223043823662,-8.284626950564421,-9.77829302623344,-11.425864128259068,-12.466123724558564,-13.312791841106309,-13.78374520833187,-13.07556500733875,-10.581606855067541,-8.634093330885214,-9.539379877855646,-12.54115596898096,-14.473815676412135,-14.146692894958436,-12.245479946165478,-9.501185645659433,-6.724903541896905,-3.7693280786164,-1.7438018302067988,-1.1990112874613978,0.12960231163520175,2.707886910711684,6.425197437038724,10.473208872001711,14.270414740973283,17.705107334727234,20.765067875334353,23.785385031228877,26.80679455592711,29.381379136701906,31.03821875878019,31.62865233837019,31.798908087959592,31.36153275692307,30.769673508098908,30.23152281045335,30.222790538064565,30.264783016208998,29.45836038797438,28.51874683484806,27.518190776888254,27.30273467560857,27.885945041549547,29.6498723566624,31.320547741911426,33.14695938395839,34.403625630113055,35.97237896803794,37.56858608732418,39.002622170735975,40.23029201619017,41.20533117235754,41.78779357850735,42.05679783291113,41.87784126935319,40.796848354033315,39.76443032550315,38.91147416265438,38.81140639508654,39.25132619336739,39.97090518068339,40.8817827325813,41.73166719317943,42.50389435820269,43.28237419396633,44.182590645932535,
