# Supplementary material for: Automatic and Real-Time Computation of the 30-Seconds Chair-Stand Test without Professional Supervision for Community-Dwelling Older Adults
Source: Sensors (Basel). 2020 Oct 14;20(20):5813. doi: 10.3390/s20205813 (PMC7650655; doi:10.3390/s20205813)
Supplement: Supplementary file 1 [file sensors-20-05813-s001.zip › supplementary-material/demanding-scenario/gravity_4]

11.532820285754756,11.05013788869896,10.80502963011555,10.947044903854925,11.194795387246804,11.492165660211992,11.808808592020787,12.139727248304451,12.481879998951568,12.842966571414989,13.27892614907305,13.655518407693311,14.072502012528854,14.52286215789854,15.033121578563062,15.560012494819183,16.147247075739315,16.802961836519216,17.584711198492062,18.427593931323692,19.302853418883227,20.22604542616616,21.218557525031326,22.248697330564507,23.296896676803726,24.37894349564812,25.489212560472787,26.61752395746344,27.76160609920288,28.98320029515782,30.112454697203937,31.288561024705114,32.453745451856854,33.66307612872515,34.812405628300716,35.96580677910245,37.078860655711274,38.154573791910984,39.194662169111226,40.21402346957437,41.19380226694896,42.134449353878765,43.06324678771202,43.99414106365931,44.933872452233764,45.891024615474976,46.865730847642176,47.86402734527913,48.9064900782226,49.868018365328204,50.85515859627032,51.8230702340489,52.766276041339,53.652099895327666,54.51685586739775,55.337489331120025,56.110381469887884,56.86919695352855,57.596522578325484,58.31867271202025,59.03432267123896,59.75529701456287,60.492518179402374,61.230673262890974,61.97359191064102,62.72807951639245,63.5010215669633,64.35395827632968,65.139796179003,65.9575608494356,66.75867317671468,67.54402434940658,68.27306897440627,69.01117581907954,69.74915149482557,70.50004853814801,71.23431881539639,72.00214639372467,72.7730277091309,73.56468040217048,74.36247029624349,75.17232001899764,76.03465953001033,76.78380658120932,77.5911345051496,78.43265847203358,79.38470798311585,80.31112301183036,81.27176593842223,82.1983853798732,83.10065043766788,84.13642971068654,85.24276950156172,86.36601432876787,87.50939215334637,88.66310325066995,89.80431124585742,90.92470066262938,91.95731803686878,92.9322732016741,93.82951446681162,94.66589713159476,95.24659493487651,95.77440696470778,96.18452790280574,96.51071877993898,96.67357861913572,96.74114247994487,96.70761756398466,96.64733893242158,96.45986359055469,96.23009561940123,95.96109313724874,95.69244920228721,95.39664286184598,95.08587591338052,94.77012418037343,94.47079631822787,94.18544977226549,93.91649645449922,93.68386453027537,93.4728490804383,93.24805515721968,92.99920578071571,92.71897149391351,92.40085532889746,92.02476174903694,91.59192780181006,91.08477943757985,90.50610329482548,89.86773468354274,89.16996953396277,88.39048285997332,87.55370811227934,86.67907971708892,85.77508293591902,84.86865392390962,83.9656112496017,83.06089463261915,82.1202661749638,81.27075922040983,80.41751060396545,79.59516731170172,78.80077036810644,78.03183379772607,77.2694415863156,76.51956929927252,75.80114743947256,75.10605322311213,74.41744203603558,73.71681936048418,73.0163312138973,72.28837021303383,71.57886820848566,70.84822349861425,70.11843135450017,69.38307795596049,68.6680563951564,67.86433874140519,67.14308238345511,66.38215720159549,65.6155053412387,64.79322341058308,63.93764726400255,63.029144868240095,62.112097684699165,61.2020300192572,60.3112760551348,59.45242256584786,58.650622178685836,57.90131538684695,57.16100591774774,56.43441892976894,55.701103009501324,55.10207797554602,54.491824876192474,53.89531193775688,53.321741389634354,52.773896477424486,52.214791325166225,51.63027926908595,51.05518999427174,50.451447954590414,49.83062147628255,49.19288662556324,48.53781028682585,47.84797789668161,47.17167770936343,46.50004404953267,45.85447702258307,45.20298105150634,44.54659445689458,43.80499213895681,43.16468330493276,42.42440456556298,41.691307568986055,40.922805512316486,40.233550360953316,39.52313887066069,38.85099340437336,38.194376501801564,37.566193730002055,36.926490508173195,36.31157412753715,35.68295704314661,35.07027195166327,34.45207040048554,33.848980505824805,33.21917885577798,32.57490621074027,31.898128704115276,31.158123710814625,30.4932668907525,29.788580174486437,29.093416979836764,28.43758507454346,27.827919144020097,27.231834525370658,26.636772385831232,26.05195179059332,25.453716451797394,24.85967785819937,24.25468066587995,23.660383833050442,23.062142182636016,22.479518151813764,21.896187943692667,21.340422188408173,20.80041779011511,20.279605462893162,19.76600424286957,19.335059531450284,18.9022881920999,18.50345218132628,18.125571876838666,17.7902386415108,17.488170840401583,17.232049205953246,17.034550916098226,16.88853459488804,16.79432659578391,16.74479573219179,16.75071274044762,16.79919673030733,16.882233736206114,16.977080387949055,17.06607015124436,17.150262183641743,17.217162685326734,17.252128809992076,17.261766776064647,17.25395556923767,17.228330916152718,17.18516319907659,17.129410397233844,17.06560668720065,16.99805836664738,16.9353650759727,16.87733972697968,16.82189307900012,16.773885582044045,16.743471048581785,16.728455113934604,16.73001804654067,16.76415029478309,16.81633098114234,16.920907803164148,17.067101623564362,17.261126767856368,17.473307209303215,17.718997053954503,17.972238266807626,18.225527198504043,18.458890763417266,18.68293823178129,18.90895609721002,19.15543407712568,19.413051797488432,19.676582479644836,19.947267366144256,20.222552829581776,20.513553753712184,20.82078975023263,21.159913796824704,21.467248977155794,21.811087681394774,22.170525086611182,22.553351235007604,22.943914931179574,23.36195767966347,23.799955886738115,24.260000342140643,24.739231506481257,25.23850217932048,25.761606380325148,26.304536467411406,26.867266456103028,27.460385797441987,28.066207698871597,28.69531895836268,29.343519466785594,30.0190572441003,30.72869270877415,31.389003002994627,32.08890236502881,32.796718520793334,33.51118351113324,34.22085136187746,34.94184442326716,35.67619026563366,36.40851620728315,37.16129504884162,37.91368031333478,38.67017323168085,39.41288423689176,40.17068089678056,40.89958171293724,41.69079720648571,42.34049244388708,43.07680615536535,43.79453478889498,44.56048332301467,45.267595706798716,46.012970072125405,46.75687111620221,47.50775125851259,48.26780072488924,49.03070606591869,49.791504331696615,50.560899300384094,51.31295610446388,52.07037576658862,52.80601646931447,53.550967757883036,54.2894931696697,55.03509133828252,55.8314825884756,56.51988284634547,57.25435943074601,58.00364954845391,58.772976489062856,59.52626107593994,60.308494466521026,61.11635873888641,61.915436489526776,62.738101677148634,63.559300606543516,64.38269057199773,65.19699892320901,66.01140056426343,66.82370486457053,67.64050221980195,68.44278424362807,69.264431147441,70.08637871641069,70.9784424694671,71.7675803643907,72.6105112721199,73.45099247782593,74.306894241253,75.10787058066232,75.92971774611469,76.73613988929407,77.53340949523704,78.32714453992584,79.12362480624357,79.91059065244382,80.69636403298495,81.47921976711542,82.2637543092474,83.05138520867845,83.83014997532491,84.59356757986923,85.35548384579559,86.14429279840874,86.82349398923681,87.52698591268042,88.19671636092923,88.85826021154122,89.47560579543806,90.07898677860958,90.64067741828057,91.16469984764076,91.61013830229822,92.00333460677741,92.31167477254112,92.4999343864399,92.58159811531526,92.56821932864077,92.47155975682915,92.31224190727757,92.0992219621752,91.85234322278345,91.59027322025871,91.3390050865497,91.07762097382059,90.81040587764174,90.52864117840433,90.23163800419799,89.89662534620085,89.50889290609955,89.0561596227379,88.53337282220107,87.92835227122991,87.23383847144551,86.46480353572734,85.62774091228557,84.74673826800174,83.83515931544697,82.91213862295751,82.00643611175886,81.15495984395614,80.4162226116837,79.73894155653933,79.09381373760816,78.48781787637957,77.88869064765899,77.28095799312246,76.59244692155707,75.85623262164157,75.1076188474633,74.3450473818772,73.56403191621597,72.78628485184566,72.03802986828386,71.31015765151162,70.61276698562283,69.83898093892209,69.16385842534541,68.37059708963758,67.51494723518609,66.5369609402051,65.57296513562686,64.51463311207425,63.446831153484936,62.394935155281686,61.38783678330041,60.48732942185837,59.69906615480461,59.03813572793916,58.459229883850725,57.9498311788644,57.44226091850918,56.91197609272154,56.32122311599756,55.71343139039261,55.019387738819354,54.411232394497496,53.740863914250426,53.08676869572799,52.43733496567281,51.827150949101366,51.16385068336062,50.50511397299062,49.80511561190827,49.10544270682241,48.38872958490887,47.674142922716705,46.94677660908167,46.22796686226437,45.49443430594559,44.777425056884674,44.05596694969946,43.35132596432655,42.66679739799608,41.95781893115316,41.33818898464177,40.668715883053224,39.974820214496326,39.25961716005123,38.57142585863924,37.87177090524628,37.16434448666131,36.474954180412844,35.77657793544036,35.09519487602396,34.39700164553287,33.73666458380811,33.07663269873869,32.44078756732435,31.805970114522996,31.197378415194056,30.567051415650955,29.945554453683748,29.25817445968944,28.67318329362877,28.035294501867106,27.417510929971815,26.775437429115968,26.183301269052205,25.572034964581693,24.980705189601725,24.387769822137443,23.812666974730988,23.245399118050578,22.68892683059478,22.137014886069103,21.596438782296932,21.066940251360425,20.562271104321802,20.07455790181353,19.615181694026617,19.173652404617666,18.735029169249874,18.36659947614778,18.010818723274042,17.688025796999053,17.410646069102793,17.181910586861434,17.001425151195736,16.868270285390164,16.785886211167018,16.750806683100922,16.762058776423935,16.814254693863973,16.89502732248488,17.00065529879225,17.12576907973411,17.268372148638942,17.41939687651267,17.594573220921447,17.799548711757513,18.061468046974376,18.32448303131785,18.62263330053815,18.935387128907617,19.260389310333473,19.597095250218924,19.95866410354291,20.332418369995157,20.72109920770593,21.104231631034953,21.49177600028309,21.880424087666412,22.283676232101264,22.698453784285658,23.122618699739288,23.60225416022012,24.0228757705019,24.50234752163005,24.999038382012618,25.534932034190888,26.0506866001128,26.595472954486997,27.163782526723146,27.73681115255938,28.326037074807353,28.923850539953662,29.542964471608894,30.160829781780553,30.79104675752371,31.42891138559209,32.07785783173686,32.72329428255964,33.38629564863701,34.05170541348446,34.7731575882458,35.40461551802874,36.10156213533513,36.80426058406627,37.534941659405305,38.24903611347421,38.98720639701019,39.74912132342074,40.51637558088394,41.297337288095434,42.08533377050809,42.87904585807379,43.678158112342174,44.481631756428804,45.29053802499907,46.10775085155138,46.912946486105234,47.73586903195598,48.553256809406996,49.431625352265804,50.181143853721096,50.987358082276394,51.78820793471495,52.60579503362214,53.380388914749766,54.18943855172005,54.986052586118944,55.7936593735004,56.58655469049215,57.40071223271937,58.20419167036364,59.01282790558392,59.814071199071705,60.62678118693758,61.42721785423866,62.216516448287145,63.00190289337535,63.80207347006275,64.62108361411208,65.35054962902497,66.12496945084914,66.90136014642877,67.69437350975714,68.49729131222624,69.3280208044748,70.1880483591898,71.04752879954466,71.94007913090005,72.84068578984494,73.76987838845413,74.67891186187367,75.60044645911665,76.49984553546865,77.38469684053507,78.23114553334459,79.0553925184731,79.83246362247768,80.63571186126745,81.31838434469265,82.04024840190887,82.75263600499862,83.48880276172424,84.21096982787027,84.96342845342363,85.69717905914482,86.41245763503133,87.08829099970136,87.7357578912987,88.33078760257214,88.89275451344145,89.41537180034103,89.90502841997042,90.35612309609375,90.7794243553429,91.16599787331958,91.5203853091834,91.76514214122167,91.99278749472693,92.15643332989616,92.24243363229394,92.24688589964951,92.17469811179978,92.03404842036578,91.7819667495681,91.49156368496632,91.15244728824084,90.77250386263282,90.33865386682764,89.87275227246984,89.3589902176246,88.80435573757359,88.15414692780342,87.56948811914079,86.87545267386514,86.14869782014605,85.33453128480231,84.54482069030627,83.66446935831725,82.74162589408994,81.78211633719242,80.79350653096111,79.76308901039597,78.73210439686332,77.69440621686154,76.6924637611761,75.70437059043427,74.77376333094615,73.90031296204036,73.12659724767917,72.4372585074878,71.76638215480705,71.23245112193577,70.69142613655956,70.15418015087545,69.58814168596567,69.03928112272345,68.46218721566112,67.85418111044618,67.21050261113353,66.53093703009799,65.82385133676972,65.05216404965293,64.22843331506056,63.36123267899076,62.47902647160754,61.60902092941926,60.80314416042935,60.08398488247934,59.4788729512422,58.952786427654274,58.54324603796488,58.10663937563661,57.65230518468808,57.124134609462466,56.56685334851489,55.94890497514401,55.30059217072496,54.624268734458184,53.932210630122604,53.23745637746139,52.522670948424185,51.79951340496218,51.05917551652965,50.32326139646043,49.587398430317236,48.87356646504386,48.14234657966499,47.39515013865843,46.59218522522811,45.8770211584234,45.11786110148248,44.363832358399414,43.59217091082802,42.85675652614588,42.10534479584975,41.36509813318734,40.64386655305348,39.926870301126094,39.20809706978215,38.50566338154296,37.822891198329536,37.162819798507975,36.52517611875975,35.917651947652445,35.31969190295351,34.72287590063551,34.11492979094028,33.47231825206519,32.85195910762058,32.200460277403806,31.529264563313323,30.852620332180074,30.16561643494514,29.495583524126754,28.8192257875721,28.190157587947105,27.554064932572018,26.94890959307036,26.346988608834316,25.774299836537086,25.202114875864183,24.636591313555716,24.006495599300784,23.493022934366497,22.90578557559577,22.337431715133405,21.743469607769363,21.229886035434884,20.700005553453796,20.216923450112365,19.770926506604987,19.381845921612598,19.040430959225574,18.761236361050695,18.537289355940153,18.368202070602088,18.24771092392773,18.178917107195627,18.154563566481496,18.167804854896552,18.216181908266275,18.29556023051098,18.398447377438153,18.554414702665433,18.747034408255725,18.968966214502903,19.20749750712646,19.490325906644458,19.813639887221782,20.15075827637019,20.501145976577856,20.848287782427406,21.204711679205385,21.55193182385286,21.913049146119665,22.28235308767101,22.674718962958398,23.076412298398555,23.4980666684773,23.925760583422466,24.40828049619871,24.82498648709551,25.304437653093743,25.7862042348226,26.304093236162153,26.807594380844424,27.341958512452102,27.883799907752113,28.459999544391742,29.045094825893738,29.65547692867313,30.274287254325042,30.917287147012885,31.56289011658253,32.22464304502097,32.887458029176805,33.5677859543937,34.24864248000793,34.94463023883176,35.66948770381176,36.34265351162585,37.04683301466978,37.769804915137826,38.50998381617205,39.24791217785097,40.00650504362655,40.790878427970476,41.584402563135306,42.39720004968488,43.221997003847534,44.05953315036819,44.89636980130055,45.72842789861076,46.56147826349864,47.400038593533196,48.21348298616546,49.03446409336642,49.83981916625035,50.68809343986662,51.438022601852076,52.22354595758787,52.997694803566965,53.7810284618729,54.5286767753257,55.288899464583416,56.0405951724459,56.79551320521549,57.53977738782019,58.29510745785968,59.056433494011166,59.82513789730826,60.59954593264309,61.376552010612656,62.153441751724166,62.92426523235495,63.687064960435734,64.44863902559584,65.24195329985383,65.96507741935656,66.72093599038543,67.48873654970049,68.24355122939643,69.01969709702395,69.80562180242129,70.60990960360428,71.43011557585682,72.271934491468,73.1348589589692,73.99971733238326,74.85611660998794,75.70801029143912,76.52392687397818,77.36176376373268,78.07984905544643,78.83157634712519,79.54028060439546,80.24569356409762,80.88157178949893,81.52001785671662,82.14011252044817,82.75750642744126,83.40203889944833,84.07693612263229,84.77837059389206,85.47936583829338,86.14074846062576,86.74536765334103,87.31731225204375,87.84817318211391,88.35682397250781,88.8337205878944,89.31846497447395,89.70495542976951,90.10818108604357,90.4772106419154,90.82435449294661,91.10279930179085,91.34210988059623,91.52261300936455,91.64814071444528,91.7194310182804,91.73653613956054,91.69763196557784,91.61154644434525,91.47734635219194,91.29561099002014,91.07446383579729,90.80710132744709,90.49926449015776,90.14098033574878,89.72440097041137,89.30776329415794,88.82357438951867,88.2855659641905,87.68777214551577,87.0447673369426,86.3383345577375,85.55462948424756,84.74732268215537,83.87693233281342,82.96422126736309,82.01287979545013,81.06947986868676,80.10186183397688,79.14665554985999,78.1746311256161,77.24357974394289,76.2925984137361,75.36886019058039,74.37233592362514,73.48413640592933,72.55321837481253,71.62015477465793,70.68127693828364,69.79741577215943,68.93859722321059,68.1559134284119,67.41469138174499,66.73327497098295,66.05740301065077,65.38016563302138,64.69375963675199,63.97494822876255,63.229104166640205,62.443449112081254,61.81309779062972,61.18688607677546,60.5967737807039,60.03149938915201,59.513704876422395,58.9772410541125,58.4258645377418,57.88595525632143,57.329262912388764,56.77363220907355,56.19381002500627,55.61649216654788,55.01319312507145,54.41098718754848,53.79340103588096,53.16612978025345,52.514608314952035,51.85691986784797,51.122823757626534,50.4909389829611,49.79021195799826,49.0900839458515,48.3515666854336,47.64510690236,46.91610483797389,46.194719852789895,45.472123812870194,44.764891372031784,44.06287497126031,43.35777545961229,42.64775083501993,41.92289590769687,41.190601758377966,40.47864480584285,39.758584038581965,39.05442708184541,38.36215543294843,37.63137175768333,37.008742189766394,36.34651315161961,35.68978124491744,35.033518440070964,34.39617153912635,33.758117910403655,33.1152817475018,32.477572099230926,31.84084507559999,31.206802895764774,30.5613999193534,29.917007499668404,29.26322209547841,28.61991373266977,27.984412123862647,27.35962725905446,26.75665513415296,26.170493613973562,25.55826719950895,25.017582039568087,24.451020916674,23.883724831186782,23.316705786529152,22.767831903877234,22.21574540862567,21.665517978802924,21.11109889734534,20.562652814332928,20.021661910319114,19.49688866279207,18.993886701689853,18.514985038024832,18.078397652226354,17.67331590027878,17.32874838435761,17.03044381447867,16.791173081693078,16.595277106490478,16.472427764388996,16.387057827730292,16.346097102729928,16.338590672259354,16.361131813819057,16.406198474501714,16.467184538807476,16.54361736951964,16.642305488658444,16.77429726300652,16.939152886179247,17.142309025951953,17.389986859582866,17.68772201315765,18.03777501235559,18.350585739468887,18.69625162362067,19.05379448766626,19.42020250208375,19.76692369340526,20.123942283474126,20.48942692367316,20.859402869701565,21.25619232650567,21.658612589765657,22.075307872494584,22.49632148946751,22.92856814355846,23.36496666051284,23.82290350145697,24.274113494002588,24.748540989537855,25.22553007400581,25.759746310296794,26.22910137311136,26.76694682601588,27.31520488468495,27.90726102320026,28.480066817048638,29.095659538107157,29.72493669908154,30.371961201075226,31.027732576922343,31.706637676464336,32.38505883153334,33.08279245730613,33.776313889351606,34.492337840961184,35.19603885997891,35.91547248987689,36.63401987689243,37.37154813110577,38.15342501186664,38.870720719273685,39.638916179429685,40.42542463182222,41.22433928921457,42.001380286239254,42.79633857289129,43.607399557063204,44.39992721515927,45.20778554756184,46.00995885921019,46.815901898758995,47.608355849652725,48.40401424936381,49.197250141627876,49.99351197423143,50.77563748071493,51.57281093659899,52.35758606660042,53.19103099202878,53.93021713284465,54.71055717707033,55.48798535292477,56.27235472610081,57.03848639729261,57.81213039349627,58.579014223014894,59.35856034394372,60.11952964277709,60.89687378800411,61.652774561709734,62.42417159158275,63.177434045234456,63.948530503953734,64.77629996515705,65.50730827992297,66.28065799120986,67.09745101234326,67.94982486884062,68.76055021191755,69.59517133303609,70.42841637602103,71.23634304126837,72.05853857683972,72.85270350288222,73.65079304443917,74.43359472327744,75.2298906134678,76.01143273504034,76.80268461118624,77.56982345311197,78.32327931654865,79.04731796532802,79.78923844348816,80.41288404795186,81.07464063662151,81.73777802573557,82.42879609033976,83.09414248410003,83.79498711010243,84.49949692635782,85.201105248306,85.8815979325588,86.53603164370851,87.16968235986194,87.7847943724971,88.39236394685128,88.97912493451771,89.54552491718623,90.08792419574215,90.60248787237184,91.08221425287243,91.56251342530739,91.94209856875754,92.30581876867862,92.62001289482438,92.88477997437073,93.07917951808193,93.21644507804994,93.29469288267546,93.31904921640302,93.29241247384738,93.21965365251384,93.10346690817761,92.9522519320578,92.75581180382613,92.51463156743162,92.22927378678878,91.89844292827723,91.51420861959967,91.06547178899564,90.51865563224906,89.94993892242364,89.27063331570079,88.50585540466648,87.66084636691639,86.74039978373449,85.7665125517256,84.6935840527714,83.60116780185726,82.44084210828763,81.27508395914562,80.08470092000677,78.92736242357377,77.77134073276385,76.65455358745814,75.56540632174449,74.57323513673863,73.60525972240794,72.70546606765699,71.80874308741382,71.06501511469742,70.34646305311001,69.72527596670507,69.15334522380306,68.62513618709174,68.10022246787305,67.56990234983712,67.00383678733382,66.40669244720014,65.75944764057083,65.09340080461767,64.3881031027148,63.66903212400783,62.903555297709914,62.0330421185915,61.193869956647355,60.25389300599693,59.302579392643494,58.40187015067498,57.67250863336303,57.06042073434575,56.529493606404735,56.05620483132624,55.55172095495362,54.99690376931737,54.37288205093433,53.71855850803085,53.00195713835913,52.27913603406925,51.54654094076753,50.83171895945568,50.11436042595247,49.39814029096176,48.62453269198616,47.94979183024772,47.20975830050434,46.472734906172434,45.68629354982074,44.93496093847775,44.14198602667449,43.352710951934974,42.55523192649796,41.77254412394331,40.98718965466849,40.21895005422811,39.44949609123865,38.70300020423762,37.95805157355885,37.22600695493808,36.47535386494645,35.72859546492326,34.96988440196727,34.17997870891034,33.47024610583915,32.742090551980105,32.02498119920217,31.33492595884881,30.674729167599605,30.029420405161577,29.380479339672984,28.74235308300218,28.089363654556834,27.42736710880744,26.757578195325767,26.0820326715705,25.405028884053216,24.72979243649687,24.06027364143212,23.405527797989674,22.758327678720043,22.13182097370038,21.497074218379083,20.929742868337247,20.354653764320734,19.801331943783165,19.270747215464063,18.774842026128212,18.304846190531325,17.870950337522004,17.47270907131668,17.111876182741533,16.799944755820025,16.53457422424927,16.316999002662147,16.149142359738576,16.02787049895383,15.948249204065519,15.924123244412105,15.94392524086884,16.00627233030671,16.10505461891835,16.2412915041786,16.4248012090669,16.642885458136153,16.879556916584804,17.129817405016734,17.393715720254466,17.681252413400628,17.999535334465538,18.356657188748517,18.731272587679822,19.12510850576229,19.532130278156984,19.937003764767116,20.34633050198528,20.781255307230666,21.174629201769974,21.59279980728865,22.021257502091522,22.451749525128182,22.875748172440105,23.320737745468875,23.7835448566725,24.2708469577669,24.788940089685603,25.325171140896142,25.89331917367558,26.468619439883206,27.0701157085152,27.68117540941103,28.307335572725535,28.936373042162696,29.589689018988736,30.247823150382498,30.958315675100643,31.609700284075174,32.3182188373122,33.03255652435503,33.763594037217565,34.50124995894862,35.254862263319175,36.00506705834155,36.762722383337206,37.52250137473582,38.30414780916478,39.083234461416026,39.86195313599136,40.64743500375828,41.45603128875259,42.3330972554924,43.09017557438783,43.9128420609425,44.75433283244465,45.60745701027385,46.405030473528704,47.22294585594371,48.05428245967304,48.865268192362215,49.68315016271326,50.48962579748577,51.294308305214486,52.08164056861113,52.87846720506513,53.6540456315537,54.45175068336673,55.21838935966032,56.0044038967001,56.779334466456206,57.61866694278134,58.33701865840999,59.12445016578415,59.8894674666633,60.68886839734962,61.419880739736904,62.18501572148489,62.944858310608694,63.70765082506232,64.46761726494384,65.24201798616437,66.02305042006712,66.81494840195518,67.62106724255267,68.44163339287594,69.27405057151309,70.10605685932298,70.926805672708,71.74776497313843,72.58027989713128,73.30323645848797,74.04302118734184,74.74947928788119,75.4314260566906,76.09021940643935,76.74893337367315,77.41165423027309,78.06801517550771,78.73937852717613,79.41303172559411,80.1138937233025,80.8100920304535,81.52338392258399,82.22173583628134,82.89678461914937,83.55098811783425,84.17622292364894,84.77560211088962,85.39988299490044,85.96477383380896,86.58452344107161,87.21905031264095,87.88517983766467,88.53950978948635,89.20759846716861,89.85048464681212,90.46906967403824,91.04419881484623,91.57664590654379,92.05274090081483,92.46593244611147,92.80658382523201,93.0791221298794,93.30457697157756,93.43409077177593,93.52142204304353,93.56052400695812,93.55401604660224,93.50206944906404,93.40284673801148,93.25980126741447,93.08000526184131,92.85919900429678,92.60780728901027,92.32624256674941,92.0094791015489,91.65680965228499,91.26385374946115,90.82535544999892,90.34466956582403,89.80114412427446,89.2080876701334,88.50921012300998,87.82938998205582,87.03832312866453,86.18147007716011,85.2102316360012,84.23585902049729,83.18147707976122,82.0923505193424,80.98712308616426,79.87924074053477,78.79287055320265,77.73652042149115,76.73416065434989,75.7574814713561,74.80665005156054,73.88120560881933,72.97778636821094,72.07569940313216,71.17617214571146,70.23279416395862,69.41122788885703,68.56670101886658,67.780713716188,67.02266120612622,66.33505732067744,65.65796234553414,64.98868427653416,64.31723221207248,63.62834591419056,62.894345733740266,62.14276175568417,61.363516283711995,60.585551909850494,59.8106172849941,59.075965483881205,58.3727801433751,57.692004768980844,57.032848595024845,56.386643956282136,55.81347402745572,55.22838869765633,54.65648959675997,54.09325313006694,53.524195677331534,52.94406551980699,52.316260856609624,51.683661755836006,50.99186943039035,50.288997143028155,49.54140593600105,48.785609252938926,47.99258902888828,47.20903649825092,46.354459663011205,45.67137643457399,44.896337240523835,44.14381851567144,43.32946837998617,42.588875156023526,41.80427306223957,41.044859865157015,40.275375403058995,39.5103287574166,38.739911178508386,37.9806913362949,37.22063242794727,36.472034812559755,35.71619739754644,34.994545457030796,34.26843706688514,33.54990240384097,32.81961555096341,32.05807642290396,31.39386058976236,30.690475295008845,29.97479231825712,29.245589589703858,28.550521549454963,27.83464934836807,27.106835445487267,26.402181356526224,25.69875002183747,25.01974554553546,24.343151032461172,23.698170500858176,23.041459381018587,22.40260405281346,21.757661140625395,21.12301145018627,20.489984300956884,19.85726686823005,19.1901426265564,18.62330647007357,18.02720532615416,17.465047896703584,16.907340858786068,16.435095600976577,16.001766272658912,15.632791554032664,15.337423780909948,15.111179940465256,14.943450142449674,14.832375207211397,14.765466565592853,14.73961879085118,14.746143989209843,14.778721006953102,14.826105722827625,14.88793416328806,14.961028978309944,15.039659285530044,15.115402108696127,15.19962885091518,15.287493613800239,15.378699451953938,15.470875463334512,15.563511403769752,15.65328861259071,15.74016816945679,15.8285034758729,15.923553219993199,16.040782048566797,16.191671922871304,16.39048864897926,16.62521048820198,16.96065800491013,17.231555415716944,17.564793025742397,17.90351262100711,18.26745001616902,18.5840988840427,18.898496281302933,19.185769825529036,19.467389258536926,19.755329976936075,20.069140801973028,20.389343619598712,20.709797898541126,21.026068620488175,21.342860561725224,21.67422915278536,22.034836322592664,22.413326405262264,22.812340108352856,23.273976483449346,23.708556749510674,24.19559640883689,24.704134482092844,25.243274502026345,25.76280992399272,26.306796482400863,26.85690326671867,27.41101721430245,27.97145160194929,28.53981438590499,29.122632985152478,29.717006169832413,30.327035276483766,30.962828420877777,31.621186848813952,32.29737772450674,33.00070749234992,33.72382192696996,34.50023868481085,35.2015095768503,35.948903758224056,36.69772244470589,37.46418814642252,38.198784858666855,38.95737484526655,39.723770322776154,40.50022878122449,41.29054747116154,42.080401469657204,42.8887380693303,43.69761718902925,44.524126560785945,45.35324037282179,46.1910116174452,47.018652067405355,47.86757785430691,48.70148724604982,49.58321278285416,50.37425414946713,51.211160989500996,52.047426088386416,52.90757118423176,53.734565053386135,54.596057045922926,55.436462807928315,56.281584031354754,57.13052534902873,57.98771850715693,58.83956158363103,59.69811853167793,60.55965456256759,61.44079998718446,62.30797231969463,63.187731141825246,64.06755712226001,64.9734259365615,65.908902434359,66.78259038679407,67.69210828624566,68.6211324527174,69.50927652985663,70.39016186037566,71.25347977441645,72.11065556845725,72.94610832700582,73.76777482774462,74.57643007261737,75.39819696945096,76.21925640815702,77.04827289310586,77.87430657604592,78.78433754869167,79.5497088652682,80.37450799986736,81.1857864643944,82.01492118444163,82.75701616057049,83.52642051145112,84.27913426743544,85.01377390466749,85.73231235204878,86.45044234240895,87.14558226023779,87.84900299092013,88.53226735686262,89.21554100695737,89.88146636262158,90.5342281162668,91.14852905999082,91.7265451183753,92.25766545546949,92.6401982327655,92.9587032342462,93.16943788658617,93.27227121210113,93.25673836767824,93.15621388159575,92.99119619236424,92.80268374286617,92.60283960813946,92.4130776544462,92.23620008786648,92.08948938903501,91.95368570969954,91.8213605385731,91.6846582490555,91.54669182369253,91.39990149594203,91.24207661558661,91.04351245294215,90.8317038300182,90.54848614344584,90.2011221935825,89.75834341284724,89.25741365755671,88.65096912385188,87.96426148476647,87.18229034925486,86.3289963824399,85.39661909223348,84.3957836416478,83.34234544219545,82.24523232477387,81.11678397485221,79.97334098848475,78.83944389415369,77.72962003586171,76.65578201271434,75.59608939312034,74.69413656051726,73.83205414927957,73.02189834135702,72.28344436567866,71.5954489664653,70.93736968987093,70.30112724148061,69.713460835264,69.13962305863309,68.5806428811624,68.0381254996227,67.50210715351282,66.9688355017728,66.41731653646752,65.82113139871082,65.15563450603612,64.38966774359706,63.5353762319847,62.55545794728988,61.597612703361456,60.60029485876067,59.64308541385745,58.78036931779711,58.01273869841114,57.351137047889765,56.755347059441306,56.20704785165002,55.66376909725054,55.11631837276864,54.56564593314447,54.01047855197358,53.43155241387807,52.844167031073304,52.20632822485208,51.655884804520596,51.03238620603254,50.37776551503264,49.661455535508104,48.95385932427207,48.202383490947305,47.44968539147617,46.7083366655587,45.984165630476596,45.25028538680715,44.52990830394372,43.80600779059736,43.088796821220974,42.36815625085884,41.651114601619504,40.92050083046961,40.1865995373256,39.43594176301041,38.651969754267014,37.96872692035347,37.24595659518806,36.51107033057269,35.789802128712864,35.09208320127679,34.40072413309164,33.710514610005546,33.05011359155023,32.37833908721486,31.744699558350938,31.10289010741629,30.4935559635275,29.88149461697299,29.28061208826924,28.665340787279902,28.07059772902838,27.46089668406446,26.866380508896484,26.229914782582167,25.67638646784013,25.070485424072576,24.474154753733032,23.867106509612135,23.284811576868666,22.693922287931837,22.123016087753246,21.559608049821477,21.01313465292501,20.47565002657372,19.97495975406956,19.496456220096345,19.058975155624132,18.64016617094169,18.25930421901411,17.89838380253914,17.565933764072184,17.282928145188496,17.02408533449747,16.817642132348364,16.6365291146288,16.486237178619636,16.375298136656966,16.298084685818537,16.25322783213804,16.239377527758876,16.24225477427228,16.271711799055787,16.33572096907883,16.443730235194973,16.591135247819455,16.782345815389537,17.00729174964899,17.28042316429494,17.517473098635715,17.810343709320858,18.120647223189664,18.472739969001637,18.803948749465047,19.157803388264043,19.50353129907634,19.849475180387497,20.1841148921645,20.531970718838863,20.885461855941628,21.25475220590138,21.631449209963723,22.020315369326312,22.420437241918325,22.834599991833194,23.257818546592702,23.70262440691089,24.193743770236914,24.647020642210947,25.149963344802842,25.67035698072778,26.2290093142281,26.777244819057703,27.350823226846718,27.935153034997782,28.533306803533673,29.133132302617344,29.745824642271018,30.372062882937392,31.00659773699971,31.649254833137316,32.309486399797855,32.98866927370605,33.67727320288526,34.390939397099196,35.11210031042656,35.90341498453725,36.615494257293754,37.38035365481245,38.14696667402591,38.94474067583482,39.687329829829956,40.460502902008656,41.228788251831595,41.99422417676952,42.76028328002302,43.52663195756606,44.298409281470406,45.06064585391758,45.83067440593799,46.602182086757544,47.389900768530225,48.18753619926841,48.97859895228705,49.772909144945146,50.62759635082115,51.404171463682445,52.22165432642625,53.04876264738115,53.88923014646157,54.70961342309598,55.528696556386336,56.352834556400396,57.16951413715378,57.98489110841967,58.807927014013224,59.62723938267433,60.45854320524495,61.292133364748594,62.1294802676099,62.96649624500679,63.800766175647865,64.64242447675973,65.47778807285002,66.33250187472872,67.13195989983699,67.9629632366305,68.80879939198952,69.65543678431226,70.5173874882745,71.38846918105374,72.26232616119603,73.14003491538314,74.01489705311361,74.84592922092554,75.68387749829957,76.50438674762306,77.35271738371192,78.1881593441664,79.10838145488755,79.86396512920379,80.68678448256594,81.46316991573069,82.24028822675325,82.92354866253916,83.63002454500324,84.30829041755307,84.97134654264313,85.61729963123439,86.26730789538924,86.88557536711475,87.49017327510101,88.07762104543121,88.6746923753514,89.2631170602867,89.8587215712254,90.43872472128194,91.02156496419093,91.60677156175124,92.06587260699499,92.50044950178,92.86957557958982,93.16378426803882,93.35428695222973,93.4642201164293,93.50896697607973,93.50601621390774,93.46088476905483,93.38215713075233,93.2751026230457,93.14930715739872,93.00056524258753,92.82807107267055,92.62907143627315,92.4083574094005,92.1539223578648,91.86893047984702,91.51825080205576,91.1802547388258,90.76728098278538,90.30235446108198,89.76501302485082,89.21427722436817,88.58756515507322,87.91420484343467,87.17951998093442,86.40152692880173,85.56718974150577,84.70171230808572,83.80006939677791,82.89393767418656,81.9717244316538,81.06145290907187,80.17214421989868,79.31846045886692,78.49207229307102,77.66431339843032,76.94603102719303,76.2592857973371,75.5813995249563,74.92121122181253,74.2931725178346,73.70588400591059,73.16317570998574,72.69588846775348,72.26409600676033,71.85019850838442,71.40902053332219,70.91788031726557,70.34760956310897,69.66686314988378,68.86369979824993,67.95788129213602,66.95976394010029,65.93205410233632,64.79587182006891,63.78261394632024,62.724886938143115,61.72315613004418,60.75881583108302,59.91344870109202,59.15529740549379,58.49576086502527,57.90906475103697,57.342551219723475,56.745329048746555,56.115717303664745,55.44981081690103,54.7714729978138,54.089747819491386,53.40674336401706,52.71705405670064,52.03565807810942,51.34295297506389,50.59782182555746,49.89594376358633,49.15716203933045,48.42648192055826,47.69162145543327,46.94583754881336,46.19024241505962,45.41842234684517,44.63957647618823,43.857419334446405,43.07807248347994,42.32920209295568,41.58827904081534,40.847951957556425,40.11051143441877,39.29959879373149,38.612747344326934,37.85301160629911,37.099007588681715,36.32965155375339,35.60330999353184,34.86968699166311,34.134164853487924,33.42202649233789,32.69285497847451,31.962150609811864,31.23133221569058,30.506808358865108,29.78376733649206,29.052319156871004,28.32168650585509,27.60503785791232,26.889152552763303,26.19483166369547,25.466354382468825,24.85362574064687,24.192760599669096,23.547508407141095,22.89193440121704,22.291681818203195,21.671546748351417,21.08286488686743,20.49630545486669,19.926491319672937,19.365775721911177,18.844753742036538,18.366980902479064,17.946317475627353,17.57787262892177,17.284106661414167,17.055913987580322,16.891433161290507,16.7785877177663,16.704340735004152,16.670198043284447,16.65618617294625,16.659866035071527,16.674244037659268,16.70110277930837,16.738652865449623,16.785161552039014,16.831763238685063,16.88364716641237,16.93780123048467,16.99684029791336,17.051703256497245,17.126243160837664,17.22754580356849,17.366562158672195,17.536331997014152,17.746415338517348,17.976323091580724,18.241790477809406,18.492719440152836,18.79299684019992,19.10712491833795,19.435763893107303,19.735576247352927,20.026930051524683,20.29397773327365,20.56766127166804,20.85399166470059,21.170085705940224,21.498106025111934,21.842496881551977,22.193834243571473,22.554536699778435,22.919820786774483,23.299174002002754,23.689655550420657,24.095698910269853,24.525257558746173,24.935816378464736,25.377558544185327,25.845119186608585,26.32779243112974,26.834469008628393,27.356039003663433,27.91274137558356,28.47048276872777,29.04830779455751,29.634396577245955,30.24348286873258,30.837760546778867,31.45491576532472,32.066798366546635,32.74053215016989,33.32882865161912,33.98006031282495,34.64267644678587,35.36269047323726,36.03369493780279,36.75402875972264,37.47949332278333,38.20857203359725,38.939296908041214,39.67151916959075,40.401473488742404,41.14063135139427,41.878920417471136,42.622667016951766,43.36991239231063,44.13599710952448,44.905699515095876,45.68062638302774,46.51048576812852,47.252048688501084,48.03597805168164,48.828957506991706,49.63744131582387,50.406966924571705,51.1928918136694,51.98072604491196,52.75686932564659,53.532367429115006,54.30397833675033,55.07377715540819,55.847319783096715,56.61118820273375,57.3824081321481,58.15910413488385,58.94839290260235,59.733556126986045,60.52851529235848,61.37620403062111,62.12491813079146,62.917043798886326,63.70496496141077,64.5054291415717,65.27765026848253,66.05306477405233,66.82157400235816,67.59784895094661,68.39183024704208,69.19611451194993,70.0152501146567,70.8491923663666,71.71143454315188,72.57615806164776,73.44378780965353,74.29155854425629,75.13230588817835,75.95715311590163,76.80784622435583,77.54049822690085,78.29445183267839,79.01450390460812,79.73244245119533,80.39521584728045,81.06587441607017,81.74790425942398,82.43510324728557,83.13470183824651,83.84913718845368,84.54674893424814,85.23003564989716,85.88801955831634,86.51781140895092,87.10704491139428,87.67990352887074,88.22966464722032,88.76974073969016,89.31323313187042,89.81298182470569,90.3407638259623,90.86396154690505,91.35777868301949,91.83100662052776,92.26712618277068,92.66752388913976,92.99801315038992,93.27457909383287,93.48107622495316,93.61848974474125,93.68174288804353,93.68516428589149,93.62745415435471,93.51301176459846,93.35444483856062,93.1473178439803,92.90692280843527,92.62144912416085,92.33518464970228,92.00168931151188,91.64157559963904,91.24792105917406,90.8297387662219,90.35758639693107,89.85233460164886,89.28793535090816,88.68957843224332,88.02885169895242,87.32129264775628,86.55465376645444,85.73580505505983,84.86130281543116,83.87824937447813,83.00513315812981,82.03061430698058,81.01464670310547,79.98601854031757,79.03825767708615,78.07326470007024,77.11862793231289,76.21879441822115,75.35278734596308,74.53626438053328,73.75316976075327,73.03351520422186,72.35808110122144,71.72940909919747,71.12170378156688,70.55118610333916,69.98794836215896,69.42972490881678,68.76872571873348,68.21377267415728,67.56641755376904,66.90317866174908,66.14702616692088,65.46603336143491,64.70266496623505,63.88305103723107,63.01498741577734,62.16860947360347,61.39047269229682,60.683048057574304,60.07931908627195,59.54045439507061,59.043081135851715,58.55139874255617,58.03905602790448,57.49081497541971,56.91296131797952,56.27470036862167,55.69916393151233,55.08530143046755,54.45862480338234,53.814017688632745,53.187806504292034,52.52826348370144,51.854613910058966,51.15300490320841,50.42398979090999,49.68827635200565,48.93080501882991,48.189324278574546,47.432232149664436,46.671941165238536,45.88884066002597,45.10923815087676,44.32703585689958,43.55818987206327,42.75053413396283,42.04218308926915,41.274290123652804,40.51513607282911,39.733407636837185,38.99141530361073,38.23162191031421,37.48256650893567,36.73059263605796,35.99290497667439,35.25272613237025,34.51137990169267,33.76619259223145,33.020879937001396,32.28128230559352,31.552341489402497,30.841365782922825,30.13405680486539,29.44534059359465,28.722714054662404,28.08743658800188,27.42657878686858,26.77520605727325,26.12496124646427,25.486699782901105,24.848357596638454,24.214635401243736,23.588698921006582,22.960032769098962,22.341294224859418,21.729950132273085,21.128886039902408,20.548648047333973,19.996971557641885,19.496444081320664,19.050058286892664,18.6660011991823,18.355714273145363,18.112356583897093,17.95839109750541,17.864512553176542,17.82829635997166,17.83583848936324,17.871901580377124,17.92327983999992,17.979701735383845,18.027568168733566,18.071039770893275,18.106479394920004,18.135884526997273,18.15567363631237,18.180987106861558,18.216032461744636,18.268906632025644,18.33080249910677,18.44814783266548,18.607023166700323,18.829466046832163,19.059060582065406,19.32799105855716,19.605693485467114,19.90342876368933,20.19410104569926,20.469812754985277,20.71510442049212,20.9508110068407,21.18253510990254,21.439482727432267,21.710868847838743,22.00455553429187,22.304239500979133,22.605956629915628,22.925956656558796,23.20819186287355,23.517313180149305,23.840954609351602,24.170140650579302,24.492251845209793,24.842097665361344,25.214085664291296,25.60054978803553,26.005904985306202,26.435770052032964,26.884876531690203,27.347757112259632,27.831823832488144,28.331310735922095,28.841857770776222,29.351957645519008,29.879717923230064,30.40867747110325,30.986219052719186,31.494067850154014,32.05233855704399,32.61356080334692,33.21261988994065,33.78473900662756,34.39343927989602,35.01757225236378,35.65795729532795,36.31052966386611,36.977620865568596,37.64830623935911,38.323999157940044,38.996960392750815,39.68467836789791,40.35859090931999,41.05634023836342,41.759731256489985,42.47665294214804,43.23521967352083,43.918123139829085,44.633372054466584,45.35703472778718,46.07093616599327,46.77154002460505,47.476436405828984,48.1980352060211,48.90429160081761,49.63534427995857,50.3579572785842,51.08561584481789,51.79223486833791,52.506836251838195,53.21765431545917,53.94184633786631,54.65833629908461,55.383813552797655,56.110209458586894,56.88304756482881,57.59388431318027,58.347953517514505,59.106534535495136,59.873932740993105,60.63545194596838,61.40978285712917,62.183715893900995,62.970810400132265,63.75071308630915,64.53313106495708,65.31463765260827,66.09562480587653,66.86178413760291,67.62836183482675,68.39243971275583,69.16935479924663,69.94589603004668,70.72300937363084,71.528445105885,72.26548527350111,73.01756775313402,73.77540744291758,74.51236589585169,75.23575529799095,75.95891671275672,76.66692520518617,77.35540173881294,78.0293062008891,78.69601510837911,79.35852917021462,80.00190266082618,80.65343085439422,81.28346909113996,81.95215372977115,82.52220979081531,83.14433464184802,83.75098349652558,84.36450661750268,84.92285353922749,85.4770754353728,86.0096166305346,86.51336979020986,86.99129360696551,87.45693670955237,87.90457772699264,88.33380209415151,88.75707553946899,89.1726335033946,89.5862485062887,89.9860183798109,90.38051662726767,90.75179359370905,91.10700142920005,91.40733231356528,91.70919840865749,91.97448750505013,92.17969333107622,92.36626486911977,92.51733326148936,92.61754578157407,92.65678715786163,92.63236548293585,92.5383263978103,92.29840639275079,91.98290659425598,91.59650583708667,91.13941521059378,90.61195599999718,90.01330732176777,89.34489860955645,88.60542571857059,87.76145712201831,86.94592240205786,86.0397987366075,85.09074755902051,84.13263550098102,83.21131679379488,82.28679825241085,81.3843087743945,80.55555854145082,79.76054456323001,79.03033026017205,78.33924408540013,77.70795418190592,77.09718414908468,76.52206010461812,75.95462799623655,75.40773819779646,74.84690002510443,74.29039792546341,73.6871287282075,73.15557526222324,72.56717556696053,71.99272175413958,71.39769671642486,70.82323709121283,70.19967939469964,69.54439144323013,68.79930278313267,67.97192142274878,67.0260954531263,66.00495268389939,64.90940820831511,63.784320126154306,62.67035041519435,61.6472532016265,60.72962535489976,59.95094765044271,59.30126566748062,58.77101028912883,58.35290132921919,57.92992263349201,57.47221970882008,56.9688283394052,56.42352317795942,55.8547709024772,55.250234196164826,54.633856151612925,53.979055009291,53.310113931288804,52.62990144087893,51.950941855211056,51.240011387052824,50.51428766641252,49.69658231417318,49.00254096819098,48.23386149044768,47.45626874736306,46.61670643297296,45.871097931988835,45.08605382146446,44.32953140262265,43.55926771599025,42.8287151662223,42.101543635107284,41.37902410938404,40.64642447297804,39.918110759882616,39.17880069294641,38.431300478944564,37.69367945032183,36.96865555399111,36.2518173507779,35.49554553448181,34.86074117128987,34.18436783001863,33.506133451435865,32.80030186070383,32.13107011424365,31.445391698744235,30.767154675739295,30.08733532091938,29.426555959956897,28.771859447913787,28.13579167186562,27.512068887606503,26.886042010430145,26.269414641695235,25.64837546754058,25.039017432950683,24.431452668878922,23.840911752136925,23.236715964178355,22.728395104829133,22.218397117546814,21.73515578508803,21.286616630681078,20.90313746163891,20.559597583866204,20.268937583642817,20.0390522179483,19.877049300720877,19.781196500066976,19.7498108000304,19.771628150168628,19.839047804895017,19.944635955429302,20.080348180822032,20.229295820657455,20.39859381275726,20.5875242173918,20.808834908966595,21.018146031892993,21.25972947539515,21.517342548112147,21.801442165266682,22.09227461955632,22.40220851858246,22.731054856316412,23.069097670419115,23.42331616423966,23.8046858513307,24.19958849154164,24.617154231838704,25.050435836251154,25.496351002499328,25.95318493602618,26.428301046192583,26.911073622040384,27.413331680426925,27.948063646515603,28.458035688015286,29.003780835978723,29.57780335671813,30.15509795096439,30.743833459086744,31.341971425525823,31.963546797211293,32.5720638576851,33.20933764763799,33.84504892388263,34.51145178580158,35.17888764077381,35.887395358245094,36.59244248910766,37.38907087619945,38.062652226246996,38.82389322120191,39.57865565228167,40.37510515387359,41.09050320844961,41.85654051710635,42.60443895165267,43.36394380876128,44.09719011649125,44.85487461788126,45.60210820351367,46.36128830608465,47.11977907317782,47.89781277180117,48.66399131243743,49.451114846142204,50.227150502898404,51.025245621451255,51.85831896092463,52.56757073759012,53.320622796448035,54.076047465104956,54.84934004785312,55.56606121136193,56.30099018889364,57.04504415487135,57.76852885415843,58.49513976762524,59.21619928358342,59.954298896915745,60.67419481260206,61.40558886234151,62.14015173351932,62.87645724627396,63.609890118738264,64.34914665195073,65.07594039864809,65.86105459167466,66.53255538967419,67.24623084907688,67.94508386173119,68.66308782871882,69.318418561841,69.99927045695122,70.66201429512597,71.32448141727473,71.96194019864343,72.59356808105197,73.21494214835866,73.86011936209627,74.52346918676723,75.22693080465638,75.96254306626533,76.72800348291845,77.49364307962264,78.26817256639549,79.02581332517025,79.7024904311005,80.38442324121857,81.05583852577013,81.70594957038567,82.3106576031109,82.90773994423256,83.50143554830117,84.09028896796724,84.68092916247366,85.25567980115078,85.82451929143387,86.36250157699062,86.88755860715297,87.42093645531271,87.97650588001976,88.51622549468921,89.04951201251247,89.56183528911,90.06895363886493,90.47774800049548,90.88448197594157,91.24864808855311,91.57256529900009,91.83098720791115,92.04098618764631,92.1864829415005,92.2713114255147,92.29608725264417,92.26343419080324,92.17775930566043,92.05132095946477,91.88720540594345,91.68932700901604,91.45867818411712,91.1962098113282,90.89502809432815,90.54847056146167,90.13001994625267,89.69422103520353,89.16792787080456,88.57639109135886,87.91213354083028,87.1904090262981,86.40541186997253,85.5694545535009,84.6935373178215,83.78462787393784,82.84968214844793,81.8907431604616,80.9305787579017,79.95635235194902,78.98167470705242,77.96199590120315,77.1194194935276,76.21844868104901,75.37240498572059,74.55644487175665,73.85532026188423,73.17048209069922,72.49596884819242,71.85039203209523,71.18253854325818,70.51703647137342,69.8177001816659,69.12316731578036,68.45452950509598,67.84466740825141,67.28984538335338,66.77149289158741,66.22551858690275,65.6530180412696,64.97146515663576,64.33715634100176,63.590002365009845,62.84118114152142,62.06273432501829,61.3621419833672,60.6463732883859,59.987529760469776,59.353465877352576,58.73872620435575,58.10763268667751,57.48232007120902,56.828364590327645,56.17120873949167,55.4974199201079,54.82433954308113,54.13058830440914,53.42444281529154,52.692737544959016,51.92726156216067,51.24756490967606,50.53112030739718,49.79188576802016,49.03992690026346,48.30287061766784,47.52762095487165,46.72467537557785,45.93726095557654,45.13681562534568,44.337567084747334,43.52333914598258,42.73165497363063,41.933988046272674,41.155952432199,40.36728519084176,39.60890747184215,38.83993535908728,38.08749332153634,37.27817494213429,36.58522525141758,35.82980075699543,35.09053299106942,34.34454007248669,33.64818805890822,32.93485717577262,32.241288722802686,31.528750951477885,30.824649000460532,30.096050713898215,29.368822029384635,28.610578824353208,27.846884430362202,27.07298052404082,26.315911118699344,25.563898081038122,24.83485549029303,24.126574889969174,23.41662326138258,22.781489187718698,22.14058520393633,21.519469116605244,20.92279481738861,20.352051058746028,19.811929011153268,19.308096007456786,18.865265010538145,18.47778135420122,18.16548018207278,17.917774959450824,17.73473117782499,17.59566238395078,17.498622706248092,17.42807378990754,17.40840576493517,17.440621367094725,17.531143318503748,17.684978612553156,17.860523120264126,18.069822142552834,18.28289105541292,18.49727898475054,18.7147266333717,18.945555148976453,19.18280575378591,19.425964527953717,19.67741363715671,19.947839203544685,20.230459434865367,20.53635976335879,20.846094095812635,21.16496280241102,21.515176014749375,21.82030218187955,22.158744579928147,22.51345298860531,22.889253389037457,23.252032902874095,23.63686731010565,24.033315470717366,24.440284394208152,24.861880653830017,25.28844350423926,25.732345424941887,26.18612839312652,26.656349839834657,27.138154729920128,27.642892084473978,28.155068401726908,28.683135250159125,29.22396113262872,29.812925370622274,30.34164295240857,30.916663784576183,31.502432573348063,32.111098580318156,32.7118840930119,33.33709837454654,33.97910688925931,34.63274492198772,35.30215848533276,35.97578990090891,36.6700886884196,37.37529013822352,38.08731984369988,38.81380956306476,39.55429792714479,40.293311279071524,41.0405646204471,41.78500440087854,42.58525420989637,43.277277188723126,44.0266874150637,44.76331782269007,45.515046982199685,46.23021894160782,46.976980847752884,47.72152385852044,48.48021294465726,49.23145488091638,49.98966979383261,50.733836776751076,51.47530565596334,52.21192449050426,52.948888928846074,53.673457167097546,54.39970449681997,55.12316900789658,55.849487402212006,56.601658195685516,57.289090913256764,58.01061492315605,58.752008750542736,59.493952790109915,60.2518751977904,61.0207127224181,61.79600982952,62.56612088408224,63.352673128843506,64.12094920193574,64.90318962961929,65.66431289253016,66.44433368221425,67.20481781840357,68.04807380193024,68.7398786024033,69.52228342328395,70.28422645830642,71.0834969470446,71.80342673557413,72.56108491770732,73.29146645363606,74.01997592153664,74.74593412593222,75.49145174123169,76.24661920875572,77.02274558894858,77.80483925254013,78.6331556136814,79.46119557794614,80.32254313820727,81.19107043196587,82.0788678566752,83.01083022587885,83.82340804544953,84.70853716209989,85.60787489383296,86.50833930707368,87.3444480533965,88.19755410587118,89.04003261379309,89.82837437458778,90.59808224745069,91.31871916909812,92.00973147662863,92.62586039185972,93.193154301751,93.68621807574054,94.10146179805302,94.40384926087312,94.57766948130488,94.64606294889775,94.6214163713238,94.50249462167548,94.3136489734089,94.07719881232492,93.80409962175531,93.52834135576603,93.22981072568503,92.91421068109241,92.58383580398372,92.23499429689753,91.86148651123453,91.47203821646394,91.05550349430756,90.61957099962311,90.15202245986532,89.65807401785185,89.11594727716584,88.53491867979913,87.91542000354733,87.21410597703994,86.53939358385131,85.77479494730187,84.9774329062518,84.14469279429206,83.31480727678574,82.48681457481503,81.66756781357694,80.89497738983374,80.15499951828743,79.46898960277642,78.81788835832386,78.19933682494442,77.59466968951651,77.00017102455887,76.39194164604814,75.76789564017695,75.13295969689021,74.48263178890562,73.77276658469535,73.12095263621711,72.42329584607498,71.70263035641628,70.9454330911613,70.13524789582206,69.26095441680498,68.3409795078093,67.3599535907483,66.38286319850026,65.4118058663606,64.4972040776463,63.62065958670324,62.79998166250863,62.03987679311754,61.28148906587831,60.66175764875054,60.03716520278015,59.431153630345676,58.828823688627786,58.25837363697418,57.64706401309878,57.00656819882307,56.33898384760483,55.639812018916984,54.90471274773659,54.17427133539851,53.440118599486624,52.713073791611826,52.0105069083087,51.309713517124926,50.62264571065191,49.92254307000369,49.20047269897979,48.42222280302209,47.71001914409837,46.924841748626754,46.112212187044754,45.28537221114564,44.48662761307838,43.68940973760883,42.88095850491161,42.09180554650463,41.28847862875231,40.499569240614505,39.70404694435775,38.9370055239334,38.16364239301889,37.40772534218051,36.64706077569647,35.912004821340894,35.155616199340905,34.411952366921916,33.60236525062447,32.87216818847773,32.090853574445376,31.310719685256338,30.515365859157065,29.756422357445725,28.996301513566827,28.272127366589206,27.563204263359264,26.893235389000555,26.220808618858694,25.565347405399503,24.90444371030198,24.244657515929806,23.569666958706147,22.912852800990056,22.242424754984558,21.59270384806815,20.94894497702029,20.330616680614533,19.795125103972644,19.289480026493493,18.833906571644725,18.45694109509106,18.133449512568195,17.88501377306436,17.690978336429726,17.560692457125157,17.48018784379526,17.447395688333817,17.457121918849566,17.49215974599123,17.557159797144507,17.656437630632787,17.79924840206964,17.936891394697064,18.098267638424414,18.261734179522072,18.443909905352825,18.62179604807478,18.830729547644196,19.049225284932078,19.271701227265574,19.495773411134408,19.726728670613635,19.95533305904532,20.19680230661889,20.44707988324634,20.702950561690958,20.96919181676238,21.24149020457705,21.52340583798993,21.818238919742228,22.139953782152194,22.429802939638183,22.75442164811853,23.0934564415561,23.4414806376263,23.782655491788635,24.14254335080797,24.515387491075987,24.90860724067449,25.324536362541192,25.753813918070318,26.20563813286858,26.666487863290097,27.151911055842255,27.639874358072063,28.1431022458264,28.646522399269926,29.16333356517303,29.679324840871423,30.25491255670707,30.763732987552096,31.33020679963296,31.9074077725176,32.52833392810181,33.141459887867576,33.79074009543583,34.461104884248364,35.15470533669383,35.85391206576596,36.565894109901244,37.2825143296168,37.99787566416961,38.71279085693574,39.43055726547407,40.14481438267121,40.8654703052895,41.595388846017805,42.33134103924621,43.134462970162744,43.86323041273977,44.63542996680339,45.415669465520786,46.192095010669696,46.963126890966436,47.737438424795876,48.507608469305275,49.26766561517161,50.03054438106536,50.80060679042839,51.553719297828565,52.307037192447105,53.06213356801016,53.807166776932725,54.62327288539708,55.30840191920476,56.06096808618214,56.81938795737952,57.59111028931003,58.30005122204249,59.03900525400023,59.78159861436409,60.53194217483037,61.29058572369241,62.05288737104667,62.83201779129183,63.61474710159117,64.4194919685623,65.23373316614101,66.05820164295731,66.87535628821628,67.70813455496642,68.52580953947373,69.3957056408969,70.13467216822436,70.94832417753925,71.72733990115941,72.52686349783255,73.27527402653372,74.04361171680019,74.80788563591905,75.5969650697338,76.38876040019676,77.2200278837191,78.05675602641325,78.92816248963467,79.80525196797892,80.70825156428597,81.59183636428844,82.47977965656166,83.37987574814841,84.32025461711844,85.29567702590612,86.19245091192431,87.16229083449407,88.12679426291851,89.08500500606847,89.97944315296617,90.85900565226285,91.7264982950687,92.53102768167442,93.30412784545294,94.02014722036975,94.65582899619271,95.18480428947763,95.61025405690839,95.87955164876658,96.01040151021384,96.01763878125962,95.93985610799434,95.811104184799,95.65897604499226,95.5106954244238,95.35778793504723,95.21088167684067,95.07814332115805,94.94629565156033,94.80821291516146,94.67629642634985,94.55824455940622,94.43910623425086,94.31532358099679,94.19099692994652,94.06558724284162,93.93227444584818,93.78114852274616,93.60567052241998,93.39260723912844,93.13633121648891,92.81854124707058,92.42715437874301,92.00338335298984,91.49923304898245,90.92763015932884,90.30220025967772,89.63517045993724,88.92665845212537,88.17894079242981,87.4276114773614,86.6551929896271,85.89535172039426,85.11088265568398,84.3630983504712,83.5975286329915,82.84107559530476,82.0124013350225,81.32972296295691,80.56941467127064,79.82924786548065,79.06313964180315,78.39570699729481,77.72009989166969,77.08137508563591,76.44237812763123,75.82440497628036,75.18342327433966,74.52432705686232,73.84073169891971,73.11634719741423,72.37841341643583,71.61576009562157,70.83317851285933,70.06670605983456,69.29889145808266,68.48688561471198,67.78460624254912,67.03925939154679,66.28945007641252,65.54295649373475,64.87115926203805,64.21308581413692,63.58027522393473,62.977565461818,62.384768517934354,61.781039392958036,61.14144791189864,60.48771561143381,59.81941644659616,59.14185473531645,58.46369437258378,57.79488982508617,57.14084125408012,56.51361088542922,55.852797559467334,55.27201359173695,54.632359631276046,53.97115921707072,53.27262897242276,52.59818121036562,51.90613797417959,51.21876686067332,50.536446163585204,49.84375347007893,49.13373999509405,48.3948042007434,47.62763441470486,46.84971078651872,46.059361884567195,45.25852729533066,44.4735486163402,43.69356641318039,42.93673796608159,42.140663253751484,41.432769973755086,40.66162442020592,39.89598399729667,39.094521263717866,38.31197863729986,37.51479069740493,36.71491158997362,35.920749572542476,35.13471829820756,34.35768024535233,33.607804403610906,32.88563980686622,32.189802283629014,31.51502525034212,30.868381322956147,30.227619612634495,29.58310860272919,28.928617138276138,28.24851508795468,27.63029746858584,26.992992355219496,26.34169956395832,25.702562650207966,25.04907925009421,24.391162055883637,23.732757234395304,23.0785121621635,22.42072031782072,21.799527037926104,21.19089737856461,20.649438475625423,20.13502892863716,19.678788283114176,19.24157830998143,18.935542958270226,18.654402928039097,18.438115069538433,18.265770104312928,18.154901214214362,18.07384071494991,18.02737516754774,17.996925092225126,17.99215077472707,18.015678505967887,18.068197068538105,18.152184577661583,18.261396945721177,18.390132475177,18.525403347875674,18.672713891648083,18.836078565110714,19.021783419021656,19.242199324464345,19.42734802155482,19.63860649889363,19.860889032509466,20.101401366217665,20.33302943344172,20.577430260673008,20.834956160415217,21.099767047001148,21.374785988208853,21.657224647724302,21.960694880225923,22.2632151342942,22.578569277426364,22.896903413359176,23.23817933427789,23.57950706751854,23.94080340336375,24.307352508145136,24.723103507192242,25.09397498144072,25.50825950254313,25.937781974911665,26.39550675611485,26.839983244681626,27.312581655120663,27.79132374925298,28.28963375554109,28.79486346387511,29.31596889751521,29.849907786593555,30.395202713397822,30.961115787384877,31.534544264682207,32.12865527990603,32.73698507275431,33.35958245813428,33.99504691714788,34.6690218327108,35.30022729808604,35.962683599240094,36.641443462290745,37.32455688836591,38.017792702831805,38.722757598250894,39.44511773412672,40.17864613463814,40.91958242261399,41.67438511708042,42.443675267742925,43.19818609273718,43.96753019853899,44.729479559011196,45.56598041419938,46.26741849572764,47.05987163768683,47.85274241236551,48.68537208649974,49.45536357171949,50.25889093990169,51.055071254580454,51.8540953627085,52.647120939240786,53.45345790512692,54.251068751426075,55.05368949217692,55.85907842065542,56.66583582249288,57.47242903804451,58.271348327795735,59.07937255152011,59.880510932338126,60.749428600804606,61.494167296266944,62.29559874947459,63.08883222075094,63.90092090113322,64.66954919361592,65.45500828149527,66.25382618964284,67.05005401943409,67.87340424758152,68.69179655068605,69.52030204302574,70.34056004745077,71.1759858397775,71.9925781513103,72.80539040807803,73.60545778723083,74.3950265349421,75.17741952308164,75.99084596257703,76.70226639082516,77.46101698715408,78.22614476734894,79.02283136315859,79.80855716808175,80.62134094270883,81.44844657459447,82.28615447536397,83.15651574328344,84.03613924794311,84.943467747943,85.83106771286359,86.74584240967181,87.62908649371242,88.51979818267951,89.37838573185248,90.23334948349532,91.05275198852974,91.8892404386394,92.56563187535018,93.22764787817187,93.78044931790423,94.25827747728776,94.573981375041,94.7440540722288,94.77380095762214,94.70111623155505,94.57064684731307,94.4113673526532,94.24432358323787,94.09829448512517,93.96668086658013,93.83996350831069,93.71793344309502,93.59112653551293,93.4587673849739,93.30797641734473,93.14266473156354,92.94985158355604,92.70326538334895,92.41501241907226,92.11750288897966,91.8127218146859,91.51227162153636,91.2052948601575,90.89361121674479,90.5588769638729,90.19706427388074,89.78424475245009,89.33098598607916,88.81784919861744,88.27238300541217,87.61569446848101,87.03644430004248,86.3509108271573,85.64012741191898,84.84435332194246,84.0716515805529,83.19842119062912,82.30202917583628,81.36190069351629,80.4103515063943,79.4404192550619,78.51770593108135,77.6057894883396,76.72554653274882,75.87568510482456,75.08424908257737,74.34738654547485,73.65393144498732,72.99278852680948,72.31103157722751,71.72833628793381,71.12133480598763,70.50564690173259,69.88335775471695,69.2752207517657,68.63998977517049,67.97728148886982,67.31623844677982,66.62220984227348,65.91770322647565,65.17961896594467,64.44014070620722,63.66669106152297,62.89109400121404,62.09831216568536,61.357881826521975,60.6257952048033,59.921684095218836,59.169570920792005,58.52671513364883,57.80977147790641,57.083359886080785,56.32155706941899,55.60515965928056,54.88158242752721,54.1755419348256,53.4486837549396,52.743103338572354,52.02301232106874,51.30348860031458,50.55718621935466,49.79880181731467,49.00969763504035,48.21533900497121,47.400777103232386,46.61037031480934,45.81387336910351,44.98952569810352,44.24277943866818,43.45909880533905,42.66965743806944,41.873791299026806,41.08750600525146,40.307011649347686,39.52428693661095,38.74591734804763,37.95933388302051,37.17073102522493,36.38409471415775,35.60076328955824,34.8232860167862,34.05202658784161,33.288761814716985,32.53681293362874,31.797731389732185,31.071064015989347,30.32175539426759,29.63590334655561,28.91584418010663,28.19175465691135,27.4670269542124,26.745789658933184,26.03012549488263,25.314912028314136,24.614856658614453,23.912680681585826,23.23252175324835,22.554637186641727,21.898657622092486,21.257288341749486,20.651536204156354,20.059858855332493,19.616395291799034,19.185494137848174,18.822579174486794,18.51916725299191,18.31250755074948,18.165683670494843,18.078018045083283,18.026383906789448,18.00686058971073,18.012398529515472,18.041478579480344,18.090638330654883,18.176797734239077,18.30223581736096,18.461994163006985,18.645292720981573,18.84492809289097,19.0526472524116,19.27145321569666,19.46101386318492,19.67479901967031,19.90765415688785,20.147706269072714,20.380387906911814,20.62471141992258,20.887129740614068,21.164361394818833,21.461948588019517,21.767333167494098,22.08267597647762,22.403736640225624,22.733416733501173,23.061205478470683,23.405366730389524,23.75429238662547,24.11976763523987,24.491713080781278,24.90881653353589,25.27740607238272,25.68626784816771,26.103945660136866,26.554138227813098,26.98550796192464,27.447719673494227,27.918343828397745,28.401110247730273,28.892178948430892,29.405519907990644,29.92437023103763,30.46328528595065,31.01704593083677,31.578651577213552,32.16543457667917,32.765882629155925,33.37789000334568,34.01163331550179,34.67257224517734,35.2842124082773,35.92671791966997,36.58199489116845,37.24699534968253,37.91467084390868,38.594441657028845,39.29872144341972,40.000772039701694,40.72788615587729,41.46219210938126,42.214233944059686,42.95966642993878,43.70330056347573,44.460797775886995,45.21771746474759,45.957430686901745,46.70634863319756,47.45074733456118,48.21382569257693,48.91635281118989,49.647445586394674,50.371184056705246,51.101136970316865,51.826488274562365,52.55238960724828,53.274622015905656,54.005987322614736,54.742065631747586,55.46991027625125,56.203973297142674,56.947427722106056,57.686296897867024,58.435935994917976,59.254744679654365,59.94986524312856,60.70959493871991,61.47125543881183,62.25101389436337,62.998941068059075,63.769720288114584,64.5497928720263,65.32644781082323,66.1253230186475,66.92519798621151,67.73297645498756,68.5431494928064,69.36383886954808,70.1860567827646,71.01727989896749,71.87188543110057,72.73796446906249,73.61433545050713,74.55577162817845,75.38254646414943,76.26347261344404,77.12520055575982,78.01734491164119,78.86213491057745,79.71910997794532,80.59343392136681,81.50236860172402,82.45600837802456,83.45563267284085,84.49567015311543,85.55094924528873,86.65622834894984,87.75466462311077,88.86649395782679,89.9561417684899,91.02056606942995,92.04040251669674,93.05939328273797,93.86798326466422,94.61887371644612,95.2786660317708,95.8191545711094,96.15459629310517,96.32256349937173,96.34283295924153,96.26626933277535,96.13998629905869,96.00086653912733,95.86849760409666,95.75680328219289,95.65500204170297,95.56151534744548,95.47797154836258,95.4132470730153,95.36136053668814,95.3182670535946,95.28743582102477,95.26243190882109,95.22919418438408,95.18337095550497,95.12448798606893,95.05428351645128,94.96859239337945,94.85532666398063,94.71026905117428,94.5163103152717,94.27054179697168,93.96559497670938,93.60363763436894,93.17939439243317,92.70838011483657,92.18318800077196,91.62162489842913,90.99951776356426,90.3530136879656,89.63709635478635,88.96050261824197,88.19500514020353,87.43313072553842,86.64016466560014,85.85281705768205,85.02463788029215,84.22457732431444,83.42052645074058,82.60861090651254,81.78021133141942,80.97360210912267,80.18297441786596,79.38101213361976,78.57251492840177,77.7504163609776,77.08052429216032,76.40824397021487,75.79039651044116,75.23238330589957,74.76688676499865,74.3354200030938,73.92264349716298,73.5456962643964,73.16156307781613,72.76873372329676,72.3757001377213,71.97902513965381,71.57601143521529,71.14587426298178,70.63578014617904,70.03891662782306,69.32405184423573,68.51275817514345,67.56617883152968,66.74329529331578,65.9061185052921,65.17076747677199,64.52577178662087,64.01922981560972,63.544993094393284,63.09571882572414,62.63964629998536,62.16406358306599,61.65225100272199,61.12204694492835,60.56307485603898,59.992732344655856,59.41370116016637,58.83725724710527,58.262896771510945,57.69566076436305,57.128527473847605,56.501730673257455,55.94433248830204,55.342916935281345,54.71728528012762,54.05555880556867,53.38922837226769,52.686125249580094,51.94674083002316,51.2131766024761,50.45331982340488,49.693867325719495,48.91832312089595,48.1723340051885,47.42471425292375,46.69572189995955,45.96731866171082,45.23552521000953,44.50436867588971,43.764464203847645,42.961082088152615,42.24158957086004,41.458223769722416,40.67985011051942,39.902980661865705,39.16334882550344,38.41858392779862,37.69586476142332,36.97359730840041,36.27521654597356,35.563072098765765,34.85489579341974,34.12731575008347,33.41520532101331,32.687339879515,31.960928911008608,31.227084641911862,30.48461419823415,29.716120056902234,28.89255068225032,28.12857306137527,27.33348047091364,26.54994627234208,25.799154026502702,25.05609589602252,24.339732125528204,23.640743612001483,22.969827271539863,22.30885798528071,21.661603727946623,21.0347520003868,20.448751426674683,19.91162422065406,19.43606151532388,19.00304162974582,18.72267301658474,18.523300136766203,18.421994734695097,18.399405200163454,18.4373559186296,18.518080265245302,18.631149498967165,18.764074627683556,18.917933928560302,19.08126694495143,19.2479800132146,19.409728358720322,19.582713807849572,19.769842273692227,19.980209907571357,20.199825321597817,20.444451813639343,20.691238583472316,20.972114401841026,21.217125572442715,21.51335524917592,21.82667849255446,22.181842413827347,22.527187183426037,22.90250670075976,23.279773189575238,23.670148735955962,24.066640217256897,24.48082933390678,24.896651085310765,25.325734762691777,25.76455633464114,26.224249533997433,26.68744824600518,27.167418352560276,27.654232530168663,28.160568696966262,28.7017224150875,29.20254211776262,29.743389193644443,30.300138840133517,30.870124955815403,31.44265242545038,32.0348065020754,32.6463181095969,33.25748516743655,33.88723857503369,34.5210298136405,35.180267944216475,35.84414722590679,36.51834554501952,37.20332783251022,37.90359068642341,38.60320877920896,39.32480146140152,40.049304797419566,40.81659235050313,41.50646300132364,42.24587736118006,42.98574505157571,43.740850847841145,44.48105111076767,45.24441474164398,46.00818294647054,46.77278316541898,47.53579437582839,48.31056708545033,49.08586264823209,49.854504913876816,50.628044358429335,51.40453294890653,52.24094242966977,52.93931297610019,53.71103038310283,54.48302566149885,55.28094466443827,56.02416870979398,56.790537090894354,57.56988698093086,58.34267319449263,59.1187094856129,59.90814218088453,60.71669339912149,61.51279478718133,62.32718318004874,63.12822209285862,63.93448534883264,64.70992163413493,65.48697871422424,66.25533680257188,67.0789682392233,67.77351508908832,68.53770470672252,69.29377789514288,70.08346395786427,70.81669049164297,71.58160548808314,72.34273447500671,73.12675261547747,73.91037892942077,74.70234975035264,75.47873134096237,76.27548905424827,77.05517538592032,77.84240859079593,78.62989768307989,79.42852222893958,80.23399316775554,81.06152677932839,81.9636556978534,82.77240305324123,83.6496300185102,84.54375774863097,85.47838971152586,86.40385464279049,87.36926829686152,88.36134555243989,89.36209822666775,90.36258609079304,91.34296738287414,92.3083403746771,93.2150633359575,94.06134076661017,94.85147903008901,95.54409800250616,96.12140949252972,96.59065560516358,96.94178777486118,97.17381997473868,97.24128534009768,97.20080067355289,97.07668851832189,96.90382947515843,96.71446642439035,96.5236970441525,96.35062468724696,96.21276964907544,96.09942105152274,96.01174796198416,95.94702705340399,95.90303627458384,95.87007691115697,95.84188365245716,95.81013192477297,95.76838309232768,95.70569474082846,95.6175626138971,95.48875205086262,95.33993769215438,95.14533353833492,94.90801142494297,94.6141853612196,94.26294824341001,93.83968709484432,93.34952815684531,92.77611898734894,92.13446849940682,91.41012200433761,90.61926013213278,89.74767845754138,88.80831289325991,87.780718900638,86.71042910873072,85.55345169395078,84.37140656623866,83.1147175892091,81.81923439026048,80.62223106643818,79.39126058329651,78.24911615796432,77.21795404978762,76.26366825544585,75.39275933944876,74.58031714556425,73.84133901004813,73.13351360180243,72.46882507416368,71.8374635764237,71.26510453385181,70.75409857244031,70.33775496520647,69.93733758013991,69.63249913486261,69.27770782057142,68.86783572856127,68.34669270873455,67.80050663448911,67.16650216008165,66.49223308349987,65.79421037693875,65.09758673203376,64.39426364273037,63.72930405621624,63.109269877771474,62.531031462913006,61.976315131035605,61.44149618807456,60.89776568877151,60.341989462177324,59.755309144662405,59.12834755050535,58.58554899068579,57.996305457367185,57.37762082076183,56.71513390240791,56.06658580887899,55.371682463773425,54.65920473966753,53.9440729709697,53.23330411292511,52.51914833614383,51.773486916881936,51.04563489970605,50.291651335320964,49.54944298195266,48.80184992580031,48.0583408809693,47.316522554812714,46.57410088804623,45.78271238755974,45.08190302457408,44.33592308544652,43.59422023315782,42.8438452034069,42.13103109520649,41.41463408164727,40.72765080595855,40.043757116072484,39.38684748397581,38.737461468222,38.09620846518328,37.444862193318365,36.8058216051809,36.14882249711826,35.49250071387812,34.82236312521754,34.159230543613596,33.48716731716008,32.80547969886227,32.18209948565113,31.537642833922515,30.883488184917447,30.243148985032143,29.603226791120637,28.968001964345323,28.33732730961035,27.70754823144591,27.07934324831837,26.453523367337816,25.83185020734801,25.215593727143506,24.61242492128453,24.026847301282977,23.46169201545618,22.94161682749549,22.457364517813723,22.02738546168075,21.627484416883444,21.31967940519863,21.055317619791193,20.859605651847215,20.72242119385567,20.64703566055748,20.626561554005523,20.65421098571314,20.717218260818417,20.808144087065095,20.91599064485856,21.036418046307023,21.15769212523946,21.29545626966994,21.45465548608526,21.65522159821585,21.841239012942825,22.06248773933449,22.29498992173973,22.54951216996957,22.792055447815557,23.057831500774245,23.337053160763205,23.633604160094954,23.94524781782072,24.266010700002397,24.594190230376146,24.935174732182286,25.286491926452854,25.64233065757478,26.00774904101121,26.38854089441894,26.77591105794739,27.17251621955151,27.60708941264855,28.00529528665555,28.43641524832935,28.88642197012421,29.357509682159698,29.821611887338243,30.307467597078652,30.80553301733827,31.30232071730439,31.817763240283963,32.327378769239346,32.85702971260042,33.38695993487364,33.93035282986718,34.48197354254422,35.05640429978636,35.63550684342977,36.244829732557726,36.85976576580012,37.53631172711509,38.14128670004956,38.81518628339195,39.47986672373422,40.172491432938735,40.84022429553418,41.532379531423324,42.206930858092484,42.89197179587938,43.56012314869716,44.24714327793252,44.927677906189416,45.62302625902338,46.32298161108632,47.046539505079174,47.75939382070547,48.48490344989795,49.20306793759959,49.95427933971458,50.709867029806325,51.39601526351262,52.114592145837165,52.83885919361816,53.53259665606242,54.22429683364198,54.914795564233216,55.61424187445821,56.289620255318994,56.974193421802816,57.65887797684422,58.351979949003315,59.02434035501499,59.711713959215174,60.38635870892416,61.125379250478055,61.74228490860752,62.423480714734815,63.1114438030246,63.84292712861454,64.5139704715088,65.25009888726387,65.9935643836427,66.74648099737867,67.49746387178497,68.25769919851851,69.00420532383656,69.75145558203394,70.47901072719293,71.20667404980911,71.92156655565373,72.64489146134741,73.35823873753182,74.08175705517074,74.85793344707571,75.54380775303878,76.29016949727603,77.0538988602738,77.85456746715431,78.60700208558667,79.38619024526709,80.19815294963504,81.00866487905436,81.82718228162848,82.65116566020404,83.50489202786112,84.3739683727124,85.2852713223846,86.22021329845111,87.1971458910291,88.18788007498887,89.19058272468023,90.18785552583023,91.23032525797625,92.13056343105005,93.05449674953421,93.93812663580867,94.72769348473456,95.44339858971264,96.07636894044433,96.60482222174853,97.0345107007074,97.2918329621748,97.16838362794702,96.90388395141004,96.5640772010049,96.20909786626447,95.87623193971702,95.58509105896287,95.34298953634651,95.12837640024554,94.92087476572458,94.70553687839069,94.4991119514972,94.25573001430142,93.9697640113186,93.63843383794693,93.2747056812782,92.86600600268143,92.41113418707441,91.91188428682396,91.34684149054272,90.7222371648385,90.02506994042812,89.26770420009377,88.41973045925519,87.52112711877072,86.5585614438808,85.55555302447063,84.52762776270106,83.49054131705672,82.43426457014114,81.50998053827605,80.57919315290465,79.68847511959318,78.83965679362112,78.04692340950932,77.27390583167374,76.53750872128836,75.81514800072404,75.14663361961999,74.54770860019433,74.01864747553103,73.52847729159852,73.04217473331424,72.54605284715804,71.95401654361433,71.4149778719683,70.77485755914134,70.11592065980923,69.40874772518356,68.7717331239181,68.10883942802053,67.45665261390053,66.7927000269036,66.14848929400439,65.50105911007057,64.87613195420036,64.25690506316795,63.63182509676648,62.97852417365656,62.319528018576065,61.63938435928459,60.96459035963275,60.27711855470932,59.57255461298225,58.9817269886083,58.374055396543426,57.75642463593428,57.11308244049185,56.483200826596594,55.81370907593858,55.127315772427146,54.44492275292157,53.74745466830718,53.05343193902141,52.34933280864907,51.64836264450641,50.906916206803174,50.17203666612008,49.408607293022975,48.65987330339995,47.886493403534196,47.12563245311022,46.290625893863684,45.578373948723645,44.809039731535364,44.0566354245755,43.28530965244481,42.57644815021428,41.84066036101644,41.12797134255241,40.42088437104735,39.71290769327912,38.98130689582709,38.262711346389764,37.53976888420705,36.81450786440716,36.08773712680054,35.371469986390466,34.64731542920143,33.933500773320944,33.2076043905105,32.45816603953934,31.784245325005557,31.07774808610875,30.357477001603176,29.65792953855457,28.967978438102765,28.28519281566891,27.58473807651337,26.887633977507946,26.18273885301005,25.48329776545952,24.77785604271296,24.09660673767731,23.421726032123082,22.779963621255586,22.160212125081337,21.598629460356488,21.083899550479618,20.631594229570318,20.211931245032275,19.90332006892576,19.63145692384909,19.422319646057773,19.26942649179906,19.178852984401942,19.14276967883566,19.158711479182053,19.21429926807047,19.30944500329406,19.43521723721413,19.573468862531165,19.708302656669666,19.843945911060217,19.99028843753234,20.148696529091062,20.331864354980894,20.537217776405573,20.761572881286707,21.011405589524436,21.244276001380324,21.501766012317017,21.76900616185139,22.05095907264291,22.347276017774316,22.657194197700857,22.98096632243972,23.315908005666962,23.65987384645349,24.013145337799152,24.3758962782651,24.761332564003144,25.162842446133403,25.572422606130438,26.033108928869183,26.426781111630596,26.874214953250625,27.330168130971146,27.816192707092103,28.27904850750274,28.767655770520797,29.267208907638686,29.790951696742077,30.325844490109176,30.876009562836856,31.445436440535833,32.02808880495801,32.626071673425116,33.23823347745713,33.86169854337365,34.49254431189341,35.12808727471659,35.76506049371858,36.44536166357302,37.047389945535556,37.700728861296234,38.35859212948755,39.044587993360715,39.69974510333016,40.38922406309335,41.08055027641435,41.778561213370246,42.48236130584361,43.19273554236113,43.91216679501603,44.62980235449775,45.34519465731439,46.06570203531019,46.7861689237908,47.50733364030586,48.22538707074253,48.95661887345512,49.70844753961349,50.37212318608263,51.06634071482099,51.76647988421538,52.45438908895379,53.13489743143915,53.82249428796378,54.52305706081657,55.231729578180605,55.959883100021216,56.67437278573851,57.394208317849184,58.098528760373576,58.8148617967515,59.52698832847089,60.256927657515995,60.97540205371233,61.71098205211518,62.431779372471205,63.21854804441459,63.912675352108764,64.66260610576458,65.41948064425412,66.1963307150649,66.94689697417331,67.72252342540763,68.46749005930458,69.22301315349928,69.9620249050575,70.70979320162593,71.44169748259836,72.18884332299895,72.93676995712528,73.73098847348902,74.52063814085483,75.3273350381825,76.11559962079087,76.9166444899565,77.73676817518209,78.49947938224095,79.2952235680453,80.11814415293222,80.9470702348665,81.79872389929568,82.66838343286437,83.58014873530531,84.47520211504535,85.38633227053319,86.28479018456353,87.18002264626188,88.02396228923674,88.8333408837782,89.59386336408917,90.38256519040695,90.98250878185101,91.60714403185149,92.17148514770285,92.68182856480708,93.06768352982998,93.38657921426949,93.58757916403437,93.69063916239853,93.67929918530398,93.57818910694645,93.4181627859063,93.23730265215222,93.04819710724604,92.85784957513394,92.66744577826394,92.47452594573448,92.27159656504912,92.03822197240382,91.751368444497,91.44606310708066,91.07770957482104,90.64979575085505,90.15196002689547,89.60264626150423,88.97110597046273,88.25092364846034,87.47253828406905,86.62027881854912,85.70661296573164,84.74437822465991,83.78392966949431,82.80592302721843,81.85533221267085,80.92746583240188,80.08894142923795,79.32418660346423,78.66755732673995,78.05416036938257,77.60456723334225,77.19362710451615,76.83991399373973,76.52416871553773,76.2301245561496,75.90401992550643,75.53814945302234,75.1201610958169,74.66869469766054,74.17628960748429,73.64755818329996,73.07338488223337,72.46283758595084,71.8078257249739,71.10410477355097,70.31751520141077,69.51040135120839,68.64883526569865,67.75083512022016,66.9146343377759,66.09698398099746,65.340311633314,64.66551783326074,64.05794008309663,63.48967681419476,62.92724646744964,62.37212909520349,61.8009916518761,61.22223677731056,60.63015279020739,60.01888619106874,59.39754062094579,58.76724433066761,58.074803165778725,57.47276080020437,56.80861195439264,56.13991274756758,55.47865594558849,54.86477432362695,54.24149401301837,53.60517756902753,52.958567220053055,52.287272391828004,51.62451502394671,50.94830520704644,50.255406642322676,49.550213479284594,48.83750454337525,48.10578909209154,47.372335793701566,46.61831762025257,45.87814341622325,45.072363099830994,44.39122679574621,43.655098746282746,42.951467500263206,42.2390196118837,41.57350810532098,40.8957416905508,40.22651178419427,39.560081442391386,38.88904465876553,38.20759997125365,37.53438331016377,36.85423855072807,36.16330270241013,35.47165617408112,34.788706040079546,34.10249805538312,33.421717219309684,32.72906836952087,32.01099436383292,31.365576508927845,30.688722611520795,30.003923343267598,29.341635475918586,28.70851652702629,28.089988275076422,27.47607592246851,26.881382668162296,26.277500022647047,25.666819730643464,25.041330157206364,24.42234648778909,23.789991673326877,23.177019181416583,22.568431623718812,21.991345277384035,21.446243330582757,20.951076089504667,20.48722284638743,20.13668313500155,19.82077317865585,19.567074541437524,19.369287882079107,19.241354560964762,19.17839600460904,19.173879384635256,19.211514375108123,19.286661174378107,19.392670054104094,19.51914192573025,19.656513994870764,19.797103907952916,19.948699215053622,20.10983822044493,20.28002613791212,20.456906238076073,20.643802879775656,20.84845182168387,21.04623059809312,21.268674663441537,21.512676884104764,21.77336813442314,22.049993864897562,22.34415006549513,22.654653731259497,22.971024344406395,23.29697158058018,23.622821854135,23.957615256731273,24.296479502602498,24.648215396606055,25.004203906464532,25.40777077208726,25.751029658532055,26.141027941544145,26.535781809007556,26.958634584442404,27.360645505385403,27.787988139990535,28.214930659748546,28.66163865337251,29.11095587277867,29.566816573523738,30.036021694398286,30.523523992184018,31.01282679192853,31.52103865111134,32.038490140411184,32.57322798310964,33.11986704342839,33.68124621950423,34.289581433139944,34.83769747238601,35.421625979569086,36.028582586926035,36.653446588764304,37.26063500113826,37.89263692922611,38.53004633781424,39.181388339968926,39.83990485935592,40.502073056488236,41.183031455397845,41.85417036433397,42.54132509401598,43.22249932716093,43.915555376606385,44.598290750542326,45.27107680111145,45.95434079621413,46.690660845470916,47.336882124135265,48.04640180281282,48.7593096284824,49.4863840608809,50.18873845812446,50.89721022220953,51.61060373905778,52.31746554631399,53.0170108149569,53.725046273565304,54.4317661609415,55.13870656713089,55.861829826694205,56.571385210824694,57.282260002125625,57.98523663933279,58.6841696337637,59.36981562549741,60.09524973073205,60.7341556911626,61.42521318765203,62.112194816103,62.824685276404274,63.51112359634775,64.21774870720093,64.92267109783222,65.64114168829943,66.36848546967389,67.10938655700416,67.84508120888827,68.60604663320382,69.37376868685345,70.16952867571104,70.96535220147038,71.76508481443567,72.55010496375873,73.32892297392051,74.11246319632471,74.80968940554624,75.5291889998026,76.24919912438041,76.98934014241271,77.74292556874104,78.52064454917961,79.3227969014501,80.15474711285978,81.01844376203277,81.8923759146768,82.799744446684,83.69991210032016,84.61517373725553,85.5142294507731,86.4854488631325,87.26345505190316,88.11700694683347,88.91803682143033,89.71778430097548,90.40858750095616,91.09918155623127,91.71516876903297,92.26552849716442,92.75124439113368,93.12884024132146,93.3967800442105,93.57504173016603,93.63237625106036,93.58664508624676,93.45989620168027,93.30217554684303,93.14036103606253,92.98778268849742,92.85038459948332,92.73045668731895,92.60374682832555,92.46894253378535,92.33456214737838,92.18666684210206,92.00742992817916,91.79846469537516,91.5653718131722,91.29745521489102,90.99831302668522,90.64554977328527,90.252111540543,89.7971236816722,89.28220251978695,88.68778818365031,88.04531456710868,87.34656891293068,86.62294563398136,85.8022118992659,85.08770919013723,84.31334061577766,83.54685085775901,82.74168128035548,81.97591247371318,81.1634884636088,80.33386422790686,79.47019777873828,78.61137670809138,77.76706998902168,76.94568953383258,76.13290410424003,75.35929882184399,74.67733425169135,74.11788391169313,73.6635417242873,73.29036660038827,72.96773978966024,72.62670883485293,72.29611720591951,71.90212092770909,71.46306901081786,70.95657644740464,70.3971849397522,69.7490598446062,69.01203280066258,68.16726265937787,67.26068595144564,66.33348361488723,65.42355264585593,64.59124908964027,63.82690765052986,63.14842606624328,62.50131781669667,61.86863052969195,61.23510254473372,60.57802292536278,59.869231455188974,59.2284287283107,58.534209288507945,57.84617331250849,57.162662887731365,56.500157734204016,55.83836045321154,55.17194664475908,54.49623458193707,53.80319379410812,53.088094194550095,52.364601077648494,51.61521544678242,50.853302149321266,50.084573042161324,49.23146361840895,48.51439503011111,47.71821920803321,46.91968024212829,46.0686644384789,45.27800388936176,44.450789396233944,43.62728207887814,42.81867703126827,42.03029199876785,41.26320425661483,40.51299840588845,39.79947511188379,39.08029386825898,38.37765392530598,37.66777092288183,36.951695684267776,36.23500586267113,35.52098396713403,34.754758660773994,34.09067164010275,33.38651231658961,32.683563578907005,31.973655598638825,31.31894518332762,30.654893967476195,29.99370855167522,29.339312829337896,28.674279520973677,28.021279028798624,27.35478898621126,26.704686316537952,26.059542359863567,25.426762725637914,24.79046144049347,24.17229669818753,23.54494255994362,22.934607636207677,22.28651688742122,21.738696238673658,21.16892306069276,20.626009659377956,20.10621694431483,19.656500365854182,19.22477412757605,18.844798094481224,18.511476671366335,18.231490343285724,18.009414942055297,17.8481839816095,17.74828484859978,17.710481256281398,17.72683812402735,17.78566529828861,17.864051588689108,17.96092058511441,18.070280491324397,18.189360625027117,18.30842455182687,18.451328445663034,18.616237157346553,18.80654229315107,19.015000902418368,19.2517087827569,19.509839629483086,19.770512171082512,20.046902067237532,20.33310300095106,20.636391786879297,20.944868738869992,21.267016801169486,21.590734441508207,21.925558340223006,22.26143677010179,22.612749381884576,22.969918464052046,23.38047132367765,23.744168089385784,24.150599304041414,24.571576522472864,25.031766126634576,25.494817929774257,25.97495841933003,26.461513242454767,26.964459549479404,27.472855455858554,27.990819319881744,28.519519355002235,29.062250959752934,29.617331333148876,30.1876443626409,30.763576648160626,31.35891060617768,31.96045939638309,32.57280599113518,33.20918703629366,33.804715785148254,34.42425346940501,35.066005307679255,35.71169009949478,36.368044336919574,37.0324587610091,37.71612727771546,38.4040802962158,39.11086899176041,39.81991149758104,40.54531335073568,41.2654078386858,41.994822152648645,42.713691696405334,43.49564664161713,44.150051995434424,44.87794993778346,45.604217760987865,46.37614340978471,47.081737112621376,47.83483633939581,48.58707150339104,49.362462881271334,50.1300584321336,50.904572254839486,51.6795523997342,52.45296101782781,53.22056580383373,53.99585726911329,54.76486972698311,55.53103324543693,56.28854727081039,57.05316738785556,57.868066486834074,58.56062732471347,59.31010376508573,60.055839246496504,60.82554805169831,61.549321017387015,62.29630882646623,63.041442761111114,63.79772777877522,64.55570706820345,65.32435995342733,66.08610650469252,66.85155397477665,67.63081544584259,68.39625877982688,69.15865496561595,69.92781478862429,70.68471046408092,71.43980157973523,72.2378175008386,72.9618109315891,73.7320776589167,74.50116121510915,75.29202900401653,76.05298440563892,76.82725851811492,77.60548363216036,78.38274904647936,79.1564071602757,79.93443521613611,80.72704424766717,81.5246725159312,82.32880682670319,83.14442184167095,83.98681803842325,84.84239834713914,85.73449444892482,86.63272064556357,87.58792273171989,88.41760061092303,89.29923656979068,90.12009014019,90.92049790258814,91.64687100785576,92.3626314840423,93.00734677176511,93.59098912766602,94.1131947978053,94.58118330242804,94.95120558260757,95.24290442686275,95.43445525645511,95.51761617563041,95.4906929031166,95.36838417209145,95.17392798166811,94.93072563962188,94.65410985878374,94.37868350676798,94.07540853366554,93.75882522802338,93.43418644993154,93.05103653242654,92.60022137040633,92.05616486546106,91.44926187842096,90.76343301950088,90.01677785292,89.2013908132199,88.33846427711943,87.4078946989391,86.45976994157145,85.46042650949487,84.49618843708853,83.52814676033105,82.57028664859675,81.59446892755844,80.77771004794656,79.96520841247677,79.22896448141164,78.57027304590713,78.0035544349901,77.49374813325339,77.0609913445572,76.69863888739806,76.39850827552043,76.12982435349804,75.87120967789123,75.58013317133259,75.2390229184681,74.8398598757843,74.3154287545567,73.79214930337535,73.14652147997565,72.4192325941969,71.60242508674378,70.80350758160156,69.95896122645256,69.07304100837861,68.21160475693252,67.32226467268586,66.45084661918011,65.59638880319362,64.82679662199902,64.12108973184435,63.50765284913312,62.94876211338486,62.43392389481125,61.92942180553136,61.432554042945505,60.89483450863043,60.44801599556828,59.94559486779657,59.418835899714054,58.819285713434525,58.20651054200922,57.52735024923631,56.821828374772785,56.10139447605041,55.38774981705495,54.67515687080297,53.971371889825846,53.25535791958359,52.53643482229032,51.79037174962678,51.02964964722487,50.25922314999486,49.485205106632606,48.711285217620535,47.90103938997296,47.20181424220825,46.44058873832497,45.67066605615823,44.88507585546929,44.126602351865614,43.3648517156267,42.60167097808088,41.845322895000606,41.08077924713135,40.31625332994232,39.54125153468409,38.75813639904181,37.97543748993146,37.200712716593806,36.43280740469441,35.686012194949875,34.94662884161579,34.220645882991256,33.47435940931242,32.82559901655647,32.14302974145619,31.475374027597972,30.80704715769054,30.160084298499186,29.504914784151044,28.847161168517324,28.18209457939969,27.516012332740694,26.85219802932183,26.195003516133674,25.55422575688516,24.92171125603611,24.321059540211003,23.73328668504843,23.148759772667265,22.5700594560668,21.999338664967706,21.42615052089158,20.904021132629037,20.37784909045762,19.883267860491223,19.439429429474462,19.054874582952113,18.79574068970093,18.598332759933566,18.46103396472818,18.37344028586771,18.333924364259577,18.34028621952129,18.384527766054127,18.46128438547495,18.56807967034224,18.702373640889242,18.831775822068153,18.981790027428193,19.13629730049126,19.296629404898045,19.459561113675218,19.640736100937627,19.836893267692854,20.03576827974679,20.249790320599956,20.4716141888659,20.713323669650933,20.957436302580202,21.21348992031678,21.47741240012013,21.749846864233067,22.03451647110152,22.333487176495044,22.63806058828675,22.979271556712863,23.27802688230008,23.61921827917798,23.964706353830266,24.345305472695774,24.716925329420274,25.114545097319418,25.520474354272928,25.94108215962284,26.36348068599773,26.80039555039233,27.236748320001777,27.685058502886335,28.14210914977652,28.60918647281917,29.09082227017879,29.5825248979995,30.087979632540115,30.61654980276808,31.18391054276893,31.69968902921332,32.26577453735914,32.83969471669437,33.435178072548936,34.022193880907096,34.63252989759199,35.26706884280152,35.89482104150949,36.552358534598596,37.220985411923195,37.908905836910264,38.596794785170445,39.31594743389558,40.02756521329689,40.76374578559817,41.492970996162946,42.23355330749303,42.976679278423084,43.773639374549255,44.488205806068606,45.25993173519314,46.03399988194149,46.8331888743317,47.60386934129913,48.39419288957775,49.18892787720516,49.980619470999585,50.77548726205261,51.56726695972541,52.35831212423481,53.158727444987626,53.94889692159711,54.75775487701004,55.626274557543276,56.376428689107925,57.178160916476045,57.98157367247864,58.81030119792931,59.5814569842315,60.36539076832438,61.147585153939225,61.926605496486765,62.700144745612846,63.47923821757099,64.26352123529884,65.0609661487589,65.88477165555723,66.71317568392382,67.55900696088764,68.3947846463328,69.23400197166649,70.043847479734,70.91218613135139,71.63922466583573,72.40332968628502,73.1394718363053,73.90556164471127,74.61916370556378,75.35749297442219,76.104033454837,76.88400517390119,77.7058437778949,78.58209910349373,79.48238009348132,80.42836199140852,81.3999362271209,82.41382740033957,83.43879485347004,84.49205605124524,85.5837630427521,86.71777105941108,87.92831199882644,89.04597768109161,90.21731317058371,91.364614905802,92.45951112021953,93.43599867385296,94.30280617674906,95.00707748518036,95.5438399466285,95.8939849604316,96.04608272805157,96.01517762563121,95.84929336969634,95.60063450993921,95.32864893371854,95.07947678800848,94.88613960622504,94.71003951179146,94.5382741734324,94.36513288711814,94.20862391981072,94.06265982788716,93.9401622430646,93.85365114542098,93.78708730937416,93.72747510775282,93.65677983343376,93.56052737879509,93.42956548162165,93.25181858437355,93.0145198196323,92.69944628760675,92.29996136655723,91.81497024217946,91.20236460785979,90.58405119555103,89.81443547261253,88.95468964789261,87.98976775160722,87.03914181663563,86.01957834345708,85.02564913025094,84.04540780936405,83.1419373395241,82.27042758025694,81.45582057157391,80.63487346646406,79.81405913158984,78.99893980798804,78.16627134228239,77.28979347253924,76.36673611989374,75.43964978670384,74.52185143097637,73.79690843556223,73.09590895492077,72.42734109212256,71.77663957306608,71.1608547588347,70.51747258145002,69.83772650171542,69.15573752188698,68.43895684352366,67.72802483818116,66.99948068629327,66.29256858618544,65.58398903744515,64.88348048339671,64.17785145261459,63.486679969258844,62.76466022309942,62.048321654733,61.297136149501846,60.65709205428548,59.98837219461197,59.343702090657494,58.71031415643492,58.11577346320088,57.51761558119983,56.927157849313296,56.32115590453988,55.70226332768798,55.049823305580034,54.394514596539864,53.69907840773301,52.993832495575035,52.25987089306834,51.51268658821127,50.7538128913899,50.00141742490517,49.24656321093521,48.474281799901405,47.76636564584452,47.027929961516904,46.27935254887797,45.54533469817772,44.80729496549193,44.07306916150906,43.32551065564989,42.59044299144611,41.848698069754185,41.11739789629251,40.38094168725636,39.66195158128172,38.94368710859803,38.24612309148845,37.50256722334491,36.877280093609095,36.2064577600278,35.55703541274191,34.898049678671,34.2853128444101,33.65022801954088,33.02562152307667,32.372164029957304,31.732816144125568,31.07556108565199,30.419309335690215,29.74596623448219,29.077771114757887,28.40228085433165,27.73938211332109,27.078222378252292,26.436549073150324,25.81736753797888,25.172254529119975,24.606619701140605,24.019710336012857,23.435085690847274,22.846381944623765,22.29188793970217,21.749730490636324,21.236999776896308,20.758156857345828,20.318074257971418,19.931928809806802,19.60725876849544,19.354510256383243,19.1742845957294,19.053469540993326,18.99123330934682,18.97921412341719,19.00656166575914,19.066721145419393,19.155360939750267,19.26062365966417,19.38542576310879,19.521408174267826,19.6556659627611,19.803380124910444,19.972356416968953,20.157710628552287,20.359830396005027,20.580950202725653,20.816534981060286,21.06577301433097,21.3283135603937,21.61223261761367,21.907058298036826,22.251320001691912,22.548881529221646,22.884838907917423,23.230061911177174,23.5937439252905,23.93443006946325,24.307599277928475,24.684223613806626,25.067026361251557,25.458048641995717,25.870597568559347,26.28589450108358,26.719990135203034,27.169448364929778,27.64175844656528,28.118240098356075,28.607236065790744,29.11119309050132,29.635849165563943,30.196178780711108,30.69427339931844,31.23556692378646,31.788262442168605,32.34824995289171,32.89637948233359,33.46306173989398,34.050322226038006,34.63898245630489,35.25169674122508,35.87085347063949,36.513715419726715,37.15215610641733,37.813959619090774,38.46659283372261,39.138592809322084,39.79902356455753,40.47433108733865,41.14670099787173,41.87736037406672,42.516493143573136,43.21188167901089,43.91040146051711,44.62037962755735,45.29707846144008,46.01026856144225,46.71416502780519,47.42794361680768,48.130269983196186,48.85174805411822,49.56384840972921,50.268068284103514,50.970013568860665,51.679736220735194,52.37516269384995,53.0577794921494,53.73465825970124,54.42062670070823,55.12054473512787,55.765373914444446,56.432188910338624,57.11100413772671,57.769111704295334,58.43321652061613,59.08951039200665,59.76153592121028,60.41857071452611,61.08968451757206,61.76323998702894,62.45543693390886,63.1393406179254,63.8417112334756,64.54122598012209,65.31182585024776,65.95575358400885,66.66467003741032,67.37202781554393,68.10326649600273,68.78904883743427,69.49225924300579,70.20635159415292,70.92459697277756,71.63988610026081,72.36518872338178,73.09056220175584,73.81911044426708,74.5540596847795,75.29461566547624,76.0371318724645,76.78006833067317,77.52189743426041,78.2649355596934,79.04386695011095,79.72479567470168,80.46424037141102,81.225457515801,82.02730441090932,82.80586218484582,83.63381312590762,84.48774706310292,85.37409278034819,86.29511664157555,87.23460538778906,88.22182371720574,89.17378542929434,90.14673322961825,91.07891478743748,91.99420868110764,92.8384196755815,93.64681322814383,94.38443371386693,95.08015235223105,95.58730502652094,96.06164661325056,96.40506795516862,96.60245847505914,96.64018432618646,96.55628550836234,96.3855728679869,96.1665419294036,95.92544524306251,95.67456245493777,95.42165255938006,95.17536678202777,94.92315149194985,94.66900215093393,94.40641330101131,94.14004056291763,93.86271262122852,93.56788428955544,93.23692839855794,92.90599110605795,92.51930490556641,92.09013272585716,91.59615727264008,91.04159792951663,90.40085530116275,89.68328834061036,88.875700170592,87.97247992976519,86.98104776760393,85.9121708462981,84.80628223059726,83.67191161706992,82.53768946611243,81.44914667188044,80.36237144412482,79.29495019703849,78.24337507758425,77.2790055712726,76.38029114802637,75.43173547486062,74.49450696016363,73.66911447458104,73.00968750642478,72.51847764009116,72.1213930137461,71.75884974363251,71.35013379946804,70.88299504461843,70.34396099020306,69.7456191132897,69.09463308821263,68.43478304148388,67.68289135242816,67.04573108749544,66.33066806027877,65.60190948300112,64.8285438887988,64.1299974682525,63.41262267430389,62.71881397189317,62.03338610331485,61.363643353330914,60.69245614814636,60.04215462100624,59.39826635343228,58.74398785046893,58.07827330934418,57.411006698907734,56.72656607590164,56.03594839643038,55.32891965821499,54.59175829011603,53.95149178801048,53.270391461999736,52.56839083536052,51.852484923391515,51.160133011625305,50.44113894654139,49.70889312261566,48.979028529026,48.251343990241445,47.536174183346596,46.80673266900421,46.098540292256885,45.38215906061382,44.679821094163934,43.97267952640529,43.290454165395914,42.60135456971601,41.926204294053406,41.20989675651624,40.59720568295442,39.94281490510589,39.296878731657735,38.64666230887086,38.02600315690095,37.38820851575229,36.75936879832185,36.13836644187797,35.53648669082671,34.93095865224167,34.34207219356587,33.76224631402421,33.17896344045701,32.58859403089363,32.001070623315925,31.395868676793437,30.794280023707003,30.184965092275355,29.573523109685386,29.025773644722946,28.477444042751166,27.94282408007105,27.428373346394068,26.92648741981375,26.428978841926806,25.93484755495832,25.44778563439611,24.957664867922137,24.4661341375147,23.971939239081287,23.48540920944704,23.006352324412315,22.548051346700284,22.087124326170485,21.740171007859807,21.401894487531642,21.115592518562863,20.86935047836369,20.69586352179791,20.560473299361398,20.471459824724022,20.41278948355639,20.385630328379545,20.38820789658639,20.423534993531764,20.4917073502654,20.58717106369354,20.70532770203788,20.843062199299208,21.00142623569128,21.172645539877944,21.359171578073617,21.56604588173896,21.75205792673664,21.968180654307115,22.20121044892219,22.4488835158922,22.69191659089525,22.944835888446452,23.207026413048492,23.478936636412982,23.769442271906687,24.076242984295973,24.403549597775463,24.746820037361744,25.107908977243515,25.48192855562958,25.870347345887293,26.268535877310942,26.67825738375673,27.10775820424152,27.57253527848337,27.995266094648436,28.460271416607473,28.936490745084413,29.428330591747862,29.915491206180192,30.430395907771967,30.958456312458743,31.490189129943314,32.04318444775728,32.601846258412415,33.17957826007547,33.76560728205464,34.36850353551295,34.97586705245343,35.59302961793766,36.20742274334215,36.83134501055237,37.46266481478172,38.14109024035129,38.754292304187125,39.42357634887853,40.08682798451693,40.774822810723094,41.45342620617094,42.15089315642536,42.84475948940682,43.54947244605937,44.24703813279147,44.95554369879998,45.64983027759267,46.34364550988652,47.03099860633466,47.729738843335625,48.482502787838655,49.126323564360725,49.835207972201445,50.552471665607946,51.29197659851679,51.984083908033334,52.70095808815785,53.42051842353694,54.12311820307524,54.83280186150177,55.5309194804894,56.22388892719837,56.89333047324504,57.57139351132319,58.24200850923446,58.92665047808685,59.59811590549094,60.28537556132746,60.96369093042114,61.70021994892038,62.31526036005225,62.991953622208776,63.66488729282321,64.37011863671876,65.03354947977574,65.73509453573229,66.4517885980937,67.18982522614021,67.93868948622949,68.71041459969915,69.46688084869294,70.23318320854072,70.99076760908986,71.75844017211976,72.50949665062646,73.26419518585939,74.01185381893684,74.7752095129907,75.58361321487007,76.32170567243749,77.11666558862603,77.94497238993094,78.79171972800651,79.63091231307423,80.51081034995842,81.42175100756988,82.33154718905791,83.27202875525462,84.21588109882168,85.19605655894931,86.18024659121646,87.2160109517146,88.27327153204195,89.40083398979925,90.51287294490615,91.65627832014609,92.76670656712993,93.91880581911396,94.84574100219079,95.74746084086951,96.52170793467687,97.15510171886875,97.58874139895298,97.87021799107576,97.96426913870133,97.91203906284049,97.73340650681484,97.47514294296032,97.18716860083609,96.91540948945062,96.6716840850417,96.45359643172482,96.25592936600205,96.07878465603387,95.91902847168679,95.7810714511391,95.70425200961192,95.63774473173993,95.6027389046218,95.59982898879957,95.62219327300251,95.65785044168581,95.69031955116402,95.66807638435398,95.58211769412225,95.42406972014248,95.18528536732988,94.84443009551599,94.39954667344841,93.84907770460609,93.19699522206378,92.37578379297237,91.610850787798,90.68002595138178,89.71119174671479,88.68568597150532,87.72246072001349,86.7470343255619,85.79244026080922,84.85778398867025,83.93281704438819,83.01147983008475,82.06408296525574,81.13203725708624,80.21957884469134,79.3200117327102,78.45561415949045,77.6644617852045,77.01899839381893,76.51146422190124,76.06470370728135,75.71073117886388,75.31944733854692,74.87922735884537,74.36429634289347,73.81524175944315,73.20515764319508,72.57120960856604,71.92691369632915,71.28358046240126,70.66321704599774,70.06039123920905,69.4656119479999,68.8488019182805,68.18185234282299,67.4871425200923,66.75796696009118,66.03924816904576,65.31397288234638,64.58071250005514,63.9477347773306,63.29460807085438,62.658808348729245,62.038807716876164,61.45771542224399,60.890014826530155,60.32869377435014,59.79632947592844,59.25081532009186,58.70508470449254,58.129507713302665,57.52359721778318,56.87859429836209,56.21866120297329,55.54818234420272,54.87967461148354,54.19658789147211,53.51429412524886,52.77191662063048,52.106077962498674,51.38877380001356,50.678139801634075,49.97144424898057,49.2951388850158,48.614653161010686,47.943295178863515,47.25668682152718,46.57181892015788,45.857521730869145,45.145712256023906,44.41608847977489,43.692218413570835,42.96725608372183,42.25180182507704,41.54381778177475,40.84923581785559,40.149511595590916,39.44122562521391,38.792807982565854,38.1248585934227,37.45489012322371,36.79418138018467,36.13942665027791,35.48939906083433,34.83811158622515,34.196541861456,33.53792214207098,32.879970327433995,32.20687636923137,31.53602535185902,30.852811619072174,30.175326168839028,29.433775863061566,28.808513117791627,28.122732127288163,27.44516458251966,26.748502137520784,26.107086432064563,25.445910205046413,24.78820543699077,24.13818793591355,23.48410354180782,22.844865081916975,22.21727322666853,21.60165998582852,21.000948514684705,20.434614869570577,19.90213649405752,19.417921270869833,19.00162197202891,18.651021397063094,18.357112491780384,18.167109617721714,18.025059120311727,17.93447250569438,17.886789136992096,17.881762971133778,17.91234858407766,17.977305646047462,18.065786409525828,18.1822725473072,18.317161288269862,18.469027095750317,18.622352683872933,18.784930047528448,18.947330148088394,19.117677430703978,19.28687871472194,19.474756769330014,19.676537060953084,19.915651442940973,20.122317916497764,20.348703736362044,20.56878985058802,20.797358685926685,21.016161161382097,21.249341490872744,21.485087631667067,21.728744807077153,21.965459313482263,22.20582256214124,22.450307054881037,22.702780080736204,22.963995037727106,23.236058518492783,23.51991599551518,23.81846210753748,24.124869588472485,24.437960524885845,24.774486099987147,25.08112057300844,25.416477669243964,25.75040491371014,26.089514667502606,26.429111661571046,26.775293162077656,27.120683345398234,27.4757049601156,27.838396001190915,28.212504255054746,28.5943025878164,28.98773409995735,29.39795900251968,29.81382262736557,30.239957859942503,30.67182640943757,31.10731156317062,31.54849736748179,32.000923261315016,32.43609768490485,32.89387539617487,33.355660792878595,33.819804215712146,34.30325384980358,34.78693239821743,35.2858280631371,
