# Supplementary material for: Automatic and Real-Time Computation of the 30-Seconds Chair-Stand Test without Professional Supervision for Community-Dwelling Older Adults
Source: Sensors (Basel). 2020 Oct 14;20(20):5813. doi: 10.3390/s20205813 (PMC7650655; doi:10.3390/s20205813)
Supplement: Supplementary file 1 [file sensors-20-05813-s001.zip › supplementary-material/demanding-scenario/accelerometer_5]

20.001938292491115,18.36448775873474,16.113433082679038,14.089973995029917,12.302162544630663,10.748201104732056,10.570516213073464,10.400567121907336,9.646779147349667,6.962443514500927,2.248303651774696,-2.500408367024055,-6.6544141240677925,-9.59802059359609,-11.697753872399167,-10.74311067892197,-7.452118847312898,-4.596220887745501,-2.4570977670987526,-0.31773901057374426,1.7162127575459227,3.185895378845165,4.838320948143721,6.938983429396045,8.444083934880771,9.423757132096917,10.33656448807004,11.944180582989864,13.83228146661503,16.10592622647552,18.900168350211416,21.473455443766845,23.283562461206518,24.760328653020682,26.13995595692467,27.98533357133652,29.7448489323431,31.309049484419294,32.21897009918518,33.12692851670426,33.719786692084405,34.375681062274325,35.90972871861194,37.30790927526802,38.35751068044523,37.77763991260391,37.59948195652311,38.37413202817692,40.56846843688522,42.95203282457244,44.44374911191963,45.0,45.205374924448925,45.41221957149816,46.09643505861276,46.974920382947616,48.940540281781004,50.952452797711466,52.5238669402762,53.18638904750132,53.560220829088045,54.451328189007654,54.94604793282327,54.692018277453144,54.63758095636999,54.617495999285765,53.7049499400847,52.79928866218959,51.881689439640546,50.896319013814,49.966547293874726,48.86445535740984,48.3301135908445,49.11945202789315,49.58351137134484,50.710620221550954,52.03286116624852,53.05980739221571,53.68973275866128,54.922186871370535,57.14631968023843,59.452440209705784,60.605296135889546,62.632960932486014,64.08199895016642,64.90372781890424,65.43849452740083,64.54595042238249,64.39378396503076,64.34358047238848,62.447198166193736,63.00770233213005,63.77085969347864,63.38669162574625,62.46798578335487,62.36323444603279,62.94313284544612,63.9796732046902,65.28738795208824,66.2422957121576,68.07311760338709,68.8318748869014,69.92848412781156,70.93627240813132,71.56508122986305,71.67821661780594,73.35854347780574,74.84102200118461,73.68615440018327,73.11323674318312,73.58279491212178,73.53469969088638,71.56508122986305,72.25078462816326,72.40755979113374,70.69870446544458,72.25078462816326,71.07859139305232,72.50429291344015,73.69173585205186,73.64418667033405,72.82819093336568,73.44595606032962,76.56387952518658,76.89235528210484,80.32792510514008,83.23574608086209,81.93581903463588,80.26912833452255,80.96055477113269,83.15250547544501,85.86389297834208,87.06134242828763,87.76116013408777,88.00077796153113,87.87885839213688,85.77227433934445,84.88959059756077,88.28504913307795,90.22255099446635,87.08914178880411,84.16521939313276,87.85243800019916,93.05563192107041,91.57656930173133,89.10131707823194,88.26799351543812,87.81315797814183,83.6438911994219,86.43293614813447,89.70836330784769,90.56170424026355,90.40446037670701,89.74010557620022,90.12480229080795,88.9099625072364,88.67336398947006,87.60408661230504,84.02419161959845,77.27568351027713,76.66653579992261,73.05288726994092,69.31931136108751,66.19704499125696,64.83781024966316,65.19055476240347,65.14661978728375,65.59374653341456,65.53364118870165,65.10677516265477,65.24325654813076,65.36989612480777,65.75696741350541,62.23073292878642,62.312321678649724,63.297905949591005,62.324570990652035,61.16836849984228,61.23935348199269,61.756993319368135,62.00086396399047,62.97591717633677,64.79888378453036,66.34732106196938,68.0829120860891,70.10642065385808,71.99836359222998,73.20931262346576,73.4345818499918,72.69099484021966,70.48922957533142,68.74404651561017,66.73321955210592,64.67334437927659,61.542328164494116,57.46915256320631,54.47316179995646,52.04578555400585,49.465223433447534,47.489588078119134,45.82691371220045,44.94196152017907,45.5810507424852,46.34583276777518,46.9033735457926,52.362250252749924,64.69696413383474,79.8072646022426,86.6545768255062,86.75348983767952,86.98723785409581,88.54672090063411,84.68546089288846,77.22123764876793,71.42767973257398,66.61479400702201,64.32808624532916,67.1395574544703,79.351596050221,101.97344585693307,118.17344284512627,119.64559462187118,114.61725283743364,109.5768289989709,106.67251390882687,104.70830297714299,97.45433796527475,90.8916903664524,89.4224650624741,96.17016752018647,104.83991505441388,109.62999285162422,107.51341185971687,98.09390685328974,82.36270127534335,67.19551915121859,57.99464403590876,50.88604048159541,45.85086534762815,44.25397515385115,42.747957784928495,41.97812742532835,41.22184312324196,42.5023964184592,50.23080104390151,60.8594061140869,67.88235426095635,70.11751183775348,71.01863558265835,73.2893874545637,76.29574109597829,78.56023508511822,77.63460407416953,73.87742476722296,66.71759427907614,61.22148643743261,59.072582998114214,59.45850507688208,61.55307198167615,62.66653190015858,64.14520078327999,65.7440288825003,65.3352407915882,68.71945648757382,73.465165578437,74.81797218014628,72.65682562534643,68.9752698544063,67.4212380710719,68.09503702707534,68.2351419352285,63.021407201496075,57.3027132408831,51.941630554512415,46.205154556433776,40.77239225376802,37.45246033508134,37.479202980721446,39.30554129166521,39.952756191270836,40.3906722789137,41.493229663336955,45.957500007420194,51.78714163071949,56.22413169879702,58.3056553762367,59.400009754441285,59.341210538353515,58.95034814128952,57.50292004212592,54.794904591572646,50.67217107806025,44.65610647552421,38.65979409393901,31.224492460431993,22.514948058828267,15.288237189295579,10.056867877696671,8.86250205964396,9.291222770675642,10.81643015384802,13.623671293757509,17.279046874812718,21.627109616851268,25.555294514272685,27.686247477665347,28.534514022107594,28.16356548286435,28.107448127692095,27.335849386774544,26.41699095118142,26.99582857158647,28.65278717955869,29.95671229464353,30.186544603583755,28.906329133607834,26.907597672837497,25.036858811620238,23.635725154450462,22.290614654620978,21.01404529670686,20.139690419548483,19.739185801344437,19.68887788619553,20.000754688010268,20.663625049296108,22.047470767236955,23.466044182433766,24.24166914475875,24.316624152087332,23.983419224563256,24.443975235894136,25.384817548088932,25.365074864282775,23.74575901156826,18.760503050098674,11.061165977553193,2.8244888049850525,-3.4946336223573975,-7.416954742656971,-9.688770858827148,-13.160483430906973,-18.039308020913307,-22.60324108768856,-25.365817962881508,-25.454450106197456,-22.61167405302964,-17.888641787271624,-13.30453996713195,-9.291222770675642,-6.783562326480834,-7.507335100308417,-11.642767954775124,-15.529701071293198,-16.606941101833655,-15.02355876372865,-11.923201308935893,-8.737535978055588,-5.745511276991697,-1.962256142281516,1.8279910549743577,4.7636337771276,7.441399294923494,10.212930881623711,13.785807582908792,17.409274841567807,20.354979471587693,22.60242611305802,24.07552133209307,25.288732466427067,26.763173422159777,28.965884559680593,31.24244501842693,33.88264442740887,36.82468456634627,39.91696568747185,43.22847398228818,45.99022631587945,48.88662593936556,50.63248549345213,52.180072111557465,53.66062525573889,54.30896564872769,54.411329551156626,53.48164733603722,52.54037154838254,51.64153769379905,50.484673740520414,49.6317542624964,49.71624406207319,50.233852981498686,51.032089063263584,52.29068146293117,54.68516081944956,57.34828019049797,60.374394401123745,63.48280573166807,65.5995527566787,66.37065393450807,66.64446723096474,68.01588130885139,68.82425017805897,69.23382681502837,69.82579457116664,69.53000813686509,69.21887314421252,68.41883758198806,68.45674558075274,66.15930895212102,66.30581363363164,67.99838064858764,68.2735800082127,67.81226190159956,67.18197987008345,66.61198313389337,65.57491794136358,64.79263865887553,64.44000084531594,64.29405158153355,65.43286882111065,64.89223192548185,61.93476712961302,60.860360033109586,61.47197520686179,60.61357388333974,60.33763404653544,60.52411036070511,62.37750534552367,61.466375094953406,61.71776876463218,62.64182888932012,64.77707147751175,64.5593753544511,63.154055964579314,66.68815409874598,72.30203361034903,74.2841463357221,75.93536150029874,75.66332596270998,74.53431800510026,75.46558216057791,76.0683313465574,74.51025873214722,73.4235871544662,74.39512044225307,76.56738492514732,76.97340893942945,81.04968880736268,85.16509021972993,84.90161191865377,83.33332153456928,82.46825251990347,81.53782167557476,78.43746250745971,77.54301065134136,82.93328180659547,84.04287928306037,80.41040609773847,77.45671706595186,79.20923314506669,81.27586593296753,76.85679605145454,73.81494033813911,75.4561415258097,79.91659053371157,85.9810880657034,88.45560999680214,83.07548320981753,74.014490939337,65.02441753206658,57.95531585773502,54.658260880124075,53.89646452705171,52.87897966561643,52.78263369374728,54.45208082316298,56.54543567046767,58.47972280012943,60.349001846688736,61.17795939926843,61.74578271963628,63.89981312844072,65.20089515688082,66.89052333355849,68.30910340900965,69.95035245625857,70.83557693411055,70.84710308169738,70.27767613921382,69.5429414682432,68.44507637489046,67.02727328026376,65.60422150333194,63.65446341519396,60.73761747559008,58.1753330988971,56.7736568180063,57.845416899749765,60.066014489311286,63.176101713665545,68.2721966074347,71.02367223570108,69.59900810870613,66.69062902529625,63.532161028726286,58.981215509590534,55.50744357799001,53.83245425277891,53.5445299191775,54.23336855669772,55.080584196375334,57.94089864026046,62.196850310864185,62.30515024161689,58.61256783137747,57.78343224994153,57.46627849852852,65.97974873096337,95.37186647754591,124.50406817907304,127.20912215151613,115.28427084733656,103.01516872368852,94.43568031344576,89.58331109188359,85.62704976044482,82.20794876996422,80.00642829758407,81.34191457958954,77.90526411319676,76.5364543229699,86.89038950128108,99.91279093990426,106.60004128459789,104.56027078459033,97.67895811625432,88.57613742394686,77.91296570488139,68.67719041146111,61.92129363217917,57.12154629580791,51.062520990564565,43.972691907773395,39.70078018174831,38.63919556017694,39.89971063767287,41.325483942436556,42.66060374302886,43.798166277501984,46.63075275932056,54.07326351186066,63.012137959105296,66.70160726439514,63.30987458915495,58.86102838177513,57.34425955876882,59.25376822646191,63.58761039682798,68.24010114414274,69.34275840857269,65.52244089584636,62.79838180617701,62.61937456786317,65.19361853440844,67.95206182828622,70.94226298892997,71.85443258536735,73.23634299302852,74.36167325531186,75.5033646023821,75.54968203972886,74.41421211105363,72.57814206864296,70.9441182845522,69.54060507626897,69.57662211765067,69.3237963914817,69.46817816551379,69.02168281042404,69.51397087191597,70.19749095113647,70.95338227394329,70.69741938437888,69.40343237108488,66.12601446135469,61.00791180954161,55.67181416631488,48.91616403084298,42.250654818972194,36.65830613122866,32.899376976217255,30.699694776347645,30.943822784659055,33.498028856390114,37.0750717230278,41.07958780578388,43.74095423697017,44.15179256280464,43.019789092762,41.465845467812,42.43844903550245,45.59065832954256,48.89889934803178,50.84559713185451,51.166678828482105,50.78160720845639,49.55031410214174,46.91827817972076,42.27366180894865,37.34484071757029,31.526041369445846,25.990536522177443,20.995388272077122,16.78980365709733,13.920937849796951,11.171005854967934,9.558842410093554,8.709509059772422,9.586151459622828,10.845831923747195,11.735167280575984,11.496547051193357,10.936838723822946,10.644709137759197,11.909147385176436,12.759802256403816,13.288086287947705,13.451028255039267,13.843857198010062,14.11823419483323,15.294719418835252,16.591938227169504,17.97772585468245,19.336581400494946,19.661067471082262,20.256472336739797,20.308411917658017,20.910148426516646,21.457974522170655,22.456972212325322,23.80056341129264,24.850676085190372,26.4788440914909,28.68616304551909,31.583221850175185,34.769574324106934,37.563204676631436,39.500515247192865,40.77528109081822,40.92345672154748,40.31197633882363,38.7193171621325,36.23788085536981,32.26649975109281,27.13754890860595,22.2117969277982,17.069297170400855,11.924564610868984,7.021960416573622,3.1463287780949205,0.12214116639988291,-2.40092939647816,-6.8284988065299475,-12.60704706146551,-16.027054993124427,-17.01593404597626,-15.437512347050696,-13.424359112097607,-12.865409903530969,-13.47780126717247,-13.491364747237178,-14.27720018912737,-16.06309492665101,-18.627849841673047,-21.746935994593898,-23.32222374864151,-22.421706696999557,-18.121848722338772,-12.619303970077787,-8.676978388515929,-7.544919592452802,-8.630786885929853,-8.536938898979777,-4.7429803608757295,2.0410976012416753,8.99056416490678,14.27347313468062,19.513281846584384,24.88631981005051,28.565873556165105,29.369506759455213,29.386878702918693,28.576264641512847,27.24366739519343,25.739010133107552,25.10248054341163,25.33572701735254,26.76228040101577,28.74296217136059,30.699714975961424,32.06294286430084,33.06862779994929,34.12857473926237,34.721233243394444,35.16833874947473,35.95244875604261,36.52587961919354,37.751901092952785,39.0020735645022,40.63364668006173,42.200484453712114,43.828007467298534,45.20295053341193,46.67487711950779,49.12902017325095,50.81813514813803,51.985125365133186,52.44828045530247,53.367747801300425,54.813170381315565,56.20718096555556,56.18103065288789,56.074497655602244,57.0995773642969,58.345137667098655,57.56176095942066,55.480033484447524,52.994856903389184,50.296016726048485,49.09134052939919,48.98349156974186,50.338444125736636,52.09540036937767,53.39806416022202,54.617125013567836,56.742566431562004,57.07303411778313,58.298536739788794,56.90431235928562,57.391377997510524,57.41870493713871,58.98407016639241,61.40564205694486,63.03425936690146,63.4349133058943,64.0458283334357,64.4861637262424,64.28006324527756,65.22483144402187,66.25442425453711,66.6982645857136,67.2350273179484,66.44774325540583,63.76330908505756,62.327922702220754,63.43499526813307,64.24679949625569,63.2620591901357,65.67604752619049,66.52259925076228,66.42311802374915,68.32219373056921,66.27419756300446,65.36683269129288,68.07826531394154,68.57773124809536,76.02646475861087,81.41874900354263,80.0919716332432,81.52373178020935,81.55966952899652,76.19250405791163,74.75501880769049,75.29723487579605,77.14074066716096,79.86363088829788,81.7771677563527,84.51811569590186,84.7261121984682,84.23433795861412,81.88559930486932,77.99772326046545,78.51454810415945,84.2551277954093,85.84035943124071,88.37002841106003,99.90600574589385,102.11950870298553,98.95988880935978,97.18971527257129,94.6016593971021,91.19038845799453,84.36508774478641,76.28606312335741,70.68364779595633,70.00551864599282,69.68132319490336,68.53235242929965,66.98242705344886,65.23265434343435,63.68190240403862,61.12670910927758,57.8812853830638,54.94935747778523,54.059924043583656,53.97267150949684,53.22356747917473,52.49249423732198,52.140236113269914,52.32059181849532,53.699403981983494,55.07701644077687,56.10089306895888,56.53885239646078,56.24793159444176,56.542174422873764,54.92625138417567,53.55266730982518,52.146214259784976,50.76904060667359,49.3341307433362,48.06432054631726,46.59116275762146,45.547964395451615,47.060993705673184,49.12627091614873,51.48161115132932,55.29297199184614,57.506738433780484,58.06691500836937,57.85732042796885,58.29079444713074,58.872388831058764,59.146973319481965,60.90225836499847,61.540722930098326,58.92717085596229,55.0716009207167,57.83140301014818,62.865957755009696,69.06998557056112,81.29354572100654,93.95618983621436,99.63757265632172,99.37316429351337,95.69951156472051,90.57063306198243,84.40520704164612,79.66343511637581,76.08003329649354,70.55344694492655,64.82336321248887,61.09658068006566,60.82789317238003,63.33711087102911,70.70460387468404,84.1617862094191,87.13189200606443,81.29666592228568,73.40598950403421,65.14334479660094,59.50264170172653,56.01386945711378,54.43617496502472,52.47421524527115,50.92375421351956,50.93746375939773,50.846084556427364,49.7295608996397,46.98938479652358,44.88962550600589,44.65551720637817,45.46205228435551,49.3987477824869,55.3152132971203,59.93140548745695,62.221496113855586,63.55761317582575,64.02869019857286,62.69680097929572,63.16722425669644,68.3049376113679,76.17295962827198,80.92525412396054,81.41638886619575,80.48349931724388,79.98292631675707,79.8536528585045,79.77784247385374,78.39797715025227,76.53260409663523,75.18317760530333,75.09176004898428,75.59250191932774,74.1098779540908,68.50438452819641,62.5477533107305,58.58050104606277,57.192266470101295,58.90118557832925,60.24105718821583,60.66062458295622,59.956346642387174,58.71050576261842,56.50989495965503,54.45066787981406,55.95184493137482,57.08996028097464,59.06871803048261,61.09085297508706,60.559885574780274,57.62529500588933,53.86972754457612,50.24719084026473,46.57247415831418,42.636254823861904,38.79485973918596,35.28542756878823,32.495959173417454,29.61285826648164,28.28627329310411,27.627769619245555,27.84572032050711,28.815678737858015,29.25277018199296,30.14784859252935,31.024033528126502,31.122423022489127,30.19877835880604,28.720305605944013,28.214877624759037,29.05455828524076,30.44795760731791,31.96743279245067,30.3095751436736,25.78860614689704,20.04684781871637,14.923526425733865,11.102798776497412,9.575599775344527,9.962293499334809,10.57793976356816,11.73570582341836,12.314180195921328,11.86437095739739,10.294338897021873,8.808429406500393,8.196150798979229,9.481444104211192,12.691607585976753,17.899483191374383,22.865763194393885,26.85202405579338,29.074766063891232,29.88351257671234,30.28564101745461,30.66686681150394,31.138965765327786,31.205371355177903,30.69446279164275,30.20073751830733,29.101275935541533,28.274829181888233,27.20402021523384,25.54126016996469,23.045607727502638,19.585849784518533,16.061549634423088,12.433216416684543,8.290113853699305,3.074958968787145,-2.5155351096156235,-6.221504914947848,-6.2761887417708175,-4.659906152563878,-3.254465792322889,-4.5648246714929614,-7.095748067809884,-8.030219691678706,-10.858002588487468,-15.64687788439316,-20.011463775636052,-22.20725399740747,-22.894512420577936,-22.336864884051103,-19.191259016763613,-16.092781950108066,-11.492729739147801,-6.624072706193978,-1.6658243753928597,4.7749829619579875,11.467595701255977,16.396664765569383,18.994860710565472,20.542859758515714,22.447248451954163,24.00799744307187,24.868615070570105,24.298093692949205,22.9517050233232,21.822572878784754,20.93077369921493,20.93999691861818,22.230470491297442,24.813175933415028,28.55002089379668,33.18541024429937,37.790477012412545,41.44721383207001,42.91201919587968,43.16659095453075,42.62902352142496,41.691368507250864,41.35373138061788,41.04510850982642,40.75316088801922,40.30035384819933,40.65502480243357,41.94993898975142,44.14277038809772,46.2068360412308,48.51500345360737,50.345020759494794,51.84278336703693,52.99294909039055,53.09108981674395,53.814493859245616,54.68883058937662,54.81024669607673,55.10304374700373,55.15123495765558,54.72562849002155,54.31108808665889,54.2855717920279,55.70133507865054,57.08416262603839,57.46174228511694,57.99464403590876,58.37073466267071,57.913690794687156,59.87685574728764,59.491391716658946,60.516165557464085,58.4985247617867,60.29299939163573,61.747556579157575,61.92752213955142,61.16251899900468,61.96967058410897,63.20295552900986,63.71514013719425,63.43491193985301,63.67068488022079,64.14814646569691,66.72923513419181,65.80237636595669,66.2670965549245,67.98181735675544,70.98637965691871,72.04055502484528,69.76894893598583,70.79465853270331,71.20012335344957,72.63052995647676,72.5457996829502,73.38864577655002,74.2192867149953,72.24008015962342,70.5234668129407,69.2613278334126,71.06824666198733,72.50696674505649,74.31408385112704,77.9397564921675,80.55745389866188,81.5214511939333,82.78861159785056,83.1618066989479,82.24521740186057,80.46062048358831,78.45831734917569,77.00540438931036,79.38033853800961,84.19117305969597,87.43625741269317,83.2494202885497,78.27097316125106,87.7933877105046,90.40562662231669,85.63107449714482,85.975737393021,89.60622106297713,90.95659091858809,87.1804071966125,82.34718215580024,74.998630353501,60.73003844392527,46.71175034394553,44.028977245061135,47.037372770496255,49.199452024897575,52.35522175571002,54.462342513983344,55.67397097728652,57.629753485342555,59.33006244879656,59.374508145215245,59.702602315038305,61.22131230280976,61.75381166700553,62.52241266416255,62.92964714438668,64.17898401070659,65.55607609574449,65.41408086865243,66.33597284055519,70.28369941486227,67.1583431365039,63.50942230180566,64.51441813678859,65.87321417884809,68.29454447836142,69.8412898157595,69.15368775419117,69.78441049364717,71.29690414654405,72.0694725467778,73.89870765748994,75.29054334041992,76.66561595925916,77.99470274241625,78.23583094302873,77.76144229951068,76.90337760328033,76.8694043177354,76.77811052738859,75.10323699676613,73.93690546476824,72.64600112882802,70.46016054610625,68.72243404443066,66.78812582983433,65.67194474333388,64.23069008013258,62.3416591132442,60.70034082177748,59.504759583537144,58.29135485832823,57.78006578728805,57.73731114663697,57.66355880819352,57.72437581080026,59.27609661934448,62.921717896714135,66.33348361488723,68.60294521537075,73.14156538661966,76.2851878084657,82.44926459714429,96.96097407104017,110.99286288305996,117.57553860093263,114.93355582307316,108.59451508121752,104.80045503925383,102.69537513389179,101.0234312579137,99.9209532770159,97.83049244139303,92.98269860242839,85.72525938926265,80.93227761362796,86.6060933546146,94.25382945469559,96.66211345983002,97.78605359283304,100.4704518827597,97.15400536558921,86.13929541221299,73.82462174817549,64.18203912352821,57.15281730218634,54.485143995634914,53.61120272220721,52.66986830973397,49.24945920414741,42.96124303741695,35.88436237406971,31.370426560386363,30.404249807676557,32.911502115636615,38.88450491115834,45.96735495952141,54.56906187500231,60.432222356580354,63.2620591901357,61.228500877050415,58.682261649971785,57.173854089670456,59.182999003049375,64.4400186458723,73.23114472066409,81.1251165417485,83.35651747923781,80.36767980018278,75.12852222694146,70.11296677313088,66.40414937731242,65.35661687574722,63.68730116345964,63.54416617982439,65.57745895301252,66.8533102538948,66.16952175981955,64.09030841630079,59.90014572056397,55.90922654695644,52.431460276648316,51.18487486786658,52.11535195270492,53.87836438378709,59.25233111405638,64.38830220231803,68.23383840117671,67.76604603691514,65.94969046241422,62.943026852009325,59.64606479989324,57.7552911508875,55.71316261665427,52.40373113094692,50.44658760365853,48.908555585434705,46.15656954513512,41.120066772626096,35.59468937852565,29.438440923601608,24.47442774790475,21.306885593386138,19.75841534653627,19.629992091243444,21.779551313473316,25.678888518946543,31.800844517711113,37.94214849015284,42.337003131895415,44.92739716010186,46.3829991369553,46.48017850761244,43.80026561390091,38.67659700358352,32.741873103837136,26.565092158198354,21.67465826924718,18.471739951517772,16.837490244421243,14.923526425733865,11.697753872399167,8.463304692250086,5.9771054307338085,4.371516048274345,3.4823065445982135,4.398747955786945,6.015181577204055,7.801776758764242,9.575599775344527,12.491139313588564,16.264881036258107,20.32710326556669,23.43212733350003,25.28042320712751,25.607941587141298,25.05880032035302,24.20998520170848,23.59585043674765,23.237141281949377,22.6576406237033,22.072812073756523,22.427277433480484,23.24852004861218,24.601899475154447,25.359909170268686,25.729665475068565,25.803587174648364,25.829941154889116,26.001042855515657,26.131010516817927,26.267948196205367,26.212961361725725,26.051181378291485,25.473310445002042,24.45376595760633,22.851125185071734,20.034562577297006,17.013453078126965,13.738926887213298,10.848090888519893,7.635853020377634,4.09441918494828,-0.3704656318121396,-5.093305408889542,-7.8200192792353995,-7.705687607550026,-5.996511718118417,-3.5980586444838614,-4.504928040272079,-6.932787924087093,-6.92606472470633,-2.098232218072265,3.749771034863891,5.172200845358049,2.1491361322411136,-4.039262488890501,-12.600168043623619,-20.15171388529198,-21.418855318823038,-20.36837430588664,-19.174979238682493,-18.083438864549287,-17.422280463955577,-15.530580822577756,-12.169219688380865,-6.675677712335071,1.6233774063506874,10.491513821974028,16.402065796276133,19.568722438953515,22.10018478515869,22.928292950007673,22.513381585806943,22.195426948863922,22.078604185973862,20.94513533192815,19.786453462293736,18.92766557262533,17.761738902951087,16.86798567847659,16.973270676005537,17.875301223625176,19.069178416312234,21.267669273783067,24.820544430129996,28.40809915163498,31.0874793936699,32.8503900910443,34.106480822658675,35.294228429039144,36.39275916383203,37.60489242048428,39.01670358867443,39.945225726639464,40.611957681381995,41.99454297287949,44.57351815297423,47.02988479570037,49.35348326523687,50.44732433643578,50.59656687069504,51.201922292842085,53.149536649843675,55.31103029549159,57.2883648503944,59.01918685770717,59.94066878065429,59.07143009464831,56.96749494566524,55.84650175078463,54.87855108553351,54.205064298542794,53.757428835523605,54.08737928509438,53.56319425721545,53.66829369402864,54.37642070203821,54.18661834783216,54.909051663992614,55.124692044641854,56.70235677268666,57.36654289138446,58.560722094592876,60.60397643636996,62.11802156170806,63.43494882292201,65.13837405167193,67.08808582002231,68.50127881345425,68.63329893934406,69.72561058318483,69.84117462731211,72.00868701158656,71.45968441432348,71.85263449545512,72.48029054687724,77.04137689999075,78.56904232330382,78.81393836900622,79.55581386180427,80.09994576680734,78.04810341596828,77.68212086387284,78.77312872128941,80.7273982227997,77.64332684427848,78.58024437268361,81.8315291344268,88.14379256855325,91.42887410421532,88.72408650528006,87.59825144859956,84.28936736885709,83.16206774105412,85.62920476048146,88.05439560371096,88.29013944910825,87.66517670323023,87.64498451134753,86.54668964046542,86.52427053871098,87.25584873875111,85.57303399549482,84.1712803458449,83.3099711986751,80.24912805380835,75.13248216126068,81.00499185014613,87.90680691991265,92.85834245162616,96.2665303839896,94.08559625483929,87.74215679956838,78.15416975359254,70.45512262149809,65.67813087134968,61.0040411139101,61.89226896225642,70.02989243593507,78.28034217379673,78.49644639540738,72.8491630999214,63.539672890899254,53.14941873059622,47.64964523171576,44.68636083430157,41.17303690360808,38.794529889416836,38.43978896151248,39.95471480373437,42.34383584904908,44.703154017781216,46.47638569971859,48.171738609995614,50.29009565768487,52.802177255928505,54.64122730929,56.24907221691031,58.027875751241275,59.92750938200076,61.9873417633239,64.28670947360048,65.64293092152703,65.98290364588159,64.71957619584636,62.045446185172146,59.71697396558436,57.60561332372937,55.39057260134137,55.12108971886741,59.765824359051976,65.9848812939198,75.14899232836791,81.74371813394258,80.10834743121143,76.32044824165958,71.70545337857448,67.63881185987519,64.01742873378232,63.80838990737835,65.04092886136593,67.12639275188789,65.02333131275091,60.107573986417506,68.6866743010264,93.94149888143276,115.81283684739611,124.7948886370475,123.05475250327858,116.71615700870673,110.05082770956925,105.36062087434934,101.56233114447566,93.09115813046564,82.42004907733684,82.06725435854793,89.63033088395127,96.18707068273865,98.86123294813261,101.3839071050424,102.46108526533288,99.74863505458457,94.55916515054469,86.64759568912378,78.55492774569163,72.79141334402233,67.95411937314934,63.24019261135102,59.663717441912155,58.04463589209288,58.21908557178356,60.002736526617404,60.46128600197871,54.43928920853099,41.16947635750095,36.486088599720155,38.634282157549414,47.08476473645501,55.22995924796159,58.42177440552128,61.21209941719919,67.19551915121859,71.70462688694691,71.7877238570632,70.45467465119047,71.56505117707799,71.79496792512309,73.95684131158926,75.41566503935584,74.55265264935662,73.29283599208588,71.2807458187837,69.61912232515847,69.91272560880694,72.12128486413553,73.9313020120082,71.96574043097205,67.53481863028587,64.2667689043965,63.43490647568656,63.80490330719274,64.00423206763287,62.99305927517521,64.10171964743856,63.61862609885406,63.345824016453044,62.620770021438304,61.411620601295,61.55034564761834,62.425437628428874,61.29606009457778,59.12318381946768,55.930456360941506,53.238630708035224,49.639704307649,45.79129459635149,42.986227509728806,40.978603013974535,39.79008210963683,38.640343590673744,35.47997717056688,33.62128561624608,34.62418932789295,37.575989620341964,40.41303741906866,42.68469001470852,44.47572566856321,45.0737835617813,44.27296429907338,41.735676217272015,38.08656457084116,33.41936429312818,28.51874683484806,23.97494450437463,18.797280144452085,15.99830454830044,14.09667066526518,13.680925910802788,13.376045583883727,14.521828443026493,16.529554073293955,19.420111375566837,22.506748089850035,24.16516028596879,22.985232717755604,19.460748210830655,16.147464491707392,13.381597778787814,11.935584131736098,12.055708303952663,13.795715492238056,16.034752345376337,17.715746395458677,18.193480045363707,17.347430082378178,15.1858045912762,12.279465696473089,10.24271090713693,9.575599775344527,10.821385487012744,13.101903408887443,15.507023090485784,17.458424057835686,18.71936466713474,20.77546531035806,23.56821233354705,27.404522735196327,31.5837794721056,35.25136423318947,37.746849401307465,38.76553060016164,39.0731337645139,38.44167664939751,37.392716285782846,36.04120480276142,33.6900233924271,30.38538137821198,26.11588823123177,21.389525103032387,17.041391001882058,12.99459577853077,9.677323762310328,6.716670945489263,4.523124229791395,2.9946769869874275,2.8796280296579284,4.318194492286198,6.8284988065299475,10.984118170648065,13.194098816804718,12.60414263231559,10.196838779578655,9.234511538487029,10.159723746133096,10.773198312938268,8.736859544571304,3.513744120110404,-2.9996527995943163,-8.755514362843908,-9.481444104211192,-8.506851271232698,-9.441478992234993,-11.913013707935827,-14.113849865973222,-14.389108135424404,-10.479613456598713,-2.787043228297543,6.418823236601367,12.864670674870839,15.101102077355145,12.154984238162648,7.808284046698371,5.5834725724416945,5.814600625672714,6.599906071253811,7.539456442347031,8.820365034151054,10.08598757751809,11.144674487517948,11.93090607325908,13.47780126717247,14.946099345284907,16.326826712722962,17.295380422614674,18.640514185176713,20.454653258170897,22.062493605861857,23.283562461206518,23.50708611985002,23.875245579828025,24.820544430129996,26.219037237729445,28.300804642566977,30.47661695114892,32.68393372370638,35.13731741958425,37.357838628375326,39.25419313615882,40.76105971186036,42.73138226615755,44.51967361064009,46.080921658761376,47.31168139642849,48.10802749627091,49.20060684158401,51.09708055290814,53.239836776319805,55.32216826543125,56.964742616577595,58.398443998733704,60.40469436372949,61.56403912507822,61.686005785129936,60.45538476241387,58.22782882590013,55.28424570646111,52.700331057846356,50.900465016728425,49.68591495124596,48.0128010890864,49.24945920414741,52.92228107154771,55.06071171479195,58.04770063170303,58.675637443116536,63.18251608461469,64.582622673435,67.58625046446454,69.79486097452875,69.84239134296396,69.50009108924546,69.32048517770122,70.00028678154048,69.45538636122366,70.10275840026272,70.77840574059276,72.28425392960071,69.24919206941631,68.09135181647356,66.86434034325366,67.8160251417586,63.55322979763226,59.404941634090136,57.34804160191556,57.024060890140866,57.994542350374175,59.76540179939469,60.54156926969398,60.2738038365634,61.788985858432,60.42535387720433,61.23450782795971,70.39927739322803,77.30390172277306,76.36952085797432,76.21016761411931,75.70176481230642,78.08388405618456,80.83424186572576,82.73167544994449,84.74856436067321,86.82013255534129,85.80723029942843,83.97380602696589,83.48652613983036,86.6403639688444,86.57816867816679,85.473485063718,85.44513397254326,87.09530935665582,87.57879081287612,87.73791230775755,84.85726641864319,86.3194042747461,94.81944062505828,96.34018175052681,97.61777957845017,94.27699597205306,88.3598466168943,87.00859221382952,87.07182318352935,82.39551087224372,72.72153727013647,67.8380893099067,67.58666950245608,68.5179658782482,68.15858351051233,67.27668308121821,68.75480835762471,67.73791617959101,64.97048954931698,59.48177938583601,52.53433477786377,47.97202742831282,46.49332777905282,48.17982386761339,52.30020312663692,58.262199380584356,58.6632552975643,57.47863475733538,58.60642866038894,58.57769620933264,58.74567763948459,59.10369475005334,59.118927202404606,59.95779326652734,61.08320854946819,62.27268706690474,63.58592631813645,65.4639534688796,67.31947434050856,69.26294468175671,70.42884251117316,71.47172875398509,72.04118880407796,72.33666454691682,72.82045148717867,71.665608352378,70.28155831418651,68.68446157148429,66.1912918072694,65.99741887609055,65.79001402467019,65.43533375870615,61.64102255488713,56.206536516625754,50.78726420785778,48.588547828080834,45.45013851060058,43.85675346487817,45.0,49.48324197859219,59.44631315543617,72.01263496949188,82.78574407898309,94.77353871075239,100.7842930849377,99.00853491546034,93.67659896588343,90.22650928321903,88.75951666447104,89.32723766248962,89.21821342900188,90.9992200290791,91.21420117573277,90.0,96.54103234776984,108.72743074944096,113.82193151869222,111.40229059837183,103.98856726495966,99.07474587603947,95.6320420910254,92.70253121545348,88.17199387342238,84.37073315460495,84.37220120613699,85.31584290748621,85.0114525583096,85.00628011970853,87.8656949079327,87.36151058307901,73.73979544468429,53.18435343526683,37.626232924596096,31.59250724429701,31.69180225238579,37.84733702255863,47.15865728418691,57.067737863962755,65.91440477568023,71.10584819156789,72.08459042947577,64.4079834909796,57.27980751744303,51.71456173273575,50.605270366382356,55.74528520610866,62.57845088377431,68.1798369104572,73.59977953466154,79.21570882811109,81.01410819565908,78.90465409732458,72.18398779599474,64.28716975553874,58.051654172757736,55.631919205367915,58.763584087072566,63.254809974296435,65.96813627666315,66.81380072998088,66.3759308667288,68.86723736621279,72.1609114551144,73.19237232648837,69.11797218823257,65.27510539149951,62.29824992618057,58.96849075639184,55.62788343697091,52.26953624980629,52.24112938688889,50.76793958067746,46.43023048036503,40.29391328241528,35.29232644037011,32.756162021821474,33.044433988622636,32.71332019694782,32.28089662880096,33.356582868675204,35.25991975349939,36.056331837066146,35.88688875620773,33.2433266849946,30.662682465369656,30.368447962846187,32.7761950197684,37.8182541222638,42.19150414432179,45.408304693465546,46.65547075630194,45.59754085254388,42.75826557821127,38.721292075329465,32.585708903629836,26.38427245022001,20.59289165300088,15.447724517477543,12.442782881448489,10.850087116256166,10.558910730494334,11.010519575673133,11.034869895480348,10.48242930963556,10.304880653859119,10.968787375432386,12.086629954451794,14.15143398145602,16.40295520116392,19.002191364539204,19.993364673385656,19.694405813723392,18.050435040434124,15.727048722535018,13.15753190065267,11.098322302501021,10.220295375879747,10.549603269156723,11.777114116873376,13.834833200992485,16.59349241228932,19.90851762497494,23.198621013968733,26.312664974291284,28.991044702253365,30.564684045501153,31.619748087776667,32.36326656641442,33.426387007478894,34.11962293294963,34.159665483055385,32.9507746681793,30.47619080025482,27.382848314430756,23.60407937931377,20.146889069356135,17.4849351626551,15.139589201945462,13.289865346572169,11.549290123002484,10.346675427694075,8.966820118197088,6.7941964885001065,3.937267910261812,2.1839949098377054,4.280263961355692,5.930048344985113,5.21535642236621,0.8390227317685092,-4.295287035631739,-6.067194462460788,-3.8924480818214184,-4.7271795528331495,-9.796986754629058,-19.10895745066742,-25.990354410549692,-26.181136831349576,-22.2615435317272,-16.44559309175559,-10.57003438765208,-3.6522227712604924,-1.1400629404546339,-1.2454116520114509,0.6688358494728198,4.503028229329308,9.14627020329978,12.891455396318271,16.085158449829414,18.119899169818552,18.141907773633793,16.721788088566466,14.325187007861532,11.333457094540568,9.364114256144347,8.629728677781133,9.615857178164108,11.716572349604274,14.558855327197383,18.039308020913307,21.485405505715338,23.565439275422907,25.010332406772,26.181769394520813,27.65944641646585,29.520259634018082,31.600524846421976,33.572115216426006,35.02711597903704,36.24806160578098,36.99641652953808,38.79012122679255,41.56489848298256,45.14502250962399,48.0275908012309,50.19447761477183,51.45760651728238,52.60771948576419,53.58366678682839,54.0849658275833,54.21469331467903,54.38269468829354,54.358647130792434,54.03154654760244,53.41636524978027,52.45710546593048,51.781696944879485,51.1490570309597,50.051684974691696,49.47086286371353,50.29446133385991,51.65840565499713,53.03950004386128,55.48562819767086,57.81146364831068,57.45196070232042,58.79294530930503,57.961417802869875,59.03628625699949,58.79709250770139,59.32417010511502,60.08401886012809,60.16948142199428,60.46404991364614,61.630956390991884,62.47090138835767,63.76393378489463,64.34358047238848,65.39301373158925,65.21708792440387,66.8316304529551,66.15627787949147,65.70239254658898,69.0587639525022,72.47440602593491,71.68368345487056,73.21538073263793,73.39951049936548,74.56038244158344,74.1998571076792,74.63975006751676,74.0911311914399,74.44011526671872,75.15450299953939,73.40192523608512,73.28859005162022,76.38397292436231,79.5656042980038,79.05323237570862,80.00499893757429,79.71458707376584,80.99929350546674,83.34021264288266,84.57475874836028,85.03481382647075,85.5689219986764,88.61065922874403,90.10849283230212,89.66815309228257,85.81785672926968,83.2434232806213,85.60125221706801,88.38965493983302,88.98902610490399,92.1006612647543,92.93847864046445,85.49697192524535,87.46923783465539,95.04569815574393,96.02680168314247,95.27022484336555,93.35137620001437,90.0,91.23637843125161,89.4423947363312,86.41475608150373,80.96698209455793,75.08715827704268,68.64077624335543,62.0822563823096,57.60413315196269,56.18081484066732,56.40247631422972,56.93137179584192,58.91377614038223,59.71511195955243,57.88602281483126,55.824817807861606,54.13964028581972,53.35751029571297,53.14553440339471,55.22899294102356,50.88990837282522,50.2522373874521,52.273042673281836,53.327913312226784,54.16852107258525,53.82636605530466,53.91183815943769,54.176634634694295,54.195535985543124,55.28306049615158,57.90737209239694,60.7709940843659,63.69205391229156,66.8013791037486,69.79848931931348,72.07470307665865,72.77107452048276,73.26402640833224,74.20282088779923,74.69179556265465,73.89970995878778,71.82640185099288,69.35998659123688,68.08511203427645,67.23998841771547,67.81968593042843,67.60299445069695,65.20307952643633,62.96340868399816,61.38953302529562,60.53633671380524,62.231013148359324,67.0380681735837,65.06848329276642,63.74688077723311,62.35403599965003,62.35403599965003,63.53779326192287,64.09935578586027,66.66592599147485,74.80757042575388,82.29431288903322,85.66417869469018,89.54707872613622,100.97112516938124,110.24968330738378,110.13327797648525,103.25724481719008,94.62767569435496,90.19134184660506,87.87529367785875,81.85623581287807,84.21004574518416,94.04868508750008,101.6185606187896,104.21581735568658,102.51710718806117,101.00949923039586,99.40794633229915,93.66634400887666,86.44444630214137,81.99528338699223,78.62426600541592,75.24484329926725,69.72926279167788,67.46551989704155,63.911954195722316,60.64227290643589,54.90418217091076,47.95315596343209,40.883586486308154,37.309551251634986,38.338707203753074,42.847037743001884,47.39898399082555,52.74776137497126,59.0362265933332,65.99019724946177,71.93729545431094,74.71002999048748,74.2093916111954,74.1557109305073,73.76204951730219,71.91836022438358,70.88265659010456,68.43869856268967,65.23105033089765,64.56665857652747,65.15177559573104,66.92955345841399,68.94284277983314,71.29690414654405,72.92605694664158,72.59154223628163,72.25930420932595,69.58086962977886,66.5777949036101,65.29952073030411,64.37026943523912,64.80976434683532,66.12015278613676,65.14746676091195,64.4635764674924,64.14721399364242,63.130178320895325,61.6138798104021,60.58350399121594,57.35791458944976,52.88518793406275,49.46919857356097,46.87787366088492,44.92954034732588,43.77787695403297,39.34640593194128,33.08942120625741,27.245087278474642,22.198448305217138,18.520226592164125,18.189063180857612,21.480566277465872,30.502709046288874,40.77560227480885,47.60913819306004,49.3581951473874,48.97606841848353,47.10648006300566,42.781420744760396,36.828384713174344,29.554692946921033,24.55180702330764,20.716144168405773,15.928392798097741,9.782390620817889,3.81409458252767,-0.37696484058047014,-2.0363235854998765,-0.628191881490029,2.3755598864635794,5.796368927793191,8.506851271232698,10.220295375879747,11.445072694987141,12.986044407152688,14.62091221955111,15.306178320189481,15.203634414779117,15.813455898917482,17.810527897110898,20.643638396042853,23.166400388764835,24.167991636792674,23.642695289680642,21.88575848910631,20.16420495042325,18.43492167291577,16.89606380372948,15.989001161585671,16.10229946909146,16.68941734211479,17.825752255990608,19.29477823216002,20.943785974063545,22.28710605675141,23.566401897072108,25.407702505046668,27.404337013625973,29.025977310615378,29.87967941038141,30.263608550818525,30.321964055836844,30.101293526268982,28.19494865167481,24.232646393506588,19.925591826453083,17.188007387840052,16.37010311404556,16.18918217765748,14.193536352536823,8.846644704776104,3.0604438183024554,1.0270815874369124,3.9568634936710128,7.940917068877018,11.26419673841781,11.710965877044153,6.815185623374444,-5.042441451209111,-15.793601369184453,-21.09647788574475,-23.472180408265192,-24.372391300835965,-23.738507982813807,-21.433914005175517,-18.739523677361625,-16.763846589133387,-14.78424294743687,-12.09478331493134,-7.20186637179391,0.7588894736927273,8.94655046583966,15.24445735334593,18.991207355148987,20.529773855818497,21.181359298770904,21.238833364158403,21.069848599220084,21.110379654926557,21.5493187380336,22.55084188549583,23.655087514363906,24.82937899958191,26.51571325785486,28.330416393719297,30.498540930785417,33.06862779994929,35.90383398958494,38.354016224245534,39.610674960439596,40.9194420268075,41.89619507678928,42.30823981683833,42.24609632042615,42.674547884477164,43.67805450634247,44.11405375464053,44.62845149594788,45.22701574653169,45.996997677158426,47.327783763180705,49.13565223212299,51.22021646147297,52.22005989966602,53.28001646714266,54.011157813189016,55.21982068423132,56.05644121190788,55.73174697226299,54.77771286938808,54.063636715335306,53.54735123564674,53.895273991349214,55.16146866716366,57.98360106744755,58.483917062488146,55.987243487756714,55.09549965159308,52.9213848068468,53.51218332046841,53.19310764866013,55.78080488414909,58.88957052185629,60.320512222166926,62.12452843435601,64.09081699799897,65.26139284363042,65.49539446330267,65.22487702305824,65.29173737190985,65.77229021034054,65.89246326110694,64.75806356310763,67.12799217666927,70.06749355499608,66.6766371345172,65.26694413711881,64.37227566488848,63.10056393229765,61.1669500124605,60.4799884138981,59.706033449603495,59.913498479241255,61.81718284922145,64.16712255006678,68.17278199571086,65.74206911380662,70.84306147487021,75.0512483935345,76.02591194505352,78.49520428392196,78.61926076510943,77.97874219682885,80.19391493859045,81.03343961759671,79.11878723342559,77.09956496116358,81.07602605444842,83.78899483020108,84.31250034145883,84.18539893721685,83.6470606360181,84.49452666862685,86.73275161309469,86.8262602328108,84.82469635168431,80.11290304646643,78.65322828002962,86.02222687498103,87.77508435330519,87.47093339597403,88.69309963604505,88.68443852872939,85.70114082132557,81.40086534210914,80.05942730212827,78.95550150931095,77.73522602553037,75.56257664008491,71.6108060086975,71.96887818758427,73.70591411493504,70.63745303718323,65.29028613338537,60.83739672126242,59.11415839144045,57.80749561693838,58.64157600879721,57.07595811620665,52.192264657087655,50.39998284671209,50.913718577679624,52.97179596711211,47.48532760750798,46.08807165392896,48.46822615939836,53.116068290820635,56.948981967554865,58.06476708359585,59.72101165280275,60.791855627327585,62.30628326707467,63.834230370705,65.99143430529902,68.14757015013072,70.56508991921177,72.59597478240198,74.96622777737913,77.17484922783493,79.13976013701965,81.96776835822074,82.86220883717856,81.56509945458629,79.54834964242467,78.38853932761465,77.27228017374993,76.65123689484543,75.83971052979265,73.9313020120082,72.59305585568079,70.79294810210037,68.3078362867409,65.19737393449623,62.592416292112404,60.527870501114826,60.915590006190776,62.008776841406565,61.14243276748961,60.33443030100227,60.08256625314036,60.5893504985163,61.40675440845926,64.02304094607577,65.03550360074071,70.30135229381634,81.72200716446977,94.42551938094982,105.89949516982041,115.50327707350777,121.5385311893878,121.12399754655402,117.10324252226167,112.26865554278224,107.78052170135929,101.4048532181422,95.27539551675797,95.80156085223454,97.33235786703577,95.50678585471901,90.0,83.21103581018181,85.167957106675,92.56374258730683,98.67115129980722,99.05608765287012,89.50501660761115,79.2268018307357,74.9789247952607,70.55999493038884,64.36687479003136,56.25222175298291,52.069216970477456,49.13085089237367,48.89647289745093,49.68917110858068,49.1164120307095,43.64346226917388,37.35499686632805,34.992054120289474,35.69958856735575,41.03324917527856,50.7209406182408,59.601285163910845,67.51318287272764,71.09413110842652,71.50954257545371,71.82545298336443,70.71382947581455,69.52249073638296,65.18240369866197,61.288383775724135,60.4806566692827,64.34795116297927,72.71621638018554,79.3471183888126,76.73520644159686,69.52905914339334,66.46768466845528,68.8657919303004,74.75554298303848,75.68771442060118,71.21495716298121,67.58251818625132,64.66898407511998,64.2933910546521,66.28639486587072,66.83882820819021,66.24704392051244,64.27132362573835,60.63712214948256,56.572023647604915,52.608203091124295,50.54599381985847,48.71531751826549,46.72211397606834,46.32142451095791,47.335646186010564,49.680439392570804,49.630946220720354,47.250654572497496,45.595872213127876,44.82265043902686,44.443785666604015,41.35551515367771,36.894181353978865,32.790830116232286,30.306622516707733,28.468917807141985,26.30462840659588,25.05903432451571,26.409627721193807,29.0436487941935,32.39631380742696,36.05055496056597,39.92528768360167,42.74997984106664,44.06787553516523,42.81633604577011,40.353200716723904,38.09514456751497,35.349108670526384,32.66086760134499,29.784284397930872,27.63676533617684,25.66521194642026,24.530800399196497,23.789611373216587,23.031332525388038,21.04685824802108,17.724509579084874,14.258053622240773,11.934542942611838,10.473208872001711,9.237599104290778,8.23404544175908,6.111217334147853,4.0680340233511645,2.574709778344916,1.9456045252895864,1.677685780705109,2.138728063585526,4.380537126550801,8.362490987278205,12.942641325842718,17.792020540871512,21.516856339902642,24.33878664895068,25.35604820538535,24.596457504770147,22.971695969716365,21.839111619864507,20.97972479516841,21.059066622447872,22.257310966649296,23.399471674167398,24.38868057334022,25.175283878441995,25.32733770787519,24.980188880069964,24.86824400095861,25.073592669931582,24.89442704954534,22.645442115970223,18.653648763267146,15.327756665529863,12.617631570827683,10.740850135304626,7.853304056914492,3.8290848474899293,0.34106437582146776,-0.3417428349766239,1.4893295879580886,4.198676600744379,6.249191836726729,5.8495802030715565,2.2957538398897293,-3.310936004691068,-8.018673071889072,-9.608606571850217,-7.492982636509055,-5.776801181861601,-5.991257884841713,-6.716486526748584,-7.359989204939108,-7.420608418160983,-6.641538673679573,-4.721268691707164,-4.137638361850236,-3.501047113304935,-2.0670782362667186,0.7361422530080348,4.927101560563564,9.757936218757056,13.463546651614598,16.15628991625288,18.247102572017933,20.23657939804244,21.997399488786105,24.07999914535568,26.31150147673066,27.470419819363386,29.575124693011606,31.081721004744836,32.113793643027854,32.938665099849345,33.659170046932104,34.14987592287123,34.42341228503776,34.973973061408735,35.98679681557277,37.88464762613318,39.903358493347376,41.296475626436894,42.60158031168495,43.137941875311505,43.58831372200823,43.812693153669116,45.22411544275583,47.09890703411111,49.19218944171408,51.22582644034772,53.464932305046176,55.874360035056036,57.08452162914603,57.442670371171175,57.876987024175214,58.13176970573663,57.89046760697259,57.57336929306196,56.951895066782505,55.61548359709737,54.3954892497669,53.534109491676816,53.67784057118036,52.97508517188621,54.67176555042051,52.9737180331149,54.99974204772473,56.64809998590385,60.57258451657507,63.19214273648788,62.6633749783221,60.823960639927265,60.47006415248691,61.373532791167776,62.274028038856486,62.53981230276944,62.16090909662649,61.496573753202576,63.53175127565196,62.0295071873513,63.385266086343265,67.50572289334224,67.26299617452561,68.35384365216076,69.3447880807672,69.70240185617831,70.07008265960205,71.64483455499128,72.73754465502157,71.08220186616353,73.5514208439449,72.46148058242156,73.32555862643594,78.61083658702313,75.64777048966522,74.0201923042929,73.48698858894944,73.49564523310406,76.45769033744163,76.96987951259415,79.97138197599598,82.05379506375382,82.01881334941008,79.75728967983504,80.3252946622908,83.0672119112705,82.47616524135753,80.96583841530666,81.9533075395438,84.65856783586072,88.18888062686891,91.32964246155508,90.5404882477784,87.78118535708334,86.76225015130586,84.89970995278021,88.71025809863961,88.203076124213,89.157453149557,88.9654261896407,87.82869024841216,91.96051216482297,95.02566860999069,93.09005486915254,89.26362137148612,85.03020391214284,79.70802600825516,75.01451063006522,72.67000817523646,70.74656332287564,68.56037700454324,67.83364091930751,68.3425015720955,68.95480338852592,69.18735540052239,69.1228897495138,68.6213502810199,68.19861877646507,65.8119063663019,62.468025187217116,62.190383390349886,64.63387059413964,64.76279508054485,63.62788501353099,62.55001766003024,65.20640705330635,60.99153675063868,57.611411299268646,57.5106998850682,58.214647897101756,59.289248741545144,60.10665278634602,60.463779353283634,61.87345524828297,63.01368089787672,63.81747230809548,64.98314002468372,67.64681075519285,71.04184402098785,73.58643976870121,75.85852425668239,77.66093072330217,78.84082759735664,79.40058830053351,78.19596164770351,75.99024074760783,72.90526455951732,69.6435567752602,65.41943100671276,61.618764945238205,58.3056553762367,55.422824189272895,52.86531820238181,51.803329386962204,52.31951489950249,52.77500881794545,53.27282437705962,53.587922082500654,53.705217985617764,54.306887167684444,56.33667966466221,60.38714089620764,63.898237243831694,69.48744970107788,75.5215336255337,78.84535092434723,78.35892798234032,75.10916430393638,72.52304610235241,73.58382165323941,75.93587618225943,82.53940104462215,97.85330718111332,113.79553426601,117.81307935561976,112.24902583320204,105.09835349014543,98.86955048700516,98.0518349325722,99.72760013073025,97.89362384409672,96.12635807499487,97.78882796479039,101.12056476861751,102.63520268857553,104.30030847852969,105.36842524874149,106.01824647011324,101.2274067184364,91.26135322405662,80.40111063848862,73.63431671274648,67.42246441981524,59.07601238299803,49.59421507703749,44.82147350411427,44.35837029633773,49.60909314304574,56.68573084474387,58.82865168182111,57.36650316638937,54.75796410611914,53.15259249779974,56.98948881062189,64.59936233814632,73.84542503732278,78.93812653428164,79.77936694578588,80.72357685483871,80.56885277812722,79.72901004830617,77.21654838698625,72.35792551685573,67.40858461149456,65.84555812820999,66.90447563389249,67.89927074083778,67.57563451441244,66.55874048037526,65.47866107346536,65.27647705755791,64.74126758100375,60.96685238427593,55.71309325508918,49.573917388736106,45.8400871771994,42.82747527294578,40.27336957059783,41.98721174109962,44.1532710853479,45.81462988251892,45.61038170757691,45.16947961649494,45.0,46.24536419417541,47.48305985706466,47.09964765935155,46.88820221748539,48.64626896085052,50.49507987718897,49.70786198541818,47.613325815949665,41.469715085640956,34.61251850311042,28.87932369807211,24.951536730521653,22.483177419866948,21.087653058299985,20.407319420325432,19.38245827407938,18.764855363887957,19.02557583157782,19.983090480924876,22.079434105427687,25.213518209275783,29.043432146963816,32.375995831511545,34.85603871980796,35.690069597492275,35.38538021798456,35.21220259723808,34.77516684521168,34.45892712790784,33.51668875791727,30.963772603104157,27.415880172216323,23.819659656164664,20.39337777647266,18.28030465359241,16.755729148402867,16.688226628775293,17.203736901233118,16.97547154937159,16.732819672200197,16.75695972494309,15.42617101142105,13.947291214653566,12.793440898082038,12.739625822175709,14.181709330217526,16.87880170199497,19.18362979471699,21.35741356372983,22.191584193005255,22.738713955903897,23.727409541656677,25.729665475068565,28.172650372179252,30.511627207690896,31.659516780246005,31.573441315915368,31.08206417318071,31.171353904575263,32.08767423697413,33.10815849676402,33.54039438093239,32.92345549839129,29.91138338387594,24.696887470921684,18.502607616038155,14.140723308049012,11.976114816552299,10.692995820189338,9.7151945901115,6.683854001541706,3.0186784361510344,1.691332861896819,1.7974173085371357,4.031797535190633,6.650194541267041,5.422442946435427,-0.6068988929097477,-7.477341721346293,-11.965888707704012,-14.553571560154424,-15.682775315699278,-18.164529021568292,-20.616258861144726,-22.771712487955647,-22.66840922561107,-20.25645129665591,-16.490721085531142,-11.513810569098926,-5.265835439054167,1.4192228693049564,6.842817447955322,10.38275039466294,11.474646934196295,11.74448835820102,12.135612832890489,13.370397775128835,15.4058271240838,17.95613350344596,19.950793379325855,21.2504702391775,22.137370900448897,23.32143467357528,24.775173053869473,26.716597816650307,28.548526803610343,30.20184461302067,32.323301413915296,34.86219433849669,37.70171870763238,40.59023686936915,42.97201923511833,45.06843857894952,46.90010846459655,48.19870282040937,49.114907986718116,49.80410562923447,50.37339289657199,51.0240431499641,51.90032933759191,53.79654427101412,56.078060968703774,57.9074530660323,59.08772953708927,59.74356828646536,60.26712702348737,60.6633431511098,60.79244114228095,61.4459988892472,61.10711781232959,59.14461454124441,56.57344347031295,55.103533321650765,55.034916373114214,54.526781473490466,55.43336954577624,55.87042357791178,55.36069809636306,55.647943055851,55.23178732782964,55.628571361334394,55.86410551936084,55.51682941878371,56.065781248783146,56.85634879086907,57.08492297832468,56.56332205536878,56.19515684126304,56.22184741302848,56.671224457536006,58.19542158847405,57.665110349565026,61.51890787366633,62.855681066165914,63.274937546857004,63.81547489505573,63.71039513329167,62.71806777028866,62.11551185357962,62.166764778059594,64.96777997083544,65.25149470101857,65.42952719276074,64.23466047295695,61.63100110972693,60.58087080682676,59.119896998138614,60.17993124377269,63.877422149917045,68.57318372913169,70.55998131207333,69.595219488067,70.36930565345183,72.76233863418025,77.59708125481076,79.67428070055746,77.71058623285116,74.95724566943183,74.38905868971162,79.71639148354625,84.63308474094633,86.09148093212383,87.85683054428814,86.22513598607628,80.27242950832334,83.04705358182157,85.39859310969489,81.33061691439228,79.36665816798309,78.4473447815762,82.03502115829122,87.5529555014038,93.58431276308818,94.16209748661262,92.11070975847285,89.11399463413507,89.84683376366714,88.43487035869049,81.93548299047211,76.53879392021793,71.38983544080354,68.12655458665346,66.68996809520526,65.66879607719605,63.29507983376893,62.3870078243425,63.56125051830338,64.00259965158659,64.02765013227497,63.82874400240537,63.59325587726441,63.91273346566115,63.355411036230514,63.31465540462196,63.51687551398797,63.26729538904333,62.329992286900215,61.899467029906916,62.11260425548776,63.56079014654005,65.54838520246977,67.29540868569084,68.31665469958006,69.0139252839726,71.01881767521414,72.35390575142215,73.30990021883906,73.68845639120168,72.78527865946256,71.56507713176157,70.45078274782516,69.14097405616255,67.81595697789854,66.50552481612606,64.62464400784312,62.38831515456182,59.468038994270735,56.501175166035615,54.24925021953677,53.05378480947374,52.0412405155958,50.7441934458283,49.01299753206883,47.67415840658536,47.1312822252662,47.3774195348572,48.428361600611446,50.880143633608405,62.65311753949679,78.37859633914616,85.5848154125736,86.13598930127115,82.79635779239197,80.2960773662643,78.81581657627311,77.22457302724771,75.2956983126388,72.41276826393485,72.1072442872657,69.34990306620517,58.57531425116066,50.377426624247875,58.86966716560597,84.58104706332014,103.98337439844602,106.97126586150901,102.02895294958631,96.78894891837474,93.37264497400625,88.59228168828548,78.45449028905115,72.01397923804564,69.41794241103634,69.44394355270244,68.52867057662839,66.57873595805135,66.11512825555312,65.47597835215136,63.98001233187915,56.35369215989886,43.578017103909374,33.65583386345571,29.545461329702697,31.754463856411558,41.42362936784009,54.25661661414797,65.31944015665383,71.19485152131031,72.2120117489489,71.36887227611155,70.67324834180359,72.48862040214325,74.46101956081213,77.4105199107582,79.16171506243337,78.76961274707195,74.56039115513316,69.5184808560528,63.3886775499252,58.438157304570865,56.558555941700035,56.76242974394896,57.62582961124159,57.6372405628612,58.88116606811781,58.95642867978772,55.31943743211796,50.97612867727294,48.688810257600906,50.72681209706261,53.921291411859265,57.321317966357014,57.79697135751461,58.736296224714515,61.01249059301393,65.94454600947823,66.23468199100493,61.951176997968496,58.423298952314575,56.66328429313329,55.61577332106347,54.59576590551313,55.09754582730455,55.20665928819053,53.579367297894315,46.1328516423084,36.846226168037525,29.317513722196704,24.413321111280332,21.514774031468768,22.126304311687303,26.776863747652214,34.88424536480816,44.34334393664348,51.66462640799386,54.199404398141816,52.59464046054128,49.4638645837787,44.92770529590468,40.34497097930707,36.56242198090948,33.69004467110995,31.56572152335161,29.291408991755027,26.876698487328444,23.488780269142957,20.173175133315056,16.057990640533976,10.880378079711267,6.500979165338382,4.085609741759579,2.807585710897722,2.4895282555920626,2.6133912756860127,2.9690860465139064,3.621529811255007,5.227421514887252,8.096058762127768,11.685291402904012,14.901739700817592,17.029201189469788,18.162788540593855,18.203245360516025,17.979701735383845,17.894145384170823,18.278860545684356,19.174979238682493,20.31981016763793,20.95574913415512,21.52014741827143,21.573339628019756,21.466698843093035,22.156535881406153,23.590774045068283,25.092906451359674,25.81530857515493,26.294772244767575,26.74741280424329,27.028955066334483,25.942305528393085,23.48974832174686,20.93999691861818,18.32811289650693,15.06026676247989,10.612849884981614,3.8517651668195536,-2.7646471809961213,-6.648613916335471,-5.617571399504494,-2.049515958360834,0.11596000529549524,-0.46770986628343814,-4.179134390211794,-10.57512235475848,-15.338870515538602,-17.88925572044462,-17.552461269985013,-15.094880126717506,-12.740520111900395,-11.331380452316955,-10.859539188977884,-11.429604503465093,-10.819438297839396,-9.713233733094558,-7.747761401080632,-3.797291536576666,1.8636526408702094,6.794692743526758,10.178524272303013,12.502919016168528,15.319888272676351,18.513237781935064,20.383045171957537,20.756507017765514,19.919785623073853,18.197553040620214,17.065254016049487,17.121279224698377,18.47344197123659,20.66609012428419,23.85608143574094,26.462207069303705,28.637502641843508,30.44863527379039,31.352726930858218,32.35036554522639,33.923402550423845,36.636293721798765,39.669825608072436,42.58662229573325,45.0,46.78993777239446,47.63626977748276,48.176039725634766,48.62324946693488,49.04585801462321,48.55855614639317,47.58955705050588,46.96991800761237,47.53490398581591,47.8699722519789,48.251098693871704,48.4019972960775,48.251098693871704,48.99803723879589,49.5180389229932,50.49228803223088,50.84213312867429,51.62898441555448,53.76987736013794,56.03150520271197,57.23151349821691,58.43550929171309,60.417067584791724,62.07449101798431,61.15198220226466,63.242720776416135,61.53045015523588,62.92589953938011,61.30231058020831,62.4844110959009,64.45497564941003,65.90448155484066,65.77646474219887,66.10267254585133,65.9154899460318,66.4141764027881,66.74950409839718,67.03137813455731,65.75256539094147,64.35485131288694,60.25513047199489,57.001022004227714,59.12318741717504,58.48506298402788,59.62084542270115,60.76507473502902,61.1372691498127,61.6100987537234,63.13809402636956,65.05610542677384,66.83646535840012,67.22960375775054,69.83932008189319,72.67705725048573,74.53087085447096,75.32068080432222,73.66597526060771,74.59417293879075,74.93600360961263,74.83873028009576,77.14821305028163,82.54788152119667,83.21385986381905,80.72740531621594,83.18922582014075,86.88413374292024,88.152392687596,87.44484242145276,84.30098580997962,82.71506476469884,82.15473865092198,80.30552495264598,82.21891039052461,85.28409341991535,87.35237126747359,85.72903396448862,87.18279942031461,92.33112514014748,90.51707489950624,87.76054773354372,86.02444933326517,86.29371367098828,86.22636146280173,86.28805337393517,85.9810880657034,85.49339750178045,82.46267344169581,77.68689377700592,75.23558762133429,76.91424727985518,79.9134339348924,80.29510078242846,79.65934955606156,78.99647891259926,79.5400951093005,78.0690941686692,74.68589093612687,69.5184808560528,61.921986654552676,54.19044868041173,48.50156378238267,42.90423634242746,42.87207643888573,44.594940123718864,47.76677605804575,51.443648529087945,53.42695763477299,53.19218580466612,54.085132687136024,57.30181230948904,61.40989234582022,65.0646184178537,67.8061411263088,69.75152594042943,71.2351585244321,72.69656040668676,73.84264658840051,69.6352406361235,65.45081400267162,72.46091613806274,77.1288538343952,79.26979582465083,80.94721633663836,82.26506849972651,81.35890877023463,79.38658136815808,78.3806037911453,78.1918638455933,77.48179676160419,76.44282552756734,75.13940484213342,76.44355061424854,79.14354816044185,79.41584749579728,79.11444429939496,77.349951980726,74.07192052420447,72.78394207774427,73.52847509516715,73.76118856575442,73.36411539922993,72.87815710916556,73.77534239143617,77.40271959010308,80.43470619215661,83.88010246979619,87.39182819656135,90.24595189462977,91.9497400275953,92.04109763855959,92.73197999950142,93.04980206346215,91.27562822092489,86.16338067904952,80.30859809679997,81.42800795048545,92.70164860319032,107.3302039405046,112.01895833896921,107.6942303566642,99.9209532770159,94.50218248888788,91.29661911909271,85.33808212828643,76.44200427123484,68.73090359054554,65.83607364265745,67.5689974358647,71.270445510456,71.91656777861635,72.43715402607815,75.18816000238334,77.58071417582487,75.19603994632834,67.64598482964577,59.974392151891585,53.14889791283977,50.36868045621583,52.63488305738927,60.642230222834,70.72317016659706,79.1256866106939,83.87394063284819,82.82064585951748,81.24299402410837,76.49895510035081,71.72851890269979,68.28806288522561,66.90319337695402,68.01069804884793,70.65750157355531,72.15516507939263,72.62688787214636,72.20489638150384,72.85042217788984,74.20677529431734,76.09910903713721,74.77124718292589,72.06908541427279,70.78413111448981,69.86739365565286,69.6235947233208,68.96247594792105,69.48445690243017,71.63683607077398,70.46674460189908,67.30246850872004,60.24105718821583,50.417049555082805,43.55732003645173,41.38991686971759,42.01492608637597,45.16947961649494,47.10310363805321,49.48155258233707,54.06655133277495,58.9818231159482,62.45520323115663,62.443323396508376,61.17219603176062,58.64671729367648,54.6275672793243,50.293859219256944,46.14581803811919,42.638568781465615,40.41384516159507,39.634369237036715,39.82000215558085,41.132369481764606,42.29707614720176,41.5664068619229,38.65979409393901,35.08344197158936,30.622465473758492,26.31915845308075,22.68819281504833,20.424599714624293,20.06304084423091,21.484209404987222,23.379039855397792,25.181330938049403,26.01680572734988,24.792442940450346,22.96376631242245,21.284767925143637,19.20686861654908,16.344810955965645,13.283218811943843,10.028618002353625,8.16300734843611,6.833472805217093,5.734323341223512,3.9824932968147913,1.1111747093617594,-2.1073090421973286,-4.4727728935807995,-5.572188717588324,-3.5833135526368594,0.878026838239853,7.4220171490780595,14.243438904809523,20.0545296388484,24.689433811425044,28.300799347608418,31.113116915154457,33.3017318719376,34.29026212920635,33.61533659184795,32.10770012443314,31.703604723681234,30.606370829987803,27.95093639746732,26.60319463938633,25.919577927036563,25.325579906731154,25.72197692362883,27.745371633453136,29.866922318433367,29.563067655386565,25.85395061285974,19.735148112563824,11.680838143697688,3.703679249739441,-3.749771034863891,-10.120637487267414,-14.896762766926518,-16.591491257069723,-16.51511360308514,-15.255096885855103,-12.920719581341174,-8.728335938774157,-3.299479645463895,2.2852099551284617,3.406410160127919,1.060909777834674,-1.6658243753928597,-1.8840718329047468,0.24701180741949705,3.9367236461225406,7.900302049074345,10.842959373865028,12.275248016866222,13.122201929690041,13.24738805608907,13.830432430427008,15.603920873483077,18.7155553099858,21.846945586595535,24.881956634912633,26.869793775230097,27.856861108392913,28.442905740932666,29.000672202610353,29.71714784341429,30.829242352243206,32.25562277041035,33.411766968334646,34.73727865489059,35.91282696404829,37.487802601368756,38.914519792181075,41.499599888044166,44.77232067240247,48.436639560393004,52.75519314816007,55.97652038119467,57.264814117197794,57.40871403504336,57.80143236088267,57.916673960889746,57.163863847090376,56.204053601056074,54.951835337094465,53.854356166969566,52.368711236408835,51.14437729603942,50.099498063003885,48.794304463517044,47.71936305405212,48.39239801920818,49.81896661368303,52.476402127426994,56.486576347104425,60.74008482658591,62.92589953938011,66.8823409824575,68.29184239330068,71.15600917184145,69.94247091949754,68.93533830727486,68.51179406480682,67.88509987724511,66.38141169583419,64.62225546048901,63.04779618634416,61.107465421226394,59.81628823464592,58.01673063690432,56.85303888302072,55.50299217018274,55.113029590560686,54.130166204083494,55.24199971457057,57.80012132826209,57.700880106411944,59.08190622091106,60.81613002538305,63.255749175661414,65.82089306164934,69.21063829958253,71.10741943751955,71.56508396192973,75.04332623776381,77.05501086374568,74.94134981485551,73.02317951414793,71.90105971741498,71.82012611895165,70.9355116713173,68.17467971667196,68.650108165919,69.84391933840806,72.7957537408472,76.11397431855933,79.11909098403896,81.86991130619957,81.93581903463588,82.7612622250582,81.82256717706312,79.11858180284071,77.8597486432723,77.79953981392455,83.73254241616266,90.43570059738141,92.23945226645628,88.19686330650727,80.31373634233454,75.71347933539589,76.90337760328033,81.70288867879638,86.2733143000559,89.32591887775106,87.89615821608028,83.80701031302138,84.1889803967776,93.06176403417426,97.41933988390637,94.84892122300364,89.84724212347358,86.90594512485316,81.34421776018218,75.58708992199645,67.54634010494921,64.3039145979037,72.62688787214636,75.25639097998436,67.3591054276482,64.21974107205168,63.65156563678095,64.25930920255539,66.16125042145146,65.24458122574126,62.551058274247374,56.89969305386636,52.23849647436593,60.71744996920904,59.378887486145395,53.212268610541756,51.55418140287692,52.31814443153226,53.02049332516445,53.656749210971135,55.04872270668607,57.08386815762704,59.0101808171245,61.02242973884283,62.36447772204737,63.89514577499601,66.17463399065768,68.80413960361298,72.55284997995807,74.62902404171106,75.5791944891626,75.9915952053544,75.30808395903718,74.66673869363974,74.72542479349235,74.9397332463394,70.17287193133951,66.05839060777295,62.25506888777668,59.84543103243353,57.74077120167445,53.882572303789786,50.91414213262036,51.07243855821051,54.561359126371634,60.696972433467025,69.9070424124257,77.19115005646815,80.05298563014411,80.81730930710806,79.88657926999,79.03214431325316,80.4642748620121,82.73226270439099,84.336303143926,84.8702663093633,84.57680993970438,85.145766405903,83.80426457302542,86.813607467176,95.75725137667925,105.89886162212598,110.12263563851751,109.45193871776084,104.89676300323389,98.87736234081392,93.56284955938219,91.84408903135345,90.21914680492105,83.0081010613015,84.36339144587222,98.32312529744866,109.63365503141674,107.10271715467903,97.32933397966198,86.68820871666534,80.81117690646,75.3526056628565,67.42803073755267,58.88235001547759,52.89378354975378,48.15947525516026,43.606833747401886,37.24329682033522,27.3988404492056,19.60557529248159,17.456581168311608,19.236203598637196,23.44173073085862,30.597163897438335,40.483147633832864,48.49929665303404,55.840283579817225,61.389584708449185,66.22429748091783,68.96911754467713,71.34738284220806,75.82107392708805,79.39574235470623,79.86379504984829,79.28263420324133,80.16743855071238,80.49942378582209,78.70579632284458,74.62376743594574,68.9076879483683,65.04230550462312,65.56648794523066,73.75086732644898,79.81754567851218,79.69511593773711,75.28862484148353,73.6033365104139,71.80409810389628,68.49861635388737,63.657933512966906,58.40849365572997,54.14169348705715,50.277445728774396,48.09806433919049,47.73331702192795,50.98816190796409,51.9112199488702,46.332237686195555,38.2901747079868,31.31102879055794,28.398771599531145,28.101304608267732,28.746687432221783,30.435537129491106,33.36395877174111,35.32659175358923,37.37949756311018,38.559631565046466,40.69393150553753,44.38723489600355,47.138046461745475,45.983891912057345,42.22370220912,38.496949834432094,35.696023161664435,33.18541024429937,30.256431218079264,27.252350791239834,25.458491309678926,24.832580006755666,23.56657404848789,20.958203184738373,17.289141262290485,13.805562173478373,11.565372062069603,11.402475523669297,11.522589900602123,12.476189956951854,14.153389441393601,16.316553909373464,18.43492013612271,20.224884752840882,21.014716368586388,20.495560847326974,20.08600549080273,20.897787527969257,22.894512420577936,24.781790226368663,26.52378335123979,28.429662495284088,29.875958928969595,31.601949337736556,33.782611060093124,34.19386200690542,33.39167869399543,32.2012550025173,30.027113970044798,27.487759957874697,24.044190668890906,20.59345725426366,17.81514639764372,14.945654628076557,10.821385487012744,6.533011797900861,2.6079891552134824,-3.1529798125745825,-9.794567558015276,-14.36722614684182,-15.718533544391054,-14.653462681737935,-12.753335134320402,-10.612344272988578,-10.228107684303703,-10.181793810913687,-10.15068788739647,-9.095137404189673,-6.983638985830613,-4.254911028277474,-1.3266359749088596,1.5290689637322477,3.790452574012583,5.840811637351832,7.861466074519633,9.462354051472177,10.876237376547945,11.946534929880322,13.314637641890345,14.92295407043025,16.93289447897382,19.433022984162232,22.63856968463061,26.093286982667554,28.835526524801324,31.152749061484823,32.538257093647125,33.300312416028476,34.04834817527936,34.991971607922295,35.8329254612595,36.97560478094972,38.89253287641267,41.79481576307053,44.31158076493161,46.59745822317167,48.22559017442493,49.806560809591694,51.05090958347484,52.56146067471461,53.37214143896148,54.17139523364484,54.18471460961748,54.10413649175471,54.415673371236416,54.723535036214,53.68535901610615,52.387416289868305,52.02439074818437,51.38928181437388,50.997378201757066,50.76131593875492,51.212822810839356,53.25255384505084,57.48142003103949,60.95538771426409,64.11164764772802,66.06734522019072,67.05105299792265,67.50874383078111,68.35151070024537,68.11488606477066,70.11116779292293,67.75862310304585,68.28449905661701,70.26238047103348,70.53255620655464,69.9819905760724,67.98453380236559,66.77343700443538,66.03752905147532,66.03753806449251,65.62032896192026,64.78692856401358,64.39147719564842,65.02467324348699,65.14402061620146,68.0661246161284,68.15462733166262,68.65804468420298,70.2189539933842,70.88923460592501,70.99780860764453,70.9547336690417,69.95473797312006,67.84190836215716,66.81717144633534,67.85879437352698,69.2713915345039,70.3129164381193,73.5230844353624,74.25541797394139,66.15317909646517,62.547529760127446,66.61158275857707,62.6423928770092,61.809586300930945,64.11977025618387,64.35440608127837,60.561558664714,60.76812589990604,65.28616307605176,66.67042151789212,64.94660044296474,63.5924668878191,63.17687220009959,63.896206312799265,63.68408792792864,63.57863896201583,68.40045234561435,75.23373672046803,76.915511803721,73.91296588004556,77.56045564468253,84.77668694059132,85.70259315720033,82.18243640207643,78.59124305202303,74.01726392353117,71.47220739964256,72.34987542126068,73.19593293012309,70.40534784492664,66.3706232098938,65.6560312736835,66.87217436061444,68.0993976675305,67.10945476172321,66.81824683180989,65.05876799089741,63.00007575466759,65.30204897454622,67.23101563286035,65.92000026611234,65.27933463530616,64.90008540437097,63.47874250776424,63.027141282432254,63.35732849725232,62.91138815694362,62.51976744184596,62.148423211331504,62.51431555222725,63.110002007181826,62.72902883825505,62.17378354458116,62.29469818782535,61.88032230891537,62.674776759327024,63.037083441696765,62.88440817117071,62.31392748193034,61.821426745503366,60.74516519996028,58.69686698116073,56.0234946362932,52.80828523054536,49.38984797566467,47.789958454805436,50.86197609584544,54.350839238356585,55.86155018632774,57.707755015141096,58.32973377681876,57.84069392164152,56.55247522625552,54.293306778599664,53.34758429256174,52.30936325598095,51.91127713078851,51.52997823945251,52.01864889691803,56.07659743089106,64.08490326155083,75.82194104887326,86.76247812193935,96.45053014907928,106.83742942172306,111.33543294233748,108.0197342289321,102.78799166580558,97.69115697493814,92.3974913789131,89.34035586047773,90.8783816745604,93.66518206833013,100.5873178135079,115.51179878725975,128.1624809950022,131.05705522448093,124.23861925268115,112.32685128165637,104.20119122304996,97.16796078056007,87.24641427374382,76.31131704955934,65.36088175152585,56.94800270644008,56.17299741729548,54.806980015042434,53.21592535541915,47.63780796216992,39.22234462933625,31.973635938652446,29.368780530296462,32.615293248958274,39.95754817159346,50.60926469650379,61.13731530364401,65.03720683503232,63.7005115236623,69.29385816002694,77.15609408361962,80.87149978298194,81.66182977604207,80.02967641012447,76.92790765405852,74.4325459829607,74.61537552433106,72.19731326671543,64.82649261890367,56.15577685711753,49.998564311424694,50.790280532562456,55.90325811106638,62.60115807912743,69.685822176417,71.25869035604049,67.7704126870392,62.2780738864,56.86440161073337,54.526781473490466,54.321302017192686,54.963763079265036,54.86902459518136,53.806771417895675,54.07027222708893,58.31479320267029,65.33181472652163,64.31045949810358,60.909664235617655,57.931382124786474,55.36244797306943,53.50027047980973,52.418641723378556,50.61057123442335,49.882811761900676,48.51246775972815,46.437721390550095,44.76031854486863,43.44252766948186,39.88811531428811,34.18610886176772,28.932206186479632,26.50844605891938,26.622739931286176,28.690262905983385,32.714072078040736,38.175859794555564,41.68543219726588,43.77808169581403,42.7036567824635,39.486590230347026,35.474315275295304,30.88583994885522,27.29292640426381,24.850486278902242,22.999248562855087,20.877728587497202,17.32294254498836,13.725232222704914,11.088889606164042,9.563910058080884,9.623864354629925,9.88687320853157,10.304837678312326,12.554780862547453,17.305927501823703,22.20762721959507,25.306510065280094,26.83193739201051,28.24215716797518,31.138950754109448,34.35343487202843,36.92055604267278,38.047052845170064,38.002748854232124,36.68971900030891,35.804464060684836,35.178508904691085,33.89614303395891,31.081057204752547,28.72987833659555,27.962271345973377,26.56505117707799,23.962457763422695,19.868647882697893,14.221457925170728,8.114010688293968,3.1798509965997095,-0.359615783165284,-2.880374047289048,-5.508386318466904,-6.17635259653329,-6.196384963207682,-8.266241407917292,-10.143360715989084,-10.128518381945183,-7.853304056914492,-3.9936809825931103,-0.8643335009303531,0.2604849716861804,-0.8972011399642884,-4.085588505764397,-7.759772441145502,-11.287009445764165,-13.41929033523753,-13.63738503781642,-12.001390799800578,-9.920053734045094,-8.316149264555108,-7.207624413129984,-6.148716261728668,-5.085575186836805,-2.650684697950504,1.9481083116759712,7.344343031172604,12.365886883775365,16.772850893121035,19.774708352812603,21.849144827559318,23.388416489401184,24.166632831485206,23.962489133010408,23.659064449446756,24.245063526073814,25.742670555006185,27.946704499576708,31.103651248050213,34.16303494271089,36.21264080073372,38.014413886712425,39.23868427602806,40.26565525088457,41.55932700282131,43.11639830859352,44.65355576972241,45.83031295039598,46.798523780724196,47.88699406618233,49.11594970782995,50.34713190671707,51.15722346182011,52.13345344987753,53.16787012447965,54.38609036680438,55.24562241892144,55.84307855789738,56.72757137976866,57.63673369217586,59.648855313935755,61.69925432261836,63.64558524841397,64.17899178538514,64.12129531933573,63.6717221214836,63.12078685899038,63.276014943691216,62.270701262846416,60.91898370057928,60.64730713661632,59.92714407519169,61.189210150627574,62.08243605442594,63.434984339861664,64.28006324527756,61.71228901411506,62.8258890966044,64.72476448316188,64.93401099109334,64.26258104578172,63.38791692820252,62.7592289822217,62.40045716306115,62.82706005555595,62.29538025750307,61.68313986500004,62.11551185357962,62.13559877817759,60.270742079185375,62.08906895854137,63.07794660962991,61.842113016504335,62.658367457594316,64.45054743537904,64.991216282037,67.51628581750472,68.17342026923419,69.9235580128297,72.48138232849627,70.92608359580522,73.94200970433106,75.04241808999852,76.12872994996002,78.53048000679297,77.29669753807634,74.19512212737635,76.73053438828066,80.66332155733592,81.61935162100363,80.70216928898152,78.85890532788206,76.6631377273783,76.33486833305433,78.98689265724964,81.44642537946129,82.33752581420158,82.0616970342557,80.26299370187901,80.7741923398415,86.97542166704777,86.72324580963945,88.61065922874403,88.6285613332756,89.79046832717557,93.81406927343647,97.78981509366166,100.20169131892662,99.76570576943519,100.48188791184887,101.5012396144774,100.94031530698986,97.10632908197886,92.76285720235438,86.07550970449748,81.01230559614487,77.42759905071115,76.61888801192035,78.69010325301176,80.76173651244012,79.91940619754077,76.46417690277345,71.16788591881236,63.38772368274914,55.03106899635714,48.28786686468275,42.15941210978791,42.51942452303659,46.40192227717699,40.39116755046898,42.300930451813805,45.29599694298662,46.534340728699554,47.74771746181988,47.55532242307938,47.231201675718935,48.480603102930196,52.920265044517016,58.60642866038894,63.22696584029155,65.16960160620944,64.63830234338813,65.40311370934485,69.34109222842162,72.28288015847549,73.93845108006776,75.834949327492,77.50570520074096,78.27874580375219,80.17475434408787,81.39072104249368,81.22926793726957,81.10224333433581,81.99875843510898,82.1309369798015,81.23638238889589,80.40687686578882,79.58561202542464,79.05637134825528,78.47630420502342,77.2102787211271,74.62902404171106,71.77625615646797,68.44809618978199,66.22149070950894,65.58446751677654,67.36236819797635,69.47117886989176,71.5286974178642,75.79602852740048,81.7553229390233,85.26512212086739,88.16349076742955,87.37670839150405,85.67108326525862,82.46549148719029,77.27566362843025,71.73816963923151,74.23787654341673,82.16239268763715,85.17919207802231,80.7185422218778,82.12836024082145,94.58668111768935,101.86771560130978,98.50189298134936,91.11964398508688,87.90916113898595,89.63448221370962,89.07142641139633,87.13279081466726,85.57819910232195,85.4471507062558,84.23433795861412,82.15428813047812,81.43674798360415,83.75470970498336,90.21831180272649,92.19374482143056,87.55512604053834,81.58974748626505,70.5500532210831,55.76485941038827,44.313061771707005,38.40839613869216,37.08681552984929,39.941142686802024,47.02732063327939,56.588234374494164,66.48469574533426,72.25160596922842,72.61214491073041,68.30301097498608,61.73779552475947,56.97617551395801,56.04092338861927,59.016549797912674,67.14339566068996,73.81789570560166,76.51693352453266,79.3550912273056,80.88212067510024,80.18440781872127,79.6337039938225,77.05017756237872,74.80718483880973,73.77266204240075,75.04890743240402,75.43721557647602,73.85568992828304,70.43697551459222,66.60488639388853,59.0543006315152,50.49228803223088,43.75287902444063,40.99673314833625,37.821472008061086,36.79607129611692,36.92048182872344,38.34257077921005,41.81035060307917,46.38452348146738,50.17935126443129,51.96831105423591,53.51218332046841,54.2594459155469,54.54449935592582,54.18988048909704,52.01649402910803,49.41016582646298,46.716829920048276,43.38190556638024,39.11067366173849,34.87819877278416,31.324363256703688,29.515286581136756,28.96761770104426,30.758273416094937,33.250033906460644,34.94976307868981,34.78018034411695,32.4382383556703,29.814149132270323,27.12377822596207,24.89722148207791,22.75805469945563,20.598911051127114,18.55504083773769,16.987341942117684,16.000103271460716,16.485728486985096,18.115278063383794,18.589000244653327,18.055497923862458,18.165948821363486,20.8544315539936,24.27660088700638,26.980189641138182,28.224632524669,28.078919454417782,26.61330934316848,23.854580338184103,21.271579539573775,19.77001315098811,20.787410516822295,22.70634176762966,24.6371725690932,27.620150516670215,30.12249427379751,31.68459419772833,32.06824532230126,32.20655852013653,31.024738250421454,28.640714579304127,25.054048581440288,19.61578925275482,13.59099041911257,7.535750215165018,1.537771751985735,-5.475672040980711,-11.982904015342164,-16.10229946909146,-18.716285947879427,-17.90872772373571,-14.591523315470493,-11.028687074587534,-8.80238959851423,-9.408646832903093,-12.44122624173714,-13.948137202190262,-13.854773438709637,-12.270072330157333,-10.60438128224043,-9.501185645659433,-8.676978388515929,-7.445994412354445,-5.789548744572784,-2.6496442560282865,0.35009478465984023,2.726333405464062,4.833801829639016,7.018349915469638,10.00098587518281,13.574378358639017,17.333257732363066,21.31532267569746,24.96275247084573,29.03272133112789,32.65361281443513,35.68353835111626,37.854897972386986,38.94457954405049,39.20952208594554,39.76187559803437,39.45703168527575,39.93636848540649,40.5766317816847,41.28060117340749,42.192107785090855,42.7944960742465,43.65734756377007,45.0737835617813,46.75788412694988,48.92025788455201,51.59292255345336,54.68199716429395,57.49896084516046,59.85330397610774,61.88902576977409,63.76681932582917,64.75466975875173,64.12865803043742,62.586491465328685,61.57033796965403,61.301743602592396,61.47148913338426,61.871931177947666,61.871931177947666,61.509079155377655,61.80072475502036,61.42683037836263,61.570986599170254,61.790977555893576,60.03780237872364,59.41297962570787,56.22687163799682,55.517722657952355,54.05580121211448,50.872232607954366,50.94978541258217,52.05379590354498,53.41636524978027,55.245833279049506,56.05141696848193,56.538976982971256,56.053135879862815,55.646744712242295,56.92727378625171,58.258010677690514,60.22733726288374,61.37113236223715,61.58732960667902,62.62420464717957,63.00007575466759,67.23395343861274,68.24556298570879,70.80547313542002,72.59377834172089,74.15689713199404,74.52869764097119,73.78828190219343,72.89727811957354,73.87101445676734,75.09250142705882,76.11812730219252,75.86953922502613,75.1362216052356,76.90511962654931,79.25409447660783,77.52956087661435,78.05584451338312,76.82742735831071,76.7151067833344,78.98948036915377,81.07293507296156,79.06883874087526,78.64447661828753,79.75587620382677,81.03318011595908,81.24543325788272,80.46593161928183,82.76648802147928,88.00593965490356,86.58831114004249,87.2369277152437,87.7050484847199,88.27734049610787,94.5055920250361,98.76237665992726,101.18299328961773,105.0314591908401,107.66522338541718,105.99579499371664,104.59396231326147,107.47940852693566,109.24545617172224,109.44007770083911,107.45492175117447,105.3421123882796,102.10455157910593,98.81804677338111,95.65832474486804,93.0871145687227,89.36343232390999,84.03737302181916,79.35713431412114,74.00420500628336,67.13293770324321,58.32809944265326,51.29065973396759,46.11658418595411,42.86639336322706,43.10176411785323,45.47292655836179,45.562508708540875,44.159947247859584,42.55800217309575,42.13972063722353,42.27368237679179,43.28821406587562,45.04535408290254,47.41153321497871,50.78991750232092,55.16209723366551,59.70829267794076,64.15562735110058,66.83931847415515,66.00678010264015,60.475527145396796,63.768031023791785,71.06626356422771,76.73984795453848,79.67428070055746,79.87536785654515,79.15965707196209,77.82170380590891,76.65129514748308,74.84591148395003,72.58615936354984,71.66743295407305,70.61729679025227,69.735729371861,69.84239134296396,74.13628353852656,76.89892369644733,75.63903247680824,72.29530237437764,70.2661921173734,69.26031032859557,69.79212789407354,68.0513472852226,66.8157720339399,68.47459465662479,77.85311605393296,93.49703338401005,109.05772827259881,117.69547531943329,116.36745815198488,108.49240593859369,97.99744743390768,90.96941622801646,87.65227214826642,85.6594983213896,84.2893706149305,82.2722286024207,79.57518338774652,82.70077166676789,90.0,99.70147581890117,104.00508537746389,101.74326255977246,95.36311138553282,94.32229229151154,91.62422849998411,86.68992270436708,81.13247484281605,74.68844040553427,72.79344813208587,68.34959750837233,63.29101830455041,55.33809026242641,45.83727263146673,38.20855305648979,35.35492675733399,37.55132763279493,42.41147824222269,48.639344739518975,52.899696805711564,56.97136497415282,62.15067557471755,67.79470358433169,71.56505117707799,75.41226637761096,77.1492902623017,80.92035942574024,81.81748756776132,80.4740257782958,79.27327328333145,78.15096833750648,74.88491579907785,72.54341885396772,69.41794241103634,68.49855395929401,68.2380602609999,69.18914882517139,69.92848412781156,69.9962001076831,69.79359312189706,69.31232204484826,68.19862631320447,69.33390941095728,70.81637042370669,71.36186233649977,70.53164429591389,67.30451853674597,64.57025087076349,61.58294500366352,55.804406320914495,50.6187471382324,48.25602839642233,45.661909911904374,42.155786345201605,41.39558481345157,40.601285082738265,38.250832676563824,36.14657339999229,34.43599110467136,35.31123542257133,38.029745360506745,41.15253911566578,43.08320467598702,45.07260495805254,46.475990517670674,47.732983326580104,48.16815987209233,47.79445929039069,46.25341865005222,44.165270571720605,40.958647764012824,37.485243781363984,33.55994902823059,28.219931622556178,22.910507282450915,19.559824605043506,19.74064107410408,22.339000702911054,25.86632566594352,29.132624194410788,30.57065921744649,32.09726795574163,34.09077235422395,35.05623495764833,34.765177199287564,33.21308602966178,30.72556354862987,28.182028244901502,26.515148595951935,25.45365380537158,23.390840272948775,20.04097067361023,16.796351675646616,14.43912241461293,13.876242351398867,13.551806011017565,14.089527429284656,15.814099260269103,18.79573915941381,21.427650904123112,24.298824178599556,27.151802900577422,28.762937382162722,28.724605016245413,27.67587788904915,27.505524508733778,28.36594829216028,29.30862579711678,28.68616304551909,24.832091990432033,19.050232209323514,13.079140627507474,8.894831850498608,6.669654809547926,5.005008433414594,3.1475362062469325,1.136715335186064,-1.5880344051959465,-3.798744233713241,-4.253829306685831,-3.3735301677349536,-2.8683699430361416,-4.201932833154883,-6.8244564884222205,-10.655010219450926,-15.004946726324322,-18.219836335109125,-19.300842682176935,-17.26431897872292,-13.403473568512341,-8.783108252140293,-3.797810903990518,1.728273785875031,7.140486099798093,12.350628197950304,17.112305103169163,21.056717011778346,22.762827323280817,22.450503956026278,21.21791945632577,19.8680029770321,19.037217532836213,18.83973564690039,19.607105726677634,20.716820893216866,21.616722160657506,23.170110952075163,24.977966454769277,27.808354081706906,31.73351031223383,35.93344662640851,40.23630488066569,44.55924366999998,47.45818285793834,49.15072566800912,49.90696096520737,50.219260518412426,50.02035057932487,50.21996518731029,49.73978121868943,48.99766091121858,48.28922460915433,48.15947525516026,48.17574511008486,48.409991920441215,48.755352659521634,50.06180636976352,52.03434755392139,54.153155795674856,57.12477056273441,59.08722300510724,59.70911808914496,60.266644843699886,61.07996477945435,62.35795010819324,63.644080334430285,65.15921505291557,66.78892367885264,67.72299849749233,67.19348532906261,65.98155713122803,64.94452058067617,62.86886848407021,62.89872797933571,61.09085297508706,59.70165663050929,55.37391212593518,50.97516466613542,46.824131067044114,44.54770456131752,44.05043337366882,44.264448548825015,45.76162427459046,48.39707766754796,50.68450732628987,53.2774647122093,56.64851494127738,60.030379628477476,63.116030891256784,63.694192263221424,64.50239689952032,64.53667412829519,64.1305930214543,66.39673826223233,68.6104754843619,70.6379950903472,73.76336106924266,76.56898734326137,79.13239282773526,80.49881488822389,81.38790328694373,83.15250547544501,81.90346936729769,81.49314893720765,81.18802852691118,78.7882999364135,76.36184381262747,78.1377253990081,83.74597309207138,81.65606605098792,83.30458002969543,80.59682409361628,78.7129899298337,79.02774564530377,80.25638504262854,80.44460817765186,82.3009279998855,82.5540054087835,83.11252279623712,82.6768328715712,81.70523544922942,84.77257852438625,85.14337338015189,76.87779804199825,80.5793058783443,85.84976272956366,78.93246315457509,79.87958155568835,87.4791990611369,92.6657131296194,96.58622022533304,100.54656684264825,103.02659106057055,103.61741868166668,104.71510873724081,104.79242129944251,102.89683685811737,100.64568538629516,97.34756554216486,91.25904520717526,83.26273576507687,78.71971664503276,75.19796161919983,70.30142989692506,65.37203132588401,65.21025008632819,65.68147881619979,64.17898401070659,60.102869048583464,52.70708197288075,45.669842261424314,41.81109053086745,40.16002908051784,40.73687919792018,41.806195306448686,42.594057782453554,43.574584712595104,44.862810936922,45.13986757087762,45.282724704984325,46.5871628291655,49.776156500120095,53.428904778547334,57.43713901886896,61.02708607019767,64.875073040766,67.19841844715069,66.48205105320893,65.68950340736032,71.60013067690616,77.1700604133578,80.69007469732067,83.50648507022314,85.12068792810321,85.47687562854566,84.30098580997962,82.50417109438055,80.24058953997543,77.55562887637156,75.30097376591843,73.18810863776412,70.1209319640411,69.23084184917964,72.41836263998532,78.61615250145418,83.80078629559256,83.21105108162526,78.21367123940111,72.50898702423525,68.68209675152721,66.21986720475559,65.26694413711881,63.06728405826947,60.923607514741654,65.31198313640135,78.52535298367766,91.90123490087886,100.42579261614291,104.2200777427064,101.77263819862559,96.89481873448442,92.34867981352122,86.65388299746807,81.85301473045145,78.0859640064811,73.72987770126882,71.16992967305985,78.4861896951188,91.96592593499142,102.08607961172437,101.40149553450604,94.06152112401121,87.13204604154143,81.3778250014899,76.51693352453266,73.56137074372863,74.17548919866232,72.39734876031055,68.84525489993857,70.06517376613317,72.45674063817934,80.29331556851487,80.22620710475603,72.70758095769845,64.02869019857286,57.724385548878296,53.818581338834676,49.005212835176,47.29826154051848,48.92067961953674,54.503581977700826,63.17913474557273,72.56775792413698,75.8387711317133,74.48127656996202,71.17751315912878,66.89889998980166,64.9292608344068,65.75650678030374,66.53306446862348,69.88739344609631,75.3962216077057,81.21044065502592,85.03415187084236,86.03362660976873,81.47806080855825,75.43497235872998,70.98763521344173,70.09100039338453,70.42922571101226,70.14187513180386,66.78690137032802,60.60782662935542,58.215246725813046,59.837387100399695,60.97872836297268,58.89634874271094,55.154261025971635,51.30314954477576,49.437174317025764,47.757186766887685,48.70917067777167,49.680871191597916,51.000994989095,52.14467871870834,50.57413703298624,47.29061109007966,43.14146402260148,39.584443219372254,38.17883120381725,38.45375048769278,38.88785080689591,38.923698519874264,39.155460172705276,39.693643170298785,39.96260029455546,40.11053141011945,40.72722324934714,41.58694362866277,41.87511862494802,41.8859756333802,41.50536553725143,42.00253635428022,42.66734209989977,41.61590336901406,39.61352869648773,38.15114846214158,35.639758851707576,31.585908287350478,27.447227491489407,25.172563624752225,25.178335452994034,27.43239004255481,31.240712482068947,34.601295596592195,37.1818859024763,38.44888917989854,37.37119655736124,35.39027161082352,33.48203843161218,31.821069805793968,29.772264554247815,26.363661635397133,22.505038608241406,18.655048254768523,16.45494767218288,16.324610885430882,18.189010781261484,20.906846425667396,23.44460529773457,24.684223613806626,25.537435842626465,26.438316549491567,29.384182148790178,33.96580134653065,38.1122372087811,39.79263474400763,38.29017260414928,34.34896792126199,28.86829863752911,24.272681744451116,21.964965848177055,21.093653817222787,20.88579126237453,19.428429286646896,17.007935070004297,14.88897398584179,12.685783818103186,11.220722534893197,10.605432975068693,10.452747596897172,9.601554030001884,8.130116099911213,6.1957352156844445,2.926657154528726,-1.7691899932623398,-5.627799086523843,-7.881555568485891,-9.219478845313603,-8.787205831244153,-6.999342769680525,-5.152073476277694,-1.9373825280629637,1.3728629624858837,5.379747460823303,10.21170122757488,14.130461244375358,16.03230755404052,15.136846153974023,13.130105015266235,10.627017887994375,8.422481896136595,5.982951529866737,3.1798020556669697,0.38199121242629325,-0.8833694517105104,-0.37368699736845523,2.102762649982081,6.367727768754743,12.392751851076834,19.841873091169532,27.997180491276197,35.6553283919927,41.5212607675774,43.83766953976646,44.023463345265846,43.06397958429603,40.78417517268595,38.36384772174237,36.535486963449365,35.00120279302175,33.62764107069188,33.00503093594237,32.822509709945,33.904803330688146,35.34819532971031,37.65965367393604,40.52123251073724,44.404741846121055,48.3403610616489,51.74874988665279,53.541587633017166,54.20338191372319,54.35711872472762,53.87625179779845,53.675602249175235,53.800754371649155,53.94280232848813,54.2855717920279,54.99974204772473,56.06116608605289,56.77108295897679,57.4327420230534,58.54793281890208,60.60625869154238,63.6025124256244,65.78485111841285,66.82509067853822,66.61697597567095,66.6061182798131,64.83115324555341,64.7377575996364,62.56025808502222,61.87345524828297,59.27990607732167,55.988694583761315,54.17139523364484,54.253001348649924,55.810364219727276,56.40650814501801,56.503403338288884,56.63131244485609,56.24687946281476,55.72560902852525,56.79676675652168,58.52884866926775,60.200805894190786,62.210875987215445,64.66427217068149,66.57134157855788,68.17856670421115,73.29029093796095,74.42405555975866,77.36666772078497,79.53200534128369,81.05557898764864,82.99871898920155,82.03035749374664,81.48672023010137,80.4769902757914,80.45210008834732,77.33941526723098,73.40695318836705,71.34040763607041,66.76457658255494,65.17635211601572,68.35553311685187,69.3493237161199,74.96603016793135,78.91877619551693,81.60085898428784,81.12314382446615,79.85448284278827,85.63746058915848,87.57075060120965,86.48027204300233,84.70367356809291,83.89647753130954,85.80960620643954,86.95759677245444,91.4745908893343,90.0,90.33971658810498,91.80755017279243,91.46877759442471,95.55293989600602,98.7375360900346,102.29803086826497,108.77804629507882,113.21229645697184,112.27478737062415,110.11391176381755,110.79531421190654,113.61194609598348,115.98362528212769,116.33859723795676,114.92179878562506,113.84109500018216,112.11599209568695,110.81776438226235,108.1991499514572,102.3996350551016,95.75237391376157,85.20118746786747,71.19485152131031,55.4860141326311,41.59547479592937,31.6283601792157,26.724815325901204,26.869801927689657,30.383523615141456,32.03622256600514,33.554930751593155,35.28548445743149,35.232436386823785,34.80247105294424,37.315714504596315,43.26202451404948,50.39376009498858,56.03198922787413,58.77670266256319,59.37539438398425,60.73273060967748,62.678613292756474,60.027556881207914,51.80613154141135,55.68180777739898,64.57309934506081,70.82701859358117,72.917528293463,73.7397750961603,73.41033246531202,73.10263625252793,74.83815654324526,76.21324816873704,78.25433773150172,79.73627679781774,81.90921423428152,87.06673267787306,95.09019595852246,97.86983125599478,92.7359641585439,89.03625834772883,86.93349688144563,83.59440771465516,79.63076184748006,75.90594567244423,72.14971034115564,77.31963684025199,92.82132754769424,101.83673969915088,104.6298107500374,105.29145680887144,107.57125320864198,109.10077269439478,106.30910112885626,103.1811775509149,103.57746869694738,104.165050672508,100.52681854433483,95.40376533024565,92.68377100645418,93.89794012833148,97.40111775597252,98.80169723544334,95.87557508834111,90.91983180391604,84.03946726714982,81.4628014520915,87.667926900726,88.50566903469246,86.09148093212383,83.0443220488236,82.45726550172617,84.30069159877917,87.17867245230575,87.85086372806151,82.37794070340082,73.58535662192982,64.470314696045,55.844803147408626,50.37787107018975,50.873149217031916,55.77141940064326,59.01588368179422,62.354006588508625,64.77140690510392,65.83571197247115,64.84989065884803,64.76319240287948,63.52083285650029,64.06502284034443,63.248961760106454,63.769421412464354,64.6950375333257,65.36820907049429,66.15890499981784,64.49050949037158,63.868990486638005,62.795044525852205,60.35474126389759,59.03619224143138,57.60013706657239,57.711858048695824,60.435839243209124,62.52041024934039,60.581808454230405,59.87705529813237,62.63443881261976,65.04092886136593,65.64698018333782,62.58910748154073,60.25514728474751,56.72266153326891,53.414715399561764,51.045756387515254,48.074336423459734,44.403190512830264,39.5490840198596,35.415150646972855,34.18268047966871,35.78449410115506,37.6809948326651,40.14687373355733,41.50392517890935,41.66615115685286,42.309007453849105,43.78114375340669,44.815806362342066,45.87337599073521,47.72629306851675,50.09524556196692,51.74874988665279,51.74258103279715,50.575514387993415,48.16862471092722,45.67879931042069,42.98681046989325,40.0643202333441,36.70433034302401,34.375681062274325,32.68775353557173,32.480267331346994,31.267322620391095,30.862120831189934,30.84239292352403,29.773589657128717,29.51895370541724,30.379134337549562,31.424246422228524,31.95977355225444,31.709205767451348,30.981030771435307,30.94644037026703,31.797144262849155,32.222785544855014,31.403151315022814,29.35155029937695,25.86940727333954,23.012998221655124,21.12241564511204,19.830468592369378,18.21098194289646,17.145564586297244,18.713225497939746,21.92963452233383,25.48920282122767,28.28701213637228,28.859264724454555,28.762467619370934,28.824332275881062,28.315104402657294,26.131010516817927,21.26209934424429,13.647271621422902,6.250924703143747,0.7989154669381685,-3.4813814903645697,-6.271072860760634,-7.97166027816532,-9.229893397282375,-9.114205090654586,-8.36286956585067,-7.817377987664264,-8.024538967325705,-8.573544180292155,-10.105068170191938,-10.612605739758175,-9.136380878202386,-6.236411381702344,-1.9829482001394638,1.7149509448425468,5.102134880594977,6.869987005386869,8.612096288428056,10.369238229158444,12.305839022784532,13.916854056292348,14.986581605528826,16.14431191341432,17.382360726272257,19.063726867708233,21.286388324734137,23.30488209691695,25.888576264933135,28.509982025167766,30.566258929203794,32.59406556460726,34.470912666313396,35.16833874947473,36.89065796248315,39.363091987178606,41.581173401839045,43.80026561390091,45.30235027316495,47.07004459462392,48.93717478017767,50.9484976933186,52.48396204736605,54.23920577149612,56.28082421350871,57.325930872722296,57.798133264189836,57.50722725637823,57.57153689037678,57.51459545863651,56.62033505023404,55.52549738017374,54.66274667857331,54.10111677877351,54.40449044864236,55.63725976956843,56.98035405483708,59.00228783149455,60.0886170887031,61.36739379534638,62.83399130532222,64.0577335575653,64.49656085071038,63.87877794893194,63.28730895202046,62.94136760133483,61.20481143294929,59.736753661986945,57.15492909049013,54.18661834783216,52.085163844534044,51.12139762071626,53.59995646319486,54.072962521576486,54.54756956571821,56.809835975013705,59.45734448823114,62.82159620764523,64.51774860918268,65.24717749596736,65.3644687794629,64.51850967372658,62.86013314387736,61.737075754191295,60.4847136984454,59.036194049427905,58.68474530932535,59.31017671455714,59.85858497975167,60.676532673603205,59.591226129352975,62.674137720167394,63.13503426378913,63.741376361746646,65.56767520409407,69.32558613677365,71.7510380547319,73.1157733625495,74.01366725402198,74.82460066393553,72.98533393423142,72.45224656802814,74.23788057544108,74.616718561674,75.96375653207353,76.63978055712468,76.97514380644559,71.72184177293975,79.58210415958902,85.30800774664262,85.85535433823972,84.2218675737301,83.8269444909907,87.05355699248084,88.25811029395432,87.60575388640055,88.31824394159158,87.73300309659395,86.25789423872295,85.35920469742298,85.21984032393001,95.24089538604554,94.06338237019268,86.31874890494015,87.38755777501072,90.56500610979745,91.63329143128301,94.60290862222874,96.3402137358632,96.48022708696918,95.62174019444294,95.34400932872269,96.5234445485864,95.05384503340713,93.20110025548226,92.57335593836687,91.69230858537395,89.60754361513233,87.25507249950665,84.87508127569322,82.35657992568295,79.35175183345733,77.36294597165868,76.17136931858069,73.51045289157562,68.80209296389457,63.17410298652609,56.20952192890781,48.41400935374961,40.96168593085451,37.05653245057776,38.52828031490569,42.31079666646597,43.31657767650037,47.914187306353114,50.39498978695464,54.066497231416,56.868454266024024,59.58371904355375,61.689654645143094,63.66426895864441,65.50578677341565,68.40778966915802,70.746607882902,70.28571260618787,67.23062482605323,67.49168173732804,72.09696932604683,76.35104334867822,78.77840067887335,80.13419706730032,80.79217757446077,80.90972648894324,79.7375759628425,77.56048099894419,73.72131251086601,69.1849648580938,64.69349006504547,62.07202503977488,61.66088591964233,62.719324811259504,63.604999079231504,64.69545182547587,72.58400580064912,87.51530727009788,89.7703131883794,81.03343961759671,73.10713360984931,72.4225446366692,71.6080934209036,70.3553999548602,71.22454940253937,73.81901709073625,74.15857788166346,72.46848792598577,72.74731192901208,81.96558392814714,96.24358363208887,106.6992592729554,111.12673964824208,109.79888802196515,104.51422443582746,99.83355109130943,95.47211234773098,92.56674894377932,90.0,86.6335189871941,83.28351312519321,79.7891139534898,79.29960222133654,82.82986574944324,87.33695441121444,90.34867429339499,88.35084489796029,84.88269268511118,81.95938170222563,78.93883355148768,77.29287431390932,74.39704184038055,73.23188606088017,75.68515446926916,74.37786353757465,70.23089404023554,64.09691331511434,57.528807146665336,50.440324448726884,44.710123149814606,42.20026705203151,43.810639151105306,48.59548002112717,54.95964985527703,60.361566099987655,62.96197616163384,65.65627035226989,66.51025246130003,66.81518342854457,65.3456324875921,64.21473765051753,62.685414722512554,63.00417171798758,65.57442275999156,67.16635405044872,69.54694719161851,70.98147913916006,71.49575567816335,71.17288638234699,65.42703990109727,63.73468209313596,62.71684650135203,59.62773703486504,58.24981943249055,57.98254900097211,58.26768893797728,58.84939180421876,61.517815928108625,64.01076507099648,61.572330213152256,58.08055899569246,54.9580939500495,52.570442207155054,52.58959673907579,50.73403924893827,46.65455686949587,42.35000678130517,38.789285075373066,36.09196318992074,33.69003757821684,33.32327806959015,34.45447375008525,37.20224020896167,42.10698204956984,46.87922996942451,49.81360633472963,52.072504800884566,54.00109634701969,54.70843936831472,55.30483269909989,54.85379275870855,54.76328962323807,55.17904545263681,54.48550356048948,52.87021890453681,49.30148547134944,45.21300955830088,39.610674960439596,32.37644890290212,27.37600043598613,24.836853852767867,25.645149147231567,28.079102890068903,31.00197622059164,32.7761950197684,33.62489678493263,32.57958405994108,30.705973923960507,29.44233116818793,29.463662640130988,29.126677652230036,29.95995252183417,31.74596404483391,33.84422204424101,34.78533835888699,33.3925976258284,29.09531273024851,23.641111884565003,19.086354397701225,16.772448598017636,16.753819061691022,18.015439152118383,20.215260419784535,22.61224591471665,25.98134607881497,29.75735151344452,32.67585274090596,33.52549237288349,31.587682638773348,28.084624275701174,24.313836278101675,20.63102143365399,16.574024862169658,10.394298872254204,1.9825646750992134,-5.689696984887598,-12.087799765285183,-17.005853631613117,-20.179457558748215,-22.555947871450645,-23.236183952709176,-21.308628516453354,-17.143260135362755,-11.733960871500607,-6.955954610176452,-3.074958968787145,0.33971660828896855,3.229192997498915,6.266193088142507,8.901753623121644,11.08257915174355,12.339044909503764,13.403473568512341,14.58110899702891,15.929398579990885,17.16191394284508,17.963276945513755,18.871727933787938,19.903718615662203,20.995388272077122,23.60873324295255,27.49176426729456,31.464159614280586,34.04857559436274,35.65733503195758,36.55862343156784,37.837254763667815,39.64647554023137,41.35686013473226,43.290188184828985,45.42866757179243,47.50198192929841,49.26794480355539,50.09216743829689,50.76644505304794,52.25573023216121,54.613813322847534,57.45181242631008,58.39251839087712,58.4051925255611,57.87314543810646,56.52118188265405,55.189278252925455,53.901731003561956,52.644561258280206,51.15918738102948,51.17206826437435,52.01110983269321,53.17084237471778,55.2126808177486,58.469306545504956,61.93383428981923,65.08122069651286,67.6836989351299,69.55377064629742,69.63162541204026,68.70416578435609,66.72610681498577,63.81886314882239,60.53143637095595,56.665817259662745,52.62752596777962,48.3074096085798,45.43733525648773,43.0711097647497,40.86178259079347,39.7923000491866,41.72298369636913,44.52646126650643,47.59519531323073,51.743782991733276,56.445064292580476,60.039052807640665,63.32323897704366,66.1772595321009,69.06168819136423,72.08626292840475,72.08267327597906,73.28859005162022,72.57012864816437,71.68622349679265,68.43143107685697,70.54566892256638,69.12840679072838,68.69659010478118,70.29390276701935,70.9017443821918,71.39873643360967,71.81633020073633,71.90105971741498,74.07310354927445,75.1467341579172,79.20279004205912,81.29632309656347,80.78892352318317,84.41427226802958,87.53418892952453,87.2298129626855,81.81743167048992,84.8273017222198,85.84872128758013,82.3621858642998,79.39291229531389,78.12127765529594,80.24614760917498,84.29851101380937,88.17300581381416,89.72540364414527,90.83976113088565,90.19360437039556,87.7013858362934,85.13327945414662,84.42780837821591,83.0627556265076,93.22293736605738,93.07039192264727,92.18579756377193,93.93766508708129,96.01473663046416,96.8384388691511,98.6088791939495,102.60414179090382,104.79242129944251,105.82516296939527,105.55200740642974,100.677459135295,96.56149124049425,95.5530130612712,96.02272772381248,92.5907997075835,85.91441123401026,87.33132166738929,90.36265045382746,89.87573925531542,87.66264561002603,85.32498196708221,82.18725207811194,76.40901040725743,70.69436945662531,62.84384067473562,55.755211026023524,47.806367329522864,42.08916508595861,40.58922657606537,41.913314776185736,43.08939604918004,40.67829059973783,38.777024802315196,40.626134641976535,45.26652321367125,50.649382165674574,56.30990095004419,60.47179299963816,63.2664398676075,65.62804489008765,67.59728149952946,68.70535132858558,67.32060964146424,68.73032477327017,74.29765530478304,77.80250293591975,79.84225178803888,82.59423123177599,84.39599311639635,86.17798786295036,85.7549073880877,84.15544323175297,83.57862907577814,84.56915636332435,87.08748485716846,89.38719427790612,87.8252789132656,84.04460971325322,79.76653255055385,76.15113065013126,75.38713255283893,79.21113281136199,86.83766140878446,83.7701643474048,71.38767326643337,62.866136762323315,59.89259913692929,57.06427147095038,55.759717947662864,58.30819664839779,61.51413101646886,62.9806359375238,61.53108338178663,65.38514570468443,74.24319202914339,80.7741923398415,93.14374241344386,105.24618456758155,104.84320079717494,97.7089042714114,89.4317588471724,84.60894007186418,85.04286149847923,84.69704389658388,80.68839482995729,76.56899029124688,72.39541214006178,66.94872337792803,68.1223635518761,74.52138442867711,79.00519313001082,78.54263212092414,76.60752217981907,73.27867620707451,66.76986087430133,57.19132202336286,48.966373508371916,43.98526163888528,41.54071466180482,42.464575197149955,48.485239524451764,55.768108340479294,59.38410896105999,59.629388785170626,62.2225701766846,65.9593746606437,68.26611626814983,69.55234361743487,72.6528578394977,76.44122646498782,74.55071805190617,74.32050181861686,72.82187671092535,72.94914257155041,72.72475189122449,71.70838186276585,67.83879490835304,62.737065513845096,60.63498222137169,63.95684603959865,66.5600482876252,71.26859883115777,73.67844632191454,76.0629272313726,79.08888238341092,76.97809897389301,76.90610544920507,74.92828215248569,74.10252934482375,75.00495659663363,73.23114472066409,70.81727012768779,68.28304216604691,65.15454930097219,60.991157676815625,55.565528336107114,49.827461005119524,43.11179766551269,38.02320579014602,34.67588907642429,32.03858339323113,30.350071800840162,28.60141336733701,28.934991974575468,31.589791451809784,37.90082012558021,47.878386236052314,54.82110007921675,58.597943679971046,61.53045015523588,64.29647238625098,64.3978428359952,63.93448798625687,62.54325842772894,61.0811211774701,58.87889645705947,54.794904591572646,49.03920779222657,42.193577470926215,33.92820156213928,23.35071200636062,12.086079739817935,1.7899583729238209,-4.9752757706296595,-7.453153000354119,-6.600906953466154,-2.3448738184876556,3.623034108309159,10.682546439495903,17.32405985913474,21.66899402121238,23.610182669045745,24.479836465978728,23.777015891727377,21.099548566790286,17.58997438781111,14.414975807878964,14.599634030717757,18.650674958810473,24.937998206641243,30.314823253497114,33.66553410497255,35.277783283693694,36.15535305498118,36.75841308249217,37.16686019606776,37.546295809862244,38.491021074835665,39.05055109246695,38.35291153631436,36.040635416262,32.422078644478184,28.90413854161057,26.012340308795917,23.92034174180535,23.629402095392667,21.447744779935658,15.826131102235799,8.654905411348688,3.9004879095056486,2.3486797391544805,4.119148040785524,6.299372810742223,3.822807376567393,-4.975524468375578,-15.33138094599926,-22.60242611305802,-24.73860753817383,-23.011421435450988,-19.377302517559617,-15.646198630816901,-14.765401103607163,-16.192715990876092,-17.660180362108374,-17.790388811639,-17.671021621410937,-16.813442629422507,-16.51699235179987,-16.090813074838596,-15.021075540921652,-12.829939062566424,-8.379590638930482,-3.3384650272366994,2.3809865026073176,7.405769182134717,11.664905455763494,14.915878295530245,17.483286988735266,18.847658012985583,19.17417796142417,19.059664666531376,18.871727933787938,18.5073063643999,18.68730067045594,19.81613358940873,22.486817543600402,25.11483768602989,27.867033453599824,29.903993069026228,32.27561887380648,33.816383852145876,34.91935132549119,35.66501569830117,36.587140879275154,37.549176740426105,39.35491738771784,42.130433801154936,44.85994038693712,47.896857910429745,50.6019687552175,52.576802005927206,54.341327045063714,55.32263036923235,55.6641819682409,56.02844084986494,56.23398562866997,57.07216631390347,57.58521751794258,58.180667313782365,58.11271848704209,58.17257326310995,58.44163934958401,59.00389099096147,60.25514728474751,60.90886826148943,60.722305549237795,60.10110244108068,59.625952403173265,60.21309848596529,61.41672761195802,61.78635275872605,61.20426152857974,60.10483568266106,59.35209928522684,59.997263837646805,60.4504399513286,60.991157676815625,61.93875033431805,63.13251093864323,65.42507666223611,66.0273447736422,65.39911347623067,64.77758992888009,63.75100701409425,62.28459639406983,60.81072283021032,58.63846831114213,56.153564933529594,54.23494117435036,53.50999259475268,52.93554939160526,52.72920340754836,52.947668918777836,52.54491887678366,52.349383779872994,54.70792185073803,55.638195415356996,54.78240627465004,57.71827095212574,61.07662927987462,65.15988042178175,70.06204337380281,74.37786353757465,78.05090310824295,80.68793417388154,81.740543915295,80.32368638592786,84.24952967455683,84.86658999466401,82.00362069012847,81.30608501173013,80.92050366228821,77.96084662624405,82.87494456118682,81.33108926901521,83.65978626413681,87.93730004304041,87.8701032084845,86.78837554631728,84.54388471087042,84.45151853197025,86.97016176030874,87.43144513083638,86.7964511873378,86.89150852900549,85.36161609634613,82.9015589766403,82.49014722687382,81.91432786124197,83.73902188301813,88.58303947663106,93.51376773592318,94.90476302498377,95.44992204858485,96.51103071840012,97.63006180624855,98.19335240985926,98.21281610891253,97.92072641253426,97.80018063757029,96.17381568761866,94.4761755341286,92.39216508900023,88.21473818474537,82.87501223269884,78.01979979546465,75.86953922502613,76.30203447828436,76.33201476972307,72.73417219255265,70.39442458168786,69.68897625365162,69.23493265858502,69.31798917412348,68.48968307699083,65.27387459410534,59.623598215268096,54.33419059051164,49.43266244836349,44.589285605933846,43.105718223452094,43.245943353644456,44.40071866801122,46.724928934478946,48.33213624566098,49.46001554316158,50.875790046354176,54.07768850584968,58.7252070890154,63.52657814847704,68.88887147592759,74.35294727805483,78.70236336967909,80.53767779197439,80.05431423413442,77.02890819152468,73.3415432532117,69.90889631777404,66.95052228568134,64.4861637262424,62.076394910662714,59.408630314701284,56.28082421350871,53.42974856627475,51.104678346352536,49.4565872527835,49.30767944121715,49.969731982134775,50.003282630570844,50.1820933113587,50.029106911142165,50.10439607601742,49.60410515430049,47.10587885654124,44.782815862735845,49.570499285256446,65.35715362333154,87.5889723807857,109.76295682846782,125.41892030589645,122.55917322709521,99.26578146328428,73.85566141174739,70.58029908802264,64.87083655225287,56.50657766736029,52.11463850767614,59.036197665420445,87.72372905279843,117.39474191210698,126.3607330250036,121.56270910383732,112.08511951021778,106.64804782884201,103.54151423612515,101.08587840312249,97.56599829445416,93.0177368975795,86.11106072964647,82.72496013952544,83.26303957638025,85.29789954852197,84.49452465680324,70.00371534711941,48.255453111580266,33.69006831407853,28.994699967139343,29.72951826861993,36.505633983459425,49.038826216252644,60.79324293775359,73.81414640156747,83.31921340779853,88.74415907770978,91.02857889360125,90.35224653621218,86.44915336871924,79.22274812911286,71.18176962097398,68.06698229496777,67.76193798323096,69.27744956143893,71.24925735291542,71.93513622079017,73.76509951899205,78.30695830081568,78.35652922529383,74.94981443116434,69.63067383299982,65.56728024220263,67.64909854320841,69.53243704283601,65.72160520471503,65.41943100671276,65.96570964324428,67.56959409021647,67.30796293282786,65.71417128451407,63.581705784773284,58.363123542470554,50.992583804604166,45.633077013974244,41.493229663336955,39.008388208765815,37.2152268128197,35.18071054398924,32.347443174452856,29.662365080317937,27.997180491276197,28.284480430070513,30.711838268146476,35.02789229652393,39.73764065850829,43.268666812982815,45.700373154482406,46.99387194215393,47.405983634880734,46.8928179908447,45.65352145909439,43.643219049457194,41.92083697293739,40.249914968312105,40.436048504769246,42.489333272844576,46.22212497659299,49.923420715205864,52.149817349899244,52.873232448309125,51.617253675712924,48.29246596994606,43.066042987025845,37.826206691414455,32.871602064446286,30.068608265019094,28.67165326891009,27.281220012784225,28.40328496579583,30.44923425204045,31.628072970122624,30.858733584435114,30.345427720553364,31.916510270835577,36.265426957580665,40.33945956245222,41.14496001126671,39.373650394351586,34.49700754590772,27.02060277496697,19.17440036996166,13.035326876213844,9.887998447067623,10.331624871047005,14.393558673633688,19.5043763829442,23.732186281437574,26.053462265460194,26.520883826035842,26.243931941771447,26.800863529351638,28.431178440559208,30.128998850101443,29.28890740999397,24.46340095337599,16.363167602633744,7.167960546553428,-0.10973994824299367,-5.25029137606828,-9.430468057279274,-12.60982133150755,-14.174184589605762,-14.012346565472134,-12.282358649818374,-10.082932916893819,-7.770184415720836,-5.776801181861601,-2.811849218955994,-0.11276418318802292,1.876046896511147,2.715957454619822,2.489571715892638,1.5482005006130464,1.03118819415105,0.5980312463416081,-0.12240209978218795,-0.617361868506295,0.4876114939865311,3.9247169389072263,9.154934042085614,15.705088491831011,21.865620063747002,27.790439084368685,32.315709043749116,35.07379702978924,36.67060939332374,37.29138397683666,37.23120102563026,36.54931055826923,35.55111084693139,35.06775091085074,35.631006214511274,37.46411499349706,40.12365490630323,42.954562935241185,45.61440893437514,48.154870425337755,50.33989926548144,52.03621121516199,53.86972754457612,55.9785880775838,58.09981434726567,59.45941867572115,60.0607821938341,60.44719352948205,60.386060166983484,60.26678933112023,60.03397043407094,58.87600245344598,57.12275395217769,54.857004348088964,52.60870683535025,50.60215585889993,49.127645582809905,49.14889933887122,51.340245054641436,55.530481916865625,60.26840548716848,64.83781024966316,67.54921324417782,68.07610024180612,67.10579183078835,66.14287934976656,64.57688883155292,63.66537387598072,62.22519715459765,61.51353438874693,56.3617232434775,50.99102514160165,45.49453834660018,41.719136718249146,40.389354821115205,41.64317030106752,43.04271224875498,44.56923047738449,47.98507503433819,52.85330941666023,58.060164609787236,64.1336744063777,69.37647215143889,72.05356739169814,74.91544119431937,76.54673223293061,76.12628616548427,76.5315608006291,75.16310951122372,74.66670430639986,74.29141635490909,73.71799199942222,72.43976196975936,71.60938930483148,69.81610820306652,66.90681698208226,64.87427264383311,66.3486973725275,69.3370736367733,70.44333734231579,69.6271166559717,69.00009914879148,67.71835492306755,65.84657595008288,65.66681559611786,63.48555292763675,74.18654471547144,78.34250214936263,79.55054292415963,79.08492824949232,76.9646735813892,77.3196565871668,79.43361238635308,82.30391064806395,83.05235594661323,84.5332950216352,84.3787211996415,82.58304468572999,85.6099040820386,86.22280453564245,84.49321414528097,88.61065922874403,94.85307140083178,99.95065883012107,96.43976323175931,94.65069549765677,99.27486086807937,105.61094131028838,109.98309854503977,113.06824631846189,115.20108154216507,118.10240605147727,120.5297242148464,121.525081205622,121.33339760910607,120.21974057089002,117.43752007286739,112.6302837126963,108.21201861697601,101.59965305533447,92.88517031490395,86.49022677649619,82.39551087224372,78.45193533465957,74.36701578596804,69.50640368188323,62.85453229069678,52.787882833592946,42.507096033322675,40.036613046487105,38.21101367221255,40.30931932780185,43.69167919675911,45.22574181776896,44.826113956987776,44.21516885386556,44.761584064590124,46.540061251629155,50.51613247135157,56.80092008249151,63.83608701540283,69.84914885225704,73.97920056456505,75.91984888333278,75.86440903783178,73.66265004354094,70.61550618055867,71.01330427138923,72.28288015847549,72.1072442872657,71.29018344779304,68.3650704425572,59.76094695439769,54.65801862338702,52.163601949866234,49.0486866079781,47.60696185438849,47.051508524900235,47.996592947389125,49.82246081922127,50.93742849881872,51.751993357587004,52.445956294233035,52.20250595007196,51.57106424162121,53.89194629773657,65.78867926592953,91.2941278746337,117.81492479251351,134.15953491961474,128.92370021542172,101.70810032856856,87.36061798293962,80.40962204630095,67.00183513479097,57.61361004757246,62.06281228335051,86.06378894821832,108.25754162313395,112.7681905159793,108.71579644902477,101.69512596407141,96.49826279956604,94.0856120647228,97.0271982779897,100.87863336655,105.49395044989494,110.85859123531712,113.4529234655796,113.11995451139302,112.13959907916285,111.16124616882067,103.69585469263782,90.29312871034519,81.55419847587122,71.91657699177085,63.85621547857985,50.2564508683172,45.0,47.29770550434957,54.09698803033339,62.711146389896726,62.68187485910537,56.12303600841684,49.87080753584656,46.44755798938169,47.03396536793372,52.67298254471533,61.37848613660554,68.78594058015976,75.023810124177,79.50226541875674,83.8425050772757,85.12904562721666,82.23135227616919,79.00099983474891,71.8781227184194,68.6531314029316,68.9932409970331,69.82057293946279,72.22269676654398,70.37977681652663,63.48940192544453,58.97447599022407,53.92942631038157,50.015959935312985,45.71914048541428,43.09613610063715,40.32392037635749,39.64647554023137,40.058965053560065,39.80559259055882,37.678949831333405,36.36577461117807,37.539433919036334,39.77294673212071,42.768825760049005,46.758140579325165,51.45880774675036,56.78231100834475,60.09858711676035,60.584367344968804,60.35558846741135,60.00843098138556,58.83286901601768,56.77685160370019,53.32734078499278,50.38664439455428,47.25001885641159,43.95569273527691,40.506288444063344,36.757097838282995,32.81629427117464,30.86899524998649,31.701461515198336,34.58285253518115,37.70209069488586,41.58901454465966,45.07353490087901,47.570154011178445,49.08558432788736,49.65827866945386,49.72144320812074,48.58564590153707,45.697731061390165,40.920064053695455,35.05775901160508,30.24814171144164,27.236645728723797,25.797774049765717,25.18288036553003,24.134860386680963,21.948653128302965,18.578338082583972,13.84229730639179,7.919719393244986,2.6476287542454604,0.5265790447609697,1.3203914992992705,4.796792131049296,10.938233771757153,17.869511853372053,23.198560425480505,25.588481819925576,27.80593600882109,31.31864609948038,36.193203508074596,40.14576624932596,41.488962348938024,41.05916164868087,39.78198743332074,37.6497363655081,34.04595433958618,28.137525799470353,22.4468838026422,18.60395570475118,15.32452138876345,11.286786936313028,7.352369905463214,4.906062738908735,4.559967744589069,4.3810765339664135,3.38011715010488,1.9992219477742599,-0.8184780866465615,-4.792701878528518,-10.466747882106848,-17.070996460095337,-22.627874959565144,-24.77516883081555,-23.22581537023577,-20.01022151781018,-17.07843770481634,-14.336673609067995,-11.912070433422176,-9.556538506443731,-6.966976429473583,-4.3094346733177415,-1.0608873739593547,2.015765044613868,4.7934564318540716,6.7599957822882315,8.481591449089153,10.102574092837267,11.507012973507516,12.759802256403816,14.31228521952718,16.08845478695131,17.724509579084874,19.440000351475536,20.295880916541567,21.065019133035364,22.35973023042867,24.877199649970887,27.982766262310278,31.141047274918467,34.409753451224695,37.67021666379111,40.24904758800284,41.83241018104794,42.58446369179039,43.53115943533829,44.582833089367824,45.56170516681712,46.131618303354045,46.563544772959816,46.41099578915441,46.536861785651034,47.4896067902283,48.94278860832876,50.45668659920433,52.62205938708241,54.655550182526596,56.79942720290158,58.57047507462317,60.31434865715185,61.83916193307272,63.68281800237408,65.66876593162698,65.96574136691609,65.21277387135851,64.50008556527601,63.62341269199696,62.45367969175587,61.3011640042874,60.416080404081484,59.99186963185166,60.50344874222338,61.871931177947666,63.30511561967862,64.75694067099536,66.66956882208726,68.2743437084035,67.95252957165361,67.02830326513809,66.73413606303643,66.1011951542302,63.15268804875837,60.42713240811249,58.08670426419058,57.08372697248377,56.65929851315755,56.34293682465323,55.93768707230137,56.0324732408977,55.88209518040985,55.5181648839057,55.840283579817225,57.042574149307875,58.30521985452561,58.52084750326856,61.47431032911679,61.80502046839582,61.83747317111654,62.867661077444325,64.91397632640859,66.86861847318914,69.27773860601775,70.58854694832654,72.01430094792626,73.47285627008942,75.62493347939194,78.49298673429456,80.59920750915714,79.97064456153748,81.73073261112562,81.16087405007654,79.25504040200546,80.53766228557379,80.26912833452255,81.96837641646087,76.41844812690766,84.97093424346677,89.88497139637042,86.67395053159852,84.36934692468117,82.64763227308298,81.77328406210184,81.13329341561686,80.79490082690144,80.7889802261701,81.58087215662171,82.46825251990347,85.37585529006138,86.54129903989264,85.648887272192,87.51942509272138,91.98938447315697,93.3602940843316,93.45239466700455,98.92312133994969,104.26977954800499,108.67817456770135,111.82257150497018,114.6101556558162,115.89360333193845,118.04905255808335,119.43370350328878,117.71621617930427,115.7591383922442,113.08515564376175,108.03432110422092,101.12621135777026,94.41344016252538,86.77818314698904,76.87182333297835,68.02296217171562,60.945385591200015,55.14866344228246,51.047208792416434,48.13547852202206,48.105106873004296,47.836858314103125,49.98070984987009,52.54062672898138,54.05342880118008,54.968339092316675,55.00798942788014,53.859866077025124,53.912098832800005,55.588003545954294,57.228896156770666,57.454117488059396,57.26110680883222,57.48871578950874,58.291566187236484,59.900594077648925,61.86511806531868,65.15608062014377,69.33959074595697,73.56137074372863,78.18386259602742,82.471505419363,86.00608203745222,87.18858061175699,86.55409677721606,86.42364840327554,85.22736247273436,81.78304786268599,77.343546771516,71.95320506046995,66.54886587564232,62.15840648656243,57.69057260382488,57.038053714118654,59.9314037728231,62.5390846370944,66.09444269866405,71.42760628745253,70.5919700049819,57.900999093984815,45.0,39.58584685794952,39.13211648654511,40.60126539571099,42.808659530491326,42.624440238770894,40.72750763394362,45.54187384262589,67.91737904051716,111.70988832390148,128.14588118514322,117.42874617059101,101.59420449478445,91.72746126265139,85.3843017403738,78.33509414948945,72.20883927385034,67.479493809199,62.55550292403623,63.98471457364285,76.53671497583974,99.56815838574616,116.47220846809476,120.31352857144148,117.47728925061658,112.98869120351534,107.99440477055653,100.75971804218477,93.8014382546705,90.40998055720155,89.89272610295289,94.75467249169114,99.68142981659038,100.6442124329373,97.5946323925827,90.2334291231305,79.54207578866429,65.20506413051898,53.15846715058336,46.18935862403754,45.884406040293825,51.85074145381153,63.050014390587776,71.43686426826363,76.72364487965748,77.90521613526072,75.13467623929598,71.86003665294999,66.0979662645183,60.57780865471599,56.27831933696325,53.69909277140909,52.53511568426994,51.73943835431091,53.800754371649155,58.560722094592876,65.73873451773663,72.62657485902868,76.47004130224742,76.99696981839105,74.53167836832505,69.8637355726617,66.0125813813171,63.04966926524926,59.515960233399,55.74459488389725,50.253803917664904,46.64108632885136,44.77232067240247,44.92570064211582,45.79674345849201,47.57657044696846,50.37587099786472,53.88289266909065,57.62355008552165,60.31860645515746,61.975537117691474,61.05275548379449,60.71936492907307,59.4881964308025,57.908852695481194,56.56014685379059,55.32972639969782,54.27122738785779,52.612552540519474,50.83185791827903,49.03210658470145,47.36282973205142,45.282941113228965,43.91633866534429,42.51676402941092,41.363543808299276,41.22603742324199,42.597920129495165,44.063368717556365,45.62275565049355,47.469446120770115,49.01553900671743,49.54474759789643,48.72990987514179,46.922876032855044,44.527594702989816,42.351183747183526,40.1676219080828,36.94951464374654,32.66756700587128,28.687931806752186,24.444007784533493,20.907999758371815,18.088211315630538,17.165346520872845,17.06636040028141,17.797471291065836,18.596571870513774,19.688226982423924,19.662283403859522,16.984244851577426,12.89965226502924,8.242557567478846,5.094797898033112,5.873424950271303,9.900054090608633,15.804878410502598,21.38490307036779,26.5142626261335,30.39870640651864,31.296630806056875,28.35949332177794,23.623028258153777,19.220765520023146,15.898860637011945,14.364602968860977,13.600521155739568,13.455804974805336,14.036199272576269,15.204825400643301,16.644996830884004,18.92766557262533,21.335266672895667,21.658947402817248,20.465322474510426,18.294545841075802,14.306643427430418,8.704446249357035,2.8783874325352747,-1.7607760392027316,-4.312203947418801,-5.741139358000117,-6.546304114165214,-8.430876385387007,-10.491486581616561,-11.46469523727031,-10.407747753691497,-7.240624440569373,-3.5251050008965774,0.11811178605001503,3.173336066487412,5.28800367536385,6.215650937102817,5.967799551406426,6.13972267185301,6.135990445417137,6.0210977877618586,5.225895781973309,5.225895781973309,6.44349418460327,9.01561511069438,13.570411545275306,18.358873692048252,23.13566018747508,27.466007978485806,30.537551054660888,32.19201577134123,32.831617844481855,33.31335774291833,33.6900919570341,34.21940831850096,34.49700754590772,34.120378936538636,33.6900919570341,33.72021669418872,34.34316180330016,35.52547209467424,37.15915422252624,39.50491916638306,42.479158954756606,45.21514160099046,47.55109128440905,49.484657406859924,51.18693571464563,52.777630717065364,54.19797866266359,54.57755333551061,54.175684667637114,53.936473991549235,53.52052629291212,53.67784057118036,53.95104711186244,54.109428147254896,54.06577743470463,53.9162502099038,53.392947233693945,53.646974384045556,54.249056699652385,56.001755954547356,57.678769516552386,59.4968830263327,61.22919708580635,62.43338413608676,63.27818883021681,63.39645139595627,63.43491877005815,62.75604742941773,61.704956629327604,61.21915762318005,61.759662034808976,62.58931737986841,62.50083582387973,64.18813955999497,63.9658671673424,66.47914472477996,68.32534144377374,67.54588575833863,67.02385393650404,65.8896438454024,65.53753957682127,64.18225158300594,64.17897623602367,64.72788197803521,65.0097314790433,65.43849452740083,65.17945528150523,64.84519949562913,64.62736322919835,63.94881769219405,62.79300724263269,61.11344214184643,62.84729777524437,64.17505205624583,63.43489827943298,62.85683401654774,63.10567995366527,62.179573249064255,61.002559665190404,60.931114723563276,62.650123547162885,64.47416072409908,65.73326031575718,65.89771524778136,68.90406242150324,72.32667457370292,74.68718387600154,76.2496158977906,77.3731974630709,78.23693699902537,78.91358117104018,79.31963638968632,80.06184558113759,76.88469027896886,81.50937844242596,86.59915648945561,86.48210481528675,85.55645650227392,81.42925327637128,79.40126213196051,81.74057492524332,86.33807021983583,87.86223041825957,87.77171806221378,87.54910495961539,83.86508907678989,83.62406842918988,81.69204150600751,80.80238468451316,86.8146521311491,94.01586361313952,96.80046770894262,97.0062448452146,98.45501672350599,102.59230378275967,106.37807451060024,108.9449393178666,111.73682675242988,113.52865741741532,113.61364248351653,113.25802522674957,112.04339242822127,107.83064667879265,102.21021714771858,93.96461468302502,84.70295881438742,76.65709752051974,68.95084791815918,62.20786935424371,57.24228110968812,55.11945025564345,55.169119336706764,55.67140362852684,53.93194073783766,49.767082754846506,47.03856557582095,45.0,45.824004961234266,45.21458233657887,45.6934092183492,45.65855016113792,45.757980590049534,46.31118714012881,47.819957516614764,51.37952383871178,55.69600112977088,58.547925380560436,60.07959947912625,60.642249922972006,60.17748200343232,57.25991815491138,51.00900293536954,46.37148092201936,48.58331455539466,50.71633273527915,52.29978167460132,52.0734957003309,50.74626094841392,50.006738945262185,51.04255969606382,52.460531528858574,53.13014989222001,52.389845841904304,55.41599034249158,64.31779153714265,75.29429436213294,84.68049806172091,85.07291560748541,84.9333986966594,84.54162271526955,82.71102804624459,80.05395155196189,77.23050325728062,73.28892099411067,65.24012278556195,69.68772197829693,98.20328582305469,121.47680409169047,126.57119221069439,121.24694731555253,112.90945472749391,108.7937753810559,107.93028663647611,106.93951368756711,105.91456101948076,103.51056695206913,96.14022509632167,87.84700978800025,93.46822925891713,112.59918941817857,124.82059822579701,122.50755161455315,108.63069273412701,97.21738530033358,88.00501924506268,76.77003607759129,62.61374374981446,53.48326780982206,45.475472353045184,37.7007716197836,35.48002019791744,39.13038008710359,45.103671817637604,52.177247026234845,58.750172524534726,63.640512593162995,63.09593839362553,62.752916729953384,63.780139618977316,60.32999588174235,54.429519801542135,52.10189052239996,51.266536804772294,54.172120732343366,59.26693938197473,63.257598352327705,66.36503007555272,70.22393747158783,72.25930420932595,73.28074309882457,76.77137533834446,78.60933740630098,77.53712853799381,75.07517867279672,70.82101261446974,67.15137736579265,63.71171885735373,61.53813404310509,59.70652355426975,58.879177437925925,58.444202263242225,57.49244838544684,58.552616487503194,59.43531524406161,61.18104820497255,64.29324712241785,65.0187589675969,63.61427766571012,61.53813404310509,59.1678181078985,55.803159288717595,50.66975408129468,45.241089535845624,42.08916132446201,39.27318889811263,37.19424456383991,36.3437968202989,36.18845668299968,35.5657228906656,35.63440147275452,36.260171533457076,37.58987237048315,40.82700061596367,45.56093508442975,49.98932817423322,52.909128824052566,54.07147866974503,54.06928444405945,52.53849423754279,50.406420370553654,47.88202079734677,44.72910034883294,40.66769027846885,35.84255392872503,30.321732492333904,26.055789919200897,23.92800332004182,24.131579594887132,26.467838115841914,29.26382247625532,32.17562117942814,34.306798255457196,34.68183838099631,33.66021580438239,31.4133580443602,27.16935375880307,20.35913999838492,12.89683647727033,6.494565574133546,2.929421272395808,2.6765313956441155,5.4667051572700815,10.33324030320526,15.835253609380535,20.892917117367425,24.037695109985886,25.259360167807074,25.34619319126247,26.396905581751252,27.526428329775854,28.2260085141305,28.349252610324335,28.08497781643991,27.29335792913615,24.744418792871176,19.75226263827473,12.528846852156152,5.042424931237787,-0.671447719326722,-2.2501475197303997,-0.9004478823289419,-0.5616825161939926,-0.884805903972807,-2.685426781835516,-4.905191054107646,-6.375931404500739,-6.632504271447282,-7.055748639027971,-8.44753980295006,-10.152564919557086,-11.758984740493297,-13.482367810731878,-14.449056925058885,-14.82972480267807,-14.5874117604567,-12.627654256841144,-9.860827337216223,-6.0699838031731,-1.725276349484637,2.4001887688106827,6.003056173171913,9.054654604977335,10.253559514943817,9.691595594772267,7.401117809895642,4.616373597307321,2.9568364761451535,3.068632156861944,5.162601823976855,8.90587272853289,13.441233566825959,18.69224510887325,23.379547706477513,27.482500164050425,31.159281594068563,34.76739195226639,38.749301216457056,41.358097314288365,41.78451641225241,40.64976854448015,39.05637521338859,38.60765097135108,39.186591786099456,40.3218519144487,41.84639745586827,43.498847236254726,45.15743539141674,46.650022375690675,48.43051479120058,49.48016868967689,50.14132510962239,50.41335817376648,51.26345614067278,51.32518040632313,51.5922239825186,51.41381531365558,51.45760651728238,51.72145644949577,51.9211518230897,52.779854959600314,54.5479004589488,56.07995829700165,57.876817076928205,59.67033195880717,61.617957808113786,63.6410727205645,65.44953824145786,67.17522918828536,68.6293325841352,69.67357230501511,68.98269447967877,67.72299849749233,65.74606211622572,63.521156022691486,62.50448314672897,62.47859917614821,60.965275758117016,60.393537077517486,62.21321406563694,65.31056749338893,65.31577650000408,66.90584813030122,68.10715491676365,68.94148303906596,69.9670627829476,71.07004390303663,71.22005815392475,70.5095026338958,68.79802178049046,66.77296534628354,64.25194343157747,59.795181634829575,55.75533647267588,52.17053472544474,49.47005525003327,49.16650538614713,50.6143859098579,51.444627617266576,54.031061165482356,57.30462657707808,60.4729426971568,61.762556570701236,61.91982577360389,63.949089066495404,66.26903479740308,71.39996782523947,76.0294988937353,75.89674491245343,74.70807381693714,70.5675638746023,71.13098366445936,73.64129278429361,76.48345678574357,69.23165257695645,76.31600340083159,84.62192495538059,85.59261691306129,85.55983424045402,87.26364311322718,87.81342749831444,87.11185187582349,86.98176781472941,87.24849145977345,
