# Supplementary material for: Automatic and Real-Time Computation of the 30-Seconds Chair-Stand Test without Professional Supervision for Community-Dwelling Older Adults
Source: Sensors (Basel). 2020 Oct 14;20(20):5813. doi: 10.3390/s20205813 (PMC7650655; doi:10.3390/s20205813)
Supplement: Supplementary file 1 [file sensors-20-05813-s001.zip › supplementary-material/demanding-scenario/gravity_5]

19.930057498230713,19.973449949688753,20.08061930723191,20.26757920187771,20.524364541782507,20.95711167824946,21.43702390194027,21.961298529860507,22.586727236460437,23.205850845911385,23.87302385799532,24.558019916966796,25.25302055514113,25.951905191274726,26.68194917484657,27.44215480249368,28.20026713128789,28.943811341310305,29.68338989875606,30.47177687515744,31.325816111472573,32.18602565385331,33.03142597036619,33.86566626681629,34.711992080141755,35.59321930834559,36.48671996208258,37.440371461029265,38.31203540673231,39.21894829007041,40.10725523837495,40.98224657612895,41.81191771195303,42.62118586479012,43.394793795040464,44.10436498584884,44.79280331312785,45.464074941448324,46.10901480578779,46.779571367862296,47.45615633196902,48.160168187695376,48.86109141785511,49.59629556860855,50.348681074530106,51.137080284934285,51.97387662005928,52.76531329647888,53.58725063067702,54.408553465247365,55.19924105283635,55.98253896523344,56.7348679864813,57.47745419425543,58.21533010542386,58.93681683949776,59.64387217668419,60.348863099601296,61.06825228855609,61.784273436039236,62.51291443777319,63.310108844756485,63.98692715536343,64.72585269998505,65.46412307613043,66.25956865540087,66.97791702598172,67.72351673601639,68.46986182103632,69.2000444257577,69.92526414971495,70.64066739118023,71.34015732979069,72.04044462854712,72.73668090656209,73.43968936198338,74.14037554667941,74.83052667269455,75.53621097426529,76.24450794326758,77.0499333344186,77.73019505156,78.45249808962265,79.18756244019733,79.98192602172495,80.74363520566862,81.5438869105322,82.34955505676196,83.13915319237917,83.92057740812332,84.70194292789753,85.48483556006812,86.18939537290936,86.89989052178286,87.62631197152656,88.32803277206334,88.99174071889904,89.66674614136979,90.32944982477076,91.10132745142558,91.76838190292435,92.4906815225871,93.20522266621991,93.9346855324982,94.62642155236104,95.31433801098662,95.96459288225297,96.55621783528258,97.10117059275186,97.61474358508454,98.07621683847253,98.47998214328338,98.84115262768529,99.16234316650839,99.43557940643467,99.60343581376006,99.71397569035315,99.74902124732671,99.68340900312748,99.53315628322947,99.31615433938155,99.02963367813146,98.70722622351639,98.34938067203727,97.96542319129472,97.56908392948807,97.17428441755088,96.7692842782754,96.35512249058162,95.92791011048438,95.47893277672037,94.99230804160267,94.46507295630198,93.89225005275254,93.240141986876,92.51242129281657,91.70115631345544,90.74712485055095,89.78025057282115,88.67646253415683,87.48277804593799,86.21603470088536,84.89263359466669,83.55715865594333,82.25550363768374,81.06993808258636,79.89475766994137,78.79384470176964,77.76191003617171,76.79570030073977,75.86657834928444,74.97825859910729,74.10554109795257,73.3160397817325,72.60308966231058,71.97974156234747,71.27550341636312,70.67688653377297,70.10135327023931,69.62277161190937,69.15964052898366,68.75612842129368,68.37533446187228,67.99996225565826,67.56696858587411,67.02284647210529,66.36708718157392,65.6151397718431,64.75555431700953,63.83295262314884,62.864440367262404,61.89008264992851,60.94606537425224,60.08078217468627,59.346661998726155,58.7438775212096,58.24980619334281,57.74500876970151,57.196735394187,56.62838631505347,55.99128876084182,55.32554867066851,54.60810477335638,53.8868671635503,53.161160799405074,52.44627347040216,51.710827746258,51.02524021722457,50.33132016681248,49.67505984925286,48.97231333905887,48.387883179737024,47.71031602401415,47.0297578627628,46.28567806693922,45.59279215911162,44.811332692099,44.04448587570456,43.23923266034434,42.458395163855236,41.675436839008924,40.93729090977593,40.2032398345902,39.50173929181797,38.81699211143988,38.18936213808369,37.60011650491717,37.03917656242955,36.48810185917184,35.89442659412134,35.37492358591761,34.780014466032064,34.15013788045351,33.44637839136975,32.766227943367994,32.05359952641618,31.3328131097493,30.641871586014123,29.961182932516895,29.31103293407779,28.676695346291105,28.083656678616354,27.498033517086817,26.91824209123609,26.33785554971142,25.76409653919993,25.19325827620142,24.635900007452637,24.038394400349404,23.528339625535278,22.9691541801444,22.414070647602603,21.832468626119397,21.30080430579807,20.763645114268066,20.248165568950316,19.762031429272117,19.313794488797523,18.90688074388418,18.554322623590917,18.25420847265062,18.002046654358097,17.80055489664436,17.651269800674324,17.551326570953595,17.49030821967849,17.45206701919775,17.403371487584717,17.37432491819879,17.381460290521208,17.43563860176224,17.52226194706905,17.63660351836347,17.786159181096075,17.9697894442765,18.194330720711037,18.450311276928712,18.719239069836206,18.99134170620324,19.237488325169195,19.465511604904417,19.693428009865915,19.93569695353659,20.211203438985272,20.509152915393187,20.82981318306322,21.200290256066374,21.545067287043228,21.932890598106553,22.346269593302637,22.797985189076226,23.259238215519854,23.745163850985424,24.251582047388855,24.78571008615115,25.34140385825654,25.930915893548896,26.546344334363134,27.20275596678027,27.88894114959887,28.603258695606044,29.34374782458208,30.099708726962337,30.870477197175592,31.64771051954462,32.461382729138876,33.193312563891034,33.9740059447704,34.7551759138522,35.55300065475567,36.35465879353001,37.190989482856615,38.04578630796462,38.935410352170216,39.82898416997853,40.756607913972665,41.67614368352826,42.61513293391318,43.548037237057684,44.49345772319251,45.42873821560605,46.3695558692229,47.29236444836657,48.223343818653746,49.15562833050916,50.02470377177135,50.90267627861637,51.78647255149193,52.644287168590914,53.48199562741432,54.324415153554845,55.17550416076784,56.00286215516226,56.85746149078116,57.6831621703125,58.5117190739796,59.318458892250696,60.13099043878143,60.918194646406185,61.76565845601799,62.47678339861117,63.24139029125122,63.987996531931095,64.76182904185289,65.47113393950679,66.23403861727796,66.990784671734,67.77502005414539,68.57921813369383,69.41381557019074,70.27240579193582,71.16004993939977,72.03539876657838,72.92920641688823,73.78802528934558,74.64271984748925,75.46392923720292,76.26715808316581,77.10602883844533,77.84595801147682,78.64429655561433,79.45779822301041,80.28972608954423,81.0649360244775,81.860120997369,82.6689813476843,83.43825831771723,84.220083125223,84.97828838814023,85.7522545157327,86.496614996931,87.22473287918014,87.92719217084819,88.62000680071554,89.24245435813637,89.83300755862336,90.35848769284262,90.85984167752308,91.21467774266128,91.54393322162231,91.79148609538154,91.98288827690813,92.0835820464985,92.11860632166575,92.08485432904202,91.99473749780897,91.84820924469847,91.65148329788843,91.41368556540898,91.13595505518836,90.82189996966517,90.47357285223782,90.08618519284377,89.64804370943342,89.17164147754369,88.65650043213081,88.0976122895075,87.58324152168566,87.02033682738426,86.44866368253257,85.85912482303277,85.28014112958653,84.66641195818664,84.01345412731638,83.32259585183155,82.55715987429832,81.73890626152819,80.85204911874206,79.89689690872264,78.87554433822744,77.83860493241306,76.8110143947611,75.86406602650744,74.924479514136,74.08389717076982,73.33861171132587,72.82817307264756,72.40418984647275,72.05363483300094,71.70641438727026,71.33980633074756,70.91845992138765,70.4411513431043,69.88577806341364,69.2519542728764,68.54685219825976,67.79132185784655,66.98401425236558,66.14779014138351,65.28324727002824,64.40583716332472,63.53447279239145,62.72125464888773,61.98760241139198,61.298635886226066,60.7604178607688,60.24288452205417,59.75139413092832,59.24718686520872,58.719910296822775,58.168815550987006,57.62873735378747,57.0977736594592,56.56553256031832,56.01372005939924,55.42450038674113,54.8200503723757,54.191977809080335,53.55246481718316,52.9064482228821,52.256963810271735,51.61600021292795,50.980929181693064,50.32102839693838,49.72430925735343,49.08787818035354,48.443288840404534,47.793463624746394,47.13423151751447,46.459984061339426,45.77940700099774,45.10878907378486,44.417456191530256,43.72521537229411,43.007442694129544,42.2757390933136,41.54002206293477,40.81726521199861,40.0357281906209,39.3971519441837,38.704653656829194,38.038410717507205,37.356008877634885,36.73949114506538,36.086082259544895,35.464572684341526,34.8569723544172,34.28475796596539,33.71534466003147,33.164432526733016,32.60486121692543,32.0339696048812,31.42937636449591,30.813440788213235,30.169984009919826,29.51215198780718,28.838618868677038,28.13463378512129,27.523662024815817,26.87137804779014,26.229323962644727,25.591165344338094,25.002713059800147,24.411701362010646,23.820118377171497,23.25244226736641,22.68253409068268,22.12736078956809,21.570750941612445,21.037172217342338,20.506339721506155,19.98450509042893,19.463693108267,18.97481948089998,18.49348270855563,18.03379184410107,17.56446244174327,17.199288216431526,16.83427872117887,16.516377093085993,16.246734171028365,16.052291570030377,15.908109222133254,15.818895097742688,15.78080824096063,15.785110745019526,15.823075858144936,15.886137704956969,15.95576162684438,16.03095421796002,16.10900122199249,16.181192836695043,16.24080829160729,16.290396800692474,16.329816191489666,16.351835815278225,16.360581593335006,16.374966480852358,16.403585322322343,16.45854256900034,16.53854747524572,16.654198863209725,16.80533099134832,16.977292815059023,17.17909114828314,17.402718472674263,17.660949354765823,17.939540504628013,18.232151178135904,18.509026103236906,18.7637975411358,19.006825738776318,19.264823573042303,19.547353250181462,19.885994933060683,20.209340284637243,20.56559416277291,20.929853102374416,21.313468764424645,21.69739483715272,22.096348553537094,22.505150826147855,22.92688510024463,23.361687138110764,23.822766320094274,24.296566028785623,24.80006437006813,25.3160910844982,25.86107038731717,26.421289842938254,27.00100443328698,27.59805931499412,28.211194215868748,28.867361006627974,29.485194751256838,30.149508455160923,30.81213089382711,31.506575896420465,32.20330166142675,32.91667661562344,33.65539848426058,34.39959649381368,35.159668035364454,35.9198693610792,36.686159182882186,37.43904523564752,38.19656598211861,38.95812651588658,39.739254159190224,40.52865765440695,41.323509768022426,42.12190892461698,42.96046388883144,43.73669537883036,44.553384511132,45.383547276604745,46.198182166216974,47.02302955303476,47.84957744436507,48.66560913041791,49.47246935889617,50.277551730538356,51.091819078900386,51.90270601596514,52.70879444718906,53.52828194739661,54.331764003088544,55.14303751484972,55.93955324625448,56.75505556749248,57.551958148516086,58.39717613493762,59.148652830113406,59.95824520367786,60.75073479491787,61.55760138009687,62.34151487921718,63.13542618371885,63.92744165571412,64.71580141938301,65.50153124878928,66.30364497017085,67.09932318161165,67.905273253679,68.72534786235667,69.53829655318451,70.3418958252017,71.14792975506289,71.93278597688135,72.73333700094952,73.53884359006169,74.29537268795977,75.04624104610537,75.81373857767765,76.56306670025124,77.32659716949581,78.11033079020997,78.9174084873706,79.7050495350479,80.49544966979145,81.23477947962894,81.94581449943274,82.58391825159406,83.18131302195947,83.72461360984026,84.27337815191699,84.68883766952369,85.11696081700842,85.50631031107208,85.87253612740865,86.16540791076328,86.43753402397623,86.66350757896869,86.8377083004679,86.949472973331,86.98954186508637,86.95383456836429,86.83687634880214,86.64416347363479,86.3742659691079,86.03976720042736,85.63031048995879,85.15999867138196,84.62303980107245,84.00552979528523,83.4257942819678,82.76176493173406,82.07917189922786,81.36433439078294,80.7013840193495,80.01223045146861,79.31889407208298,78.63655170786589,77.92994452986493,77.22385023999688,76.49106271524838,75.77012129841901,75.0235464835851,74.26977736981848,73.50924329691827,72.7905392700357,72.12041962168465,71.51201406220486,70.89063723490328,70.37928547439446,69.81705951645866,69.2245136894168,68.57320742838748,67.91736359517641,67.17152446849576,66.38264833408928,65.54535392561368,64.71112571505763,63.88807435685337,63.08049622766865,62.26204524527419,61.45126937713778,60.63609081514575,59.85473893520078,59.11322246897236,58.455216669818434,57.86862487456109,57.31619602501199,56.85420487048643,56.34383263499848,55.803931681397934,55.21273639945419,54.641650463477426,54.06669481830509,53.49749605670473,52.93953127864546,52.363187556369404,51.77055254535559,51.14511654760734,50.486775242667555,49.79866806883956,49.09122336812096,48.35598241115015,47.6052976558386,46.8345026902488,46.047746556271285,45.200715841747986,44.45531725578954,43.667665295356706,42.890739940033335,42.1075534706844,41.3764705306474,40.646302578091856,39.92435173576221,39.227392412900784,38.530002449537925,37.83692886520784,37.14388077891523,36.43881759987574,35.72777399850046,35.0395696296678,34.34049360616158,33.65915821695129,32.96815037037733,32.28497047937521,31.570461637378664,30.942127055260784,30.276128790100152,29.63825371345633,28.986532092450688,28.379722968291674,27.76296722073347,27.163595998417332,26.57450064743969,25.998111589891906,25.42902035587039,24.861162328970927,24.28440865330894,23.704662994734413,23.121161465396934,22.55168368558173,21.977926986497216,21.427937956177686,20.878092313419884,20.310104491209305,19.810719889258714,19.300649515004583,18.81182553035191,18.3590859565539,17.949352648458074,17.574545486342583,17.227880723443253,16.916719139438406,16.625393917033257,16.36132046012797,16.115871152028713,15.898560549135047,15.707220007862448,15.541991546674128,15.401962604917918,15.288928328454777,15.202802783827527,15.145943762793026,15.110245725242356,15.10358661732359,15.131660580908338,15.200035933824422,15.315783894163276,15.464277296869644,15.655506703782677,15.876931333029393,16.124830187285454,16.388833760366108,16.666701928152932,16.947824896973906,17.24167369402444,17.53719674789773,17.844316045687172,18.149594289349302,18.470736850068807,18.800106485584827,19.146455979686063,19.522608016401144,19.8734928141641,20.255717895882295,20.654874807360265,21.058416769198224,21.477983154106038,21.906859868294735,22.352026028221836,22.808039608869986,23.28562701920021,23.7868248206807,24.316757445127845,24.86823275639015,25.44101459972302,26.036806301437455,26.671189418136787,27.28915581301321,27.93898069747985,28.590524347983745,29.29463774738849,29.943105649408075,30.64960657560995,31.36777751834218,32.117005459935406,32.88101564708587,33.66172524655307,34.46149027492461,35.26712575724063,36.073347264365445,36.89149242185402,37.70224889522996,38.52068020238276,39.35008604322871,40.180368533407204,41.0798730570752,41.85646094648181,42.69372009111646,43.55948471484627,44.44688568552553,45.27854161502488,46.14325082248709,47.013299068222864,47.869366757678016,48.73335682224565,49.58406834395495,50.44007233657915,51.284630040626986,52.11814884905998,52.953406334352536,53.79943448765807,54.62407414709488,55.46755095775265,56.31634757104358,57.251645396786536,58.04747682019779,58.93917521973751,59.815252273427944,60.73047438010644,61.56976826789342,62.432800472617856,63.28844614666109,64.13964020851168,64.98292016113307,65.81995571248329,66.65341648303952,67.49151357497048,68.3424290088613,69.214540607717,70.11085475744149,71.02451287192028,71.94813005231322,72.86616332050217,73.81689938131817,74.61415438269289,75.44676133735751,76.24805209777975,77.05265911841693,77.7994788043423,78.5711087581109,79.35112960640535,80.1448556790762,80.95982365085882,81.79056828342492,82.63047734719986,83.45724489579644,84.2685806462301,85.03983150756349,85.75311020756405,86.42479169389424,87.05358788831299,87.63871308964727,88.23004421436418,88.72701064962254,89.23324518928258,89.72492800831198,90.19610044647902,90.62281265127194,91.01732490934309,91.36234936833135,91.6440281427892,91.86874022129378,92.02980485655192,92.13471092797515,92.18527276904354,92.19577247297258,92.17218104958177,92.12239601338572,92.0519697357137,91.95550254129557,91.83473218474998,91.67317884396594,91.4995197671106,91.27177994176344,91.00250241971162,90.67439563876388,90.30406639033438,89.87074660303497,89.3913704799386,88.85028105981966,88.26488974732206,87.61951556146852,86.94195432129534,86.20419952435098,85.42962066289819,84.59517706881185,83.73033074908224,82.82619877215546,81.89536633473585,80.91555892839712,79.90934789481332,78.98591048758989,78.0427347010822,77.11655149659038,76.23786729263796,75.43375588406396,74.6908890593949,74.04302944678867,73.49027006333185,72.9891310035045,72.52741644889078,72.04628733447343,71.56539677839599,71.03483009606184,70.43792200209631,69.75350232906234,69.02013489537295,68.20968678662877,67.35398278137099,66.36882129900124,65.45227826287619,64.43271084537672,63.372550594283574,62.22909450381219,61.12632210802623,60.06369282047266,59.131336083668174,58.334387412018614,57.683989822301726,57.13328942500142,56.651378090887526,56.18757580381284,55.71376301740828,55.2130743328831,54.68870279759657,54.15010573558351,53.585479243193554,52.98949183245067,52.34587413652798,51.724496797161045,51.06133124431123,50.367346576720436,49.65124229491323,48.925374258120435,48.19247512314558,47.46629988572526,46.746918504749694,46.027310014848915,45.31595445129208,44.59604838414283,43.892139348656464,43.19600635242754,42.50433982829376,41.82208877478768,41.13751862400022,40.44997377231796,39.76501348710941,39.036524364845796,38.37434402333968,37.673387541930204,36.96794486516139,36.24781505992226,35.53671961574824,34.81962885124509,34.132061335113065,33.44859671009927,32.78000934685876,32.12040567270803,31.472114820700828,30.851188173182027,30.237834576446478,29.618650205464718,28.95320968974229,28.37552220339009,27.730459476559467,27.07821967080953,26.390603063400043,25.739071095803197,25.066790986572958,24.394569686444814,23.718400327470704,23.043613834751675,22.372221640918244,21.707319654019017,21.059500846169737,20.42151648183192,19.789687296851493,19.182344226334585,18.59227686553613,18.00650692807967,17.43633179128149,16.843276342759548,16.344042089971413,15.834690983781012,15.35838279947322,14.904707253601462,14.530293099264032,14.198460035808708,13.929267472457838,13.729973732178824,13.59387569341681,13.518850288295264,13.500448995389293,13.533555880515708,13.61273270233568,13.727205390718101,13.8694362717637,14.022108122616592,14.180643569665836,14.321107266208152,14.449404392678069,14.534165183403314,14.604287187654355,14.647908542646638,14.669554509328714,14.677544407786405,14.685161433512144,14.69891930958955,14.72649215254706,14.785200757617293,14.891227431876462,15.05247871626384,15.264969357216703,15.518433250633837,15.802048596701873,16.074885662026023,16.32503392517854,16.54244210670638,16.74423673674568,16.957884989661185,17.147466728693026,17.36934631360063,17.622245058725436,17.912087305768033,18.20731635848147,18.521787942063725,18.848910534840908,19.177494223712923,19.531593372586688,19.898384867446428,20.286729586785835,20.676865852838493,21.08694696734943,21.508606560716498,21.95954484738573,22.430010111685846,22.93381398782101,23.468238117522457,24.0739769406206,24.619158188687813,25.23806348682048,25.874338340260106,26.5548022447863,27.222661848264977,27.925851964662822,28.636331985107944,29.360023466052688,30.08899210526652,30.837959446056217,31.59550285727727,32.369379497335984,33.15046175109908,33.94831578601541,34.74780535910385,35.5484839564944,36.3612879149389,37.194716982363715,38.072789210946624,38.86615585574501,39.71021171177232,40.56561877735738,41.43192916854446,42.268824253356485,43.12106194117896,43.99684519835572,44.86405824151218,45.755437042810584,46.64184935590253,47.54498915277857,48.42707140318819,49.31508228454015,50.20198123031001,51.08073724185717,51.943130796759704,52.80712467269785,53.661922708002805,54.58219001509248,55.38539167893046,56.25773957002575,57.12338995287007,58.025954873359204,58.88128100030429,59.77451563167732,60.668388829831876,61.55933655025726,62.460251857639236,63.36702039625669,64.28224471339101,65.20662325354125,66.12442789118238,67.05854375284316,67.98936423807815,68.93634943291937,69.8829521610617,70.82556717336544,71.80233299539266,72.69776759432742,73.63451409530258,74.55738441094397,75.46770262971927,76.36412792532742,77.21528824814705,78.05673496604209,78.88400590840531,79.69089412367254,80.4810962585589,81.2680027803334,82.07933065625859,82.93254073013328,83.81052737177217,84.70769820501967,85.6137014932251,86.50290359181469,87.36355875528334,88.2279357688617,88.99508074978908,89.7423931343936,90.43862991196218,91.04850380915363,91.55303041477904,91.93386540872787,92.184424444181,92.31017389300058,92.32922142241051,92.25925394002219,92.11953494886515,91.93244635106812,91.7014836354415,91.43812746625373,91.14706058380222,90.83849151122499,90.49710396469084,90.13025094529104,89.69796503329188,89.24604276542895,88.70387300799737,88.10463594422718,87.44900668970668,86.72836531501717,85.95263445858129,85.16679951001575,84.37883548787265,83.6077924617273,82.84533609970347,82.09064834591152,81.3108427819906,80.49486857871031,79.633022801607,78.72982580650307,77.93628590523439,77.02525401498445,76.11997962815222,75.23485476853911,74.50548900213317,73.82558746719988,73.19609162721855,72.6071478950284,72.00477909870585,71.36173955447428,70.66940526780796,69.95925319685155,69.2275966147725,68.51246125260613,67.81338204025732,67.13492194707268,66.43338316160201,65.71689077492343,64.87561728344433,64.13943229337214,63.29407559474425,62.470648958583645,61.67809670516266,61.03010994986625,60.44908596991995,59.945048358495434,59.46635371429839,58.98962940411754,58.48742551137907,57.94654956977911,57.35276905425551,56.73684272163054,56.10192773790504,55.44731506964433,54.78424154055703,54.11173079292181,53.41544086417663,52.66418368635133,52.00273989323424,51.28849863028647,50.55371242907889,49.81015636009378,49.0993647608165,48.37404452964283,47.631636069079846,46.902499920457615,46.162471254114664,45.42507796050734,44.68517315595721,43.949382802958155,43.199367552169065,42.451529714788265,41.68188931517217,40.92465577084324,40.15670182188674,39.405789680323956,38.60152560781839,37.91586964780766,37.163535520379625,36.42794595913993,35.67937212348343,34.99039696503624,34.29397778933193,33.62913508201494,32.96893159950107,32.32117723943973,31.688343020422852,31.051828293717133,30.40113521519719,29.748852054045035,29.085736781550544,28.42007722976616,27.755206499901213,27.110539918621182,26.485374986337984,25.852105885861512,25.28810428600083,24.687774658857034,24.087893625064194,23.465526937602963,22.854029549562938,22.23797012458076,21.628279753818667,21.041344564073107,20.459572853430156,19.89595716076629,19.338258312253537,18.80368862562766,18.29395013188201,17.829347097044355,17.413997871985295,17.05524134461569,16.741147327381555,16.477687978108463,16.250303691746677,16.089449499432508,15.960929543633629,15.871599530020475,15.815019244084558,15.78699076019384,15.782054262393423,15.79700374359533,15.82045677818941,15.852644463979834,15.889426393515086,15.928839638079296,15.963093549322918,15.99496735772629,16.02226435325891,16.047596766900146,16.06422865129747,16.08353309939573,16.10525794216164,16.129901099289285,16.153463723552893,16.18587029397221,16.232695632270218,16.29615608540574,16.38108699913134,16.493762048424028,16.6407473911147,16.829632535198186,17.044932602233715,17.277066476481792,17.51594042742353,17.772372786999878,18.046355193849944,18.32977775191677,18.630169734919246,18.87112401482328,19.11934052523706,19.36842467370414,19.634524351282042,19.898899688708582,20.18216233600187,20.482783034058457,20.793718936442392,21.12911929043216,21.481034985503843,21.86124017814226,22.244842864298796,22.667407465065732,23.10179558650014,23.57321731380244,24.057964320272117,24.577201412669453,25.11221693723439,25.731002693701715,26.28252999173262,26.91063370905056,27.5552057544699,28.251361197482037,28.909801961472485,29.632365979480287,30.347192828185534,31.080400910362457,31.81708759671813,32.585444626385105,33.35400958507832,34.14101284699343,34.93134428236173,35.74213484088035,36.54405813048578,37.35241169010848,38.162185656911404,38.98266475550489,39.83644758731328,40.59255274817868,41.41132263585691,42.252275210214925,43.10153654098316,43.92809083646612,44.797744154363,45.68914336744404,46.57319070605524,47.46657145062573,48.364072905775146,49.269672211422595,50.14842473979327,51.05215384498475,51.93430699764499,52.84020247324203,53.711269640473844,54.58889653517928,55.445966004370945,56.36111751881263,57.13308625734323,57.969398718642516,58.78686572757895,59.647414769022646,60.437811146656266,61.258157359584004,62.0704517581832,62.897630768677395,63.73216189471511,64.59102274437278,65.44486095876168,66.3158027441521,67.18694234333482,68.07765982020715,68.96207985977611,69.86147372211714,70.74927518165413,71.64852118612959,72.59746321641695,73.45132052316819,74.34182394818053,75.23207620233941,76.1137965039083,76.95545488698845,77.77665207157898,78.58006872070634,79.36975590656252,80.13888941101688,80.89262605214434,81.6536380333371,82.41161928040236,83.20152600166311,83.99240989830804,84.80544030765437,85.59867704849506,86.39237672680338,87.14498618782339,87.92744647809728,88.58179893461687,89.25344470585914,89.88859966377677,90.50639643754313,91.07732172458368,91.61710432797692,92.1000742419387,92.50233979666763,92.81601601147071,93.02843171706883,93.1369522279028,93.14764927676357,93.07347921697355,92.93218340640092,92.74239819531336,92.52361569201287,92.28366844110761,92.02703129817559,91.74506286596615,91.46561816766862,91.14790714761062,90.80708545523757,90.43537935422607,90.03089348345732,89.58730871215367,89.10901150810935,88.58793901078626,88.013569670852,87.37837438028329,86.67676738932394,85.9085098548366,85.05666187657292,84.1279946606108,83.07451412624404,82.12519055131644,81.05375717758533,79.96051206834373,78.85901447247959,77.88971524906222,76.97289533167664,76.15949700073799,75.44047338666326,74.7881171617722,74.16581406345094,73.5378618327939,72.925282063037,72.27865762078851,71.6108236821749,70.92603983187692,70.24329477078079,69.55304882024659,68.8867659776689,68.12888649216876,67.47077733156348,66.68793588781467,65.88511370403074,64.99667177026213,64.14796205418722,63.2319944925167,62.34066858022424,61.487857718760225,60.70204683178245,59.978785051479186,59.30494135053118,58.669309889354736,58.04755142434435,57.42236076373355,56.79143243819315,56.16001142932774,55.533194654406635,54.91530329579911,54.25986771388155,53.68464753832751,53.062634291976536,52.41911426522829,51.72882596583662,51.05209446742971,50.35125074580922,49.63860434802009,48.94978865283258,48.258093259592464,47.564311324499535,46.84897917993626,46.14228026736452,45.409573806240275,44.682535231017546,43.947067350123525,43.23708304117739,42.50752475448436,41.78932571917012,41.014522780015746,40.338388124178394,39.60729192454274,38.88909638454267,38.16630659164763,37.4912298553651,36.79970851958999,36.118459943783655,35.437119458228615,34.77271286562332,34.10766785359932,33.46586860880568,32.85319548251305,32.264670822834965,31.676519352638532,31.09967014726232,30.503936087653535,29.89189676105424,29.25068786199959,28.54418922225936,27.883613138349677,27.181186389249017,26.471449085092903,25.785629699647334,25.10928666142722,24.45013512021021,23.791530007453996,23.157409610376803,22.537591647836482,21.92909672652874,21.329690011924928,20.76066215573349,20.18397349143526,19.61730434179787,19.044248457959334,18.493934216239996,17.952826588084136,17.45377480793403,16.97016687262993,16.589559067681297,16.23697713461922,15.946708448495743,15.714463980621991,15.54218174111893,15.419385926738254,15.350227718266535,15.326243070356785,15.341265285787332,15.389165022210662,15.463322431221668,15.551580079065047,15.652219921925585,15.759723173791746,15.864407863181592,15.963271908027087,16.056082576339104,16.139831014641345,16.21549848698241,16.28349496685383,16.35720159944514,16.444598839709705,16.552017963215256,16.70632543633419,16.9162033582626,17.178057800223943,17.45895236667469,17.74557737642084,18.032499591475023,18.309617306062513,18.587562848245547,18.859997367221993,19.121427349031528,19.39301948975989,19.629049858013307,19.900429035346406,20.19086723041252,20.512828786175522,20.827093885723176,21.163483776450455,21.506903874172483,21.86140343591878,22.22995107613273,22.605311953011277,23.00082708040013,23.408120644784272,23.846132980903192,24.31027964647996,24.79749491593342,25.318549586988386,25.871447764747437,26.443201128511884,27.089763017779337,27.657962143867838,28.298292125530047,28.95093478689159,29.64335396764844,30.3065588805477,31.01616801951384,31.72849774021554,32.461971093462076,33.21029389804858,33.97512388368767,34.74052111955009,35.51572380385318,36.293863246557365,37.07792378332984,37.854670165806276,38.63727862147671,39.41904798970054,40.22518193401603,41.06804372399563,41.82420528511577,42.6427027964663,43.473299521199365,44.31229067833322,45.142698315136165,45.97992433995077,46.83640137638902,47.66131912522164,48.50381871515911,49.34099502006566,50.18260023346174,51.013839898959645,51.84796048360972,52.67372587711148,53.519632991286805,54.3377637705753,55.18775346256932,56.0479552507975,56.98268227172793,57.791843720448426,58.69689279434702,59.57500879607998,60.48432743737717,61.333183031471634,62.21020789829597,63.05759806858216,63.920233375772334,64.77439704357096,65.64419950098835,66.50404407329984,67.37879803828174,68.26277041999843,69.17583250340911,70.08160594670818,70.99966653529242,71.90523004269717,72.82945419007882,73.746407160947,74.59663375459678,75.45621733281311,76.31848601333988,77.16121422425451,77.9703706375611,78.77468607750745,79.60418399425664,80.40141297599195,81.21372476997901,82.01482259299536,82.8372874969376,83.64540234577258,84.45604989806077,85.25639513574426,86.05638811233342,86.82252058611031,87.57045508540948,88.28644607116385,89.00151224880643,89.59719722008592,90.18310129416831,90.73098198834859,91.23636265880616,91.7020796500064,92.13336272903531,92.48851001518109,92.77714709942182,92.97909366500785,93.09074189282059,93.1079629371668,93.04543235867695,92.91606487281912,92.74025690328821,92.53382494881849,92.329078290569,92.09949488046605,91.86008122764737,91.60935145124431,91.36260577682353,91.09965630358776,90.81679655135305,90.50742847657261,90.15795132808022,89.76086619467243,89.3136341947677,88.80960097689,88.2447473090882,87.61455417349472,86.92132870307537,86.20215863488158,85.44614962335328,84.65698014085486,83.7846355597228,83.03271369059752,82.20605202477708,81.34985575660771,80.46686320094386,79.60576190347314,78.70409111010557,77.80073548043555,76.94444328259901,76.10910247147754,75.31336477500197,74.54987369813297,73.82849560695092,73.12450814417123,72.42261938665968,71.71352604983326,70.99995902202794,70.2730205716875,69.57848497803666,68.87400212567808,68.2877188915563,67.68187293127116,67.05873677378516,66.3825847510569,65.65455956662453,64.86635969425227,64.05111004674181,63.21753846704929,62.41855143666846,61.662401804834474,60.96381321716584,60.31807722204477,59.71546978649895,59.12652936093336,58.53908081852433,57.94476232147515,57.321959104203174,56.68295533761801,56.008541647308384,55.38861806997078,54.765915483190604,54.13349352829998,53.51883381655606,52.87231424522226,52.20039957001291,51.48609811844731,50.75478336630254,50.00130454851089,49.2538098316783,48.49546066420427,47.7673592642431,47.02089645173822,46.30391243476162,45.57426792033599,44.85909615399089,44.1283302263456,43.416049375334545,42.668052967686705,41.99321117621759,41.29062652031933,40.60305293051081,39.89115524451127,39.18265439127234,38.4369478156096,37.70431185141241,36.95567794200348,36.232792818556625,35.51219175471818,34.84404676009443,34.22529459757977,33.63571427115215,33.0548448348627,32.43981217035217,31.908096859458407,31.32192096411008,30.710841152745942,30.085737289593936,29.482097113280812,28.847373397984143,28.201556219204285,27.57053073347849,26.950214858249037,26.340414597242944,25.737846287832728,25.15966699156898,24.59005358415987,24.0352368516678,23.476938427948106,22.947184562344376,22.41563644907577,21.901524105777153,21.351961525631395,20.894596759181056,20.396222112684754,19.90916823893279,19.402834979985666,18.9453565666933,18.4768797022596,18.03025778921716,17.602384804653614,17.208359878730928,16.845020393308808,16.528562252658233,16.259823353521597,16.0516087320043,15.895681239420773,15.792428219165407,15.738347399597332,15.724503103848823,15.740405452440351,15.776916697243445,15.831873067403256,15.908933593646772,16.004060348418644,16.109117852442402,16.23593668372345,16.405089111192563,16.62580467092195,16.893488994482716,17.199339638528333,17.51804299105707,17.844043736663355,18.153977690606474,18.469552468629203,18.791008908983404,19.122681856890733,19.46065409378775,19.804900733029235,20.14536149999012,20.52628300505932,20.873488963636234,21.259223755083166,21.65154870465969,22.06252440512254,22.474782684395166,22.907070712182232,23.349603742390094,23.806240989577812,24.27405247857493,24.762764481883654,25.263040163653923,25.78955719412429,26.338833377053156,26.91491592615097,27.50730575300168,28.125391039790113,28.760727623145833,29.4141421665993,30.10282971063547,30.743217930643283,31.423480488362006,32.11653754339127,32.81153502571821,33.52650340400369,34.249760183283634,34.985108747128706,35.73304459273741,36.49625316569315,37.26157817007065,38.045743948103464,38.82631420077634,39.61597485821635,40.409602316995446,41.27020812252712,42.009986610391934,42.82110786706961,43.641012098198885,44.48532745161478,45.28982135835004,46.123997274132925,46.96724947938317,47.803557228585284,48.64254168777203,49.47868380119038,50.31252047287856,51.144167613102205,51.976154811055025,52.81012951651346,53.65048510979142,54.47756169763561,55.32636881288195,56.15535101806186,57.04618808869998,57.81246957126669,58.653213859521536,59.4788412419248,60.33341467437611,61.1331354476029,61.96762506139965,62.792874459661896,63.62831357077256,64.4575333511491,65.30008604966288,66.14065792068747,66.99970801785541,67.86138841068318,68.74824697045801,69.62175795464313,70.50096177381569,71.36975617707165,72.24120619644827,73.13025858543351,73.90588498395917,74.72835758753286,75.55030127783903,76.37172357649654,77.15767076972152,77.97965704710602,78.80239640562532,79.607758960279,80.42566219822427,81.22734788518453,82.04718933474872,82.84988744030447,83.65450961812002,84.4334428952826,85.20952711297807,85.94582957728119,86.67159054009085,87.37641556115237,88.08447424819515,88.7059852731496,89.36378311346765,89.98224329042228,90.55291506176862,91.0882708490853,91.57494465168554,91.97100983806604,92.30551507451919,92.56030224199228,92.7332067808779,92.81214784257799,92.82412333752441,92.77922667608007,92.6940826723914,92.58416965899606,92.45871060257774,92.31748624220714,92.16148406262747,91.99035066383087,91.82349013330611,91.63852738145277,91.43920306380994,91.22624023991979,90.98998972672426,90.72186618745644,90.40205970367619,90.02791736382468,89.57901780077773,89.06547529662066,88.46170658721883,87.80408778878491,87.07494517671194,86.30320605960101,85.42301572743031,84.6261898788926,83.7502447169779,82.84540475567081,81.89506494757023,81.01188150774027,80.09031637399112,79.18242388657042,78.28881626838528,77.46653255783521,76.6964750508385,76.00430594440407,75.4016593201203,74.88263423507759,74.41613188503825,73.97976345019502,73.53789474270312,73.06138615768432,72.5404631449763,71.93470142424991,71.37829963441297,70.72736476006781,70.01842332813239,69.24078111043985,68.45304819498257,67.60166365938426,66.7026415160096,65.7551823682279,64.79038613675289,63.83536191722218,62.92414353639717,62.081278629268425,61.34503627998198,60.71956262097377,60.17645321354646,59.688583676068596,59.189320249152765,58.65875824617663,58.03844167714457,57.458278120185796,56.80862628285566,56.14622392936337,55.47215740170446,54.83907492212167,54.208795432602166,53.57849814599212,52.92684126758074,52.2443535108094,51.570855790203915,50.886469976974546,50.1917173925992,49.48181781949753,48.76431060652354,48.031980245512905,47.30476974962473,46.56598240594801,45.82131815951457,45.024274447449706,44.31598509814489,43.564247535714856,42.82791612958734,42.101459034357106,41.39039548302938,40.678406485290374,39.97296504178171,39.26664523355319,38.566382074469175,37.870696223196326,37.1896457590682,36.5041776893912,35.82576880657285,35.15683521668363,34.49379007548547,33.853086019698495,33.231471877168886,32.62279166345746,32.019597620098786,31.475413772622595,30.91717403749659,30.350478709106614,29.790571026121437,29.222423882349705,28.658427997388884,28.082806029412605,27.51455103454879,26.923669428580926,26.35107059257079,25.770198233251055,25.194887092464636,24.613051564904858,24.032317013597478,23.4048346292812,22.88465919216308,22.30493960099499,21.739471196086203,21.137845601285782,20.59975190360693,20.03702671194161,19.493838754453005,18.97749324689251,18.50448868188242,18.04853638396472,17.636122768757506,17.248660515368407,16.88429602385453,16.532576552445157,16.2085520291039,15.903478718572632,15.631176315821877,15.388547562134246,15.172931278215131,15.030227659248403,14.92296044766491,14.863497041098833,14.846690417559552,14.866004649022132,14.917381817077501,14.999155688799629,15.104945847764053,15.243576770125966,15.417776863614847,15.6417683301824,15.910245941244439,16.224779084527377,16.559754209089032,16.902774861355244,17.221780318101313,17.534673887868962,17.844472313557503,18.184211461206043,18.48287312881621,18.815861559177794,19.155179619727335,19.51367627373735,19.845115247673203,20.20176991547088,20.558185939289977,20.93284425594159,21.3184020507548,21.719033687152393,22.14223478493877,22.58867923863341,23.05502984319591,23.54433839455553,24.05014732060469,24.57580618196208,25.1148180868299,25.676242222223003,26.282179939772078,26.841443285307587,27.443790163577358,28.067489380125085,28.71040800208901,29.350829003313592,30.005060466810164,30.674817586563723,31.344044006935317,32.03428129565326,32.72407983436448,33.44790959027559,34.18894810836347,34.95562478951871,35.74133390240168,36.55142190802391,37.35535290753258,38.18245017114014,39.00942541842373,39.88442561880186,40.65302972349662,41.47477288851883,42.28843354105626,43.115535740705155,43.91580347934299,44.723971904729524,45.540148281116274,46.37337657619493,47.19151494958257,48.021370377818954,48.857786158111615,49.692721223753345,50.52709614293346,51.35012901551913,52.179332487535056,52.98667760690081,53.80532567407332,54.628276820032326,55.50759033462988,56.316692114024136,57.16208045460116,58.00541367617813,58.84787476401175,59.68869154317429,60.52560856879059,61.36383630892663,62.20223457400296,63.04748889422257,63.894317917986015,64.75919629772775,65.63394043410825,66.51642304869604,67.39638791235518,68.33117238404232,69.14001971498938,69.98971759992074,70.82444567749634,71.66876806997949,72.44472456626325,73.23008490292389,74.00878353732247,74.79357292443896,75.58795397648828,76.38001542841697,77.18425635563501,77.98459628958611,78.78409361913705,79.54613566217702,80.28994059979362,80.99986921156052,81.70944393237262,82.40201129739084,83.14471223230571,83.79073657770854,84.49996630392077,85.19329191095605,85.89336000509478,86.52514796069038,87.14774814426978,87.72708616120933,88.27289598044999,88.79807917366291,89.30228465423482,89.77516844728048,90.22551401463491,90.64433396820736,91.03397220108747,91.36945572672091,91.66977117383496,91.9113108137671,92.10579134196031,92.26207151810377,92.34621444776435,92.38497583845721,92.37426104133043,92.32611042191097,92.24693763740211,92.14302946957378,92.01856131343533,91.88201730214361,91.72154247721556,91.54137687604933,91.33788091746143,91.11663103092926,90.87114745886707,90.59827611357471,90.28969845422874,89.93441016600538,89.52248365430403,89.04660506068234,88.45112947962035,87.8418315263879,87.11253367729911,86.28873870410175,85.37028180677937,84.39950756579842,83.35481447524265,82.28579907255403,81.19306518983781,80.11178487585613,79.06261740603682,78.0379574751416,77.0764258304669,76.1817786308637,75.33180879319333,74.53778890167065,73.80069422087197,73.10723857426579,72.42264181153675,71.74727049587155,71.19426385128331,70.663305411807,70.15926581243906,69.64183752651422,69.11185945972119,68.54460988584106,67.90931764468266,67.24675192703843,66.52346861734853,65.74274007987599,64.9139886041993,64.05600803479598,63.15226733994258,62.241796904293324,61.24608968587337,60.455833159225705,59.66108972489388,58.94989751113615,58.28286754022277,57.728800253613805,57.17469104931628,56.62281384146945,56.06011645065183,55.4694230726833,54.84645556110485,54.212306335204076,53.56864847124128,52.9080258179563,52.21414772991795,51.51172893619929,50.80104331812763,50.09190036782787,49.37546432708358,48.611100360257936,47.95487156398074,47.22940961595067,46.48624719575761,45.70997987225734,44.98331923868565,44.23095701724628,43.49756236676314,42.78100130108508,42.074510673240376,41.37455329193901,40.6793139141619,39.995356763226965,39.306714948594326,38.62873657989312,37.95904303198619,37.30958797923369,36.66820134871741,36.0278454960258,35.341964976502744,34.75476327132828,34.136984199431474,33.527146559385486,32.9075763123312,32.32116992293752,31.726503924793434,31.140684518403596,30.574231309744437,30.01546496112044,29.475093734988228,28.935658972039917,28.405792518944104,27.86952086329309,27.33822359105832,26.796523692612574,26.249135138821217,25.691728601123753,25.128201476842214,24.507168554151395,23.977891181984557,23.39427225626454,22.83233009268586,22.266435379435094,21.73055720772562,21.18931495897777,20.660122382481656,20.128071546367195,19.612078679083414,19.09436924656597,18.602452608034003,18.13152951989519,17.69073190771703,17.261749646949053,16.867075556108617,16.49660040354234,16.149334564400778,15.81677382919207,15.497444685056076,15.245169444129337,15.012246013524523,14.823049835861134,14.676651166111716,14.578418897824214,14.526508885977174,14.525872037349922,14.575216922409483,14.6760471452459,14.819082639290858,15.005172944806693,15.226130483200865,15.490467634763897,15.784796088105349,16.1029567400426,16.414370603874772,16.746740447082722,17.081892087998128,17.43348128766845,17.736030870149737,18.057061493243083,18.37145945971318,18.690257868507615,19.01054404205687,19.348952945204346,19.69270600151806,20.059262218045465,20.43819835572142,20.837202373809955,21.24752448125691,21.68420876717502,22.141153625200314,22.62934572844217,23.13038238004313,23.65597289043616,24.193537760318453,24.763567017291294,25.360221494674008,25.921607015629714,26.530466328802653,27.156231687373715,27.795220379677353,28.449009985141984,29.123396596792304,29.809045642518914,30.49811750733789,31.19887266541767,31.916059986826962,32.66786952030622,33.39768472849137,34.16545957135276,34.922329230183045,35.76117263227435,36.47357623085786,37.246504108938666,38.027020328217695,38.848953165691015,39.59551662557639,40.37485541885149,41.17414755999229,41.97860869112176,42.77833917298973,43.59001933047529,44.39354948548526,45.200553065238076,46.00343783360637,46.803484617010405,47.58661162361956,48.36769063303228,49.14675140351783,49.91870936762667,50.746293764443145,51.45916836842256,52.22780794498563,52.998194552065534,53.77109651768395,54.51179917804567,55.262255737791065,56.02772213858077,56.79355077850973,57.57993536033851,58.36030823106518,59.14859894463122,59.92365867804606,60.69261162107647,61.44963131688263,62.2139562370349,62.96404939241387,63.71176976734503,64.44865935626252,65.25282094652216,65.95603251366869,66.72876817582718,67.50188313338118,68.30722786869333,69.0944748107647,69.89933309830623,70.70764025512527,71.51225307157615,72.30237319805492,73.09954513519037,73.88173836858822,74.63468285123761,75.35630134785637,76.04628511091175,76.70526784057016,77.3403076553474,77.96345030948888,78.58156587573622,79.2602457436798,79.86061581133718,80.51430727069896,81.15344161890468,81.78267226380137,82.34987607795563,82.88894042391746,83.38181567778257,83.82945245233354,84.22908445198871,84.59364470583522,84.92264341350048,85.22465979670484,85.50269960741677,85.76612273265258,86.00264235794202,86.21551464348555,86.39904381843728,86.5559151102469,86.68246698190683,86.75848085549872,86.80046342997827,86.80865127689376,86.7865541807554,86.73481166977007,86.65385768070995,86.54386101417202,86.40420802180901,86.22654322782736,86.00779370277807,85.73018345604513,85.4040121678323,85.00930480895785,84.55667811626057,84.03185542753782,83.45170880134714,82.78981727665216,82.07709398580657,81.24336129320042,80.45167085364288,79.54165630668491,78.6184979537692,77.67692867290828,76.75369025689646,75.84119990816465,75.00703218787282,74.23569694000571,73.54973947934614,72.91075391604318,72.32529834965145,71.7257054384358,71.10848779823317,70.46114460644083,69.79130147445836,69.06391923081856,68.283431187125,67.46748794628395,66.64639927224762,65.94357452624833,65.24480398849461,64.5647108849959,63.88776210590499,63.18447334117529,62.42771183476915,61.631039660256846,60.831143314295886,60.01900046573203,59.2485190550157,58.50517908151281,57.83861743160965,57.20713864383124,56.62646424560289,56.01681875822847,55.52450819986515,54.96795198352555,54.39262303521815,53.74720626853519,53.125568542713026,52.434466363338935,51.73485449778214,51.03142723158345,50.36064547672655,49.6779599742214,48.9954410508287,48.28978099137959,47.56474669468739,46.815706773255336,46.06735917904224,45.30649268857741,44.54657364203225,43.78096217501846,42.961925233472535,42.25653161506598,41.5109807905318,40.78450018648753,40.04631892818084,39.379517063731775,38.70056668210032,38.01691305359888,37.339582439207575,36.64889199666321,35.948312894324,35.21751614032242,34.48181110859373,33.74287076551935,33.02477167630908,32.3158602694566,31.646213179328377,30.994696800107015,30.374887012138807,29.709958048353613,29.16645062457749,28.562630695951512,27.96263901248144,27.321529242536,26.721156283151263,26.092668609593286,25.4508026279125,24.803573627718475,24.170088063142487,23.53151184471111,22.896526656454107,22.257201273412377,21.640823965888977,21.027318304050503,20.42112806971636,19.831134957496516,19.253504619449807,18.69309545576848,18.108531056867225,17.61617560343856,17.107942500288956,16.622821178058857,16.137951308598623,15.70470237725201,15.279693697436558,14.878744375107418,14.508861381664376,14.16872691420344,13.873427589402434,13.627159752864651,13.44066336984988,13.310404304965358,13.237520207514885,13.219657675863907,13.244212116701009,13.305148810671032,13.392576165323215,13.498238744324953,13.59663668268121,13.70598464154592,13.826113604986734,13.978566912008224,14.157133298687194,14.374935081644887,14.627396546974524,14.8964055542367,15.192283596740948,15.501296132136936,15.828489251280223,16.159716212124163,16.49487039833034,16.834496163355908,17.170937828036557,17.508700651910914,17.85540574144179,18.204379465366017,18.597831186256105,18.950429432094253,19.34938465361821,19.75211289830906,20.185996700845063,20.604714539697227,21.051528273255265,21.501381692752016,21.969030960145602,22.451217171048885,22.962629912569188,23.484363528294857,24.029958257262894,24.588028927979796,25.172611177787307,25.762899946416205,26.377727346490662,27.005613233320958,27.661021737516123,28.356158430973743,28.99653925929607,29.678046225850387,30.381198135009168,31.0872690080967,31.788255039939585,32.500501933642255,33.226910192920975,33.95126031060242,34.69158036841642,35.436913159539884,36.197011229153084,36.954358565390194,37.73542183524975,38.517837063515074,39.32514069856872,40.129399210435054,40.94684300047989,41.76497937525491,42.64619142593363,43.41891067322347,44.263788269354954,45.10848968513109,45.9711758629503,46.80876130247639,47.65848402975182,48.492668035145634,49.310063109315415,50.127206546110095,50.93258915520245,51.73258055989908,52.52461282188242,53.310294363721596,54.109806070969064,54.904514065286456,55.69596424909113,56.496745089771025,57.29773763496026,58.13198865440065,58.8974970214005,59.70362790514618,60.52261697562532,61.332511854170484,62.14916707985332,62.95730219899369,63.790873669843585,64.61096690680311,65.45844003550829,66.29489371394426,67.15923029895552,68.00670993429753,68.86354349408126,69.73414136893516,70.69260446418262,71.49177418024651,72.38778909451271,73.27274753524631,74.19952795694164,75.04094462305534,75.90361153933111,76.73934340929438,77.57301255690847,78.38245212590571,79.19496262951435,79.99841058937689,80.80779881083203,81.62409983877482,82.44017020697197,83.25855634506443,84.08935332462791,84.9368159507766,85.797607584022,86.73118221436131,87.53198815448903,88.39443198394561,89.25070865800532,90.11300662767015,90.88877745456148,91.64639474049501,92.33546952974301,92.93268821872299,93.41860843970127,93.76112423447981,93.96546666448427,94.04891226894777,94.03700032329239,93.96733781223676,93.866220151273,93.75519118117445,93.6292380867652,93.49297980508743,93.34989715482506,93.21258481503388,93.0635265604346,92.9206082587354,92.76657060561278,92.59170682609958,92.38505873067608,92.14489924155534,91.86683628410128,91.5520332813519,91.1947824964514,90.77906585919133,90.30792455333851,89.77114831817065,89.16584871735303,88.48920613846848,87.75946524657896,86.95840096026338,86.12978407293315,85.2081464257366,84.36249888631518,83.43680666483712,82.51115052272044,81.55563214939322,80.64626189270052,79.70931917907117,78.80802622891494,77.90912031262785,77.0504807766287,76.19397291834862,75.37669605160764,74.557800872017,73.76767876207654,72.9850883018183,72.22484348296328,71.44780196425522,70.70452183790113,69.99710324542801,69.32933155228734,68.7540657530496,68.17231176557901,67.5791821727371,66.96445848525643,66.29401935734431,65.56026007395572,64.78624933804643,63.99542735896848,63.18861495791291,62.413724529228716,61.6648869191476,60.98719452879135,60.349765770352825,59.75608371992002,59.18869306811213,58.64655826942954,58.093692674087656,57.5539419383466,56.955863787220444,56.41934659331989,55.81755139257595,55.19652219477243,54.50898834192463,53.813603411398184,53.07972345748738,52.34006683620859,51.582001300807654,50.83091788657659,50.08554321203426,49.35516411398805,48.62793739846237,47.9195624011461,47.192183610437354,46.460700340817866,45.693292582641696,44.90366419941768,44.12667273569314,43.34373901120816,42.65385838361328,41.94926838704509,41.2551836603635,40.57798131009886,39.90029351671732,39.226646460562904,38.54167693341225,37.86427088582583,37.18843419936472,36.51137919100616,35.83210614809765,35.1740710412636,34.52324373810652,33.88661491086293,33.197722318441535,32.6283873997843,31.997219407464247,31.37489274610776,30.723640528468138,30.118720409202098,29.490095723039413,28.87494276057284,28.249294205665095,27.637009239970578,27.020638007876492,26.41821943431988,25.798610067593497,25.187245959192083,24.568945374866026,23.950049894540246,23.32999592526733,22.724034108759888,22.133700789314947,21.512190644678757,20.980850210079982,20.418982019943904,19.87493808081926,19.362553702370562,18.914448352269268,18.492466039682267,18.106323590057425,17.764057188187955,17.448612495182164,17.16668397601138,16.9150701927309,16.71113115620771,16.56163208869665,16.482913364272775,16.478246957163332,16.54278103576954,16.671732156568687,16.848369193067622,17.058901025641354,17.243162682021325,17.433689560850542,17.607583361051635,17.768518595380222,17.921333615511017,18.101302205800412,18.313766423749378,18.57175295591573,18.865446963857245,19.185746978518743,19.523087341526796,19.8634144803649,20.20452354574907,20.54101058784574,20.89493506757984,21.26156694605877,21.64986560141886,22.046870784838877,22.48887441312254,22.877039676043697,23.315431348632785,23.770554917092245,24.253136343518403,24.730129118011195,25.244158793498315,25.763952506160418,26.30306542062346,26.858335690525475,27.432379281535653,28.016211591587837,28.60669909891541,29.216245803805172,29.844743715323556,30.478899838843237,31.13021091647488,31.80101718903451,32.504607028078844,33.25857409144688,33.949328650263055,34.695518999382166,35.45545994590699,36.22383715422955,36.97520591047024,37.74000097345827,38.5271454165627,39.28767190074952,40.06763454182631,40.844973679103255,41.62992226581908,42.41080618826825,43.21829914176133,44.01342340125353,44.842012278724745,45.65320776095904,46.49121707100275,47.31484928455197,48.1923112159301,48.950215780521326,49.76165967722301,50.543776217237856,51.335076196333084,52.06156585840206,52.80800320820804,53.54142844849658,54.27046809713656,54.99690601672754,55.73778989975078,56.47942477963653,57.23252991905736,57.99460182688904,58.78524781499881,59.57697573792745,60.39148477071539,61.2037195291128,62.044189872489994,62.914195010285496,63.69965070376484,64.52323440419138,65.35585921684647,66.16744328042934,66.96366572780548,67.7472408792467,68.52937336904974,69.28038240753435,70.02955941367232,70.76297174954604,71.5094381517468,72.24085924949287,72.99598541738862,73.76210292328078,74.54974185061016,75.31452286062085,76.09285874151875,76.8585629794736,77.69494229708975,78.42700938373156,79.19073819598393,79.91793534759178,80.64398221619817,81.33741178913527,82.057687754711,82.78274708485174,83.52184005346031,84.2779672376476,85.06072844348908,85.83586251936232,86.6198552783313,87.37076989816343,88.08376909582321,88.73961839517717,89.35672451300042,89.92088697691504,90.44406338855407,90.93139879161112,91.30392025315203,91.66293912809884,91.96955605266758,92.19581274014921,92.35345988066396,92.44439061590168,92.47239590993372,92.45256507740683,92.39457762776976,92.31036354975761,92.20604572008553,92.09194992370325,91.95873210826016,91.80647885193143,91.61065132502058,91.41243192341193,91.15805629237104,90.86938858000259,90.52458834128635,90.1595244279169,89.7184209237754,89.21306098434037,88.63588049952696,87.98101231731411,87.24295788236239,86.42436625998714,85.5437961298884,84.60926417780733,83.6169607314692,82.6094735215625,81.61466719625614,80.66500608948702,79.78070435957082,78.90012751606388,78.19964304553163,77.47878229109111,76.78779537590518,76.09737269542315,75.46725363972335,74.82764236683064,74.18768889454124,73.54046461147993,72.89571730288964,72.26508600764251,71.65494296351207,71.04701868734898,70.43660485958539,69.81774570968963,69.17421300664176,68.45299844612691,67.6949933688649,66.90625165274474,66.03985645124847,65.26646826679723,64.42083403793575,63.55431628590425,62.64142067001003,61.74826208683011,60.83608135681527,59.9481318740499,59.16864340554442,58.46504526901143,57.85392326155182,57.26990246104863,56.71035867098923,56.13364615538668,55.51993806636242,54.86428341495668,54.1907479683215,53.48349756847227,52.77954507876508,52.04143949341828,51.40999174413328,50.71857244932477,50.01548895795494,49.25980923845882,48.49911071543883,47.71436376789674,46.91673901309258,46.11996446029195,45.31447172044475,44.507828749298355,43.70844216067811,42.90074184690552,42.10568503578796,41.31455032825924,40.541177814401514,39.77063877414653,38.99807219405588,38.208030127857626,37.39756406654359,36.67457706507242,35.93491760872187,35.214119747261854,34.51060076274882,33.8301862073683,33.154286983635224,32.48000729344428,31.82247767492835,31.15978425164025,30.494311601790372,29.82425687477634,29.158825603149086,28.48668913817982,27.813823071566716,27.125030738207876,26.446773946722757,25.75999007558466,25.082780397297814,24.363800876234972,23.73628300848484,23.07894282123188,22.441569915315945,21.802596221887775,21.19838594964475,20.59592460328712,20.023925973063996,19.475583940803716,18.972153264436823,18.519342275151327,18.120062662441388,17.789094553581812,17.522053876545726,17.320686089185216,17.194374937052327,17.141976914961752,17.16160216743096,17.25011512808988,17.400453096689006,17.587991417915312,17.820583353853742,18.070768159444075,18.313273957274415,18.54032391444016,18.754523036399608,18.95810000856509,19.16876075713146,19.408072664394947,19.675993548610737,19.974641506001262,20.287895344801875,20.60591288483432,20.93462727222854,21.30081468132134,21.61933133962733,21.980183856508486,22.354504610506208,22.760295129973045,23.139682882890824,23.552978436040338,23.973008490901382,24.41317669476407,24.86016284546803,25.323230511852415,25.80428471131315,26.305790669977792,26.81772451979213,27.348484588899282,27.88973350307523,28.451182735926626,29.019765139446314,29.598468457604586,30.23325123406524,30.795865076321874,31.414768353659817,32.04774578337135,32.71675070251377,33.36331557414498,34.0437221594614,34.73640226940557,35.43729401783179,36.14328636864238,36.851848569767824,37.56167465198158,38.27093001331675,38.99900038730919,39.736703622184386,40.48312787724099,41.25053366883659,42.02210392649644,42.798462275029664,43.63187853244052,44.366956570045886,45.15434796297471,45.94478834639495,46.757938623283884,47.53800154095867,48.329352789595816,49.12649320783885,49.91704148847188,50.69768113336196,51.4685557846181,52.230485684465535,52.97899292850682,53.73199813242871,54.465817304967544,55.206923935772686,55.93937327864442,56.688940609290256,57.441341100122074,58.25412919518838,58.97035841602231,59.75161772215292,60.52380937944545,61.31742399867427,62.063635319028265,62.82395438837672,63.56394204128861,64.30061914681086,65.0180548285518,65.74063714175568,66.46194524321847,67.18754813449709,67.90753813135383,68.62518881052713,69.3224321715952,70.02247578628995,70.71677814801343,71.40200080603485,72.11361073686595,72.75790625980007,73.42923683247012,74.10279582579462,74.78056135008525,75.4387043473289,76.08623802553588,76.735614930734,77.4011612443636,78.07621606788433,78.76435130321303,79.48475006429723,80.2035240656449,80.93874350593096,81.65307327069384,82.34266044240029,82.99435264779306,83.61861493536742,84.20897339635921,84.7950520029009,85.29758668532907,85.80656278702631,86.29063126498288,86.75424321739679,87.18266926558964,87.58691943962457,87.96538861827433,88.31439255214286,88.6276778482018,88.90451823896638,89.1337060544834,89.31606683405582,89.44944120218189,89.53946390302896,89.59105954519104,89.61053876063696,89.59634962220906,89.54423185777313,89.44567541033538,89.29943783726115,89.08948782189859,88.80712527857253,88.45147942826763,88.0235318512494,87.52808922123067,86.96265948030653,86.34779569621665,85.69068104755122,85.02877356398193,84.35879806057169,83.70933691159213,83.06392322374005,82.40529650140967,81.67574675740514,81.03434676072214,80.3081722469663,79.55475344992632,78.76603549465922,78.04608543036494,77.31034777121293,76.61235435126505,75.97342636881415,75.3859699896333,74.84636329742379,74.32161820160312,73.79392432131989,73.23110947130752,72.63259083479967,71.97086737374195,71.28535960484696,70.61098912075686,69.9325861132306,69.18351578908127,68.49297742604105,67.71915614442166,66.88929643514544,65.99721092146964,65.11378992750382,64.20117072803825,63.311991019107836,62.49378180266767,61.73032971614652,61.04017577869048,60.40109553731112,59.81990323471674,59.27589159392518,58.73317961464885,58.156910255221895,57.5216278471521,56.8302804389274,56.100601991901534,55.28854731448506,54.55058417238318,53.78051099105195,53.02351812972089,52.27357971322786,51.55896297869132,50.82623351206884,50.079496585567135,49.31093406326144,48.533704596006494,47.75628845780432,46.96424666919427,46.16902358410851,45.36922718229395,44.573239144004596,43.78347747156226,43.00831561355928,42.24111602532541,41.49135188432524,40.69881177162301,40.000389270796035,39.24869454309913,38.49439979243061,37.72331984708687,36.95618823408665,36.17823815736577,35.414912480045345,34.6565525539909,33.919172105932766,33.19790644712276,32.503686450743345,31.82567295939353,31.15714336421145,30.467020042396584,29.73037066737714,29.073020862755794,28.368497273528796,27.655805322143564,26.92973689388005,26.24022293716525,25.52816664083929,24.814589773638474,24.118069264482425,23.428153898873017,22.763079956681178,22.109543611371972,21.49700326265041,20.899157087711274,20.334464737921323,19.80299921255912,19.332558496230714,18.906491036301766,18.53907909847469,18.198659481670397,17.964098952849962,17.764842325275286,17.624757721590147,17.53762834399612,17.520272835455838,17.564507450903367,17.66320358165954,17.79731029668309,17.96386254926786,18.148710798454676,18.340176987263582,18.5241920888176,18.696554977245192,18.864096830243295,19.032090441196313,19.21513212915828,19.425132294327565,19.6692106889552,19.959688431794877,20.221859704158536,20.50328523692347,20.77655498019076,21.038439564487742,21.282455124627706,21.536027324852213,21.799357750571065,22.070091816663467,22.348593550048165,22.637455486010737,22.94239011117029,23.26189875219134,23.60611387236507,23.97293578233994,24.359102073599413,24.761557843340846,25.18534846060162,25.62312641492245,26.10910904943172,26.55107763863355,27.037013497612648,27.535666242364442,28.06805309746811,28.59024788074725,29.143556531946317,29.7100095733,30.296554248800806,30.902316663475688,31.52737384838851,32.17177730755189,32.83554796884929,33.51215214350334,34.21023519775272,34.91584736136885,35.63226734410056,36.35166612725895,37.08274918938885,37.86012436282086,38.58678875181698,39.35463765353438,40.14569640676757,40.9445185620439,41.75289715491807,42.56297688142144,43.38659545265437,44.19816281958962,45.01992356073025,45.83741187363926,46.65901016722202,47.481113241103834,48.315234601007816,49.13466689293467,49.9594614756615,50.77275857694455,51.575298821685614,52.37273916290118,53.18588384128894,53.93447143276913,54.71210037093001,55.48215882920385,56.26452611534253,57.029800476596584,57.796030526837015,58.57308609352409,59.347686393796316,60.1291895736219,60.916516364444426,61.709906639970086,62.50672933717139,63.30540371090281,64.10171964743856,64.96862616167672,65.70258220104367,66.50038271285358,67.3004588154277,68.13660305394728,68.90201645537174,69.69798391075928,70.48658399779694,71.28253954802052,72.0784781996899,72.88075205827629,73.68354880992578,74.47943795298887,75.26151633412466,76.03684395394485,76.79822301280319,77.55535610340793,78.30431608737665,79.05190513989399,79.86608599278999,80.58281586451875,81.36597929190062,82.17184321767382,83.01786269093792,83.83213374278144,84.67567654275027,85.54668154228033,86.3982944226273,87.248669243481,88.08610998998127,88.90864836549345,89.68665214211462,90.44999286042689,91.1760947693111,91.86717592210225,92.47984348643327,93.04808092090497,93.52154202183222,93.923119107778,94.15637520685573,94.31096643160525,94.36435369842604,94.34387485038107,94.26871943765198,94.17146696460675,94.07004792844555,93.9731504563107,93.86917565501167,93.75652550819201,93.63451938708118,93.49423211813055,93.32751343997568,93.13462159662596,92.92092803726834,92.68680724931214,92.42806060035808,92.1341864176279,91.79493987993801,91.4568661265343,91.06131165875904,90.63047758152997,90.15449082932714,89.6682345134718,89.13534776798848,88.56627042325414,87.95517868663885,87.30355131416277,86.61010055245316,85.86392964677295,85.09837298032544,84.29299040147315,83.4665550304038,82.63434731995117,81.8085848175781,81.00463653941588,80.23373925454399,79.45698696261681,78.79105286512558,78.08418805774056,77.35761646959737,76.58290094059822,75.85737853010161,75.09467180385414,74.34186872695584,73.61795366082552,72.92209230993474,72.24259766504221,71.56473288495819,70.88900325559081,70.20704551825845,69.51448787677795,68.8104503804831,68.0784899859175,67.31748781259624,66.52919711284333,65.68595837893602,64.94696052765865,64.18964418043977,63.46483384064532,62.762398402978015,62.112765637316514,61.47157949434544,60.820220347639115,60.165071410606714,59.48746750402542,58.804216700917934,58.11063325566021,57.45047195660784,56.8031602027412,56.16827028926027,55.525265408725474,54.873891288172885,54.201274066057536,53.50934282108494,52.74205195134699,52.05995476387673,51.32692734635955,50.571384836429175,49.78187819235022,49.000547903823154,48.17004651858612,47.3358218558703,46.49325008718225,45.65879706816812,44.833659754909505,44.01626000795375,43.207645558772626,42.423537393733675,41.6353060696629,40.86515389674159,40.108102278880075,39.357741148229614,38.607982549550194,37.82043634828452,37.09767580094336,36.344448225344195,35.5933480263247,34.83716832086181,34.08933891207233,33.353142258916805,32.620325441517934,31.892784391646536,31.163257694771843,30.430258801106287,29.694034307250018,28.949580257039166,28.21522500298285,27.476855472895696,26.75720516061016,26.047808810245684,25.357431432421574,24.681891852910805,24.004760028384325,23.39494971392914,22.78685525269562,22.190184645682702,21.618386851327656,21.059872611041175,20.523825386536256,20.018101381488457,19.567013900591796,19.176481231709378,18.85742076515371,18.612582659637,18.4474625257437,18.347462937815273,18.31437276924782,18.33860618136011,18.412716756730244,18.544870178185374,18.717258590205677,18.920690502366515,19.116957914723393,19.31396329283565,19.49843936812138,19.679489222357283,19.87815623402807,20.111658582442168,20.3768017292949,20.673395185884655,20.98822304470542,21.316958702397486,21.650510230172635,21.985554830401266,22.32245004856365,22.672408852293785,23.052550466910766,23.390940962334515,23.772791590956423,24.175440389229635,24.59999942720786,25.019473534070173,25.468464389602826,25.936155288637256,26.415714506196007,26.920218690747532,27.438090397485446,27.975487116853202,28.515891312277418,29.087593695096235,29.658548474836493,30.259251828596327,30.85437460574709,31.470075216775754,32.091679626690336,32.771197273576476,33.36569535775389,34.03776832290142,34.71967127421395,35.44465203675078,36.14167838440837,36.887741580292285,37.62979312551558,38.39023592445147,39.15690580523894,39.93863520991782,40.70834055965754,41.495352572162496,42.27426201048732,43.065466998119305,43.84118741333735,44.6177167680073,45.38533972650122,46.155081629681106,46.94690075356661,47.66557274003587,48.41882341882583,49.19129678433296,49.97138208960918,50.74080737924784,51.525759007946,52.30934538375723,53.07414773112096,53.83919464658566,54.59033204905759,55.35162185297488,56.09787797722283,56.843487711397465,57.58090514671497,58.32787913489896,59.065547096817006,59.8088002388708,60.56647133441618,61.37400938376576,62.11761376241297,62.90914880308789,63.69374422897272,64.49437770522123,65.2576579802516,66.02892998056365,66.78057552881914,67.54629227981128,68.29834238535622,69.05763836629421,69.82002185992953,70.60959189941742,71.38949876339349,72.1784374955946,73.03562739514065,73.77078432494889,74.56996154941285,75.35693254072169,76.17081832293447,76.9205521079945,77.67566542590384,78.43010606569366,79.18661531598968,79.94247889985604,80.69611482068997,81.480894665037,82.26819404375611,83.0968312773309,83.94881852100572,84.83932893878524,85.7379688013926,86.66757518825395,87.58392261394866,88.57667811227012,89.43308433855006,90.33152456510952,91.20454381467633,92.06136292352606,92.81402041105846,93.54296526590123,94.19054317549335,94.73603046231275,95.19884068867908,95.54524526402349,95.73044897029493,95.76181159591145,95.67062689279658,95.50070390127128,95.29158134483367,95.07890332023919,94.86711386091427,94.66154540012363,94.45443881921578,94.26819636791306,94.06055867200567,93.85367187778796,93.63055987740951,93.42100654845679,93.1811871527069,92.89102449201783,92.58198461857613,92.24101405938649,91.86463858638263,91.44898552653974,90.97450968809333,90.44025887755579,89.85041810537159,89.20942776792535,88.5082776948015,87.76722314889592,86.96998283790661,86.11920813762637,85.2930797148707,84.3948402907959,83.46698299299052,82.55860367549096,81.66270011518345,80.79327643887704,79.95632493036268,79.21188330376849,78.52903551702327,77.90805818104724,77.29218026112638,76.67097195388682,76.0056609337086,75.3120677529194,74.575488928047,73.83778232830073,73.0763764871101,72.33457031448823,71.55027288196844,70.84567370532892,70.07435779352622,69.30582292386117,68.49888244460413,67.71065019591904,66.90399848186878,66.12934807336767,65.38217827404691,64.69976619950825,64.05273679851764,63.4507233328858,62.86151454878199,62.262296771862154,61.63597641812355,60.979538532975,60.303788146529754,59.61881547314843,58.93733327414461,58.25106765058043,57.64973759089606,57.031748336551935,56.3940941485802,55.76364227320897,55.09154535466936,54.392171535191,53.64855824247227,52.909993303079325,52.15228594008569,51.39708945357499,50.63491731889038,49.88498674724217,49.12184221633292,48.35720082367121,47.51252846259497,46.78634504996676,45.980270659418906,45.17731055355111,44.321615876784385,43.54260255763326,42.71887752719533,41.909350632865475,41.10124045655595,40.31752401213257,39.556991878210994,38.821009802128366,38.094150440308354,37.38573774322924,36.67498127887183,35.97670688831924,35.26806369567981,34.566865320915916,33.8555660958992,33.09545693354693,32.43056795921091,31.72948102775551,31.03162191091148,30.347821028363384,29.694490445795733,29.04693493397778,28.401607032020515,27.76405021059849,27.112068720267597,26.46886710781128,25.8159008110434,25.171085266305347,24.528828945219136,23.90884481600813,23.289561460101574,22.69864125795254,22.131016578972034,21.55421985844119,21.065393844220264,20.664025685484557,20.29421056404467,19.99441116936259,19.749128628059278,19.56802053272335,19.4236849772228,19.326399085331285,19.27741137188319,19.27483097745672,19.311329301822198,19.380578656473034,19.474938899553905,19.599345670222398,19.748009308864127,19.909255792142723,20.075234259796687,20.25102577042484,20.440786158585645,20.665593826958904,20.877297778695386,21.115231434057556,21.361742616593137,21.611856262584666,21.867340764623894,22.138761243893526,22.43017059664979,22.742330414315518,23.077075648546007,23.426592635978192,23.79051351008158,24.17943515473136,24.584453852172416,25.003418516682824,25.43339192369976,25.871932993184792,26.320666131149363,26.780296019996893,27.274319099061604,27.7289744581621,28.220888805395532,28.728468143179214,29.2535500553015,29.79122433743386,30.34857638389,30.92495032214321,31.507717790282697,32.11433998634192,32.728725183918186,33.359825465859146,33.98077419233053,34.61584708118501,35.24646283942878,35.883537398052795,36.52085118452279,37.171997361671394,37.8296561073889,38.52806504228056,39.19704559312687,39.90638501429828,40.610117482004526,41.333683671358315,42.057746683088276,42.81101947614024,43.550159528175634,44.304363503041486,45.06163752544403,45.82760354240679,46.574042792236206,47.31206445164938,48.02587391884612,48.74113745893071,49.46846590391922,50.09604384178801,50.77399048521964,51.47373430952194,52.192115788668694,52.88942773664362,53.60594703789763,54.34314906726134,55.06206926942506,55.77980475891903,56.49720500022271,57.22490339527737,57.930284629206994,58.658288889703464,59.382046785768075,60.12736478954012,60.858167067988695,61.60283974894597,62.349576612484306,63.16003873124561,63.86138891310521,64.62987125346432,65.38023201479564,66.15267446777766,66.88093635985358,67.62760784050202,68.36697917548258,69.10131517739815,69.84110486468127,70.58532196765009,71.34433477872622,72.09789226820419,72.85365932296531,73.60902759729343,74.35022902443062,75.10081619626051,75.83043629479288,76.5741340643755,77.32637886885624,78.01343624602873,78.73006163689308,79.4547546735842,80.1710138011408,80.88071882848466,81.5998918203479,82.3374034083281,83.09902025520614,83.8889419133164,84.7168880785685,85.60268852688586,86.46438340342912,87.33368536999575,88.16899059026936,89.04431043519706,89.73646793646223,90.44731546107597,91.09848843770345,91.699441234044,92.16015759954868,92.56104652140287,92.86535727150117,93.06328374177973,93.14548238966982,93.14176175599484,93.07074970219863,92.96011163801178,92.82871155878986,92.68466284159159,92.5316968336593,92.37830115130569,92.21506750563796,92.03977681312207,91.84990988481287,91.6732748129394,91.46707403515721,91.24428187629839,91.00203463176527,90.76020359252188,90.49992542951699,90.2176356376042,89.90373028941464,89.54483158560376,89.13707945387705,88.66230242900346,88.14795725648479,87.57981431638288,86.9635287673504,86.30474077399603,85.62288075995271,84.91696817252742,84.18795348893313,83.37378870252633,82.62977606050652,81.8112650340552,80.9743861553212,80.11719295068765,79.31325250579043,78.5233675339531,77.80537321367039,77.14186376045421,76.53161563689768,75.94708917749712,75.35816770885678,74.76578991304343,74.13169927177044,73.46037445880027,72.75971475305082,72.04582394739818,71.34058522374931,70.6432504413494,69.90048985694045,69.22735090642183,68.49750237498469,67.75873661504369,67.0088311412356,66.28155537910756,65.54224701280214,64.83187221236767,64.13609482938588,63.47251471061243,62.81769404876955,62.17800960756708,61.54699713480814,60.912034162545396,60.25764378685172,59.61615101038298,58.97620511430975,58.35550725865752,57.74944372746588,57.147210148168384,56.61037732551402,56.04085518831553,55.43415444923551,54.78698504330103,54.11158527140959,53.41557188190324,52.708997528198964,52.01076567612918,51.293333450925545,50.5822567556798,49.85632758461229,49.13322536176946,48.39053676150163,47.64101739058689,46.87990650240517,46.127865464256196,45.378371445023,44.64857986517912,43.87149677441554,43.17643798161152,42.43623924875556,41.7173957236516,41.00231592974503,40.312174911221014,39.61381040909092,38.93509420209543,38.25939514350864,37.594403035643126,36.92460048444361,36.27544738192393,35.63591514608938,34.99840019804503,34.3715561704714,33.71017194882994,33.148991892176895,32.534866278057784,31.906507021883314,31.26385431934779,30.657095191946865,30.036126632182246,29.414631935395757,28.822911527063376,28.244590175618036,27.676434983111196,27.11377335249534,26.573388865263084,26.03230380266992,25.502986446854237,24.96579781398493,24.43612627764674,23.914220386491795,23.401884985828403,22.867994285918908,22.435723147835812,21.985205391757006,21.572787343301208,21.184928243476868,20.884500457861762,20.622164233702104,20.415510121573405,20.245511183693637,20.11087714190962,20.00203328163327,19.92133267761202,19.869329030292008,19.850804564748824,19.866627060054434,19.914468052573035,19.986939124507764,20.07931487934932,20.190665676550264,20.32786151608308,20.462675543942044,20.618173520457777,20.78544042676225,20.956483273018705,21.132048973435353,21.326436270017496,21.542337245547426,21.77648703250343,22.02946027801647,22.29411284370452,22.57677858966533,22.872762110457803,23.173812651001764,23.482167256607678,23.79859358160974,24.11005046814521,24.434440591346796,24.763365680435477,25.12854298718243,25.464661869425306,25.83927279268618,26.223618806404,26.650329450866636,27.088176760700442,27.55565402388134,28.04401008790781,28.549994543367,29.055763929477315,29.572019641682353,30.09392377820364,30.61292518031212,31.136503862002904,31.66687963593022,32.208758968325675,32.76798586509481,33.34146741544271,33.9415588242018,34.59068761298151,35.198084478972724,35.85525140241445,36.521073949193706,37.20924638171808,37.89787710647247,38.60748830922732,39.31831036224809,40.03377021525417,40.75176159527388,41.472075364049,42.195326382988235,42.92319719570589,43.663462136986695,44.40223352575803,45.2067107942828,45.89122976610171,46.630507977514,47.37872555037914,48.14626949026962,48.85437400995654,49.59383339517744,50.34065323208137,51.08170226264423,51.825285496553725,52.556979889753414,53.31256914450665,54.035949812272634,54.77972576031615,55.499893992202715,56.22515130592243,56.92876463039604,57.65487437028483,58.37516154296968,59.17871062332826,59.85280954976956,60.61134858681806,61.35817999679686,62.12853988714742,62.8363403814178,63.58729684350458,64.31657536097971,65.05252373042482,65.77635435875904,66.51268070508176,67.23393911957356,67.97243832565071,68.70689162737085,69.44536320408338,70.17393896755145,70.91384258742602,71.65505392572578,72.41295159764985,73.21019604045253,73.92080465828992,74.68471405172804,75.4608400983221,76.23089689272926,76.96994478655611,77.71444687633681,78.46802146710763,79.20403536842781,79.95335088625149,80.7165042420009,81.51007700866325,82.32002222744151,83.1936308958971,84.10123921036868,85.0834187422315,86.05685327111405,87.08101282392883,88.11962823760862,89.22938936177596,90.19269388404815,91.22035655700704,92.19959254439331,93.11345010559802,93.84611736479694,94.45477800423276,94.87673517851971,95.0855942386538,95.06643339956022,94.87411878957774,94.58363236307835,94.26773334003708,93.986023671369,93.74740064145406,93.53348704360022,93.32707978182289,93.10644869453881,92.87265825464907,92.6082455785235,92.36621419959347,92.11604281766812,91.84838579644328,91.55934443893678,91.24795806960076,90.9086776724503,90.53626953496713,90.13055077003933,89.66200432493527,89.14711639861024,88.58371741881612,87.99213846341463,87.37911701021487,86.75052022534713,86.07607170269718,85.4966502432706,84.85214790513524,84.18263557553823,83.4433654189254,82.74768374066616,81.96313451215534,81.15716842254963,80.34971704104487,79.56867089124502,78.81134877345309,78.08867059662829,77.38728057969946,76.69144609040474,75.99225633086236,75.28670144713276,74.57882108064473,73.87551367968362,73.17909565781878,72.46149546838993,71.8776971600783,71.25987060060984,70.62800521526705,69.92201742210047,69.21314364596793,68.40970602885669,67.57531646502827,66.71083980595971,65.84734898337626,65.04772070552033,64.30653139028531,63.631614914728836,62.980431541146565,62.331107240313784,61.65502412365032,60.93941288401374,60.20838994374677,59.46234785559044,58.695336559617054,58.043124372537235,57.363342767400866,56.71220018992193,56.03977887034893,55.39230441468555,54.70498748152441,54.00533384344575,53.3088069697552,52.61222516559834,51.920730937995515,51.22299215202311,50.52664897117392,49.80530622362928,49.09794753048221,48.36963193474931,47.64658876600813,46.886619848331975,46.118415492852186,45.274242906741186,44.51991146573106,43.697529716619265,42.88857307419037,42.084615229776304,41.3258113549209,40.555321719625574,39.816516686971724,39.07108157841261,38.35507887702545,37.63261405334543,36.93471298478394,36.24796165494467,35.576419189539905,34.89847467130991,34.23393456660649,33.556216206925235,32.873119742369376,32.166655718906924,31.426178608888275,30.74821004311643,30.0441498752612,29.33394049262501,28.642845240121353,27.96626492263416,27.299905907443655,26.63592376859123,25.991295314551348,25.347392557155356,24.723623376041033,24.09117950276952,23.491580975873344,22.89494715280674,22.31728154766359,21.753958119254868,21.223663359808132,20.720446421852966,20.266775281111983,19.855591674600714,19.55741387950699,19.323319965985657,19.16980278922072,19.082839269625943,19.052763197120854,19.068197652122237,19.11967283525656,19.18859823642424,19.277587858154664,19.38563392392233,19.509229754669825,19.64824681384098,19.805934609027435,19.986590763647527,20.212454539388137,20.422170329458964,20.669857094635358,20.941222722871927,21.236714943714333,21.53042756805838,21.853123884141475,22.191459757395958,22.538416129496444,22.898724858573114,23.263639717612165,23.64412963535963,24.03061490042338,24.43638103739894,24.851972376267547,25.285352779058965,25.723148009072982,26.18083429870972,26.64737494526777,27.15979501054499,27.617136898462547,28.121332227245066,28.627815657772086,29.165599115861614,29.68391830635749,30.233460272329484,30.789741293027944,31.3683003674165,31.95350952687095,32.557737790827595,33.1661363839159,33.792134095900686,34.41700525091219,35.053168370388065,35.68416245915813,36.31694457948483,36.95012534768265,37.590318385663984,38.28101554781294,38.90539452788544,39.5761723618733,40.265814326791634,40.9725334093881,41.674404170319605,42.379646921913015,43.08380947839048,43.790381433366015,44.485122340636615,45.17534538425089,45.86025803946192,46.552971628052134,47.25188819581471,47.94931076630353,48.65629706229082,49.35788220903487,50.06781524713664,50.78256287876942,51.53782245068562,52.21340923908657,52.92017565966207,53.619905623580756,54.32275874487844,55.0090091624579,55.70650061480007,56.406667058608576,57.10804537624926,57.80631298635163,58.50526110277762,59.202974542752706,59.89885555276204,60.61249663473259,61.31762696491193,62.03434741675218,62.74623081341352,63.46315702003841,64.18115556808371,64.93580810741572,65.61770785367935,66.34297787841062,67.06506947695208,67.79634823687054,68.52892497790515,69.27814907027958,70.02799454442523,70.80004661580638,71.58034673705257,72.37601695816761,73.17051071757967,73.96075178841642,74.74359154570242,75.51776191344018,76.27412021836307,77.02018659102761,77.74545181155621,78.4773977266716,79.23765605022162,79.96499190700438,80.7089267275389,81.48165603870677,82.25774595385337,83.06092174934449,83.87412979947405,84.72298036157707,85.56059291973398,86.43295264610965,87.29049136878211,88.15133276517174,88.976835253935,89.79551549902135,90.5790023282219,91.37687266659984,92.00292336328265,92.64148860838786,93.18907297062998,93.66931451973322,94.02895224978695,94.28636567046306,94.44123758523584,94.50574073452785,94.49117609054244,94.42705748756903,94.33367302533794,94.2258473105652,94.10658591218808,93.97157997009764,93.8194449787248,93.64214149898258,93.45017444345504,93.23171145470285,92.97093400919569,92.70991896734976,92.40395356105103,92.07732741163646,91.72423594891728,91.3548482162632,90.9428930334038,90.48285602524952,89.96444195312172,89.3807663678472,88.71749014441897,88.00149019144845,87.25756377818178,86.4843544742345,85.69569136472305,84.91827434950473,84.16182013150842,83.39904373468218,82.61859917419447,81.74654257024049,80.96173888318799,80.10273605298912,79.25431577711635,78.3754269195813,77.55240940528303,76.71994376657545,75.94119025251707,75.21842411562145,74.54882855234871,73.9182191135945,73.31634039606617,72.7023894077278,72.09384225605402,71.47774664180606,70.85720579719467,70.23965262986438,69.63253057430812,69.02105246410538,68.37261994621727,67.75233516943238,67.07635929045816,66.3624082580826,65.61313244948944,64.85839769983211,64.1138688195009,63.37939109626351,62.68290626796934,62.00977581696183,61.36629275505604,60.7154890229119,60.08774408448603,59.43034097171997,58.778481031990395,58.050435879149674,57.43456071067049,56.76288527578037,56.10719370206054,55.43459415742057,54.822664335894494,54.16421844677104,53.49340142762519,52.798926624678586,52.09528436455541,51.369226632288985,50.640304908050304,49.89252820295412,49.15135681605184,48.38747954600406,47.628236253038736,46.85505186905527,46.07541003470601,45.29639237795552,44.46453089978851,43.75170297503781,42.97623140380089,42.19961858640867,41.39676286825275,40.63678750515539,39.85472671021421,39.086635695515795,38.33059424514155,37.58890312675617,36.86435440855348,36.152465315426284,35.4618721576357,34.7738327279353,34.08752595983249,33.41677568910466,32.744815812029955,32.07186741583856,31.39025477552285,30.650569571024793,29.989361248586523,29.273926528495483,28.550366083207535,27.839303918021294,27.167653524218885,26.49634067913499,25.837518900150222,25.199472710255304,24.56747934131423,23.959878275540312,23.349387844657407,22.779487509798496,22.225195687967787,21.699011969544006,21.190636118379206,20.721454727153812,20.28694591434072,19.91640010933332,19.589804063341916,19.367886683577733,19.193258733808406,19.082607464178597,19.025966508911683,19.01372644790594,19.035249133306674,19.086557218324977,19.159537284723623,19.25147745178197,19.358541198111503,19.47428474659405,19.594488624475584,19.731748671131673,19.894922947182568,20.079337473550538,20.302561966335563,20.555115559685962,20.842641631452363,21.179482712973314,21.489559917950334,21.83172410153665,22.205534222465648,22.58986846264635,22.98390854316517,23.391536465000275,23.813568791412337,24.233785133832637,24.665854757764084,25.103022428333393,25.557491730624626,26.017630372181877,26.500152261679688,26.992279211392532,27.498750955346733,28.011242165572757,28.53730000830116,29.073119993850657,29.64670226024314,30.176331746976718,30.750207752141417,31.32909047734381,31.926727826068596,32.52779498501354,33.146035267807264,33.76932197792268,34.40019170513732,35.032549891798055,35.675789135232165,36.315144163594304,36.965082355239744,37.61629597499704,38.28643178811841,39.014751206747334,39.660664368476375,40.36434504968705,41.08795220816432,41.841500046367464,42.558771127701974,43.294678782864445,44.0370511471986,44.76082820301597,45.48781854470264,46.20426797339333,46.925421559439066,47.64652986508278,48.374945641798334,49.09211963783383,49.83581318828636,50.56368303825122,51.30309614974616,52.04513705759448,52.84547759304427,53.54065180381848,54.296384606774545,55.04743374105098,55.83278812663051,56.570216069416695,57.330765516305334,58.08324530539034,58.84301020035687,59.589691378772166,60.33893878611116,61.086657619773106,61.839114771974685,62.58294093796274,63.33812449061201,64.0847597563511,64.84391352030728,65.59172190683573,66.35079013054896,67.15105811649828,67.87070239449481,68.64200113914062,69.42137236025694,70.20093330782389,70.96444257136523,71.72048454799513,72.46269991022068,73.17676971725852,73.87377814815166,74.55870248357667,75.24638584276607,75.93095857421547,76.62752455045363,77.3409086352517,78.05800781699082,78.76807473162503,79.49056675675091,80.22111596275491,81.01696994859597,81.75564484788092,82.54768527742142,83.35549636638683,84.17438324317264,84.98971294506482,85.82573473334078,86.65078891506548,87.45712774631143,88.26429701522464,89.05046907854539,89.81805733685611,90.55573305635225,91.29353315047263,91.9813892336364,92.67637805347948,93.18488060753154,93.67209348839194,94.04808211775118,94.33051876507493,94.45607159954824,94.45332076376849,94.34822172574631,94.18912884986098,94.0147260350343,93.83924927646906,93.67471864039196,93.51549677379789,93.35024645319795,93.16400497880782,92.96551851606482,92.75987134743374,92.53219546338194,92.2799006564295,92.00400524216622,91.7499900633989,91.46440581740627,91.15588123214512,90.83022370049818,90.49529273109474,90.11622754718385,89.68710797832571,89.22519492788743,88.7233645712252,88.19193071625844,87.62665253565196,87.02369817109548,86.36598491370667,85.68055721444927,84.94700033765056,84.18389947194215,83.36329380969424,82.48385109801208,81.4992271396129,80.61506034300926,79.65509693654556,78.70114692885485,77.73736718069088,76.86855830154941,76.01096337160338,75.25164105797361,74.57911085064825,73.9731541389455,73.3996509875199,72.83712510778365,72.2506094330687,71.62273629680921,70.93660466563946,70.20011671421408,69.40797213436245,68.5801218307867,67.74338098473201,66.86373508536316,66.09893726006153,65.31794194434194,64.54084229971427,63.77788355014175,63.04203794218485,62.31208425883412,61.601821671772086,60.93921305684824,60.3097981857059,59.72695266125042,59.14144324175639,58.57218918001755,57.982022944562495,57.36923405947341,56.722388040970316,56.058315117574956,55.37816344591629,54.691869970933936,53.95319708042288,53.29444951072474,52.575984745176285,51.844047777813365,51.091937630157666,50.3542844909737,49.608966950050636,48.8660277997039,48.11612675815327,47.35831048815864,46.58384953820829,45.80436210953277,44.99636098561532,44.17355504926676,43.33311661965294,42.49176399557276,41.62955784404882,40.768355295258736,39.91729314191284,39.04140932228833,38.270938433128286,37.49056980015834,36.73747342395105,36.026424881928136,35.33710636107368,34.66036281700021,33.98720795998732,33.31032873172374,32.60874352531549,31.88883545453505,31.143436395042865,30.359798525002365,29.554879009211422,28.735565993045036,27.85145785854095,27.08828503906276,26.262754923745092,25.467188094660404,24.679433118170348,23.961586538318755,23.23362187601651,22.526731169221428,21.834449082628645,21.155246130271923,20.507872161021005,19.884675198702475,19.30814011252042,18.78180933366094,18.31282919608128,17.906846116647053,17.56808793546961,17.296233448586495,17.08895960050975,16.92958462118235,16.847214879401605,16.801331247765116,16.797220224480423,16.828435753405223,16.89829774945863,17.01220242057369,17.158738461241715,17.322822720797983,17.507602677586778,17.714888003625557,17.943319290231624,18.184220708704824,18.420425418741395,18.644190477520077,18.84851749885991,19.050087273989792,19.254656673641897,19.47805022763037,19.733857642935433,19.96977260284266,20.231418576633306,20.495108386093214,20.758670465213008,21.005813387154753,21.259983075768904,21.521487747387482,21.795698101765836,22.09334773329382,22.399873215250263,22.731956911291096,23.07255346517557,23.438617433856614,23.805447702202688,24.1846900718686,24.56578728693056,24.962127946372732,25.359454623830928,25.80747888144988,26.21263837837805,26.67270016032725,27.143544627750185,27.64943885271418,28.14506183053552,28.680864288738345,29.21461206519725,29.771963506569524,30.33935109232701,30.925877661490677,31.516623604900985,32.12754578476065,32.741812701386856,33.37411526849288,34.01527971749214,34.670035937327896,35.33260400739333,36.016349560522386,36.72665048785127,37.37972614366372,38.07379661743743,38.779915933758716,39.48040180379148,40.173287001427056,40.87401414592459,41.58291222113065,42.27604758921389,42.97694800006487,43.67971930426137,44.395101330088515,45.10371605317092,45.81537310375363,46.533752448395326,47.2680144208269,47.982421973790956,48.71551376419157,49.43880035043445,50.20139636332693,50.870918829407124,51.57951678707684,52.27659456731882,52.987071175009405,53.69002734283056,54.40206289796137,55.11775034307011,55.83514907534756,56.551983455574494,57.27517703794963,57.998352285448725,58.733106016162985,59.46234785559044,60.1980813914213,60.995933988315215,61.68592281154485,62.428393736603226,63.18119951396001,63.973241375947985,64.71519087805785,65.48638846802304,66.26034799397792,67.02138716578902,67.77571579076904,68.52704337074321,69.27077373692003,70.00674515819756,70.7513568439243,71.49320842564246,72.25322304711035,73.00752237339653,73.77121965164554,74.5176006966148,75.32717903069704,76.00703323739764,76.74056517760347,77.44298118779527,78.16897884031332,78.82217031019744,79.50285489014975,80.18406558726791,80.89093160369731,81.60853655802282,82.37406230261057,83.1408588663241,83.94103681924048,84.7531437070524,85.57038792830281,86.39948520390047,87.21270577143237,88.0231973266381,88.80631644262279,89.61176565498016,90.29968958870434,91.00583385538262,91.67520024203775,92.30158259756709,92.83506101521158,93.31235741248474,93.70668273997417,94.02329349247408,94.24292902538704,94.35649318484381,94.36961592032621,94.30039083944287,94.17156469157797,94.00289049063187,93.80797393235326,93.60443328092106,93.38911938364409,93.16488779649342,92.92245440384279,92.69990329190362,92.46393410156902,92.22225812061714,91.9578483932908,91.6705938786247,91.333271099235,90.9389504202616,90.47772007214697,89.93424067447452,89.32143384717472,88.6181299971707,87.84330112079054,86.9695442971524,86.03770688005905,84.99896938283396,83.90010513400708,82.73004131025417,81.53826596811773,80.19992154290776,79.03285236507047,77.78450109499471,76.69165745423494,75.74400206547341,75.02540637002501,74.41429593207916,73.89971836331647,73.46968638906657,73.03231582017148,72.52503322199237,71.99293193246999,71.4553632131295,70.9646489165257,70.49077758893911,70.02520524312199,69.51445274131615,68.9606555852037,68.34809684985653,67.65901308054686,67.00661561891674,66.30945297059505,65.614725292182,64.9475875908151,64.30366547597089,63.66900256076064,63.02609160829103,62.4163680982467,61.78610850632489,61.1389751603861,60.47190581627477,59.813642952603104,59.15834765833818,58.53423348203221,57.909338491780424,57.29837560838433,56.65984320362524,56.010806572961265,55.228835217503295,54.5310870506336,53.75255576788659,52.98873695305636,52.22279752658545,51.51546672545391,50.81059850276005,50.122599583166455,49.40458182861786,48.68425569621882,47.91740574783496,47.134045023191796,46.34007131008293,45.55376560889468,44.75690566977824,43.91284915026728,43.18815182516891,42.414709857326145,41.63917452714858,40.86895841147165,40.16197581444468,39.442455831197904,38.71834837533449,38.0180746100457,37.322703918227056,36.638543244793844,35.94337749272135,35.261203950381265,34.57038280408829,33.88319754002714,33.194668538957316,32.534715784961,31.861619450799626,31.19003891247111,30.431375955305356,29.798873103796193,29.090634507220557,28.390457331947133,27.671487896190616,27.020814172092628,26.35566367955962,25.71375511600408,25.08799769527763,24.482031503447438,23.899997768350897,23.34646308083385,22.806340517553625,22.290760842376365,21.78986818660524,21.322909738358835,20.89644178822472,20.536496027853925,20.248377495006284,20.02989784167606,19.90024938016575,19.81520261640816,19.776574259587083,19.782067392681363,19.826730195481368,19.905400340009912,20.009891351326043,20.11996636346117,20.24439439087061,20.38240749671496,20.535620037577154,20.70701451505009,20.905274348002386,21.13101200962772,21.37497403981141,21.640328258561098,21.923858147686282,22.219245877367523,22.551000634048787,22.853471306411336,23.18082150596721,23.518546407760176,23.869765385089718,24.2241974967284,24.59087952342021,24.974676163785322,25.382686490928194,25.808195746925296,26.251478348345405,26.715262631811303,27.191687165670572,27.684587190402723,28.191094081017273,28.702668284000584,29.216100122223583,29.742065866455818,30.269661459965185,30.842664810002347,31.36638820539334,31.9431454583623,32.52507346642107,33.13510240632151,33.74522028412775,34.37930542034115,35.018206737693454,35.67309154122274,36.33592592260063,37.021584154289734,37.70385010124691,38.39096393484651,39.07694347459257,39.770209041104984,40.45360644774178,41.14624978329968,41.84914718182648,42.56749882361296,43.32899311887826,44.03728941215627,44.791343083569934,45.55506502370918,46.317713825165555,47.083412482561876,47.84178794805091,48.59497511095144,49.31696892800061,50.033424699069506,50.74611327571312,51.4626125485779,52.166688303937015,52.876999411221526,53.57658155179751,54.278134250996,54.98034476188372,55.69317847190394,56.41184147989538,57.16777345360894,57.86461337229594,58.591827195258205,59.31890526101857,60.051449757251035,60.77335860688664,61.50934958263397,62.240061886363385,62.96875082500471,63.686393907630816,64.39733267302827,65.09916580219691,65.78744316977898,66.46215003473287,67.14702867069099,67.87793048199597,68.5108280388999,69.2165376760596,69.92159722165057,70.65333464751915,71.33563112264343,72.04417140124224,72.76469910535712,73.4804649079596,74.19385535024462,74.89340444080737,75.58393073249624,76.24823581991072,76.90646300174949,77.56273712089484,78.23508588624688,78.90529452863875,79.61432628622794,80.3652123189766,81.2497816611344,82.04754966237007,82.95658626040577,83.90168484713038,84.88939809516073,85.81669776458611,86.79367276793516,87.74723270074699,88.68460705674745,89.62377211219213,90.53114965563987,91.40847615334015,92.26160239843884,93.06708961286981,93.84209724727185,94.56138686614004,95.1787484573462,95.74990591068351,96.23322721400012,96.60254371697728,96.7593543780553,96.78571978120661,96.6843834383237,96.48291751832502,96.22486890653482,95.92199401916669,95.59883645489688,95.27862302110739,94.94823609832038,94.6280114800149,94.32261634351612,94.04695155634508,93.80026173868481,93.57057800675175,93.34563903438902,93.10022678419419,92.83617790214593,92.53808506556041,92.15042630949094,91.73151464712893,91.18517369578954,90.54629893951923,89.77387003966628,88.9546498570057,88.00117781405687,86.95355556248067,85.84485010052812,84.70276228160982,83.5078978158905,82.29865945370328,81.0740224198287,79.95429282776495,79.0093326241729,78.21763224796156,77.58405944632563,77.06016393919305,76.59125256674042,76.04140792146846,75.570196391214,75.03128680613774,74.49413304800913,73.95440480006125,73.42022758408383,72.83636616662804,72.19619716213202,71.49392959659232,70.76492454166359,70.02508887317394,69.31679122858166,68.67707662094884,68.0392049677272,67.35842118537803,66.63466928504711,65.86245724255492,65.07225240748203,64.25488196362804,63.400009464121815,62.65654900319424,61.92428641626786,61.22913063084624,60.597666057328965,59.98996979674326,59.37642767990912,58.73444729969335,58.07766412548087,57.369768273919085,56.670086229046454,55.955681405899504,55.26645346635382,54.56443827910866,53.87026418662168,53.154402710600024,52.43062489765369,51.68894636775852,50.94717194568648,50.14987189688132,49.43223779314637,48.65825213697201,47.88693263570351,47.09483955815155,46.32647336275261,45.550248849918574,44.79822048034561,44.06962447515255,43.374124166132276,42.66895029965115,41.99239433850922,41.328318840260195,40.655040526719766,39.97441709904402,39.31015799369717,38.64161450712999,37.97291639514878,37.28989900251143,36.58148620039705,35.9283570978408,35.244549495179214,34.558562510103656,33.89697596699049,33.240008522878654,32.5942716128582,31.945046327388802,31.300520565527005,30.65423686611548,30.012266765358582,29.34549161401107,28.693324451332074,28.02825395912818,27.37357668172476,26.66290416738244,26.080827363689984,25.438813118457656,24.79823930872747,24.126331684611998,23.514789226707062,22.889308459542463,22.294652247999622,21.733168163114666,21.22503435203202,20.752984751050587,20.339879919770908,19.99285046781665,19.715304648875694,19.494207480823377,19.33158998967607,19.217151059037512,19.152802614493922,19.1301368684555,19.13760644738954,19.174715701585004,19.243771626887636,19.338039388285395,19.45491730195539,19.582063558637667,19.730739552299674,19.899647003936664,20.081956850458678,20.277945276700525,20.476992761011566,20.689694882154487,20.913955381498827,21.15857129736929,21.420647372094063,21.69982862970973,21.994089114721167,22.30423219300876,22.625665110162476,22.998099737690403,23.32897802057118,23.69897082331936,24.086387956551953,24.4961559817896,24.889870546647156,25.3060606997675,25.73012553710137,26.17511338586098,26.622338719429486,27.083997055938486,27.555619128789058,28.049777135092196,28.553024756337727,29.06737529310121,29.59401179237802,30.136733734784222,30.692000633452096,31.255456980897794,31.870073377755947,32.42028763048672,33.01140724174121,33.613548408457575,34.233068548606475,34.83646891014875,35.46137145280789,36.09342380790382,36.73619474794488,37.38928646321143,38.0540053114485,38.729942987455864,39.420356423948704,40.118706479236906,40.82270628221489,41.534911296116405,42.238604056248256,42.94455653171239,43.65112089433598,44.38333315548833,45.04662586823616,45.748939138786255,46.45504737851135,47.16896933002942,47.889064188120294,48.6156084507027,49.35756636906706,50.078264574151056,50.82067589994739,51.54877814785026,52.288831327527994,53.00352036072473,53.731450768882,54.445767997324545,55.17100870915693,55.867709946188604,56.571638100698756,57.259011130407785,58.001587983250204,58.651258118890084,59.353119802737126,60.05507342512105,60.7782542742545,61.47381498221051,62.20485766685711,62.93283234959396,63.667669463009254,64.40223710482671,65.15119425007998,65.88535541278381,66.62534308027092,67.36105671997541,68.11410027652236,68.85519222423488,69.5906454495801,70.34022452957946,71.09296651870166,71.84549173842409,72.53721615747027,73.26535048684755,74.00595997947904,74.73427101688668,75.4631856889495,76.17889631947456,76.89939392477137,77.5977882874056,78.2952063603501,79.00608546274431,79.74058326108077,80.46929585433162,81.23596062706541,82.00917617662012,82.88310173340393,83.6373791332732,84.50266555638763,85.39137911047209,86.34557163000973,87.24184389146488,88.22422863345294,89.2058184645898,90.19674837285481,91.18477596123233,92.16362244157301,93.09953522245655,93.98663711177375,94.799071820108,95.53530091170924,96.15075617109989,96.64471725834086,96.99653009271793,97.21458080255849,97.1818184423142,97.13731327248318,97.00491342816926,96.80139104634198,96.54961109773605,96.27510567219134,95.98505618324003,95.69755220474254,95.44207669663331,95.20713351599234,94.99252570504788,94.79346016527474,94.6125875818893,94.43593885589935,94.26123853491792,94.07513173837471,93.88575906909541,93.64704779207335,93.36537496609866,92.98998553453598,92.58826889808078,92.07211681364973,91.46518148472995,90.74485463018016,90.00027694370418,89.15222896906266,88.2533508863953,87.3130068705042,86.37847369948807,85.43170797310144,84.47863089980349,83.47353763207472,82.4292651386598,81.35127693646415,80.29499985249156,79.26093732573068,78.30006182853177,77.51017531579289,76.8757558871967,76.44940706386804,76.06239150745361,75.64899670699269,75.15924437537291,74.59503281748844,73.94720479552896,73.25583389246485,72.56378120701866,71.91168879696993,71.30314574167896,70.73070221097612,70.1511143238429,69.5488702727697,68.90787370467905,68.22391427736555,67.5005729309448,66.75964947570775,66.02409256534493,65.27668016671426,64.62963802673448,63.967606494335186,63.31536756895461,62.659433642409496,62.00469149282413,61.32749361752859,60.64356156964125,59.954031781022465,59.24757260379767,58.558754120683545,57.87360708985742,57.20313315490485,56.533675102181874,55.88920217660399,55.25002782092269,54.620017148944676,53.97359300887103,53.328987672924484,52.62567875855683,51.98862762174015,51.27613181695998,50.56514919171129,49.833576938879844,49.11458024518545,48.38204794105958,47.67047608388896,46.97145729969593,46.29215865822106,45.616410635235084,44.96795362478137,44.322979268219385,43.685098899332175,43.03539847995427,42.34482275726309,41.755934290745465,41.11648108622012,40.4705405647703,39.815900145321095,39.20689755092016,38.574454711534806,37.94108860619348,37.31682261639356,36.69610651995462,36.07316431793542,35.46215762456651,34.865767255965956,34.278280733632805,33.703568688445436,33.128425460617414,32.56113173087927,31.968794410615164,31.378283178848225,30.714670468303467,30.155363493703497,29.534462339386234,28.921480158313262,28.291961327378957,27.70854934432645,27.114514716020835,26.537614571905838,25.953363021278104,25.382821687763524,24.801084523585484,24.22455819523406,23.65978216304794,23.117667729094876,22.59845297351751,22.12727580302907,21.70368921362698,21.333091766283918,21.000393402010154,20.69069014720236,20.45562760888848,20.247726684782698,20.082017099616223,19.9602647048765,19.886502285039647,19.853853000700838,19.86121529106238,19.90132730513195,19.970588632682233,20.065791834760688,20.181650872527385,20.30662318613308,20.450644799206056,20.616483237773245,20.805191236995334,21.008539600978104,21.234896139217078,21.483666791624575,21.775675660834484,22.044968117515022,22.344502107313723,22.657893645620508,22.99137133880129,23.312744148653763,23.65521072275532,24.00189580649483,24.36017336329509,24.734142390359327,25.116755577341515,25.515878256932282,25.93737875975125,26.36899116364161,26.82169284270446,27.285422729403763,27.757653573018125,28.24335513332199,28.72798756578017,29.24734973399439,29.711874740754105,30.201967055146234,30.69911908379989,31.213697667461183,31.721295387557465,32.24489708832891,32.77922478097598,33.325521753400984,33.88891418605639,34.467326419231334,35.063060720037896,35.662651013059424,36.27756257471105,36.89031281426854,37.51228529738253,38.12957543177691,38.74310032896412,39.35323282317947,39.99265682086037,40.56411305013567,41.17351677370482,41.787252470439704,42.42231103038967,43.04826801506943,43.69146315021648,44.342669709013414,44.9989805761289,45.65649474243052,46.31355947533593,46.968645798521464,47.619896145097094,48.2708420624254,48.92209813040071,49.577946689142706,50.235141273778154,50.88975073415774,51.53827959390576,52.20441460437229,52.81078583493185,53.43911284549081,54.064377758554095,54.71098344767658,55.34727208071496,55.9989389145009,56.64888240657086,57.301038908396016,57.9421417280901,58.582841469102284,59.21946406872284,59.85316443566775,60.5002162232039,61.159839768923945,61.81758352562897,62.485295953876594,63.16044111459283,63.837311363796424,64.53607063512591,65.17912309216203,65.8464707407722,66.52020980578246,67.18390882244235,67.86155136756614,68.52896341213099,69.19461866997399,69.85716239069306,70.52825084225917,71.16309793224738,71.79973868464256,72.42335937834685,73.07585094665886,73.71127824496355,74.42742524656526,75.0459372446355,75.76126911652494,76.48716906371405,77.27275226658428,78.0051606283488,78.78743536947543,79.54367959527526,80.31753779873904,81.10286356130418,81.91281634587439,82.72511172239419,83.57038626237477,84.44438653356443,85.35271602058013,86.27397092339226,87.20996561199526,88.14829335353726,89.08165838855544,90.03770037226977,90.8293122689537,91.63187980051656,92.39191399483724,93.07700719509648,93.63619685754738,94.10502233181438,94.45853952138906,94.67704396150194,94.76263800526301,94.7274919399449,94.59963414302833,94.40889442736241,94.17439005075983,93.91091792399604,93.62468413143262,93.33052602350182,93.01815462491342,92.68914101972214,92.30072476025619,91.93283028969833,91.50583036658271,91.00967984399253,90.41857421698653,89.79674201927212,89.07539740852675,88.29647658262903,87.44558219936569,86.55558733639204,85.6340556640354,84.70331551682783,83.77580429167107,82.87577796653335,81.99782721295855,81.16937140463313,80.36619946171223,79.60332012400977,78.84420151190402,78.09475919275755,77.4634619331793,76.79835126100248,76.14037030491237,75.49957248653038,74.97214727303174,74.51018176088802,74.09301129547153,73.67103998394919,73.19622748788667,72.64846305422108,72.01753826670483,71.32339165502707,70.55840902991122,69.7567834957629,68.92775632517804,68.10495917470112,67.28129692965967,66.47988442352911,65.64684778341267,64.92972194560176,64.19749352518886,63.49828006380356,62.80057103944308,62.14927291789483,61.46565506804827,60.7922654900425,60.09365888717489,59.40044867383789,58.71556414005244,58.041086488750835,57.393942560043094,56.75320181915123,56.108962861605896,55.47124014901606,54.84273500569337,54.20822774559371,53.55367492296601,52.849194574123295,52.19514942750769,51.48054887696378,50.74743956195192,49.9888115006601,49.24259849651042,48.47435384641702,47.69516155210272,46.93581779409881,46.1804733087288,45.43620864166287,44.68050310539866,43.93855987564128,43.178346713118586,42.41493322855316,41.63987263125143,40.86874554205985,40.09449513784349,39.32301121557929,38.51731440325545,37.786710389583185,37.03766205986604,36.287306961325676,35.57018567774981,34.86413717961861,34.18026385205407,33.48880871729404,32.8147046964756,32.13590919460012,31.453809860108187,30.762106528719368,30.07359312127004,29.353205609283094,28.64835825204785,27.94499885501673,27.261591437032934,26.58546707176558,25.940792192644558,25.273534258556897,24.688628909451335,24.0661561974592,23.44995884511154,22.822860968248616,22.21036997587143,21.597607939486387,21.01292633415722,20.461304080264384,19.96470729710388,19.517667464845605,19.14025211046059,18.823498578584623,18.57075256132152,18.373752477144546,18.222752679493002,18.140097450742168,18.093452534799063,18.082057844981925,18.089948651716195,18.116195825892465,18.16486663077796,18.23844811238542,18.336572245307135,18.457939748702607,18.59288278114866,18.744042445886926,18.90517365840368,19.08231923150024,19.274097619396596,19.4889389346864,19.715766180742396,19.966374147449827,20.22946570340411,20.535748816264057,20.797873519461533,21.097466284354798,21.398657274207796,21.726929413627282,22.027863819354604,22.351923786634572,22.677646832799816,23.01087316812518,23.348196076533444,23.70037100609537,24.060175404431725,24.444266757891146,24.839252927558285,25.25381251913639,25.67991898949256,26.12122538868,26.578865617880062,27.051211838461967,27.559073635333462,28.0108801541131,28.499546205231614,28.99443608604985,29.510287174752285,30.00774182385834,30.533244042288946,31.07094124879139,31.61844796423851,32.181257945095865,32.763033080949945,33.363182169008475,33.968126887270884,34.58763014098249,35.206074404678056,35.83754023521532,36.470457997456755,37.1219838714744,37.77746283269231,38.51280248436743,39.14003913490723,39.83456879555627,40.52811310769355,41.25470691709388,41.95168249075737,42.67037009915203,43.389380180186805,44.115690830498224,44.8354286863547,45.56573938388793,46.293143495578576,47.02644787329007,47.763406166141344,48.50831898511244,49.2579502183989,50.018348522628,50.77467060189676,51.539376171708625,52.33057251595846,53.031164742750846,53.753604014581946,54.468454152880625,55.18133025411047,55.87107290106522,56.56955269463344,57.28666527255202,58.010543998513704,58.74221882030579,59.47877429983697,60.21770456959344,60.95207101071044,61.696201993361875,62.436562434841925,63.18129961646089,63.92881373871551,64.69818932915712,65.45995999597358,66.29072010110005,67.05620235094655,67.841407000628,68.62985498276493,69.42679694118767,70.1977041723567,70.97877911719026,71.78447816004183,72.60413247609532,73.44277724952366,
