# Supplementary material for: Automatic and Real-Time Computation of the 30-Seconds Chair-Stand Test without Professional Supervision for Community-Dwelling Older Adults
Source: Sensors (Basel). 2020 Oct 14;20(20):5813. doi: 10.3390/s20205813 (PMC7650655; doi:10.3390/s20205813)
Supplement: Supplementary file 1 [file sensors-20-05813-s001.zip › supplementary-material/demanding-scenario/accelerometer_6]

11.08257915174355,10.898699042382642,10.920762215777835,10.828067843568835,10.73492954282842,10.965156034693562,10.898699042382642,11.173829284142093,11.490836622280016,11.73570582341836,11.888649132753015,12.149864227181478,12.540981875990719,12.710278086020057,12.577128777286228,12.650321100149071,12.504367499585262,12.149864227181478,11.818905827029159,11.287720488413798,10.997323166367906,10.768109554988708,10.63376574354586,10.335800171404168,10.128762455966308,10.304830240235729,10.39834695632102,10.762519633096828,11.580600833773019,12.070820586857886,12.578049418893745,12.688686390678146,13.156110348374863,13.845478239670127,14.810798294019703,15.141014795102537,14.450317090468259,13.831819411566574,13.228624867805507,13.416208575861912,13.938472309804833,15.116275804390947,16.575138564957722,18.793661003832543,21.267056839428257,23.21309864521168,22.88353740726337,20.36389761316661,16.744753455339985,12.044153105039973,8.876856186769883,7.328238860136681,6.009000091016915,4.221338462583549,3.616591276885973,4.128885930934361,4.6199217809069415,5.317177672321286,6.1483639003549415,8.09653073929232,10.369238229158444,11.725120370199555,11.888649132753015,10.85189473346983,9.680813226642947,9.077028421259895,9.686029865479101,11.153040952253338,12.416426586375069,12.578049418893745,12.516676511676836,12.250526145073042,11.882844480122515,12.749217379694224,14.417674683645139,16.53983890350585,17.882024338771892,19.45193868581346,20.79286680079979,22.636357269947652,24.497367756122934,26.226342291366922,27.627769619245555,29.02321469709956,29.691534491396258,29.90350034237874,30.07338340424192,30.22621479349918,30.196541046145864,30.058949156533973,29.598081161650878,29.896540057857024,30.98317693589054,32.61920614861696,34.06355208870919,35.96226074286353,37.808036008089864,39.326963531090676,40.39648234621332,41.92566174221122,42.900353341551174,44.78268338452075,46.372537692294436,47.58301638652034,48.21546637387691,49.23375273498045,49.79332037024902,49.497159204146556,49.04024095316805,48.26646605354142,47.49575923245071,47.22745994405178,46.959939083783965,46.24064996645741,45.5921834656501,45.228892654550876,45.46965833438033,45.395182697474254,45.71317027757009,46.991383766783535,48.516546925489465,50.527518464035225,52.79038578510559,54.658260880124075,57.02299855868571,58.06518942729075,59.33874704066949,58.703368851510284,59.96089152756076,61.78028957193502,64.17263064092342,63.57988848809285,63.96147183783934,64.91230889801625,64.93257165317497,65.19593152524668,64.9025359094897,65.16790802065049,66.0375358112388,66.54628239114858,66.70675843082354,67.21178147328982,67.10515918073892,66.34017105249593,66.10355351849591,66.11637561752609,67.14434162617391,66.51515620152584,64.92085013030537,64.99008340926929,65.4297964438677,65.95241956326196,66.60868503330192,66.76825839658198,68.02977293075253,68.02764655342389,67.4204667558779,67.10945476172321,67.4204667558779,68.34763936066368,66.60812306310396,64.73558299383421,64.79888873786504,65.29997632712728,64.08673999745221,61.86642565264866,59.77073669603513,59.72546500303161,60.77320879900507,61.67342251091722,62.920342151224446,62.64624501695334,61.48878992345571,60.716520183678696,60.10371240532785,60.39070779420882,63.49018847422221,65.13903322301165,65.08368428045056,64.70796695588218,65.25558073802812,66.11345968917006,67.28335058110468,69.6984460151131,73.83989683810708,79.10642049788785,81.28683910704565,78.39140744319661,74.85898569415085,73.79715839301441,75.53344083649776,75.81308791908289,74.2328389750869,71.68622349679265,71.27423777890242,72.95795039097686,76.86119343904744,80.09576873165506,82.98350559346291,85.8429854531112,89.30640900217341,93.05966475174846,97.34485778868628,100.61961599626746,100.7276846179816,103.82033972980703,101.57257169359626,100.70726084452797,99.69396685405289,94.76365525693355,90.76830940067195,80.75142913495489,75.06859914628053,73.68157548260972,72.74018350088433,65.6118282222939,65.06345048060244,61.89801071381391,58.40690784074533,55.08506649020517,54.62816237965694,54.53510201088298,55.9365921379857,57.94010771447342,59.53446982952828,62.45344888316813,65.27884248795262,68.02994501252543,70.80521177305747,72.55554505402993,71.18180799745916,71.30550232047571,76.50000931532962,81.88650767510885,85.32581848146512,88.19123745123999,89.87914718247706,91.45635614012143,92.43664627151979,91.83972669738507,91.10640785058841,89.02068200569346,86.49157127162565,84.8273017222198,81.83658043095564,77.52094841956476,73.70436120834816,69.18331738962841,64.45957764496994,59.822797776690166,55.933129081143235,52.22118780182745,48.44377273903122,46.74450675187103,47.52394286282282,51.23357742710452,57.70540582914031,66.30384133455291,74.06954572768352,80.46062048358831,77.97328342593094,72.46820654638366,66.03752003845176,58.95455769373436,52.818360760531014,49.342322994492,48.589504105732004,51.89243560899746,62.773165051536424,83.06101665622235,101.75443848794232,107.46507342594354,104.33423789378338,99.82145307896235,96.87568929280334,92.94194740618032,84.39824684804138,82.51327592350367,89.32326579801303,102.5287987093792,110.07884231640365,109.14544454804869,105.43960884486684,99.35421517456561,88.98304487344701,76.8804420567203,67.04126527974996,60.344614861424134,55.56333334913597,52.96965821095176,50.70327077506281,47.138046461745475,42.907565548298,38.40938799659957,35.24203923280924,36.242946015797756,40.85536326926052,49.903861469133545,62.046586833169975,71.28820696040579,75.56690010512588,75.85980024338933,73.17568833693423,69.78674114692313,64.23388868481004,60.55729639911534,59.11735274177919,58.90526867987298,59.90873111491675,61.0567614772886,65.17211388149316,68.69422785019584,71.62995160948616,72.89013698471393,72.39884155040549,72.03809352521336,70.40918650084915,68.44292809174429,66.33780368003659,64.553210556335,61.48052730597509,60.01839838287456,59.55940348499556,57.72877883506232,54.04112463511843,51.37287603012372,49.14889933887122,49.35272974402259,51.120918634227294,53.21668454769469,55.25124606956315,57.190904927475366,57.96302849295474,57.2296045564875,55.31103029549159,53.459618387756336,49.99636850984176,46.29870292287603,45.28797213952278,46.3870357014749,41.110714093230605,39.27480364639804,39.34851152585223,42.058520426827634,36.78073685418815,33.10276197922491,31.281447698602037,28.81078902345634,28.125414945498015,28.913528384781003,29.934404367448042,31.40418626857623,32.805453159757285,33.27204011800257,31.808177547179934,29.522504200851873,29.163073150641065,22.39207857244642,17.56030132581166,17.60567213906388,17.610828622575887,17.06070818408713,15.850555507409213,14.205305974905565,14.863224263441262,11.000441182815123,3.394917752490528,2.910832828595131,3.267058207546666,3.2878675082231896,2.843912148552699,7.264506179249434,0.9730827760725527,-1.6329621293702108,0.2438587191210177,2.1656594567781173,3.280903585031613,5.283311369370586,5.423190095530653,2.3601171931680907,2.726357895921062,3.970772982925978,4.351095168656704,3.781659645386846,2.9170060526755326,2.703973842276053,3.3599309404373634,4.4721674303666425,6.537757118391058,8.999754412199003,10.258768599917735,11.473953224609366,12.978639606432989,15.104404704240862,17.47668622668666,19.609713458842112,21.41498101868343,22.02191933552792,21.661807262428106,20.56855485608737,19.86360328154882,19.46408929506704,18.92766557262533,18.54296390799445,17.77133686351852,16.755729148402867,15.453873227987959,13.715477887905717,11.524912929811322,8.934070647794286,6.088522813420006,3.600376434151228,1.0230284207004754,-0.5059092089526921,-1.259094840457657,-3.124370718651544,-3.8379864502228784,-5.445832995859999,-7.317045460355068,-9.975648844826143,-11.33200755219952,-10.495533785771295,-8.839375737977948,-8.797441044536686,-10.060673774954136,-12.942641325842718,-17.361048037857696,-21.5519052355509,-23.372565492098346,-22.476453548237508,-21.11912451587349,-20.13087745398498,-17.72763598146533,-14.900379478674697,-10.036891655402426,-4.602414632727012,0.8348511768256509,4.544470527645061,6.602553176855572,7.956345356752743,9.923478448960735,13.221248403346326,17.216095487043514,20.682010279084956,22.54671866439724,22.747907228079203,22.707762903096665,22.93580678072079,22.70982480486346,22.41495059443412,22.39166838070927,23.00351235630718,24.276386631659506,25.857761575691807,27.58068151088197,29.51487795703842,31.175658984270356,32.37644890290212,32.76035482232751,33.48067474426569,35.96226074286353,38.249446824473765,40.61292005545135,42.49119579159513,44.63507892149481,46.5402745359552,48.02056980172233,48.59001809001457,48.74574113051985,48.970482679881385,49.53540302537262,49.869252676858785,50.95320091173219,52.512197549116664,53.42112726108196,54.34266398413445,55.05550242050453,54.692791735422304,55.12179996223821,56.788164316259746,59.88424956992976,61.940597221291725,64.21047711390612,66.2196117780216,68.46661593316466,70.46955412997951,69.81422483695448,71.87307821334906,73.75131331895028,74.0805865868184,75.57665233044101,77.2874587238986,78.4673018609152,78.74632812858755,78.87853162886094,79.4519483489696,79.57262803972203,79.6951675194426,81.65741555788885,81.38438050989303,81.6669567190213,81.51570127891104,81.91546977505836,80.86587548383461,79.18356994615006,77.83078055362826,76.37657407186882,75.26915588095672,76.81138986683045,79.5036120381221,78.71655144130202,75.77036974392199,77.09530395030562,77.27152422304307,76.02591194505352,73.03191792800258,77.56398144569182,83.52521173050381,83.22787446537959,81.85371642129637,83.3492817667426,89.43050112980559,92.53461996020901,93.04980206346215,90.0,86.82689152570151,85.2775518541532,85.18374544334843,85.21493319057898,84.88850606532228,83.42320836722206,81.38842153365178,77.60612050112371,73.65715195658701,69.24069701942132,65.02924843189656,62.88926999259546,61.20444060617471,60.53260002681166,60.2415131994509,59.332166489043935,57.58487013217421,56.39267758085179,57.85003226411613,59.45103217194876,59.416972438041185,58.252330909097736,56.179483945013196,52.6769651047521,49.833360975000346,49.042448016839465,48.20369420384716,48.565218389852106,48.623500148584995,48.828605263914085,50.606629395033806,51.507942906563464,52.744099606321306,54.89908566341434,56.598712976491676,57.87881192465986,60.280345309714505,61.927528189818,63.598669542122394,73.79764552256711,67.03626137383159,65.85752901230276,84.99933683832326,90.17202430815726,97.99599020245682,96.42109276750637,97.75777380454065,107.36280950490902,112.70031423328552,113.18282855366466,113.01757294655113,112.49749282105769,111.27403709559138,110.31522170709215,108.69224549968428,106.41617834676059,104.26846667959667,102.21326583549519,99.32355677095599,94.63548138967569,89.54072522789888,84.68546229920776,82.71353921113045,80.89676677468167,78.02061669282271,74.706219798988,71.91228004489551,68.84525489993857,66.17700992851286,64.26591392205552,62.631807679564254,61.020329534661705,60.371431581509924,59.38138768716264,56.16723706733631,53.61908139321718,55.24690974063324,61.077745983718344,71.46748887056751,81.7120271631629,86.89038950128108,85.52913628048549,81.78603971559866,78.8765826471129,76.48124906078142,75.90636931618958,76.22057554777606,74.00780374936883,69.97108076080306,68.23688287940195,70.26312671169596,75.73022045199501,82.67998671774532,86.95642158077081,86.4236962409974,81.86985338597887,73.30078697176813,62.48537029705028,50.92642730026345,40.38939246348192,33.3540119678187,31.00522036122584,32.044683678149134,34.27753921571112,35.030640204547126,37.431597262516604,43.43064673213959,50.33631551027087,54.02050483629339,56.0158200583605,59.1648897739989,63.13677620408319,68.82823692036882,76.41303884178993,83.0964018420036,88.73534922140706,92.66867833261071,96.82923626797485,96.13837896239657,94.22159364827678,89.80606809962819,83.06313583592414,75.94123861747833,73.73979865760458,72.5973398006455,73.1363880435391,74.1779023744031,75.42750103445105,75.81753715819494,74.56953702461357,73.29303694475175,72.65062791964844,71.85812176530435,70.85592625638553,69.97600856590931,67.5338392168074,64.32770424243202,61.64376841637353,59.94510146834019,56.21758845640264,52.69608182578509,50.595887075535565,47.1408970403377,44.200593857251256,42.72342109942732,42.89752736754687,44.60158212704238,46.9015943809355,49.11701186717051,50.37843217129713,50.299417050079306,49.48745919459432,48.804572966022455,48.16815987209233,47.6677782746445,47.16107620667599,45.74052020802499,43.51391476319186,40.674933672172656,37.502317898463794,33.832283511350255,31.018177158433126,28.212716404125985,25.458491309678926,23.379547706477513,21.45546011477182,18.883115960279,15.338870515538602,11.90110949566597,9.442225879193098,7.866078955410974,6.600906953466154,5.587209658987732,4.218126123999633,4.09441918494828,5.578121411146579,7.946204840506932,9.994613276009915,11.197424460615833,11.490836622280016,10.965156034693562,10.315615082317578,10.505050035018874,8.85000233702399,6.022113152414754,5.183317477809049,5.662736068615212,2.623291421452877,-1.800451188654593,-2.427312772760316,-2.0687400744786464,-1.3867549778793689,-1.5765692896841585,-0.6307949365447937,1.6908960038650709,5.510551408698804,9.289529791097609,13.706986299458327,18.271745884834257,21.933241763441718,24.36073450780148,25.077814797301453,24.452437316131757,23.212477024000155,20.717508068957585,17.290518957584442,14.16505086135265,12.22862282499172,10.479613456598713,8.62580123826511,5.400534072189095,1.0117395437406744,-3.1507107457961663,-5.510271415499986,-6.398944622065083,-5.4090747575313385,-6.911217646772893,-9.701475574448084,-12.786695373936723,-12.61361024331977,-9.011498492076798,-6.6351691386857725,-6.6118650008894875,-7.031306417246013,-6.656089049650073,-7.39327910218463,-11.102964843232177,-15.725596351249202,-19.983099529680462,-23.198609473308544,-24.01933138516326,-22.688814911900682,-18.069132299992336,-12.669795730314583,-9.051682098763626,-6.599017658526838,-3.113483705187662,2.6914541539311183,7.717952555822749,11.07254599646775,13.803109639317695,16.1731886735618,19.369734680005838,22.217589322798336,24.179089832689968,25.07534235260113,24.997078931530456,24.350855653364697,23.939575287488193,24.05367007181985,25.218914408454236,26.76055966215197,28.763992364753417,30.6038788816603,32.685479589406384,34.1172424866129,34.76614976934231,35.46565329733161,36.912502986676756,37.476161780878684,37.535886539075285,36.55101419289354,36.50316266415509,38.469050638446376,40.69891384517811,42.79740503893937,44.307824582601604,45.448810712083315,46.39361577673138,47.44579019194612,48.4336841001116,49.72800835848941,50.990159172472595,52.41262482132855,53.81289626409509,54.643002210541475,55.422379819101614,55.68222678078713,56.309932474020215,56.67718047738354,57.66112766284963,58.94948866310866,60.35558846741135,61.808729643833495,62.98379314585781,64.38830220231803,66.16346601054086,66.41838129136963,65.86765530883615,66.3828083865007,65.62654208644834,64.72493133215595,65.76232797428489,66.72923513419181,67.66219241565837,68.57077890647209,68.63389368092541,69.0023637860973,70.19694376769053,71.11117107559905,72.65932704844616,72.7989296945992,73.59145010366962,74.74490525510751,76.10639356627044,75.58584232260557,75.13903823567159,75.48332466550559,76.69481120377431,76.97688793084679,76.54336419670233,77.85262370534932,79.70649262187645,78.6654956222889,75.96373322903727,75.84764353100304,77.13817171194734,79.37320214701458,79.40848870587585,82.84639588310637,85.8570433769919,87.3503556614072,87.57564549372437,87.32888874278432,87.07334299169963,86.22513598607628,86.53540756268953,85.5366230010327,81.22656679151783,77.9466500695613,76.56387952518658,75.29167500767308,75.90873251497254,76.01702281032685,78.81700671038226,81.6717759232652,82.31260626222556,82.44147938276737,82.47196922134724,81.17360982569248,80.20907107454208,79.05872514910934,75.1694664854397,70.23918263266096,64.45688825594894,59.85861425657307,58.48900781645711,60.39781758017622,63.73205219434772,67.26493054233221,69.61516351326898,72.3228060124802,74.72582961101652,73.59210302719383,72.07814059709824,69.40710861129507,66.6172685970692,64.64493974146487,63.05299812111445,61.730821523111885,59.84247146916059,59.39013991545754,58.406379204031005,56.825943429783244,55.81385571025127,56.25069342837909,57.33590130436515,58.63178673835062,61.4210686643092,64.28731632254114,66.64263795380678,68.98179303448077,71.59451071417935,74.51264252305936,77.16821855815535,79.92894092344507,81.98287121416857,82.96349893341012,82.42142269126914,83.93822177310678,86.76276635082009,88.33789407893192,88.0208047741132,87.84339150155412,87.7472676533819,86.93766874714468,85.167957106675,83.16652717835596,80.61357155396276,77.39857269455976,74.79196658381896,71.79278235312174,69.29431241390392,67.24900354138175,65.23765214755967,63.79356456457429,62.22930209691173,60.87913205409456,59.84680635214847,59.209725111998054,59.211156870530026,59.96316264698628,62.1554937018691,65.11445273899957,67.47704269562392,70.15060090186117,73.17595955293659,76.4170423303393,79.78829911375591,80.27618987665157,77.4569657623637,70.89749086719792,67.2003488721269,69.76942918572104,78.9247014331149,89.63887356659735,97.59463096093171,102.85566881807726,105.11508420092215,106.54827719524049,105.04755638132742,100.34578237545203,91.26032460931427,80.11505329035734,73.80067933632424,76.26618338579496,83.10755541624935,85.68656246369483,80.00103048700998,66.1543133211786,49.16356461279906,36.56948928508861,29.834041340143155,27.902822997645778,27.633380053672486,28.978394289444502,31.90018650512978,35.655314863740635,39.981642372599424,43.983900233984606,47.954111812077514,51.58803474230328,54.6697784530963,56.93985374685709,58.184927459154466,60.78079513353383,66.41436448312919,73.10547131219509,78.91742161087775,80.8450657248857,79.51709021653141,73.36488454348101,73.27038216707693,76.42287158446322,79.57712680583813,79.80851440140326,82.85288336649745,86.82506226367836,87.70583134538604,83.98175162275564,79.5149038349255,77.49984339320824,75.26557787897778,70.76533966469803,67.72408991257902,64.96081765304282,61.78062554514368,61.48771298080281,61.830576223797756,61.82139628381058,62.29843590433412,61.17666242837989,58.178177959485915,55.57714566843328,53.209948837929886,51.612426410584504,50.584839716771235,49.387078424719995,48.39299130412945,48.375304269535405,48.00506978272802,47.86956654162553,47.570154011178445,46.140063600995376,44.220982099786085,41.60093310139473,38.76665381985864,36.49668573515368,34.6453692925092,33.49515757075315,32.44718915018147,30.815662488934873,28.447085323301255,26.781918179587485,24.67687559279387,22.016351523969274,17.720788119529836,14.272490031340919,12.60704706146551,12.694751350978953,13.951794498962586,15.012900726612823,16.545195870869183,18.43492013612271,20.487050533120293,21.356074660142653,20.81130420979065,18.04517272846635,14.762567040818828,11.037936945278304,7.96962801240369,5.660578021172899,4.3700259536995905,4.130133195993533,3.8305242627247376,3.40933314783706,2.7897679864984286,1.9251803956217806,1.3128200718879468,1.551355126234797,2.243450369578024,2.926657154528726,3.4752760868690697,4.044507074064511,5.0592672404807875,6.02680193469209,7.89173780149465,9.956370783131778,12.624150308424687,14.980118729345172,17.360332499971687,19.4983468121794,21.13346177613461,23.025515727973815,25.05291909593488,26.65281188120834,27.871933434834432,28.13563498682075,27.658339913821887,26.56505117707799,25.713290768959624,24.283541801681125,22.89903784662058,21.50738275879373,19.90020710829926,18.400055529585718,16.31918512051957,13.981237620687436,10.737003095214094,6.513474220143197,2.1632473632408504,-2.0995616789601774,-4.939257950972122,-5.802856420778362,-5.266933031095771,-5.132525834066319,-6.4804583856199365,-8.755022307322713,-15.285880926596457,-20.105310469762323,-22.262083187314033,-22.41168612536151,-21.2118323002939,-19.493042117670107,-16.15907507061644,-12.215748384586098,-8.804133025514592,-5.473319729967319,-1.0629214311447663,4.232144564124148,9.132232074985929,12.345918256864048,15.414636421094785,19.17417796142417,23.060445119513805,25.653240289913285,26.6138880521341,26.51699432250213,24.901318068507333,23.045043833436747,21.880696110623397,21.92054434543444,22.513381585806943,24.00550242528738,26.038529456589195,28.705989199431826,31.522155375766083,33.98818233256479,36.23094629732905,38.11572538320748,39.002622170735975,39.712630829325256,40.679836362002625,40.91432887317068,40.96567407400477,41.12871732398657,41.54049081241136,42.37092073310015,43.80651115680628,45.845930842687395,47.36627662365285,47.613325815949665,47.93768897235089,47.96229634985953,49.04446707372275,51.67984913861012,53.29894609720252,53.87805106990877,55.83350548899505,57.70937879708716,60.5998290472603,63.042815571386875,64.91847661134322,66.76018757689083,69.01376934165084,70.71462372098502,70.52234753110983,70.30799144349669,71.12087714254965,71.68369964422774,72.19069127874458,72.52692876998967,73.16130287380565,74.10912628831643,74.96961024785419,74.91978090860673,73.86379204374374,72.04195110006832,72.57381710523376,72.09723008267054,70.63525299276729,70.87301238446562,70.59905230158935,70.4268895008227,70.39592864653122,70.44803840497985,70.38927247931956,68.9162542563795,67.24137658637521,67.81126050413052,69.05735389753364,70.426900232672,69.76857648237556,69.3370736367733,69.35302694330554,69.38416695737443,69.68132319490336,72.89729347824345,75.34138955596573,76.48943304793087,76.0550458013443,75.6032219399283,75.07647432907538,74.73433257185286,75.18367608179666,76.71191340221958,78.71321285095293,78.73580308226659,77.04835798374282,75.33659414006405,76.81110826474716,79.27472495766749,81.32483403598836,81.86991130619957,77.33107201710753,75.59229640887942,75.37915009227969,73.67200959091653,69.96668125915299,68.34717255394112,69.88892136919522,71.4527430222747,72.15165214090675,71.8938943900641,71.91391401244543,71.1138593436607,70.91185159295958,72.09776577248465,72.34986537459751,76.59413746527643,78.52648922968783,79.85710416792865,80.09775911603644,77.61402439429821,74.7955810890292,75.15862598604758,74.4325459829607,72.09333862413159,69.69481770737404,66.17320955129469,62.40404992017217,60.635258145171136,60.24709872744177,59.44874518405753,58.91251057714976,58.81500463951016,58.24337458131761,57.827786001644746,57.60789118041502,57.72806032532315,58.69796585153195,60.46955143591566,63.1561215236348,67.43168919942877,72.38562277375233,77.92229295252356,82.67176144479484,86.27142068518222,87.42085701407315,86.79173897350978,91.50028513478962,96.32434129039603,100.26628258960679,101.47351077031217,99.96206676873891,97.88316027369622,96.02755109939524,93.92592698748112,91.28492301376387,88.24556388803393,85.18645256910446,82.02263702330085,79.07052630897194,75.77665069291045,71.95724473502092,67.97201942469816,63.353751594153614,57.79627301366304,51.924248463344355,47.647078568557674,45.13653692361734,43.93580438380632,45.092580146695575,49.20006443440238,54.904166366280194,60.243184010365134,66.47914472477996,73.89748350841994,75.01649050161964,70.62730931048148,63.6657932381235,56.34313403241552,49.57391451658122,47.27922400165538,50.92114053324365,62.096728143991854,79.25688903997964,93.63887861450728,99.16235909901242,98.98523200825841,95.24963185364977,92.97372843542513,93.17980187465565,94.01193465162031,97.91069021537209,105.73877449430427,115.22562528695826,119.86598258671218,118.61046697470438,114.57840402575935,109.34768486340691,101.35463374297953,89.77213970493439,77.6842442656146,66.93473142597136,58.874489569064366,54.57962517381678,52.091267647756524,50.16738228408171,47.4031708588743,40.60131461325743,36.33732427541536,37.25894978499559,43.63411298866472,52.914208386062974,60.66820689814221,66.8908810680577,74.98421652577865,82.59512713838203,86.33956570066714,86.83561777757906,81.6070438341189,73.68401349870132,67.38014596409113,64.50376630084521,63.43494882292201,63.66054763061029,63.48012609436917,63.703082944917576,64.56590775300509,65.93012052508941,65.59520416260233,65.85444819328207,64.50376630084521,62.07726813483954,59.9176364094898,58.605144220617596,55.624319340877705,52.67122707491008,52.653031199016326,52.02158984003521,50.17935126443129,49.80490223879817,49.570772176647374,49.46958220679684,48.95285791823154,48.40904088450514,48.41658499196777,49.573974831763,50.19448041402381,49.68347898030651,46.46093369476791,40.51694597603996,34.92648002740143,31.429600149490142,29.588617306399687,28.418970414691657,29.003725979363683,30.101293526268982,31.191910756249076,31.317252842186456,30.26376905425381,29.144611603512733,28.109443557218878,26.899004642424973,26.274231132653973,26.22195744543123,26.763173422159777,27.631635063788394,28.42594903819203,28.037936463273688,26.193382583769495,23.306492316200377,19.943344359363216,17.237661405979757,15.165479181005148,13.517637183520662,11.662806672048573,10.001425555435869,7.96729846003205,5.247111437872401,2.3613718156302417,-0.35811714904433023,-2.2667945459728682,-2.505064916963783,-1.4350841427216772,0.4804558874448038,2.743343597376947,4.685892158160836,6.966976429473583,9.536620686160076,12.203363698599203,15.015783965212018,17.36664770659219,19.285179450644993,20.16484442229906,20.36837430588664,20.894413446063552,21.447762530876112,22.047470767236955,22.499424565731104,22.27122744987302,21.06811639141685,19.59574042156214,18.29619133175422,16.656980771842722,14.989252048899909,13.701533083433093,12.829939062566424,12.402918238400202,10.419356320551778,8.359146426754071,5.75725152286571,3.192961041040273,1.280810893046745,0.23061091395339967,-1.0437108678985343,-2.318399074871317,-4.504928040272079,-7.326423865910421,-8.473549131936315,-7.900782856044169,-7.021960416573622,-8.216531673185266,-12.63547153672128,-18.727644487113896,-21.522576838943866,-21.015275838530748,-18.434923209708806,-14.87415716242042,-11.625481022462969,-9.47738903691487,-7.824429457712321,-5.4257708341188655,-1.6814110073321795,2.787043228297543,7.2724661953019325,12.568208296702204,17.453680017951445,20.168437404445765,21.495232303500384,22.181145474931366,22.3339707597143,22.797930044568552,23.061514823572292,23.71454437549129,24.631791516214317,25.148830032809887,25.58156966238377,26.07327399502988,27.054765602367706,28.906329133607834,31.99381002554172,35.676370547646755,38.610124178938925,40.14621722924534,40.40633716005148,39.9574980077735,39.2823565691608,39.232060402847104,39.524681131032416,40.29922951956704,41.06282348995871,41.134574141996175,41.3609101353771,41.98720042034181,42.61083432412167,43.7746097976602,45.5340493316129,47.813049341697294,50.002557446775725,51.48812411585801,52.85838215287874,54.486575302828754,55.56102234157668,56.45388498780969,56.8811799320813,58.67902830313444,60.09885360318021,61.64207503866573,63.67367010267676,65.06058240810437,65.20243314439756,64.04994348085235,64.24387730084956,65.40490513413768,65.41315861801405,65.08122069651286,65.14842225600324,65.21708792440387,65.60264834874177,66.7260001779749,67.76565289984514,68.87778475439985,68.83519647342744,70.46699352079818,70.5733320682209,69.1774931872083,69.27447486199205,71.40896360714964,71.64380090394216,70.12221441774477,70.16404540668091,71.76065378833935,71.01863558265835,70.70416086808461,70.53925115129243,70.92937263101398,70.29551641025974,69.47320630633727,69.25569952756437,69.75048851569143,68.82008190411723,69.40022498831343,71.09539306930978,71.83583614544008,73.18403034895805,75.54882709956382,76.1731734109588,75.30655137062263,75.04501121244621,74.02123997165697,72.6674491174729,72.24619417354083,70.51390109293962,68.83519647342744,66.60328820556848,65.69878858347936,66.23385447324048,64.96974129097978,64.73581440444569,64.03754203268494,63.121852060441775,64.44403843628531,64.90008540437097,61.193868370834835,55.50221438491246,51.79599460687578,49.42128377034637,47.891324547696414,46.76563111720171,46.648342263723656,47.54774944644358,49.41887617704502,51.340226396599505,54.79149012094821,57.247329699319764,57.16620529267751,55.922779081308384,56.413394577013904,56.236939342679975,58.00401197584111,57.6354126306428,62.43393120848135,64.73514753301954,66.75443739664887,68.7178243413523,70.921332622222,72.73664601802504,80.3667480427903,75.88434245442095,84.32320041303659,84.88264356176276,84.47681529622342,89.64557453260502,95.45683267846815,98.13011765380831,93.42002582269669,98.59710913286361,98.53693905470489,90.42283907136832,95.14965414200805,93.24733823161895,92.33734730107247,89.67006400133415,88.1130558927339,87.2369277152437,86.58174941354683,84.63740029135579,82.44147938276737,79.83282458818701,77.24448946356348,74.11524615081412,71.14686996818317,67.8525115793529,64.6435318519068,61.46664314841607,57.82734447551418,54.282860135858854,51.87682465347264,49.91508745950015,48.7046495463648,48.16862471092722,48.088697704488844,48.254126879306355,49.61164554291279,53.166664908175264,57.14590558800074,61.00199786625743,64.47163149886647,68.29550107977491,71.12715384809991,72.41002654687446,71.86715512485746,68.16054029397614,64.84073137547927,65.68411254215323,72.51987911121793,84.49959683265774,94.94189008023821,101.33092061022766,104.08908881470151,102.40518783481629,96.63253036032893,89.3690404013192,81.57779040793521,76.75207917564376,75.57925294849431,75.27703209488217,73.73979972857775,72.63783644869737,71.69439476584094,68.54341453439712,62.668884751745544,59.05577975736498,58.02918749842214,56.484271229400996,55.09165719508191,54.42698888555375,55.245833279049506,56.52082855359617,54.998798246739156,53.664951384548104,54.51892237408739,58.240504194548116,61.252715571993804,63.092230467852595,64.83736819821338,68.1123842625324,72.65932704844616,75.73022045199501,75.43181325952872,73.61044596207135,72.27570562276263,69.75341071656756,66.56438360235641,64.71364820398632,63.08188915802952,62.803186560840174,64.38579027274477,66.31122814354681,67.38791125489593,68.47867658340378,69.00605181338976,68.44640755257515,66.66597528399713,64.72227644581109,63.43494882292201,63.79840155518537,62.61910152898579,62.650133638668294,60.320512222166926,57.14807846387972,55.10809316682445,53.10723337305973,53.3683459923186,54.98789637472044,54.01541919957235,52.6551601099975,52.579783235911165,52.47035029283802,51.35708440503972,49.35107771288232,47.584765902388654,46.172341743781985,44.76092118022169,42.08651688195637,39.97341029241833,39.61352869648773,40.85109996479365,43.38021522563356,45.88823507832946,46.39361577673138,45.290101942261416,43.99236114901458,43.48307999398775,43.48307999398775,42.93164714445169,42.34670320737323,43.53835137762751,44.51029154326184,45.0,44.36263494649767,41.844034132423076,38.98330033150091,36.76342155790669,34.38510653181071,32.41083252624681,32.12729596093972,31.71292788747014,30.84657930099479,29.296149451776692,28.308537367125222,27.07888028296548,25.532807677207078,24.21736372011347,22.447248451954163,21.488789669392382,21.021176800437036,20.905596216823184,20.556055698777087,19.983090480924876,19.02557583157782,17.46007112821864,15.350176905793665,13.122201929690041,11.333930696071874,10.050850105979071,9.503239485782828,9.194269260499754,8.94655046583966,9.130160550123945,9.544508717085428,10.327294108843208,10.819438297839396,10.7263333922836,9.7448708955187,8.615689333137052,6.91483779136156,5.770298723463153,4.872033562989137,4.532277342806025,5.630653270405489,7.480860941134018,9.817181275124685,12.226909512911492,14.009945027657214,15.461220744087916,16.81909720732178,18.173597768875698,19.30933246108755,20.56796362468585,21.36230835143472,21.320316592261193,20.84979394761838,19.275021162603608,17.617439783814643,16.3833329789038,15.945420257632222,16.037294864758703,15.725806772338542,14.121722265603116,11.84583032581332,8.800237598293672,5.687048813613429,2.4691058588427244,-1.6637709700947774,-4.444694812089094,-5.423190095530653,-5.194420593938863,-4.504928040272079,-3.702187551832468,-5.153948906113041,-6.783562326480834,-7.125004579960157,-7.447413892987729,-8.876856186769883,-11.332655169478784,-14.480361477218622,-17.75635721424899,-19.727606210033002,-18.807775537201376,-16.19514738243491,-13.388077305310318,-9.672290210929654,-5.13752401637955,0.8951723231675323,6.249191836726729,9.59802059359609,11.216956979319102,12.409771123242225,14.09511098178501,16.218126110478604,17.915632276567028,18.99829713044247,20.204404740117905,21.06740714104281,22.482808586076143,22.890602603543428,22.52794331536033,21.80142597301343,21.198273144294607,21.50464391004341,22.44276021478529,24.597276300988476,28.277215671403116,32.32158940048829,35.01939322174324,36.935483205544315,37.76308452732103,37.43471529924519,36.76629264269071,36.70433034302401,37.18472775568504,38.00666517417994,38.930775268496,40.306586638013805,40.87081168457598,41.82448406233743,44.04780293080398,47.09718515904857,50.06363030057206,52.77574618088988,54.92067543906319,56.59584803604008,57.97344835150214,59.23925764657861,59.98913086127329,61.30420823116122,62.01255725747859,63.04779618634416,64.03896618199944,63.738991073073294,64.05055293216027,65.67194474333388,66.9072561975967,67.78503779768607,66.81464137845752,65.96692641621883,67.21014803073881,68.16127376551339,69.00605181338976,69.75492712830204,70.45706869345004,70.803820678469,71.69889330376846,72.37767476356295,72.49076101891177,72.50200113314493,72.37396807448384,72.53122830227514,70.77923485006932,69.80319436888112,69.86013127702519,69.41700539910028,69.64853606790432,70.73252893110667,72.26467658362986,73.10896972771172,73.21538073263793,73.6469138772115,75.1362216052356,76.69910309648651,77.62872530561081,78.84535092434723,80.47272959215367,81.90665961358476,81.79647387904375,82.32823524677644,83.06918968158945,82.18219376997969,79.87982956035754,78.4173460738298,76.26369598379128,75.37915009227969,75.64801893904158,77.83975791390012,80.55700678881432,81.75363602064729,80.07950490513203,74.49985305340756,70.64377867675691,73.82788629607664,77.68182492279757,76.0187629302223,72.79141334402233,68.7878524937346,68.52793479384609,76.58070880391561,79.6153570156659,76.79890555006995,72.61998930659425,69.44395534180192,66.31532221378663,63.73336051644052,61.699289632753,60.89674290706403,62.0431721380802,63.43494882292201,66.30073223948015,68.8255210297135,71.34208549977414,72.508441581068,72.45515182951654,72.3803448980771,71.6981416751499,70.55997828577851,71.3514398459313,72.52939275621905,72.32771195586575,71.76358930810092,71.95805324634006,72.13620526787149,70.63022938329938,67.13236835898488,64.46259146918102,60.90312573704485,58.49983568888288,56.69676083134987,55.66163506726744,55.16646990320572,55.693102530050915,56.653010737845,57.604958534132024,58.98351160495856,60.732988537580624,62.23668017610193,63.703082944917576,65.06419593262474,66.39654115643673,68.43995116971858,70.95242352971879,72.84268789524586,74.63750018511539,75.72613012249062,75.76509774063628,74.4183005662461,72.32822053220451,70.05269423250436,67.83655939483303,65.74091155771983,63.55141157335396,61.46681457553772,59.615590108958244,58.29174543745763,57.103861215397146,56.30997450590732,55.30483712506505,53.73599895095983,52.425736407063276,51.842752081746134,51.775016718622204,52.285038577979435,55.51867934218572,63.268747862578586,71.56501429398524,78.06180021623805,85.46766918533811,91.28943369956464,92.15742157851113,85.1009076790522,77.94704916564541,67.366326045641,60.23581298801086,58.583580094338686,62.332070422734745,69.45837550683234,78.52535298367766,90.0,97.42115073379463,96.91122158070377,89.74010557620022,77.01519665664792,66.26903479740308,61.00530095882376,61.067795118010054,62.271697894191576,60.714287825099824,55.11491311021544,50.43609082492257,49.371867822979205,51.0724196819179,55.00794001211194,58.74001003835111,61.76659088674927,63.159458109982545,63.59620339245662,65.01147700953398,69.2240135337956,74.74492227796976,78.26861532880797,80.29052734617953,81.0694225886698,81.10171126941263,82.77312819048932,80.10407089948329,77.30276801932841,75.20800879114788,74.35775042157663,75.13959712374816,74.66968111060595,74.06784446373753,75.82295146710268,77.56601593356461,76.84731503561882,74.10593144797306,72.46070399712906,70.82834015980558,70.75574740401152,70.27617793649675,70.35189470394478,70.63457110667491,69.59192451788473,68.10334249140284,66.06420440286232,64.20262477813147,63.56358193740243,62.56197960652515,59.27974565875503,54.121764618640064,48.13967622466789,43.6186204430625,41.207813135416934,40.18906491282207,39.71873142573036,39.69261798822301,40.026970482963364,40.3043562338477,41.02951602018507,42.00253635428022,43.20781066055929,43.541891975774114,42.93496972861965,41.900385995432195,40.47520652259348,38.76665381985864,36.648566648039214,33.6313819206447,30.078779498555477,25.468376706083845,20.8813135960401,17.500831283756913,15.451041630301395,15.050185664271455,13.976803020454774,12.771279507857841,10.914153156423767,7.822704949093781,3.7202444525308884,-0.0,-2.314974217745006,-3.166842759017753,-3.090987747855664,-2.1632473632408504,0.11572579212937281,3.868590294122912,7.743739406168852,11.169474146299756,13.281666904061984,14.239036955035381,14.381371338528693,14.064639069990369,13.020769088580346,11.865317015654515,10.82624099447862,10.2168430532713,10.352291233304223,11.129177175744447,12.26058209188465,13.638348576712595,15.346546925754055,17.662299727177707,20.697396637812272,23.24724142174305,24.506191653391483,25.10398016668356,24.850676085190372,22.72092662046924,19.428429286646896,15.542221364917395,12.7206582464298,10.939073263301717,8.130089325569713,4.969785730628252,1.7498585234242094,-1.7322275256247799,-4.676354144037587,-7.375194269903438,-8.478548788343675,-7.411480832207647,-6.648613916335471,-6.716670945489263,-7.081900147655606,-9.918020741684812,-12.483298604424006,-14.498496882141982,-15.608176994710261,-15.290660128396723,-11.855614087696406,-6.788964071447837,-2.202619556551183,0.9184905094609934,3.5350126923137655,5.946875582340812,8.622175002399363,11.678141064396062,15.205963900584536,19.155583399065762,22.95660739836887,25.4337052605963,25.958770206029055,25.96143151252277,26.61561049557091,27.370560305916705,28.30826736281905,28.87329032058463,29.945695480624277,31.276855391786594,33.69006831407853,36.74057014369501,39.104070870176855,40.992188416217516,43.330239985792694,44.42121750448013,44.42273304266441,43.98213385066701,43.23308427357773,42.76879999442097,42.46509556531469,42.43844903550245,42.99318393364925,43.24987339727084,44.08532504372653,43.909600290232966,44.91437368883956,46.93846398506852,48.16036269170895,50.03740077387407,52.49810964558944,54.9200550421873,56.66443324604119,58.05412301851823,59.42934099472432,61.11019181308626,63.43494882292201,64.84769211113796,66.66956882208726,68.79080288445591,70.31288543170128,70.81694565364826,71.62713861404657,71.90704969407112,72.37991182119818,72.73544889746236,72.83810521131905,73.1740459827119,72.67049299231667,72.42210235329375,72.71621638018554,70.56601545507976,70.25589882977589,71.23514438851585,70.36213839613734,68.51214232709891,67.92278364927733,67.89420727713842,67.41932680960863,65.4523584269808,64.49902470157366,64.50948289120946,64.57505842721086,65.288204472897,64.64766992961688,64.70283208790886,65.52383618267567,64.57505842721086,63.6589770662616,62.7214999856469,63.98058278309511,67.48505153370768,70.78025929743036,71.48676227242419,70.98242636580359,69.74486763428146,67.56704616594993,64.50079191810165,63.648495014091296,63.81013554489338,63.01015032346459,60.69883257779025,55.77725129060796,52.81256752721588,56.25442443374994,62.33236054356158,65.99602641963624,66.087679917345,67.16158271325911,67.88768999910884,65.67811465082451,63.47998447354558,62.67614685841142,63.639941671336906,61.09230704144266,58.48310890023216,60.314794253721274,62.76485477206659,63.90457672363032,62.87867462785078,64.86427474841715,64.95278912316255,63.48940192544453,66.80137486430962,70.01690305033154,65.37647143240793,74.05462987333533,68.53872511892139,75.96375653207353,73.18739667588622,79.85442350210053,77.39873394067511,82.7450952882188,80.33362467572869,85.56431968655423,88.78579882426725,80.61640341176658,88.1117715748116,88.45737974952236,86.69320574727762,86.26860847783968,91.28397929056842,89.38660297187175,84.6047221896832,91.17916300088481,87.51046769726918,87.03724592507484,84.05992152380338,80.91840225821304,79.890716402626,79.28114306059702,78.04586741960938,75.5329949604014,73.22207065422728,70.51531160131302,69.3624406685023,68.49299395045256,66.84036445019991,64.85155598607939,61.99083377586501,59.30031680286538,56.94421926840855,54.75547823353807,52.62018654265173,50.81618577879956,48.83838039066262,47.098869052774134,45.47745374908957,43.750722898560646,42.10517185481278,41.107551994097356,40.61025525445184,40.29896333027808,40.53912267509236,41.93141194423165,42.6952125501051,41.46216525902905,39.207211275194666,45.98874918734632,62.64692275155436,75.71069539524935,79.23262166425525,77.04137689999075,71.97088176762166,69.33578424156124,72.71851557762679,74.33792126520576,71.94789262650686,67.45451609146622,68.98345177715652,79.2157193498674,95.74322634899082,110.03550395438414,114.51722178529046,111.82833790132592,106.67259486712865,97.9071484324904,87.60408661230504,82.91546149977839,84.4327626012381,87.92642587015364,89.62119083054004,89.0818416083045,87.22255655846584,84.56793392479135,80.77970534535544,74.38776564700585,69.37111371657907,65.56374140981724,64.57161095932945,64.51774860918268,65.20854487817536,70.22919519525864,74.9028577834705,79.92497934894176,84.63640453198128,85.78950680045023,85.49180363737837,83.55670384277504,79.45856089640886,75.21352122360067,73.1256868516407,72.40973336617535,70.1203901902034,67.11697558880896,65.82261861387613,65.50999161603993,65.41566273209675,65.60321237569747,66.44771708180612,66.9148527569016,64.41025690658567,61.809385097508496,61.665759307199664,63.06793143008657,63.481446913334175,59.852992161905284,57.404605545172714,54.389161281062115,53.26067413965239,51.56975017414619,48.45334362108966,45.928142115649045,41.85319648565905,39.62028713984172,38.95590862866226,39.2026486690648,40.53164855754622,42.041610489815675,43.67805450634247,43.259905482347605,43.00046209872063,38.316114162960005,37.00002599421929,34.37064179934529,28.398314427991064,23.60326212331532,24.113249856469743,25.367366868857992,27.63676533617684,30.287909926952512,32.26572325918164,32.61154962855713,30.805278556455903,26.872560109032197,22.461179536425078,18.107971096757094,15.026373225442544,12.884417375359718,13.47780126717247,15.102836964048244,15.896742629224688,15.402249869805445,14.036243467926477,11.969035222314053,11.969035222314053,14.725481117005392,17.353974856079052,18.95649630239216,19.41360923483542,18.625292212476936,14.424170937908318,9.50380422520842,6.367727768754743,4.763657941865543,4.187844517860843,4.647963309572218,5.461871354894091,5.787983218649567,6.66522702667257,8.19084948882313,10.774499313313829,14.403955387774205,17.29427988289765,19.141436230575078,20.69757295910907,23.002635602323053,25.396820587054094,27.115131609568397,27.16051413620475,24.96431164922571,21.579876646270503,18.498811576080055,16.96942956756399,16.630927972409687,15.989001161585671,14.490999780570526,11.46957113159815,6.474788147240465,1.471943858006702,-3.304125998670313,-6.564718871970702,-7.928293366580581,-9.029666538998923,-10.401218793980666,-11.35087918009871,-11.18768843432553,-10.844802489909561,-10.59873748636502,-11.08257915174355,-11.515980451149034,-10.605432975068693,-8.816434932891367,-6.39048539190934,-4.190393869700525,-1.1435206308782164,2.581301208740365,6.0524233081370165,8.297178130939505,9.770479789297982,11.309896517010214,13.789832369878418,16.264591493311187,19.02562619243104,21.620464709297213,23.379980743559038,25.625823654126734,27.65039815774633,29.398692591798746,30.702666553622628,31.701461515198336,32.41977416091333,32.78267918124815,33.218681709135716,34.068876622396246,34.917675154554956,34.78815783164943,34.70236569168476,34.21940831850096,35.1580701764014,36.403207049676986,37.76914338781233,39.77737660940677,41.78980414214174,43.969913045576824,45.87651463784397,48.272745362143276,50.368283079125256,52.36258391702088,53.87329856706494,55.813926870622424,57.30522246092375,58.29019439122826,58.92225211267649,60.06267220331458,61.48749509316711,61.737075754191295,63.034325375889544,62.49412562334336,64.07924020661633,64.56986800652393,65.10951714478381,65.49257179546625,66.87345355283266,68.93105631914689,71.32182543229867,73.33221407991677,73.45699392860527,73.03210756892693,72.10173665495154,73.54464186202124,73.44290038675595,73.028734138491,73.8369683418875,74.23037854162732,73.99512958943347,72.56775792413698,72.20011825437585,72.47439487737613,70.41709120626521,68.81043788743771,67.91126880662173,67.97442117424359,67.99356164555533,69.50269429119288,69.26810020144802,70.14481920811414,73.58925333719706,75.38962836556456,75.75374314356719,72.74667024376747,68.87037086367683,67.48733677886932,69.04655258846773,71.75170378639721,73.0185442741828,73.08709684347255,73.05288726994092,72.99343360743956,72.20540289099013,70.88483656247301,70.11963513450375,68.5086628871537,66.2763602520588,65.05364159517647,63.434989803998405,62.33514659632429,59.54518752511628,58.77635761210493,61.79577335872182,65.17482795251223,65.20358651776611,66.4551329212851,66.78669763558791,65.33181472652163,62.55184920848383,59.734421933414794,56.309932474020215,53.82325346776903,56.14663725323581,61.32860996834026,62.27439911363635,66.09444269866405,62.683242862834184,60.538562450351264,69.51961808904042,68.8613638868086,73.56943808881054,73.6328058236468,76.5259162497662,81.09827355052519,79.65133900245114,85.75265198318223,85.31410774553228,82.74494017534529,88.01061552684304,85.92922910598794,88.01061552684304,91.28737847587632,86.8539137104103,96.55584886337856,93.67823359961892,93.64998338227534,93.16105173586708,90.94891123104836,89.51752084678158,88.59711960273678,89.6541318815258,89.30549392366015,87.9299252399096,87.30571788342704,89.4584903094397,86.66509076944504,80.80337575871015,77.68052162073414,77.20518493652033,77.4596891905285,78.13302732565792,78.29632279536095,78.37561660040548,77.80804232871166,77.33257389083278,78.27874580375219,78.50854936512683,78.61008544706847,79.18720572535075,79.868156941876,80.30130475551404,80.21049772928406,80.03475403561384,79.54326384027205,79.25567852375816,79.00829381812198,78.06614750234839,76.77217075605165,75.34156276356939,73.27960908346897,70.63261831394753,67.7643990760541,64.95208394905677,62.88968842830911,61.05275548379449,58.64946670476913,56.07164865846564,53.79588658982619,50.92751001651293,48.63478122890361,46.77604133175818,45.958368149701855,45.31028317773619,43.85918781181762,44.64725062357075,45.94605977490341,45.58409863059519,46.16912513293942,48.83024803595649,54.41698466318513,60.52831193789251,61.87805993366999,60.25511870305779,54.47706594935525,49.291312715912674,49.60631100953657,52.83374699316717,57.9797207860723,66.17052296549205,74.86415072382798,82.62802451192185,88.31528696766446,90.61113145632488,89.69436471839492,88.95290598087806,94.7161836016689,104.2559631424598,112.33053445905448,116.15682067921917,113.26151676761286,109.55038434876413,106.33178093513182,102.70400931693393,99.46233254562041,95.46131765681362,90.8713508100285,86.85747682359853,80.74660528466491,72.84658618236554,62.32587935209635,52.37905709712278,45.8400871771994,49.222229277173305,61.26871173815312,74.48422529356283,83.95944135211238,86.92099137895241,85.78719330172471,86.61988301111394,86.4371504406178,85.08667605949694,82.96899840010408,80.13025891946701,76.6732281378311,74.69997030453872,72.11873783245358,69.39496294693257,65.1229840895186,60.55086044417172,58.247982879129914,59.48090222373204,59.96675780677104,60.64228439815554,62.139097156961526,63.02953403214395,63.34259209250318,62.94313284544612,60.071505253838055,57.682428183150755,53.10605428915555,48.69970214096765,47.035948313419425,47.58233270733465,47.07003192045802,45.57874202300019,45.079011752249805,44.69604688031691,44.553578737139816,44.563718308502594,45.142854626557366,44.51272634368931,43.025080712146966,41.376751280288964,40.5139952112191,39.472452067560454,36.976572514898464,33.1152841432882,32.437406425245186,32.08630879437561,32.31400162169432,33.07272635580584,33.80791309075933,34.34756884608493,33.56964953442734,31.878496202907154,29.595790890783864,25.030260528549203,19.220765520023146,16.504348940129685,16.351096876688597,11.74448835820102,10.706870331195574,9.750643647306886,9.50067321991903,8.676978388515929,3.5407522309843285,3.647382784749453,5.527531529422398,7.6645371231345605,9.757936218757056,11.072791858928381,10.761545660281326,8.940880123790556,6.973610975042915,6.150419827437132,6.502393007483347,7.923852734542712,9.204580475966498,10.208636560843908,11.402475523669297,12.102810477026543,9.144212989308254,7.068629056860831,8.712358655182245,11.500171598172669,13.1985369015442,14.21050995958076,14.811840455126854,15.717998750971924,17.601860433495414,19.606666298057366,20.69757295910907,21.176586085543978,21.64747732709265,21.974504101355514,22.30130017359602,21.412954994573408,18.568323640329687,14.222945277656985,8.339357021595259,4.555771646212572,2.671111295361839,2.3859400530169452,1.2163360468475448,-2.9065826169929503,-7.376762833760641,-9.260230173258932,-10.916695896965814,-10.928719202054959,-9.89896207632732,-10.227437931178232,-10.70463232681997,-10.172846877370423,-9.032471197268412,-6.328560728380757,-2.563766370812267,1.0748832247542377,3.624231844925387,5.429617362843743,6.213410730939689,6.723384871352887,8.495878698238748,11.583436635493928,14.673765258541755,16.591938227169504,17.432240964393642,17.720100205841955,18.333745887081943,19.174601451136265,20.187335449938413,22.06789500430861,25.30877777516855,28.69174508420382,32.28588576393146,34.230895255183604,35.05623495764833,35.62645318300578,36.76342155790669,38.67622859417013,39.989385335191926,40.16554187758918,40.417673755734924,40.471123597914605,41.11902211848891,41.117721584217676,40.45282141179686,39.97090518068339,39.42781070861625,39.044917586436185,38.25271970932185,37.506201589231146,38.30967414382342,39.45058550385744,40.64064773880295,43.04271224875498,46.520735911072386,50.04485237906504,53.95578195261633,58.281659318905284,60.98788377309496,63.00596316463544,64.59457593069196,65.33808089406033,66.8801381590891,67.30451853674597,67.64089561382174,68.73455735517109,70.2554591956782,70.73739607841138,71.12865165612929,71.72375902532167,73.0852526368988,73.88212475590343,74.62375110860074,74.7637580189064,74.83942450105063,76.38583805640282,77.63751259349674,75.67275700952169,75.14567395052596,76.17629982721611,76.36974540946538,75.77095161790959,75.43251847010204,76.44927357473269,75.61563542496087,73.20821250061935,71.95482795621345,71.2077103555766,71.32157044183248,71.35973156792882,69.5196281229112,69.11098940710151,68.12655458665346,66.64983326734682,65.3764548322417,65.03725549567308,66.48093080475137,67.15392487859094,66.9686661386078,67.70284798803485,69.2359491111234,70.44803840497985,69.32777736237956,68.56452833815595,66.99420289696276,65.15765034022705,66.3706824644396,67.63310238467777,67.44445884085141,66.60328820556848,68.28418674785947,67.90682509031143,65.42454977429796,64.84769211113796,66.07818934992618,67.19545348321427,67.19545348321427,72.74798721069257,77.09032836328124,77.00540438931036,75.46557097597133,71.77643116737133,68.6790199316683,67.61239496402743,69.29882488630334,71.13098366445936,73.48135173385603,75.54625657872104,77.79612723509082,79.64912387074988,81.7643460208619,85.45624840683858,86.79173897350978,87.34317034152423,86.24141851254156,83.79012157832271,81.45390359366606,80.09327377401443,79.96444769916403,81.05873469700538,82.67355369956324,83.23574608086209,83.05897997782186,83.10667159736423,82.81886428613322,82.87496305539165,82.98350314740267,82.03963067283661,80.00377909452835,77.26033511812898,74.0350903418691,71.35652127179323,68.92987698034659,67.0178328862464,65.15075762103486,63.854589603522435,63.59657347723393,63.77548308085556,64.78812084513012,66.12316341596667,68.03446219846538,70.26148304099074,72.2330208536677,73.94004867831549,75.32905178263736,77.05882534969926,78.3663394964651,79.3236615219264,79.82447161595698,79.89815194875347,79.87170072653619,78.84670455864014,77.3778878790373,76.00888119700065,74.31895518754803,71.42360891915833,68.66436995898495,65.50809713939776,62.47773871472877,59.96259446846824,57.70812734775939,55.80064340623003,54.16852107258525,52.62563094044374,51.79879767315698,51.22916391644635,51.32992750529967,51.53067872537798,51.60693951571851,53.9844612626307,57.767650657768506,64.2693052121932,72.4824999683724,84.4327708295183,94.13754186364525,96.00909697815618,91.19973499249319,79.04596070387919,72.91818835441543,68.33401411754267,63.52487598035522,63.35732849725232,68.55226334081917,78.51342252470671,92.79951562504088,106.18531969958212,111.16812511309858,107.81142636131844,102.51710718806117,99.13207877182361,99.37709147810348,100.46919967453488,96.67449971409803,93.6128338628071,94.42033654254601,93.27048578909819,91.97496853557685,86.86108463834971,79.18825561197376,67.65932098667268,54.13818463969999,43.11181222560086,36.72859199706805,37.423796726351725,44.57082673121151,55.12876258289168,64.88510720203857,72.48213857612701,75.51644529041104,75.44141773814836,74.28742201210648,72.32791841106375,71.76065378833935,71.71868894937056,68.48201090103323,65.9797283595389,64.86330117003664,63.52932236509375,64.7120654719092,68.23581430537946,70.7007175774478,70.99893528050991,70.9920907149635,73.89786916119714,77.39686895933684,78.05581993924689,75.59262708337324,73.5746223588765,72.2276642642333,72.39377881119377,73.47328185298102,72.81430466852325,70.98389707058406,65.46615583629969,59.33006244879656,55.70535572710353,53.043751658366624,49.54275185824478,47.838781659769545,48.82466513200367,50.70262967793399,50.45153379796893,49.62703457569339,48.15360281224849,46.02441891173954,45.31567412316197,44.22365152817152,41.42361016621111,37.767570612425295,34.695108069469875,33.49145953026203,33.77752432039001,34.85133803054753,36.05956366075842,36.47311469513312,36.75603026523798,35.795572287379116,34.40580859496969,32.9455560554026,30.70892511870487,28.701220572138116,26.616290177671686,24.28066734482841,21.91231428019176,18.9813655508031,16.576907914154873,13.942386455538408,10.819438297839396,8.700991713994158,8.275889224310689,10.975650719583063,15.034540637442165,17.491013419549144,17.853994852445403,16.818918844494135,15.945383948091095,15.837241738781193,15.91414024370156,16.297507368142316,15.587537831841336,14.239036955035381,12.203608385863978,10.984118170648065,10.811300025379158,11.0436135737312,11.550214573087567,11.655830424316182,11.719065679256648,11.871645706705282,10.961139485285846,10.105068170191938,10.898082425067116,13.302416672096557,16.840146356191102,20.189960233925746,21.9634898377395,21.945989801306904,21.964965848177055,22.196153023111428,22.385341487095168,22.888611379589292,22.03203537214497,20.05903772455814,18.919159423261828,18.634597749246613,17.640658771833653,15.294719418835252,11.172432367380239,6.27370019813164,2.2858230552257854,-0.23486383715447118,0.3437928322136184,2.0017995471763643,3.1920082057949335,3.6104119742482075,3.245850822845781,2.1692542441140357,1.0996345988237357,0.5594881544723097,-0.7894800397310668,-2.267951942726106,-2.2545713346222898,-1.008996261766533,1.3400061909297725,4.037707407714569,6.577663201436599,8.937062582766531,11.125442944078626,13.403473568512341,15.651426708742964,16.907454966809862,18.7803231659187,20.458910330323512,22.664591116475187,25.121359670706617,26.6668396751819,27.458691771078794,28.271277061069814,29.554692946921033,30.851769599654517,32.13138604153094,32.569090350156856,32.77362137130022,33.09170088135142,33.51100782548778,34.62626826830725,36.95794367385347,39.79150564000553,42.56981048509755,45.14884818312587,47.888296358043554,50.19444962223396,50.7906926878815,50.906177466419535,50.72519724493131,50.59934364375295,50.605270366382356,49.48016868967689,49.56761506760622,49.97331178066194,49.98411010814333,50.89463703674307,53.01000949108081,54.00750888231331,54.91195428763571,56.503403338288884,57.70407221366515,58.80494966517386,59.88623204793046,60.6539065381789,62.6339640019567,64.2727008176403,65.36088175152585,65.79075830510574,66.16977597099071,67.11764479841993,68.04988530766973,68.90496847234462,69.12773747117956,70.04259986718972,70.1632353282077,71.59757024728175,70.44434751944529,70.24546570399008,70.24255489449847,71.38316787573844,71.00155741018474,70.89749086719792,71.40224673568093,72.66190662891808,73.67971495380944,73.44648278979987,73.93995981481356,74.03548200293113,74.20759690476454,73.28774738970299,72.32109284456192,71.60565619206608,71.88029250128587,71.94956497259484,73.16250983355678,73.97166605163648,73.58996966583706,71.7915006440553,70.10779663076251,70.73798925357622,74.00420500628336,77.53891473466712,79.78604454004515,77.52593808498142,72.33923985648812,70.15113794694032,72.2971088021788,76.23427157925649,79.20398264673833,79.84027575544938,79.07721356149705,78.1617990568173,76.99622564447887,74.75527476077049,76.80760431786543,80.68190213720139,82.73046303724128,82.43163937221524,82.17942316482164,82.69785100413338,82.20792215356524,81.5843619044567,80.38028303398761,79.20043282763966,78.65807305823249,79.26103977484472,81.39856693124538,81.4617368242118,82.13671650088294,82.11887489037782,82.57939161087968,83.20822011500769,83.40984894376993,83.6379025199001,84.39889341394321,84.51575997630974,83.4180627632965,81.52415617561627,78.12225574131895,73.92309607162153,70.0576265035287,65.39429500797367,61.010393885888305,57.74799470523877,56.47765209027231,55.748587161939476,55.51944553170965,55.339583674515445,55.570917571904516,56.59216686070219,57.866049190944004,59.89871983021605,62.86582704987824,65.9646105959769,69.41120761735635,72.77750284573655,76.74823139559011,81.51403101656187,86.03324905561982,90.0,93.09098780900622,94.34323640003744,96.10197792804233,96.12026333944854,95.76517790518905,95.11933432539583,93.9686756504584,92.25350172405341,90.25356953544856,87.95461893591244,85.330854112283,81.35890877023463,77.30305311367421,73.62514416394191,70.82736926034937,68.81533765231676,67.27435102695853,65.63862240131755,63.59811854468447,61.07496765767308,58.07230852361183,53.28911727935383,47.83841546574514,41.784537299077286,36.60882707920648,36.97164204603545,39.43275557744877,32.2757336141412,13.496700101265382,16.23244534750858,17.783887916869375,19.781086125843974,24.443921459844464,32.77910166322763,50.26239426689763,78.23176039060584,105.09409494692197,115.60396832835883,112.95972826903164,104.12043735397923,96.69423620058356,94.17812282746985,94.21831210708935,95.88490439559563,97.44057841771875,99.46230817846848,101.28921777238439,105.21869309342202,114.15170880225915,121.84081032069611,123.90869354138981,117.36918110054529,108.60756057551767,97.76515587706228,85.42981667842855,72.91781471884734,65.54047899620319,61.897803090342634,59.88424956992976,53.7321176422243,43.329775579026176,39.87968774897814,46.6060250595232,56.60571203652804,65.1526198282865,68.67292879874319,70.79602725734023,74.89371896536916,77.28569486724301,79.91488514090327,82.47804076737275,81.44013941981397,79.49429206023899,78.14698030527161,76.08481296649107,74.55492878211552,73.47519284438344,72.40548430271508,71.75967820162367,70.67786467149023,69.23852587279683,69.2871343410106,71.4308747456987,74.0899651452531,74.75242574719357,75.24760565527012,75.64274513682287,75.00495659663363,74.36131689382636,69.62359141112884,64.49422573315638,62.15067557471755,58.659647032304115,54.62351555655754,49.85166558899179,46.464861519371404,44.208705225858104,42.27365806933937,41.53679037653562,42.13756490670033,43.89667932759026,45.16947961649494,43.986023644760415,41.386987372030134,38.732517902435575,36.98402803601977,35.43672726311263,35.293327498180396,35.51377114630026,34.90056511161929,33.91890636637981,32.81135651394206,30.908861012767535,28.92893367511464,28.13709293673448,29.021932564426418,30.534705935778977,32.13847056474089,32.64614862006374,31.51689164658477,29.5387769171895,26.51059828479533,22.5624980095512,18.278158497332832,14.853887195119816,13.695854765105915,13.61678116360668,14.886299452637495,16.40295520116392,17.32509779756278,17.931325532626733,18.473245349745795,17.489537774800628,15.001335131208807,11.957958773848643,7.883160633311237,3.6548689259394904,-0.7538970487116946,-4.236442380921156,-6.688587163088526,-7.124981882713856,-6.7756482756446115,-5.435057925670911,-2.944064652832852,-0.21625236719879543,2.6904661724589647,6.08144520816751,9.011012953086205,11.330369206921356,13.961218660486574,17.408457070225378,21.12265783079447,24.109185510449162,26.48043652719171,28.47698755061644,29.872579700480514,30.494253281134387,30.60173595655588,30.185401440528018,28.846524474920678,27.13513908113874,25.12094673031067,23.18422682004026,21.092304171815073,18.540314705017508,16.214174415270833,15.650897896535966,14.009759364509312,9.498861031009536,4.876536064772062,0.6903224689411762,-1.3720899939872417,-0.6807542635927798,1.052228998717966,0.8892449964199209,-3.0059448728606495,-12.5018969304566,-23.21309864521168,-29.390031415710066,-30.65959956308258,-27.428731175125375,-22.915525636998623,-17.21605030611446,-10.644211877723578,-4.017910929521221,1.837136494209848,6.067745747887208,7.270108883802856,6.406764470586295,5.458377618245169,4.942351956416936,5.340406120400928,6.1372965618142965,7.277619262595476,7.890482117592886,8.38329166079754,9.346150893098915,11.175198249514821,13.953881229121034,17.456581168311608,21.673270635998815,26.82312887737061,31.25340795329064,33.720611252769366,34.290945145338085,32.93223738379787,32.05261823029307,31.993618424510075,32.57151331284425,34.019355151325904,35.46334025169498,36.432856038181185,36.62569302857745,37.09287402415563,37.715952040237966,38.769064159013844,40.353200716723904,42.789170231786684,45.36215377099406,48.30613442104136,49.95712074714424,50.62459475448979,51.01268009299854,51.95976170607144,52.34797183350067,53.09108981674395,54.967486092702934,54.95915675219158,55.19699390543881,55.20820042175326,55.90503316687673,55.896879877212676,55.98064486333646,56.09673046096621,57.05083383770738,57.21089888458039,59.03622840132612,59.801222472303024,59.864917905965484,61.92753424008218,64.18551579479289,65.20946235550649,66.14743719984364,66.7873703718373,68.257993488341,69.81710504725234,71.22997916436368,71.53168763089063,72.39541214006178,72.82778489080519,74.14180777365021,73.16920752614757,72.84254880874698,74.29138531323903,76.23050531786778,77.38560120254317,76.13168617760137,75.44858968713237,75.8455600108593,76.26917941623148,76.7151067833344,77.54330556693479,78.71655144130202,79.6709871425716,77.9330939491408,78.56046185058547,78.25809986328116,79.28689558920166,79.6396186797389,80.37613623916045,80.51774009572343,81.93772992480058,83.6598395728522,85.92287714902278,86.25022899022984,86.08008010282576,85.80002603999759,85.51539599488142,84.37634473774109,82.5955518698301,82.54684687446414,82.28032510800966,81.67430403395487,81.33943239405949,81.48158470313034,81.8875279220207,81.20692235738227,78.11134659837668,79.19386313095804,82.07303259792388,82.109518175509,79.23845433819073,74.67053373754776,69.27744956143893,65.03177762576033,62.0267333512967,61.07614998367699,60.672813562031365,60.115696299173564,61.189210150627574,62.813320348575246,64.76098959993372,66.83307034215463,68.04127764578566,69.27447486199205,72.13606258460256,74.83873028009576,77.2940071122592,78.86901213093638,80.81611381977392,82.6404643502557,83.78218732050838,83.42653836925395,81.8231359199185,78.6273199693237,75.54854294827516,72.72451456942574,70.38696403542495,68.54963299547971,67.94296306881716,68.16041741400711,68.47043950607899,68.46380538965192,68.3405477850242,68.44658822667316,68.81336622974842,69.36412052404452,70.14859106636578,71.08187160756137,71.98737562500382,72.6810361045825,73.2596823644669,73.34474423648182,73.67200959091653,73.08789799777854,72.46205987663375,71.41100024413771,70.32212119541833,68.5179658782482,66.02636378577246,63.43491193985301,60.538562450351264,56.979747616058376,54.35426570507646,53.2586284679388,52.66049530054328,52.56462822670309,52.04281161692389,50.745177993641526,49.119574907334936,46.99945439927454,45.579739145432605,49.23638815989044,66.22455947361165,82.92639028513014,84.83012809628376,81.91936921256215,68.27019515320416,39.34374465550246,35.872201204649386,32.66973054404896,32.735221093985544,41.070994177634816,63.66809413275226,96.73201304310207,119.00551931020158,124.47657514094792,119.5465169098195,108.78864572845805,101.23505543948585,99.41464015686238,99.51043377500896,100.34866099754886,101.76432010517146,103.44060032521297,103.31503120774025,105.23930308415513,107.07747297693695,105.60749158044183,100.27627106069495,94.4953674292312,87.59399897677993,77.58256136854129,64.80396742483444,49.2305782034497,31.089047237768536,16.389573984674342,10.386735174299567,14.647374691140564,31.784682092371632,64.00786364026045,81.67982081408793,78.22426640844144,70.84592518457458,66.90317025305258,67.38012777719966,68.7043621826001,68.41278891236828,67.33336675499648,67.16158271325911,67.40917728668786,68.74472156727255,69.71740286643536,71.39583801212795,72.31929493229808,72.75563882324856,73.684147186294,74.71428077416107,75.79325132537606,76.11342984544582,75.49394623750055,76.43850345336442,76.18072810332734,76.0295769200701,75.65064141287877,72.86972062200908,68.98269447967877,66.71500521711043,63.517136292358,61.04224773891274,59.8026532857213,57.58521751794258,55.2753604444723,54.095745487227454,52.35967755747433,48.16627612519336,41.96060628660626,35.27003966966982,30.521608132456034,28.909202673186208,28.9714785026162,29.702097298453488,31.243825509821605,33.22565080706374,35.43169186385836,36.94951464374654,38.06380386479653,38.52160208374938,38.25290082561535,38.33331347589697,37.21750090397084,34.63755146668183,31.60745365807527,28.821336075752356,27.157983637953564,25.758111948992813,24.17912109649082,22.923847695066858,21.73682805602392,20.367136225431675,18.756623591303004,17.49799833072117,16.554266260922645,15.629551550503242,15.403435424232764,15.021075540921652,13.315404898149044,11.450832542450234,9.973358985184362,9.384569829815701,9.214144060787316,10.128762455966308,10.784293120431595,11.681411286756225,13.425815487601167,16.012220141297593,17.740036716165267,19.169012125727285,20.097975469744625,20.170673154854338,20.428344116690738,20.443826640665257,20.277698874996286,19.962990630690417,19.465836440576616,18.874519664645334,18.001445859245262,16.946120245935727,16.141523192235237,15.084558747940976,14.320486875996885,13.806678920954198,13.584344422201784,13.986840922963477,15.459152325073104,17.324109655549098,18.625733823015,19.68802565530211,19.912155560076123,19.240015098313563,17.772600409832986,14.998711191801313,9.6395074629958,3.1180866337884328,-1.6716022939090733,-3.4813814903645697,-5.3994758837166215,-7.795567620005343,-10.576623879216164,-11.013106726321414,-11.61303991756394,-12.004084773561079,-12.552922157033601,-14.823487080329636,-16.36650180282646,-16.133685992454005,-13.491538317507082,-10.49897419746492,-9.495416822594288,-9.733409388514753,-10.304830240235729,-9.865790549062986,-9.621769644856144,-8.096058762127768,-4.912689926752795,-0.7102878639611909,2.7646471809961213,6.127611735888097,9.388287179288334,12.293855656091438,15.163366730003986,16.844859285054113,17.145514693513253,16.831642781690068,15.677589996210505,14.708325625293265,14.654990619976639,16.10592622647552,19.14504334892425,22.878667428419334,26.66590423257565,30.51019250305709,34.04834817527936,36.326852030318335,37.64996543748313,37.856931136985914,37.88402219217885,37.09890113428733,35.68517182622739,35.1966979391097,35.10332160566802,35.77326445546731,36.332623749189466,36.02733175784761,36.444413605192224,38.103953045035766,40.432787892786315,43.63607180279224,46.309388199411174,48.772283399965595,50.77093108128493,53.17234675070595,56.25147974027839,59.8116569884382,61.68532047140693,62.896169111171716,64.18469204244438,65.90721120698105,66.51714535417534,66.85282054753954,67.2665565576626,66.42689388324501,67.23415594891205,66.77527672319304,65.24553692329872,62.65311753949679,63.52213905468445,65.7185725522965,67.52368525049698,69.34109222842162,71.19617577833314,73.41268402668689,74.7106711746646,74.8047188821056,73.28215729939888,75.24126614936606,72.73544889746236,70.5821789973787,69.89544403386407,71.00816972542555,71.36428975162512,70.20921784094527,70.27968117966003,69.339429192373,68.53714691545602,68.88755292796164,71.30273724719774,74.02123997165697,75.24382510094667,73.69494942679195,74.75604918024105,75.9324881224383,77.80628864260038,81.24391847069744,83.47276032468291,82.10707225032866,81.48825573952753,82.39684742607491,82.01509041866436,81.59666926027467,81.32248080512868,80.7924014253486,79.77573827344122,77.98589380572517,77.45732654819761,77.23540119224995,76.36184381262747,76.42111880573043,74.56150350617379,72.9771108661931,74.13671018305625,75.85054687894461,76.60220547472348,75.28489126275919,77.28295351661997,80.39482412748265,78.66466608916318,78.13225320068418,79.82444262445112,80.53761798129462,80.71791819809428,81.59662899920787,82.31727562302089,82.40535663140855,87.96065948426379,84.79166902654791,91.64604299569002,87.13002639991959,90.32934805322162,86.32284395607302,88.88217649897956,86.69562890816316,82.15526088484704,76.69481120377431,66.3772163023689,57.97269343716376,54.40694547691938,53.57236732286356,54.91226348492187,56.74477039610826,57.520335824483816,58.14232377581064,58.733190654394875,59.236252189662686,59.523977228766945,59.58890382408956,59.72721823858561,60.118366679295406,61.133598692558074,62.675034382176264,65.01285181982249,67.89321676225138,70.73843522679415,74.35352559567352,78.69008538952362,82.89044820096863,87.25507249950665,90.53923769927728,93.29396029744795,95.92977045382858,98.90168523617986,101.64498663304579,103.04118884903775,104.66022024154441,106.0213540351025,106.7403176355331,106.69921979573684,105.75640101420201,103.9057730424362,101.15917240264336,97.69907200011451,93.66192978016417,88.6251674003344,83.4963908188694,78.32185901014535,72.88959897881597,66.50146429431727,60.30612136351379,57.006205660286,56.85747986508658,58.79644354206822,60.286006541380196,59.46359626200338,57.42594854664697,55.98467869236531,59.35187387569563,69.4838344161325,80.82749391091544,82.33717753014209,76.95145632477606,59.439207440051696,43.06314652811054,37.3971782501365,35.59339996504115,33.5815451504495,32.21535722957093,36.335819548223895,49.56801726979946,85.67494674745109,121.58259769275858,130.60994656330112,125.1047720107699,114.50262932728181,105.06850517374772,102.15957173425129,100.11690869526062,96.3924154739591,93.33746587161008,89.3648434264747,84.17617622843751,80.67821052489715,81.67151569118522,87.21545912786924,86.13737813471663,78.42248839391874,71.0954475594194,65.5182635231249,59.4825737242518,52.26329185708253,44.775883166674504,38.694561205644376,36.59388665524786,38.90251771190877,45.28034410532512,56.09991358777089,63.72208463945545,66.22765190854128,65.07156564893843,66.03752229170824,68.50212457712286,71.00155741018474,73.62989716776659,76.18138119450151,76.39250724976193,76.44053717739044,75.5161479284483,75.2838652394843,76.64766359762814,77.44792011860393,75.51692805090896,73.80485234606296,73.66540260015725,74.93459910863454,77.2883080615288,80.25242779817404,83.01892106833895,83.63444389587437,84.55964439322845,82.79574040754925,80.60509201636296,78.62291171234962,72.87779598140466,67.21429166488046,61.52710976842098,56.61856517190249,52.79062557372612,48.2484033071626,41.78819418245532,36.968343811751765,33.54955134638518,30.529724676287106,29.713152495033704,31.60746108921099,34.18218033792615,37.606019858654676,40.499087412330596,42.24281177213889,42.207299987357736,41.86157390393174,42.28063727751067,41.776502462611305,40.21295004020441,38.613399978092986,36.210900043429554,33.80339057812435,31.177988864160117,28.712664547439534,26.077420685028944,23.939575287488193,22.166358785378534,20.746086067837187,19.855161163761366,19.465836440576616,19.504731406567135,20.172839635151348,21.01209900530665,21.39981925341708,21.0463629702007,18.19590259896476,15.288237189295579,13.887328533782435,13.690073010728625,14.06437878352844,13.698673005356087,11.979580536857195,8.096058762127768,3.070837089232106,-1.8436711475669236,-4.37079540515534,-4.407802325058943,-2.45400638828695,0.45927476116067617,3.7313714574664143,7.014817154541616,9.680813226642947,11.652537487420915,13.9324524533282,17.447150149350087,22.412700359941876,26.735194501641026,28.98452520025971,29.156932193156056,27.286739047641788,25.359019594591036,24.93075884515362,25.41771603616098,25.038613748503618,22.497359264612864,17.961408859053172,11.141308863218212,5.621278877170155,4.493375441352875,4.969737007066793,5.184281987604101,4.085610166479471,1.3748325526496947,-1.7013752108518194,-2.704871716312834,-3.1319051795280153,-5.416124258826473,-7.915544089894677,-10.534333852433278,-12.56536073717705,-14.092136119575912,-14.54276328502552,-13.643971616722016,-11.942028865359118,-11.242140138719323,-10.39834695632102,-7.486724222966817,-3.4645926103421716,1.7026056929113775,7.065761758667878,11.637038098072269,15.212557735850773,18.473245349745795,20.92776905575511,22.895232625454906,23.48484327967362,23.676420595149654,23.913331386189807,23.45898487743272,23.694208831746742,24.412495667327217,25.04721109212616,26.399923696310854,27.51634810349367,29.54862228884556,32.563790420930616,36.253842771254405,39.16778310593846,41.07404140767549,42.46768798494247,42.92654266390633,43.19885577351602,43.75618418851496,43.74015563580391,43.41516282262949,43.4434350242867,43.95546974227713,44.756173794924024,45.89646059505738,45.79575404289782,46.317785502528956,47.132366515424536,48.31342207502291,50.16738228408171,52.412103855197955,54.609729078233336,56.7223489703172,59.352757747895005,61.36312094940758,62.28818005788668,62.53353665125678,63.13020762045254,63.030753438759625,63.43494882292201,63.33584133897676,63.73205219434772,62.94523418348107,62.803186560840174,63.67771567440766,65.42999011229415,67.07170571962519,67.91863776678667,67.84457609815271,68.37411365951192,69.83742463550327,72.17030491668929,72.30821869292974,72.27990041581728,72.77656871543678,73.931857714732,75.09826092566806,75.79177262377799,76.31600340083159,76.05347322785322,74.39607922224808,72.31218170915851,71.13540038321658,70.83098718479874,72.67490240828901,73.8586266063347,72.43419819604283,73.0724723773753,75.08317832839451,75.46959204680006,74.82519599551505,73.89638529777274,75.73744908065034,78.22687615492343,81.75200745496265,83.7394280311529,84.99331333052336,85.30800774664262,83.56434666235836,81.31020858647834,78.59346720813966,79.34977669089095,81.95846434183596,82.0962347052727,80.77609297665808,79.9089595757586,80.1444082568277,80.0266411428059,79.01588177042892,76.90015043148563,72.55278243926632,74.06995735361738,79.23189118698765,83.05279245081263,84.72605679995092,84.2628836010799,81.20092914401921,78.10399668556467,75.48569319417689,75.33303147053978,77.39504116698906,75.65063050533108,77.76236914500457,75.43514686506859,74.95724566943183,74.10050483017959,76.58844728871107,81.29173428543595,81.74058789297132,77.41707386364953,69.89993327352941,62.102714847168194,54.718194496761335,47.3647224446581,44.30448768223208,45.0,46.95248665944342,48.63597438328629,50.09697700841974,51.866404378898906,53.65472695665378,55.04937724529468,56.55775317516999,58.78163723510357,61.58135170134941,64.41593625050002,67.0678944719043,66.82628383411036,64.64917505541268,65.95132844653955,69.99670683353517,72.7132109763793,74.96032212030384,76.24697282604257,76.52425328388854,76.72364487965748,75.79027468878827,73.67317340323817,71.82640185099288,71.10671333899654,69.73953370923194,67.57415153609831,63.88068167237224,62.535788636042135,64.67110689833314,66.94125685425973,69.501211850273,73.51466366449142,77.2001488457304,79.85557713147546,78.4262121385346,74.35288566787925,69.90767438918135,66.62096019679804,64.18952764940953,60.679507344114135,55.655331583472176,52.06883241237399,55.316480632130734,67.22506212520285,86.0364267405678,101.90478156144788,107.11019645683244,103.12722537125309,97.05781752315501,96.06774581357338,97.556315092019,99.61971162547162,99.22084039989716,95.39875388606067,94.17565771173348,94.60448527894772,99.37818459397336,105.9278541734771,107.13203592026582,100.36983651726634,88.4305853567732,75.25639097998436,62.046288171767394,52.614723164231975,45.746481246437824,40.18119979874775,39.02387101892001,41.17556775213702,45.46965833438033,51.41083941478867,55.32654123738507,56.152397426731575,56.847181300246305,60.7842826653914,66.501418687357,72.5104615302676,76.87706152987909,80.29052734617953,80.98064157947228,84.52788765226902,85.02198144824104,81.5410767751275,75.20677811486033,70.76931507706915,68.66033500207716,67.00867067011728,66.39654115643673,67.41465108328802,71.2202464514429,74.9621725505086,77.54281869458427,76.5760470735748,72.94085965365727,70.83337877148276,71.69441228450569,73.01196521753201,71.96342014235731,68.4926175550801,63.768031023791785,60.95598174979964,58.960037474533976,58.37003587662934,56.246424013155554,53.99781617781132,50.8681523081923,48.46588097434128,48.79392802005486,50.72599373675899,53.582128604316175,54.979933142076796,52.86142472756103,50.70281050197602,49.37475780904152,49.289116104472185,48.516546925489465,46.55235145009852,43.363452841838956,39.63519968093482,36.583633226269,35.05190734119019,35.03516698008322,35.63497672049275,36.43680620015803,37.13917818007289,37.792217292807806,38.00387693297726,36.57025145447643,35.72588343606453,35.359587891683205,34.70928048556095,33.845357527283014,33.22528517211895,32.25562277041035,30.672351899913064,27.812671610434887,25.458332617865057,23.507984981736325,19.962990630690417,16.897145609109135,16.837490244421243,16.98145535219053,16.07174023615321,15.493783378081726,15.756808272816022,16.07354867110734,15.83068297591374,15.180813863754576,14.62598812478494,13.448639419918177,12.398022052807505,11.951053101897047,12.09477025427885,13.318215165105002,14.826442423634235,15.681654701204073,15.517187183626282,13.788613996631288,12.138100918805042,9.823923010795456,8.495878698238748,7.861002770061921,8.493699809063736,9.666375367276748,10.774872555804643,11.842047966537528,13.257750943441204,15.603960473489696,17.71836955279402,18.990613459822676,19.76575925590474,20.157608304049415,21.55043547814378,23.65633104887255,24.613041685437036,24.00125027022228,22.03838980476972,19.606666298057366,17.681525218580617,15.507023090485784,14.009293999715368,12.528798036397955,10.590541981226925,6.791780019151602,2.6443323308273228,0.46205196065775955,-0.24028000400119348,0.6030669437172999,1.411519490161259,-0.3390466862862355,-3.791875542763106,-7.402508194262158,-10.255762711775025,-11.87225321288193,-12.757522599074074,-13.210044903547518,-13.555707282755227,-13.17716236871598,-11.225003845721922,-8.362685708799162,-3.6765987742801864,2.9170060526755326,10.338107156973205,16.095307223771844,18.991207355148987,20.022052322595385,21.16812568040043,22.472255900101302,23.790808024317865,24.623589245487622,25.18288036553003,25.55107357595594,26.360058990731446,27.076587059001632,27.873884229935435,28.708287969157777,29.86786996824261,31.45572343240887,33.56800882952354,36.16499215650614,38.84860931698823,40.91988466156233,42.32462134693708,43.191261566627084,43.51213299411397,44.021339081355485,44.3151773660123,44.073465785934005,43.57976630790798,43.08019141619002,42.96903892350891,41.98723249581182,41.926130568038225,41.66291873750783,41.810898910183,43.397134225770465,46.01697902285374,49.28289130891937,52.4101291547646,55.45622010103007,58.25403654347537,60.41463698142758,62.87416001496383,63.974608978762326,64.86059203278681,64.47279342769747,64.61069819681013,65.42104767567777,66.1301735103359,66.43459938978411,65.83333339411588,64.6678362619679,63.16057199119815,61.91502171268386,60.51573040778557,60.12614137622275,59.57094106846441,62.294841395495666,63.318160786490495,64.19805254365251,67.27700105349949,67.9993008826282,67.48247534888422,67.29968576671446,68.68210577850869,69.80711933627704,70.19152524197067,69.98490988418617,70.3214071153596,71.10488412114906,71.56505117707799,72.54631952214758,70.90232054347247,71.16026361473752,73.73036663077595,73.49564523310406,71.18559941891743,70.87104398630662,71.642672294165,73.5131499194793,73.86817602308695,72.8792806547996,70.39442458168786,69.99670683353517,70.86416032821424,74.28076805907457,76.77310339239456,75.47408962486163,73.48300807228811,70.88923460592501,65.76696140596457,62.61867968126545,61.569432319818475,62.2002884972871,63.43494882292201,66.32808089184002,70.00793799451502,71.72735467315837,68.49299395045256,68.29270017845663,69.92454470891059,70.76937139146277,67.68529030162648,65.25149470101857,65.21589731911321,65.48699987793539,63.68063765331912,66.11512825555312,68.35553311685187,65.44254646553854,69.70240185617831,73.37758836893678,78.60295700683098,81.79169728376466,83.89591164298353,85.4781360194737,88.08371471903787,87.45949546672105,93.4008435105444,85.39107465622875,92.07878818321151,93.39971210946725,95.51714893289322,91.17113009748884,94.79752300890615,88.23577792311463,79.51287404416995,82.9914512156928,80.26953807842132,74.36167325531186,71.53265811814497,68.81743892823803,69.52522555568153,70.35897962952681,64.78511143396418,62.058281040873275,62.1844907473706,64.23623489044748,65.86024582753937,66.96155285044567,68.07387571615952,68.86495192816135,69.9160428737472,70.4664071008944,71.34207990737853,71.88514824633506,73.67418378100105,75.83781689223136,77.24624727169268,77.63618751790152,78.47532825759167,79.66837522917194,79.64960277843842,79.78979045605261,79.61651357097085,78.55766911566694,77.09032836328124,75.71886614549412,74.177239228804,72.75125835694183,71.0101182750462,69.00953176960806,66.54473074411666,64.3008323603879,61.649461982327836,58.89721816073258,56.719967563553915,54.98450322302096,53.836067316585215,53.18460360525767,53.20181662726781,52.58641766545047,52.305747666627106,50.9299981733714,48.8647361579241,51.82487846819162,61.060948769372295,74.05458141766282,84.6127998086794,84.83672015122332,81.13011176053627,76.9965617780059,68.92922899655834,60.24173026306965,60.71326469328695,68.19862442902009,77.65354286235113,88.17975113196877,98.29958180239554,101.7537559584445,98.82855779024544,93.40211305088152,88.66210156728414,86.93572476678818,86.09674768180872,86.25811580478215,85.27555586463016,81.77328406210184,81.77464818717205,82.59312216938793,79.92447264677209,72.61763902462104,64.143558826559,53.97265496939214,44.02896135633378,35.991496516844265,32.89292187999783,34.21571642426954,39.32025005177467,45.749644204621305,48.8278030784244,51.5558396225507,55.32156463993191,60.28741441174345,64.01078867872013,67.67554571330814,71.04456718606743,74.5738286072378,76.46417690277345,74.5496672006716,71.71870104660894,72.99718044642879,77.42455883956774,82.069931838495,84.003893527672,82.8953957005731,78.83729602700062,76.41812269458086,76.66425849439828,78.0239031831113,78.5483933523295,75.6979877824891,72.46980422008556,70.16931329963211,71.10671333899654,73.05169054298558,70.50781146363876,64.67407929245593,55.4414105796049,50.858016473488455,51.538311302921485,47.6770537285059,47.93129046501116,48.4352806325491,43.37325623489211,43.27992353880191,45.08692544622801,42.338979212283256,41.243975457421165,43.578370178886836,45.23644646399963,45.960985615569854,47.13163944527479,47.74589236433898,48.69581314871865,51.355286488744625,45.56586659458784,42.315050774000504,40.84691818913582,31.528435834173944,28.646722294667438,29.387931357373304,25.277743954257847,24.030206101673723,22.38606705072163,20.606230046685187,19.38636476168812,18.640514185176713,19.1015066272992,21.51393163282292,23.89518340391197,25.568704478398956,27.12630756846856,26.667712377484293,21.55571169492666,19.453241274526473,18.616832167706804,18.78217819306615,15.506417430507113,16.321553621863455,17.42618210034667,17.861293486127693,19.903718615662203,13.61980693500168,10.54208675302269,8.66891096339387,7.045785121391643,5.228986187756935,3.8891417691285635,2.5802263569582213,3.280903585031613,5.889652878198667,9.481444104211192,12.418431383270974,14.77688828004688,16.658653012672676,17.84699886390916,18.563847677376284,18.59451489694682,19.323158784196245,19.96623989564966,20.959684808578363,21.76454672057654,22.135483857215313,21.32949591752486,20.229934758263738,20.152619821846265,18.700512263570456,16.61773036939581,15.273782598249777,13.722318737951568,11.521692319044455,9.907581168923963,7.464439388704924,4.02365916071135,1.1801037647279087,-0.7610211315110131,-2.13358269841688,-2.5244762245436907,-2.941507740989566,-2.736698103600152,-3.8506547436261065,-6.88747729683139,-10.789653202843345,-13.893606585776814,-14.47741759551234,-13.762985755228916,-12.308010957195403,-8.608879600024705,-5.4403236707387315,-2.519430818612758,0.11909399506042664,1.9749305924919403,2.473440930584706,2.071471569585865,2.080314437876097,2.9866318521239843,4.721268691707164,7.044360165019597,10.097546100649057,13.736304577072378,17.3116316974613,19.785833591207755,21.75902505342091,23.213476518851976,25.05759665607774,26.861936975346755,28.662650981592055,30.591996723567625,32.39631380742696,34.25852344119495,35.60021238545991,36.76240457250038,37.59455740732132,37.4734064207802,37.642994165902074,38.327765524270184,39.68880816907122,41.01243644279775,41.32020829592944,41.752163485766644,42.721128199293055,43.94747097415028,46.075097774985665,47.60956040041312,49.43381504689017,50.262360771390284,50.98197687556217,51.53216156974735,52.2324278043866,53.31508989381699,53.61997050332151,53.29269990464508,52.946808423136964,53.13010317377867,54.36344034659999,55.00795124297904,56.15577685711753,57.312246057439665,58.33283068908281,59.25376822646191,59.61059533830847,59.54605608642985,62.156207423226924,64.6967145896331,66.64212046834827,68.29847126408848,70.56584759457158,71.43396622035192,72.47445681363992,72.59732024947655,72.42874679135802,72.07772536784613,72.08066003162648,72.7075821646843,73.62228390473376,72.60793393492517,73.6351062151859,75.6889915561485,76.44927357473269,76.54630632767447,75.8752856841733,74.94073937645454,73.79518937592864,72.3987790954835,71.44655039795107,72.48078941583044,73.65344993896076,74.35288566787925,74.28368328478612,74.03699680064875,74.08995077392687,73.45944336915066,72.28418942010165,71.29018344779304,72.14378359266195,75.96380474501126,78.81115640916907,78.93246315457509,75.22545623973419,71.26468316068184,67.37137869137757,68.96252171718895,72.78554906244042,74.4570520106881,75.19686931278063,75.06109258421323,74.91854176760478,76.33486833305433,76.50889670998276,75.82071491809559,73.68884214995535,70.48021563160287,71.60013067690616,74.21207180211367,75.67481286539764,75.57582848284075,73.82664634291497,71.06469722375937,67.23717274384963,64.79191263948012,64.08002325466727,65.4016557775168,67.56001614115345,68.66308963718654,68.76379102583195,69.09062326709189,69.47555745111218,70.13083211373109,70.82100966586087,70.66319457999018,71.71269084759616,72.83353086236177,75.31886738165863,76.65288379571169,77.49160572070463,77.42105847535251,74.91140543961527,71.37117666229231,67.14199615536585,63.54433970030067,60.6378348483467,58.20794001437575,56.9324637685648,56.42233443859395,55.51262320605334,54.578438997598816,54.295461073997814,54.43244325594516,55.65749455927524,57.26477816628195,59.73714919081775,62.488030372758274,65.47762805563147,69.03426990258664,72.78500705171872,76.59296250096625,79.82847769282088,82.62434198783048,84.27241286949072,84.96289649505238,84.29913813600494,83.25330482161706,82.58304468572999,81.21784464183064,80.0919716332432,78.39189417592927,76.45959111953094,74.1420219739649,71.60417478127385,68.64392518723162,66.33801711389513,63.769421412464354,61.13731530364401,57.25430547373034,54.314228335275565,54.07924243771774,56.14350000869793,60.11975680097873,63.763624108088244,65.57015220653538,64.4400186458723,64.29864869181665,70.46071982189308,87.31625510932541,102.2571507761954,108.20550675028667,99.62517196067316,64.75933788287563,39.41731760168589,37.44560055071569,33.061923955646954,27.55853145055284,27.631635063788394,36.07870810927119,59.13318971910761,101.55399001288252,125.52583499541726,127.03161513016894,119.07214576038801,110.393745467119,103.60201604025804,98.07588575623552,92.60696144683212,89.22447125905738,89.12011991318376,91.79306050579746,93.34857003683605,93.32378795986861,90.85509613062999,88.12033465464586,79.21571839334496,69.11555944900303,58.23148130583612,46.67569707165253,38.22146363658326,35.207478863845616,35.82787912125574,40.27692392769387,46.63659143737865,53.954240054614246,59.93140891672412,63.326923949563735,66.69350761543883,67.6322023016604,68.86837369440349,70.04428983702347,71.59866201909952,71.5989410678872,71.12197120866824,69.62353841591708,68.9940186329478,69.09660005975198,69.34112113373737,70.00755317201188,70.11917701949353,71.01348501652782,71.73506116709918,72.39054877997835,73.75183521757353,73.76293174024805,73.56259041507265,72.87648277262528,72.20398025569774,72.5690610416177,73.64527960886832,72.67131348531628,67.5136464679053,61.87630564200981,58.97997483781443,55.76630128451798,51.70982859054834,49.410541710254634,47.051004371730386,45.08079627056081,42.51760264738893,40.94386971640288,40.55076153956442,41.933517445954,42.92372275308141,43.880092636198896,44.915634172335324,46.57043738093214,47.68757017821419,47.079624539456105,44.84348539620893,41.807233232413644,39.50771249894416,37.431597262516604,36.186510184901984,35.27243210824195,34.2232259712748,32.310115777009166,31.240712482068947,31.72024026625635,32.17562117942814,32.88402140583436,33.69004230681237,33.90326949707347,33.87204210857823,33.60004582121089,32.91054657202873,31.982049643241,30.657790161628782,29.564741913727765,28.72712619195233,28.164515712966615,27.396813419462024,26.51683026032244,26.950589336231996,28.322975306405073,28.83005944015504,28.20303624475121,27.167653524218885,25.974355357514423,24.85890468222347,23.25568105908248,21.67985760109314,21.11759405388457,20.595999415533512,20.473748278771957,20.514055535074224,20.230800698261355,19.514387754773416,18.28030465359241,17.192991130999257,16.113451994889175,15.340865102538292,14.47790584665825,13.859461400940093,14.065628795818668,15.202360728758347,16.676580356926657,17.62486474086141,17.96018353358454,17.46270016375478,16.946120245935727,16.594009945653102,16.873971625672535,17.335198022018464,17.713034840896423,18.075417846325042,18.72912545706936,19.577479834834147,20.31602445289774,20.1234229112343,18.793661003832543,16.993660751600718,15.436639736535808,14.402837266859438,12.087270780215796,7.73621325780324,3.052878970330162,-0.3243335646119744,-2.685426781835516,-3.7585501566874693,-4.4542771748068715,-4.511254873675163,-4.700190846768227,-4.689581268254167,-5.324804018514289,-7.380072063965405,-10.47602566701005,-14.168052712553553,-16.545195870869183,-16.167735643159222,-15.245137654465088,-14.845441183007845,-13.982977326533248,-11.76382334775768,-8.897756927219225,-6.465157216402102,-5.015168377408515,-3.7340303176655576,-2.732261770631301,-0.7441079657902412,3.200347475600834,7.186364648452923,10.32670575720497,12.463711847550753,13.665131002541488,14.654990619976639,15.449282352214915,16.554043473120938,17.595131767705087,18.17964770092168,19.465836440576616,21.736063383658564,24.434310376927964,27.32553753070243,30.924890006766027,34.56663142899484,37.26639315522657,38.84188495685085,39.97673946016124,40.9397561670954,41.49358796186163,41.950807918751025,42.14797415077636,41.69946846003705,41.21442885059167,41.069802381529584,41.08781834792678,41.215507183904535,41.47508346327721,41.70382795666846,43.7746097976602,47.27803880908238,50.772548244656136,53.647660737305316,55.588003545954294,56.89969305386636,57.816608964107296,58.565749737538795,59.53939246098187,59.98913086127329,61.116382643195685,61.59297749779919,61.49942617473211,61.40526969091608,61.96269265479776,61.623793557089805,62.551390616873356,63.53054094287132,62.23144310477849,61.74315139885754,62.01748107142821,63.78096355418334,65.21708792440387,65.84748162938394,66.08202953910978,67.0601604677527,67.95411937314934,69.05732422858758,70.06409387939051,71.63508152172949,72.41276826393485,73.53998864685792,72.57771958532665,73.06768711174513,75.0151709484737,75.2685720317355,74.99866421712565,74.45022135442858,74.87280355953091,75.66720883696296,75.2813383691996,73.28917399275022,73.01236052022935,72.7823383927445,73.45235334012914,73.79932792110502,73.06210503952099,73.7246059547777,73.70402671501431,72.16811725303661,71.88244460945629,72.11751943869804,73.69494942679195,74.75585086062058,75.02851672577995,74.46265170358066,74.12190541659405,75.99380405380708,78.76391461802827,77.71404607449338,75.30074684631558,74.50273540600065,72.77539252960483,71.07885137997907,69.10007400500119,66.44190518444641,64.8507369175647,63.80490330719274,63.08188915802952,62.487998308915905,62.980248286790875,68.93188425268171,74.40973479086122,78.20273864984512,79.37274593515248,79.05007979469231,78.87970353986968,78.00660713775642,76.6562360663133,74.24136550847562,73.35785219474394,73.51122654545829,75.12426223203768,76.75142918262888,79.87041297604526,81.96745469242444,83.75165867043467,83.85549154119327,82.25838156269944,79.67428070055746,78.78762027597882,80.36884156930951,83.93078122846602,87.32526506563752,89.14277181365468,89.19202239171942,87.98770422884536,84.02947267964036,78.17268487952296,71.67617536141867,64.26069789840756,57.66442057489042,53.322920844857286,50.83315482739975,49.6932442645229,49.227726602084694,48.64448590214602,48.410133368949836,49.56381967631422,51.5253227645965,54.601257900261594,58.44723050991821,62.51563797868135,66.64251556293478,70.4268925670665,74.20579269263352,77.64972442888897,80.23625894099857,81.46926304669131,81.85702520344331,81.72738048596688,81.40094291205989,80.92080096574088,79.98110166308582,78.61615250145418,76.75950158307886,75.03862600042737,73.31843089451353,70.75730990708813,68.18188253387383,65.48316633539865,63.01139245164063,60.61941937521158,58.115365655124506,55.52780381536772,53.40155568943127,52.080283726894734,51.6771599646034,51.21862484311564,50.435669637683176,49.49042781726901,51.081866689546125,63.334936230384116,86.64295688552686,110.69137980980211,122.23674096471065,111.69219170724163,73.1196477408193,69.44395534180192,45.0,31.204699290636302,30.618606079919648,37.79574025655714,53.93772845172539,81.21689179244326,104.51224011026244,112.80821012720325,112.58251828156283,109.9763140449782,108.25521434260624,107.90446884000123,108.79636036520604,110.00718615625718,108.6300653795519,104.53448752839913,99.27512061993197,95.10703645553532,90.58314210850723,81.33170617039966,71.82991607979606,60.112175821984735,47.47569689667146,37.751901092952785,32.45671687377445,33.12200380985342,39.847283369963264,52.07224932748936,65.32927553191917,75.10022193970408,79.06483189791527,78.78117598879578,74.58536246464881,69.58531157565945,66.29738838729453,68.19862254483539,72.3126255810052,75.2619088836372,74.36982355309826,71.3140564188274,69.88743705798039,69.68952268942726,71.02956528828618,73.37671415915628,75.8569854346716,76.5008162464242,76.72360597662372,76.18646201512817,74.87850973492523,72.94845898883933,69.57662211765067,64.18509615348856,60.97619631551136,59.94104921240656,61.372819442867275,63.11309358956333,63.12310423535434,63.30458904570944,62.24149466104674,61.63434539634073,61.739792329108894,60.47318324405264,57.18284390285092,53.00242463286233,51.21874006497479,48.45334362108966,43.980004856612865,38.219269329787345,32.368112636561776,28.915378412630854,27.192308611312654,26.971078713105584,27.46257988754253,28.74296217136059,30.320004637792227,32.109920052894324,34.84800306717375,37.845803776891614,41.027477278380104,42.791344080680936,42.83892448471936,43.1573422847726,44.84594900825869,45.382522968486256,43.49256613075308,40.273121069689694,36.53811274661163,33.0459817350369,28.889809737249166,26.23467409909184,24.59171957012191,23.604922432721082,22.64479490044766,21.194081412841356,18.81995552845824,16.984763383193336,15.4417880324695,14.774544643437094,14.396777112850625,14.512409351375831,14.470276076694516,14.233872787148885,14.684381699437667,16.025876677952212,18.132169522134998,21.011271667278667,23.537841471981164,24.413321111280332,23.06824778653943,20.015089428091798,15.92808016682197,11.383906932858826,8.008497974912277,6.115517131919292,5.406991438095043,6.074849462000678,7.557494969251357,9.120541667975452,11.163499177523557,13.300447779971616,15.63433392438197,18.11660457416584,20.49821713042944,21.729163284129953,22.11231071316494,21.2036579232969,19.85255085854329,18.881056782182302,16.383942795126554,11.469514550540673,4.641136767932813,-0.858298898636539,-1.7130074685317669,0.4315982935472327,2.450894968188346,2.3230956538787373,0.23828186167359205,-3.9166010946677887,-8.275889224310689,-9.281457978337261,-8.114685956714697,-5.799208756000475,-3.451420874816767,-2.140900659157989,-2.0415932275083817,-2.4556658490293097,-3.9247169389072263,-7.186364648452923,-11.529637560899575,-15.859315562089087,-18.12395400521502,-18.70248241146646,-17.650131690849676,-14.798933229639324,-9.194269260499754,-1.7470909270753998,5.306008246903119,11.647842399137298,16.513011935292926,19.645744835511586,21.935408958846207,23.120863948845813,22.940241113724614,21.780040172711974,20.475183960354006,20.419998814089418,21.77984138998994,23.19860226039491,24.501234814386688,26.157984421539698,28.557140296725834,31.316599816527884,33.603601912753994,35.29055632755229,36.97095975135452,39.0248356354155,40.4916241143075,42.08436505339799,43.865522219193025,45.426484254372205,47.28490087216225,48.44221280916979,49.81733164119833,50.41641171663071,50.76793958067746,51.29290076260671,51.355779265027536,51.87081835306606,53.110068817464025,54.49740942138302,55.558641151501746,56.33734492638085,57.35406700200286,58.23651288478718,58.85046279112378,60.18199170095719,62.374821132645195,64.00528175210276,65.00069544340751,65.83333339411588,66.5888003442148,67.72299849749233,68.32082926483643,68.84150919788462,68.42266624419344,67.75097025001554,68.42461149233684,68.18115981377511,67.74301648232282,67.00072782917238,67.01667080482615,67.46380435896633,67.74237759592356,68.41493737313972,68.7323307321062,69.62046589855426,69.09200121079444,68.61429957297948,69.36875489012755,69.27440129668783,69.08640310536968,67.97830327027826,67.10945476172321,67.49995878626473,67.93534351044626,67.6268241102608,67.06793802394141,68.29339346092482,70.50264343440044,72.6850748992081,72.77159341555259,71.27636350518557,71.27832973959246,72.96428636798042,74.18080921732334,74.07274968841573,73.54285718940278,74.05457523181164,74.25541797394139,73.21339382482087,72.69950498116637,73.31307473278989,74.72241692169644,75.10133094032794,74.86615562389996,75.4475746635396,75.42098300460908,73.80321889283108,72.58876375084498,74.9673977051565,79.41839369018926,80.9492937224072,79.10053734644585,77.64242095144128,77.04137689999075,74.79636654735788,77.13167850648973,82.39684742607491,84.03351195097977,84.36119829239261,84.42781095412009,84.2071810007564,83.95377238766004,81.45086109739937,80.96894009625977,80.84361519911137,81.35137825506659,82.19502663318738,82.60472665942004,82.44683856452485,82.24144753847214,82.7588231771467,81.46329814812096,81.07687866005033,80.41463505473634,79.09571954308946,76.31910194352207,71.83307045944437,68.19861689227946,65.09325543624858,60.767663293992925,57.68753229219048,55.06671472495382,53.43486149423901,52.06032140137131,51.104433295219366,50.59757139034859,50.81867494472081,51.914206209719225,53.84644872904965,56.65582986860115,60.705145974444854,64.97271940435348,69.44393007943005,73.95221184542235,78.42248839391874,83.10420074517121,86.54482941083126,90.67540502646722,95.07701294793877,99.3615085393551,102.8996520657447,106.24477216739761,108.35397478581163,109.7988268986562,111.43547166184403,111.89058709677184,111.17176307963118,108.97717136141435,105.83871695325305,102.28307960812961,98.48429872108896,95.1669617454963,92.74965603328027,90.19198298005702,87.45727014469396,84.35379737707872,81.07450581998891,77.56811180948804,74.09076271420552,70.7181024587243,67.13363284445653,63.2177978020288,59.98759298723882,58.06476708359585,57.2177222553869,56.55903924465714,55.914541007557965,55.23151190491925,54.51254728792208,54.790395733716075,58.08670426419058,66.18135945743661,72.75131600866587,72.62931609281937,56.309932474020215,40.18314930517906,31.745250305731837,29.69072266877103,31.827450487176097,39.01432443097528,56.84824960843688,87.59643456337724,109.77232103004125,113.06151387769175,108.37038758850642,103.75873818938541,97.76027113479874,91.13897599035874,86.35025510160264,84.7407368648078,86.40118873953944,91.66032897325182,96.49351492977688,98.66208250714597,98.66615334873389,96.28522730328723,92.69427970181805,84.94106831203985,79.85542118206332,73.33915520573662,62.94523418348107,49.248455104273624,37.099565926218226,30.32909109592311,30.430477155984562,35.336410926783216,43.19523859665003,53.457824186388365,62.86486093238471,69.42516563644105,72.93264423330938,74.80089923549339,74.62371941424624,74.41364013235115,77.64839317840888,79.13341830093465,76.34956905028251,72.70105843562641,69.64107038736083,70.613951553016,72.11073032923655,71.6725696890222,70.67786467149023,70.50262213003714,71.59268432990031,73.45199652268687,75.11909357344844,75.45931528248195,75.5379321982912,75.52402654605696,73.74726428816709,72.20398025569774,69.65272360981339,65.09194220331845,60.6698196263089,56.141840029592295,53.43220699812943,53.272028091972125,53.580941792317496,53.527116246063166,52.68400437399441,50.611357872781205,48.44162968939783,45.922709033598046,42.473920063594306,40.41303741906866,41.615048221373364,44.69523925831519,47.559422242363176,49.20223982363152,48.43227088976134,47.03787083665135,45.35763165997802,43.19885577351602,40.81154936680862,39.10876142644617,37.201785217700085,34.34896792126199,31.906413500315224,30.03046479330504,28.760438930378886,28.40809915163498,28.791807864306133,30.224631455583136,32.07650435573606,33.254354359698105,34.09930876153878,33.37333170202313,31.74528982098712,28.80034473435459,25.277681125125977,21.734573796206433,19.399424531421023,17.920866762610693,16.858425828553273,14.525440002273276,11.524912929811322,8.898921944757104,7.471547013080783,6.810774387204092,6.37854629249608,6.00287208613275,5.457527338362764,5.660578021172899,6.097126022875194,7.01042856744367,7.222505397796006,6.996804749748375,6.761861943809543,6.3402137201684905,5.8684632006197655,6.340160166694938,7.110563633550662,8.43108858212401,9.767529519057566,11.538851937458134,13.459518813408607,15.5025170219853,17.03018935869168,17.74465886182154,17.894145384170823,17.505248277709974,17.140324138383555,17.23812401174768,17.685781492135447,17.74856364543202,16.879635095803923,15.292206013708647,14.269779636742953,14.722240309546185,14.18648426389082,10.587317278285964,6.556941418104381,3.6734561913603505,1.4658859418726666,-0.45471814094352875,-1.3748325526496947,-1.7498585234242094,-0.0,2.929421272395808,4.494353799040929,3.5995175224599234,0.7314436935300632,-2.9876493409714993,-6.621778384348969,-9.077028421259895,-9.49806123667773,-8.26997049252206,-6.914603882475184,-6.44349418460327,-4.841977058202034,-2.6657130843551546,0.11690662291658085,4.6819189006340345,11.509260839946432,19.313908545618236,25.12494723539804,28.300804642566977,29.44393431804689,29.09531273024851,28.228784246173877,26.90184559301932,26.21749805749714,26.163375505486368,26.005869124262205,26.616792427526093,27.178402784592503,28.31591430732924,30.10410258596067,32.822509709945,36.46924332023094,39.97341029241833,42.890059831868925,44.34481810054547,44.435528368284146,43.74856483520474,44.14913595864782,44.78323049841466,45.0,45.14688104925457,44.85115022866636,43.73030328073702,42.6733922651909,41.883344543726665,42.192107785090855,43.630336320825656,44.67166161361732,46.57961619556226,48.23035506990818,49.750085628618365,51.034530923552786,53.06191650178719,55.155442785028065,56.49270530654452,58.427722012986784,60.38714089620764,61.43110457974948,62.65328329414662,62.894013928393186,64.01415106014618,65.06022537364484,66.0375425709987,67.01667080482615,67.36544596283669,68.14575122999034,68.61792080950664,69.3887842523696,70.72341135120816,71.71624499013583,73.00406241535869,74.28254959977222,75.79449116160811,75.52337607726552,75.22001029239372,77.23286929721411,79.32104379158766,79.80250043820979,80.61086670413833,82.03035749374664,83.95455249879392,84.81622941427662,83.19979890139923,81.48103975610782,81.49314893720765,82.49456645982914,82.35657992568295,82.72238051545808,83.30458002969543,82.90581027180411,82.36414675979434,81.51290524370813,81.5823003674861,82.2695517201592,82.01750110046272,80.10606282163155,76.75949871664734,74.39837093274106,72.858480779293,72.18553371162731,72.29955512181313,74.4416200069424,76.70145257647587,77.634112925061,77.24470921563857,78.1813096569595,78.30224661659182,76.46196149524228,72.2161542095131,73.2138940126473,78.80860773764597,80.76854272031683,80.1107897512645,79.48127210664563,77.25471003695738,72.0822854016566,66.51714535417534,61.389580009987746,59.036300720887404,58.44565005089683,58.938766117514454,60.189370069681516,62.630124548764606,65.38210716124841,67.47337209430508,67.95860082458987,68.31201781527254,67.62467848120137,65.15131968781147,61.98474558579242,60.70216622934694,58.320339942363184,57.282056472300866,55.92837708542801,54.6224624343162,52.651822126567055,51.57299034781636,51.058981248345944,51.136370356756714,51.46801772306016,52.06674174572738,53.59763529007446,56.01804358883088,59.15816096042986,63.39773201866625,67.921069888372,72.12128486413553,76.29534392916953,79.71345987071756,83.99100302465868,87.87888384238805,91.6168337104424,94.65475497159012,96.38075196686091,96.832950700891,96.62959546040578,95.53934515305555,93.10053367556256,89.88656589001351,86.21389357671151,84.06724041807004,83.49834743493986,83.44801928952566,82.72852549121475,81.12188350985126,78.48173599729935,75.60431376988458,71.93265195969553,67.51522495349364,62.72439063534478,57.73170320625214,53.19566457757418,49.632267154536905,45.76388471556546,41.39871530876041,39.008742884278064,40.812087347680354,47.064461041013566,60.469602874231526,90.38460571300716,120.13052415532684,119.98163402447354,95.88095618538894,68.62020118901661,59.31101294223741,53.934168428410636,50.060959095465954,52.018015133817336,62.58345937943444,77.7923890615173,91.73951457693188,104.27528006648568,113.62938117934297,116.03905464149476,112.2223183904908,103.37056419827488,94.07145307334144,86.57880626788968,79.30700404549417,73.09590433511673,69.92634885066057,71.12952479536999,72.7240218354532,72.78038485668796,68.43990689731179,61.833086085383705,54.88351040404569,44.92492168253033,37.39179580481793,35.48246815184305,39.486590230347026,49.540390693456686,62.96197616163384,75.99740077452799,82.43253406644922,85.15827523570447,85.49274396108164,83.5545403688607,82.13181053884924,81.02210058277112,78.82264154816687,76.64665667541212,75.51224522721294,74.67106741771977,74.71130945699223,73.51648398093516,70.25803593199761,67.85481197565788,67.96380360104014,69.8068458894569,70.3603855323593,68.69137083848564,67.40258766170211,67.61986919164832,67.81768432218738,67.57411177540607,66.81380072998088,64.11300695324438,61.214269317128235,60.387881354451125,59.393589258809115,57.876987024175214,57.80749561693838,56.57344347031295,55.98064486333646,55.54271908689312,54.760949933697525,53.776113166344075,53.015972626494566,50.59612376757634,48.7153353588675,48.39560219567808,50.00164317610357,50.54758793765261,49.09091874620959,46.22191900046265,43.92715905329259,41.97968820989357,40.55666422237739,39.415161120413686,38.33924926366165,36.847805160160114,34.193175076918095,30.843782549336336,28.3331946264583,28.83792703821024,31.549531591424756,34.231854692855876,35.61846269042203,35.10069059714674,33.294913290264695,30.51525180285645,27.336625528310154,25.74245996909535,25.0627054105503,24.11516173117804,22.792235408394582,21.88153128813934,21.495232303500384,20.373455480131888,19.003650701274804,17.73194119056752,16.247052096562225,14.514814608507399,13.259496474444386,13.626989606184553,14.761125232916287,15.736708520646022,16.0428149999105,15.0993225953128,12.93175554844462,10.294031435754725,7.666815550357548,5.469066403497361,4.352381612833048,4.187844517860843,5.792770616104506,8.728335938774157,11.768269839310824,14.54276328502552,16.8417700203163,18.119899169818552,19.353701612103187,20.17456525382183,20.47225861833713,20.938085934650612,20.19641577335622,18.947844921319234,17.688441173241948,15.763696034798679,13.630037694424164,11.033113859326555,8.480646834618904,5.225281507272587,1.3531898154967668,-3.373100079432042,-6.590648561590923,-6.683014740109536,-4.077122899140179,0.24808132570970973,4.304487792900941,5.485531580029409,2.9690860465139064,-0.5980312463416081,-3.6497449631783914,-6.127611735888097,-7.734931488897241,-8.385638083864427,-7.517239107420323,-5.771601931526274,-2.807585710897722,0.7073657373278281,3.996224349021327,6.5518349621125065,9.001744987907783,11.859738693234805,14.36193806471103,16.251284185545707,17.16814611352169,17.896126224379795,18.544397451703052,18.54574962665898,18.50966485457431,18.892116435437565,19.720051490375674,20.570151906376484,22.575354741304437,25.814485246731646,29.812058949831698,33.71900700695266,37.72350145954662,41.26091947509026,43.95588564056945,45.40922034554756,45.9480411056648,45.06747099272437,44.17565786438275,44.496773138782686,44.403190512830264,43.554583029034035,42.764844716331126,41.96264943700252,41.18594257362078,40.51844790440259,40.89787053851887,42.510447696584,45.31309024534755,48.458720963703044,51.718963583555805,55.373731292275494,57.45572255667424,57.78820324206059,57.98393126535283,59.384978755318926,60.60268625173013,59.44944401873187,60.096499207725124,60.7775494033419,59.40403393628675,59.58291895362851,59.30591487296921,59.51352555996315,59.24564739557342,59.83874411844679,61.364929679012775,63.20109934727175,64.09618596508709,63.95706986127204,64.2935838186842,65.2099042590596,66.12475462003007,67.2393893499034,68.71616495792416,70.3462049933888,70.92586185657647,70.75998473732031,71.93729545431094,72.1146067495733,73.40806156934418,72.87195076124264,71.976145820118,71.25659884194702,69.38535406372215,67.20345208424837,64.29869493779445,62.73762588228303,62.90441259700146,64.99938281968197,68.24976176160479,68.52526763616513,69.31849182867741,71.690616715841,73.53718605437186,73.14157457782403,71.76329767013418,71.8395750998251,73.59651629307132,76.1452269429899,76.1452269429899,73.38459223503145,70.27112475288975,68.54405974749898,68.75593293260376,69.29674388506808,69.1233997721032,70.03800914741367,69.98571479098258,69.03951361856653,69.80438292062776,70.19670230788566,71.16026361473752,72.62530686138612,72.35978482710405,71.74245837686605,74.26017511037607,74.89160704474092,75.03683671262071,75.71435024254426,76.02888898499016,75.8619481203987,74.75731264124332,73.70591411493504,73.04956829979204,72.78038485668796,72.40469042471128,73.75021273316312,71.34359253255712,74.47586904106325,74.28798302227285,76.31696353065857,77.92089213747676,78.95366132551183,80.17854692103765,80.11102021881335,82.41959030361092,81.1989788525908,81.45366466560618,78.58713236418528,75.55285763690495,71.46965526683975,67.91404237025345,66.19833103164517,67.69551284465031,68.43170429173115,67.74528170075709,65.80947521199035,64.79509147282596,63.33609993097278,62.0947355418867,61.20332331886899,60.60083472241008,60.544492948275135,60.724781787298795,61.509346474301424,63.482018776470575,66.55435129433927,70.2838828725823,74.3022365984107,76.80943547558326,78.84174646745107,79.1847032602566,78.50780003697488,79.92230981605168,82.44903343345129,84.01095261652145,84.70770610779196,84.9278913578612,84.99801623878037,84.89780138515889,83.79864849334251,82.48485507133749,80.59687951852746,77.7125663484095,74.6131100123072,71.14476859763185,67.45540769448749,63.75300288919666,60.024285231951055,56.261467095152,52.63458368924282,49.77830407313179,46.60066344639247,44.55238734826769,42.66600525514166,45.3416956599191,55.62818168562572,63.53642610339447,66.60551527402988,68.64006226302719,68.09809573111751,62.32083092393985,54.82908332022995,48.56663617115497,43.2100639384603,43.16925419743602,50.852401093204705,69.72230003907725,97.18636471651077,111.58862759345874,107.3261540054484,93.92830389151186,80.39482412748265,71.87604628670594,72.16811725303661,77.54330556693479,86.36489622202559,95.33558117267468,102.86832149351025,110.08524266327632,114.54163773466045,114.20666920488438,109.62370929717744,104.20566020716952,96.31120111075288,87.74544647914986,76.67788622119939,65.38797978036986,54.52568653447249,45.92541909806145,40.84720545883283,41.2708949221397,48.33940138502413,56.263283184035764,60.9294249022514,64.61683702020987,69.80406707200909,75.2702775217538,80.5787861478984,83.34364223608942,84.28937331998887,83.93386739360334,83.33453864390079,80.68860511445153,75.00495659663363,71.50783592954338,70.27767613921382,69.44392839526981,69.55496746974833,69.46583212563445,68.94284277983314,69.39172088573241,70.06199889669641,71.00608621745218,71.247861236123,69.54436641656184,67.05353866424613,65.0220330916253,63.334498786671624,61.73053961698991,60.51106380952067,60.545171760776924,62.04711360355395,61.854154848996004,59.2269161717759,55.50688720706001,52.31645483650049,49.34497582921868,45.07080970809311,42.87343559918648,40.47192006411956,38.97840321260379,39.03051562083197,39.527294079867815,39.77461102884668,40.510450002481385,41.44945487504505,42.96332981470642,43.273832244572766,42.76305372397126,42.025345486945504,41.27171674762876,39.88269021870659,38.59777103773553,37.83104515726376,37.07861502783679,35.05473373176669,31.968831276971375,29.965853089133393,27.821107968510574,25.957297325436247,24.515658892738237,24.099304531280183,23.246499028489737,22.04683851180283,20.073651060794756,18.099461730853918,17.318894890667842,17.963276945513755,19.477875692877824,21.127158180321587,22.35520566669123,22.89057651801785,21.602204669837807,19.942351505967235,17.842795127231405,15.487120069125442,13.451028255039267,11.768269839310824,11.541682847521072,12.128020986780074,12.93175554844462,14.590495041319102,16.82675554011552,19.013619606520283,20.170673154854338,19.889963063618573,18.625292212476936,16.95250432547836,15.492628985017944,14.872200041165344,15.044108837822009,16.117874200990908,18.058421297498406,20.368869532506494,22.286977404815286,23.41209959699803,23.560954506336635,22.134056820448382,19.589202370737272,17.637533994185514,15.577244421514584,13.43997202256967,12.282358649818374,11.904781496044588,11.288769803579598,9.606886001178436,8.17743247836682,5.974357784323368,1.5217738388145199,-2.395046966814589,-4.2696035459080655,-3.845029064899726,-1.9051838972582598,0.7102878639611909,1.504368146926519,-0.34448217620271254,-3.128458557510252,-4.773111735247439,-5.552939833180017,-6.555602879482461,-7.371063721219233,-8.42696239986428,-8.548309037936647,-6.66044666645635,-3.5232922713224024,-0.24701180741949705,1.3758587306629384,2.36524093088609,3.3018844115090684,5.429196836245872,8.195187239067176,11.78235626527852,15.295612282752638,17.99872446867017,20.032134537838402,20.9557610472165,21.738821470000488,22.60242611305802,23.71556921645214,26.403796460941578,29.744856655715235,32.44327339632339,33.274895146042915,33.812864198696275,34.14052624794083,34.816843755972045,35.278720975359576,36.253842771254405,36.977557660213385,37.98808915700497,39.18296833210813,40.64811326114551,41.87511862494802,42.64258822678695,43.554583029034035,44.00831117202016,44.16082604035162,44.61747798114412,45.45838626848649,46.44541778556919,47.748084936356975,48.85427051465952,50.6581347577871,52.78574685382609,54.83957776997024,56.51932579229202,57.82437744919578,58.38555105039778,59.14347904997648,60.370932439431165,61.30698893797686,62.05457947354817,61.37320042194268,62.3143934129405,61.791661236195466,60.935166017006125,59.32276203911245,59.70559373355727,61.269344617570816,62.6067228253233,63.82637344242331,64.41842993443431,65.2018660322998,66.39591915779891,67.1931015117959,67.35455792302088,67.97119118605643,68.19855659817591,69.01950446022299,68.47297802663861,68.70802824962904,69.44394355270244,70.00685694249817,69.03014695731494,68.52867057662839,69.4160919449462,70.4268895008227,70.91530307742842,71.18313118324569,70.38662849812732,69.69782603419152,70.40385746105355,71.48676227242419,73.68910398167782,74.70029274179088,74.21127491722314,73.39723449231484,72.56315688797207,71.09222638738838,71.36951081204553,72.34456798550846,72.8882686035369,72.48658814028313,71.94700189798814,71.7165972388044,70.58639053582324,69.80438292062776,69.76342122470095,70.2010947380617,70.12916407036812,69.43007567172849,69.01361514931419,69.37411280181182,68.77417570658754,68.26542694623909,67.13148953583377,66.70542971695527,66.02505568442561,64.64798048504393,63.32269241404086,62.68936783942137,60.733230137174345,58.709087089924495,58.68090895854074,57.87245004072124,54.776724525683626,53.70070383485639,56.84967732855568,64.10312422165163,71.50783592954338,77.60460499966494,82.1796285366957,84.75650146036331,85.47590522756654,84.97592851299889,83.54549913703877,81.48158470313034,79.20954820601337,77.57404866887484,77.3261000645118,77.6805353018414,79.29012151128173,82.22960717978198,83.89994903062914,84.62212991423932,86.40594403085306,89.01376875088921,92.69736638774117,97.26579823371725,101.081667894563,104.08192434315545,106.67991350378688,108.22759356862201,107.80284762788052,106.77120934282446,106.68659076115833,106.69921302823187,108.07800592886086,110.58998508981334,112.33107480795599,112.26890271608757,109.52167720005838,104.15760848320018,96.50138215091519,87.57623119671035,80.42572341931837,76.02212075152167,73.99598317209994,73.48540146287561,73.993330752701,74.50275881168992,74.50139921689569,74.08616099389154,73.56791552702205,72.80315059030028,72.11896964394603,71.66375230511352,71.46308143675965,71.08890945453517,70.47381427432401,69.85816669054209,69.13749229970053,68.19861689227946,67.13036306339353,65.85741018135782,64.30866503088687,62.538486210727406,60.399049182934654,58.32931767612475,54.98043023379083,51.29108712222207,48.20853901160971,45.52652100181749,43.16084402606736,41.78452020985794,42.05852419195788,43.68644364736053,45.25017705832465,46.66079900227847,46.897461671407164,45.45332833304771,41.90035572440301,40.77889618989895,44.5309635087617,49.530005762566674,43.53115584522075,14.149634222166108,-36.19307450169231,-77.83789072757523,-61.49338632332735,-24.798018384010373,-0.0,19.666922858380232,52.08682727709339,101.81312981479925,119.04205921703668,118.9901179002898,112.44494499734508,107.67283819450576,107.21206791888596,107.87581098572878,108.37949482514058,106.64335348267015,107.56499059642488,109.6638953513424,109.37945684820755,102.78097084343415,91.43014118138932,79.64187051634255,70.25083722337303,62.46482437919653,51.317332203438944,36.56811469880039,26.680078769948587,27.45093623024937,48.70853419919468,65.12342405030778,71.70052836151746,72.99992617602716,68.03501262771653,62.596523055341656,58.507885580886835,59.283684388630824,63.124241848032156,65.20513140001879,67.94357758002454,70.14008904987733,71.76546868526647,70.84710308169738,68.62196199287823,66.41767510881759,66.35990670006076,67.72299849749233,68.87326035175792,68.80961866992934,68.51259871771562,66.25806962153274,63.292175901808506,59.82867161563485,58.02918749842214,56.79676675652168,54.19227707484826,52.30172028754432,50.20866280801154,49.01958132650273,48.686667037220886,49.205353854738036,50.110453276847544,50.48613375130581,49.64229073564646,48.516504968274056,47.75119745372281,47.3606924330292,46.99387194215393,47.047966567883336,47.255730312424895,46.938989370928084,46.066520755660505,45.077305457790544,44.14720181445633,42.45006831200595,40.0965595374776,38.120859792513265,34.85921207124059,31.40418626857623,28.423384329295875,26.565089426124572,25.43621885982981,23.973034152727006,23.15804762159673,23.47741105065704,24.064665678259395,23.9981692772037,22.583817325883714,21.22050731009291,19.79889068486034,19.00011680308746,17.62603108758243,16.251284185545707,14.807070052154105,13.86543274567776,12.81493031031664,12.412091982874173,12.375121067165045,13.756241522349196,15.433428466640738,16.433433616735833,16.858435212161567,15.99089630770468,15.158487888544721,14.16911377572243,13.717325520752187,14.51104906971041,16.122575139635032,17.32868614197969,18.10377668119158,18.33552756514482,18.099876728160403,17.134539188780842,16.172112897346615,14.989252048899909,13.674349456994474,12.753335134320402,10.842681833869229,7.253214654463646,3.761018429340105,2.0925873663587353,0.6511026026154447,-2.060909196383893,-5.450686939380083,-6.71622758239043,-6.781078400743911,-6.465157216402102,-6.135990445417137,-6.627053986966993,-8.280170766997378,-12.160241937549918,-15.736708520646022,-16.196781924159843,-13.10587672432938,-9.986620676629306,-9.076337424878137,-10.09290193665031,-10.579260586604233,-9.983528531688158,-9.721645183037175,-8.583614928077166,-6.781078400743911,-4.724443974228969,-2.702990566456367,-0.25356954432747875,2.472621342575001,6.194936530335765,9.41949214827516,11.722857156655046,12.477156085272252,13.455804974805336,14.588892641608933,16.09083356773659,16.648231984391046,16.605180145693943,15.6681794564417,14.5874117604567,13.233995319762458,12.44122624173714,13.546508629413935,16.793927521626774,20.876600131519623,24.424154239386247,27.332367395846717,29.744869527999505,32.68393372370638,35.28281970755538,36.99192436952471,38.05050277191196,37.952696810805676,37.26300153167038,36.909555522940124,37.21234176847478,37.414822591944706,38.4560248772556,39.563028654445276,41.25175558627145,43.707806870498466,47.4194926618956,51.09445131259523,54.853070703085415,57.48142003103949,58.67502269836432,59.877757147589776,61.34288595249166,62.65606913608438,63.43494882292201,63.56458641499467,62.91445272667606,62.1686839118002,61.3659696430531,60.653191268754256,60.305420762960864,59.936106346939134,59.233001340046684,60.294711915449376,60.10807952183214,60.09161620220371,60.89124493747009,61.04274567353456,62.48588485827532,64.18876628922573,66.42904133151033,68.60161421529413,69.5504845263619,69.77512680849063,70.38421168816019,70.9963501137696,71.00337410392736,71.18474690375035,70.57198554404847,71.22399607028056,70.77643632972075,70.11917701949353,69.81875703146471,68.91368895133577,68.47895049775413,69.73954026160403,70.89749086719792,72.45515182951654,73.40192523608512,73.1223609663349,73.21127881553723,74.56891808657551,75.12830716922332,74.59530560696531,74.05456182911804,74.7337643537553,74.75585086062058,72.96779956198225,71.38316787573844,72.2120117489489,72.66608140020381,70.73576503720325,69.45652694378896,70.2376007235921,73.46847318503319,77.30341738256938,78.6466686941373,77.01370818460455,74.37485543471394,73.64890402811236,73.06768711174513,72.90592790078433,74.02179894890807,75.87448108129534,75.81568774202525,73.72537734965171,70.27772436433094,70.27184234121975,75.13467623929598,79.75869154280781,82.73792794109836,84.50521036652863,86.24827256711032,87.41692354495217,87.09946544003478,86.12147974721675,85.1936513796236,85.08535175223027,83.59748242933141,82.40535663140855,83.22434788711692,83.884532815238,85.02225380095885,86.90106501025323,86.26864295942956,84.91283683219176,82.91398587990332,79.58093554296926,75.99356239423108,71.27421806800459,66.70111788785424,64.22382568575408,62.60331885977632,60.98090961946269,59.39845043673037,58.5524398732549,58.21715867341043,58.07189398956544,57.9158048854526,57.50785797586339,56.68007431178738,56.76156584466808,57.76080042652693,59.36686329977061,61.9732707014212,64.01757293375142,65.42300679222116,67.38014798485514,69.43099131135988,72.16893576646308,75.12624446594877,78.18771400888652,81.90994854682911,84.67550857042698,86.60029250224973,87.28015890731479,87.6939832652938,88.9099625072364,89.7703131883794,89.35135368524864,87.15786606982917,84.55963604342912,82.62521896105225,81.96429854343869,81.54931045624697,80.70812976815468,78.97045021118196,76.6631915167913,73.486969827717,70.18566595552566,66.61479831108599,62.90270361686417,59.4072027048332,56.56011989029339,53.77152356395221,51.38660064790621,50.46915001867633,51.02224608191736,53.04997942603088,54.7476365237714,55.73530453660768,57.26478016355689,62.399637641597494,71.56505117707799,80.38028303398761,82.8933113092126,87.54591870298583,97.92072641253426,103.06927673754494,101.10762634254093,98.17174561612487,96.47662453102849,95.0921490830277,93.45409721183529,93.31245701576532,97.0357623363032,103.0859473913267,109.02288246685437,112.65860232935265,115.09026755136624,118.21937445485631,120.69973304514438,121.70138027152524,120.7077141708984,116.0253542030102,97.50312034557024,59.27761729603758,31.665734214545132,23.280313498142846,22.15943441784057,24.807053140540262,29.25797951010567,34.543710588896836,37.732262668589215,39.9966154607235,41.801809840359105,44.20900703376759,48.18982516127143,54.69818914917518,60.54634598960717,64.9221852034681,68.50733902487303,70.3175229495232,72.31094707717686,75.17011620835088,79.96888759130066,85.7320545269586,86.90994513084746,86.46044069260448,85.3187609907863,82.52844405714441,81.8875279220207,80.6696855371862,80.32900078709746,80.95184993500298,81.17195509524457,80.81859491180208,79.08591264104112,76.14855993376383,72.960879677261,71.30891616794086,68.11421226411638,65.06566971660885,62.40456875388505,61.323006971867926,62.24584845297099,62.43218460250594,62.61586224000575,63.05428989943145,60.90389777153699,59.03628806498615,57.83467279602259,54.56168520333831,51.25710899180776,48.296172469617105,45.14956841234768,42.65497039737263,40.94159768193418,39.311997962023206,37.9492610284919,37.84703037852594,38.09104520500299,38.65979409393901,40.026970482963364,42.280876558603595,44.10715063413376,45.21842239731345,45.21460267365929,43.412840003520756,40.017527499415976,36.59748362676217,33.894804189425216,31.793557199637025,29.575401090154095,27.278249865312425,24.991135677718194,22.881559020495693,20.0611982593819,17.660180362108374,15.961625629339176,14.58571655887272,13.801500085416317,13.623426146203476,12.72431632560585,12.425922633563511,13.280224153765154,15.1858045912762,17.24141825852348,19.032850369404294,19.546948372672194,19.140412127684964,17.273723679248604,14.097822343706127,9.611124732022848,4.958498195629572,2.182835676196362,0.989892914122794,0.8372716966141529,2.1038418583357394,4.354844137391723,7.2491574645140915,8.22157387701921,6.697277160483715,4.3241505613099775,5.058215521887028,9.462294241167688,13.960597107697382,15.945372897358578,15.714935501396889,16.234900944065757,18.303359395645973,19.45739636235409,18.167499629501584,15.454523612048218,12.794433047548806,10.75797272472977,9.094663745203013,7.849567284027069,6.291503727866844,5.135177171408645,4.473923143643137,3.8286373400841245,2.4556658490293097,1.0416031720177326,0.9259114014400824,1.3558594604686964,1.8664110335254729,3.0191052032067525,4.539683745267843,6.093437941835524,6.340181250740971,4.919110617636589,2.1294120285652314,-1.4211447064807319,-5.077235724244876,-7.587370715879565,-9.860827337216223,-10.172431652042924,-7.788063442638927,-3.381179805250877,1.4878662476456619,6.652435953592864,12.502454358778005,17.914783537202368,22.79498700453772,26.81637538989819,29.119909431499618,30.128998850101443,29.896540057857024,29.174483276080846,28.467511149495607,27.701966824249205,27.38625712698786,27.941430152527527,29.054628745744438,30.412992976826047,32.22492166349832,34.067001862920044,36.11245147839343,38.54534545344212,41.18587100770471,44.0584502842061,46.22191900046265,47.780559676649034,48.17595468231849,48.41658499196777,48.63061966134266,48.262089295169666,48.259694776138694,48.00470593540673,47.64496429179981,47.12111050614438,46.75012528866951,48.08090074635446,51.285498392685504,54.02453096750449,57.881949548146785,60.799542059564466,63.58622638527303,64.6021016980438,64.98945833490917,66.29967510443917,66.38805390401652,66.6172685970692,66.63197252230235,65.96813627666315,64.69545182547587,63.09002288680062,62.5255444422348,63.303125013789305,62.85713112472898,61.8214130377491,61.02437418384892,60.915021899228464,61.15198220226466,61.24168879432103,61.74443879697232,62.72325739592744,64.36732473096431,67.03442103089571,65.99019724946177,67.09273103313485,68.28508998871864,70.93627240813132,71.34495117716553,71.3110721794821,71.67394594814199,72.14971034115564,72.15343315494876,71.7117748647797,71.9323707801382,71.60193794508618,72.61763902462104,72.43256809648884,70.32212119541833,70.9547336690417,71.56508122986305,71.98715879000008,73.25427701194579,74.5738286072378,77.33759861263093,79.6396186797389,79.6396186797389,78.20655169445689,76.96880587202911,77.15842927930338,78.24156453852738,78.00602786734811,76.63534734731364,76.40514567442591,75.2626161284465,75.72751014928276,75.54882709956382,75.48759090387773,73.97041414210254,71.52675416970398,68.3520665625071,69.81088501876614,72.0791326738874,71.24582669705225,68.57318372913169,66.29177136368124,66.20424112919146,66.36328006225506,65.3615916382189,63.192941542941455,61.46199207824744,63.728806283708266,62.601861018183655,60.005817852474046,64.62965808940628,62.62641694543469,63.13806334826961,66.73783977760178,62.41932014198235,68.95503943853635,69.46941483964918,69.06435178012254,73.1114372656246,72.85874658318296,71.04481221954921,70.16785271126251,70.1836079824758,71.03739509244048,72.6210520949164,75.2400532914934,78.10719647742258,80.61778748523466,82.02374717017089,82.32010420019343,82.63038564802156,82.20493243419044,81.144645778034,79.88309130473938,78.4136872320483,76.91362543253814,76.26917941623148,76.11812730219252,77.3731974630709,77.95064938378185,77.73521739532113,78.22148589908437,78.64197006286977,78.7372914732345,78.94496064579045,79.0091062087909,78.75710068814409,79.3460875705813,80.94831803689425,82.79635779239197,83.32013623079082,83.19243265656607,82.58083459294403,81.75237797183621,81.08855431635247,80.33066897467566,79.46908542734278,77.70813868449021,75.91896758058517,73.27402049075248,70.67909244349637,68.35420052370361,66.15930895212102,64.00464932665462,61.99582936694411,60.42832353236309,59.27047267956086,58.51875024776648,58.33804996998199,58.33804996998199,58.14554299688146,57.895144742458385,57.751804704109,58.05342122023464,59.20506390626191,60.758634920421585,64.06923419760484,68.07674199863268,70.39405699020804,71.61270639941205,72.89728048244758,74.646830074459,75.77191387743497,74.83976551552209,73.15881162697417,70.99252688076014,69.06479826472463,69.94395387943797,74.36229759422174,80.1981331542807,86.4941464368586,89.88898409078539,90.3274222449972,88.81546199097447,85.05300718151146,81.7967141769453,83.38199422218977,87.35237126747359,86.93136785447886,78.59124305202303,65.63972639264932,55.19716078153653,48.366505883952435,43.1573422847726,39.528584227029704,38.787176973814425,40.882989150183086,44.100140230626295,48.32108214014946,51.682687656441196,53.573422162980656,56.34216056152593,59.39044450585936,63.77004851033227,70.5976941283501,76.83118614378031,81.79607001357621,82.77572011826545,83.14564474228004,83.08878237523435,81.56419935852398,80.22886126933243,80.1826384418061,80.24756907200651,81.40743370754059,81.33498223113945,80.48904931791098,79.03964052773628,79.17416343353106,76.61192226188113,74.52947913337366,73.16691329568847,73.11173470656145,71.88999751709395,73.15698257559286,72.5351172923551,70.18623414124843,65.68616448489958,60.417067584791724,57.571334588096995,55.179401774202994,54.20264816410351,52.31391509674528,49.313053255894154,47.17475823397336,45.08079627056081,42.181795567225464,40.16152105462737,37.57579226910079,36.51472134446032,37.28639059889818,39.6077176093146,42.4208389588332,45.42443198386064,47.151929879702365,47.368573256795834,47.538599218019826,46.70140842930383,45.943995738074186,43.573518171907025,40.49412852323805,37.92308927682485,35.65145236033856,32.347474860886585,29.34609362269491,27.664049012746542,26.93649313737194,26.70492070090298,26.007897997358455,25.53109618042782,25.09384894347677,25.555761481606748,26.123579254699447,26.313765336097486,26.00333534814099,25.75167933076665,24.222658114783446,22.13201437871333,20.146889069356135,19.414614738857384,19.31748224538114,19.803296989433793,19.772320714697265,19.472533229834198,19.1978717570894,18.29188897726053,16.77414855716117,15.064412936238305,14.52682570880223,14.11212338980943,14.01148979770531,14.256229893621496,14.54519827889868,14.925013897548782,15.687833755636074,15.723837024059168,15.080219139768479,14.507341017032587,12.048342193953616,8.502504573982428,5.319935367385246,3.4336704819836683,2.070074701132074,0.6973227597366187,-0.8252136150268451,-2.1255101180888696,-4.026646662668679,-5.225895781973309,-5.867501339216617,-6.709831779816859,-7.492982636509055,-8.938319830670194,-9.261424440570002,-8.954835712558863,-9.044704426178402,-9.856077795512787,-10.105068170191938,-10.116909130734733,-8.966820118197088,-6.252505279905034,-2.671111295361839,0.8390227317685092,2.843912148552699,4.4474062263859855,7.060350792607004,9.54911681881532,11.736957231719117,14.756175359311253,18.09049792665739,22.244026597166695,25.636829292845945,28.398314427991064,30.147437448692312,30.650658034208497,31.237696618762637,31.815072936592692,32.20559517931142,33.15793716039301,33.60004582121089,33.69006831407853,34.23002217124663,34.497445956323794,34.983361903464576,36.13537275761128,38.014413886712425,39.76497918375895,41.816055193877006,43.9795450870195,46.446552763080774,48.88097879732135,50.7887164598337,52.37046049573919,53.509792109092075,54.06797203104755,55.139668337382105,56.11305700326101,56.25369304537754,56.00156375107145,56.36600678128646,56.61920821932194,56.8182218452017,57.53670189912238,58.46717510230503,59.41261884694908,61.037294759568,62.30515024161689,63.717403567723636,64.98945833490917,66.29270329192376,67.1459881300722,69.12203618906484,69.40710861129507,68.64194497081407,68.21765959506796,68.73348273708297,68.9035226488798,69.39608627285129,69.9819905760724,71.24320700725981,72.82946966712989,73.41894390327779,73.62799259814003,73.53306658893996,72.85776876519245,73.07708834710483,71.63780540841965,70.36213839613734,71.64431435671769,69.8516370252507,69.52113978527618,69.49092291670486,68.86680943740309,68.1247778502343,66.85236248550957,66.20424112919146,65.73872990497408,66.48207715488559,67.14887463693111,68.33401411754267,68.56037700454324,70.03800914741367,70.96618765057298,70.45576014248545,69.56037817119822,68.97130237751666,73.42030099499685,77.63751885500491,76.4550007874847,74.83324908090107,74.1406846597261,72.57287123988252,72.25534360159308,71.7900186590465,70.72630362540724,70.18004362618161,70.34616945171963,72.22599939522853,73.54239451627163,73.70916632739453,73.78360306614604,73.16389654092856,72.93820121452566,72.73276652246506,70.86209914596888,67.85599402810223,69.35297599008308,73.2893874545637,75.63395151464954,75.93279964218107,76.18500560742417,79.09372571632741,81.99086773445218,82.67561684547913,83.59411388917012,86.24585198691321,89.08814873044508,89.85082229994403,91.90912126176498,94.04448545768649,96.10546026686934,98.50325173018558,100.23108798496011,100.84902202825069,100.17904522282355,98.5518258840086,96.04575600603138,92.86237279585498,88.85426355343942,85.12068792810321,81.00622052978605,77.10318219623169,73.79927900660472,71.8938614060698,70.76933582451426,69.79551276744293,67.38470393767705,64.90234421108185,63.091350553349564,60.48628848741556,58.470662614088575,56.4336735310332,54.5815132770629,53.759870912951286,54.09547535931049,55.713130103451306,58.88471401915159,64.17898660226659,69.61695502074853,74.75585086062058,79.27366604971502,83.48371595790034,88.0502599724047,92.5420905496646,96.59109471889542,101.17100519114419,105.30617756288785,108.57924181338659,110.51685019274402,111.41498197768911,111.32280958853889,110.46966274246168,108.56603377964808,106.34947756221655,104.13317079233676,101.73235382159018,99.06754052472185,96.52781165405611,94.19849879766114,92.68230930453575,91.48545568669685,89.72049250972836,88.03796333935901,86.68357442175463,85.28427992949057,83.50803053501302,81.1101547584666,78.06517430861452,74.62373189991628,70.95231004549554,67.62491998293513,64.85690090999702,61.906925255842644,59.151398968832964,56.4430504803057,53.905533612666176,51.7781387613501,49.9046377971281,48.01765146078192,46.65447963820948,45.60675838030476,
