# Supplementary material for: Automatic and Real-Time Computation of the 30-Seconds Chair-Stand Test without Professional Supervision for Community-Dwelling Older Adults
Source: Sensors (Basel). 2020 Oct 14;20(20):5813. doi: 10.3390/s20205813 (PMC7650655; doi:10.3390/s20205813)
Supplement: Supplementary file 1 [file sensors-20-05813-s001.zip › supplementary-material/demanding-scenario/gravity_6]

11.069230513195537,11.058409444290476,11.053200507521106,11.062545869420237,11.101092882022606,11.171624614666777,11.244774099521184,11.334208125702748,11.449446526256487,11.611460535360065,11.766526118221973,11.923786516959487,12.102132994687324,12.31243132361069,12.597221174068984,12.943108428751577,13.408879083165886,13.904985542322597,14.371470853691442,14.749906260593518,14.935875165689293,15.03445941235915,15.090512287439042,15.125265380773413,15.121565567764986,15.149741361517869,15.171881494831949,15.242217732810111,15.385995143314389,15.57014759431029,15.776002692540096,15.972992766058544,16.1292707949561,16.297815690812246,16.48893288565415,16.73146350147838,16.977517737357186,17.22567334543585,17.474862349670037,17.735589379639464,18.021387288563403,18.3404385290586,18.680809795020327,19.05933821739173,19.473384708482527,19.911441571903275,20.381666286393607,20.880861939105277,21.39976004473198,21.92470457532218,22.478035437145227,22.99681632927582,23.54182695873577,24.078813537385177,24.641150920524062,25.215470735465708,25.81810642250451,26.44900787215905,27.116717103004543,27.797173934915797,28.490532869472734,29.197647241877398,29.938738529564045,30.691690013803736,31.45207018107544,32.214205842052685,32.968849871563,33.716164580325504,34.446429532398774,35.17864351611272,35.85256370963039,36.53389288718834,37.205496486297974,37.87310304185212,38.54131549290632,39.227298145074066,39.92461886511561,40.66100539303707,41.4197350451047,42.195253279277765,42.988438679368215,43.79212363521557,44.59658864577259,45.401557576920005,46.21821443573733,47.03436196882042,47.85679263872901,48.66916915594395,49.518574361331936,50.30629982455654,51.11426830690248,51.91586420569731,52.71984833024956,53.512842667657296,54.29569835841382,55.06021661007184,55.821694724329575,56.57963555258564,57.32879319906297,58.06883913080114,58.8007530258806,59.53789335248596,60.2761631653446,61.020332741292215,61.7551410046511,62.49032713057676,63.22010664906793,63.99147997772538,64.6938145488493,65.4179677966319,66.14795767348255,66.86639630943542,67.5814513206774,68.27332355820968,68.96927763973683,69.65868408628384,70.33663519180458,71.00498062195099,71.65022993264013,72.28768239775744,72.92812218448373,73.57949234524307,74.2335016207474,74.88621420654279,75.54669569828953,76.20918807189734,76.914566584291,77.6005148499781,78.33527954640408,79.09497450918293,79.82791191725495,80.55676777374293,81.31211775452888,82.06348557437774,82.77967036082241,83.50318698115652,84.21007855459685,84.93242301575195,85.65504998597906,86.40042451235436,87.1446846685944,87.91223028534809,88.7234804306059,89.54270553967957,90.38342557656712,91.24413368800722,92.04642999438909,92.85177541237265,93.6272533747212,94.30298335269713,94.92552498187118,95.48127400208155,95.88575465760707,96.16856522617557,96.33611423742423,96.37664594481016,96.30054062959458,96.13561308252234,95.90364202939922,95.61592743132316,95.29637671447679,94.97794367236905,94.64375782629305,94.29910695928612,93.92388761241548,93.5920524365111,93.26540638109228,92.94414491300752,92.63114318224076,92.32427095537318,92.0113466711471,91.69161120070319,91.35060709935723,90.97464961835712,90.56497780160612,90.09564515399947,89.54511202642784,88.90065860429557,88.18166974876519,87.34772682947865,86.3783232643091,85.28306975583244,84.08261667925461,82.74852612659218,81.4685072891402,80.09096122971634,78.7110910850353,77.31346494121581,75.97846088082052,74.67532982885974,73.44354710533165,72.25605795682857,71.15066213470712,70.09929744983476,69.11692210460173,68.28099210511901,67.48463088851466,66.72548404179969,66.03208853158482,65.41107740379897,64.85492301780204,64.35507904072453,63.92634389260488,63.55105657254509,63.12530400467774,62.65079966283023,62.121695741848804,61.567679698497294,60.98579506200803,60.37313923290418,59.707568020228926,58.980355755321305,58.19586740426639,57.36158454737821,56.48624319474172,55.63008862810996,54.824001792601976,54.07654355270944,53.41590912752314,52.75350683348007,52.092322170383135,51.39050791774776,50.74102073230861,50.05637597687591,49.387017647373504,48.71553160465439,48.052903061049086,47.391747714470654,46.73620187224395,46.09787359759087,45.46011348842611,44.823107454813915,44.18283652159773,43.52844877494231,42.8623789916521,42.19279577153542,41.509615370072,40.81111897582982,40.09611988880746,39.37432995819984,38.62252518137781,37.95117431898678,37.2806744212382,36.63918311443363,36.02496624213465,35.432764291175225,34.84178551377165,34.25111118790077,33.6550577496436,33.05691039573507,32.46457244689344,31.870208844729486,31.28106356840426,30.704383384849134,30.119101130356118,29.532802589475065,28.947681763684844,28.376423717165828,27.824583110337283,27.27086292453739,26.784539121356847,26.29140687789826,25.79478698907056,25.297830581090533,24.788073142286027,24.265709840820772,23.744017865408935,23.231397100479732,22.717817538150836,22.20916106876218,21.703350186295623,21.179531706720716,20.661541109071383,20.15344599070078,19.64126622068694,19.14961945340791,18.638836958073448,18.123713404020595,17.58088309087614,17.09722463381549,16.58708731426762,16.097268128556852,15.60446735222426,15.142025108987486,14.689933987870072,14.256812142639715,13.839557384175288,13.443745308749147,13.071602865831252,12.737614662553838,12.437327233279241,12.175326072456636,11.947019523101584,11.76580522096969,11.631965716652426,11.541345173930265,11.491772935317217,11.47270355476422,11.486040995031434,11.523997329729784,11.579996139342544,11.646129098740571,11.718334711044438,11.794688065917267,11.870563145244487,11.936261635904906,11.992493278892887,12.038124833906462,12.07019519471949,12.088125481903091,12.096961977164643,12.098851646072795,12.095735922831615,12.08270248262496,12.072615103182105,12.074797392047412,12.101449795162695,12.141008387011611,12.212899642398105,12.308002807414857,12.417282415311305,12.54384217771738,12.703323383251432,12.89658336964829,13.136081386042111,13.402387750568836,13.694947304765288,14.00600263528676,14.32810445314956,14.658559455453053,14.992980360734046,15.349541747795353,15.733079480383038,16.135857277195846,16.560758259548095,17.033842215887933,17.47532375983133,17.958287567759385,18.46106161858887,18.996054542886114,19.54417938064385,20.124205731842085,20.728872453865186,21.359307833531524,22.013583598191623,22.68235093382226,23.391087680879696,24.11758990042469,24.88250889923845,25.65629135512216,26.4663123824427,27.280429607574387,28.118702335146434,28.963824581638377,29.8765058494377,30.722752178288175,31.625237923155353,32.547530163996925,33.50631865444526,34.46457559369357,35.444763099435775,36.4409526639556,37.45837849782194,38.48903763046482,39.53678722223886,40.589561374499176,41.652575102323276,42.724939775985696,43.80485695329696,44.88022884598776,45.96690288339624,47.05287508084094,48.14255034249867,49.26778194404884,50.30619395080488,51.392196694412824,52.464497082439735,53.53316126764301,54.588701609358594,55.628699800233036,56.64901039841839,57.64532509602485,58.62293448332421,59.582705356445864,60.52897324387562,61.46363195718783,62.38490793406415,63.2990354133315,64.21882890948118,65.13223711710721,66.05597659609549,66.97281590334421,67.92976924091298,68.81127667499513,69.73865893110552,70.67567943438544,71.63025009371565,72.61016718185208,73.60987385899564,74.62791636578287,75.66180139048288,76.71394533472323,77.75873954090517,78.79686308762318,79.81855481588472,80.82620452608215,81.81780633374281,82.8768972739008,83.73198296892598,84.65081702379747,85.54158661401901,86.44557362291268,87.24575835963357,88.07373575950088,88.85420639920349,89.59043995973433,90.2580920345043,90.89014506191349,91.4559393491892,91.93400206451624,92.32417623669116,92.63810527266433,92.86431418105619,93.01424390544622,93.08270510332332,93.0815968070411,93.04572789029132,92.95572771175105,92.86072009800682,92.73923617990587,92.62922642241834,92.51963117297974,92.40166507142625,92.27859134380613,92.17842970553595,92.10512211509597,92.05375332066761,92.02064129377186,91.99936874877325,91.97930172779472,91.94628850017112,91.88078484931148,91.76736614799854,91.59207170177892,91.34646135321805,90.98560096926697,90.60334939006606,90.10683733372866,89.53421948941849,88.84119454979545,88.13075028229203,87.31672031635222,86.44013211541797,85.48464524201611,84.48108371681707,83.40151800740917,82.27937603473067,81.0981145814129,79.89195444887868,78.650942427622,77.40811043693773,76.1806189891156,74.97962579884643,73.83892854835877,72.70369120104534,71.81583930622311,70.89924047036318,70.02805351015834,69.14047697779526,68.32007612903077,67.47694648461255,66.61433991986974,65.74974509591515,64.88463471102885,64.0417931064279,63.220260559095884,62.43446217137393,61.6628157618396,60.91246839569483,60.16367666082113,59.427874490495455,58.6938687037341,57.97507908842559,57.20583830774436,56.5689514911359,55.88335219959513,55.218115973846196,54.55371319368358,53.960026312795065,53.35424999552297,52.76210967526393,52.14889927309153,51.51326327635257,50.83282243319138,50.130139829403014,49.404529770875634,48.66597260377768,47.92470635170774,47.17518114695113,46.42029673959871,45.65185614901593,44.88145824971494,44.04072197980668,43.33575088573089,42.56485168669975,41.766818483822455,40.931457358677605,40.13440596615575,39.30050270741539,38.463379011776006,37.62774530191469,36.817049010592676,36.03505945922981,35.2720952177338,34.52859376286889,33.80404139666715,33.09042082597802,32.38917202009966,31.703975510947256,31.03902355679184,30.397456386765157,29.715030425661702,29.135925505206814,28.511535221894412,27.89355371126891,27.25205120021454,26.658420139493252,26.049912036470026,25.44136131524353,24.831054063961002,24.219809307972582,23.61676991389202,23.019994946514718,22.432866688555052,21.84368411266769,21.274168474949352,20.712527397552503,20.16612034110714,19.627044167195443,19.101460886593053,18.53528621198398,18.045771681587954,17.512842395954,16.975521533121185,16.41051324324107,15.888887763602684,15.344846222387789,14.819922050207243,14.311369790285342,13.82279931098171,13.363341076717843,12.946983855687188,12.57095982026675,12.244374306289,11.968145446722602,11.749301287046077,11.634471216070043,11.565231934925306,11.535107081887885,11.531158032069268,11.550463714620793,11.589792194751062,11.64193666516374,11.70038425810852,11.75794547743392,11.823780764695732,11.897243651661904,11.979859130501278,12.073872393289928,12.177777521071647,12.294025189677265,12.428092572739374,12.585088205195357,12.76222155567711,12.961218669449236,13.171281896028638,13.394782710647068,13.615842449070435,13.858809523958092,14.074407417387189,14.342344343836118,14.630099835640433,14.950975174013275,15.26076747223888,15.592496425366006,15.927033318643282,16.27686956754856,16.63365882485231,17.005589740021122,17.39013458631296,17.79193384633042,18.2123070005953,18.654127014875627,19.101312991470092,19.575059026235685,20.064648362463046,20.583985124425237,21.166070567551838,21.690278728275633,22.279130651067177,22.89248363334032,23.528048233027054,24.142247595819242,24.784557377507117,25.45167971348639,26.139975222547264,26.852703636852713,27.59913216956568,28.382955929518992,29.176024568181905,30.00662781059195,30.846669922083592,31.713333199895573,32.59107897061801,33.48134471449456,34.37740022886173,35.364266656854916,36.21513286124485,37.13913260518847,38.08235210461757,39.06747709909364,39.9742726983222,40.93479233476908,41.88125844669916,42.853843965382204,43.810918361482564,44.782440792966426,45.74443560942681,46.71366412710778,47.68415597010086,48.66056763139035,49.62514300552113,50.599404184213554,51.5601905540675,52.52852386090803,53.54276700830807,54.43688888018364,55.37364749075073,56.313996529520516,57.26748028118036,58.16096700919593,59.0725848022843,59.990089397113884,60.892303629797695,61.79058686777795,62.69799947667686,63.5813109751647,64.47078155393514,65.34560396328267,66.22356254018264,67.09483776595643,67.97098748024625,68.85252559965726,69.7389964009036,70.71753789771584,71.55779202607285,72.48777935100827,73.41039371210745,74.3568744472494,75.21792080836505,76.10133049283344,76.9560282993899,77.7773317419015,78.57209665255101,79.35775118884636,80.13087295534815,80.9030774031751,81.68248415125615,82.46940001025033,83.25852170822313,84.05008329579344,84.84672432059894,85.63337759003673,86.46982492616895,87.17166898930543,87.91387458576267,88.63394044440895,89.35386055968065,90.02329010846685,90.7102605052742,91.37981372008065,92.01416628528943,92.6114304782548,93.15518425409662,93.62803321513798,94.00894121789965,94.30469957535406,94.50398112777182,94.6074694065982,94.63042423426823,94.57791278138782,94.46502195620627,94.30852960801822,94.1480130006996,93.96086414992833,93.76814244179508,93.56979107236278,93.38476457713372,93.1955679734877,93.00097853304496,92.7983904093205,92.5848749695029,92.35831642443593,92.10809743188712,91.83357706644667,91.52291290669011,91.17221533067024,90.76392169350639,90.30201893319308,89.76757577575165,89.15859453861184,88.41120589233296,87.69255492229968,86.83144646676344,85.89222814513855,84.83169332777892,83.7819841219723,82.63351472317643,81.44886519691633,80.23073768590847,79.01903697711052,77.82469522308405,76.66340230903356,75.54614083743203,74.47950641974838,73.46050287696227,72.51144234439731,71.61279474883932,70.74693019451728,69.94182657777144,69.13152049475916,68.49765286949751,67.83990861741981,67.19863181432441,66.53622245876373,65.87319363714987,65.12114673313768,64.29488683287614,63.41335052101559,62.49975237530544,61.59452632695069,60.70847014236091,59.857112461383736,59.04920127631623,58.27796429309108,57.53628864611589,56.84581876134411,56.15764747110305,55.4781097291551,54.73534119910265,54.09833149034872,53.39597333891412,52.695331727848085,51.93671642878436,51.2639428702832,50.5585204598345,49.87317935415934,49.20750545608813,48.53473182983915,47.860138134382396,47.17050663751075,46.453727968952016,45.72336181442358,44.96676039869142,44.1995424800224,43.418716084707796,42.632792807186824,41.85416278562609,41.01368670547853,40.31180556562789,39.54697630688785,38.786243227576286,38.01308474380789,37.28495947402993,36.556455182601084,35.83777365309678,35.14269784995881,34.46652788602203,33.812788757541554,33.15579256876578,32.51670637413164,31.89460610631594,31.283522945287753,30.68800788226335,30.101150385193687,29.532580251237118,28.967667367889987,28.356645057756037,27.83981661728262,27.28062923315989,26.726218396039556,26.144289185762034,25.62467841818604,25.08936462383916,24.574703249866122,24.072990503374374,23.594716169754452,23.12768772229225,22.67062933072881,22.21128908259272,21.757281125748417,21.295992869574857,20.83710841005114,20.37254761619957,19.903199296791108,19.43440332050911,18.927107894010295,18.487215106086733,18.019162189016527,17.556357323974318,17.08763506778129,16.655841374529498,16.233307961487256,15.82479236981411,15.445950905236023,15.08833785151762,14.760435457590006,14.463707266733792,14.204529288151418,13.979782486076495,13.791416316612404,13.64294604063878,13.530716755566933,13.448461749412283,13.396941547019415,13.36825866613523,13.367870761685094,13.38782924904908,13.425260564576503,13.47547190751489,13.534254756486265,13.604266776937243,13.683604265607068,13.768527929967966,13.871920400310282,14.00078448401972,14.161530407437342,14.3520855409168,14.569873158808054,14.80298575642569,15.047972185327284,15.297030999266273,15.564508127337504,15.85435099246578,16.191996325274687,16.493780887338705,16.836037016273764,17.18895023661988,17.57557281674935,17.938378244457358,18.33147642532372,18.7308192750621,19.149467073061327,19.586424220368446,20.03505842466969,20.488267206337746,20.95417361507035,21.43630487954918,21.937452673819873,22.460342466993314,23.009948770643607,23.580511077324896,24.1857628857352,24.85456206515675,25.451143718265417,26.12057702646803,26.80329586941671,27.521489169237793,28.20738325115222,28.93230035640999,29.67737597111322,30.438063111441434,31.21331298566851,32.01258549872467,32.83813249903315,33.676641743214596,34.54982018669186,35.43585897940721,36.353874653037714,37.28404283373424,38.244452685052856,39.20938676315469,40.276685391934954,41.19918924412453,42.20058565743246,43.21921140738716,44.277731551328436,45.24738068636947,46.266165069636656,47.27144225812432,48.267712959526946,49.25477879680046,50.22782139461743,51.20490932279857,52.1649845660747,53.1269064075758,54.08897008652635,55.04080602693655,55.98023437887143,56.92316673859325,57.846840709146896,58.84339780682025,59.68276304174244,60.585911051441975,61.475925549021454,62.399435319915625,63.24484016199682,64.11463429940827,64.97948249078264,65.84396375974036,66.70733943113532,67.569854619841,68.43373842766437,69.2963341248133,70.1746413597953,71.04567267114209,71.9219375086737,72.7993776778078,73.65498633364955,74.50946852334742,75.34659890429883,76.18538726208676,77.02154545009515,77.84224621351336,78.69371053606953,79.46854970026106,80.28139334666572,81.0800122564762,81.86619674278539,82.648196875798,83.41114415228535,84.1656011115198,84.91910033440497,85.68094742280003,86.45394374418021,87.24404394131231,88.048104930128,88.8602703714572,89.67300858081768,90.47900501792604,91.27098605680744,92.03546040609112,92.75789523666141,93.43326478884458,93.98162710607089,94.46384199300826,94.8236248153953,95.06709954003856,95.18236590741101,95.18114690549763,95.08223157525416,94.91701557113534,94.70399883283989,94.47092747038101,94.23535649165923,94.01676454064528,93.8147458822459,93.63198349229684,93.46835204418892,93.32739820400123,93.2068558607811,93.10044671684572,92.99393761979539,92.89570269567577,92.79032467930809,92.67715149337702,92.54807424516531,92.3983107194697,92.21866640750491,91.99777949232498,91.71673682821648,91.36477879832822,90.93353613670583,90.39845469512763,89.7424246414333,88.95619510852356,88.04688822093964,86.99401432711348,85.82529173055147,84.49830480024154,83.09373957786704,81.53738147856744,80.09511964499977,78.62243114884849,77.22471463602999,75.91525602933876,74.70995399480917,73.59563382461471,72.55363218705614,71.54960793666821,70.58489933885896,69.67145234714826,68.83451798886776,68.08521859549789,67.41891591883916,66.80226723393879,66.14981824769525,65.59971827762529,64.97957778993151,64.32113162052775,63.63413150551916,62.97908104356161,62.26959661068418,61.49004418756651,60.65513685852118,59.73506388518382,58.771065367787315,57.78795482444819,56.8519402153773,55.99285492820537,55.226484766712815,54.51337593149214,53.844225932551495,53.163164242363756,52.47127794333514,51.68094415018636,51.011376931779466,50.27550692902971,49.54673742381099,48.77617541095031,48.05319603684968,47.284460848240386,46.49751310047391,45.69967350722534,44.878982242119655,44.05587875927492,43.2296107567222,42.40597107093035,41.57660807786084,40.742664756689734,39.921692379511896,39.11114656413952,38.318447677935005,37.549717695101606,36.727510467887534,36.04746974331455,35.31200178580725,34.580442691288205,33.83136212418523,33.138189072661284,32.42138512168248,31.709272501317287,31.01980999170007,30.347548894053798,29.702447721900345,29.067876218923818,28.46803634125318,27.871068764467108,27.293241957156276,26.719428849868326,26.15727180923736,25.603520226319155,25.056917044733343,24.478424925915085,23.982343018298597,23.447702503547667,22.914163880063118,22.349025905543055,21.82664759096535,21.288462324805206,20.7564622252386,20.23043688436793,19.713323814639587,19.209091791711405,18.71106105882522,18.230593818049663,17.77344895787072,17.333446006051126,16.917919491967016,16.52683752763457,16.150216810518394,15.79411837303278,15.434386780906772,15.147167218569392,14.85805890495358,14.59376373645137,14.34851482863385,14.148772061542681,13.970576926445071,13.82208524014333,13.701280039039032,13.610195488453456,13.54561454690746,13.504567476714518,13.4842085886999,13.483554631353956,13.498764267918705,13.528173752455482,13.56802348712475,13.623481788291592,13.696899222332902,13.798036127688652,13.906425531318337,14.054689921626714,14.236012921417622,14.456161381140637,14.681809176677739,14.917982900934016,15.155178992837454,15.395853673694178,15.654930416337569,15.924268513275667,16.207295568515157,16.49555486870099,16.795353225905465,17.10542810069609,17.427615249201843,17.764035507776097,18.120290934649294,18.486614583960616,18.867891827715844,19.260533876558192,19.664244302677297,20.081435693312503,20.52988617140912,20.97099332183924,21.446093923586595,21.9417441372179,22.460677879303738,23.00289602548782,23.569314064438466,24.15852772471148,24.768783244650457,25.398260011001312,26.03844123227535,26.693303887159658,27.364508206094683,28.053064713578085,28.76396349735438,29.543489183908665,30.231805786620882,31.011793271691477,31.813001468561183,32.67726096945833,33.490333667161025,34.368733886917234,35.259011227932334,36.16415522919191,37.081662439816306,38.00607573858333,38.952023893899636,39.90258272845939,40.85914546685011,41.81323812189222,42.780029936017414,43.74431597165418,44.70844657134646,45.67084948893155,46.630826837588764,47.58863741694587,48.545480843440295,49.495859752696376,50.49088092788235,51.41241775225728,52.37177171282639,53.31558962016446,54.257949743573846,55.20651695526276,56.14787081316416,57.061557663142345,57.998822236369726,58.91958743573767,59.834288132439696,60.74280467414724,61.63721729774816,62.53027575492956,63.42223493325896,64.35898053307344,65.16747676017813,66.0285511723815,66.87968533074826,67.75485701259639,68.56423277736735,69.40581573200089,70.2542009899755,71.11010300728789,71.97090270413428,72.83028872168283,73.67949489876518,74.51172201843572,75.31772137441605,76.0917175705938,76.83364736069802,77.53107156626606,78.19951164682557,78.83222923425619,79.43112030386291,80.00055521654326,80.54530821061631,81.062233761948,81.56697252444425,82.00268318855123,82.42612535059976,82.8268062891891,83.20982533079878,83.57596315880515,83.93343045328488,84.28801938955971,84.63043849320808,84.96704557597002,85.279229746509,85.56435498458089,85.83325433177495,86.07656216812454,86.31372003745574,86.55125337141455,86.757179113002,86.97657282359606,87.20251187206675,87.44475836324172,87.67273937911268,87.91303609298052,88.1522680605889,88.38112075454738,88.59415944254424,88.78010703984405,88.92678881643212,89.02364440829203,89.0686136827544,89.00093621385997,88.87797580985942,88.70253660472744,88.4785595150661,88.2092135265045,87.89391617108038,87.52544003351649,87.11080913509007,86.63727267605728,86.09250354665264,85.51918250144449,84.87142799848053,84.15675744069691,83.38162768773701,82.55603194683887,81.68849602160948,80.78971940178835,79.87403035958712,78.9604404355035,78.05583866240734,77.16959831420407,76.30393854170748,75.45452613600175,74.63425508066597,73.8536956467865,73.10811861070582,72.40092355184275,71.7467398085512,71.11885887781602,70.5985036276412,70.0988637605297,69.60938919497593,69.10926125296137,68.58921670124167,68.03485782213994,67.44803389569823,66.8264721051476,66.16753249256534,65.47454028096904,64.75922858920792,64.00847230860016,63.242756771190415,62.48830874231212,61.76083031240298,61.07708619540459,60.43141405946363,59.80818357268485,59.16168274492234,58.56445487660714,57.906745498355995,57.22459114290081,56.52236652611773,55.82227023703425,55.12800569975469,54.44908859242206,53.780484759472316,53.11696142443278,52.45025935109052,51.7744597258927,51.09039102736249,50.39676898001013,49.693881615926514,48.98098801118403,48.25686707797108,47.519114778848945,46.77579786393112,45.97524035593086,45.26244601663638,44.51566450526347,43.792374546623854,43.084111875114175,42.398855744417595,41.72085098250554,41.050115968871985,40.38050967971268,39.71489821904993,39.06100210976951,38.41164631144517,37.77878131095349,37.16969233744892,36.56951571896081,35.99785207265517,35.43676580268638,34.882535586361264,34.33200826284807,33.7703461766846,33.27120219389955,32.7483115353875,32.2359868126738,31.73575578835236,31.24361082484063,30.75346898537094,30.25901487297065,29.770046536595057,29.27780857292606,28.79541948504806,28.31046176988088,27.829631152142046,27.351917071990474,26.879021606973108,26.400019593868564,25.91914557986832,25.438453855812654,24.95132898636095,24.445820575689957,23.989163438535208,23.512507822622265,23.04046454959416,22.558133747039847,22.084194956663822,21.607103689377727,21.13283337195015,20.652560377025107,20.17529791558719,19.701413562927055,19.22600270455578,18.749706260442732,18.27805072624943,17.809924255034744,17.348962475602807,16.88862214728098,16.44273596406647,16.00432856566558,15.570399532933864,15.194436815823305,14.82404241017425,14.488723660055694,14.192798102563259,13.938192435659818,13.720863579921897,13.543608485341103,13.400990068691325,13.290138672357399,13.207275831504973,13.15115907289312,13.12105286293348,13.114415759750806,13.127449926731693,13.157286611203274,13.198256086591126,13.25160741331571,13.31644379903066,13.398251211429596,13.48950712589842,13.60851876830331,13.753588990320074,13.925567636943457,14.124190508955767,14.351053443679698,14.596816456492174,14.845437992096503,15.101140277000429,15.35695062536139,15.617138506381107,15.886816933780771,16.176097778378693,16.485794428644077,16.811128442311155,17.15571720996077,17.50418287617864,17.855312920485122,18.229647989312525,18.58232696128353,18.96409759629587,19.362322684755814,19.782549705848183,20.214171762234173,20.664504054284954,21.130997153307305,21.614986591272217,22.11873852941341,22.641449644327544,23.198846056444193,23.77909362077281,24.383442512276968,25.01060165408777,25.658171310767628,26.32405586270643,27.0086494127561,27.71610795645246,28.470583051363523,29.176300537894058,29.94606984110827,30.748260491334026,31.587766894003888,32.434677001824134,33.31587380871549,34.22320495761947,35.13877221560927,36.0769413197873,37.00670815400927,37.95801123528313,38.903245727633205,39.86620657753812,40.81422353471352,41.77644358495365,42.72601791748894,43.693334311606144,44.65071793225306,45.67872262410721,46.58091014559226,47.55228913932187,48.50174970198256,49.46983026719422,50.396669060070735,51.35474841820943,52.294102784082575,53.23609847740696,54.1608445435121,55.09477281745386,56.00844130986888,56.92115865519663,57.81641131807728,58.69557074126431,59.569679557818276,60.435907415871235,61.29881546693474,62.16199790069919,63.073227027183705,63.90770046796169,64.77715582023929,65.66095586650475,66.54100556782636,67.41329697591281,68.2790707739431,69.15175006690427,69.98989994552826,70.8275991024579,71.63877735828007,72.44773908585829,73.22613331973184,73.99375141665563,74.75246542892374,75.51692036116556,76.26555199280807,77.01995641174585,77.76256308988094,78.55622492258618,79.26519681986711,80.02255272613938,80.77743425914268,81.54804581617508,82.30468816076655,83.08604537177067,83.86234943741796,84.63333856361976,85.39521644665228,86.14375286272545,86.87656916296085,87.589543161184,88.27585962134889,88.94407284512974,89.57612573594076,90.1721383415008,90.72031940607818,91.22376722847305,91.69213609113773,92.05362588913371,92.36430040622434,92.60309227671404,92.76270460809711,92.8418682274443,92.84087463305423,92.7609468001288,92.61450377136084,92.40866157112505,92.15713618760317,91.87361299542678,91.56876879280365,91.24838638906759,90.91493664176994,90.5686285873197,90.20966291766534,89.83135945739245,89.43011612928163,88.97994248217746,88.5464974749949,88.05948773044985,87.5381656598073,86.96629925127179,86.35859966700053,85.6868069506913,84.95299462420478,84.15365790999792,83.28799100517227,82.35770495679326,81.3614920686214,80.31708181093708,79.22673978263977,78.10828473946547,76.96407311512368,75.82190171100412,74.68793743682672,73.59980675933588,72.5067692591843,71.5836439578719,70.68247589087291,69.8283288833671,69.00041317360467,68.20379158194848,67.40181110432295,66.59774464321166,65.80415259189134,65.01715084473574,64.26992312523215,63.568866157552016,62.893368729835885,62.22942665140025,61.5413231676012,60.82126265239754,60.0771641505272,59.33243480652288,58.5920516401702,57.85198753742109,57.19274368808893,56.51440928809862,55.846269251107,55.19916096085183,54.5730005166417,53.93785862723495,53.285624373423644,52.627362392874424,51.92392634953666,51.21796297614802,50.484856246802394,49.76996620951847,49.037396721901416,48.317415503236695,47.58733247602653,46.868144525639856,46.124079302461865,45.386347087358416,44.60434514098766,43.90993706798012,43.1582145775369,42.409830660505136,41.63061866245441,40.877866452617425,40.091479250521694,39.313666116335355,38.53349871445117,37.74355881195556,36.951477585836216,36.163685562684364,35.386117937027805,34.62443445865394,33.87640670360109,33.15753266397126,32.45698190925215,31.779179015589825,31.123629328816108,30.446647933050716,29.86125402085158,29.2488966350352,28.628881260935593,28.004347558635732,27.395650468441954,26.775889281995823,26.1396311926154,25.518252139964126,24.902658250714435,24.29267365229569,23.67783844745472,23.07529802884715,22.470751158444852,21.87047321613987,21.260574806577516,20.664046614182592,20.072796933498125,19.494723391443536,18.898354138620842,18.39698218017129,17.869149908531906,17.361426026268184,16.848250321308125,16.37399194068033,15.903543471286484,15.443947226285827,14.997395214944392,14.574364432748945,14.177288926633487,13.815367768683448,13.493310334429925,13.224518796182977,13.007539661941422,12.845381028969005,12.738097961095333,12.682166886010227,12.674388224273569,12.709654940681368,12.783393930411645,12.905990192064174,13.068720491978786,13.26523357840776,13.474430342064972,13.703451045516328,13.941987567780709,14.192974641038136,14.459107427593828,14.744609341169621,15.0501824794427,15.363549259708577,15.696402142492017,16.03893358822354,16.40059181762928,16.779174685749943,17.16267778818116,17.555106258772405,17.98909235726598,18.373669431299447,18.803397898034152,19.25125068591676,19.737146559544197,20.214511593436413,20.728382541853872,21.264590738626595,21.826195837638505,22.402471235296897,22.99475587961445,23.601323608698824,24.22610605144891,24.861419577384602,25.5182243269983,26.18671690170298,26.871147067419617,27.570458278673158,28.28555827372621,29.057384458812912,29.7745287864821,30.542473248687116,31.3285746676993,32.160818901753004,32.967897970322426,33.81489870215553,34.681339559098454,35.56984448980764,36.475967737030516,37.391728977450846,38.33112381767345,39.27826415534735,40.23499133707815,41.19718228304129,42.17517522553254,43.14686373917471,44.13507887737316,45.10452929422201,46.13312716793044,47.0378803537485,48.003923187635415,48.95694870309037,49.92242982313379,50.840782245897266,51.759439274436275,52.681044843569424,53.57989214240072,54.487699995662524,55.38423013743362,56.279561291560505,57.15302427211651,58.02094199998485,58.87383072039644,59.73369667175955,60.57216572111885,61.41805960085683,62.254032666120224,63.153373415788984,63.91665557388781,64.75423491252937,65.57276656838852,66.40018273243913,67.17573690524593,67.96201126287342,68.74461923494273,69.52335171150679,70.29585494804873,71.074150443131,71.82140792618542,72.53989869594069,73.2350246810292,73.90715407322811,74.53963541282472,75.14989953613332,75.74862215599336,76.34506967238961,76.98247935282758,77.55060416002344,78.14536982398724,78.7341057594181,79.31160249336742,79.84228662738043,80.35735318349893,80.86469732307289,81.3440370654436,81.82385267823807,82.2936959043349,82.75241033648483,83.18983976831466,83.63203299824319,84.0508071447642,84.46503461419529,84.86258860665035,85.24556589034455,85.62328875678115,86.01168295086116,86.34564976773274,86.7018270475202,87.04222904151578,87.37854881838527,87.67715332363397,87.95279769835619,88.20606750512306,88.42179904644185,88.59895038108056,88.73847422346186,88.83709874964195,88.88945898758125,88.89215921856133,88.84265641028813,88.73892907126496,88.58128758631484,88.36606021447858,88.09510820536192,87.74282472463706,87.37761806117554,86.93645127810734,86.43457251242161,85.85983583284676,85.26010439475556,84.58484354455415,83.8486353016001,83.05311699547806,82.18716019447353,81.27100588763426,80.28129213415576,79.25872376346553,78.17776949394715,77.05533030721028,75.90639523622055,74.80093961020253,73.69373371181912,72.64573739775763,71.60139362327158,70.8011058608917,70.05379438097434,69.39389195635775,68.76302213488133,68.19613138171226,67.6219246158518,67.0372115885867,66.43634819264808,65.82096181317802,65.18594333924558,64.55370232968336,63.90743621872032,63.21955061810883,62.496080588572624,61.71027023278287,60.86509963126049,59.98975451389763,59.09650945100238,58.14114781586142,57.33963534031325,56.5145132443046,55.744538618314415,55.010100715136076,54.3320217690316,53.64197965134052,52.935889307143,52.23342185806753,51.51462028762983,50.78345298226657,50.03822352214709,49.27073069788497,48.47920750913894,47.674935684982685,46.850471125077824,46.02747135451873,45.19983751578388,44.383685502101436,43.5011958004101,42.741168751798575,41.91669601312361,41.1126139204803,40.2742383154196,39.491457603962296,38.67936515639683,37.880805506886134,37.08978187926003,36.31305761700652,35.5571077408319,34.82642047164312,34.12703024918004,33.44156569999901,32.77843295891807,32.12376154206829,31.48540360739116,30.839872865342258,30.206578820056585,29.530374913221042,28.9352613902711,28.296359339381006,27.67423335708958,27.050504850958962,26.471822620701214,25.87297393988956,25.282041312434526,24.69090685378723,24.11068068489587,23.529795133322942,22.97622637124893,22.429356496362825,21.897588908669405,21.373414825699754,20.852364797536964,20.336020121474572,19.824950088580408,19.305431409135835,18.757673849142027,18.28036161684421,17.75511666972699,17.23134979881483,16.694076648777955,16.19593631202507,15.696174252347097,15.209886542925537,14.75038212436281,14.311993437286612,13.90227525744983,13.524873658878684,13.187655861734203,12.889247893655604,12.64222103503043,12.449487128395948,12.309140511885545,12.221067286137623,12.188144078368031,12.211062974501568,12.281191368322443,12.406709153904519,12.569335590750496,12.762084308987292,12.959349708091384,13.178264774125122,13.407499249895858,13.648476950727423,13.90536605512326,14.172396427230998,14.450273857584099,14.736633933206164,15.034131326100207,15.346242039793957,15.672918867808324,16.015788657806663,16.386138416257197,16.780800959434433,17.240870004329903,17.64077042441412,18.088924152184305,18.566229158280695,19.09169009215386,19.589037169713826,20.12778252011787,20.701275611625206,21.2828806260799,21.88924151441697,22.50226516496971,23.137301926852906,23.779807154523244,24.445527645756606,25.119675696254426,25.818943537090853,26.528141249390995,27.262929907918547,28.023855148015453,28.864393476663498,29.60388770697836,30.4212063694584,31.268432921884653,32.16344739750589,33.0139719137762,33.90442693491134,34.81752048239041,35.730173083054936,36.654363157280336,37.588778752946034,38.516430044811,39.454059178861336,40.40056048186399,41.342014160955806,42.29978149616674,43.25236995270504,44.21612143477137,45.19023859617584,46.23234991182457,47.132170524558724,48.11121574351701,49.07758494685917,50.08936445568413,51.02275143693755,51.984203082195236,52.936755199239876,53.87581501181956,54.80265992574685,55.71260338202306,56.61947907839818,57.507651023435656,58.385519144041886,59.24741545209294,60.11032879663706,60.9599317633811,61.806636577695016,62.652344954229775,63.55902705590816,64.33792237376751,65.20367061397609,66.07268305433145,66.97580453025677,67.80653290518454,68.65945402689016,69.49279406216863,70.30979982408287,71.11284166756249,71.90035437447082,72.66960090856824,73.41661966032774,74.13955935019898,74.8360574637492,75.49574244063129,76.12685478195215,76.73267584741629,77.30007087902594,77.91867960938164,78.42666300774903,78.99024668344336,79.5521944755261,80.14787452752924,80.69869484814545,81.26769171474993,81.81849580215594,82.3474394239725,82.8773551478971,83.3914086328189,83.88997587888993,84.37733679085372,84.85491123907065,85.32939307189132,85.79813244941917,86.26070678672988,86.73195911109302,87.20045230948335,87.7022253026359,88.11377802794578,88.56616040350436,88.99873187653645,89.42722341623035,89.80694190678675,90.18744336324174,90.54330128878378,90.87108582542345,91.16797032316094,91.4307794464913,91.6631145593258,91.84611457253574,91.99338259398748,92.1057239132479,92.18206575083464,92.22183705961436,92.2261622001182,92.19854408243116,92.14502630544993,92.07174369962974,91.97985384416486,91.87053579412097,91.7396686618178,91.60029437263229,91.43364926204183,91.24560982772407,91.036118133769,90.80733401802297,90.5497994460713,90.26658321643386,89.94859477738764,89.59543347000815,89.19282025641317,88.74872261674156,88.24527640936347,87.67528895988501,87.03325892961439,86.25911694730188,85.53124235889581,84.66004101144239,83.70909876326037,82.63537680456653,81.57215838487573,80.3916412769854,79.14837175718522,77.89312574861836,76.63183141408226,75.38874349501137,74.16346138335393,72.99684520057868,71.88713552299278,70.86329274589326,69.89234143045236,68.99374479903167,68.14884379062057,67.36877172837191,66.62697927447329,65.95388709314277,65.32994190969646,64.7500447626022,64.15615950620067,63.62058947127706,63.02697969093299,62.41346673795746,61.77587236864626,61.1346668104089,60.46393870226388,59.740550699338435,58.93195177580668,58.06977341138968,57.16211058090269,56.27162823447781,55.43266596432626,54.648689541955775,53.92227203056738,53.158702889046594,52.53065732095006,51.835104130927704,51.1404548343454,50.399999497736324,49.70064279914387,48.96016725797005,48.196921465112695,47.41438262945908,46.59950264475941,45.78379195152643,44.960350660119,44.149645848275725,43.34591722611278,42.54943121563132,41.737948662850755,40.92153425252841,40.08297776655397,39.241535864726146,38.39808591459983,37.58283405789962,36.79430839947403,36.02836146110423,35.252279762429104,34.56542952797591,33.86503993261273,33.17878162444221,32.505148678230796,31.835092337143358,31.16588073825454,30.518131008896365,29.873812272352815,29.234616571806974,28.611847437658895,28.015530219115114,27.440029836561834,26.874185063226342,26.322970786095237,25.77836792593457,25.231232608172654,24.681374455204576,24.134132284440135,23.556653086993904,23.0225030023065,22.470879471023885,21.924097675972487,21.376216352826432,20.83566314317416,20.30525194749974,19.78200540237601,19.276358532087265,18.774488441339678,18.27775358528304,17.783195843282094,17.301114846525962,16.824361888707628,16.35814958163577,15.897788213587031,15.445468629755378,14.99797991852543,14.557666781617726,14.124958110489121,13.753399694056824,13.393143358794688,13.06549212093503,12.782833667039563,12.54757528026004,12.361025967707942,12.224568249507124,12.146562837540849,12.126367583183189,12.163610704855143,12.254846529446906,12.385484308021777,12.559835429586458,12.768451099197234,13.007540472462313,13.251575865750578,13.498509982597795,13.743868432898076,14.007520130777916,14.245285298374172,14.515075454940964,14.792797489281144,15.10226875198758,15.423992406499933,15.779546391464127,16.145093371468924,16.524153863283093,16.912350539841185,17.31290322570326,17.714829124462252,18.143442046908874,18.582188887832753,19.04450478251878,19.513829492997,20.00049384029793,20.510892010726277,21.038528813473945,21.61971208298299,22.170387434204923,22.769439041221755,23.387340502462845,24.02719344531514,24.670522211970958,25.33678571187249,26.012111374540158,26.685032755049757,27.37639361277905,28.079222521677703,28.80344441297042,29.526163045041695,30.28103412077298,31.047579648801854,31.854233312004435,32.660419809092296,33.493454658783016,34.355129348915284,35.30443075369429,36.16583574334591,37.102791956662756,38.05015546435703,39.04032566586503,39.99146613257033,40.96891019135921,41.940080653895365,42.933280106650656,43.90150229678668,44.86609636157869,45.83807492204372,46.80316139037954,47.760801298501,48.72845369514954,49.68863082819889,50.64816840576846,51.60055534726958,52.552995640164035,53.54116555022772,54.45273877820579,55.38587434878281,56.32374337485256,57.2443906886038,58.167538736013476,59.07279228057959,59.97636217550283,60.872768743643334,61.754804474329774,62.64024499328723,63.51290348783403,64.37955696750711,65.22955403611599,66.06143615336313,66.88790734493912,67.69521178761777,68.48872250327233,69.28321873211148,70.11398152577982,70.8694009113302,71.66554752628139,72.45952162356862,73.26406039065057,74.040943672002,74.80690243819396,75.55132954066424,76.26741828747693,76.95937731837748,77.62475120174553,78.26068014421931,78.88384545404364,79.48856946410628,80.08707060659951,80.69107132053875,81.307750132933,81.94233010677075,82.5880115873059,83.26715939088173,83.88906885600424,84.53662656162331,85.18815759193852,85.84188976446997,86.49987942679907,87.15827575248436,87.82518087093423,88.49957386614768,89.17245235851979,89.84008780240457,90.50639589121076,91.1594710885212,91.79967364456176,92.41135779743182,92.98971289984092,93.51755740859275,93.99065328874534,94.38767775249138,94.70962249253817,94.91785390798306,95.03727410915627,95.05768836929185,94.98378730896457,94.82421370796045,94.59598923551006,94.31580409114078,94.00838391646455,93.68162978431502,93.3531728166207,93.03681134257562,92.73738319365027,92.45083948490179,92.17963515760859,91.91562417081093,91.65649362476447,91.38551985809308,91.10504844648736,90.7881199885225,90.46730037992225,90.09180296597283,89.66609754641676,89.16995650768646,88.60417855372485,87.94224279554801,87.18079772266698,86.31455533425661,85.3223387245589,84.1990275565002,82.98808653097619,81.67987802185685,80.29131137840183,78.86819036241764,77.44471270149859,76.07444819819672,74.78087577275734,73.59900849538668,72.51203571604567,71.66454586717539,70.89721874399747,70.23260666734386,69.66125216901962,69.1484327086821,68.65396038759314,68.14492211569858,67.6328096179628,67.1124264605541,66.58477988392629,66.02150960323415,65.4299735797354,64.78731278253505,64.10711827435264,63.36931369704252,62.57815681031769,61.75867871672444,60.9432977347119,60.10941114319038,59.4198912988805,58.7537859737687,58.11904511825385,57.49529466744846,56.868748079992166,56.20456288909803,55.51813861333467,54.80767876622716,54.08934838324183,53.361139834172896,52.628049399259,51.8810752175983,51.12885561185638,50.37230378362388,49.613942474263574,48.861599880610946,48.1307233384274,47.41358820241578,46.6611496772887,45.985138463193536,45.259173684716416,44.526258180577926,43.76604405826039,42.992043823910116,42.20772719756869,41.41408283770311,40.628355580186884,39.860482215849544,39.10837074195426,38.36810119006049,37.645409422877265,36.93948679354429,36.23582572371703,35.54824205689562,34.86793062844421,34.19791326428369,33.527474066567926,32.83567816333457,32.23511206019723,31.599147383813243,30.973574923738095,30.35463152307219,29.766207229794706,29.177841775407934,28.606799122572895,28.041634459195393,27.4900604557959,26.933786936946266,26.381494708888972,25.82091797370818,25.260205120167814,24.709978549897954,24.16861986126893,23.65788973154395,23.171388169574087,22.694848086248395,22.209083498950843,21.777575228005716,21.33368142717321,20.896783068916033,20.461208151833635,20.02436310150306,19.585528462414025,19.14614663542763,18.70921672305031,18.27745336410182,17.856216373679036,17.44192995839073,17.043755725689376,16.66964644597838,16.323418815631065,16.013351289651368,15.750805812175605,15.53551997145722,15.366272106699867,15.24064090960449,15.175670209378767,15.15484968841796,15.179353816642493,15.247030712209844,15.353095407102444,15.491685481111139,15.652316500355932,15.82649462745887,16.019604715315115,16.23709518811043,16.477670706232352,16.739725507745234,17.022330548980683,17.313776321200223,17.61993086532046,17.924100673249637,18.240165518966258,18.56246049548508,18.92475949143818,19.26269320908952,19.646979174763864,20.041760346379185,20.465223553492116,20.89699767257327,21.354833486512142,21.82535706982366,22.319165164985723,22.82780602310887,23.365860262677437,23.903348913871927,24.463856492304814,25.034812256304345,25.625948587628134,26.223460779900527,26.83793314270898,27.485359920100194,28.151399454279897,28.87857480128727,29.57429807570419,30.323686752145743,31.096905714918588,31.8773510846758,32.67307970747028,33.47745541654562,34.294411339302265,35.10747464183306,35.93386979131308,36.766027459901466,37.62090483885333,38.48231235553802,39.364216763576465,40.26002745927205,41.17428880801777,42.09521487584297,43.01825199751859,43.95192640671925,44.93690847284666,45.82987521813328,46.77908129069999,47.72347430204441,48.67596606689106,49.61304208003215,50.56687428552777,51.50915207037202,52.46041488411431,53.39336013054389,54.32942306173728,55.25096204012626,56.16293843677806,57.05902522565361,57.956473349070535,58.841326205538564,59.7212564876525,60.594407856538176,61.47931898981663,62.398290244978774,63.23978551603346,64.12933426761134,65.01032635026132,65.88897821784369,66.73834900452826,67.58517400491709,68.40845192274706,69.21584278604986,70.00903330361271,70.80211329509088,71.57699107464705,72.34819119469164,73.11119284917937,73.89347985378427,74.68067985820987,75.47218158163119,76.26092414673975,77.04309402050364,77.86474315633153,78.61169521733193,79.40083972628003,80.1722747587202,80.94464872878962,81.69420452721472,82.43962351984622,83.19602995019044,83.94927025536003,84.72277467619529,85.5045093753786,86.29524143562348,87.1065125709454,87.92189403389295,88.74082751832766,89.58259977885017,90.41467455640968,91.25597647564389,92.09046988371901,92.95695558952167,93.72441423584051,94.49183020068939,95.20483377781065,95.8464934672455,96.39418313251693,96.82132145105491,97.1173000427485,97.26784616886638,97.27409366560167,97.14956277390786,96.9158356882819,96.60971766116111,96.25379477409912,95.88405035857355,95.5219169956148,95.1975269524273,94.91616548045931,94.68156257621229,94.48546440227973,94.34871177569087,94.24122932744214,94.16811347994059,94.12073411709562,94.09110408882093,94.06689779142357,94.03433020520731,93.97281233911698,93.86810187388188,93.70514323988495,93.47059410129299,93.1447037501158,92.72219634837224,92.17588116456422,91.50916600204172,90.69710573730764,89.73721584760622,88.62758883528028,87.35264080927432,86.0884571747128,84.62462177386874,83.1227143549728,81.58826214944594,80.15250525432342,78.8144966532834,77.63612739441918,76.62082655590106,75.70526923488497,74.84062405821787,74.05064730355694,73.32870037403686,72.71683735457518,72.22890126499523,71.8337782232522,71.47487193001889,71.09035142511907,70.55703932599727,69.94569685171074,69.34255610040691,68.64486172759023,67.91493262886229,67.12976471115147,66.30080285911374,65.41902917207491,64.49200168197659,63.570121954291736,62.664723089322656,61.81812282260744,61.0484347870158,60.354229912662255,59.6789319782407,59.00326785971191,58.30731440833882,57.59272100108042,56.87072100280612,56.13870200183584,55.38147478511525,54.70589496972458,53.99658185080074,53.282978074276855,52.53994960959736,51.793572665083886,51.02299194962839,50.252340709016885,49.47434683462381,48.69207534128204,47.88848985336863,47.078816839778916,46.26079819110906,45.424428619360235,44.56956672054539,43.73657771236604,42.89081693246535,42.054141278132924,41.20934397201551,40.35699059992354,39.57291784591107,38.77533110890203,37.992632762712525,37.238626069783535,36.496800497668836,35.77634640544756,35.063783730929984,34.37269852466962,33.683242048810804,33.00691150164192,32.32950509115045,31.65902934572479,30.98823949340277,30.333520482845874,29.689446921000474,29.073119993850657,28.456055920231638,27.848790739779172,27.21482728835795,26.630245076066156,26.017551769411508,25.405118053104584,24.794657979809077,24.203682602807028,23.620170077985595,23.053420788988188,22.4952181075246,21.954022080436765,21.405688076336354,20.860989327182708,20.308725804989425,19.75188904409889,19.1919474244597,18.633621091407786,18.0847596852724,17.55580008987157,17.050478082259076,16.5613277397671,16.141006403636005,15.72709143902367,15.340077435790542,14.985292566951784,14.670706688688682,14.39265191890094,14.15990418735032,13.97548450592267,13.83128973644885,13.728862697284347,13.66105517747454,13.621759290636898,13.60907122561885,13.619633552004954,13.650499780058963,13.695937774005852,13.76265390908161,13.85178592097757,13.967387370038463,14.105413171752001,14.295051132618596,14.528312203772158,14.804206751932268,15.09226644855423,15.36733741115272,15.618180639105566,15.841214719540037,16.06159851648359,16.29191963819271,16.542250674024015,16.831193804267926,17.14884965529794,17.487436104670568,17.843639913224678,18.20257351970092,18.567312464575615,18.932983958877628,19.331685776550465,19.69404405796092,20.095680411727937,20.504771298584142,20.935658035879822,21.379784738963018,21.852925304316972,22.351671103210997,22.8758829769948,23.424531022414484,23.9956824291845,24.583276235117435,25.191323213822812,25.822372124234533,26.466315119220443,27.12147872441113,27.794891662386085,28.48270265313111,29.190750424778212,29.945874968879252,30.65632439570242,31.42465673879606,32.21940518860377,33.02567433787164,33.85566736850474,34.70202638466479,35.56720300932739,36.42838592401866,37.311368144527364,38.19317413001985,39.08381678913284,39.96043948980285,40.85946974674686,41.75045849553038,42.63863346630617,43.53265109218983,44.44210584457166,45.35343937830297,46.327890131121194,47.198156653664384,48.12544688339053,49.054903100708735,50.004529782658004,50.9220959312181,51.85805582343263,52.79445683750108,53.723434682342244,54.6533283293051,55.58954358632059,56.509312655681946,57.41378247904382,58.30801567966545,59.20488845969071,60.08973969736355,60.96966900780939,61.84176013333031,62.72358159734801,63.64637398574692,64.47504850573101,65.34539953725418,66.22242562912194,67.09854952467268,67.946233666451,68.79650832768158,69.64740919695217,70.48133194709737,71.33440549343958,72.18182768261981,73.05488570515804,73.92423577886838,74.80628975310886,75.67203088169535,76.54106167911802,77.37864841080868,78.20822341602761,79.0088092728996,79.85974193690565,80.60076421198637,81.37904677955225,82.14336319893927,82.92272011925401,83.6543601014193,84.39783134311949,85.12319768761205,85.83804498497533,86.52165653359211,87.1918804872672,87.83521385175469,88.46968671386983,89.10298569427023,89.73362866246184,90.3662467815459,91.01306093677279,91.67314195008562,92.33604621613014,93.0344759627191,93.64894265190101,94.29004119060912,94.91000647782253,95.48656629280225,95.98782996324039,96.42644619782953,96.76481795613863,96.99290064977508,97.10329977023106,97.094118888418,96.97483044281125,96.76268738822313,96.39119785325971,95.97640659932974,95.52665172162743,95.062954239605,94.58556674100937,94.1092724308327,93.60462808965414,93.15447691916944,92.66280568685018,92.15387126260188,91.60425902674748,91.02972976019734,90.37856036328422,89.66426556250354,88.85246632537662,87.93547846740441,86.90476668283605,85.75163328668542,84.53222908521629,83.22527872966673,81.87457283388314,80.5104301443709,79.19430583775163,77.94197453712822,76.8050922442931,75.69725415210006,74.779803482831,73.85113871588474,72.97673036121535,72.13936430181306,71.38968797197921,70.70448603982193,70.13153428434089,69.65739651033526,69.21717232639831,68.7523148757662,68.21972856941315,67.60617108367855,66.9270968778895,66.18283644180565,65.41846894675123,64.61036920818583,63.78681237733874,62.93039541871982,61.98199975616379,61.13724686860448,60.279232302261065,59.47439077725212,58.774604723316614,58.156043274993785,57.56565938758271,56.95652989696742,56.34115556855544,55.69921598981062,55.04779465979258,54.36809567490335,53.695554222944345,52.98595975980562,52.272986411201096,51.53868652291934,50.808370309309964,50.0665347929425,49.35206894488184,48.59274920318172,47.92683479526018,47.20501737103172,46.47851699246227,45.71036953418591,44.96409853926119,44.18263982122966,43.405634346477726,42.6353140363021,41.874031774431245,41.10095732997496,40.35686368242025,39.60455930908479,38.859513501631525,38.1046973856741,37.3702173100509,36.64556803535826,35.93033208290029,35.23836467562797,34.52845468947129,33.92243139604038,33.285308686348934,32.66043433215467,32.03992081409128,31.447119198005172,30.837365263489247,30.22607201471578,29.621716256620093,29.009806872365896,28.411010702622054,27.81157355863229,27.225761879936147,26.641978417570943,26.074608958187735,25.507466695998044,24.963198756361667,24.420272535115128,23.893020891121793,23.328261014689357,22.840434662983565,22.313847358875993,21.791287431855956,21.263218999174953,20.760883119663003,20.249597937350003,19.752484978917405,19.261880612824037,18.779187477325422,18.302331245124183,17.83858500275732,17.38883458290018,16.948354566850114,16.517210516576263,16.103305076119845,15.695493744021357,15.307347492906406,14.932910067151221,14.562859175868596,14.265296917936553,13.982369557979817,13.739775198023164,13.541473275637852,13.399831515444431,13.300522169906507,13.24711948775436,13.235089121874369,13.260760715031452,13.323284152495793,13.425529545052997,13.565219071016184,13.746608186050768,13.958465469758405,14.193940783091062,14.44208012194558,14.697324884320002,14.952824073678485,15.234214156754813,15.488479089184215,15.777574522519382,16.069643230292474,16.38080880209268,16.676428364719474,16.97988563661312,17.28693067985863,17.608129417044502,17.942204990274274,18.288174465066252,18.65096161357178,19.03594647088073,19.43510942408955,19.852871108944164,20.281128896591305,20.7230664939669,21.18678836140426,21.663364724664714,22.202735656049242,22.701463473932495,23.257489928561775,23.838267407188805,24.45638778450501,25.06492757177552,25.694865048960082,26.34174344705619,27.001438218809202,27.677851797696537,28.37191070717269,29.08793273107116,29.80921533871166,30.56910726261875,31.333139511265962,32.13411419078698,32.9561225057425,33.80001135025812,34.6659747494216,35.61108682270413,36.47154896600492,37.40367409284639,38.351857220960476,39.33522230563692,40.27895737670921,41.24575559080842,42.20822934955185,43.16674537809483,44.120976381983155,45.07326920601676,46.036152673832746,46.990646485141525,47.97016906949073,48.93131501330738,49.901611676817254,50.85138838435617,51.816457071163924,52.76200713159313,53.7622387168273,54.63415590009182,55.56699370827041,56.48135559361266,57.41277603493959,58.291871854943,59.185031663307846,60.06860960922947,60.96026491038096,61.85135961508583,62.751081232777,63.636941261355176,64.52710599770003,65.43086158477719,66.3285763483341,67.2224067578766,68.1171861799078,69.01021886497045,69.92410046573961,70.88839556922103,71.73055696647495,72.63497127131804,73.54374847652453,74.42330403006525,75.27012385800735,76.08538018058937,76.872884547528,77.62724032855533,78.35194595806094,79.04451035538695,79.73261518354941,80.39500439858305,81.06606352047908,81.73195824176746,82.43176591218756,83.13466670392626,83.86592022645142,84.61875018497128,85.46329038630633,86.22484536336007,87.07308486089936,87.9383924369627,88.85009359795801,89.73168331424671,90.64443652967381,91.53962190574318,92.39900711086082,93.21982671208498,93.96523044532756,94.60813448105212,95.12980227290214,95.51547609328097,95.77709583430392,95.91150784393788,95.9383766115754,95.86977172576239,95.72559597893209,95.53147933408215,95.33081901733078,95.11437683192055,94.91948643135505,94.76112348054176,94.64725492544308,94.57322918066298,94.53654655107269,94.53595969082902,94.56360590064646,94.6146825948191,94.68080886888079,94.75791911237594,94.83400822672893,94.900601979848,94.94729474121348,94.95848484422422,94.92561400697663,94.83554879401655,94.65882656952108,94.42457738637977,94.08375925725741,93.64097521343469,93.04862268437658,92.36396810664657,91.53640858274844,90.55797459517669,89.42017644784768,88.13046071159897,86.725998448744,85.25926216108928,83.74023302408543,82.21828535315771,80.75949327477521,79.38269853554938,78.13961144956282,76.9822478573426,75.92050857684772,74.83787713486558,73.92881292559929,72.97361311132525,72.05252717721204,71.13925695407467,70.37770963153255,69.75571387539354,69.27079598508952,68.85058211498995,68.44435540858726,67.99610083708662,67.47109017689296,66.87638022929657,66.19850902000393,65.44104571913377,64.62715755066756,63.77913163280273,62.91738924055779,62.036690363746565,61.115757932038655,60.32803263893278,59.53856041957546,58.82333143693619,58.13595782211878,57.5049229739379,56.87584922003371,56.22904980005419,55.565119934220014,54.87001521623427,54.143500416969104,53.3879918465717,52.625588155727684,51.846571172960864,51.075097265011706,50.29858373694397,49.52754264958501,48.75903358110883,48.00528992315268,47.20227771096236,46.494994863623,45.71152516624491,44.93181859222549,44.12098518164666,43.339831920722965,42.52588928332832,41.70628348271254,40.867698751461404,40.02592116914067,39.166996883102826,38.338352129105964,37.51299224118232,36.70752411911276,35.917754981737595,35.15677586462535,34.409574464626225,33.69378955517284,32.978848402434174,32.264397331900064,31.63753260575193,30.98612116584186,30.34929357935544,29.6969359993441,29.07535300166238,28.435992731374043,27.782214486426287,27.1445424996169,26.50052287570206,25.859557731689808,25.224447077048804,24.601440702145158,23.984817553120173,23.379188038976164,22.780545692028532,22.192573814236834,21.60403796637335,21.02828381902445,20.4135903869841,19.885002869353848,19.316034535624794,18.754178552652007,18.18450738068068,17.64586287556128,17.1146150006397,16.604667376795952,16.122631871022755,15.668296598852567,15.233821512823157,14.8302912702704,14.470833198924453,14.152387633610426,13.880303438488184,13.66098101163035,13.49144305571577,13.378970800698514,13.326677910833384,13.3283529274896,13.379575228908369,13.480197593966457,13.629930448209667,13.828721019423392,14.053537808339808,14.304822089339385,14.56656696520654,14.830016813103066,15.099207994373742,15.37401158945151,15.653818995661954,15.933757904301855,16.21574094289477,16.49710118875061,16.79401985658095,17.09796873163513,17.420181905296765,17.751695403508613,18.138188398437716,18.489323811569072,18.888509024205906,19.303630626860727,19.75341366034458,20.206762772399347,20.686401149155287,21.183160123106095,21.696231717652072,22.226540398132126,22.777883512295855,23.339596864088282,23.926733586866682,24.52446184821479,25.144688368008325,25.789130816759037,26.452098540320637,27.131509268373815,27.82591327484796,28.574813437065192,29.260373439520976,30.006737932557858,30.776072110818205,31.57260097660875,32.35758170035361,33.17041966491831,33.99694598560225,34.83206280957031,35.688384507627056,36.54955960656888,37.419820454970704,38.29665815577339,39.18752939143527,40.086474166459126,40.99424490730034,41.90564893432333,42.84280237027486,43.772059921335675,44.767800663090526,45.64649244327495,46.57956133846068,47.50666045069909,48.462021907490154,49.377418728150694,50.308450631340484,51.23728861989803,52.16155613705489,53.07563670477615,53.97879044712045,54.87257522597402,55.753095614391796,56.643741370594675,57.520999573172595,58.396846025257894,59.26558722461962,60.14532594961584,61.020461005980835,61.93943803110022,62.75620630865693,63.63224006242495,64.48222727371231,65.35974680282735,66.18831292153435,67.03471009757735,67.87989659825604,68.71997109498143,69.57017111374513,70.42185961863925,71.26550475097825,72.10809400218177,72.9588045249076,73.79428502510792,74.61472747744334,75.4205130085075,76.21351193182979,76.99345846452829,77.80393458315378,78.50006798120273,79.2283432605253,79.94740255990358,80.66167886394874,81.32752331209518,82.01935845727363,82.71739931816461,83.43365350582874,84.16397281505141,84.91206597249538,85.67280574650414,86.44466652824731,87.22784297859774,88.01398581943309,88.81487333586576,89.56725070476597,90.30236286065727,90.98068719594981,91.63380190056456,92.11530691098189,92.52940966381264,92.80526496777905,92.95841327229672,92.99042298361108,92.93701124953569,92.8214443146546,92.67009723729161,92.48769608324496,92.2825088911128,92.05900957475531,91.8237899446285,91.58245172540437,91.3299927909269,91.0723776777702,90.80506499397704,90.5244212651936,90.22960244603742,89.89690388243407,89.56655451229724,89.17636566250992,88.72935989500694,88.19856020917341,87.6098866653481,86.93910680996046,86.17094857397511,85.34907423160763,84.44154942763599,83.49152012071511,82.49209419245342,81.5004358966414,80.49843819647124,79.4931193256515,78.48872863256828,77.47443781207707,76.46683744492402,75.44676565003208,74.38286958335354,73.46574754496285,72.53429409868859,71.71681503485776,70.99678464293494,70.3963284628683,69.83722825552091,69.30774868049389,68.76857702902103,68.21592136760555,67.609259648563,66.97290160146433,66.2883213033959,65.57956051776436,64.84801290928921,64.0842744368958,63.293224419793304,62.476347287417546,61.64953283059904,60.78639629677179,60.04475860413481,59.2802251275333,58.57821228848523,57.92463050106642,57.337630155933766,56.75039724074362,56.16137120896287,55.55537473786199,54.91747624215572,54.25688697603441,53.57675491922484,52.90242794151972,52.218955012683224,51.53786737268059,50.838219166618366,50.13274439582907,49.41216950977032,48.68736955733295,47.90886326643874,47.233837578549185,46.51255939712926,45.78744555011807,45.01812158811836,44.283964752700996,43.5295546101963,42.77951480581141,42.01752371666066,41.26242467007657,40.51510449240736,39.779657894786624,39.063993723045556,38.35339037856768,37.654619360184554,36.970521594007245,36.30085096683779,35.64263011116712,34.995503446791986,34.2982245215384,33.69720080372411,33.06820809011579,32.46425397150863,31.865782563178747,31.304033540247378,30.756555981751088,30.21549248337698,29.693392613809912,29.167541680849155,28.64347653040904,28.125831965576104,27.6009640201966,27.069844924426732,26.528310746899507,25.984824570573082,25.420793037969702,24.854761700080694,24.286817615819135,23.69147546919859,23.15815010699538,22.604025491654447,22.04225559119797,21.489899948308857,20.951378401733596,20.402882489156294,19.8511837373426,19.309505836854704,18.766228523556435,18.234782144481862,17.702147511541494,17.177465529173265,16.65230398452548,16.13081503344862,15.612526387535292,15.11592887326441,14.628731413980868,14.168914726806843,13.717059618122033,13.35498839261211,13.006404116970161,12.716749842351309,12.483905759558262,12.33403062553601,12.251366751798505,12.236724264051638,12.279492596585774,12.37900727709866,12.525986217531464,12.713989271593634,12.93151792086488,13.174193433098916,13.434668868687202,13.704656605657627,13.981885591835503,14.259747401816306,14.53974106618406,14.838771972675941,15.0911092148446,15.36979661934794,15.659545374346811,15.970656942181876,16.26584879589013,16.582590630412593,16.91605018633922,17.275894097970884,17.676498340184157,18.099302828019322,18.552385870705645,19.014805538204197,19.503661779388178,20.003625463520493,20.52518524858728,21.05892981170911,21.603730944105298,22.166566740186372,22.787517091347322,23.34072112974883,23.95728299838496,24.580539672553563,25.256835016956128,25.910234101885575,26.60436044679155,27.3238582360929,28.054578102440047,28.811255729151412,29.577557969139825,30.350743197665064,31.137319506734197,31.93207065658779,32.736888418191654,33.5545868502299,34.388678909406565,35.24489344824306,36.106319488910536,37.041659258480365,37.88294999496934,38.791193878675436,39.697302842136644,40.638496446136344,41.53791164949486,42.45558447148331,43.36534085497931,44.26377425795881,45.154004894718184,46.02274601693637,46.89859695446534,47.747170872447164,48.610288221308494,49.46367993596881,50.337484185514896,51.19550718144487,52.07524256957328,52.94909473676875,53.88973782077386,54.719354315427644,55.61567529463692,56.502259118205565,57.4203071741968,58.288847021781876,59.17432611290039,60.05492536222221,60.93257543603856,61.79593507462885,62.66434142505101,63.52287221125281,64.3767138863948,65.23757306034278,66.09636048308069,66.9547703398754,67.79296308324689,68.63209666714704,69.45068985483633,70.30603536580763,71.04571158425969,71.81644593636251,72.57031004288142,73.31998070932534,74.0243563015468,74.71611485004864,75.38352166765779,76.015025375951,76.62545196093392,77.22461711333163,77.81796401863129,78.39627185432039,78.97064320421903,79.54024998914845,80.10655160463648,80.66381339084043,81.22637928307694,81.77777910906828,82.35271132822601,82.86781381885042,83.40866194382228,83.94699632951858,84.50112158625858,85.03323581383506,85.59865387858815,86.16133906102817,86.73343338294656,87.31215807541273,87.88166994288056,88.46804039413726,89.01769129549906,89.56325374424993,90.08289521908009,90.56464401299839,90.97846662877635,91.34127718362697,91.6334096953578,91.85853793242042,91.98927135330054,92.0679354059359,92.08485346124478,92.0480488839775,91.9660681868186,91.84986137206283,91.7109821485297,91.55600066783332,91.38936132998641,91.2079842856321,91.01525232580651,90.80628104082103,90.57935778249438,90.33650569098066,90.07655146081228,89.79898043728711,89.4962602659832,89.16891703383997,88.79713041247769,88.4312505368226,88.00261434067374,87.5329527673094,87.00834546541982,86.43620864474961,85.80742394056703,85.10587935778655,84.35385555689147,83.5217997112166,82.62999275428244,81.6486083425523,80.6292359393945,79.5364946759688,78.42092888966371,77.2763077691871,76.1672646938546,75.05664487395386,74.00278789255955,72.95060469622534,72.12029472136629,71.30209569363257,70.55416158678047,69.85173751237225,69.18468540978954,68.52987664397884,67.90259618700817,67.30005805692514,66.73275274474679,66.15460802435769,65.56717273570725,64.93637930945756,64.26331774765289,63.54606394525722,62.79071121362211,61.99434908367759,61.20036410552369,60.38571491891998,59.560862112379695,58.82570168237928,58.078009777811104,57.35227410054242,56.64596726023249,55.9655089020579,55.271537007220665,54.57197920539827,53.871945259290435,53.161217271559835,52.46232930119821,51.761694811009065,51.08356749596974,50.41016831265268,49.72664980351204,49.02391962671331,48.2981192245149,47.571335449820545,46.83841818389642,46.04817428172889,45.3412941079629,44.5703726483777,43.79874272015466,43.00688204032341,42.219836578001015,41.40605512803243,40.58652049391498,39.763239757299246,38.958762532417275,38.15937546961667,37.369706106915544,36.58587261215786,35.82039148690573,35.072143186150356,34.351456343915785,33.64653614058741,32.96287130314519,32.301189024658484,31.634032195429917,31.021992031740727,30.386959531839533,29.756579362854634,29.11711014567208,28.509684038223146,27.894722128920954,27.29337950529173,26.698750074651716,26.11437523668529,25.542887972105124,24.98658632264124,24.45335137919537,23.930126144001854,23.417007169071926,22.905223411234278,22.390112257668935,21.873656998978696,21.355888041106866,20.80634016158167,20.318536770581566,19.80511990377105,19.300541523709438,18.795665705599305,18.30012098801236,17.807956972628986,17.33270068894182,16.866229541028236,16.416150751706894,15.984710519039584,15.568410943984746,15.184783562970363,14.819907687717766,14.473988571200143,14.154376791381976,13.868287937805766,13.612690765358392,13.392455777760924,13.199628593888544,13.059026213546277,12.945816131442376,12.871845309462474,12.831171178073893,12.830585965296232,12.87144366410965,12.954746510947594,13.081352048897596,13.25513421772823,13.470997956356303,13.723189729222808,13.99756682745602,14.275707136947466,14.5508471938779,14.811982494685235,15.050378346234075,15.277947415439902,15.50732116267868,15.764622802455985,16.0101139941047,16.295723482221774,16.60801992633543,16.937287127439955,17.26959444880126,17.613726300501664,17.96715360106776,18.33501368249418,18.715469532376655,19.118124076244232,19.53769932537277,19.97821305041676,20.446315308661067,20.924500605697155,21.425031871907205,21.945052545018548,22.488839427901144,23.053104178106008,23.67993222963543,24.240507830106456,24.86422393737244,25.499109600155865,26.16664375363076,26.80717814683635,27.477524802218735,28.160552770286433,28.862745939835143,29.58812405271474,30.334268427077006,31.112421011317238,31.908251902597847,32.71637357739136,33.55242139460785,34.38379472288626,35.22699946181042,36.0672761118935,36.9174804082494,37.808807687401995,38.61177983983421,39.459126539010974,40.32252685837077,41.200072809356215,42.06702471745505,42.95092046135223,43.859434609052904,44.77126388667789,45.700306522164695,46.62172979833196,47.553004714830855,48.4715378761502,49.396563635697035,50.30528843235609,51.22394052553834,52.11543179531261,53.01378237935338,53.894681069778215,54.82673763567888,55.648884715430576,56.51599559775903,57.38280503385828,58.253064616727855,59.08241110675892,59.932667409895096,60.77303782090756,61.60359360819012,62.42992131801859,63.269290947855204,64.09779703333359,64.91804702577983,65.74613587832226,66.56730897643774,67.38425953102725,68.18853017690508,68.99550880188644,69.80953772954305,70.6747325002657,71.44596535583844,72.25917483790674,73.06562786347062,73.86642313156003,74.63025247751128,75.39662019531913,76.14238608165839,76.85579444374899,77.54862185920261,78.22050450164845,78.87026339215332,79.48765284010916,80.09340073482704,80.69638188436062,81.29282073562638,81.90627403475023,82.5226993262923,83.16176641768722,83.84566434345926,84.49102387648047,85.19171759681846,85.90725327755788,86.63411353987406,87.35549490998332,88.06092931477362,88.75439709226593,89.41176481916122,90.0260219947056,90.59664653749041,91.11423709343683,91.55290953540973,91.91385453972305,92.18405409429923,92.35979952884625,92.44063477019091,92.44120584782131,92.37507134367611,92.2577248137486,92.11205189455049,91.93621251811992,91.74799640810413,91.55675476616013,91.36515855536697,91.1719068743266,90.98281760313846,90.79678445203521,90.61665098229565,90.43911520348426,90.26629545403277,90.08732964366368,89.89145692619843,89.67486576901877,89.42749644276309,89.13512263920626,88.78925815393491,88.38621061958193,87.87756711396946,87.33286212341636,86.67356423877037,85.913353648104,85.04195925605032,84.03938831010845,82.91954100232765,81.70823211951912,80.46923967818675,79.18620756940503,77.91561736946564,76.70033649439036,75.60146014625415,74.60894846715809,73.71435435009778,72.87501776365917,72.1114224822314,71.35567664716385,70.59822475719254,69.77610141609682,69.07990174379246,68.41194568740205,67.87657240886938,67.43776402864621,67.08607731067214,66.72435358539592,66.31593499699136,65.82704486838671,65.24811145361643,64.57906636493044,63.857801387639036,63.07651269070846,62.26729388244269,61.45925440523475,60.66436946339303,59.9107192568259,59.20583191135966,58.552231652064734,57.908139399332235,57.35415445613076,56.74586303941534,56.12548273835738,55.47697776256301,54.83051552692271,54.17627430749929,53.52027762083805,52.8787159738357,52.2447401693468,51.61557623190417,50.97541921229095,50.340700528081314,49.69619080297778,49.0561350666314,48.383967059827114,47.713062002898084,47.015893152622766,46.322121633688695,45.54822902651937,44.8675013451619,44.12850441582139,43.404678990595485,42.65128877778488,41.942854445627276,41.2358033621756,40.53413025205875,39.83952230124358,39.16781595037417,38.50556090608325,37.855730412499106,37.21943918771582,36.59186568813517,35.969390524924165,35.34992429822452,34.725722710976974,34.113539303713715,33.50026115530765,32.868231670047365,32.30627595207273,31.71905168164219,31.147593927495507,30.5838146597714,30.034414326909666,29.48599694909946,28.940861257616863,28.397278510253173,27.85880443811212,27.31521297255961,26.77694268408198,26.2416241445057,25.71491804687534,25.188161827192616,24.673837161419033,24.174067530542015,23.676281672612113,23.19137885806755,22.6791863130127,22.230120800947944,21.749485958160307,21.278779697772034,20.806654993704235,20.352857096319408,19.89418313647529,19.43764830923608,18.981809877001595,18.52995501081305,18.085120747289416,17.64828959705074,17.231256336435283,16.83178826869077,16.45576749000126,16.10411365243629,15.776205102596398,15.46934967471925,15.188920097901814,14.915798574818972,14.69585665048536,14.489435953145295,14.30858177329636,14.15453894072227,14.034763316196765,13.94233176939512,13.880304243127764,13.8483041425466,13.847615983976848,13.877411527766187,13.938907400159794,14.030786418637978,14.162450262977213,14.335800053194555,14.550540038558283,14.792886878208572,15.049195177939172,15.303002743064333,15.553817803062595,15.764947010986248,15.988005445940278,16.21337933393179,16.45432259570385,16.70534640571301,16.976121336039736,17.26988250444069,17.569345029087664,17.877418588083486,18.1918973356243,18.52538799615721,18.878752949806664,19.252238406479705,19.63595426259658,20.047263723087354,20.470729962877463,20.915607733497893,21.375356064413932,21.891127775804815,22.35778490850705,22.890441742642572,23.432439275383548,24.014943370543108,24.599052204934495,25.215079396654847,25.846932322675745,26.50287642408562,27.16789680420241,27.84370442897179,28.53048370191468,29.22963373302033,29.943292839750395,30.67349128510546,31.422000807961304,32.19198153036223,32.995643720767724,33.817366851631384,34.71151669854018,35.52288198151595,36.392075373248964,37.28035875224047,38.18971656257064,39.05301431033886,39.94584596881388,40.83249678631187,41.71396483198901,42.60302354134986,43.49923358491876,44.39539250973672,45.277175298419905,46.17910129627527,47.07314324728889,47.98244951561269,48.8694885980674,49.76480025154125,50.65881824513517,51.61655058641644,52.44639526483738,53.342740068151706,54.223659539341426,55.13911493463995,55.988333422772016,56.86946219191666,57.736299081895396,58.611556211765986,59.47230080374357,60.33109037494538,61.18892303105181,62.03112677757044,62.873184505760435,63.71093642813489,64.5516846850814,65.37784680184436,66.2087724811763,67.0167416158345,67.88410858695497,68.63232879007556,69.4156343444851,70.18424064487093,70.97902434041977,71.72217097143653,72.48850290705498,73.24629656292319,74.01315746018733,74.77076176508612,75.52239087518008,76.27948944128512,76.99472736020071,77.68242549447395,78.32801232992063,78.94808593554448,79.53189170629743,80.08875769700725,80.63350885794851,81.21546850571013,81.73913582004253,82.33234153501228,82.96107012076503,83.63226220579557,84.29396714885415,84.9893382417904,85.6991854350437,86.40682396292073,87.12024542193838,87.83310658716168,88.54154216260171,89.263326671711,89.97912946939273,90.68387586977481,91.37359161399766,92.02627234974989,92.65128952472088,93.23758601334544,93.7996149647993,94.21306767865913,94.56858598702273,94.82218101284617,94.96955620450551,94.99407679469688,94.91826715877671,94.75761048950622,94.53786369293154,94.27927896152256,93.9963159611325,93.70576742352348,93.41900484660621,93.13903004913455,92.87069185003062,92.60933662392786,92.35549239246957,92.10625608299556,91.85492654158377,91.56281607557581,91.30071320621131,90.99341804654449,90.64319554838075,90.16809812257037,89.70474638012054,89.16087340911812,88.43450274986334,87.61063185146065,86.67240592691793,85.63536023042899,84.50042154895394,83.2649234997448,81.92694729097579,80.57155527224607,79.21033721504826,77.88481798834302,76.63532837082144,75.52099736707945,74.52415976974983,73.79133722358117,73.11585748127396,72.51170264320781,71.94153366584675,71.39560304194924,70.80120188173409,70.1891106899831,69.5831008084298,69.00774547125678,68.46407598317657,67.94120026212467,67.39938630620114,66.84690875380394,66.26328779193211,65.65278818970697,64.99187789390963,64.28494534585573,63.515020046995936,62.66582625979541,61.91937933504835,61.158320382900094,60.441790802959616,59.7639747156083,59.15519506268428,58.5260318260917,57.87847399409476,57.234098458593614,56.58872106144508,55.96055297508602,55.318747477853286,54.6854050349498,54.029696851164495,53.36199361029548,52.665025294788684,51.969202882060856,51.252154162504446,50.52725899967869,49.720729497822944,49.037420205018606,48.29241154750846,47.547628086766814,46.77639051203558,46.07044961780503,45.3291267453924,44.59512021891429,43.85096066009885,43.1169278477186,42.37751312494169,41.646858561339144,40.91274913488696,40.18588201361788,39.450666953898526,38.72491731607787,37.98769458765403,37.271159946349734,36.56312480378723,35.83640903679384,35.20731470878797,34.555861712832275,33.91249989536382,33.262139172451164,32.66912553833268,32.0632739793517,31.467069061136698,30.880567812510254,30.313884132556904,29.749384921377587,29.195120251677878,28.64150898394986,28.09145544021836,27.549152416915003,27.004385160592268,26.468733011496383,25.932214047511096,25.39328249592382,24.813160458368426,24.327896349619067,23.79334708198384,23.261969371706865,22.706420236001584,22.198872807077922,21.67060146825016,21.148789919345777,20.642688869357332,20.156126088482882,19.669711852916013,19.189090190272008,18.696441602785466,18.21702003658177,17.74120621591512,17.2845768182352,16.84567108016745,16.428002908525855,16.041496503999124,15.663644042246103,15.376353165834953,15.103561151481784,14.875815982297118,14.680093062621946,14.53809792997399,14.43265105470344,14.368852582436645,14.337202547847427,14.351192873520631,14.4206746035576,14.54716927272146,14.721828213768639,14.933759751604912,15.158058374276147,15.391958626133997,15.635941195245586,15.891996297716517,16.154057640315735,16.438673954429838,16.670359447576537,16.927748365642387,17.18910763688616,17.459191658493502,17.71401255944907,17.98655595286873,18.275538082465598,18.581757790396708,18.914095355071304,19.273589437968987,19.66544353144572,20.073172027583883,20.51411694689565,20.965256642697035,21.437698533790023,21.913177012016632,22.411271671285295,22.918772013099566,23.495026400023978,23.994275785491492,24.556874293237808,25.136644899867168,25.760632724727603,26.347299875381847,26.98510930869806,27.638869305664716,28.316364249038546,29.015557986246375,29.735873569944687,30.475219263733937,31.227818817761854,31.998784002920203,32.786345717955605,33.5800708220557,34.38159897908921,35.204186516139025,36.03281277521968,36.93111696061879,37.7200741754297,38.57754801096431,39.44453934253079,40.354460091997915,41.20539689654771,42.104461282823884,43.00926155262904,43.909715504101676,44.81266816307083,45.7259249284946,46.63136792487598,47.52869532133314,48.42598566182419,49.32101746720543,50.20236460424013,51.06971751659113,51.93959805936908,52.79857956237153,53.65495006184733,54.50396424636339,55.36474707144665,56.214973913071255,57.1133764451188,57.91613055279389,58.760314376560515,59.602936019857516,60.43098328388085,61.25128096404665,62.0656529919772,62.87083421368123,63.68497117055524,64.47999112766252,65.29086139671682,66.10999195273526,66.9419651551903,67.77346426870938,68.62311997914699,69.47060265191281,70.31613594406599,71.14972100451762,71.97361620164679,72.81664182050795,73.56620464030671,74.32233144827742,75.06412858046103,75.80791995911457,76.52282586791816,77.23505308189783,77.9515660706626,78.65606925511086,79.3714486324216,80.1031040994678,80.84192545729188,81.57048546109102,82.3078035034266,83.03776407080723,83.87169214367853,84.59866481188085,85.40419459505758,86.23843533493651,87.11350478586465,87.93297090719354,88.80270873132615,89.66958348481998,90.54189792119487,91.38543603650785,92.20720978610561,92.97678980909156,93.68312502619413,94.29491633703422,94.7941096672477,95.17154418388398,95.4166849285908,95.52917785269345,95.52161849805893,95.42239948790494,95.26290953016932,95.05236518347832,94.82511471292254,94.60132178978793,94.41106543897232,94.2385400963944,94.10153838795502,94.0048860932965,93.94362351803998,93.91960736050517,93.93107501640465,93.97974353301993,94.05995408390672,94.16358380104703,94.28209377682808,94.39954120721757,94.50416241848247,94.58058033179327,94.61167147802108,94.58687680071321,94.48995249036311,94.31109209653494,94.02075292435121,93.65738362451418,93.17368885257255,92.58211658391996,91.87603813166298,91.0438566091642,90.11455000921653,89.06322116393152,87.91832909321452,86.63934505960854,85.27877484869899,83.84114876902811,82.39109079710401,80.88454253630782,79.45892481959956,78.09258456770499,76.84921033374549,75.7185394579148,74.70512295648494,73.73052638443941,72.90367564230486,72.05322109882674,71.25494985312396,70.50646227936039,69.87070425524874,69.33429903501921,68.8913911666572,68.49616618935886,68.09921711579614,67.65373992546233,67.13071793417409,66.52033557748376,65.83068416082116,65.05669823344272,64.23264960371569,63.357380688173855,62.463012765255776,61.57095718696312,60.68265177222333,59.92886420555179,59.192509556472814,58.49608352857647,57.838903858259606,57.18518695689002,56.518806137552254,55.83089657585243,55.149756321063464,54.46328625728705,53.7832174368773,53.09756494633918,52.41629156643062,51.72258090158293,51.0214542468157,50.2988958844145,49.58847774006572,48.874178087759766,48.15549356948094,47.382950083084495,46.68554741391881,45.92020364093364,45.14833517857138,44.35164300212155,43.5693394779935,42.7773364461843,41.99637457384944,41.222386036236536,40.460904228887905,39.71215389058718,38.97883661327983,38.24296968739279,37.520997606227105,36.81201032895865,36.12215460426478,35.45880892464016,34.818284663483475,34.184606203712384,33.535217227382006,32.96035895716056,32.37171578782339,31.78553093917891,31.200694187553292,30.624458277484543,30.046662789723474,29.47401441435641,28.91004533858144,28.361495213464963,27.81892554051402,27.29023469216765,26.76804122958583,26.243651714135193,25.719697052088165,25.188270891472058,24.659701927307886,24.12088421121805,23.58572307568653,23.018016206903944,22.508138378764546,21.97702098791516,21.452728186775676,20.918182290532823,20.420135285437325,19.917418948378668,19.43075274299009,18.94946559612432,18.481212767372103,18.02379298873029,17.576809632588585,17.139951479978883,16.713834658862794,16.299157512357052,15.897552879081712,15.51567793218866,15.158850588123999,14.828403565331968,14.517418244424288,14.279640990108986,14.0786117269993,13.932684084874284,13.845111213349496,13.812793064634723,13.829598462827951,13.891953229462782,13.996682619264558,14.13853159783248,14.312261171568988,14.518508008692715,14.74153838319798,14.974069786654306,15.206836848215305,15.446867857034782,15.691646412686435,15.945754936261693,16.209640003966065,16.49378402715746,16.75888540438156,17.04828989669762,17.356645835796186,17.674776147285677,18.00300730024698,18.346093792131878,18.70371717751276,19.087276998783775,19.492497365336412,19.91966940409566,20.36894756792641,20.835079957453814,21.32560354967464,21.820459646660474,22.333583601211274,22.849137153616358,23.38889981474335,23.930089052246892,24.51869511889312,25.05859153744148,25.657698205738814,26.26960686963083,26.900916731974277,27.554075669829793,28.228399841084226,28.912426710258128,29.61306734537785,30.332841217470094,31.07855973077936,31.80974118424789,32.56943718867976,33.338402220416995,34.131268101332495,34.91882092811991,35.727731236770666,36.5615538998918,37.411106076054814,38.320772634454805,39.16403658618452,40.05758461301197,40.960914730375066,41.87247149234552,42.78742294982384,43.7067004341032,44.64429807186857,45.56389476399338,46.48859788186704,47.42294778267354,48.34902065966374,49.272289265597365,50.19040155571589,51.1036496527281,52.018232426046225,52.913545254142505,53.82089016241416,54.72185373828188,55.66468392071174,56.51769610729396,57.42605149692475,58.33890997757592,59.2436558799969,60.151071207721884,61.07272099496778,61.99030806673065,62.90495245727055,63.80848571016748,64.70855538362284,65.60403506532968,66.47909250909247,67.35751622492248,68.22423951761364,69.15410465797984,69.9300881150868,70.77791860667932,71.62178171765262,72.48354322179878,73.25472494156521,74.04586710617154,74.82907389478349,75.58770433355076,76.33762165294856,77.08227355689945,77.83051952974947,78.5634455156617,79.28340985104954,79.99858446744412,80.72088263601624,81.43209093736809,82.16139170795874,82.90491923724211,83.74757563279934,84.45812324758359,85.25485432014332,86.05048686205073,86.9023991287209,87.66973497085154,88.45927171228064,89.21085281830395,89.92678945192341,90.56642493159747,91.12065852383937,91.56945497529503,91.89661149950336,92.10662075822111,92.21294836897681,92.22846797652736,92.17075127700565,92.05243289790994,91.88988013891914,91.70038060680376,91.52175440994023,91.32715708929412,91.13949455515052,90.96640718856432,90.81980770866917,90.68985871848625,90.58028827778953,90.49132158791764,90.41907401680882,90.35979262384416,90.30238533485908,90.23001768043669,90.13212283151742,89.99469429072322,89.79766426899937,89.53150029175598,89.17742353959814,88.7319703792831,88.14733187141036,87.52965392545359,86.75947114399281,85.88262776321108,84.84815618590089,83.74912682841104,82.49027276247678,81.13711295384319,79.7460048193106,78.29414257231362,76.86660500516686,75.50212161186512,74.2735285697459,73.23008376571052,72.3832582436515,71.69075422390821,71.12331824380718,70.60092420076029,70.08698882597909,69.5240421133397,69.02246544009812,68.44651263888109,67.86045136438938,67.2536709255436,66.68371424479717,66.09233616656954,65.47139291854744,64.8189966484665,64.11013715238404,63.34509548790828,62.534132370683636,61.68562318099612,60.839279563888184,60.03209417788124,59.289441136193,58.6310705056098,58.00843146542134,57.38239424043261,56.719550066529905,56.13122379813546,55.494914851943044,54.849853959423406,54.217026308800854,53.61193110587339,52.98273162835588,52.32871295741776,51.647918230495044,50.93149853625201,50.193607031481186,49.44098362889705,48.699261795578956,47.94119874095737,47.20279792134682,46.45862275427953,45.72735950396504,44.97206286597023,44.22728345619946,43.4019010771198,42.687229181782676,41.90916905725696,41.13661012452776,40.31809580351495,39.55880058551767,38.773325970806134,38.00835709853255,37.24068663906797,36.49055427398601,35.76069365023481,35.0661700335804,34.387364886687884,33.723753416194725,33.07935422433816,32.44443842945687,31.81079180024139,31.174599000968723,30.53287666178996,29.84451504509237,29.243298971525718,28.60714130732925,27.990409239540284,27.378924958097652,26.806440888250318,26.228246731307348,25.664597397942217,25.11824365153978,24.56935919123179,24.03856530518682,23.509295919650878,22.992332166265886,22.474224262796046,21.965541557366503,21.449439975250698,20.942592978472327,20.437534148932446,19.942511449759163,19.416654567565473,18.9664601639196,18.484894394985638,18.004179521161845,17.518047649563478,17.06657730623043,16.613327629124942,16.184829303295416,15.78110077274899,15.403079918032226,15.054410255787227,14.73067994395863,14.444677458982815,14.190291226528808,13.978863571149782,13.812761665453703,13.698997779629943,13.640132917100837,13.635633715188023,13.677641356989087,13.7492777927096,13.850969813064726,13.97203217743319,14.111739546438109,14.267741184580252,14.45473956556063,14.667993215028764,14.90910979670044,15.166570385391559,15.442774826110561,15.7294202515559,16.020096895654383,16.32269381620787,16.640270865278914,16.97154305578913,17.317911350651684,17.677972486294877,18.052563647992077,18.482177347593435,18.87352590473792,19.29927755865604,19.744510578852,20.226473908701585,20.70991741889236,21.212224077767978,21.727775227643104,22.259459456859695,22.811011103088198,23.37290217457819,23.9553307677648,24.564256206698477,25.18335301697242,25.822374891375606,26.479979595685432,27.143861028076344,27.815604983008715,28.505965652476,29.23349573542465,29.904031563090303,30.613006123901524,31.33679704670357,32.079706536732104,32.83471133962057,33.60669578176953,34.39186960349086,35.20407251039754,36.03696211721584,36.880107687007175,37.7321387742072,38.59821534901991,39.47673949426423,40.354470008152,41.22670583406038,42.10840494422015,42.97786017369842,43.85372756623241,44.75306699505538,45.58791220665972,46.45011628507771,47.310447418494746,48.17318150817119,49.03992690026346,49.90990710042441,50.78052315798639,51.64531731343894,52.50961447289379,53.37310417374106,54.22280744845845,55.05796048011543,55.8915498352317,56.70435962466663,57.52071595651083,58.3103568196699,59.09850556938966,59.8785243314757,60.70308703282525,61.45046596909503,62.24168874931786,63.02785085868577,63.827771376976834,64.61853380908467,65.41427004025032,66.21400441466781,67.0012262334458,67.78412585023617,68.56402843450337,69.33438750664808,70.09592875848608,70.85764500459013,71.60347956787425,72.3352910865693,73.04307995377167,73.74753071803266,74.43796430258212,75.12533893178095,75.73567120795579,76.36514520729239,76.979406873686,77.57974361435716,78.16806460760348,78.76547449856449,79.38131643010574,79.98997072647114,80.62255167308248,81.26441033402122,81.94648699544605,82.62838298345594,83.32778115692908,84.0314105790967,84.76576563362083,85.4842062980673,86.2110434087153,86.93370608838016,87.69740934510448,88.3649826316149,89.05848942884406,89.72037980180674,90.33881496343699,90.9020146325304,91.40148552088301,91.82702151219323,92.15789140679449,92.40337401572604,92.55794661035911,92.63073976109145,92.63164763258145,92.56806574219974,92.45293294697748,92.29717863908961,92.13911939683886,91.95567268847793,91.76457887917776,91.56825901044155,91.38579170911977,91.19741810534643,91.0116975550323,90.81881452948129,90.61541196737262,90.39800254518435,90.15929422713617,89.89595894232683,89.60482274539658,89.27444065906336,88.90316201977942,88.47814816530146,87.9873547745338,87.42815707592575,86.73099814910607,86.05972191120514,85.21538751940427,84.28546021880024,83.21001246767119,82.16643416191832,81.00439475191178,79.80831253788666,78.60721103454928,77.43058864804469,76.30437503979662,75.24653290396664,74.23568080754067,73.28002517026755,72.38122851123737,71.52870701655813,70.72206689630295,69.97595250838357,69.33760602025257,68.77331262646157,68.39162831957097,68.03296367486837,67.6638616668328,67.23324769424563,66.7665983155075,66.21813020103782,65.60361090890817,64.9369406817271,64.22266837179608,63.451618439051174,62.639131260135734,61.771979534703384,60.89313275502649,60.03696245982447,59.215204518056794,58.46418578952091,57.75707786431951,57.094617257514784,56.40405108839163,55.831176657618116,55.18256162227342,54.52314908661064,53.82379844195111,53.165633915863076,52.46207828115756,51.75121067399103,51.04029150552224,50.31590172778626,49.58741852428607,48.84208169078629,48.11268336142705,47.37788306815631,46.642853814395,45.89344000253527,45.14846427992481,44.39115181094844,43.65048081321106,42.85179564847765,42.18070977618701,41.43575868718586,40.70372665076492,39.93732819755024,39.23280214213594,38.494824463307054,37.77995680773718,37.055216570221916,36.34333374001695,35.623835744823126,34.93241392788612,34.246675343472155,33.58513120841759,32.944360738016606,32.324098868155225,31.725426685224473,31.135995953441224,30.56347626242563,29.95406150867737,29.431693154602875,28.860401580396307,28.28796811549043,27.703653352812935,27.156812973365472,26.59462918530558,26.032714638994996,25.48935169237355,24.945845971576524,24.419158376758546,23.893881622697958,23.39277779754561,22.891388063005195,22.39894491038128,21.907843192488418,21.423605421619246,20.93047428303749,20.44348631654879,19.920713859429956,19.4800216853699,19.011079793726843,18.55816377127968,18.10645008511553,17.70298742940192,17.292553550089924,16.895524459706866,16.507411450222065,16.13199368091433,15.765454672018658,15.418765472411481,15.098466268638377,14.805885797801706,14.546540542312595,14.334548211717644,14.173062577191068,14.07500505890855,14.038138227091768,14.057159614930546,14.114097191579091,14.205466446711016,14.323460549833072,14.457511128423207,14.59703713176628,14.756801291255814,14.93566793028008,15.12786869866829,15.338605308824643,15.56038330874239,15.79981788883478,16.044064085204315,16.30415811330784,16.579309345823727,16.866801892170233,17.173995991676207,17.501763156896082,17.847105617978176,18.239689577401954,18.593039244733067,18.99008215655694,19.403760105965357,19.861047630584775,20.3061771232188,20.781529944156738,21.274494680275744,21.773295977007674,22.291996116699494,22.829873004684803,23.381823637163965,23.953267242801523,24.53807516448292,25.146464001291548,25.767090685346272,26.403629336033674,27.05366590984792,27.713530544599358,28.43703317330005,29.085001300090035,29.795100304321938,30.514567459432236,31.25507513474984,31.989174529844902,32.74670020286411,33.50553747226973,34.27634529773311,35.063303250435496,35.86252610394166,36.67411353206374,37.50000941488065,38.33637289186081,39.186407134397854,40.0324988724822,40.88824963197226,41.743694665464986,42.59972251763949,43.504277227561275,44.30668259388722,45.165639735748,46.015921665005514,46.88763755210973,47.731738110815286,48.589133552437275,49.440215460493846,50.28023788084093,51.1331269980864,51.98273408684354,52.81867757242235,53.65450624811732,54.48158027384396,55.3191455313214,56.135544374435845,56.951649278925466,57.76234754268802,58.57067750751031,59.409325501218085,60.142312905881525,60.94236004337474,61.71993681539072,62.50887622169045,63.26805135688429,64.04465870881701,64.80434373114097,65.56594803382232,66.32173291557886,67.08799679006655,67.83598197957701,68.57981574797387,69.32398372409149,70.06688864971386,70.79669233652197,71.51359773152735,72.2078584922807,72.89309129356985,73.57861355316908,74.17372456702013,74.77911898534555,75.36543405023741,75.92822233196088,76.46015421367156,76.98073115384271,77.48349979367666,77.9670052598902,78.44191932609053,78.89215766911114,79.33286180628222,79.75664692441,80.1795015668225,80.58878500497725,80.99444357682586,81.4017026576762,81.82898349667579,82.28510097062095,82.79177366021366,83.28052057647248,83.81277127643574,84.34763784376153,84.88946052995634,85.40291519491107,85.90918512763741,86.37716776779092,86.83816085019924,87.28087135526086,87.7139534567151,88.13597698012322,88.56079803920122,88.9950930525056,89.44628792536778,89.90152990635842,90.36356031265167,90.82789009149333,91.27984497878471,91.73974682249137,92.12836864405952,92.5139901120936,92.86488490674512,93.16934769202821,93.42354714138759,93.61798291346128,93.74109054281844,93.77751609175532,93.72818329599322,93.59512023346586,93.38093548714026,93.09947036440973,92.75660652980976,92.35659754281156,91.90072658256045,91.41825154094575,90.90305685633504,90.36072996970415,89.78313950171567,89.23840362678055,88.66331427835392,88.06850929064802,87.43966068515198,86.79653650638247,86.09629643246612,85.34650054935618,84.51063098547444,83.60602559537018,82.59937952612067,81.49881996535571,80.30054403556473,78.9951270970372,77.61702662927603,76.12907854449833,74.81883126126566,73.36416018390511,71.92011022546495,70.52979139259857,69.32629616294487,68.20169147094472,67.1748180657696,66.28868358209156,65.45775894165716,64.65197199233002,63.89259063419368,63.200703645730556,62.5987669694155,62.08299302447178,61.595166217149846,61.1101965958167,60.58107679730071,59.98841320450996,59.20034770506899,58.53588600681659,57.791131595085695,57.03593058989015,56.232595115602315,55.49516252379619,54.74777759672706,54.01917283560073,53.31085759569356,52.60817790360878,51.902895827353994,51.20937573810699,50.511981457459115,49.80521803033301,49.0952036128078,48.37882699108489,47.65733441150202,46.92373306443691,46.192743062333314,45.38420429681167,44.703668134847334,43.93620993172932,43.163629504546066,42.34657635515033,41.582092503703244,40.78986832773593,40.00612233899836,39.23530795751156,38.4683702578268,37.723512142604754,36.98355952100923,36.24754407979651,35.52068081945545,34.79858405977262,34.08906720841425,33.381481055749816,32.68786722983982,32.01217789844503,31.302442885777563,30.7008789644213,30.045173481063102,29.402217820190767,28.74125828132968,28.115862438100738,27.46948693669388,26.820656590536515,26.182265814287167,25.545695861661294,24.92748428518929,24.31020873871779,23.72543463382309,23.134871791744832,22.56316929802492,21.994246195829504,21.43239895512467,20.865140200380196,20.310598589552615,19.719440182005886,19.228176647049434,18.693216495443043,18.182485244259393,17.673948366862156,17.226606463674564,16.778180751169028,16.357203171562528,15.956595078002726,15.581572944442824,15.22912874804574,14.911705634110785,14.626016900901538,14.375063265633452,14.151620217185835,13.960560924055294,13.797926619211795,13.658945463451362,13.547640747706799,13.453919344032629,13.398851503181751,13.375585785057046,13.390564303671006,13.439411511450942,13.519283709960694,13.637878499722936,13.784226781289764,13.947735117632815,14.123345820115796,14.304764370396063,14.505927859395323,14.722058220906314,14.958490115105391,15.198043438825193,15.441245450614753,15.682851289117892,15.92763490241498,16.176346631228114,16.467932018074155,16.723405946113207,17.008928148090586,17.306234121067753,17.631000300005958,17.94461130423323,18.283359062737826,18.638732705204017,19.00888639536902,19.39158375541835,19.791056988020628,20.206043941045753,20.627242068971555,21.067615307472344,21.516683432247586,21.99754775469644,22.497190189948597,23.02497914578724,23.581833478232866,24.19951461897177,24.770043239260648,25.391884760386695,26.037141286763987,26.703236382513083,27.35593124464971,28.04147483872248,28.737199176098915,29.44624442231602,30.177406212610038,30.928423354294576,31.704662695508805,32.49716414277041,33.31817033724542,34.147625827437075,35.00159234540096,35.857887318083435,36.73023726700983,37.594767523298565,38.52377186097125,39.324484700834624,40.19371216648093,41.05944319389577,41.93736709278912,42.76770493541526,43.62331664794903,44.487116027743255,45.35090954342329,46.21968585844775,47.09329153830342,47.971399826205214,48.85356673529145,49.738851239279384,50.62183470687166,51.51563071914446,52.40049201169339,53.28399366694948,54.14163255022596,55.053893426797266,55.850387097631504,56.69093459048832,57.52919694542372,58.38140649458885,59.20065750312707,60.03099490971954,60.8599843027064,61.68783723660195,62.529787430915874,63.37265212143993,64.22297062607646,65.07671911350845,65.9306090592634,66.78407637172691,67.637445555553,68.46729499701465,69.29011581753248,70.10073767469851,70.9476749940307,71.67756459753367,72.45209631335484,73.22489082492832,74.00369877411009,74.75989464034234,75.52613804123115,76.28044999297114,77.00968528749031,77.73845288535206,78.44262122383243,79.15516352608934,79.84716604691582,80.53754413991572,81.2321153467124,81.94447185515395,82.66934432007866,83.43056169789979,84.20905962160836,85.05644155381644,85.84083833804007,86.6983798618149,87.5479393130213,88.42844506189357,89.28315861158671,90.1428943006896,90.98513091979308,91.79601677347766,92.56973379571781,93.29433196257908,93.93150137366665,94.46756874449085,94.87689946230903,95.1614355554326,95.31320765508022,95.34266832527197,95.26808385747806,95.11471728246168,94.91254163882286,94.69279454397928,94.44682289588437,94.20051916753773,93.97307254523761,93.77001033545902,93.58680932210765,93.42710734206109,93.29150544407923,93.17277501181502,93.06847212337287,92.97519974716444,92.89026047604233,92.79963424489608,92.69337519748892,92.51305858656661,92.36046336325082,92.14475397850218,91.8699060903609,91.4178596129048,91.00522072724809,90.48129517429864,89.86798219708908,89.15053714304558,88.34470107486504,87.41970445552289,86.3994272351192,85.29329678794427,84.11513868548946,82.87009199852533,81.58298004795103,80.31936905001139,79.11949887917866,77.97819582831643,76.84896142967756,76.00232892449979,75.18543835315778,74.49431073169637,73.89378579338907,73.42806674623422,72.99691411976274,72.58281500141094,72.167641995136,71.69881652723515,71.17803216579294,70.60095434122276,69.9927450838428,69.3602394922129,68.72927311842557,68.09754070034165,67.43621745404333,66.7397039995593,66.00999608494077,65.16441175650151,64.39143381242302,63.51491409064915,62.632913303039565,61.737624008017356,60.97773166861896,60.23720330217971,59.558512818631215,58.90906304037994,58.25863261900196,57.59169494905216,56.92898021327714,56.24477502607692,55.550947279790414,54.844213799159995,54.12970188379079,53.39344513772444,52.651347025745416,51.90599238660439,51.11296816086538,50.4352844664758,49.71112662703671,48.97444403348917,48.19371046416517,47.44151636632368,46.64406104688299,45.82902957949146,44.99847853496196,44.17251676193997,43.3409681537695,42.51169844670031,41.69673633445341,40.90262141448861,40.117222609522635,39.344551433773496,38.58423255172705,37.82602345214471,37.08420755835073,36.30003690639788,35.64103774923772,34.93240474649816,34.25222415911421,33.567895021090365,32.94400959236096,32.319496851721745,31.71647919352587,31.11430843904148,30.52566784088713,29.94292358689242,29.375622235431276,28.81555289573625,28.245101676175835,27.695835987617386,27.148111976659173,26.613975403921987,26.08742250468998,25.571374995597207,25.027976827410093,24.565432768913002,24.065763284584698,23.583457040304747,23.097189825011778,22.651439841055844,22.191282619265923,21.743768669410148,21.292282542059823,20.83691004173066,20.37868936993244,19.935435890503342,19.50311861577417,19.092368656822565,18.698151396082633,18.3355183337469,17.99631499488091,17.68937886254895,17.424806442804933,17.192604658947303,17.024344490423477,16.876515694723505,16.76164234587106,16.675033785768978,16.617211395908836,16.58456530749345,16.57966853587208,16.600082128977075,16.64654858965737,16.719078546394492,16.818202260627842,16.937521521273865,17.078526640405734,17.241288982970076,17.42581992359223,17.621089520513053,17.836229969407793,18.06390969191354,18.326946555418235,18.562291699689037,18.835965378106195,19.121439543610293,19.428385246636424,19.7366019460971,20.072004560172328,20.427493881996295,20.8103970681933,21.21776068023244,21.649921656321673,22.104724374037072,22.59227741529818,23.09274557258682,23.61476012178695,24.14721695106957,24.688246894543866,25.2483356045172,25.817565404963624,26.431773467020413,26.994426750207744,27.601540651573483,28.22331482906272,28.877029840239725,29.52658709184795,30.20164564391696,30.90207780168402,31.614891631239207,32.34385758924793,33.0827229280612,33.847362217231414,34.60256355992768,35.37834283505575,36.15110486480692,36.94626248037551,37.737476537289886,38.55797349774186,39.386237524439494,40.29078592705968,41.11079551665363,41.99569928936542,42.889057057431245,43.814069523080335,44.687660664809805,45.59092924793156,46.48016879144455,47.377854880553286,48.2624858373523,49.15506448605663,50.03527051377048,50.924329563716185,51.80561709927435,52.678951091271955,53.5549235253031,54.430733143536834,55.29939244129434,56.16733446357957,57.07241253215209,57.87760693177181,58.71468188506301,59.55028419972675,60.39778258063043,61.21942835960398,62.05291587433318,62.88765287457505,63.71851506079189,64.55614328041904,65.38197678678395,66.21421995761624,67.03768562853072,67.85083986744966,68.67015670471211,69.48219497334189,70.29673695734472,71.1037809822557,71.9229358516848,72.79323893627055,73.578701982349,74.39459850134337,75.19956189785746,76.00839888894484,76.7721979359319,77.51750577373639,78.23566626623142,78.91357106912729,79.57233269907456,80.19183976304951,80.78301562197662,81.34662795740847,81.89055233996591,82.41786834008887,82.93538095928619,83.43915439768931,83.94449207066279,84.44614002604062,84.99541120750877,85.47208621194163,86.0028056541579,86.51160947400334,87.03043454756919,87.53385714116192,88.02687140145575,88.49525407369565,88.95021335320416,89.38365751912562,89.80576315453054,90.20027891961406,90.58685666512712,90.95105277242756,91.29897079217488,91.62722741551082,91.94614959914847,92.25228734407591,92.54174404397679,92.82110039610761,93.04233150123869,93.24630408702234,93.41260169602147,93.54164613477272,93.62906622606187,93.68061171260285,93.69593957480076,93.67669805457277,93.62367849285877,93.54090606563543,93.43091367649664,93.29911333490996,93.13912999791224,92.95780354767027,92.74941285832206,92.514906546956,92.24436506039412,91.9366272831889,91.56569400970537,91.18892530490932,90.7266551841146,90.20560963693529,89.60820166758974,88.95521987954602,88.22308047407581,87.41856039962317,86.53862730859724,85.60294452227309,84.59767403046891,83.556438218825,82.47884782370902,81.38982710399337,80.28015140266905,79.2038177683529,78.14870904628636,77.13647521531755,76.1573171980913,75.18670375592369,74.3496723397255,73.51834239020657,72.710375899061,71.94024192404515,71.22575785012977,70.51408805738046,69.81238343154793,69.1311096614881,68.4517491253524,67.78909676126855,67.1208870488739,66.46347891927822,65.79038387310175,65.0971386488354,64.3850856246213,63.673250973463524,62.93532119278532,62.1891063256484,61.381733174704465,60.649187798473434,59.87904723472757,59.11524723690389,58.380197482323915,57.7152391849399,57.08530213439348,56.480593289235664,55.88647613056902,55.274458401288484,54.64361744297361,53.97791406092948,53.287686989998036,52.573512598184074,51.855848994810636,51.11973727115948,50.38640837101905,49.64617129431101,48.91263298549993,48.14110876172021,47.443665862502336,46.682194714332304,45.90685977127135,45.10112986069194,44.28940393862306,43.46628454665324,42.647518037206346,41.834679571750165,41.02652880255818,40.219029702096826,39.411371668045774,38.60261018826873,37.80113707538435,37.01158835042035,36.24070454112112,35.4968697896417,34.78514485858979,34.0913836603761,33.38991457610176,32.768321504343795,32.12714900511187,31.484288487949662,30.839875382948946,30.206415579119348,29.573458528646814,28.944656059513097,28.323059990357383,27.700266857782783,27.103999423058355,26.50835034179132,25.9302226123758,25.359312403077755,24.79442437710279,24.240631345019388,23.693333996364498,23.151515658278388,22.611898141890812,22.059393078280475,21.564809756023926,21.058520865066217,20.569578648495305,20.0935298632471,19.63597849816212,19.197583926621963,18.78692118315317,18.407985156159036,18.06300064240435,17.750553919810475,17.485042347295035,17.26138837758785,17.083087206127068,16.942884292630733,16.830475748844325,16.762756997996473,16.719703470754446,16.70610143501399,16.721556292594286,16.762256032365258,16.835140665292275,16.93652143684582,17.05891975285126,17.203822600591874,17.364552537279394,17.546761242841768,17.744397091179792,17.967037721044484,18.205548995528382,18.466788848335437,18.744938208280654,19.046616378525385,19.37042614815822,19.71798603612946,20.08078650138376,20.47327470776522,20.87756908418045,21.324607828959216,21.754195271535195,22.224257741017606,22.714619685084205,23.227026635258625,23.75991393198647,24.306813582291852,24.872972160696694,25.447544769605376,26.034767398861632,26.644450297912254,27.254731267975735,27.881395869507053,28.51907113649612,29.181783175606395,29.85998004205741,30.557424234050714,31.284251255403678,32.02728124048626,32.828102137838194,33.569888996257774,34.36888512704935,35.18671938555649,36.011775720829476,36.84541477691274,37.68119162600944,38.53181436385031,39.37620940373681,40.233391133309595,41.08274677719582,41.95023556165983,42.800777036250835,43.66698804048552,44.52375854548696,45.45926333308082,46.250672039373605,47.13245818807559,48.00636308081412,48.942482164209075,49.791168435033875,50.694471967393554,51.58561153767225,52.48863249551294,53.36243629555653,54.240983204346676,55.10151682300609,55.94710823439953,56.774255625423024,57.603619474780686,58.415832283034234,59.2300341085,60.04308624357685,60.85382235883128,61.720964003118226,62.451979220819865,63.24617171351237,64.00716836164356,64.78126564909455,65.49203821683234,66.22064677960965,66.95929522308829,67.6986134800423,68.45178229494354,69.21382494529875,69.99254839604478,70.76861704863589,71.5589498696484,72.34039775433536,73.12338223717283,73.88354381123403,74.615875464753,75.32652078361481,76.07117196832459,76.66575256274965,77.29523617862068,77.90560234700591,78.5205969369961,79.07609025993774,79.64777687325382,80.21410755370597,80.77247288318229,81.3265852359716,81.89929916018004,82.48583354844227,83.10309939630395,83.7537564138329,84.44009311770581,85.15867770075268,85.90605162998551,86.69039882136633,87.49502806726125,88.39038629302819,89.16176444077531,90.01496303625169,90.87963430636249,91.75930539608248,92.56978234613591,93.38935504584965,94.14988298993876,94.84680412399807,95.46285291044711,95.98073331758421,96.38085522480317,96.6535037993748,96.79717943740177,96.81406402098182,96.71636803524278,96.52698125839939,96.26750056461425,95.96945331269923,95.65221533239473,95.38899056254287,95.1386362549585,94.92996241702461,94.76990767526844,94.66142197787212,94.58985078602963,94.55639345508277,94.56454318879437,94.60820396170452,94.68835941158294,94.80236430030351,94.94242458138622,95.10147225814883,95.2664928366236,95.4249818987721,95.55316451436056,95.64599265231467,95.69117702431143,95.67619336755189,95.60122839144573,95.45147409917405,95.22918828395372,94.92178238862141,94.56153270721987,94.1120762489091,93.6035590603678,93.01159009295783,92.35966410206485,91.61436527115347,90.80438536729751,89.91549860299739,88.9245382029109,87.8469789402599,86.67369706003356,
