# Supplementary material for: Automatic and Real-Time Computation of the 30-Seconds Chair-Stand Test without Professional Supervision for Community-Dwelling Older Adults
Source: Sensors (Basel). 2020 Oct 14;20(20):5813. doi: 10.3390/s20205813 (PMC7650655; doi:10.3390/s20205813)
Supplement: Supplementary file 1 [file sensors-20-05813-s001.zip › supplementary-material/demanding-scenario/accelerometer_7]

14.630688123819755,13.980718276413242,13.32171092969505,13.311321163220269,13.725660054112623,14.320666420803452,15.851904959337576,18.125257250190533,20.042672077008795,21.08146896011283,21.04519689769749,18.90608145931704,14.212706697789548,8.77343347029023,4.137638361850236,0.9985176993807707,-1.5481549637084349,-1.6401533575034355,-0.47350729189041707,-0.22517416939003473,-0.2242930618624636,0.8005095786251365,1.9749084207403074,2.639041659227337,2.9184771251504356,2.4604552311508394,1.5452194822147431,0.2199878795869297,-1.2283970451983621,-1.5104670176165091,-0.362650454388452,2.0892367156038003,4.8748302577090445,7.618566730170223,9.830486261332627,11.109021217272819,11.813828673015214,12.994590104292469,14.222945277656985,15.506417430507113,16.973270676005537,18.573176810188297,20.594123102224817,22.28070972204393,24.22770925000114,25.964029207018633,27.396118882212246,27.670837000837512,26.937798690125025,26.832774931839626,29.566527211394412,32.59577694838892,34.91935132549119,36.99641652953808,38.596337939913454,39.61595256589089,40.815033371858604,41.83183949022807,42.66409590477757,43.28158689274605,43.498223677051165,43.564317466104214,43.69802062990291,43.54240696985289,43.255491264921055,43.18516704674587,43.11024697646663,42.884319561474136,43.602804731634016,45.22180447487575,46.847653291891916,48.71531751826549,50.408745218672145,52.234567014207414,53.58495935129096,55.363721115249376,55.9976146142756,56.02712070382458,56.13969647283887,55.801187175098484,55.23385065717346,55.448850782481784,55.44323023865852,55.697328787895266,56.457747446429735,57.471178951505756,58.519400312032445,59.6973047501115,60.94543713974743,62.66977597303774,64.00836474414209,64.75406345502827,65.21025008632819,65.677027829348,63.98321654639525,65.11824996318978,66.49330667997059,67.93207755600504,68.7123575223386,69.05854582466763,68.81385331964546,68.60812951953251,67.8780912704685,67.42246441981524,67.21556397836706,67.89723827054365,68.26462892923801,70.83593466014202,69.5716556726761,68.73700271362873,67.92903634652818,68.31225847235302,69.47320630633727,72.12517101809988,72.7957537408472,72.11751943869804,72.67594052810891,72.36074193536567,72.68365299672294,74.9028577834705,73.70402671501431,72.04386630360278,72.31734290850497,72.35528645150866,72.99916946365519,70.88824474009448,69.16247395974074,68.269341292345,67.3801500056188,66.25051195277929,67.23806025327431,69.37148674037466,72.86078137928234,76.11397431855933,77.37890537972325,79.5656042980038,81.66566251141874,80.1493540784395,79.35863817179678,81.07602605444842,82.70304261768337,83.86027748164379,87.28445082093621,89.10131707823194,89.32591887775106,89.3124391033789,90.47155916915327,89.27625460038432,92.25068874397016,93.02663860849833,92.31231964543372,93.35007328764564,95.72480751628134,96.30858276482705,92.24025401441523,86.84297724618342,84.57185631576182,84.58942720883684,81.94091005848364,77.77099628841154,76.42958796256742,75.76096333451096,74.81918629541906,72.71085852907697,72.05541406876296,69.5716556726761,68.47590765342203,68.54496444580955,65.79075830510574,63.93903680418298,62.781569241185764,59.464583636787694,56.08141732596922,56.01662243669197,58.57769620933264,60.56328107347106,61.77823539423778,59.085614982416104,57.98662253523035,58.091925792452614,59.81565112612192,61.5141589828315,63.11310197072697,64.10199588288502,64.58838428684348,64.60806104126722,64.30179049636148,65.45870633591706,65.90448155484066,66.86512059672214,68.30990205286199,69.34888705929406,70.74893512576205,73.1477833098572,73.53762707172989,71.83563170107067,70.79042405327672,70.68984884278512,67.9683485899447,64.75694067099536,63.22196316612341,62.38952994505078,59.511769212684165,59.652953040003965,60.572561433643564,61.34477555476478,60.79046331691886,60.208668144395965,60.3955857918657,61.45852001589947,62.73142911707494,60.43587416094983,56.463962853857275,56.878488255274064,67.96139195718119,90.48349680623231,109.41360946417676,115.0657879552696,110.44581928488151,100.31561453455242,90.35589330597223,84.20883209267623,82.09601100881032,82.33752581420158,82.66226168705352,82.73455878065492,85.02047350812194,89.66294777571454,96.26745758383734,105.3283741186111,113.96247996154824,119.165699666652,119.04518219433318,115.5477832417733,107.06929753826618,94.49435392460612,77.05349569549793,61.748655381843236,51.798384941567576,46.453073103121106,43.7746097976602,41.133495078130245,39.313921647654226,35.49710747184408,32.366653266388155,31.486292703621892,32.728923361842085,35.760794844103984,40.52787437246737,49.14202236710636,58.109207381157646,63.06843305338185,61.576058596550325,59.64921979055723,59.4898073529843,61.10711781232959,65.62356388098429,74.23863755238717,81.63713080205244,82.24400397800825,77.02020175225553,70.89956665823189,66.77688678227548,64.99445078883367,65.42507666223611,66.016177345258,66.41436448312919,68.07311760338709,71.05992330808608,71.95337811287456,70.50608654445611,68.51669257694977,66.32136277496656,65.24717749596736,64.13934132951968,64.07507887255615,63.524561043416846,63.04039130871956,61.96727355384552,61.54301983752777,59.8949208669613,58.6185288983507,57.174143115991114,53.62438906518077,51.593600014931354,52.13448281854056,47.09810624945113,42.76887729124075,42.99630074853678,45.32097962241191,41.088429444572775,41.29539417992473,43.95546974227713,45.780516591542394,46.346096398647454,46.75345993920639,47.570154011178445,48.464067135853355,48.50079010230429,48.249726807827116,47.91082116754628,48.38852777555577,41.80129553824071,38.80115949118151,36.99192436952471,37.8750181698073,32.07962317498678,31.873110205385053,31.492957903542102,30.323592603395696,28.911905958099354,32.685479589406384,24.471015942925433,21.997399488786105,20.528406587473714,25.24511711064101,13.578368434096834,2.3641275876171264,3.927233536662661,10.581606855067541,16.395932452622684,19.852377137266195,21.69624498528083,22.754462306836672,22.555540105512428,21.552847637193203,25.545884902964918,17.111247615779615,10.573514387275262,11.125442944078626,12.359542484720711,12.33906853827181,11.777114116873376,10.715934116871153,9.928863904378558,9.16575846211855,9.111329294064014,10.13224646869391,12.785237910127364,16.719612629873772,20.9620389665883,24.004741503975843,26.05143910231766,27.08245936587465,27.290285938405994,26.466586059572492,24.248304416237872,21.629061802008557,18.174676768382923,14.779547958966806,11.080226741990012,7.023630664371937,2.8681080650107975,-2.612893921295432,-8.937062582766531,-12.418431383270974,-12.745313104830055,-10.511517679405934,-7.536217587585384,-6.6709451432391536,-8.385638083864427,-12.006693743499552,-15.97682150538701,-18.645551799773845,-18.601043047300557,-18.982438953338715,-19.87684391985263,-19.778412906175493,-17.96368022450455,-15.66575901088578,-13.796140650278288,-12.1847840907908,-9.56325004367362,-5.991942328709529,-1.694668842807579,3.546894838508433,8.615689333137052,13.553740928706778,17.184458761845317,19.521697897577713,20.924461872070385,21.736063383658564,22.94420164563453,24.252848198337546,25.656420387182283,26.98701576762824,29.084977827104513,31.72525867312596,34.54121737433725,37.22813533304378,38.72561363614921,39.94013690749831,41.29434161465984,42.323187626767904,43.57730556459766,44.10482634397031,44.1889037319657,44.129751863961125,44.144847262415915,44.645904034518466,44.85855734197315,45.6390008950085,46.22498886549799,47.782033856746196,48.970482679881385,50.66730665278298,51.97382996526317,53.3494924686872,55.080584196375334,56.635626418614265,58.04645719897548,58.75400466810356,59.08571233336762,58.97050179454765,58.77418620642688,58.98706215137964,58.84073375149283,58.95528431437061,60.313571346815145,61.127569078115755,61.8185189043647,62.57126832265086,63.92467597258731,64.98308872351197,66.84967076113757,68.00888038999724,68.18115981377511,67.54771898000608,67.25471853978839,67.12350706057596,67.54302775754483,68.0440718293914,68.1193037011815,67.14521333267567,66.7282116406881,66.06084914407293,64.95477957049089,64.56240756313673,65.03531379830679,66.10191033188882,65.598149240831,66.41462035533112,67.93534351044626,70.660874319956,71.85342161624456,71.93422325605567,72.14126588396537,72.51371446276254,72.91626814683356,77.24249137582461,80.82080909936589,81.15535256013632,82.01509041866436,85.61113605639612,84.78259284327325,80.07072566346876,78.99972869629742,80.95774970681595,79.67376103423186,78.18386259602742,77.47120257630152,77.34740953798354,77.75452034860076,79.26876531922316,81.34014288431695,83.67226873675263,84.25582139156498,85.82607459472509,83.93225418642662,79.05637134825528,78.43004562074044,79.5165737799215,79.26660611718512,82.95546296885762,85.64204084074316,83.12877313105362,81.54364054378482,82.4322777163468,81.57685079087882,77.92724049430554,75.66815977271662,75.25646175924807,75.72634519800631,72.44164315335466,64.00458372071594,56.26428806864901,54.09488811257106,47.97112122721006,50.32148503734779,43.91907646962083,40.9011289130173,41.1088742577637,39.05779196881529,35.733719682504734,42.4608320083795,40.60127130182039,46.58417862709083,55.11309438837414,55.0130988102513,47.405285944263305,45.12611764256131,46.384926492227336,48.53436646281493,50.319513624464506,52.365354918682,54.569817069819116,57.11215810787783,58.72471558805033,60.195236629004135,61.84802108220273,61.362645593741405,62.97382588448178,64.760654305294,68.0922779839085,72.32386524445964,74.22134044511556,75.86537524809475,75.9392578055661,77.96281464258348,78.5468057325481,77.20031914722102,77.13079355562874,73.91296588004556,71.66170387842661,71.24136220940775,71.11140013675629,70.9176700746467,71.17531596236165,70.82101261446974,73.21101440298143,78.03971886962636,85.97801603547641,93.1924701919924,94.3722975146051,94.04450693163649,93.59079578838725,94.63857829590125,98.48560251671476,104.63027262586313,111.2889659331922,115.20110630880211,115.85550845584623,114.25005211721005,113.55228291819387,113.73218652611091,114.48247310918275,114.44394963438461,113.11208423585697,111.6046375297741,109.15853620665152,107.75253449127851,107.82969508331071,109.90020715355158,113.01299778087578,114.25843355716289,112.77584272210629,110.58604087563062,104.65679196385291,92.66660791249431,73.65598159433442,55.350396506202145,41.880949874504,33.60836581020667,29.863213727148253,29.93600471743293,32.72392030804106,35.03516698008322,36.01896134906869,35.66387958483771,34.747943698801144,33.502099153309686,31.949973957975534,31.50978057564248,34.68220787482363,41.452482339634265,49.92577604371803,57.93801380587283,60.97353200535817,60.962176749536944,61.0791836838164,62.92790573791594,67.69585127864212,73.46808054318848,79.3471183888126,83.16652717835596,81.63774855898156,75.67452936225217,69.25386905656332,66.19410529677539,66.57130702513213,70.21262184406946,75.43186425125907,79.37102852174345,79.43196858775255,76.78179986882324,72.48048366070435,67.7415387596929,64.04494392833915,61.509346474301424,60.86011548544631,60.20807633008412,61.025233318584725,63.08104081632367,64.28716975553874,64.88763917527119,65.9734999702944,66.2871637088719,64.89601908572163,66.2287017877016,68.03348550424629,64.82088339541204,64.09081699799897,63.93830645584233,64.95377336658014,61.39726793465872,61.79479539889933,62.055588944976165,60.623231369076585,55.13171839437117,57.01564353656279,49.31343643290491,45.21897819720534,44.29785297934525,33.42655590023517,30.661252225323278,28.078919454417782,26.045082497750403,20.933647139874488,21.92429752717726,22.170104806611125,22.637157296630583,22.991848860184078,22.83364562812727,22.433925838859594,22.64479490044766,25.172563624752225,29.158869877375434,30.873073639319436,30.31673707026172,27.947117577264972,25.21829668600839,22.438429235457964,20.18289492636693,18.880680713009628,16.2428544523591,9.136380878202386,8.314268450631705,7.962591544528633,6.432119466662311,5.140406097904255,4.489259606907512,3.6497449631783914,4.1704533684642175,5.303393059051004,6.688587163088526,7.748619774375223,8.998117792748422,10.522536646959708,12.178296357636588,14.208228130825585,16.922670737262614,19.760496391176286,21.267669273783067,21.535573745852634,20.153676232921914,18.39986950204914,16.720391039441772,15.854564306496684,15.553475491495147,15.429523720501377,15.138481808300806,14.653462681737935,14.46343829426233,14.250011029935719,14.25174182370275,14.47741759551234,14.78424294743687,14.95353652909539,14.654990619976639,13.473158651015934,10.43136535470446,7.139469834066414,5.348772027493371,3.254465792322889,2.3441075604136867,3.998635583468817,6.327930286273576,8.239995354977973,9.77481886347639,8.485602041643386,5.971607999001587,3.0642752603745333,0.49821073616990386,-2.9065826169929503,-6.877465811026193,-11.758435650516116,-16.563222845289133,-18.79753110657329,-18.746893540349138,-18.40227091754085,-18.058421297498406,-16.60532911473839,-14.109360973538651,-10.180901373302309,-4.98935464791211,1.1788051918386078,7.618566730170223,13.47688890640551,18.472710782788667,21.37058801761604,21.67465826924718,20.542859758515714,18.50506451010153,16.709887456608676,15.8519586842164,15.961423591356022,16.971880459704305,17.650131690849676,17.9930590116135,18.32811289650693,19.44611625330246,21.781151873330707,25.30496239176992,29.547996832652743,33.37885209156284,36.750678799410366,40.06930257508688,42.736810167754555,44.591696487427406,45.82040591477621,46.73149495887926,47.17298129464508,47.18366323235681,47.385968533829036,47.8589082229322,48.55461840512175,49.366845736354804,50.45668659920433,51.5976617239383,52.33707081490369,52.93555931622218,54.23336855669772,55.98069403537024,57.187517679827394,58.02580165387518,59.62381478639761,61.32689138398879,62.42053681196634,63.39064538592236,64.58782081304466,64.84610528161754,65.23862272485364,65.66950563725446,65.90721120698105,65.6136168433775,65.52244089584636,65.8576958308122,66.3828083865007,65.84089799041776,65.72751602257718,66.16122587599659,67.06789239799386,68.86303371402016,70.44902669845698,71.19058940137113,71.49033559008572,71.52756744718695,70.33827614392277,71.4527430222747,72.28260310229491,71.07536324732823,73.02204160908856,73.86817602308695,74.8107266415938,74.59041710164585,75.2823973598595,76.7446974274389,76.58384084287967,74.8107266415938,76.56183473979748,77.82852324297971,75.47408962486163,76.68459491308396,77.29057638347747,76.61840219222532,77.14433118192274,78.64489074105035,79.458172257531,78.46538830397357,77.8485515525433,76.88130345838569,78.24156453852738,80.03460349135203,80.78232304989582,79.44939886076854,76.87411185107862,76.36184381262747,77.26358671707624,76.83272167489416,75.68771442060118,74.75585086062058,72.93262305265927,72.11420217261752,73.58469008488593,73.38735622184683,74.25726143291948,76.90015043148563,79.76176256702554,81.06189149596887,79.78474030272618,77.72209799326345,74.93149759601735,72.21606755561547,69.40291844255904,67.04958669356088,65.51481225283864,64.14223888511498,63.50179116025815,63.24794876980132,63.959547459781035,66.5451852214649,69.96786586102675,73.16657535222012,75.3537358698206,77.87214473553912,77.8490902233267,76.91189403818821,76.05836118935167,75.52972039991174,73.21194778876875,70.47172792734229,67.7278933682105,64.62465655162639,62.99592231595108,60.80618320898069,58.611843399109034,56.87798454238962,55.45753772175039,55.09894560389503,55.43746740924893,56.843824822467866,59.16010862200485,62.17180849681333,65.506345618946,68.69989822474847,72.53609912011633,76.29302488299402,79.61894124183362,82.58608557720791,85.48314787624129,88.57384479264277,91.28449353730502,94.0189119342966,95.53196575688719,96.91542137160924,97.12505838108183,95.79479185628341,96.30925711033095,94.36733111262875,90.76564936144075,86.813607467176,82.76815309790253,79.05209532756643,77.38329443623695,75.77756767112442,75.7626953783728,76.52687290305626,77.59095788311042,77.23446618692365,76.51847798849502,75.63081240544045,74.05461543976075,72.04588755091535,69.21948702421764,64.50242474453724,59.215853984853766,54.66358979753496,49.639704307649,45.276120078189585,45.196401949525566,48.975306265518455,56.28122622615847,68.30725959681762,83.78564031305554,95.98904738347854,100.09413209616272,99.12378946358055,95.25926313519221,92.85646070802684,90.59928200026947,86.02586240597296,78.0690941686692,75.34500858763039,82.32636411801947,91.09466588872031,94.95402866505695,96.64070603078687,99.7903956591366,102.00408461616317,100.57512235128435,93.38117989739251,83.70233849646257,74.64254546738056,66.51181275454553,57.823674355056674,54.46231020904112,54.74544749164185,55.50504931887233,54.20363428018071,49.9734954181588,47.263824937885225,45.40981617672993,43.89832667220861,42.26668292577737,42.15886977287777,45.80283190719953,52.691902021972005,60.497930549177354,66.60019463036265,68.1123842625324,68.34406436018499,68.76070438704684,69.94547036205805,71.0862875383945,73.86322541713871,78.2804368602431,83.89841842580253,87.2550479373284,84.87684126662587,80.9605102597825,76.80487159237883,73.73983614158357,72.75518382588538,72.09252629849756,71.93729545431094,72.31714125541568,73.40389241842155,74.28200024146959,74.8047188821056,74.68826513222182,73.82184269226822,71.81453944287647,69.18827801643994,67.49528064144555,65.98328381254228,64.760654305294,62.85665773899652,60.21845443145438,58.358409803686435,58.51370537735689,58.079096342917964,56.832842094530875,52.52699694471394,47.726311612022926,45.93920658066178,45.76388139152205,45.495374014042426,44.51984722768623,43.49463301929258,42.51738928433028,41.25996228936861,40.67360770068536,40.506288444063344,40.89275990228442,40.898444191803456,40.80431023033197,40.37637758452667,39.03329345253815,37.6004101942597,36.388795666738226,34.74180558175791,32.69064176403363,29.931526685568453,27.30273467560857,24.294653914481724,21.951874548248167,19.763764550067854,18.141907773633793,18.79753110657329,20.67440112764944,22.447248451954163,23.46693642023848,22.750971377300374,21.27403799241384,19.93482623705387,18.86090412882217,18.57659365657215,18.50596125886745,18.21842357530202,17.043082995171446,15.203634414779117,12.976883597073607,10.619684143367014,9.750643647306886,9.817181275124685,10.214973392887739,10.674561556275027,10.244123864208932,9.593123296555,10.407747753691497,12.255049540819561,14.395519545606948,16.068142188417728,16.500455911827284,16.873971625672535,17.28378440021953,17.525589457843413,17.79720348294196,18.799864712416547,20.107135454330816,21.24009429980391,20.591811313002253,17.78014260451908,15.283259263905524,14.27347313468062,14.607374792383613,14.246716192503563,12.986292469254836,10.294525687714092,7.2127520728000905,3.591303778747803,1.0786386088877402,-1.4232042331962453,-3.949272980879984,-5.417012733099489,-6.163609115877936,-7.705687607550026,-9.830486261332627,-10.762519633096828,-9.890051697530355,-7.492982636509055,-5.026506066069995,-2.294951514492849,0.4357006276721514,2.1610778152792176,3.88581715866245,4.772637356034134,5.83077746913692,7.579542900680839,9.952699104655851,12.568208296702204,14.853887195119816,16.563222845289133,18.288225265519245,20.089975606051812,21.429222278350405,22.493394646480425,23.629382030316744,24.443918629524795,24.89442704954534,25.463374358452228,26.085580953858564,27.478253259829884,29.138981699413883,31.20983322179353,33.78374582079538,36.45723805383943,38.94457954405049,40.903173525415674,41.9552220899806,42.30144793521434,42.77254130725015,43.49446587617306,43.58557773847791,44.03129690784526,45.207802499180964,46.536861785651034,47.24025460638539,47.69259007859682,48.44221280916979,49.38749228550973,50.844586850726756,51.573309590745126,52.25590170874338,53.30026098073862,54.981813478525034,57.04256808506021,58.964934564989996,60.85538898788082,62.19849669656588,62.843327019626564,63.072358569293755,63.072358569293755,63.297905949591005,62.10802059319672,62.46315291406304,62.826410484002665,62.871826920716586,65.10557219059721,66.37674469880643,67.73729466134306,69.1503813678702,70.69436945662531,71.21353486713521,70.6836268702791,70.70998402222685,70.48414201779462,70.585385360443,72.63895185588753,71.67677617362462,71.52756744718695,71.75545484965511,71.41100024413771,71.87817029517012,72.7211672974204,74.19512212737635,75.80749870967182,75.68254767472007,74.96032212030384,75.74194572466261,77.44240391212976,78.61179534703952,77.74656071996323,76.78179986882324,77.40271959010308,79.58487635312734,80.81466532191908,82.20296886144358,80.36883392196758,78.36317792967893,77.98849274277957,79.97340807021044,82.27817715929542,86.30857233830807,88.55962099279607,88.18888062686891,87.4080884763139,84.60609427827035,78.95906482978414,79.09499699855506,80.5376600703696,81.56813051115198,79.34857931053939,77.93140538339786,82.49751409052841,83.46202581841784,82.64762735144403,79.93712258511898,73.1296799159768,66.3706232098938,63.37293474731182,61.53636081754911,60.8615389918182,60.3092770456622,60.39844589255194,59.803959573346404,59.63689294822801,60.07860873636499,61.42934879955576,63.758628296320566,65.89496534354477,68.34717255394112,69.95204459765411,69.44398228826647,68.26371844737743,67.78449493389078,66.60413255715005,65.29759082876733,63.709100765146,61.85113919703693,59.85213593484226,58.94349292949824,57.533576686744226,56.11465152915079,55.1826484609167,54.574255856071034,54.93748880204031,56.75083458543594,58.845423457962475,61.59329284083732,64.98821542442535,69.64008658264619,74.66385059617329,78.91943217336964,82.24873762720735,84.60052384894719,86.69378451815228,87.50531424276238,87.30278777559174,87.28537822901407,88.13229964679414,88.50241285813178,87.27952043789139,84.50306470104962,83.83591225417419,83.39287166510603,81.51106838375287,79.868156941876,78.70956338674519,77.54505316823753,76.89720813463181,75.80029837437881,75.16246008379275,73.39467116747781,71.43970331472933,69.3502870171681,66.82796547861382,64.1641731107012,61.866840230204346,59.408630314701284,56.88485996880268,53.718855080595866,49.61719107242324,45.311712080833246,43.79900780887556,47.21765901692162,58.2359015237906,81.03481651896232,100.35905254004756,104.94105012995298,102.20832683429286,96.17812309444385,89.28387003312079,83.47624229758891,79.64669955501633,76.534753912316,72.54269108217352,67.47686831259209,68.91500968933157,82.6768328715712,101.46168473601686,112.78431309991993,114.49292650889019,112.50483743653686,110.07153678839022,105.7945686028257,96.55018272081712,83.39909283389734,70.78025929743036,62.23580721012975,57.65256133747955,55.37841920158893,50.994523869056515,45.96805780774781,41.38267145653602,38.710503561316735,38.367467190457646,38.67565828059309,41.360107871246335,47.24724292717744,53.61075798715092,56.8762775277424,56.39995389447468,57.384299291723636,61.13873168321315,66.80138758262218,72.13516658611312,76.39385604354754,78.57039535278656,79.24443301221507,79.95065961191541,78.84378013844524,76.87277462874691,75.86816480020163,76.9340040730215,75.46886110494799,73.95456969166653,74.59567380961272,75.92071876058723,76.09058568864394,76.13134869947974,75.83780707934585,74.15014620154099,70.51641494409736,67.63446523671699,66.56845819629329,65.39483021761781,65.80948668077755,62.778542569997924,57.34383000302469,54.776724525683626,52.26239636776491,50.46818705723255,50.78553339875367,51.44813500861549,52.62050372919072,54.69976293432048,55.363721115249376,54.966655564866294,53.3494924686872,50.97925060716611,48.272600123282636,44.48115020380918,40.65868246483298,38.139142485890744,36.393535882231006,34.816843755972045,33.66135853741663,33.246159703967884,33.827902621183505,34.951511355715304,35.537633211120294,35.54893836207498,35.68449140748171,36.451853804374146,36.76816640269443,35.78703359314415,34.42929324991289,32.88471260517372,31.510100783256185,29.717565134186305,27.28634253702983,24.167991636792674,20.272651975157487,16.630985976398453,14.092136119575912,12.834177554187862,13.356153842952242,15.026373225442544,17.5658018426877,19.755230154161794,20.870042229520624,20.003293761617087,17.225749677665707,13.205499611079478,8.953299492198981,3.9451794165300407,0.48146497678583,-1.1788051918386078,-1.7463019201881276,-1.6071202895325927,-1.3558594604686964,-0.55407782158186,1.633487839985325,3.88581715866245,7.004982247861831,11.203951750317447,15.58797825335222,19.08178851473815,20.96007345077643,20.927505380249702,20.095201513186336,16.973270676005537,13.036356812927238,10.633341846467571,9.036954562699755,6.8739986771045825,4.502182262978617,1.5880344051959465,1.155044498465898,3.4543480532895643,3.2180586109145244,-0.577534938866866,-4.245092637847321,-4.75354930227588,-2.516874654987727,-0.9920347115471754,-2.9876493409714993,-7.197978014507763,-10.263334365354574,-11.287924933050194,-11.790032170264515,-11.828725867989169,-10.632943514093153,-8.426959058113866,-6.044131909281149,-2.720917369665231,1.16680488320143,6.157467333628655,11.562780916404135,16.200009985751386,20.0611982593819,22.904327995487545,24.969800035758567,25.772805733666555,26.125459526312113,25.830520793993998,25.47291102901059,24.720666123773555,24.480704872689238,24.782912021230754,25.676837233143136,26.86062151373469,28.79625088300023,31.59296316474011,34.36124565425247,37.950830316279266,41.34457236983602,43.57497009195547,44.589801745378374,45.20105156535817,45.60313124168978,46.306653713407385,47.13163944527479,47.38899603082591,47.86608393315999,48.14336537765683,48.22040294696226,48.090117849694444,47.895774054042384,47.77630012173442,47.86237334903721,47.88511422753553,48.18827694675047,48.74297011827678,49.61064468987858,50.37487367656766,51.87913874671904,53.60198878356412,54.782431260824104,56.10652252575501,57.64680778269223,59.539610119042,61.228864808198324,63.344808190089466,63.61427766571012,64.77758992888009,65.82272172719661,68.21743198505989,69.9024029878733,70.34620962924959,71.1297391384365,71.70052836151746,71.22195370492118,71.0067937914025,70.46674460189908,70.1838670176727,69.5541807151185,70.91090781245865,69.61695502074853,68.33563392331004,68.35919740720149,70.05971601245017,70.7692972935105,69.48744970107788,70.3214071153596,71.44972947254509,71.75410779880565,70.82582210816496,70.80212954319585,71.99586610090661,72.4800021063663,73.87243647111646,74.44652441290565,76.01662560155398,80.34011769118854,83.52680389289041,86.23737745762057,87.72303805295358,85.88085207618282,81.98961796345738,78.78610159173697,77.29872782951536,78.06734012312002,79.71693912688632,81.11562613403012,82.44484504767216,81.70282211275969,80.28565950081007,76.73259526716046,73.03387929116002,71.49132679494308,72.77424973145527,72.89727811957354,71.14959123552353,69.49959684495492,64.2341390689629,64.09058227029395,63.95342770637371,64.60302390884911,66.67042151789212,68.59182324389042,68.17278199571086,66.76311800732411,63.038928414298624,59.83827167490565,58.71418640284211,57.464885747900496,57.46875555437647,60.3179985055278,62.683242862834184,65.53706171213808,68.68703522677085,72.27990041581728,74.92762726407487,76.44969353183961,77.50295279527471,78.12614452190826,77.04721603070882,74.83877606508581,73.54187480112142,71.59139162130343,70.84438826769852,71.30462796886148,70.97440470491217,69.47449278225781,67.79484406191062,66.86933521414247,66.95874906132445,67.51236154539609,67.9081931630464,68.05131674972552,68.60021576789603,69.87249503904378,71.50221504074909,72.45870640308426,74.46407183677519,75.9915952053544,76.72617741761402,76.82503482238931,77.15609408361962,77.55137227742495,79.62272425254334,83.30761214184326,86.28603346653998,88.66780105725704,89.58025853710146,90.0,90.54356506749755,90.88651666622425,91.25032527512438,91.28081091611836,90.1181117898263,88.45827402301545,86.44577607004427,83.56960639964538,80.0652215713237,74.58148366716338,68.93334225326905,64.73881989428241,61.33402392731177,58.037496186434865,55.90602901579639,54.70665877882042,54.07768850584968,53.82038795543208,54.02019600833087,54.380459163491665,54.18882824171244,54.11783942762102,52.611185088175894,49.77779425539038,46.047976870802344,43.04341817506907,40.88897568844878,39.18751708168045,36.17458215663952,35.625361100322486,40.5488450139438,50.83255814917176,67.72005745307857,89.36201499185762,102.43601855430818,104.32027148225694,98.35914669266135,91.03950241719005,85.49507215853409,83.03561899154789,81.35525871362186,78.1305046984557,77.22383153463817,81.35302496979229,90.40351114030294,100.23295784155322,106.98734097393191,107.11230499794006,100.26921138320344,88.04302165344363,74.71255452769634,65.67584125910197,61.18468383934524,60.52409547714793,61.76577768801714,61.97968606351398,62.203454086637805,62.43898556174774,60.41463698142758,55.79785743146033,51.235607143519616,50.991818016246306,54.70843936831472,60.45825926943132,65.87161182762358,71.92541086171445,78.4861559512637,84.40291782810444,88.90036543109159,89.78333893172932,88.15241211289894,85.12863783806415,80.2753987466431,75.81464349489373,72.03086632710752,68.51739611659482,65.82786946794035,64.56482175718813,65.73749823841096,66.63637943724734,66.1632852972564,65.41842166925679,64.96675273084045,64.8851638014091,67.695985075439,69.0650302202486,67.87364455423585,65.28834055478207,63.05893570738765,61.02896103964924,56.884715227587456,53.86604903882887,51.9375575916439,50.15147881171899,48.648877724230296,46.36029941344597,44.85115022866636,44.55467643654696,43.58095628204557,42.20915306350643,39.88834251416262,37.922024592853255,37.1284687431889,36.20793190697514,34.992012864126686,34.58346828459514,34.384878596331305,33.804168729572005,32.45565671626875,31.207842172077502,30.049871560307462,29.6678599678314,31.08880680497152,34.215714089003185,35.79493419577928,35.05327822226727,31.665422496708366,26.41036874353497,20.4047799910053,15.05119525018848,11.620622013634373,10.344841179576042,9.77481886347639,8.635708143492694,6.8739986771045825,4.3644271176321014,2.4556658490293097,2.3395530380833836,3.724034110083803,6.743164316513167,10.161012532495262,13.194098816804718,15.356710869237153,17.374693520147805,20.311023601713547,23.410990921312994,25.649231627338228,26.26404573289183,25.669080820587332,24.77510407728613,24.345753360277108,24.674305272791248,24.713161764778878,22.977686745854438,19.802615275248396,16.96942956756399,15.228751982447703,12.9567096003318,9.548181923932402,5.1844737883666845,0.9372694573844393,-0.8514908226583469,-2.4470444486134744,-7.049864005317261,-13.226895884654075,-17.513853344159777,-18.69224510887325,-17.177841154147092,-14.611829360826313,-12.539921042590354,-11.957787995299938,-11.330369206921356,-10.73538529823701,-9.91575989863231,-8.696758757620579,-7.029883053932348,-5.022824876500779,-1.594346605565482,2.91475898736271,7.539456442347031,11.100537948198047,12.994623339113113,13.47780126717247,13.107644670777434,12.881499827299525,13.312791841106309,13.5666446843764,13.815003867748972,14.62091221955111,16.10592622647552,18.24829616984649,20.51481194553921,23.183339434980113,26.25022159766232,29.847628981188535,33.366379015260385,36.64344204459503,38.979038865113,40.52388665082482,42.40699698985182,44.10800282806438,45.47240595196719,46.74789340742835,48.20631846209107,49.86748489622323,51.03101391486424,51.635734212118436,52.302149364699424,52.699952322811036,52.96226484934425,53.04531432330389,52.097292451749695,52.253219356038336,52.77836549199196,53.0890229805762,53.740665610163816,54.79213718926172,56.36600678128646,57.28901711147175,58.39252964748112,59.66969448669513,61.472875649050785,63.57627483989284,66.14541988319851,66.31620390680538,66.19684028071235,66.35281001437778,67.40366265637002,67.36474387327682,68.2721966074347,68.69330084438833,69.39746658522417,70.11082313717014,70.98763521344173,71.89246541695627,72.20279604700131,71.70297368730988,72.92221954526805,71.49182648854998,70.25888223262005,70.70993929897433,71.7250633947268,71.97434873675262,71.6897390438307,72.24008015962342,72.49459703150838,71.90105971741498,70.65440802087859,69.89596534903801,73.04018501030045,77.23050325728062,77.62539239670903,76.51914615853487,75.99404890583708,76.74525040522069,76.77360112702257,78.22659407515006,78.78713991977386,78.3803499876707,78.2660396164008,78.15416975359254,77.33107201710753,77.83078055362826,79.0874559705551,80.47848865968935,80.27923628983349,78.47741080844298,76.51355379846545,75.36425415320612,77.02311619623892,79.04213273935835,79.5656042980038,75.7627143822903,69.40464778205009,65.55599656609027,70.89849297699641,77.21160274641583,75.13903823567159,68.74344862985866,63.43490784172837,61.87274636192467,62.432772678551174,63.253812611109986,61.557046704423676,58.64648800244029,57.490390817272576,58.83120233110864,61.4262897709407,64.94240364003825,68.29945928597222,69.96276422382405,69.93203766633125,70.28116954067974,69.8167781968319,69.53770891021821,69.50575232885325,67.12509861073275,66.02025064238897,64.5619161038063,63.39887557976552,62.870129762814116,61.767596625715754,60.952855167600134,60.772760995358915,61.06814199337363,61.643876268544034,62.36842730532241,63.355685759812324,63.51626157942963,64.0982558147565,64.524584026875,65.22487462416551,66.42689388324501,67.10739811707165,67.90863176246236,68.51347662202532,69.05486491741219,69.36770503799193,68.97036481715494,68.09682596378178,66.92958492293272,65.88483778564022,65.3441372549838,63.6687983039139,61.96967058410897,60.3796794009352,57.715679563113504,54.48387394351622,50.86846243605723,47.910799686676455,46.26570481285564,45.70596637129017,47.62851855387355,50.84159659790305,54.03789317173839,57.42848847766343,59.777208661437115,58.913967332520095,57.088950107001004,56.1187232339856,56.40514268803029,57.431356611954506,55.15199765042282,53.27587978470449,58.37134701693342,69.57999997546311,85.60130203766741,98.07912278335512,101.77312384507658,99.98740960064355,96.03426737658106,92.84391211085314,90.8912203531801,89.21512405318074,89.2115248046504,93.319673526237,99.65709223742022,106.50433271740296,109.72887524711025,107.29463655106534,96.9529792479775,84.6290145749093,76.29846698301942,70.52968515527009,67.07526498108209,65.93251530028355,66.7040730848719,65.65424616893628,62.4179437654761,56.57515955165913,50.324553210602716,49.82941929536707,56.61359994292521,67.84583494885138,78.18685987997075,83.80426457302542,88.73967539068575,88.14537992687372,85.75981373620587,81.40185593424725,75.8745290833792,72.27587400845235,69.38094366828554,66.04662219400414,64.45074817141631,64.01701710022229,64.45873964839913,63.992441318961056,62.97088092838747,63.72576306755611,64.89024692842789,66.29933742044892,68.89226991110293,69.33833396542393,68.4206874012753,68.10963886740035,65.05612972264743,61.32100462951599,57.63334766784906,53.659560373865375,51.59787256505124,50.302708212229334,48.68864356922516,46.00508553449653,45.82549751680434,45.98211762341582,44.19082460857933,42.482283294225454,41.132369481764606,40.39442427475775,40.7321555066255,41.32552053575989,41.51421314122039,41.3876102007218,39.26090700822813,37.6059748475196,36.51966234939196,35.146929072476894,33.188785168417205,31.296630806056875,29.3751191239257,28.271994921139072,27.56101418350987,27.808354081706906,28.72163985296554,29.850460130753312,30.318365791601057,29.963295066491106,29.17687850738725,25.653981217777265,21.638860295770098,16.01436410617073,11.743262388908104,9.578384069172197,9.044704426178402,9.929052777310085,11.220722534893197,12.391724010673729,13.360241720543703,13.837371195466632,14.262551064346711,14.148487884261439,13.504700667092699,12.353233624439758,11.125442944078626,10.678236221153675,11.192634581820478,12.904998112314939,16.075528924835186,18.580185263469122,20.219401389565405,20.722745338348915,19.90020710829926,18.857900921332334,19.086354397701225,20.62261743865816,22.07717159888252,22.648532667775388,21.81913958071668,20.00857368680838,18.20457515859511,16.5199916819168,14.813441182294504,13.408804759997672,11.333457094540568,8.826390082088594,5.225895781973309,2.5972471856645316,1.176385765859587,-0.3403891447883243,-2.607492861555233,-3.8213479608381102,-4.689581268254167,-5.821799180431125,-6.768010955565611,-6.729096572710203,-6.510439324535369,-6.340230165721128,-6.483064191236653,-6.581934576909626,-5.997439773627243,-3.3599309404373634,-0.2260626138141604,3.0786994293225165,5.81249823097881,8.577032773155837,11.802466356138947,14.525910440386147,16.632352979166985,18.07458916145432,19.26321210998129,20.434976224490782,21.93096283116686,23.85389904836978,25.426885288858273,26.728920911299564,28.54187534805987,30.85828814116586,33.18246085956863,35.17752326171543,36.11938252728497,37.06536615472109,37.49836931607213,37.71273564418438,37.79393829830939,39.134528809446444,41.04714227497931,44.10249130481466,47.314491385598764,50.23443425865219,52.268876335667166,53.632663870984274,54.211012299502734,54.619724061309576,54.874547025918375,55.619646061841166,55.88556951188663,55.8573314305076,55.29265091482802,54.31550893565577,53.345707590508965,53.24932149140983,53.170162548678825,53.92046471923815,54.94061945975256,56.543575727949914,58.35744923442779,60.16023408071286,61.03060025441172,62.49412562334336,63.83149143909286,65.81268148685977,67.30433754640438,68.9859552320437,69.65819548609656,70.89498295473987,72.23122337290168,72.82778489080519,72.72739332585408,72.79671572801391,72.60793393492517,74.20340298580317,73.46847318503319,74.06995735361738,75.01683930055795,74.77560422227288,74.64090878878565,75.23189157915972,74.69140326528235,74.49573010600693,74.62379913010705,73.39723449231484,72.2792106980678,73.58165782244758,73.7866004650883,72.71574248130553,71.19752256061376,70.26862291963059,69.68132319490336,73.05657276173608,75.2823973598595,74.71176249189821,74.44913945230782,72.94171897707419,72.61763902462104,75.03786936027691,75.73153332040333,76.13893728042011,76.31907443415344,74.18865543782515,70.4596898748836,66.98819010269547,66.1461012940759,69.0587639525022,72.04055502484528,71.88029250128587,69.48672841908746,66.13170791970562,64.58471877398011,65.08816654231013,66.56146834550229,70.64104866166844,72.08521603630494,70.14161504196487,67.08120373794391,64.06393060557802,62.332070422734745,62.359634830797056,63.67923045191769,65.61358889806736,66.89197735388223,65.41592517527931,64.34182105037844,66.52360519560538,69.76474336749149,73.11495172180511,76.01207766029724,77.5138211702186,76.954390045665,76.53741543134497,78.7826701433182,80.34817900532518,80.5056742827654,80.32770994030635,80.58632033613816,81.1407918556354,81.95495389319112,82.08445573162804,80.80522961549968,78.65021554557879,77.0579963016015,76.5936498796296,75.6284268950186,75.1980249235564,74.45633987834213,74.2966726880185,73.8054729104661,72.97281312744414,72.60970837429997,71.70649379399133,70.85549578831277,70.29343058472071,69.6733217566349,69.2909528754113,69.26863941179823,69.23165257695645,69.32777736237956,68.65954628832266,66.88039089319896,65.54650331900686,65.27933463530616,65.57403033872632,66.0051198505133,65.48704925979474,64.9025359094897,63.61427766571012,61.78474978149335,59.03620670539839,55.92907806200344,53.811562857465645,52.52175557874117,51.305480116757714,49.05046751773118,47.41689085989221,47.41440765039392,49.43523333314317,51.54630320807508,53.08020652052381,53.741059827293384,52.62420893301007,50.39228326999196,48.094054837833525,46.7541973542793,49.78313399271664,57.193886554986584,68.59388329513708,86.37524991274009,101.72285776216783,107.99023006488501,106.31115785004465,99.4817142022,91.32384830223087,86.26856010997346,82.77928450777652,76.31158020490854,71.8962689324585,74.44682003489676,80.79277775033448,85.74260383574524,94.05571551472367,107.04397640846597,116.84317238172581,115.79600669142567,107.48802966394929,95.79636865417918,82.31324174795097,71.66505008935472,66.52080612585058,62.655733363968295,62.935322606780495,62.736753074124564,62.102702885091304,62.19494663946357,59.96356309844999,53.81608181003115,47.670751734111384,47.1408970403377,52.73356389694132,59.49663489991803,67.65189149195733,76.36895793010177,85.55259398116769,89.77213970493439,89.26947228802689,86.03437078787432,80.204503169192,75.16551325274217,71.13208803096691,68.41328816074396,67.39370768688195,67.9321276897555,68.04624291886051,67.24628806658497,67.05487369493378,68.80239837647594,69.63113060156384,67.91791768393547,65.54047899620319,65.39810020579831,65.2726651939455,65.63068484351544,65.48034572919542,66.3064246747045,65.6545851023986,64.21559580380661,61.7322922539963,59.93140205818907,56.84432332710366,53.96513495055374,52.809433248316,51.91122254805147,51.83644199273079,52.45960596116514,52.309968349897225,51.757832525105634,48.7608946159662,45.155302418273386,42.636254823861904,40.95699613033231,39.54243555759414,38.927565691535335,39.45400624151505,40.16344975285624,40.39648234621332,40.27426614669249,39.9343987826596,38.57125676973135,36.63884009285567,31.478856557261725,25.303284886747267,20.75080770211162,19.022038286779814,19.983099529680462,22.3339707597143,26.09540510191458,29.575401090154095,31.728660799391612,30.61862884264652,27.48659892242805,23.609484482634134,19.746805266904953,17.718818875059082,17.152451092389118,17.13537031016657,17.787987607463982,17.491013419549144,16.844859285054113,15.978200825705251,14.676357145789439,12.72431632560585,9.782390620817889,6.988456635398987,4.804532489280551,3.81409458252767,4.885194226317111,6.550182504043645,8.640085175840248,10.703967101467587,12.969292584311825,15.274575531168878,16.79248301565048,18.203245360516025,19.860591471455283,19.83676483971619,17.42541266732771,13.79263063437565,10.61962063549368,9.428769786657945,9.444747325702819,9.462293410468867,7.025247076044096,1.0696892981014319,-5.519884505153904,-9.80608454145686,-12.149864227181478,-11.309949877866561,-9.74259441426167,-8.657084955706068,-7.879780432712537,-5.722004397909499,-2.6025827282741427,-1.1389759830507329,-0.34656528146025894,0.3437928322136184,0.5661224027501106,0.44761347721180245,0.3370522337573825,0.3403891447883243,1.851339447815381,4.077345457006636,6.366212405378651,7.946204840506932,8.764132629274965,9.270256443936008,9.845806682124492,10.576623879216164,12.06229426486615,14.54276328502552,17.963276945513755,20.716820893216866,23.12321227175223,24.501234814386688,25.885491511358424,27.847533223863085,29.521371586256045,30.923010139376473,32.01769983742804,33.534968081989014,35.41115606115408,37.63321162560162,39.19450627688079,41.08963608456796,42.017037384030125,42.88409770269009,45.142854626557366,47.15839516839343,48.65223145199678,49.757757616607556,50.6267415396129,51.06363244428577,51.81518588965759,52.81534208487209,53.603121506843735,54.290847442362065,55.18612169630807,56.39315466417702,57.325930872722296,57.42597032463864,58.51028044746514,59.332166489043935,59.56217687250747,59.85551923915473,60.22733726288374,59.22594169966773,59.64054170199506,60.29591107848958,63.189055456162485,64.15407489913161,66.99376263002269,70.53164429591389,74.39603869882116,75.82386916188919,77.03355628691212,78.11135703387411,78.34782833857336,78.25433773150172,78.45031245807209,78.6710428139493,80.0213346598957,79.1662843246291,78.47203936846597,77.68582018908714,74.77625982885165,73.07759413749514,72.51859967657292,72.37201143598338,72.17244468697426,72.98197753221329,72.64598168348444,73.14525487295019,75.90275903951445,78.36263212399822,79.33211755984327,80.29852418109883,78.71558908942134,78.0315353822051,77.58257652793993,75.47898211542287,75.2752540018098,76.58494532023859,79.14199719960129,80.83383214956565,82.27818702403378,82.44484504767216,82.20794876996422,80.71533521987402,76.86212789968145,73.21019718028708,73.3930466610143,73.61738967442658,72.34456798550846,69.79910505271285,65.24098296718876,63.73595539835136,65.11670459970345,65.46656564769829,66.15666852236826,67.23320268885185,67.18671028644933,66.23899174870294,66.35814938110423,65.37641214600363,65.10695910854504,64.85290289993044,64.87760690613501,65.57940641455173,65.47353518475562,65.30264995746774,66.19041023709003,67.75656991171732,70.37977681652663,72.75852433304577,72.02227501353633,74.00910388706501,72.87549744171106,76.06076665402999,76.91898065915915,79.55488185998563,80.23823229368075,80.65658171950405,80.14743857590923,79.23496024918596,78.1739116848579,76.54718472826458,74.26119032720304,72.30163088590113,70.18197983670183,68.92551692312244,68.06542889645203,68.80787830148982,70.11280238017164,70.86634436263463,72.1609114551144,73.58280800631228,74.96783144307045,75.27635885147374,75.01838770320491,74.8047188821056,74.38763504500481,74.43965523722242,74.95659415787145,75.31482223049854,75.46220192220461,74.87360543065631,74.33712078675914,74.16384388009728,74.06668126653533,73.06516658083588,71.26013708761405,68.32637558234713,65.4505239606767,62.53154299732351,59.683192915598084,57.04949014548209,53.97260298612046,51.32737806196021,48.72273811657367,46.419313228892676,44.154981578448776,42.28979782896974,41.20886076112931,39.98289957054353,38.25082846432752,37.482452532437755,38.22606260907527,40.62997447040229,45.943995738074186,55.959675498249894,71.17861512668523,85.80697208346692,92.02732146962444,89.49143775817426,81.25384784453394,71.61565139160672,63.43494882292201,58.235112212330904,59.979104769389316,71.0828049184258,88.9923615378679,104.20343030527914,110.34132251627157,105.94536703375915,96.8323551934265,88.74090519471191,84.84887776728445,85.5221011335237,89.56011833647096,93.13926010469876,92.49820903825454,91.80475842330542,92.0809378055593,89.9128093267105,82.50636456198644,75.26076831155943,69.15342307256294,62.929748991156735,58.67902830313444,56.47189543649406,58.94444177182319,65.03715574116842,72.68430286449924,77.63092077302338,78.97051220967238,77.43816637624931,74.29136228224526,72.32109284456192,72.18947212967154,73.94497648979763,76.11534161126924,76.95549664199096,75.94229611645163,74.26565676968995,71.0866807987055,66.48832258487896,65.30667726645255,67.41397807891467,67.82741460322514,69.38953075781944,70.52882459183766,70.70551369219689,69.69642477659008,69.39946231233333,68.01758302546749,65.49793927685384,63.8583370556368,59.11157908142853,55.18356358360762,54.727566849079665,56.21352287770922,57.54681973787631,56.151337921772004,53.86604903882887,52.458726001821354,52.57294749687128,51.488815297313074,48.97937571577425,46.262512180752886,45.3784792845135,45.88594499975027,44.71063024392299,42.315050774000504,39.36927882957442,36.82877418149664,35.46565329733161,34.58932439247654,34.82078656684391,35.58583426804294,35.76741236421347,34.634603796095256,32.55593276030622,29.958683628912983,27.909269216783617,25.56439416245219,24.71428339002604,24.812139096747227,27.084627821521106,30.873073639319436,33.228711983629665,32.344557178493396,29.43213871633198,25.93973034899926,23.04063662177809,21.822112270138696,20.529305123640235,18.58396234758193,16.01115050805119,12.93175554844462,9.267875505975976,6.164087624582251,4.187636458766199,3.582944036912415,3.0340778094557717,3.0287377039984187,4.366877255311653,6.898280593474321,9.213871202981132,12.398882074774592,15.331604878574753,17.321199632274574,17.723237607164943,15.387439616875978,12.244564287841154,9.917390293534062,8.608423049522266,7.9269675523012415,7.037934928402443,5.527531529422398,3.2866165876510083,1.9940603291438574,1.2072245958908818,0.6585863916913396,-0.10787999572261528,-0.7510460432491267,-1.3118857867957794,-1.0189641481765177,-0.23248198170182582,1.5385402344847874,2.8213277098970577,4.210493422886656,5.247111437872401,6.8658439807328975,8.930560414735805,11.219738439749285,13.843857198010062,16.282497488188678,18.50634667368655,20.19680681866899,21.488789669392382,23.02296150068845,23.906608549721213,25.351350295840884,27.478253259829884,29.691534491396258,31.557903745052776,32.67710853448999,33.601277811512,34.25088719013527,34.74180558175791,35.37899441207856,36.06623626888671,37.06169765537711,38.743931331158144,40.60126736441424,42.23094711946533,43.96372644594852,45.512223025513144,46.60330730888931,48.38375316207555,50.56129345355259,52.48396204736605,54.09931084603782,54.999182513928154,55.68913578541128,56.16292784783006,56.601523673545366,57.21422576829253,57.264744212574755,57.2024357623467,57.023589424817224,56.59216479009805,56.903497749961524,56.02896973603234,55.29197331455175,55.53415496131755,55.46999367024954,56.22184741302848,56.30995559156957,56.60346483866779,56.74137293744454,57.160387277552026,59.297578506518775,60.77925862104487,63.616406190368615,66.73413606303643,69.6733217566349,71.96342014235731,73.58643976870121,73.95098098835015,74.38746882119456,74.85263462530281,76.34956905028251,74.49420724607587,73.15823027127159,73.32290624903098,73.6972403924377,72.83640423419286,71.9420363991699,72.13232375432287,73.24303940731193,73.82203993938737,72.94171897707419,71.87185236956506,72.80700902856553,73.98563555589446,74.4691162110785,75.59672672020697,77.69200570118718,79.44322339388312,80.02937091809592,79.30061558166325,79.48472822606999,78.94654761127252,79.04594689282548,78.71507018900584,78.78938639780316,78.29801222656054,76.80185434008622,77.97328342593094,81.42090114794549,83.98461175394525,83.68707568613567,82.34753002091112,81.18616043389133,79.75284145660147,78.23168197425741,78.404495375467,78.9558474163028,78.15356414883539,76.3286731968316,71.98638545780392,64.8507369175647,60.82551721391092,60.74357143449733,63.63545698215371,66.60328820556848,69.48744970107788,71.6897390438307,70.91154187923206,68.74231201984895,65.99498197754446,65.32985861431979,65.45698824944742,67.33013664470232,69.08935825947695,71.95482795621345,74.84102200118461,77.78673416450481,79.11909098403896,80.5577744976566,79.5656042980038,77.47120257630152,74.70854319112854,73.19839754427944,74.9143253492921,77.93459105719992,79.67737919014142,81.78517691391222,81.21225200212726,78.71771441559787,75.20057894649182,71.49222429762717,67.09317600233726,63.140938441075676,59.889173519994245,58.02222935259655,57.14737497048824,57.67567644964098,59.85330397610774,63.16278000769115,66.6601531205216,70.2857359226935,74.29847372702952,76.75948581769046,78.1305046984557,79.75147865602965,80.89456961896111,81.48825573952753,82.142332361876,84.09820894849959,86.0678704801285,88.14439043784262,89.04516032421945,89.42708503523343,89.78043347385199,89.47342097040186,88.17199387342238,85.49624226435505,82.60524578922399,79.26734900230902,75.98546287436747,73.00684682628544,70.0169221947682,66.66896675769713,63.581140608731815,59.99219763885176,56.80702961528588,54.09227348829152,52.57894338726877,51.9551965694183,52.12500825775316,52.71008560906595,53.36335325719426,53.22988773921548,53.04806907749013,56.45470885022883,67.44810020191389,85.38939326150084,93.03728191767793,93.10171705406303,85.52774829288256,69.18743473131784,53.76031967048312,41.52374746087012,36.86991950244311,43.32403044267385,69.54241582458067,106.94648947555895,122.63523289991808,124.30267121210474,119.06466795515094,108.74319240952595,97.82624750901145,89.76751802802596,83.11012688793932,76.3070118267069,73.92645189138771,78.05581876904745,86.03779271512059,91.23202489137392,92.75480673359743,90.22922716987571,84.03552158020875,75.68324101744442,68.59680347994234,62.513412044904605,56.92272526361341,52.46348801316986,50.5836198674723,52.097292451749695,55.00803435120012,60.51425279711303,64.85019166659197,67.71024930173859,66.90873974663192,63.0240117094156,61.05862014460743,63.43494882292201,70.23680889694964,80.94206681037906,87.89834949359933,89.02484767987771,87.86223041825957,85.97316814261382,84.96868178248776,83.22167714677035,79.27755243087343,74.23379510399022,70.70992737273995,70.68888232915887,71.90607073660686,72.65656099917157,71.07303090919648,70.06834766573077,69.91890818358608,68.14803193209278,66.27829485841501,64.80940056554725,63.3422552487672,61.75029425793855,59.39896373536321,56.04500857329457,52.90477112574925,51.991953222266424,51.19951147181368,49.786092412414106,50.58525825095251,51.184421349499544,49.98411010814333,49.67318058952307,49.53540302537262,48.585296213326984,48.05762383802752,46.57133797173129,43.64454779198743,40.56846843688522,38.29017260414928,36.95468568782077,35.359587891683205,33.875902938183835,33.04251902707828,33.25743501896645,32.781131855523014,31.50130544648907,29.691534491396258,28.015285348776537,26.226342291366922,23.75731635203135,21.99296164384619,21.76345538180206,23.103826759866845,24.00550242528738,23.3716129879574,21.88575848910631,19.614587766841264,17.4664680049224,15.605992725304935,14.064639069990369,13.72361515091584,13.809397878546257,14.991073202067065,16.775670041769207,18.293623798494448,19.336581400494946,19.367382124638638,18.365710500170273,16.77414855716117,14.749285079588851,12.935024706503933,11.800780333834782,11.620622013634373,12.859258998921332,14.95286551416792,17.02268650457542,18.97993025410399,20.968484602488527,23.337866523018793,25.95254713791283,28.15881142470288,29.369166989245645,29.706459380799945,28.30074375051169,24.812139096747227,20.37928806347275,17.06386516537181,14.85031678547939,11.30991539854627,5.991942328709529,1.0975289001182886,-1.1081402556336524,-1.3585374191663342,-1.5353701073041781,-1.2189227728897332,-0.7473422061117502,-2.900192762578752,-7.187375662674701,-11.30996958033157,-14.009293999715368,-16.823789280779145,-17.804615124372862,-15.859383503262748,-12.89873233442616,-9.907581168923963,-7.031306417246013,-4.29182104111849,-0.22126201114000213,4.142956823662149,6.689286602050305,6.716670945489263,5.429196836245872,5.7105653264557565,8.439593803556104,12.274716517696378,15.233962991979576,16.72284525899708,16.861866422485143,16.349648855279494,15.945432887034746,16.192715990876092,17.401078140832677,19.75226263827473,22.83364562812727,26.467045834220325,30.117422357969605,33.250033906460644,35.609723447289014,37.4436071675705,38.486277783061624,38.78431340784395,39.310358350498404,39.38699436227123,39.37899471507426,39.605479665084545,39.34425527682504,38.872312590488434,38.998268147992725,39.92195952961688,40.79042232062346,42.14852981504082,44.48646422698759,47.508804624169144,51.028485228543836,53.400030947428625,55.12466078112581,56.558555941700035,57.3412305786381,57.85003226411613,57.95342564066657,57.921531144684295,57.51329111541503,56.33863970681077,55.11157940519299,54.3867921320675,53.39546092278965,53.471186255384545,54.53012573448805,54.83354503441265,57.154935118084985,58.51251846700936,60.87437558546472,61.408550274319445,62.285027778833246,64.16216495408838,66.1194856502374,67.4152716644148,68.21952356955492,69.02653876604323,69.41794241103634,69.45698448857952,69.339429192373,68.94644149206658,70.77430655983362,72.0753487601868,71.78568608492573,72.75856873665376,73.57659143822745,74.80910976856094,75.72324882731269,78.24709766031114,79.9332583672256,79.15704047372625,77.79296807033634,77.82852324297971,78.7372914732345,79.89615197682141,79.16698502003078,78.42215935870544,79.54181024063257,79.766794690158,78.73483771361742,78.50916415428522,76.55382823635837,76.33486833305433,77.18506957639941,78.6660686267202,78.78610159173697,79.68409022065623,79.61725015410524,79.48096525272038,78.81393836900622,77.02408876921389,77.72475248826777,77.26436483971857,75.60448094995071,76.88781245452034,77.98172798873223,78.05579887562223,77.72612437828911,76.69194264018716,74.99187111357324,71.49704487219734,71.00337410392736,71.72184177293975,69.2879391642474,66.29442563160642,64.62714250089672,59.95109322198256,55.12470097706601,51.093899026374835,54.70792185073803,54.78244261816574,55.102404375751064,63.192941542941455,62.99379726954302,67.80541990697365,69.76342122470095,69.76387884538626,72.15148916351521,74.52772163931726,75.48417519163786,75.51359251566981,74.15422717139639,70.91396527686547,67.90213802793066,65.15760935143507,64.53667160327478,65.7722856095597,67.89838701765197,70.65398078403234,72.01072113578093,72.79477850202699,73.82852633622866,74.5656823797671,73.90778592094307,72.51091925679061,71.34738284220806,70.40769667794484,69.78473998043589,69.03609211125634,69.1550594979062,69.54694719161851,70.82559959318179,72.2424489976455,74.4274803786507,75.9362867719633,76.25893896680633,75.09496915430918,75.08029749833338,77.83010551111855,81.03956377650036,82.98935741489413,83.11694630596931,80.36545185341626,75.84311553965898,70.63021285413231,64.95736940200467,59.09457796726186,53.45340946657781,48.366421472245236,43.63016992899546,40.09367773686976,37.674478672140964,35.61187232253855,34.9094815969754,35.15417570292011,36.57553776451272,39.09382391564361,42.764844716331126,45.55473012873165,48.74909385466186,53.39293023188722,58.40849365572997,61.85587064817459,64.02839678721483,64.10840769416205,67.10016918298604,77.06650928557646,90.23680483595317,100.65501069184553,104.80089006857345,103.73624085760954,99.76295617961732,92.82712218546816,87.0767994364866,83.09252346539954,80.2614922648575,78.50996859515647,78.74171578780272,81.1234014393039,86.04570357146834,95.50238238762948,108.43498024184387,115.624126633895,113.29011047211219,104.57194812728912,92.66299675568686,82.4723556014538,75.13409630890598,70.70992737273995,68.63286192922621,67.76604603691514,69.0309622233121,70.29781607332025,69.11555944900303,65.44254646553854,57.91290252395966,52.629674976810975,54.32890746146099,57.60860662725693,61.49447065167828,68.65566160491286,76.02319664180344,84.03891511341975,88.60284197243891,86.73533274666902,83.64906843548569,81.09939140879332,77.03129181587656,73.50998184155617,71.4423671866926,71.90610235998258,71.15042686064983,68.54452215794016,68.00747241790936,68.71556917547899,70.14698102611808,72.83316909642977,74.53327760545459,74.04242132275064,72.05180466536095,70.34613545522491,68.38519810775495,64.71126780449802,61.06247434476809,53.02363426980572,43.900277123866445,38.091853268468924,34.12204303303458,33.65322862117175,36.66563494551552,40.535515028705184,43.167782720856934,44.69844717939936,45.14619133113884,44.85497587334995,45.220665864431844,45.22411544275583,43.562276866454084,39.20496593187212,34.29927331902707,30.402654429498376,26.064684866437187,23.053459823103424,22.39207857244642,22.747655990791372,22.712069722421592,22.554222131259966,23.47741105065704,25.148830032809887,26.16152671835035,25.428606718659182,23.064632769322778,20.633529440275375,18.97676335241262,17.99912758574052,17.826148422943707,18.331305636299895,19.27957025971544,19.86966129528724,19.233060195991435,16.973270676005537,14.542334515761492,12.961382455614844,12.994590104292469,14.487398302531739,16.346741742047335,17.482348712389715,18.502211435268308,19.98308595654669,21.320316592261193,21.478386819379356,20.425328515214737,19.555653549486724,20.056065008619385,20.918374484819765,18.90608145931704,12.76195193481993,6.208593590273306,3.612679103108444,4.093709917695439,4.744940360304513,4.2490820922664865,2.3613718156302417,-0.4774530018523664,-3.192961041040273,-6.851996346403582,-9.295367009167915,-9.517265234096111,-8.552617958051904,-7.3029939125190335,-6.917965248713492,-7.671260803171202,-7.421150755446372,-4.854233596786012,-1.9373825280629637,-0.356631507297665,0.34938281732826076,2.053594324372882,5.429617362843743,9.59154866098372,13.954525333576894,17.68905183482788,20.84451478080312,22.58472859674526,22.734032609343828,22.122797746596046,20.962642012219195,20.32710326556669,20.690652787639163,22.330534470256616,24.41620795642915,27.00880392821655,29.623793735747974,32.060990463112816,34.14162810604141,36.31268065193854,37.823775501001904,39.28255913122443,40.06930257508688,40.97967549314542,41.888364247961995,42.350672677081725,43.12336893003833,44.32421150980346,45.52427484974437,46.85237187729685,47.9281780167358,48.92025788455201,50.12912655400828,50.7887164598337,50.70357761876743,50.50966121150871,50.43376034627362,50.780646037769465,51.3402423892078,51.08175347770622,50.47531978901241,50.411924176305085,50.718172711655946,52.14421829295822,53.931734765060995,55.445671570695794,57.87718786885149,60.33690635798734,61.57661723514003,64.37417684027592,66.73321955210592,68.77075701536918,69.36123236825924,70.2386938752623,71.56505117707799,72.78127908370823,73.87817791375413,74.736193197091,74.44936232437139,74.36925434317038,74.2339514223331,74.08261810042744,74.39787094323475,75.6027312814102,78.02713028568677,78.05997857050622,77.74002626652381,78.80371811920843,79.13239282773526,78.95318588805841,79.57220560800748,80.12336689976505,79.7407981870824,78.1377253990081,76.58384084287967,77.31648445715425,75.67999176304906,75.0027359153589,74.50273540600065,73.9023874195538,74.75554298303848,77.28710546182992,78.87855805798961,79.06092644043468,77.83975791390012,77.49654294688378,77.56048099894419,77.48405667733594,76.88924507224324,75.15315956455383,73.52959849544965,73.85568781595042,74.95863592852652,74.3060496874387,73.56923043322621,72.17291073499817,68.30605946565683,66.2998097340901,66.33909082918417,67.07570230217854,64.91230889801625,62.341093943419885,64.55535657544152,64.9076419435018,65.37643111768213,65.55604568740463,63.69011114047783,60.75116527754257,56.003566844537424,52.016501790108876,48.431440967897295,45.99804257412658,49.640489144296865,51.77282004776709,55.420765043298736,62.0099879403829,61.2542306159495,65.3939137169889,63.39177855066025,68.03800321722933,67.28366430244598,67.1663725642523,67.71569557594383,68.84369805158228,68.91434315187466,67.8856864799855,67.12509861073275,66.26299782729858,65.93286743530759,65.52033243977846,65.48451643513641,65.78018962901695,66.57950428903398,66.9934058143191,67.24343094529051,67.31420058347958,67.71876339568935,68.02398375447336,68.77798356159643,70.34617099701217,72.34989677038317,73.98138426240837,75.0512992957982,75.52402654605696,75.6715891465686,74.99508940763573,73.84092532384298,72.2591164933359,70.76262326133623,68.3707288646588,66.4355971762113,63.84812402851296,61.85008570699943,59.93592121794287,57.59401574511297,54.99357058298245,53.653810521302795,52.76515325164812,52.25684864509494,51.83127526840356,52.06598028146452,53.594796617705484,55.8875781952939,59.76221493952037,67.30796293282786,76.2392324078234,81.41081531701761,80.51048212738507,74.58954032174452,67.28556275260618,58.50914362547906,52.69606928255325,49.581251769549546,46.99693497141395,52.85879300007094,77.30042739391509,110.71037448926919,123.63399321871354,118.6745285950817,106.01824647011324,94.96494182252992,87.49059191460971,83.64663175819679,81.92326599378553,76.0875301266105,66.56399249200017,73.07253259637518,95.0737483434965,116.89305529689976,119.64017617528604,107.2284065844474,86.63357099066685,70.14481920811414,63.75264488148615,60.35474126389759,55.824130298352635,53.13010317377867,53.88304929033969,58.535839485164175,61.785346719217756,64.65385966152662,63.71713572501215,59.3606484381474,55.93644857057942,55.576586901330394,59.58046592432661,64.6592483382272,71.49403831804216,78.30695830081568,81.92901961907265,83.15316252945975,84.27926077123938,80.58791122784774,75.64838068642054,73.01957894127268,71.96792401285987,71.72290860321789,69.09203426539385,65.6052025892369,63.60756087656678,65.15760935143507,68.87934923503036,71.6565355530285,74.04132059636194,74.52282912800935,70.7007175774478,68.27293419244715,65.98577950653902,64.79325562074538,64.6021016980438,62.2204219745754,57.90742607486107,55.76814508509473,52.30126821511723,49.3295825043081,46.54813903311152,44.8198617984994,43.59854950507165,42.42088734660759,40.85534568572184,41.55837092132268,42.85049794371919,43.833836717479294,44.50909317163176,44.656875445107765,45.272186331324356,45.80882610235492,47.77783931733139,49.54421848395791,49.26387881067449,49.31474847872613,47.51386206030449,43.06457200653884,39.19450627688079,33.48621000297346,27.281220012784225,24.026528220359047,23.143588391740153,23.41909633553172,24.048670669323016,22.770362365886264,18.57659365657215,15.91414024370156,14.630272485759136,14.798754461676937,15.151900220514264,14.924447927312249,13.352336587449404,11.586750869989721,11.478730403779354,13.210044903547518,14.594496141125125,15.662140108269098,16.75787560173169,19.042029996851447,21.358567311684332,23.22439354777628,23.90307631866194,23.86362067555435,24.605168664798036,27.38843262578991,31.663470501736512,35.03007460858005,35.39874332505184,33.81678695538727,31.865989477297873,28.02722148161131,24.41147340444994,21.571276660653993,18.78217819306615,14.826501465847825,9.62593248158989,3.4109655297349177,-4.341694782736786,-10.706870331195574,-13.620298857468857,-12.023269405394355,-9.500278725799951,-7.797030878104009,-8.910313391866698,-11.088889606164042,-13.03223215248375,-13.888609435274034,-13.267404435035292,-10.9070877476547,-8.891053348877783,-7.436297879893641,-5.954123499039621,-4.280263961355692,-2.651851013161709,-1.6013737776817463,-0.3777938188270771,2.423119514855173,5.332204609856908,8.652575640772051,11.19394421451074,13.292537120135817,15.488531419821115,17.54723004945953,19.06677300663772,20.40985426624857,21.546141252488926,22.14400738218738,22.920219142686904,24.008882289066747,24.94635835794796,26.039437883600414,27.29292640426381,29.076850314845426,31.097316383522603,34.17249885619256,36.86984737561865,38.38757342155182,39.599975409703106,40.26565525088457,40.39500268676097,40.50284114550232,40.27198987047749,40.73424781794226,41.40079060903046,42.451901562118856,43.18649244059106,44.69523925831519,46.69832757139956,48.75172464287419,50.80410969532764,51.7505536176535,52.84809598846674,53.97266442088214,55.32526570267643,56.046310450892214,56.05141696848193,55.91285049339466,55.1070941133037,54.31108808665889,53.150091844264274,52.38211105047446,50.832217572568055,49.00781094350238,48.89376278731891,48.98735673491101,50.6792423133134,52.31391509674528,54.77130254459929,57.37679700722853,59.710287496791096,62.007989951564674,64.73916070649307,67.54166627750553,70.94604748130864,73.18810863776412,73.75240627417992,75.0155782534658,76.58379083568575,78.45120279627963,79.49756272144637,79.81945279877692,81.94005779082043,83.33076512225534,83.71477269671277,83.98051703926123,83.39094831719116,83.1571906478893,83.33332153456928,83.49249161292448,83.49921044009754,83.22995722233823,82.54355718170852,82.1708897546736,81.38078246405655,81.46329814812096,81.57751786421801,81.16905397196201,82.67176144479484,83.61755904418689,83.1928863635127,82.15984553354718,81.8880284299696,81.1074887024467,80.3050066340858,78.84174646745107,79.68351983396997,82.14669026852745,81.83333506286343,81.25384531776382,80.64260579230769,78.39189417592927,76.60166858861567,76.20472174161584,75.17011620835088,76.10880328282826,75.42805187271088,73.931857714732,75.91002635718823,79.22096048729955,78.50916415428522,75.17011620835088,72.52753713303272,67.96063605168958,62.96640594169391,58.958264955095764,56.434859473822414,56.39211887597068,56.5554359551476,56.799650425653084,59.87296574761227,61.92753726521338,61.64655230218162,66.41752643372502,65.07153410087524,67.92139606279356,66.14347598518476,65.43019322488439,64.93401099109334,64.06014893058307,63.34654701017784,62.25062299397051,61.96169058839185,61.96614052801161,63.03569745248143,65.16607928349397,67.08718720856844,68.9469879845482,70.78438563091198,71.95215225588001,71.6534529672668,70.55186910339589,68.6231998358614,67.18958911851043,66.23500366556375,66.01011350714576,65.82444016083765,66.10825772906149,67.52387092584041,69.75918729314286,71.63428956358732,73.34301931092183,74.7352567850798,75.75169203655595,75.96373563969972,76.03824844083275,76.27003518946375,76.68496879225974,76.78498176541771,76.73490725077879,76.81704216510802,76.65400916687088,75.98439891049729,73.82701092954673,70.75176510775334,67.09656964787837,63.354038713317806,59.76975330544502,56.03004665701923,51.97185223094403,48.28926391916609,45.677248872378485,44.15123699892003,44.39849243436274,46.13922082745506,48.51067523670739,50.47487993493346,51.16296161262972,51.49077220700267,55.8082526315093,61.68266344063817,69.29943255197426,83.46596710979036,101.21589087655411,111.12470787396379,110.59345753242194,102.55207988139607,93.81409224228544,88.77637103149141,85.76785567247347,81.5214511939333,75.36425415320612,71.60214750069514,72.24172595689765,76.75261146322383,90.2438587125388,113.43212720128138,126.35182811202056,124.00747196937319,116.47512401964477,108.09593888449282,96.7565767193787,86.1471488550605,75.68439282343581,67.33768911223285,65.87161182762358,69.339429192373,74.32240925317818,74.5073713117963,67.10208849735274,54.91195428763571,44.09061955080086,39.97673946016124,41.44292126530626,45.587213089836695,51.35965717754026,57.86271358690673,65.07941636545242,71.94450241952165,78.03796803799112,81.33477820824228,82.05379506375382,78.57537984186267,74.99505369691755,73.12257743511404,74.74490336367607,77.43878667920862,77.81950277408063,76.3382633280167,74.80042786874179,71.19284847165073,68.29945555070101,67.4362496344956,69.34675449308001,71.59451071417935,73.95221184542235,74.656750517766,75.85564940265273,76.88026047257911,74.9959354283831,72.64597925281353,69.24239072725666,65.85444819328207,63.344808190089466,60.161681540182194,54.37208942071202,50.1078294271072,48.11614502427927,47.021366256541185,45.34104102607266,43.4656261346908,42.41313132196913,40.52212645648626,40.041501361174205,39.349808312503136,38.33990686808758,36.86991731678377,35.68603697767293,35.68353835111626,36.077316099948455,36.0850875214409,36.39862068076381,37.16300198354312,39.320756928675216,41.59723003405134,41.15523223844591,38.86775000169019,35.11351030358083,29.773118799344438,25.458491309678926,22.806899147470062,21.862366796279073,22.52794331536033,24.663855119165937,27.163806856456223,29.363364609016433,30.444368609805263,30.433074488450533,30.443530969803295,30.093205405449286,29.999692195240613,29.305099279276565,28.94112018126186,28.62754464907213,28.834407470332987,28.308084712069984,26.51699432250213,23.788650605129952,20.7790656390439,18.23601904084648,16.412780541365326,15.469603445694757,15.76136168148831,16.51170288236356,16.679543373240524,16.07354867110734,15.95972361499818,18.1075345413509,20.19432063945073,19.822474797259027,18.401059456380082,17.525555298296815,17.388108376778835,17.60042072424431,16.232382382688446,13.665131002541488,8.891780053966494,2.2715247089024078,-4.550702497236847,-9.63116575876126,-12.467229119269344,-12.824378159244384,-11.623728948296217,-10.199367776173291,-8.608423049522266,-7.140008648800903,-5.931521851498395,-3.2562514461067713,-0.8643335009303531,1.2086395235209297,2.7151053843906277,2.9767401871692143,2.330493128631968,0.7668408587155747,-0.32742225766166305,-0.22298387328278027,0.2260626138141604,1.6039057957890137,3.9452274263925053,7.096202910841739,11.060342805835852,14.59197748015491,17.82659256114415,20.660570876364382,22.89284881952062,24.790537436687586,25.68812467128832,26.997675017984633,28.14818958275805,28.91903378990066,29.638341430843777,29.81104082194044,30.164965477422495,30.492354018080647,30.963712336711378,31.811721550799682,32.651719646628074,34.15964677607484,36.52880375032185,39.326963531090676,42.122448137482294,44.848853567944055,47.031994967336715,48.38409660266171,49.66376780416554,50.16738228408171,50.46131236553864,50.841136315479424,51.2284648543882,51.497560507399044,52.072504800884566,52.79354279023182,54.059924043583656,56.00735891329061,57.384106811156656,57.746084541422675,57.9640624874049,58.66067065086473,59.6547330592851,61.09329656012136,62.9203647982868,64.553210556335,66.20446573398999,68.1443295841275,68.36126315970797,68.56200669969654,68.94830121863961,70.00831960943876,69.3363745246939,67.6476445255984,66.59950945845037,67.10096135070154,68.51043207268455,69.50640368188323,71.28995151955534,72.39734876031055,72.49630497330263,72.65884283918062,74.52772163931726,76.48347320295352,77.25223222947726,79.48518408045952,81.22136891082478,82.11034601856971,83.21603126715213,83.75314315345405,84.92973785300354,85.86912884842434,87.19675386588317,87.57268724789647,86.0353275892074,85.12068792810321,84.15918830694129,83.26211677796407,82.025582711014,80.82573784268301,79.96974957735456,79.22787371941597,75.61857456554748,75.39554074651771,77.37107168293693,76.18707408378653,72.99202652256751,71.08895250150107,72.35528645150866,73.76466173715161,73.39512633092048,72.61659534095266,70.11963513450375,71.37211470922391,72.80700902856553,72.7823383927445,73.87650088415674,75.82194104887326,74.39704184038055,72.65257002159822,74.37947512268224,77.0314184046347,76.28170081772404,76.42526964205169,76.06416494793166,72.40762967305051,68.85256293683081,67.4541987931838,67.91054633532643,68.39772346396416,69.42249799594663,69.14556792863473,68.16640108608367,67.77171278544898,67.91286233457099,68.39040370995322,68.5145560390716,68.04560901056398,66.20131200599069,64.25931435567378,61.6129890525126,58.24533647026806,56.13283166651443,55.549904737116,56.520315175517155,57.71771178904865,59.428660764589225,61.30565218180857,63.14423949382706,63.974001464017135,64.6592483382272,65.90755038084143,67.18401974322289,67.59198264778338,67.22260127268126,66.1192192338152,64.59763801774977,63.85736912581218,63.60183736316784,64.7555493477429,65.98188528654352,67.64479523703162,69.77517252074168,71.56505117707799,73.00283447255974,73.8940738498911,73.931857714732,73.49935094860632,74.89892578113351,76.59042094914714,76.78945643799794,76.42960150009885,76.3586046747478,77.0297601746328,77.33766293936121,77.09941380255475,75.90145173093904,73.6799673627811,70.8210037686405,67.59458870978446,64.11802377526188,60.55729639911534,57.28282069519751,53.98004000139902,51.100056944641636,48.707769808783,45.90942258300414,44.66013081173787,45.90275216523875,48.37509934001857,49.069826309396625,48.28271948062371,58.89470092064392,87.50410347793282,113.06803239991335,118.73197640905835,111.2051983509908,96.49357572930741,85.376918329341,76.50421563209267,69.78904356802849,66.8533102538948,65.76093969228766,68.73090359054554,79.36578087970985,91.25281169520647,101.66421120041304,104.47343102837772,102.28546529706901,98.82040624634416,95.67034949481749,92.03396912402854,86.78194127446359,81.80089434589588,84.21099651181133,93.36645425719558,93.09800810422857,89.38886854367512,82.35399516685956,73.86719731830199,66.15225690582804,58.45046766965288,53.06049811750687,49.92577604371803,48.51572575021494,50.10213125588316,56.599584378703085,65.66121341623428,73.20931262346576,79.84885938184374,83.58793462131064,86.98721702411208,87.43623357869218,83.5772399834199,76.96565200254021,72.5701225199006,71.29791402679668,70.37434455496123,70.41605376573963,68.7653178965674,68.9624548235794,70.92492670430234,71.69441228450569,69.3363745246939,67.72973577569508,66.1504614558726,65.59860388465468,66.59387582378517,68.0184825944905,68.11846888269784,68.4802299023257,68.51669257694977,66.45998648224757,65.94428271757539,67.00274217442859,66.15246903795087,63.251932511738644,61.64355887286296,60.08758952055537,60.09885360318021,60.051196121771,58.11342367462707,54.81004481235455,50.27125496495192,45.35587117969092,40.23636458598157,35.76220253656265,32.085384584757314,30.772880479196555,31.171373905850455,32.87629465288934,34.716397176869435,37.17279313700169,40.24261117036127,43.191261566627084,45.149235478460234,46.022999592146824,46.56743196725404,46.42143925533985,45.0,43.475335357631735,41.994929673933484,39.64864806974641,35.61970616201528,30.132981394234815,26.19574178843887,23.994307139586617,24.198824190429736,25.311606362616477,26.74883710330685,27.252539721687302,27.455801050341464,27.63226766255696,27.407604545492585,25.96927669689387,23.850505347102747,20.047955385260185,17.094734904808092,15.458984184902379,17.571230636766103,22.497493358018257,27.114043924263463,29.865982355311164,29.492113936835256,26.093472906478496,22.651860127557665,22.456972212325322,24.648816291592215,26.318071912795027,25.940056222427238,23.689785853136367,21.306700331274662,19.002852343450037,18.11485079923709,18.50026735887284,18.123756588899063,16.337892516611817,13.69298810140521,11.070232073348201,8.165010064500587,4.622414733992456,0.7132353827297094,-1.5259352814585623,-1.1691849618326011,1.2553060169590013,3.0604438183024554,2.0373741058833925,-0.11411204636807874,-1.6814110073321795,-3.2519837804956904,-5.405234313702012,-7.255059647698464,-9.691401473471574,-10.9150718077533,-10.719266545522023,-9.113515070166926,-7.467692741917959,-5.2922938181964545,-2.1255101180888696,1.3943464220253445,4.753994878912315,8.94216233971647,13.48644654897447,17.27647639673256,19.059664666531376,19.240861397712955,18.36175921412484,17.347142269626975,17.64021526160579,18.98404063353205,20.719680100845828,21.77984138998994,23.12321227175223,24.27445262519517,25.463325641279773,27.204954876207825,29.51333653517133,32.9491658620088,36.403207049676986,39.721360068148094,42.31021583719487,43.32874554645753,43.790771168646145,43.25052020232119,43.36787847717492,44.36692340977265,45.47484768065811,46.23863400295821,46.88651456642673,47.20828000318916,47.32545219581995,47.16922818474774,46.94027891068963,47.089150380281104,47.746902205665954,49.132044003949794,50.861521657888034,52.48093484439641,54.66138481901667,56.5868653707955,58.444202263242225,59.72249797091273,61.020329534661705,61.7703658892198,62.54901035743518,63.10010116504472,63.60183736316784,64.35560100940664,63.18455257113249,62.80066236935064,63.0449012093868,64.79346622375661,64.55463034592785,62.727583320864014,61.53367654768257,62.46798578335487,64.27524375671564,66.68232739934341,69.01214320447367,71.01595872285209,73.01523671340375,74.3186128928628,75.82871462668116,77.69783782420228,78.11694670467885,78.64796342668323,79.44609205275977,80.53769182153154,81.7337590211198,83.45896765223017,84.00219253540888,84.0975208180005,85.23636546918553,86.14934529905585,86.0740730125189,84.73306702311945,86.02260389782573,86.00911592782538,85.54440101401917,84.39073537736064,82.68099379951946,81.75744269631687,81.56813051115198,77.8411179369682,79.49405862402861,86.87291261503624,89.32119950065234,87.42813375131351,84.02570854676381,81.8882906281241,81.79647387904375,80.18314120603321,78.71445707257055,77.73524698456018,75.87752573313531,75.59844570656794,77.76925170916164,80.91885079295082,82.08634182034125,80.2657288743301,78.64295967884378,75.1943470433779,71.72292203860052,71.48043582036222,70.32669105843259,67.0678944719043,62.84270662553003,58.9763938015051,54.9200550421873,52.635952195897666,53.0602563661744,55.27264975882464,57.90967198719049,60.81407553893429,63.684552375444525,65.11621120637388,65.30845089476948,64.06560289193912,60.954700279603436,58.684055234432236,54.922342519890435,53.17076138574235,53.092700776619566,54.16496994918378,55.55846418915827,56.765328953790686,57.85012896907283,59.37589774698216,60.34285906796481,60.69524297696576,61.22394627884387,61.34757262702734,61.89801071381391,62.34742880953148,63.166848503856265,65.58728435279023,69.62636832213046,74.17895334414307,78.29043356665801,82.35498991963796,85.01887526627532,87.47580894515845,89.08852885372127,90.62957327455749,91.5578442333629,92.37649986392657,92.89453179680108,93.36643692280157,93.42973482812195,93.04780933895243,91.87480308193031,89.9074568272633,88.62073722765336,87.05490570002175,85.14340236263837,82.12406006644446,78.95442655450249,75.48668157374972,72.55554505402993,69.54060507626897,65.82480214824463,62.30056563304385,58.874111783561986,55.9956130399325,53.38838054608399,50.75661485719471,49.437018350783134,49.83987598385863,50.21633256397667,49.81789465289182,52.362250252749924,63.026358600847935,85.00393232937675,111.06426817208039,124.28691541512377,121.75949580545188,109.20858074170509,93.8242081496687,86.49953643182823,85.0367953656135,81.3195942699376,79.29759094923584,79.34977669089095,76.42582500575367,78.01183105724382,90.09611449568678,104.5090661219675,112.90576855473408,113.76783400885066,110.90231486591468,107.69836911409887,106.95667836009892,105.53915984825271,100.00793964558932,85.89898454685724,62.3056725061454,41.130709108184114,31.34646273345955,29.51847528749368,31.43550022841962,34.31212245767213,38.043600475138135,40.02476969029948,41.71473933593829,44.34019275002826,46.86527107484113,49.89587290624385,55.55477820368767,63.30458904570944,73.24972155004265,81.01575150930069,83.18922582014075,83.0672119112705,81.43256572066207,81.08760621864202,81.92590237653475,83.58618544281929,86.25701865685991,85.05917979213162,82.42319719981096,77.20765798964737,73.83551588182151,71.68531169597816,68.30605946565683,67.64861652464894,67.43998398733356,69.30451785410499,70.0764804244011,70.81400573244598,69.78758586119638,69.25513739329408,68.01831034200944,65.71724193333036,64.49828533974392,63.20010382486751,60.35164784532525,58.20713808317295,57.81200634974697,58.647924721217805,59.26736213210198,58.697256018698276,56.34037923293712,54.69595370822185,52.45026949881577,50.24719084026473,47.1103654278017,43.388494650149156,39.84605137971123,37.29984094430629,36.03543687170279,36.4458367890111,39.378394820643635,42.24281177213889,44.19986368940022,44.92304695692958,44.25208642769325,43.341932744314015,41.21614102632189,38.45862789300579,36.011581315296496,34.197859530430016,32.77362137130022,31.56572152335161,30.72556354862987,30.366953107644946,31.048812922860904,30.896744587488307,30.67294812256792,29.374600447063752,27.708905350627983,25.30496239176992,23.591323289448944,23.802954858621508,25.23629331644455,27.39327603413834,27.71846311725061,25.79927721243254,22.644255307113262,19.841679705795645,17.832519350262146,17.696484834368206,19.361432044929746,20.66462215111887,20.904052426014548,21.676955694686246,23.506373913862166,25.412178708832904,25.619226794069885,24.54580968332241,22.684952878229602,19.690925927958737,16.888795688391177,14.300247771146704,11.064861558630248,7.093666792155647,3.0906972446362455,-1.0608873739593547,-2.9299447586775877,-2.3996028286316853,-2.763072224060344,-4.605210117060089,-6.215650937102817,-7.363197075953988,-8.618954312461522,-9.552166400281056,-10.71885689896055,-11.05392503285588,-9.645880472774017,-6.581916461950311,-2.9814326249853864,-0.12188135358535146,2.0892367156038003,3.553393296271146,4.564392853055243,6.119667460063309,8.212816635239507,10.190220028462333,11.5369438685768,12.54115596898096,13.491364747237178,14.597702353102337,15.990219361217058,17.720100205841955,20.41690489870395,23.057658026911838,25.58049581705681,27.79654591866112,29.944705719468246,32.07962317498678,34.13035083308917,36.69131982248927,39.486089826525166,41.63348613170789,43.2472697321167,44.64672167563506,45.920603593462275,46.322522308339984,46.43378640518534,46.56285380137788,47.896857910429745,49.5823256089514,51.27659422259164,52.46920208110029,52.90109845071539,53.10892434714559,52.809433248316,52.89246347282384,54.05342880118008,55.50868330861686,57.27144985351631,58.67538637880921,60.255128790718686,61.287337072209745,61.982908556955095,62.28459639406983,62.43148239186407,63.480520991178444,64.99552227541534,65.13175637945365,64.99552227541534,65.02092719015751,63.6687983039139,62.67919890260537,62.241430952138295,62.61026767253188,62.30779383489016,62.741671082640956,63.08500911796283,65.17683846305111,67.03080191588231,68.63409131672043,70.1171468522958,71.75170378639721,73.39102898672785,73.95867734945914,73.08197025548202,73.9154649903848,74.37485543471394,75.93715304723591,77.20056855711015,78.16632649231428,78.71062203397771,79.50102550144733,80.48692367043884,81.1989788525908,81.81067247588751,80.86792122817639,79.74317044750036,80.59266756883858,81.12291937520602,79.97846562577601,78.99645402941492,77.76104328371832,78.61857030283004,78.01329012301959,78.39318714077011,82.74465738237133,83.10629297370129,83.12025258484688,83.46698865162598,84.78464339997093,88.24299044469518,88.9258555540191,88.90300606559083,86.39267979998212,84.1889803967776,86.25463195318912,87.11133157088918,86.6028182284248,85.70114082132557,87.02791976515306,86.66361529386259,87.3102562532369,85.997090338016,84.52811919662064,85.20019988244846,81.71269074250293,76.42372673111629,70.08104942984146,62.53981230276944,55.5659760396485,49.02433961155992,45.42234591665523,43.913955064247716,45.393249407011616,48.4984419286186,51.81575231820194,55.72363771977403,60.42215236401859,64.45281380298819,66.4300133510786,65.86463630163635,65.15999613469866,64.39414117342153,64.52855124586011,63.82187838151766,60.94541458727849,57.592934836374134,55.19706955610973,53.86964443506329,52.91272562483296,52.78002739137997,53.742916132180035,55.771888349982085,58.388148409487776,61.260211953774956,63.601499819921315,65.67928711072081,67.87615584971178,70.15845221174304,73.17653171074197,75.98765279561098,78.38432646296654,80.89676677468167,82.60773949820677,84.13797190278923,84.75165273856088,82.77241429678386,80.55649123673099,79.14354816044185,79.09017924757774,78.89619112441777,78.40783231191142,76.69083078145232,74.39438595883178,74.14262782432813,74.69022720774703,74.52265889092159,74.00693791349603,72.57878004204994,70.2699821118471,67.4351293012969,65.04017967421936,63.021407201496075,62.76636816093798,63.55142783272121,67.33389217414246,72.52516132875678,73.16691329568847,68.29153402339466,61.918831484153856,56.87475189169611,56.24687946281476,64.38310679982261,86.72951456658245,111.15806011545224,122.59767800823778,123.9337440992676,118.24490947442797,112.03838878174223,107.70469762562236,103.9266088934811,101.84583024640747,99.88687302726674,97.40444813016991,92.37555978066561,84.98892346052682,85.15984968476432,92.58219798775309,100.64643227164635,103.79571479396856,100.48290978346859,88.97007587152517,69.86789694700529,50.27389160693283,36.75930961477645,27.795102789980426,22.80651463646049,20.50292420347805,21.678038025068325,27.16137383066637,35.192061352681094,43.363452841838956,49.72800835848941,54.99178126737739,58.476702012366566,60.01832845114927,64.32497094611216,70.87893429467266,78.36639615584255,85.70259315720033,91.2026172853843,95.67804878443172,98.75456674211728,96.99934287372346,93.86703713759684,90.11210229572794,86.29455165526356,82.35568807562329,75.10978221834212,70.99178350356284,70.27591343356933,71.43689887894533,73.56113991616216,72.716568471946,70.99397869578702,70.61109450675484,71.3243889743382,72.72406520677436,71.5937943665249,68.12782487024089,62.73142911707494,61.02590809141515,59.46311136933601,57.23151349821691,55.897695789842665,54.788038740109215,51.32184618190835,50.33440098467047,49.233082913665605,47.55289893533432,46.05764834700931,44.663957646320384,44.34145745763497,43.882922481530116,45.866872433288535,48.02093648088337,48.138426111088,47.85875755476743,47.00047417578866,46.453073103121106,45.47217419505898,45.07967244568845,45.31654887284986,43.9132496943731,42.099466151394154,40.94064088651132,40.40319644944057,40.05193622804268,38.57940761943935,35.43985564962238,31.737237891170825,27.57456390006522,24.56430846743365,23.700189184466847,24.32130767456143,26.259998812846188,29.538779502206634,33.266322339160254,35.690069597492275,35.928475778867686,34.00294779823986,31.177331409665676,28.239284061785614,26.157984421539698,23.565439275422907,21.23355796892164,19.59574042156214,18.706813205203595,17.927886301027186,17.17221441319858,16.68941734211479,17.073276174785853,17.78565136425129,17.616896886436848,17.57273599081543,18.87912291256068,21.69787393667961,25.559933450840706,28.989936836844098,30.193165751522223,28.94527847463764,27.139866680546763,25.529669664072948,22.707116275585815,19.106367195516125,14.065628795818668,7.379369245045237,-0.6987396535847659,-7.460599261671835,-11.671092711408795,-14.39450707352991,-15.80436146159743,-17.065711239896416,-18.883577625035485,-18.764190973144906,-16.316343157781468,-12.648197168909444,-8.984248826964086,-7.001281487104491,-7.537913377430066,-8.906731037419362,-9.444930097985267,-8.22157387701921,-6.143234985074582,-4.257598337602223,-2.6133912756860127,-1.3493537038314816,0.1239918323017412,2.1397002225341355,5.379747460823303,10.156156781314785,14.85857098518979,18.66380949729878,21.004143680808568,22.689979148077246,23.838774569765434,24.813175933415028,26.178576255486348,26.90184559301932,27.12583958110073,27.720079555107596,28.86486494023053,30.152835673107802,31.654862437862146,32.941135384378214,34.69515885878118,36.39309773529892,38.75696722330207,41.12766713226739,43.81881164339944,46.92889060477199,49.52374390472066,50.49934440523144,50.70343515611828,50.298012384980346,49.100963440038235,47.96720215358326,47.13201878870275,46.19660487148444,45.60628036029901,45.0,45.3080400261347,45.93155542390597,46.872763751119216,48.29286808769515,50.60858251734399,53.73415637466345,57.486053974645046,60.648173646839446,63.769421412464354,65.05825058167633,65.82272172719661,65.91683661238636,65.96692641621883,66.28381845753225,65.45419027869329,64.26931293627689,63.388071796794215,62.24642165548057,60.81072283021032,58.02859770283699,56.10101204809466,54.88238709197643,54.94376540358065,55.33356736479311,56.37371430496261,57.957557708381806,59.19663864569396,61.250321852434254,64.0068587547454,66.54692290303227,68.3637333958578,69.69961351997809,71.76990814696742,74.32049283903692,75.05476348940594,76.09324540371703,76.35104334867822,76.84512911895284,77.11003816714461,77.25851999480129,77.88191219350637,77.96942353364008,78.12971753336694,78.3312218233462,79.37274593515248,79.62760992838435,79.526790952383,81.67430403395487,81.69519527696262,81.28171689069491,81.40961526090506,80.07377096198842,80.86361943111811,76.97170277533789,78.46984356365388,80.29485544142769,82.5637020213594,82.17375249098856,82.15832825007674,82.2916398899678,83.55650565909545,83.50061163694717,82.82905866179705,81.21578645949613,81.52611675011691,82.18219376997969,83.2978035880798,84.57848158305511,85.10470462872841,83.18320036714992,81.57779040793521,83.24473527613108,83.7175194717351,83.747757746858,84.24855197198539,84.14766091698584,82.039319414467,81.64344279280097,79.77223970398234,76.88358873071066,74.46581015062608,73.33654185004258,73.28338478627747,74.10148076019838,75.41953397116174,77.45491920484568,78.74490662218828,79.83425883573202,79.38765541927415,78.18344672901938,78.6900517639831,79.56502625650037,79.93349793230654,80.48053360331997,80.91957488984862,81.5005349697393,80.78898302629966,79.18451374953521,77.0543239392584,74.9233816110333,72.33393251579068,68.44804641914567,64.55627187210726,61.43337867740851,58.434337676207086,56.35463359218537,54.94175755500761,54.48102698837183,54.713253700573276,55.84967035800383,57.46264724685531,58.7575548500045,60.121165450871935,62.21609645499948,64.00183586732732,65.3549803728119,66.85660892911734,67.9887329606492,68.71247815605979,69.96985645901742,71.53534700495781,72.86223570433366,73.45796736667029,73.92171417508051,73.96239094524451,74.10650618132703,74.0161618858708,74.4113340512717,74.16897939268821,73.88856960507208,73.06861286179675,71.80326155031663,70.23704317153218,68.50397549592856,66.85282054753954,64.71486690616858,62.40070638252086,60.344614861424134,58.83427212698536,57.013129127516684,55.74301505777241,56.30995769316358,58.82071006224921,63.49480619350966,70.04105605782341,77.64736548483225,85.01067278638125,91.51546663130077,95.51794556602664,95.40572236205169,94.14665232466464,90.41621180040094,86.42364585189448,85.70765791520444,85.94827554851572,87.09856187131646,91.89865367632278,98.92070573496842,105.9711705078764,109.43004289281606,111.03121144917819,113.74620925213057,115.16688512798166,112.24899254060425,105.88298979042743,95.86594016965617,82.80370804808503,68.06340058649937,53.31875590684948,43.544384321814235,39.79085638841984,39.20952208594554,40.44202679086471,41.51540221271001,43.846596667014275,46.69370401860724,48.02869663287779,47.267243882517896,46.59111114940091,48.04477775816888,51.63251350714617,56.44719473622885,61.065008649923186,63.96298272355678,66.78652360948874,69.03334294333499,71.49778914115248,72.96710102079881,72.53267333181185,69.1550594979062,63.484286941573885,58.78163173059758,58.84565014064249,58.048796693719865,60.4345139763512,62.66633317219255,68.64563155222464,71.88920949984451,72.08867162323273,73.3635734860893,74.77182021985719,75.72751513085556,74.99043004572458,74.34032719834862,70.69313757837462,69.97072822788216,68.48818799952652,64.97749815933238,61.00103313085984,56.3920979503757,52.37547070761919,50.38647223644279,48.65556088968915,47.6952265319023,47.39630817730374,47.67854926092538,48.724057897497616,49.23011218282837,49.78457480817628,50.119794544354065,50.54846493227578,50.79047705785953,49.5928748595061,47.19656733734506,45.69968683400334,45.0,45.07815010331376,44.165270571720605,42.523073520632316,41.52952412135871,39.708526111032356,36.67246585767614,33.352875385851405,30.44863527379039,27.170224129120196,24.91966788704813,25.045219542206564,27.87297689211596,32.07650435573606,35.8133830387474,36.76342155790669,36.138145932750064,34.59227528030325,32.840357678250285,31.465511249998137,28.730655633645103,25.310230460404807,21.290356892750566,17.152451092389118,14.909669469644454,15.886396760211838,18.372548304564628,19.51483375461779,19.74062897215309,21.043627727942418,23.518655516424715,26.640406835355613,29.913613093373336,32.20655852013653,32.94920674420612,31.868097977733022,29.67209869186585,26.611322033825083,21.80142597301343,16.5570730293217,11.669959439066059,7.26773726568767,3.4543480532895643,1.67812690986845,-0.11016194432393156,-2.627407561172552,-5.548481696800631,-8.237016657608057,-11.56253753308581,-14.344578579403528,-16.45778088289775,-18.996616340405122,-21.18835005235553,-22.31844036557919,-21.722636827779613,-20.300387083541466,-17.90277045278819,-14.25885720833728,-9.113515070166926,-3.854101168186399,0.8587829863065941,4.236442380921156,6.243891505872175,7.280331842088949,7.883160633311237,8.972611270045077,9.828691713145188,10.392883133125174,11.697753872399167,12.88514026121703,13.835703353766416,15.012900726612823,16.52816677703146,18.470157718775347,21.38859094893511,24.85157730561781,28.235711016425565,31.836810346584645,34.77543412431473,35.99678357035157,36.35832898122807,36.58104136574343,37.080516972038744,37.8182541222638,39.622341769228115,41.290830890424786,42.690314285687045,42.986227509728806,43.69061144744339,43.847689057312365,44.17450370623172,44.754847762671496,45.56244509565887,46.73090453138498,48.30335114825625,50.208117271932814,51.92451602210517,52.92695048205305,53.78910126145983,54.910719708055574,56.11912441373452,56.91016224660212,57.15811540498389,57.57442190827581,57.84527567338767,57.56743541070305,57.7153249231234,58.298578234180425,58.66750924653797,59.26450791909134,61.08538985445672,63.25116186311108,65.11824996318978,66.69650953060764,68.52619215145371,68.50397549592856,68.30587280870789,68.59410711186955,69.63933419996022,70.89549658702768,71.13968378205924,71.19580534512194,70.57198554404847,69.96034079500576,69.36519617294813,69.0600028362737,69.00345646903345,68.9214007489161,68.11424263344557,70.03654427521458,72.63895185588753,73.8586266063347,74.89160704474092,76.39761676398489,77.17464729598314,78.04480538419395,78.57537984186267,78.5993734715261,79.11878723342559,79.42948401320214,79.4503971891348,80.61259330500866,80.34970782809785,79.766794690158,79.3236615219264,78.93965711901144,78.66734528177929,80.11413612729264,79.99883250115445,78.85182171711978,84.5361663741866,86.92666874544781,86.73326624964346,87.08463044258059,86.40705187221191,86.93111416485196,88.39023866116524,88.6677282789777,88.80929412942956,86.87787515690918,85.15165340540857,82.025582711014,79.55953215036082,82.2762273953109,84.69074809244518,84.10571252621085,82.25061328548222,81.97435930882925,81.45608892860737,80.6589913507771,77.84758182657771,71.85009114077003,66.22968943782257,62.498531945146226,61.01787146174561,59.454878413774274,59.526392826914,60.2551338345468,62.473143886326426,65.11965490295204,67.34383427104834,69.45698448857952,71.63145614597464,73.73983614158357,75.80368089246697,76.56637640339888,77.16959292509958,78.38071240239161,78.43257278721785,77.13170289854017,75.86844328894824,73.85372205724885,71.87554396171396,69.86371776471707,68.36436665564153,66.66460787937226,65.35081100120706,64.53332806626305,63.78863530682157,62.92790573791594,62.24530189074446,61.94263579214358,61.37568361365881,61.19303579721943,61.953815134481964,62.86886848407021,64.2475989301626,65.84294801869521,67.61485784192251,69.12904659413287,70.80192422428716,72.4228374039485,73.87243963321883,75.29054334041992,76.59854471668835,77.23885594196832,77.41875148821826,77.3056658918594,76.82938218977164,76.39507759444842,75.48577556417254,73.31876294084593,70.67450510311124,68.146247155605,65.10126286625209,62.08366824838398,59.17484621586989,56.21285963137348,54.04082788902475,51.96132038356051,51.02065157407286,50.40159794159483,49.883841147057424,49.50687841048946,49.190392425378384,50.343963724627514,58.75079564999759,75.22373703115723,92.72638467540273,105.4786379492066,107.28631860863366,97.9893267663969,80.41376607086181,67.74165635717388,56.41096349541616,54.29732903321816,56.2317510523672,64.1445045342071,84.23737763012096,109.8286211614887,120.55297202482181,115.84306176702295,103.98792233970276,93.29988586941528,87.56558258017144,86.32941118812172,87.26330209291974,89.23169059932803,90.98209432540772,93.52963776464212,95.19446653003214,92.81226700836248,89.21382962985649,82.41850519103681,72.72072138155154,61.31930723559774,51.00055678459911,44.50611613378052,43.83766953976646,48.38582879813373,56.80241284320208,66.64190788506203,73.93648397813587,79.20398264673833,80.1016947220788,80.28676628909014,80.62062190226372,79.62926315146427,79.31505416507305,78.77755943958837,78.6491213460842,77.41788809808774,75.5949853511073,73.41847777032324,70.37219303686568,66.8667884852996,64.62464400784312,63.996690390563366,64.91847661134322,64.77611390252179,64.25069049893077,62.51010890310337,58.465217159867194,56.69768948570308,56.48331120166259,56.19798970965145,56.30990095004419,58.74067398981121,59.38854072603878,59.45603564372684,57.7403975943205,56.09219072623986,55.891298544086744,55.75650222280047,54.94061945975256,53.25255384505084,50.286063804617456,46.62389803173073,42.617302359744386,39.044917586436185,36.24763958939955,33.91574793662914,32.34743342477647,31.847540911747526,32.113793643027854,34.70236569168476,38.81710821206186,43.34628205279497,47.19988461178656,49.35759534537992,49.40847716979982,47.25556040258844,44.54986220565515,41.39869993567129,37.622987317930175,35.1529680208122,34.059752793614884,34.186090166506496,34.81758953548147,35.27824302843725,35.260591457299746,34.298094002685126,33.246159703967884,32.347399300892576,30.68325453722487,27.839090291898877,25.157901535186465,23.786777638413668,23.514525053062513,23.932134773366425,23.514525053062513,21.950114757360065,19.66721962897074,17.27728289000701,16.189232571605412,17.55060476458283,20.567803467543385,22.402099052991666,23.400491373796704,23.431918892250458,23.03279026167632,22.31123726239281,21.361918853831757,19.88955840796327,18.293623798494448,15.174804956569172,11.309950698802657,7.539456442347031,3.2061847986148426,-1.1691849618326011,-4.6691460774888975,-7.645720089155685,-9.963818247149758,-10.324415131260292,-9.480542063527576,-8.97266458243722,-9.423757132096917,-10.157748358936308,-10.576623879216164,-10.055181765361692,-8.196150798979229,-5.617571399504494,-2.6079891552134824,0.359615783165284,1.677685780705109,2.4946857376058014,3.5838272172677517,5.325731694337803,7.140008648800903,8.898921944757104,9.987409023410395,10.014949074840773,9.979960153219318,10.022098291232618,10.196838779578655,10.812511733400068,12.086372806944624,13.97835788342756,15.83068297591374,17.95101700400109,19.44636980730526,20.62124285821247,21.63790868585773,22.812499703310923,25.684381844592,29.44233116818793,34.0007673394532,37.65016453627617,39.622341769228115,39.847283369963264,39.22051019601543,39.861858564363416,41.28060117340749,43.008615103212094,44.6026866716674,45.55473012873165,46.013273151980414,46.15340353157137,46.449263546547314,46.81830086708684,46.735720630468826,46.56018338594128,47.00047417578866,48.051932554897164,50.34414731827038,52.52949456037136,55.18315612541091,57.545081041936186,59.44944401873187,60.945379147619846,62.24620392996262,62.804379301203106,62.15407956994957,61.778438533331524,61.18068316697952,60.95481780566684,60.073591231161984,59.778946092678375,58.64552827498235,57.16336981639776,56.950865173685656,56.59400546762003,55.82195985027494,54.49905408314937,54.462312516538695,55.24223947275889,57.189884205981095,58.460728762859304,59.13668429191354,59.68403348725442,60.56456781083026,61.246718735674015,62.89695595751928,64.83083945762202,66.77034327696167,68.26317324757012,69.56304668520063,70.72561300894961,73.01793366997171,74.30765976021168,74.73544805327077,74.64987472109232,74.21923720892106,73.96403603032147,73.99343566103592,74.60758774462458,74.98166238374753,76.51305301191154,78.55631203601025,79.69511331492488,83.14800368986378,86.3200495074501,85.77694249929681,83.28302352183664,81.991502020038,80.90000928289325,80.47770961818642,81.30869599929508,77.44619334753315,86.32764604797535,88.59425244900385,89.42593630504686,87.63749201176435,86.13451975866626,86.25183268546202,87.65589241563092,85.72202459860445,84.72255279538619,83.9423088863846,81.47501375079116,79.87123771445444,80.3645954443514,81.56867620059438,81.31692937724556,80.7700822888429,80.7511348478529,79.30857647572444,79.54725176083303,81.66256971942332,81.90555855936672,79.91659053371157,77.74656071996323,75.66603925097067,75.32041237170397,75.72390425799381,75.85980024338933,75.4092146657172,75.78966308024921,76.58768294832505,77.37862362646044,78.55066739406921,79.59228908378198,80.46570150657148,80.70931483116331,81.54495138190165,82.31236230573379,82.93330496274338,83.99900625545668,84.81893062774274,85.12070334538325,84.55962376426604,84.59946598536318,85.0690486984008,84.82469635168431,83.76880507415595,81.83065262864054,79.56251350463643,76.98076859037614,73.98040640365632,71.7979687601711,69.36931623924417,67.26942653901106,65.4450331727851,64.11560540883725,63.02403419639527,62.700411984375506,62.24764204506713,62.24145465781009,62.25143439710308,62.55509377572331,62.785923813107765,63.08934291789537,63.59829951188348,64.59881942701857,65.44058555015931,66.65501679364823,67.33336675499648,68.56880215458374,69.88221203342987,71.16908005834951,71.77168735685139,72.31061033040633,73.11321253743543,73.73978152201533,73.58580167791197,72.4176907988061,71.01678411731426,68.93762335460006,67.31947434050856,65.14417508442095,62.55417822934403,59.698304583018924,56.93106269698222,54.130217794584674,51.65545368209328,49.50120694208722,47.18223396363656,45.05632776282094,42.150519613810616,40.14956746337296,43.0003232743526,54.56365762816446,75.96373001481943,101.98093009041798,117.3552562034409,118.15869771427036,104.64429846563654,77.50560418093004,53.7326243562093,41.08517983192495,37.51915648138875,41.896643521903215,60.508640619817065,95.16987190371623,115.60621603496925,116.64831335995858,111.23240831445078,108.03796156772941,107.81611706459044,109.38168315587428,110.22895380742243,108.89897597487071,108.98118232478586,113.26000201176899,117.597260434828,118.77983070136888,115.03686035629619,104.53886633952119,87.43240499556093,68.89106339127298,54.090267075118284,47.259458614902655,46.94284825287469,52.34497943242499,60.051196121771,68.80369494693741,76.38772538658567,83.77653642275673,88.54473776242001,87.40333471155206,84.42780477194607,82.1965162386333,79.80978014478428,78.9695691582392,79.2541581132991,78.65257255231232,77.23106248384634,73.10034629937142,69.58656303240865,67.98213030839561,67.20461686423945,66.6523609369541,65.20358651776611,63.91639413412665,63.38371016782955,62.19659620466791,60.193169395572724,59.61320126293634,58.785025844707505,56.7146895546076,54.208571163055815,54.2341222148306,56.571283639349566,59.96217003324423,60.87332217570391,60.664000588713975,59.95356774253454,58.48225030375608,55.20401929155845,51.77853617632829,47.56381374970892,42.775226014131604,39.34048671581072,37.44015401495968,36.41639012145868,36.3475034797629,37.5086450768729,38.90584950259007,39.57942657225903,40.229637124699686,42.19753253591261,43.958389756165644,45.47217419505898,46.45702151076229,47.5480979634166,47.82531832386023,47.010873037878255,44.62057859685878,40.99122335819817,36.71269066964361,32.24998300431002,29.043121530673726,27.192308611312654,26.92764661040594,26.463081525548283,26.21136841796017,26.41505298979379,26.36537514329575,25.966723400218793,25.37774532672852,26.01561838392174,27.62688765918242,30.232221325247973,32.79535749985232,34.29927331902707,34.021583921972635,32.33488872567673,29.475875386899745,26.20666904851593,22.497493358018257,18.541680758528514,15.778414192331857,14.561593892217466,14.877262643803906,16.378073941472913,18.121848722338772,18.86436441224533,19.13177685022346,18.828802165908716,19.20295964160444,21.54581182598876,25.648057700081072,29.305644633014506,31.514680256701848,32.145441366473634,31.71333567130193,31.193587605485675,30.73097636273101,29.612120030355157,28.287388174528054,25.575759832053155,22.45951413746288,18.63934595553959,15.541568362774486,12.672354089258306,9.55425698841333,7.042055577030681,5.314537608993842,5.184281987604101,6.555602879482461,8.09752490033898,7.872714085395158,4.955425102554705,1.391938176983634,-2.2229109951582955,-5.710626612187184,-8.71316113879173,-11.488963157640653,-14.181709330217526,-15.651946018667873,-15.1409893382502,-12.085558911418063,-6.310614666701029,0.9348384522811494,7.857667450120993,12.475088708381167,14.79242077799201,16.99081843324879,18.17964770092168,19.646038655411243,20.012791944644675,19.789917092158472,18.93445825765464,18.901389520193565,18.78504330323859,19.521697897577713,20.272651975157487,21.18956137926479,22.139093808804873,23.357879292592962,24.72991640312416,25.48149023491694,26.89488419529807,29.219206171903267,32.735180014195926,36.7613700251895,40.803787777489376,43.6103788348701,44.846833110331936,45.30886771569316,45.869200510869334,46.613535336370035,47.21839633902657,47.91648842542568,48.346815306142005,48.31777494152357,48.45334362108966,48.9984606005233,48.96463367653556,50.15076651026482,51.97620923599269,54.84192875717012,58.21807193942396,61.97241712667303,65.04717126138807,66.90873764541509,67.39527593407367,68.28759549999496,68.65219374368709,68.04624291886051,66.70769399875965,65.5340840330703,64.86505848939817,64.0005995507066,61.58070659937246,59.92714407519169,58.78415994999502,57.31944420239301,55.96343552746196,55.00802761270853,55.42338733710294,57.70407221366515,60.71861825259139,64.06623778559542,67.04716877353493,69.15060632387662,69.79145470113195,69.18331738962841,68.40863135351167,67.35689668227386,66.06786449319623,64.67266192422463,64.86816342898234,65.82858865882002,66.18832405470111,66.1911337524929,66.78690137032802,68.15650158054657,70.14791210734887,69.38741975727326,69.86756519818017,71.16161535912569,72.94441160664573,73.85893172466245,75.36827271463851,76.24427932627603,76.36184381262747,76.05347322785322,77.06037491004244,79.29012151128173,81.92161752078232,76.85440126748044,85.43102362550133,83.427546450964,79.99204880275991,79.56254219781825,79.19837590765783,79.97064456153748,80.86111830159062,81.83552702806996,83.72630015256857,84.8595940078994,84.67727480931617,85.09089761840337,86.84605444927507,87.88320913424488,85.97335352042158,83.81707992671929,84.0283917813685,84.336303143926,85.51074057661118,87.48970879490899,89.63191368730212,92.04085409802872,92.92212605510146,93.46400825244989,93.90052248206281,94.08564257536965,93.32920644967086,90.16998249392793,87.98720608826945,88.22857070931134,87.92489099534065,86.34326106421061,82.76967373536013,80.40401700700129,78.20855085897081,76.86021931539365,75.57026425291973,75.20318824102331,74.01726392353117,72.55279594744522,70.21713894554172,66.42374522754423,62.56301648415365,60.36611384708128,58.87085920189581,58.66173670237421,59.506646807350656,59.48071727409899,59.70579012989882,59.67637628843378,59.04618213491128,58.77240005388077,59.02581120700671,59.598355544698926,60.12398747331768,60.87765187649901,62.31036322173473,63.29624675989491,64.76886538704775,66.44190518444641,68.61207249506515,71.17527898265224,73.23114472066409,75.71223809224044,77.6192136261086,78.80899674911916,79.01936607843254,78.28882639897286,77.75864865081239,77.22582602417607,76.79205994078589,75.7974307090085,74.34910169782701,72.15148916351521,68.21743198505989,64.29000567914221,62.81694285702406,63.60104344871241,64.90453383371297,66.63232496132737,67.6333832756373,66.8014278571917,64.25536650362066,60.538980464718215,59.64993651335061,60.43966977078786,73.59459217512847,105.17286668446373,3.1804621195078138,-1.5377744181069355,4.666847250657348,10.843611632005771,15.007298100691907,20.816682678686078,31.177331409665676,57.37590565885394,100.37588684525691,115.91154349974975,114.47845732574389,109.08490283863011,104.11369647414952,102.88195052452637,104.27175012444711,102.23720492071851,99.38475222917471,101.23692980418026,105.99526078663698,113.54403222773504,120.34147042997364,123.98694797594706,124.5383540628648,121.96829459963895,115.59847945009363,104.55885502382769,90.38369615055639,74.20489195408636,58.551253723014064,50.36160170130115,48.64448590214602,50.648259028018316,51.00900023136263,52.02842209517758,55.55327914044179,58.3067695842736,62.927900079068294,66.52477580488402,69.80438292062776,71.9420363991699,75.23812455251573,78.35943742580385,80.81120268398261,81.98455125719744,80.99825557894845,80.08720906009574,77.95039578249532,76.82748269156751,75.8064639579507,75.54968203972886,75.40969490994891,75.40847603480528,75.49981570596995,74.55948973597329,75.13248216126068,76.82182924623623,79.132212184808,80.40687914207366,79.12644208809209,76.70145691322362,73.84053701138309,68.45906619201621,59.973911581054026,51.04410139879402,46.299739688234105,43.69120603494721,42.52764946980672,41.24672284604704,42.37047336205249,43.664080495679606,45.67762231907391,47.16528511195676,47.302492686885145,46.03354560167149,43.96645635122788,41.55438758138488,39.68006462188334,37.77566425010285,37.143891628721015,38.24754066497519,40.72722324934714,44.10353734063804,46.90386454899341,49.552415587645385,51.68797249575321,52.53200958461254,52.665454879435856,51.60635202590246,49.650904451947966,47.17477085833889,43.69472510878232,40.714503869983034,38.49303788308946,36.416383486809764,34.20137311302007,31.785992369712446,30.776125050789606,29.882121066143295,28.601584477534743,27.509957362750587,27.411262121701032,27.954968117571973,29.225779242175424,30.64367652759537,30.963742469917282,30.144482730375163,28.59237005865554,27.449645326998056,27.635872799838133,27.96615036784827,26.993865469569243,25.24511711064101,23.410990921312994,22.330534470256616,21.361441975619144,19.089328033776255,17.07638124068942,15.44633640672077,13.949600778142619,13.055241787179645,13.272666417588177,15.084558747940976,17.396861342281174,19.50046343388341,21.476769187545973,24.25393831707335,26.773423101445285,29.28368304714733,31.509112848831798,33.39847023642007,33.665396897295516,32.015234812169865,29.928946376518425,28.469551186724022,27.139866680546763,24.964495492137587,21.63963042670429,17.386987177848955,13.163212278369102,9.424201654836075,7.195684633994273,5.898491289199371,3.0128062577221004,0.3370522337573825,-0.9022197711314862,-1.3374007227001172,-2.547281250666565,-5.5453590158890655,-10.265124922895927,-15.350124505405107,-18.840787926998036,-19.90020710829926,-18.573176810188297,-16.568802835988254,-13.89487052254404,-11.216956979319102,-7.995540189775488,-4.444694812089094,-0.12034492807309831,3.949272980879984,6.682011244108683,7.648880138517216,7.167252860718361,6.632504271447282,5.601492433392898,4.244676580844985,3.724034110083803,4.077345457006636,5.604006931124547,7.960119554116206,10.738878827943438,13.917878034612954,18.203934146064512,22.509785120867786,27.189544476069944,31.391917117668314,35.83764572231263,39.12035044815857,40.39648234621332,40.54623228946245,39.95961485699923,38.81824017328864,37.94764282933749,37.56220898750684,37.96752771720821,38.80781274476233,39.859480102811965,41.404994607415944,42.536339516116655,43.157098765262404,45.07334755219451,46.74894202982465,48.67056323808451,51.22971297328627,54.308751765513506,57.12477056273441,59.01896968206059,59.9586560449353,60.18199170095719,60.109614693655,60.14569830994771,59.65883806413028,59.17099169764379,58.76628756270604,58.256507720289854,57.71992496057637,57.0948006902175,57.04922543675248,57.00231653432112,57.553401283647766,57.53707578662544,58.56526115707267,59.57423106373802,60.24105718821583,60.28328442677056,60.691754046405045,60.93432617973954,62.300549399246265,63.5910779439161,64.89170557319761,66.22515226751297,66.48778775761686,66.23008003766049,66.57134157855788,66.5186440585434,66.35853161893348,67.09012918813207,68.29550107977491,71.4308955250531,73.03210756892693,75.99042808152672,77.34967943703307,78.64536625702047,79.94481889971182,80.53769329832463,81.68308326884093,81.97272829554802,81.52373178020935,80.7595066599287,80.61850550452058,82.21818167144508,83.41334484388786,81.10415798423689,79.81523211177334,80.85696604890582,81.83552702806996,83.48699157395063,86.40118873953944,79.68487779494926,85.2363662228592,92.57470973428731,91.61176756977245,88.37060841648832,85.72645156859106,81.20692235738227,84.58942720883684,87.33407765277913,82.7825780449338,84.25212758957746,84.63640453198128,81.71537293421392,80.01259039935645,78.98388477727237,77.7116481479465,74.63393663546232,80.3033071869296,86.99984913160259,88.54473776242001,88.26866732579651,88.73400238660498,87.12072281686302,83.19865493486779,79.55337576378281,76.63144583584008,73.98601814769395,72.66485415663898,72.47440107102159,72.47443203918529,72.21366385860308,72.01430094792626,71.94956497259484,72.39432870218823,72.06908541427279,72.42395232476996,72.41204736486468,71.70649379399133,70.1512859837889,67.90158125336846,64.55825606455637,61.08290352605422,58.062257659180794,56.361628927753394,55.328015626679885,54.90285679663953,54.63590625143864,54.834779819140785,54.98656751486129,55.35109860606298,56.38573968964757,57.44104041827405,58.99730893363582,60.82098990631089,62.94622610236496,65.23707695700352,67.75862310304585,71.02398567718046,73.7986377747239,76.64960707496853,79.17700403873854,81.85501524745854,83.41397098233288,83.97445455804986,83.61368559100417,82.07310222687775,80.30885591150364,78.21596657400022,76.16852334547649,74.39291876723253,72.79943979635954,71.10102402512929,69.16801595058124,67.58858576644315,66.02930201334866,64.39337316389178,62.55083332196947,60.35330743457932,58.57043978791703,56.48989505806973,54.48144425921983,53.130115468115186,52.402986226480216,52.02228816021211,53.71066192142905,59.27248959447499,71.27047508827458,86.22458810010643,87.49686293025863,79.55445082086374,76.69084815564804,70.9913429573176,62.354024235200384,63.88909838538909,79.05573128798876,94.87598182603624,102.76818350408888,108.63112772388845,113.51391253677637,115.43517824281184,110.8977879285252,104.95787312248301,101.2472763583726,98.13013951055372,94.22004470359293,92.69956652414699,93.74613365627997,93.16728463992737,91.21654401189191,88.60284197243891,85.7791840738657,80.12521132799202,70.47916783042872,60.15262944263667,52.61392746173267,49.22816353886792,51.35730280896161,59.25125989554442,69.48445690243017,77.6329011761438,80.87792415302292,81.39862926468813,80.94391234712988,82.06519209404347,83.49438463124268,82.40531797651792,80.20543305900502,77.92135632002318,76.17966027019298,75.2619088836372,74.1258707712792,71.43761183128723,67.66804953749191,63.86901698423613,61.65988704699553,62.333217619058985,63.03115801196739,62.39659666381995,60.60397643636996,59.87566699390736,59.652309676076705,59.966744118922904,60.38408197986334,60.55124181988585,58.95345680513772,57.83042331401409,57.682428183150755,57.04893849631014,55.77302934087743,54.51506303796327,51.65441790322612,49.277281253311116,46.74528289802215,44.208705225858104,41.54127906151556,39.77737660940677,37.97157725839184,35.43326308484589,33.949201749798995,34.166967587381826,36.28136652596015,39.08754510483509,41.529068610381785,42.28979969781676,43.68308791528786,45.08040804514864,45.54412864006571,45.981237032737305,45.66532596795055,45.21897819720534,44.20325635928681,43.18969675093069,42.19150414432179,40.48035986376742,38.46783850526595,36.265087274739585,32.95743051138706,30.272162907306416,28.701220572138116,28.42121836093692,30.33556585425284,33.41871477739517,35.41701510512326,36.33210069469798,35.93761090933487,34.33245539293774,31.557903745052776,28.602016199249213,24.884484644153446,21.06740714104281,17.65455225209859,15.97355146179906,16.19871090049915,17.378900454140652,18.501792218736313,18.334392095804567,17.678372408200044,17.248741500833688,17.40580936869247,18.266880297185125,20.282563661309222,23.66527577765954,26.5198749045608,27.358918785611866,26.781251357850753,26.135860491678333,26.60739088883143,26.6915728827074,25.928449322218107,24.857223342549045,23.145100000806973,21.366287624607352,19.1015066272992,15.425936174924225,10.795010622668894,5.821799180431125,2.1087945166533717,1.1102867983770772,1.1189587096516573,0.4450066375664812,0.43903919500690686,1.0933401105818081,2.3350161725658136,3.0186784361510344,1.5724739503056604,-0.8969249051931695,-3.048396157528351,-3.492082449069665,-2.46526716200886,-0.8951723231675323,0.5672431378257988,1.851339447815381,2.8271222570250174,4.2626095037810305,5.053057264991189,6.7599957822882315,9.031059713481467,11.529637560899575,14.036267574473955,16.47040211338391,18.62036380588055,19.268362898166973,20.002380066417036,20.373455480131888,21.343395333851603,22.61101342317728,24.09375657174372,25.48924456083849,27.052883110658186,28.853459560911247,30.984416898017898,32.87629465288934,34.444327655556584,35.88216090524171,36.52880375032185,37.626232924596096,38.59489018182837,40.096739392114394,42.04916458206493,44.850041400393145,47.27247681169214,49.39873331857762,50.83861685730917,53.60646400904731,56.21883646885192,57.86861521402109,58.56542278025669,59.1781063629441,60.38145458920994,61.85008570699943,62.98379314585781,63.704133902355515,64.37343326670486,64.31975412666044,63.260896407738365,62.14276622962161,61.08457070269979,60.16083438603654,59.28226405582174,58.96977400007261,58.64552827498235,57.59853093397005,55.91285049339466,54.77738342685275,53.235582208116284,52.17171652500659,51.656912630390494,51.77638168492303,52.84809598846674,54.22132729466133,56.678833562600026,59.63085881102007,62.12611552609215,64.79888626119794,67.73673193344543,71.0262574686609,73.74427626759453,75.6380617839615,77.45929118400782,78.92745412459577,80.31918672832268,81.23678381800572,81.54797617038926,81.05147590501197,80.42161610810703,80.51802407617404,79.86689874355979,78.38696082532272,77.19052561113854,77.24248338223752,79.71639148354625,81.44548303952729,79.68459133842106,79.24899542268417,79.82450572340167,80.21760905775764,81.83499030583675,85.9770327590874,79.46367183204676,89.86921411626125,94.15238628191696,88.26432448588541,83.42803176687605,82.89095874194209,83.95739423719998,84.81703485604393,85.4211781827193,86.36316918522631,87.0185675757761,86.93136785447886,86.61300201136359,84.46136450326675,80.06284803983876,79.01448902298411,84.72074516060023,90.51384925929646,91.55967338872837,87.50367357601826,81.96625474950423,76.71762954166049,71.6861115496391,66.32711194265106,63.01675644296967,60.612846954003764,58.97739344630609,58.45580553125927,59.01012830577847,61.227337823239814,63.2509529369168,65.18947241291272,66.4233912000016,67.94272419047593,69.93203766633125,70.86278919046221,71.2921834230783,70.71758258708134,69.29180865750087,67.71443443417681,65.1622210013069,62.198530870541326,60.00984063646578,58.5342409261868,57.690277961801506,57.30800432529159,57.17512657447316,57.118736177160464,56.78049274997398,57.33590130436515,57.83091123258095,58.53281903530425,60.194575142638115,62.686027388186076,65.65521187380968,68.19860370297141,70.80641516438733,73.62602246156956,76.28627656071956,78.82500638544087,81.45420163179939,83.86605810571017,86.1929587693856,87.64519687812715,87.9622259582873,87.31959374115148,86.48999617656844,86.21389357671151,86.00417602068873,85.825236131416,85.55374365486566,84.77778127993716,83.9275519088573,83.17314719899912,82.55577605257777,82.02263702330085,80.9868079471737,79.54743430732329,77.7434082440807,75.52072922327392,73.41070328009376,70.46048297388103,67.00867067011728,63.394661071880336,60.38363326823656,57.81978263006605,55.32970429762905,53.0259347030356,51.45308211432622,50.90974873294297,53.05914624869122,62.90176401802268,80.5720142137243,101.25233602014876,84.44687181466504,38.89993023975054,26.33545548268376,23.489712415005037,21.141820679033252,21.32324017268026,26.045082497750403,42.41420540478418,86.26152373381315,118.62039957691579,118.79625194413434,104.31328908035161,88.72951474900525,81.05147590501197,81.5214511939333,84.50989184698203,89.66360723640561,95.24185570295808,101.06612650293548,107.09638456747362,110.8509459669831,110.38046017147927,104.37002306607316,93.4533448561361,80.4500415186358,66.08525574820602,54.485143995634914,49.30767944121715,50.783428409312016,58.17985275795615,69.56720803568737,77.05501086374568,81.99722198841214,85.16434753477064,87.18642597802989,87.31997990416785,87.46326434916448,88.30816478425973,87.10142571578018,84.90202743456167,83.13001332089686,79.48075763824475,74.46490478534798,69.53635821060588,65.33977419768443,62.097707893637015,59.036204897403195,57.80125588127179,57.01294488610923,56.665817259662745,57.84274114902725,57.70571777180164,56.01777046260471,56.070250602161366,56.27920134352993,56.09219072623986,55.27626023050529,54.50222786008116,54.462312516538695,55.38486491619427,56.029487945116195,56.52824084748029,55.50346539914227,52.89577470011547,48.983065011736706,43.935806154769985,38.055879265382636,32.47120886409857,28.396105150396036,27.48358871651835,28.640469942337994,31.066396133917245,34.16303494271089,37.58170377216576,40.825780424683686,43.27301394512655,45.574375012646925,47.58301638652034,48.804572966022455,48.77551986294726,48.71531751826549,48.53415382875862,47.818011217306896,44.92696747632434,41.17615206399452,37.076747769216055,33.519086253113315,31.016489086102364,30.144306514269786,30.12659230784843,30.503609048663336,30.762716772429407,30.407168605096174,29.60237481649156,28.30791529632173,26.37209845753269,24.298093692949205,22.258460541431734,21.610747848747568,21.568789798728325,21.54655783453136,20.190588965614936,18.472710782788667,17.886322102188004,18.27928546692591,18.358304574493655,16.85502420918512,14.704301521152008,13.471043173086937,13.2059576275663,14.763252012624124,16.771202568138833,18.822675551760973,20.691450783907868,22.695481749469003,24.676882642346477,26.6562680082656,28.543211504219435,29.410648863884827,29.183334660915733,27.613055916212705,24.27839577923892,19.105641482642863,12.165015624479764,5.273888025732375,-0.32372289586256286,-4.666856579997929,-6.630104729057833,-7.817377987664264,-8.294998682196828,-8.551817296097495,-9.337959495958836,-8.720401687480585,-5.901988138787951,-1.3580730139608201,1.8397267361441803,2.276271036961554,0.8102120795113563,-0.4520281753409471,-0.11188321223281923,1.218895891189729,2.4749399197074418,3.2375220850404305,3.664782513705568,4.05172458605372,4.59322089298374,5.939314960880478,8.435801127560406,11.821497090680923,15.800349089497267,19.5755092384758,23.153066064788266,26.205018200134614,28.736569015052936,30.1137682116537,31.09434396414056,31.865932822333804,32.64172713757198,33.019223262640246,33.512211495271856,34.896466829556836,36.61670214738587,38.72561363614921,40.87701910075957,42.76879999442097,44.26550811750566,46.02567351640289,47.760881547133096,49.146713411148404,50.48696879267531,51.689715460780015,52.99633404357887,54.2885600193072,55.04533983566179,55.666176664312495,56.70204593070958,58.294143442124984,60.05680413083228,61.59634391698226,63.194227875989085,64.79889121453171,65.65123252149836,65.22487462416551,64.69861350537329,64.88514657553898,65.05063529806701,64.53285323776815,63.47505955389701,63.35073580961001,62.20012804618582,60.216875468916115,58.9260099914752,58.53871987305249,57.847753745060864,56.9662385863002,56.611426081026096,56.68640250955544,57.8356096767936,59.07955830653991,60.11471789911278,61.58005992344583,62.37501497593273,63.04781021779313,64.09666044145983,65.35323676232964,65.9506410632447,65.97620587792483,67.21316470484919,69.40108906367486,68.74314877717929,68.33563392331004,68.74953012698705,69.50269429119288,70.56697719668031,71.68531169597816,72.99202652256751,74.03674779788108,73.51427095283178,72.56717311485062,71.6897390438307,70.24056445690852,72.28067612799873,79.20923314506669,88.25105660210528,87.65072373964965,82.28064552193723,80.65536095515137,81.83015223603863,77.16603514494291,84.79313606127792,85.43672131584457,85.58133605302682,81.16087405007654,78.1173996315729,78.60125515814147,79.72527376534285,80.09583177668043,78.44978563825029,77.26513490316472,74.90237959866236,71.03943737870473,70.18848931035646,70.95596125650637,70.5915793313305,67.60792163398676,64.7660900190902,68.2743437084035,70.99714818429949,71.19816821219983,71.14685285089837,71.23800790592313,71.5343685678705,70.51389805283893,65.93533438052206,61.131486121579385,57.95369293676192,56.80381130265377,57.40937194202304,60.34624841570174,63.43499800019962,67.43469884003726,69.05165598741794,73.75438755910217,74.71543329230323,76.18138119450151,75.53994007025459,75.88107308627346,74.87886576650652,75.72280020960615,74.02317759661932,71.16545591373243,69.87088221491199,69.6417069183704,70.47352126534852,72.12469869114699,74.02452600454801,76.09324540371703,77.8343730639181,79.59230245794583,81.44205829588846,82.58777606262666,82.52704220235105,81.90710688263394,80.63983511836663,79.12136663345,77.00537814299746,75.16499387979592,72.94301897019736,71.86890810320335,71.42767973257398,71.80943404596029,72.08436809620993,71.50080552136436,72.34990430535562,74.9717982750384,78.87590334423922,82.51219504661124,85.03026460276335,85.69293973447866,84.88892458177295,83.60104699245845,81.64238895018448,78.96878799505552,76.12002836702783,72.76591028264215,69.49765147895675,66.22515226751297,63.12885140753118,60.575060793862946,57.96019911778881,56.0234669049173,53.936473991549235,52.678223000872116,51.62082145228337,50.46906700630364,50.01516744715046,49.32975365862186,48.94331603699132,48.131474855976606,47.70759140537447,47.88930374644453,47.64564013494672,48.09262272150689,51.25402706370096,58.6045177208056,71.31486262278787,82.08243293097239,84.9338785140392,81.66434493678108,74.63837644075437,65.11963314081831,56.677502036498076,51.12246050469603,49.26785755752487,55.23820537829696,74.98754251595123,105.8340466076464,123.79594639894393,125.23963218851985,116.2527209776813,101.17792414744844,88.08686567389901,82.07927358746574,83.3559557595436,88.90066809782215,96.07963097638277,103.72338531736048,109.18260893469078,109.28617052418544,102.72938303439005,90.47948283610837,76.24382515960409,64.12167265555182,55.04359773681641,47.87050396880897,42.30283781242388,41.76896334398738,50.045435450570196,68.96244602175844,85.28731113807208,92.60251871534109,97.55815286203315,98.40337100079213,97.50313478698752,92.96731846126964,84.80553033475188,76.54915110925681,70.79600213125772,65.82272172719661,61.512092443879865,57.57767952365516,52.88786370659664,51.73348701878636,54.557533073250156,57.8365832843171,60.52831193789251,64.47312321484478,66.58977075366049,65.79904355992967,64.49422573315638,62.843327019626564,59.636620699501115,55.90922654695644,51.55422365201289,47.68757017821419,47.726311612022926,46.74628030922723,46.30784336246653,46.96318733473811,47.121075718957435,45.75938027334116,44.34145745763497,44.03982549151281,44.14028357411897,44.15406921060381,43.28237419396633,42.81417314104535,41.98718909957997,41.31772908269387,41.33576312416471,41.78453350147378,42.094082861187694,42.40751459138136,42.34579097925621,42.076177742232346,40.85536326926052,39.11933293792774,38.40938799659957,36.609529057534665,34.295045339804446,32.53025659130071,31.830672544019894,31.30411581401778,31.136936705892627,29.64835310835527,27.794373193674286,26.415744637197207,25.80114296352088,26.10592983248094,27.843792542353267,29.730999012474072,30.60901190225576,30.341009585602915,30.05382210548736,29.096845968376194,27.84572032050711,26.56505117707799,25.573015873461177,23.269737061525827,20.230113659852435,18.099876728160403,17.55152681299209,18.498811576080055,19.429159739889645,20.3662613032649,21.463644931966407,22.464065452633587,23.63496848326791,24.516523977710918,25.221741596510405,25.253182580361393,25.152308254386995,24.583636300236527,22.84414434274983,19.06527511956035,13.513424716496232,8.746155077038141,4.71590638803783,1.4863587523338773,-1.1458066576545078,-3.3797232269092063,-5.022824876500779,-5.174126119110575,-3.8517651668195536,-2.770211455873087,-3.510720558379636,-5.268491156449126,-6.4935149584513825,-6.9112243780635705,-7.153603843894988,-7.790877750192322,-9.406043423841938,-9.914975348150332,-9.328717734431534,-8.180192909706912,-6.709825884990432,-5.151122418669443,-2.8683699430361416,-0.4774530018523664,2.1611244929163265,4.361565278852924,5.649629856787871,5.710632529429524,4.4748888247856184,2.9232004978042667,1.5449223717048457,1.2939580236920871,2.439090444726013,4.5414751903163655,7.282317741979099,10.294525687714092,13.698673005356087,17.554643701752884,21.459255357532967,25.645149147231567,29.264750323588363,32.06511836895092,33.9364510243553,35.064163535318315,35.08136085150712,34.04588868890687,32.97906709499389,32.85192054566633,33.32626564856517,34.233698806058506,35.690069597492275,37.42076178813513,39.53343759531536,41.185925165709655,43.22016535774982,44.91828169266221,45.97931744586336,47.18082355018881,47.584765902388654,47.90053592893856,49.26120559334313,51.01292341374299,53.53078690209194,56.105194972041154,57.84012112071381,59.50858305895734,60.664000588713975,60.65280081011593,60.302081603022685,60.50995653624201,61.64246026372093,62.43282680379128,62.935322606780495,62.60759899600733,62.65293592792543,62.858734552215054,62.15083655145766,61.724521836085515,60.79046331691886,60.843931391110154,61.4824143338,61.54627152848737,61.531721238318525,60.98408854192283,60.192706974660446,59.24564739557342,57.88517348938739,57.09471602919564,56.339407719806914,56.070250602161366,55.85327531193088,56.56018003958055,58.995759528631886,60.284716026893356,60.933834507807376,62.21943678514617,63.32993647407895,65.4080756164128,67.08488654216949,68.75575716920075,70.91530307742842,73.01236052022935,74.13671018305625,75.64528385334775,76.80031315330774,78.38696082532272,80.83383214956565,82.70965919400822,83.24000441741256,84.27700132326169,86.46304338391198,87.83173601797968,87.7144139694322,89.36343232390999,90.25356953544856,88.48592796182294,89.24278156438636,84.40068760956487,84.3885424893106,92.15865971366442,89.62468090649385,87.29120622931845,87.67514564471765,88.27913760885642,88.75187426744743,87.37476679982392,84.7375639543103,84.17617622843751,82.8283220791704,83.07742533019528,81.36590663624304,78.8765826471129,83.38133515698601,87.0767994364866,83.48699157395063,80.03306097146645,79.81248932914755,84.88648321226822,85.8948511021799,81.93083304871197,77.01656481702057,74.48422529356283,75.52455661020784,73.89372166265666,71.72001283314856,71.71461802276478,72.23237848234348,72.87620329089698,73.86928009111803,74.40720254974615,74.94981443116434,75.11370052301096,74.94787534847723,74.62622191532839,74.00102290174772,73.69911856000395,74.10360546457989,74.29138030650685,74.99340441333104,75.31426649921441,74.93153544937381,73.77982762138826,72.4516293903658,70.48415268939691,68.29874769471658,65.4169607106129,62.82434761919782,60.96744920910484,59.036242865262714,57.740985244076185,56.74458965199188,56.41385441993463,56.47868114515372,57.26011194069982,58.476037294669766,60.548834544501325,62.75827444532333,65.3337967187703,67.62467848120137,69.83281766666897,71.73709782147925,73.1785659978009,74.4318168993458,75.80685734526244,77.39987945143827,78.33329125239081,78.55671532184725,78.30395232604957,76.89473509588623,75.22652577211859,72.82575439861135,70.41683645994183,67.53843039016134,65.02719600016059,62.838132545207294,60.47136163467694,58.77501221691332,56.98984356641352,55.588878286259494,55.13993833879476,54.92753688041773,54.48834758785061,53.20376726707614,51.79268429328513,51.82006923655701,55.14701955062415,69.86369671892538,92.72626327613415,107.7257631356045,114.5150743287344,114.49852042725323,102.8852565840407,89.3450899266881,63.43494882292201,50.85009248846607,53.60962086519304,70.78147162176457,94.44601630245134,114.0525762911028,120.05348518702046,116.17886606036616,109.63257397361693,105.16223593961129,104.87696949762393,106.59811823651796,108.54910646644845,110.03825576110185,110.17792189883055,109.53966983421623,109.41052362753182,108.8635585784376,108.43497887580165,102.75529078436143,92.8874915586007,80.37613623916045,66.65158423778283,56.511153091085426,52.87470547340603,52.21679891481637,51.88954791827847,52.7240403220875,55.59043788856853,60.5795293326137,65.54675846590408,69.10833540577268,73.65987387838135,75.72324882731269,78.03796803799112,78.71187519385316,78.95406451294559,79.4833376742848,79.790337259419,78.87694870451269,77.48146431556604,74.06772609282274,68.96246714611695,64.51850967372658,60.21253548763205,56.44610763469431,53.781178692946625,52.55637144217522,51.07671768593606,47.53179672365865,44.52807201755918,43.26986727013648,43.55890186314019,43.750794177932235,44.46290445761834,45.89794264952756,46.80116113920047,47.054916857598485,47.374979586724194,48.68569955159376,49.89411841207896,49.82076637736875,48.746156904491116,47.021366256541185,44.66976863116772,43.69433947700469,43.54367557627064,44.44680214076156,45.076276863797034,44.34647906606202,44.00238525357296,43.634349126452065,42.10422630180983,39.708526111032356,37.665607495390255,36.3102679891785,35.64702118271856,35.371821944641816,35.17752326171543,34.375227413855164,34.33019174784557,35.96226074286353,38.75924531541177,40.71264381248635,40.95414063469539,39.81790890209859,38.705537546661034,37.254159811591734,35.73340239173963,33.30296998146696,31.409007458065314,29.690684010223595,28.40627076375841,26.770268085166123,25.362884552399386,24.927013868845236,24.28830862985703,24.257151787508526,23.569479035572012,22.754020868030352,22.848622373049263,24.171411263585778,26.246519862540122,27.537553915388916,27.252771835358455,25.84306118907557,24.287939780928717,24.595741755162752,27.082673237266004,30.452206192009637,33.300140646801644,34.78598565685426,34.84769485691312,32.28431878551044,27.353078248489958,21.525406627374103,16.268794503086312,12.737863216319663,11.605712186743267,11.781676360021041,11.700553721019185,10.881212958003472,10.014949074840773,8.463304692250086,5.659471724982618,1.517412097309079,-4.622414733992456,-10.108422783877911,-13.357611852353838,-15.219443695234672,-17.7144758486707,-19.429159739889645,-20.33684734457262,-21.575674239635948,-21.782185518572977,-21.135884722058183,-20.41690489870395,-19.415436448165238,-16.894528619305646,-14.42713224565644,-11.580600833773019,-8.195187239067176,-6.08697840198263,-5.194404081815713,-5.079605864669002,-5.02906550615265,-3.933614401434649,-1.711537410066702,1.7498585234242094,5.237467289777068,8.727790428088051,12.60863341139335,16.313845559581093,20.20723196417911,23.655977188349027,26.463572802648414,28.72712619195233,30.280387236077132,30.85302555745552,31.600524846421976,31.916510270835577,32.07162464399797,32.88471260517372,34.239886499433815,36.428834727274506,38.92433515435406,41.085866642518575,42.6733922651909,43.80651115680628,44.8515947778571,45.14650731244582,45.79876202295253,46.43934647424688,46.778783396300675,47.39182284173506,48.35007349026933,49.10046862176087,49.43052465356436,49.6317542624964,49.942647278635654,50.20711848894588,50.60487969989514,50.852401093204705,51.29290076260671,52.178294917934075,53.477201281223216,55.08379776508742,56.53754418860392,57.77877650271708,59.27858703533301,59.29223061416596,58.98562425013396,59.374508145215245,59.71511195955243,59.80838740324818,59.852992161905284,59.297578506518775,58.686498050518985,59.37593496689231,59.1810969740996,59.56692493089589,60.788739026469,61.96612996678904,63.58425555838518,65.30375407289311,67.73173874671036,69.56502348733927,71.63780540841965,73.59753700868595,75.88107308627346,76.58679061972157,77.06341542696268,76.7657804406723,76.36328665730842,76.17629982721611,76.17457454138184,75.31119826266081,73.8369683418875,73.99670999741352,74.17065764545616,73.16920752614757,72.00341133255925,71.8065194276774,71.67125537108872,71.82195835825871,72.02158137869912,72.49916770863035,72.60811944982669,73.1154599267124,73.6769584555647,75.66895909936137,76.23102225397847,74.09242534878645,73.42125972799963,75.65064728616694,76.73464688644471,75.44514908440881,75.14968867158994,75.99709525163725,67.80367515183337,80.4483273780444,83.74961846346662,82.89161313203968,78.84174646745107,77.11798429403656,77.6722216276592,79.26731583996177,79.46906626256744,
