# Supplementary material for: Automatic and Real-Time Computation of the 30-Seconds Chair-Stand Test without Professional Supervision for Community-Dwelling Older Adults
Source: Sensors (Basel). 2020 Oct 14;20(20):5813. doi: 10.3390/s20205813 (PMC7650655; doi:10.3390/s20205813)
Supplement: Supplementary file 1 [file sensors-20-05813-s001.zip › supplementary-material/demanding-scenario/gravity_7]

14.437591485945108,14.25007679737613,14.05218643055461,13.836523593575773,13.63572644240563,13.526231962320129,13.518621066516387,13.610612446918376,13.854539236835397,14.14552404947487,14.45951730612764,14.818891137789947,15.247865172680374,15.719514519098583,16.23322295971575,16.85211357702689,17.45965936341512,18.120830765205152,18.794632754544242,19.456745103979383,20.085500928362105,20.783038936830753,21.540088725152817,22.386837862540098,23.263309687098296,24.159926504764915,25.056206597599665,25.96138320149628,26.854130730510644,27.737865234393468,28.58822040991587,29.416658336008016,30.23293512573323,31.035578624923005,31.848058400021774,32.59401708252815,33.39397360659444,34.218784852428655,35.0733303918998,35.945918014535714,36.83279991383894,37.74095560115342,38.63579500722805,39.52230980120361,40.401515078487684,41.2703045840191,42.12229219881645,42.97976303798886,43.83197432474592,44.71169959692902,45.579839524923464,46.46691918802886,47.35927582857756,48.316615055240284,49.17918438292632,50.08092541447992,50.94906158758778,51.859001540863304,52.738479359066346,53.62227000087855,54.49134560320444,55.33584330459531,56.15745893502633,56.967874475366685,57.75888384014583,58.55719296427587,59.362363782936576,60.15791382129567,60.94486365275398,61.72168452678854,62.51904170503562,63.321150361204985,64.16112443820406,64.93547714230004,65.73255193718333,66.53861532594107,67.3377073638322,68.12844858499884,68.90999818094268,69.68366843655629,70.4325681349588,71.1683826644297,71.88023568633476,72.58207449683378,73.2796316973989,73.98117829757007,74.69499129321844,75.4276437201708,76.1856349371103,76.9402455718793,77.68352328495949,78.4704831824258,79.20795068815387,79.98897264918902,80.77965273774123,81.58584158914817,82.37894080499352,83.16804613579302,83.95204658100265,84.74831442379026,85.52226266892208,86.301221465519,87.08062423424012,87.83481397239952,88.5653966421894,89.28368329187194,90.00379135553734,90.66575775407247,91.31163025099313,91.94095357462044,92.56163121039229,93.09525880689617,93.63775026899972,94.14750903796086,94.60758364754237,95.02168984127327,95.40485492738202,95.72280851041918,95.93656524359895,96.12269344315351,96.21791331559895,96.24520752628673,96.19395194681027,96.06672578640588,95.87860171462926,95.64046075346324,95.38133439857322,95.09066183595718,94.77320952377455,94.43625038884657,94.09976720862194,93.7441734996406,93.36862359350908,92.98308272020569,92.57993058171766,92.14622374102285,91.66732179024162,91.1544361388349,90.5902337186867,89.97716459486301,89.29845550752664,88.55273437355301,87.74747160655853,86.89928599745122,85.98941561857374,85.02596626842829,84.00671426717759,82.96028558854411,81.8012888499745,80.69480356039783,79.5201127581976,78.39638791411531,77.42838735309101,76.52352329117782,75.60767606045518,74.75463250099118,73.95577705685726,73.26160538959256,72.66738728370782,72.13786845790878,71.62749282856072,71.11511018188352,70.58751633417441,70.04598430509881,69.51911303872146,68.9336740715295,68.30389965781157,67.55741240005732,66.8424223323293,66.05901147240255,65.25267013470223,64.41448669979528,63.53252464080197,62.60839126424766,61.61940846418358,60.62520522999704,59.65119026863304,58.76919994001301,57.97585502891508,57.353134794608614,56.787922514079916,56.258352796756235,55.726776556007046,55.19824210475846,54.648929623469485,54.0923345704261,53.47272525778283,52.873374281092055,52.18880192489935,51.50631823970064,50.80781663708551,50.14630713311756,49.48506674153103,48.828102050926645,48.19519461575801,47.55388204596066,46.89628806984755,46.22100026271156,45.537708860073884,44.84773263487921,44.146946849629856,43.37911113148457,42.74149479198946,42.04354673851688,41.338679910610175,40.600284967084214,39.92080454238278,39.22118044142807,38.51138272285343,37.80645849190854,37.133309419456985,36.460609181110186,35.80727181201376,35.18411885703707,34.587919464777094,34.003837318165836,33.43257614089492,32.882622115627534,32.34147841734164,31.8104711922607,31.199749703349713,30.68840691969074,30.117619112023487,29.566209427859864,28.970890382856922,28.437870265274057,27.88638526372073,27.337649587314218,26.77701345458086,26.22462741762308,25.661860291332633,25.11976808508353,24.520119889507892,23.92795624049347,23.356326446281997,22.802882714101816,22.281345726668317,21.77233436207155,21.263775112844204,20.73350704384259,20.255968876025253,19.719399327071915,19.19121484881664,18.65567824833788,18.179684692846337,17.693640963296506,17.241145689374022,16.816047782617048,16.430507010140694,16.103062344321877,15.839117624673046,15.652158175012474,15.52470140522724,15.454514094262134,15.429049302083394,15.42988865627045,15.449636113867943,15.477866523082719,15.500844240676743,15.514706102090289,15.528841919549745,15.54125295491704,15.552000052220373,15.583955772352978,15.660713725170195,15.78165895268399,15.931927990065455,16.105825353659984,16.288798425143312,16.485637424620272,16.6830719222724,16.894317568576813,17.12031229458441,17.354628218820434,17.597826707404007,17.850456702328326,18.117537747035502,18.455681238575497,18.754043820848104,19.11434961678676,19.495196812412804,19.917120090286087,20.316963015074144,20.751339278144478,21.192402575504715,21.657330846145875,22.138522440807698,22.648667921688926,23.183675632656303,23.74452576412642,24.32561087864516,24.934936043676284,25.551369621167446,26.189406365226446,26.837780877532087,27.510631662576035,28.236371040599753,28.879213720899006,29.58200833951028,30.30645706251979,31.068292907775565,31.795474117437017,32.5629996226529,33.362126824672174,34.16674080391723,34.99847353085824,35.84630368534815,36.71747909474928,37.58082225415807,38.463707735053184,39.354488597178744,40.25406455822426,41.14751820330548,42.0502153456108,42.9392583526377,43.908994080683776,44.72442703704173,45.620152998044624,46.50978373930815,47.429006437901585,48.26339089913465,49.14766904766518,50.01783811246923,50.88803022898674,51.73706534239972,52.59269469457488,53.444996436709424,54.302376095216914,55.13864408393337,55.99458119758268,56.826986366705555,57.67511792297202,58.51418421798544,59.355485392576696,60.25744710656337,61.02977025286127,61.866743040868506,62.72512073975235,63.58896724621634,64.4085544289752,65.2653729824684,66.13665434233305,66.99123130760093,67.85802012492505,68.738416500579,69.611771915955,70.48004634353853,71.34197085501766,72.19101329115927,73.04610635765638,73.88003046804654,74.71499850720043,75.54682589732826,76.44038399302964,77.21187046395939,78.06708900311028,78.92068033784913,79.81018289381328,80.62198950907273,81.4614085910913,82.29251029108124,83.12190963294209,83.94217257546272,84.77010084557189,85.59576442183284,86.40727696330886,87.21622311363926,88.01218199409016,88.81020345477633,89.5754990069257,90.31504847872647,91.01625672383587,91.7006171522028,92.21335156182907,92.6928538203405,93.12040637002806,93.44786615783853,93.65549910406286,93.78881033070925,93.85087033878806,93.86292068166473,93.82424266465853,93.74539392737557,93.63463840225168,93.50834524312648,93.3575475834942,93.19597451280279,93.0247201211008,92.85538448372354,92.65832367834143,92.42697642936398,92.14021163275841,91.85021309017894,91.48842017229305,91.07504078582453,90.58934821464604,90.06848968072636,89.47390950846844,88.80941898221138,88.08275546993033,87.30421821004252,86.47741947008342,85.62484970967942,84.76737814591735,83.88922056110565,83.04481885002676,82.22771790275551,81.48619030684043,80.7783534915707,80.12483606824213,79.47694355748128,78.92520852982555,78.34843234659793,77.81142886335257,77.26703178942996,76.75050071752665,76.19668110417317,75.62252500102048,75.01725838614884,74.3753350630268,73.65889962473561,72.93809302572171,72.20379778520153,71.4634956256216,70.73006397043528,69.99362933357209,69.19616276149453,68.36306481350813,67.46388663018665,66.49900562384455,65.59375353042508,64.64483703559797,63.74283621652658,62.92092671730844,62.21319922183678,61.57882373817525,61.00178598264069,60.46268876671196,59.905183458544975,59.31328122512088,58.687710106326406,58.06647359652517,57.430404575810385,56.781464422933176,56.112583503416744,55.44650212604661,54.75946958224031,54.0826367041684,53.362630879574276,52.72130421791312,52.0363611284542,51.34396303273153,50.62837142607661,49.91752572333933,49.1671653329687,48.40099478068073,47.618862754482386,46.83365559001903,46.036034175889014,45.24131303438403,44.45075285031447,43.65560108022017,42.8544844953792,42.06635846086796,41.28687822262772,40.509642605769926,39.73189485175391,38.93617695273867,38.227858200340805,37.48597274038011,36.74794468175635,36.01069865742578,35.28311099532873,34.547352823443354,33.81376476720577,33.07259445972039,32.328295635889965,31.603889053225835,30.873020806143145,30.17767929158983,29.513005485424408,28.866541220497613,28.177981684889904,27.635744144750866,27.058812068518108,26.516578697403094,25.965261760511037,25.48767791423485,24.980014905229492,24.47825237074932,23.96441833331399,23.459000683762504,22.94569891249686,22.441755171600057,21.938772021527413,21.45174307013729,20.97279627228963,20.51227906448007,20.07444492385334,19.652037495556026,19.243575280989983,18.825817696315074,18.483168027762527,18.133930660755087,17.803824145206377,17.49197024586937,17.2252683162224,16.963452808997836,16.72050850512263,16.49227376257318,16.28158023939025,16.088100093086705,15.912992182387832,15.758777382213458,15.625513279430342,15.518626659176384,15.435562449067426,15.37985987568991,15.347404412742545,15.337554003727957,15.343120083358473,15.363804876940472,15.405363706777642,15.467095843945751,15.561129686560886,15.6731753026313,15.817840791737694,15.984412265987698,16.165336655493597,16.359823856047502,16.562267453208346,16.763337801722145,16.953546423579848,17.149149000847608,17.352750566214038,17.568210541665188,17.79769884993836,18.04581953591393,18.308141366471997,18.624597591258894,18.908140021854475,19.24307452072104,19.599329000675993,19.98900362110009,20.368539381779748,20.777604332303525,21.196398472269152,21.629165090759294,22.07641936905196,22.549818021374332,23.03207007447521,23.536571289510434,24.058540946472856,24.612870911532372,25.181740673155666,25.78876257929418,26.413694323615307,27.06958767833109,27.791107261593766,28.431511203221298,29.141469771046378,29.87127519540383,30.63481043204489,31.365447034575535,32.13745680829242,32.933589398667294,33.723132089343125,34.55183103743714,35.383493865777886,36.253172084436066,37.10487515287282,38.001393841585106,38.893747258499786,39.804080959028205,40.704352735439784,41.626785432547976,42.52772551356258,43.51270597367102,44.34640745960586,45.262628741735334,46.161740572592294,47.0970553808636,47.96925055610504,48.87661556595764,49.78810814493312,50.70043776045812,51.620781959672385,52.552995640164035,53.46814905998668,54.38639145715053,55.29603635518131,56.20891558767198,57.10538833207562,58.00062136301284,58.893202432787994,59.7807785059179,60.718842095792034,61.52862948511402,62.40846529468768,63.30057983582286,64.2014242922481,65.05408142494848,65.92448626486798,66.80317437458373,67.670477149366,68.53734443158805,69.40274600051754,70.2548792240721,71.0968799671693,71.93948438666672,72.76069624964666,73.58645394794856,74.38847402679838,75.20150852170927,76.0003673461309,76.864208087739,77.58452168179765,78.36805125822933,79.12672597299455,79.90834977967245,80.61146072585458,81.33536606600603,82.03917949752325,82.74262489823434,83.45183173751207,84.17321884583102,84.9042885033201,85.66019617048039,86.4114610127154,87.17228297284122,87.93246877812187,88.68941071818516,89.42922837630404,90.15854556710686,90.88918151587475,91.51791715548454,92.16593815072429,92.79744101175181,93.38069453242493,93.93461478035692,94.45435345423613,94.85131684115842,95.15176495015517,95.36453237210998,95.48082184769191,95.51518535565857,95.4825630751697,95.40040962405885,95.28705906548332,95.15863513345457,95.03590454577564,94.92252739559348,94.82412714258035,94.744607290175,94.68969404024509,94.64740988417472,94.61812159483806,94.59771142998261,94.5794814506348,94.55416280994477,94.51560233086734,94.44980483334098,94.34830370719283,94.20094634547466,93.99540851605842,93.71607057710273,93.35530561751035,92.90284386432144,92.35367790337693,91.70698229493763,90.96750688606747,90.16213807556895,89.23570989303755,88.38035738602726,87.4302150175898,86.47215360402167,85.4568110731379,84.47116961414784,83.43939835178107,82.40145003329125,81.36679689223966,80.34172363843531,79.34981495041164,78.44376930337913,77.62729551979191,76.91163204854335,76.29215197378653,75.72538104547505,75.19463070683375,74.67099868098472,74.12193200183383,73.51435895702605,72.9488207540125,72.31916640644252,71.66165249306579,70.96291664598135,70.26801099090223,69.51725485041212,68.72066199907151,67.87484213767218,66.97804238512535,66.04057058252161,65.08199910253043,64.14335356831427,63.22945613559927,62.35364188556597,61.53721254958082,60.77789288934549,60.047818483208815,59.34873202969578,58.64120052471152,58.03955553118269,57.3948885609436,56.74880177024824,56.07137841804654,55.408209728387895,54.70699165378354,53.99226231014718,53.25885821860264,52.52324998855265,51.778324396849335,51.02345134895589,50.26826362707411,49.5020999471249,48.740810714701645,47.97705381772277,47.202164209159065,46.41215492880264,45.609726601888994,44.735861609632195,43.985054780085896,43.15800377573428,42.32981990128373,41.49441758975475,40.69641295302531,39.89689458923958,39.1002188418436,38.330327354464075,37.56800249504568,36.82677647333601,36.08102801529326,35.36182286463815,34.64251001624697,33.94874349497249,33.25764994057584,32.60572882815194,31.966039181134924,31.335887672419386,30.666950191530535,30.10673769151131,29.50311178865611,28.91289512105011,28.298977850592262,27.72888883424589,27.14671395865167,26.571599588190974,26.01432344889938,25.468330776570507,24.935754600995192,24.408862452930578,23.88870992379851,23.3751380481717,22.8625737225386,22.352581051363234,21.851039503952826,21.35367967975761,20.858573842887864,20.33091696509361,19.87382053106634,19.38912091826736,18.915643336049527,18.44275127679001,18.013235521929058,17.599055461510485,17.206884352874386,16.849259162416104,16.519729577765652,16.23004793354518,15.97435162230037,15.765207958563117,15.592982766530776,15.462204180357933,15.366572171201536,15.304348284502417,15.28038012607389,15.297847586620003,15.35930052376559,15.445373443540184,15.569567657773995,15.720558772108044,15.89178306292568,16.067114150869962,16.262956503801018,16.468805116808298,16.683046853111655,16.910946918153172,17.161212446689788,17.432028024992615,17.7202861289808,18.025349401571834,18.343336974544094,18.66752309590866,19.007132550881973,19.35212230062489,19.717096285544578,20.121065369521094,20.4912204054737,20.909074100140316,21.343207201166024,21.805057362151288,22.26684338356802,22.75202128876117,23.251132003854043,23.762026534823473,24.294299287543183,24.84197251652237,25.398597218616885,25.975060539025144,26.57652474581521,27.193311015556745,27.828832577850992,28.480483704787833,29.15988296541742,29.859147828669403,30.604789659368183,31.305855995258224,32.05875343869954,32.82653468919427,33.62304743078435,34.40531807711331,35.20871000562201,36.032949009212565,36.86540584936425,37.71471253197316,38.56463871453478,39.434155171831996,40.30262424228734,41.1877374730006,42.06800525609216,42.963529157627185,43.84600516093557,44.75376794859737,45.64892576378659,46.607888318160924,47.460549542592595,48.36983690827927,49.26645285395784,50.192560050043845,51.05992019613144,51.97068054189425,52.866624998614164,53.76245829801198,54.665808244181314,55.5592550455467,56.45159467112202,57.322536507342555,58.20285671240535,59.07083827687651,59.93021548893905,60.783768452691966,61.63232873466016,62.50880927267416,63.42226501273898,64.25254407710372,65.12653236904362,66.01208919935738,66.88454761988716,67.7317407083165,68.57658497285071,69.43652901562761,70.26766063362223,71.11491698503164,71.97386605490988,72.84709592273967,73.71766019793199,74.60069199053214,75.49182211126524,76.37337364065957,77.23267182658257,78.07573321529816,78.895408785247,79.75078933671101,80.49557332880833,81.29149629501147,82.06683439257034,82.87446241719304,83.63094252498576,84.41430177558578,85.19134824012156,85.96735973107577,86.74235741158388,87.5073259255829,88.27532563766289,89.01827942597927,89.73262293937645,90.42767336044226,91.08760307066794,91.69985982297626,92.25687781216101,92.75599799900941,93.19970373076212,93.50536692687857,93.73299944095228,93.86653865542739,93.91055649766817,93.87829926224687,93.79010034163517,93.66487171660566,93.52993891937015,93.39191697505854,93.25949917003429,93.13700393539925,93.03199373493707,92.94057548421905,92.86046098160068,92.79026848082995,92.72442037342398,92.65203333232877,92.56317944657997,92.44166512370388,92.2985171289432,92.09533154743161,91.83388512741121,91.49036867579015,91.08358853133888,90.5811658597618,89.9880608374622,89.29893271742304,88.52730708418932,87.67484601041691,86.75477492818901,85.7542423087778,84.70573805578513,83.58869030506897,82.43184173936868,81.2243892968277,80.0053816211145,78.79300368294385,77.5392658080828,76.44499455602542,75.40556674745953,74.48662472424175,73.68099310057615,72.99534519792401,72.35519231951163,71.73340119739,71.10261897059911,70.43126102687133,69.72262982751981,68.9604407836936,68.17166021005387,67.38744071382408,66.6464829872154,65.9200389256293,65.22080547567427,64.52691901385461,63.8203043723213,63.04079140301799,62.296586352645846,61.489088715146245,60.67017689584874,59.85254079618857,59.068443732669564,58.3118325965069,57.60576231447523,56.933051414576845,56.28738164683331,55.64239874218817,54.98260064841793,54.306198944255925,53.59717343038517,52.89482513562237,52.18149992723763,51.49605422994542,50.79572803850752,50.091439312854895,49.33310108169645,48.64829636605016,47.91210385001928,47.191467638034766,46.45651259380978,45.72273597942058,44.95213678393834,44.17896901106906,43.388368401396875,42.57566481628667,41.73470063272084,40.8953241002647,40.06096559276908,39.24010805080061,38.42243898087847,37.572776097152236,36.869775248657994,36.111604513937316,35.3587997162222,34.597965851611264,33.887768094058245,33.16615552800239,32.45332233655851,31.75698238518879,31.078855326321325,30.41237577367076,29.7598686417479,29.135704034796145,28.525301032084027,27.934547940965093,27.343109119324495,26.781654173551,26.211467376910527,25.64645357300927,25.02888527119375,24.50369066169438,23.92249906024435,23.34195621655623,22.717452865500388,22.15521619488547,21.584688589697684,21.02761435696705,20.487808708599083,19.968952039366943,19.450589011806652,18.946878000435255,18.437856897512304,17.930549591819553,17.428039593731025,16.93807312579185,16.45707886999605,16.001960340254882,15.567968854044675,15.143808647444649,14.820356115657033,14.515574742104999,14.260087437830228,14.05225552635756,13.907224355474309,13.799873600178456,13.734932573915474,13.708520600404938,13.724797138316989,13.780995855788175,13.876823320069303,14.003351792623421,14.168332025151631,14.357289153338995,14.567160391872735,14.792044065394764,15.04283164102869,15.305547660462299,15.596593025153714,15.83564870975418,16.10529892198968,16.380507028135867,16.676310844806057,16.957035102684998,17.26251422528212,17.58421000027235,17.92983701867377,18.289906281898027,18.675245572779556,19.078637695195205,19.510419158003298,19.962743234559074,20.436163735752924,20.921760897101862,21.416074663566896,21.925020513613433,22.446962567055945,23.044213888453466,23.556806611476226,24.131828468825308,24.729922037964986,25.368419433068226,25.991024909665473,26.651709804580094,27.326939150181246,28.028163485086072,28.738493608072098,29.469699490549893,30.22126063727861,30.97976059822692,31.76190546621535,32.548660954385014,33.357557340983234,34.18054198162431,35.009419270643406,35.83813051047187,36.73839676384247,37.53085048366976,38.381689622996845,39.24974108293126,40.146905660495136,40.997826436442416,41.88291105564686,42.75533636299898,43.6460445688229,44.52801647590238,45.41754064634745,46.30606049921352,47.19212683800047,48.08093123163782,48.95699582125363,49.847786532017025,50.72237509202162,51.60255009870857,52.484906854697634,53.42753476447952,54.243096330757965,55.119890288278995,55.99354502716001,56.88954001001519,57.73258120411866,58.60539444355851,59.46988626288219,60.32765603083675,61.186425980555015,62.045162510737285,62.88139550189251,63.73097922636856,64.57155555096752,65.41229306223657,66.2599871130729,67.11502764757043,67.98467776580662,68.87271729914389,69.81665623512089,70.64519367078876,71.52175915808385,72.39446741943529,73.24981458902856,74.06101320339805,74.88056389548196,75.69219760181524,76.47192074396901,77.2297677809994,77.95374175886771,78.64888216063305,79.31361420089785,79.94805347160792,80.55596974428364,81.14909663986914,81.72351447643376,82.32027301954778,82.92365066203138,83.59514012105103,84.1847595288722,84.84065664973846,85.4944470896656,86.16405429670671,86.78831723419289,87.42802834519922,88.04338772417826,88.64843756688069,89.23263450549499,89.808005063676,90.34372529006014,90.84546635489731,91.29520493865522,91.69148417091114,92.0113344209901,92.26224552991982,92.44566609345453,92.56465931265876,92.63500218431976,92.64854829194826,92.63164786296822,92.58905315456514,92.53358447116523,92.4724921048087,92.40666546482234,92.33981155396498,92.27318407884242,92.20391340963857,92.12554017849426,92.03175215712766,91.9222633635121,91.79444317205193,91.65181485127727,91.4889978718291,91.30908607585631,91.10028206706765,90.86695373871784,90.5714483539894,90.28053348568717,89.91730771536803,89.50722058596595,89.00177421313771,88.45395185620173,87.80317721007344,87.0586276446252,86.20584874782737,85.26721619184079,84.23264615423508,83.14599183926461,82.00364342434108,80.85848203392068,79.71350691498971,78.58845122525737,77.46875031120088,76.36742519988583,75.28510544068709,74.15056396852324,73.17123780863679,72.13468191367953,71.1161433626187,70.11215268632454,69.24601921176767,68.43552676255219,67.7012668640134,67.00884156136482,66.32198187307048,65.63546098012131,64.91756832851063,64.18011129357475,63.4211520299319,62.65896827658372,61.90265649908526,61.16325149693211,60.42638541555571,59.678336613945206,58.84875393242067,58.112060922128435,57.30506502191843,56.517427944164965,55.721358552140245,55.0005015505576,54.27578021619115,53.550280666220075,52.837316437875664,52.11508151594105,51.39096802201388,50.66566574504741,49.93944485972791,49.222686705920225,48.509847875613715,47.79702996579755,47.080524066351664,46.356275162027686,45.60809879854539,44.80037674579623,44.07498524897726,43.28930880394592,42.488674029760034,41.667772961970506,40.88348693103609,40.06456626732399,39.24077177641155,38.415380503826015,37.58196758006586,36.762913068574996,35.958998555742596,35.176667649474695,34.403060690940585,33.65079833926676,32.90880632249317,32.16451686307964,31.432810103338692,30.698245431987743,29.939233471982604,29.265600185781146,28.5656259361938,27.879189183297637,27.187966452777456,26.543253264857135,25.897760468142412,25.266166937386874,24.66443471071566,24.074126399485618,23.49415608479031,22.915963131823357,22.338962720383766,21.759433043897126,21.183363511061234,20.607580961855927,20.051332236595783,19.496424355806294,18.954846743872235,18.39519562050497,17.91466295062219,17.432295364890845,16.977299062907917,16.54219889298727,16.158296873618415,15.787068236942172,15.452288494614209,15.144190489417573,14.866263063321224,14.612780689984746,14.394335657253368,14.203001574685866,14.041035749847625,13.909465538615764,13.820473533158683,13.769804501806663,13.76489385230368,13.808532359987392,13.944745172904565,14.056905738701696,14.204750740703052,14.373473773785756,14.55810988826371,14.754636062371166,14.97038703068385,15.205954360133331,15.455578494587742,15.723094996546552,16.022575112971282,16.3382400226364,16.667336597718464,17.02132200077558,17.390706830762696,17.788557338088893,18.200571834816646,18.6312982258554,19.08593198022067,19.587823159132956,20.039297867283008,20.547791659753074,21.07139342690252,21.623538589913345,22.17572932133692,22.762587756261762,23.37466181629522,24.00545682726006,24.660852720549055,25.344264393672702,26.03603293294303,26.758749018306965,27.492067937939808,28.25214822330041,29.025118252872847,29.809156202225022,30.61078012588397,31.423754037607765,32.29492534207542,33.07262323708185,33.91832314455873,34.772982464883704,35.6475173186461,36.5011457741618,37.375501491174866,38.27081003079021,39.168086915798256,40.08809130485793,41.00279635488882,41.94874889637707,42.88332760196632,43.8315442518886,44.76977330556514,45.716034005504184,46.646739300993225,47.581552669727024,48.498669857947604,49.473951740322086,50.32418571889899,51.22532818810498,52.116928147405275,53.037136850241374,53.89621788777618,54.789323994196934,55.66322365958704,56.53425665786814,57.41549608040698,58.292902029446246,59.16759383535087,60.05870480495605,60.949107933538166,61.832723862675984,62.72256736833066,63.60475070341604,64.47834040435912,65.35415610621993,66.27626959464048,67.09392723880252,67.95301846843293,68.80725170208879,69.66967329991381,70.50890497735381,71.35408771520967,72.194876561468,73.02534426964729,73.86394503683712,74.68711528027092,75.51063602462322,76.29657829257957,77.08648026319901,77.86107768775047,78.62595258014774,79.35767105503709,80.07860877522191,80.79099238404478,81.5228318036602,82.18790479400204,82.8690593975603,83.53755347109947,84.20261907020704,84.85168772162645,85.49900167397773,86.12995135051911,86.74224483398916,87.3442913392771,87.92968708642319,88.49393232643646,89.0186610352026,89.51110904690584,89.94087548761091,90.31163870065387,90.6065222774175,90.83781598648417,90.98934082154821,91.08049344876785,91.09449743722952,91.0516550595994,90.95890244030203,90.82318855562572,90.65710132223727,90.45188760138336,90.2174883545039,89.95106581031892,89.6558582506782,89.32734973817827,88.96869751811732,88.58347770848333,88.16041791174376,87.69528189701013,87.18772010113548,86.628501028469,86.00649577999741,85.31367156621823,84.50848803792292,83.71343641259617,82.79161665499379,81.79690162185108,80.74566351561573,79.66929872894849,78.56920650629895,77.45588070476002,76.41037107666038,75.39774810897043,74.42544713115008,73.45715008487254,72.54185382602284,71.61595983601345,70.71570993190967,69.79888840987716,68.92145552353917,68.08962480032558,67.32681026192915,66.56630656249558,65.93621109914945,65.27730859053098,64.61574001881147,63.91147340419935,63.218337259358314,62.49082257765181,61.767485050015665,61.0354271823674,60.28564406645391,59.50380094073308,58.68882800087591,57.83895224069002,56.97259461034578,56.13186017372907,55.34278882826862,54.613833936697446,53.900030984940464,53.205492308095835,52.4584166129456,51.79413963702326,51.071864172698085,50.34974068047557,49.612545988741864,48.88123578179442,48.13122232419325,47.36885523070883,46.610176920644726,45.843448346357164,45.089863579049904,44.327694715581856,43.57216298336111,42.794347124952125,42.013114405840184,41.202810356721415,40.3965417689294,39.577192885922294,38.75739087222287,37.911950009238,37.16353985804661,36.39480825062538,35.634523290613686,34.88083722793296,34.161919613532255,33.43945641251445,32.742849196079256,32.05691369848227,31.39105360297191,30.736653486472203,30.097298200905563,29.45665412547325,28.83922683331101,28.23348436861031,27.631203498568027,27.042936005112246,26.463034997694663,25.89808242826841,25.317843580030477,24.80092411435153,24.265884396085465,23.732043184674158,23.196703794466824,22.66317926373566,22.126291123929875,21.592187142386425,21.066684501629453,20.550917727438318,20.04482100682826,19.547077266481722,19.056288754244353,18.571966228705534,18.09604139941662,17.634075677207775,17.182781805643106,16.75699260272396,16.350578044124525,15.982201378330371,15.653648006793262,15.368267757551445,15.120457985724945,14.917723016283688,14.770719362260856,14.67373010305217,14.625313482556558,14.619012891379318,14.653039138600505,14.721930439223064,14.820057695847233,14.939157402420525,15.082801275733981,15.250775401060851,15.448563720565692,15.66020870795742,15.88696383615611,16.12395717003386,16.385990680954954,16.629352445243985,16.9036424335181,17.186855696720762,17.491412616170088,17.798075017414394,18.135207541188667,18.49160447247505,18.87309323328039,19.275736254804695,19.700022656773992,20.14550447573033,20.614308252465683,21.10103927273539,21.61794116662577,22.145325814005147,22.697677725043015,23.26544116540396,23.862863792074442,24.50368500642797,25.09593413817735,25.74734204523455,26.413546402381634,27.102895283860857,27.80168742118389,28.52262250448774,29.270155933963345,30.017615753397866,30.800448582986707,31.594811579074296,32.40943051971884,33.224945821918894,34.061941941696084,34.91504595401318,35.77646779027213,36.62822690347434,37.497928648149795,38.36369235361354,39.28064599834938,40.09006414963234,40.96109584725844,41.827594065364586,42.70712013485325,43.562068853804924,44.44038066254094,45.31749789505571,46.20629300486563,47.08306728262986,47.97714870360463,48.867334152171225,49.75372378208667,50.64408729606025,51.54368270090303,52.42581259965,53.31196938661124,54.19127638795633,55.084180404949784,56.00467934726176,56.83583876629801,57.70664576944332,58.58676621821784,59.46385016388651,60.321473394597525,61.185851634697734,62.053919455976256,62.89694178048117,63.73649839069191,64.56223114387805,65.401381213778,66.2032514862319,67.01722062064148,67.81712155148165,68.63060770186672,69.42671934594739,70.23463145009727,71.02905135691542,71.8658371986607,72.59386391151405,73.3744868680593,74.12935509157477,74.88459069872681,75.58333124774154,76.28475164575288,76.95567340192525,77.62124040984465,78.26617746784761,78.90109245330238,79.50921429545863,80.10884647089172,80.69615552388873,81.29151508419851,81.88429435971675,82.47503947932776,83.06503466787547,83.65344015232849,84.26680412145309,84.8158158928815,85.38156809162281,85.9302432776958,86.46221092205975,86.97271322738186,87.47915656908613,87.97071516390052,88.45340562221291,88.92752523975757,89.38584608638384,89.83041910746212,90.24420076284115,90.63398475568079,90.99355182749136,91.31680839815357,91.5953641986302,91.8286522201304,92.01060883169652,92.15280437306072,92.23572400182425,92.28044695012365,92.28487971527277,92.25293971434274,92.18711224509632,92.09035792187667,91.96520161881993,91.8098474803483,91.62815428754124,91.41956114342143,91.18080851312328,90.90695605639439,90.59011577907724,90.22736350659848,89.81777967234432,89.34469934731328,88.81076587662746,88.21949077641578,87.51160741169546,86.78905352671993,85.9386162012376,85.00989483838966,84.00876275500879,82.94413703781153,81.79136758293967,80.61821366351053,79.4203630957468,78.23471105116512,77.0806608635428,75.96279059783649,74.93285281508241,73.96065480517589,73.06394487530632,72.27999406155972,71.59661995006363,71.0310867143753,70.550321307621,70.09201413015789,69.6777203285731,69.2100187568065,68.68505360077393,68.10501236371395,67.46519887950701,66.76910854339445,66.0223420735358,65.25709323245674,64.45779493620988,63.63209186179603,62.76852926269163,61.870154928506466,60.93993500121991,60.02439094413883,59.14620805463012,58.34936221472502,57.639152453481195,56.99959568837051,56.37685591805195,55.80664775751994,55.1823011040726,54.544023615907726,53.868806197798776,53.20455629454849,52.53413765146764,51.86541209198927,51.17843353369421,50.453145380351074,49.70890454771336,48.966173330855625,48.213540609688216,47.45320213294933,46.692000912225325,45.9197541006304,45.143350739738416,44.35835807581774,43.56892175599012,42.73828029121035,41.99135486806216,41.20038214821924,40.39974053700987,39.60925205812301,38.831682052761806,38.0655058524475,37.301569709418324,36.55479145378548,35.80880139140413,35.06462570215647,34.340221189048215,33.61977949186004,32.923724995871346,32.23835686742019,31.564162039490416,30.920454104881014,30.28109014975473,29.639788745674156,28.96473171405164,28.362962866790788,27.726424413254758,27.09645403779642,26.478225711102876,25.907091072152113,25.33972875741041,24.797047431654434,24.24981620733282,23.717783447727317,23.17417342942132,22.632212982608394,22.091069546156263,21.560402656010716,21.022002540758955,20.496726447074977,19.982696859050858,19.477248882361586,18.981854156802143,18.480976228526703,18.03439550638725,17.590262985436297,17.162498518922256,16.767681975859514,16.400126676876997,16.06560045661327,15.765351874818414,15.510436599787484,15.300872399475066,15.141784861992543,15.036423130859191,14.990560159429359,15.007906645792955,15.081035814706313,15.194400240090634,15.32529805491156,15.474653358721662,15.638930810268702,15.835274154638064,16.033708190218647,16.270539541138803,16.534545977803422,16.827379756912144,17.13610162846421,17.461059356151992,17.792635140829024,18.134902201911164,18.482823978893173,18.845746313554137,19.219908355997955,19.614180196922703,20.030766000846345,20.461047771220773,20.904891381911476,21.36930118406909,21.851880912449985,22.36001063271161,22.906659239308564,23.423346356251734,23.982170538536266,24.567853620963067,25.175190175063964,25.793903853323553,26.434910241454794,27.0943997198557,27.77436828480827,28.472198103380872,29.18732249170834,29.920350365993723,30.675805341700674,31.45065353755876,32.24913783391644,33.05207620753571,33.89221579433425,34.72771582291741,35.59541874814368,36.49927663678198,37.33896072215317,38.21541579833426,39.10619516699433,39.997433188373364,40.88705706915,41.7802799031256,42.699226521430596,43.59161198051475,44.519399293598255,45.447825747734285,46.384614484417156,47.329374633802274,48.285861867224334,49.24290416895075,50.20407432102732,51.15332468084835,52.104364428220606,53.05169958206617,54.042396356100916,54.92455756105781,55.843864438511844,56.75039724074362,57.645391604354174,58.51876514922286,59.38814046233295,60.249586365973435,61.1110654345067,61.953482938608204,62.811319817064486,63.665758291751956,64.52476851548825,65.37925759148213,66.26360209720266,67.13953889949062,68.01565924411962,68.89261713764495,69.76880845064103,70.65002385854731,71.44879895187043,72.27018389545653,73.09560173261254,73.89961225551487,74.7062007908935,75.51546941992429,76.3228208222539,77.0848303870282,77.83227728226483,78.55414564232149,79.2525945246012,79.90191605797888,80.527658294114,81.12648516005719,81.71568660452542,82.2791802749228,82.84722196697217,83.40495712137401,83.99682680438762,84.52439124497815,85.08529319844713,85.650296164057,86.22643980377842,86.79515651116589,87.36702190326385,87.93673655533028,88.51248456911797,89.06687288359062,89.61765746911304,90.14852257328165,90.66076884510102,91.15256966620288,91.63413385892052,92.08244968930768,92.4999530990692,92.88101487692846,93.20856535021323,93.49968601923203,93.70430349086004,93.85681565377077,93.95405478080987,93.99752891825456,93.99393731326913,93.94999198417294,93.86994684623214,93.75654943202139,93.6098306858475,93.42730964408852,93.2084376573093,92.95185107165531,92.65347394889581,92.31632871796658,91.92752350996552,91.49255980418977,90.99622320604217,90.4469465972689,89.79035730975903,89.1345057976751,88.35936284529312,87.51530685931661,86.57118562097781,85.58803613345955,84.52039914584645,83.38284834464103,82.2027511288657,80.9954268270142,79.7543344183861,78.50857213625301,77.30356783546159,76.1258777387183,74.98805852046291,73.93112828182095,72.97491073384136,72.11020441299443,71.32971840876446,70.59742277327153,69.95705680181315,69.29169250741106,68.6222796342421,67.94791098293108,67.30686506285127,66.69105037649318,66.09315055427489,65.49167856783356,64.86485639703987,64.21331847907659,63.52030328263353,62.8047245501141,62.054664973727405,61.292045112336645,60.5135809609019,59.74814045336569,58.982563097134005,58.242479645705615,57.51982765634084,56.86302603865588,56.17087850382761,55.46511452788681,54.742040595685594,54.025374753347805,53.2951254010542,52.569120065769376,51.83655934523675,51.07360616180195,50.31473199054921,49.52595703316402,48.748075315276914,47.94562435489347,47.15987624654837,46.349044985497805,45.5399070291262,44.720608185952415,43.89837277526778,43.00990798843893,42.220707510039524,41.379499037530834,40.55629755296126,39.724626902447824,38.92209861526075,38.129192951018695,37.37021299612953,36.61126964459291,35.87744370052659,35.149609608568554,34.44186100883748,33.73128185974448,33.035427185019984,32.35098460537427,31.676442678158775,31.015841934045433,30.353820315226486,29.694487868753434,29.00788969211529,28.381898564055824,27.729862798354805,27.07780543052572,26.44237291487238,25.836720778840654,25.252945129460112,24.6728149180446,24.123561069426863,23.57911549953123,23.052132650487426,22.529643489302867,22.040922028773025,21.560822110041105,21.091980134354696,20.64835594730993,20.23361794324298,19.85752516815752,19.526259006689983,19.236075733759083,19.019828389444417,18.844117511285216,18.717106950642187,18.633496900202967,18.587615006063295,18.572329865253607,18.587539837433443,18.63305992970589,18.70808160936463,18.812455885753852,18.94410548744411,19.097493546456818,19.27733682153358,19.483075149510814,19.712589879639257,19.965567124758998,20.241986392627634,20.53712344036361,20.868952420393267,21.173809611390244,21.51470457089718,21.874495199938742,22.255275032160842,22.647786584947678,23.065732761136452,23.50085549237267,23.946909402486362,24.419083343786035,24.905654590551286,25.419585378755766,25.94964520729564,26.49992797749401,27.065087034600364,27.64708339271342,28.23938743268113,28.841173844651937,29.461260125806668,30.14248813161177,30.761513929281893,31.43440380975841,32.129960677831214,32.8575092692862,33.57705326943367,34.330678488426656,35.09110232290495,35.87118536280384,36.66391439274049,37.46792736116774,38.28215399330045,39.11005271068725,39.93998232402587,40.76946790726769,41.60669215945362,42.442457131391876,43.2828791419545,44.11289014342849,44.99393414992185,45.79204176114035,46.63757355120767,47.47613061975621,48.33128795772934,49.1802292419177,50.037676904862835,50.898188338501086,51.76339808892852,52.63061604545819,53.500579800653675,54.373259814219836,55.2462083825904,56.12251394248386,56.98735810643454,57.85565962818389,58.724827879756525,59.58546440305593,60.4368435139884,61.326276547277075,62.12595577932132,62.959575136994836,63.78303784463826,64.61179560511239,65.42709423445083,66.24890104303131,67.06243471068902,67.86399156834631,68.68567086621584,69.49613482026301,70.31931105717402,71.13353223436427,71.94968825527438,72.76215989411489,73.56988726316538,74.37016862933031,75.16236691998954,75.95246979804914,76.78614960659799,77.53314722156335,78.33944274481006,79.12690971260719,79.91444362254106,80.66307058741089,81.40436193897865,82.12142392262639,82.80850317237238,83.44980163635894,84.06468009060822,84.64522034783887,85.20733868737024,85.76636693633067,86.34653990261567,86.92963692185614,87.52609624494872,88.13389639344801,88.74925186032652,89.38972226140622,89.97196164387148,90.58670000972579,91.19404135685716,91.79606057172448,92.37855542032466,92.9499667760127,93.48439244536723,93.96710921653305,94.38984524215442,94.75559696379688,95.05901326621616,95.27745321414451,95.42031045765175,95.47781121034966,95.46328527350285,95.38354748837205,95.24874139856452,95.08061296957878,94.89651763863627,94.72749305340493,94.56772050731189,94.43126848673187,94.31862525737107,94.22724552550591,94.15253755518278,94.08700686609535,94.02379924645338,93.95805147029317,93.88502271081349,93.7981626249532,93.6848938793435,93.54330125457436,93.36069211934748,93.10779589999248,92.82925834330717,92.45141694514119,91.98765589430482,91.39731800185069,90.7558436597815,89.96948445308209,89.05962471055753,88.03314429712846,86.88651411016777,85.63455149727542,84.30874774645756,82.96453032546202,81.61354627521138,80.27947228845146,79.0356134975585,77.90437046258867,76.87960729189368,75.96638527061015,75.14558686510536,74.47798827557872,73.77048662522628,73.07281168284788,72.3982731947971,71.7691621424766,71.26401794577468,70.8016982208901,70.3136311100586,69.77561004227132,69.14427290511905,68.42104956830103,67.61609007861064,66.76311588099489,65.87676739773198,64.99757958164709,64.12803378229115,63.27352990333135,62.44541218439415,61.58840584870348,60.897793155938146,60.174211275729235,59.4697628829144,58.75167056132584,58.087710137931424,57.38894599264338,56.67899226763663,55.98660659532342,55.273966360460534,54.566444874058284,53.84257829577393,53.134668806521965,52.401816701143694,51.66060032770968,50.90915401251729,50.154717552679436,49.40222176670745,48.631395346058575,47.788413810314545,47.05840400290748,46.246879892909995,45.41773246902834,44.55679021495732,43.747509804575934,42.89730010546602,42.051603128773,41.21196478351741,40.38503557543232,39.578503494996575,38.79555054673445,38.039624551216406,37.289356442685865,36.565966809773656,35.84801799815156,35.133537447469735,34.420447091336555,33.72331399965678,32.97273899226413,32.343211617446165,31.65980626939387,30.991266229495373,30.3037919004126,29.683616728065523,29.031687461823882,28.39520925679731,27.768135963496402,27.150453646047247,26.544369731375806,25.961627516851863,25.37442497180359,24.79524338995432,24.21767474956541,23.65348148607689,23.094048826618295,22.5456495869826,22.007112452726282,21.45344408901381,20.985204334266037,20.49503946792253,20.016709987924745,19.539634449013686,19.10801069818684,18.678731874293565,18.272115411989777,17.898809024871937,17.555596752896562,17.253041415467155,16.989704908116817,16.77636816338523,16.599528559975056,16.46083544362827,16.353632827702718,16.26936097510633,16.2041952858368,16.15880884601691,16.129414189544306,16.12446774423386,16.151606332198888,16.219171472653404,16.337044974112025,16.485560492555646,16.673302285853232,16.881505123430227,17.086471210764273,17.294281439540207,17.504886415325934,17.71392578929533,17.93974606235139,18.18268561047905,18.446317774406367,18.725246087749554,19.03143122073286,19.348667165138497,19.67692614691122,20.033836132637916,20.351227000463126,20.70910467678638,21.089004274693444,21.49379244350031,21.88512332220819,22.29633182982402,22.726375890716593,23.166250287749005,23.628418899441822,24.11374490093625,24.62663012341199,25.15718526572772,25.718078220937546,26.290513348415512,26.892333550367162,27.4869832493722,28.107716492042417,28.732131415824565,29.426605184156617,30.02235996886293,30.68710372196367,31.364304158956866,32.09989521451295,32.79731214453722,33.537250674658345,34.29804505801057,35.090720482752566,35.89152414730416,36.71576524949448,37.5406320498151,38.38148396650442,39.211849146281835,40.06094558795848,40.908465909071836,41.76297485482551,42.61162787291129,43.47485338754782,44.403638490555444,45.21622959296579,46.09184962529468,46.98390831404209,47.90603049213414,48.7800964763438,49.6791439494736,50.591458293667365,51.494354584704176,52.402815886430254,53.31126477145647,54.22164948228374,55.13194162519669,56.04669396599945,56.94841310843906,57.859624799693265,58.76164437799274,59.66958301367134,60.58142615113969,61.55057350626785,62.390678623718365,63.2935472376044,64.1856660336522,65.11557025140715,65.96779417418708,66.85877590511623,67.7421953305375,68.61990164331974,69.49360546096001,70.36066020868951,71.21702790386674,72.05782949657693,72.90035876930685,73.73321493437005,74.56378096598436,75.39526890576263,76.22414729697094,77.0504492210452,77.93882252632545,78.67450932733185,79.4569805598454,80.2124435090561,80.96132016346068,81.62419375155497,82.29047233156172,82.91155205782154,83.5054646061196,84.09318845546173,84.66927295113722,85.25231401972282,85.83621571593173,86.44344317225192,87.05183937915456,87.65750449751454,88.26650992550552,88.8738369030744,89.48153442547344,90.11401810906627,90.65532186644782,91.21832847194582,91.75973255366841,92.29329725770519,92.75924947269829,93.2024529789995,93.60531959285586,93.94245978642579,94.22604966957977,94.45577047410437,94.64016262697312,94.77412795502453,94.86491682896563,94.91188136445211,94.91467912870108,94.87715775770744,94.76751571162212,94.63448769797166,94.4704805884652,94.31221136181992,94.12085234069326,93.91314437730357,93.68028366196626,93.44278899877902,93.16802809757031,92.8636613050425,92.5106350646099,92.1188212604894,91.66267540660311,91.1381606512018,90.51764625022842,89.79321809709029,88.96736452583733,88.04239915912414,87.01643447700458,85.93052123340657,84.78138886034553,83.52775242867939,82.45088376371682,81.2828497505764,80.14667056821443,79.01224541069033,77.98386690746591,76.96039963592348,75.98019438436326,75.09291367441816,74.27122405197008,73.5220382038498,72.85488095988579,72.28618015079586,71.78635071127997,71.33921337913496,70.90461023439543,70.45181053852079,69.9433915683477,69.37790073073609,68.69287338584073,68.06970547905448,67.32319869972561,66.55268602494097,65.71377844761373,64.91097529725243,64.05052154476081,63.16682484501808,62.27259244033781,61.399705046764524,60.5438124555754,59.734637076754076,58.95919664018307,58.2303150176007,57.53050605701952,56.82843206751458,56.1304983042667,55.41639084561934,54.67344415352999,53.85070823125464,53.14559828795642,52.363185009402585,51.57697924318359,50.73215400098163,49.93761714010364,49.09267612888714,48.23679172567227,47.386519582956765,46.53816747185108,45.67131973836731,44.79985231010023,43.92011304820212,43.01802379985896,42.11628515779803,41.18929632515807,40.25312965188736,39.32265152043085,38.417424606244104,37.46385895713065,36.702837628126005,35.892207754322875,35.115489239217304,34.31304742526976,33.59676666011321,32.84427979729085,32.10226746011916,31.35395725567955,30.612674760225453,29.877740891902068,29.162804922292093,28.466793291010525,27.79516692984666,27.139209492431778,26.515118516953873,25.90258001370617,25.306182112517195,24.719547431441136,24.093691114621087,23.580291630778802,23.029879096206713,22.502190835742496,21.979026797438102,21.504807977822377,21.036709600512047,20.588876960496734,20.17476684932679,19.788765085329356,19.43612377289446,19.112719960462567,18.831606032806206,18.587007518911765,18.384397062041224,18.22711854010861,18.116166519339185,18.041949426153458,17.996274836426654,17.973151343508277,17.982017429813634,18.02775962549181,18.103577676714483,18.205713868741626,18.320145150329328,18.455479967102082,18.609388104371504,18.781259867900587,18.978659843200404,19.198407819614555,19.44204106111617,19.70031022368509,19.977679138948425,20.264963047860068,20.561569052300335,20.866271810311574,21.19528373974485,21.53835870573663,21.94174119895428,22.301626122014635,22.715657078602092,23.139620797178907,23.595606664206787,24.022288852026644,24.486690046998472,24.96297701742181,25.459591004609393,25.973840611072287,26.506586383304956,27.05807538423571,27.6301285915165,28.215410624008047,28.827674290414837,29.449781889378837,30.086621966117182,30.743714894793325,31.433772300748082,32.18753976780261,32.85095889609199,33.590553577248876,34.35340926814348,35.14149439439231,35.88419648353382,36.670993875544525,37.46400526384046,38.2459882822154,39.04646251298027,39.84331950504677,40.6579533228749,41.475252169305904,42.31516841673932,43.15422181697703,44.02637844218868,44.90504507745833,45.789305379987404,46.69060942671677,47.66232295406324,48.49990244025372,49.406580184045126,50.30561999542034,51.236241727866684,52.1049957456435,52.99708865743799,53.88247975289989,54.7762223831393,55.66942249969493,56.567363392739615,57.45488841298592,58.34494202687713,59.236824017751395,60.113951416853816,60.9911159138921,61.866510695113284,62.73013008987818,63.60283104397089,64.52979171268444,65.34627426819578,66.22092217346297,67.11021945497157,68.01866058602539,68.85493803369683,69.72815594648014,70.58119001238497,71.41887895927032,72.25559864422101,73.07747376898801,73.88708407254363,74.69395760690784,75.49546909619603,76.27676844295036,77.05516715990922,77.8182888313051,78.57115810319969,79.29939594725262,80.04632019391869,80.67379929074472,81.34225013602219,81.98256881715099,82.63179864219632,83.23420157935806,83.85540076737855,84.4955057498017,85.13560972424266,85.78913091903881,86.4388832947344,87.05738516121735,87.65082656525254,88.20625051540618,88.74808943697667,89.25874362030223,89.7309223917639,90.16947182752287,90.57160658439474,90.95331942605488,91.23772270292102,91.4986585959505,91.70846236788319,91.87688518305987,91.98990889040464,92.06709364063191,92.10778694148543,92.11847370569524,92.10103061569582,92.05859349986717,91.9924950983333,91.90652622171537,91.79377122113489,91.65718520582072,91.49429737366485,91.30668301240073,91.0906820513306,90.84520565238624,90.54746042614308,90.24693177415519,89.88516846725824,89.47294498835456,88.99276774357693,88.46896308128306,87.86239585158451,87.17637054858538,86.40707461863546,85.54074315444453,84.61023288785971,83.60318559721443,82.58240770491746,81.53220338649228,80.5082857246655,79.51484321489416,78.58589024189885,77.7070402564847,76.88557645020478,76.0292472927967,75.3123479005574,74.5504117296018,73.80371948414408,73.04873342491312,72.40071624734813,71.82729747293669,71.35045369240218,70.92749998388469,70.49209839419528,70.02084446677159,69.49838040424609,68.90503217624943,68.21748089337721,67.47269839275152,66.70007709678218,65.89398325465856,65.06731569440032,64.18859277611939,63.239579194638345,62.410402197100446,61.52320656663791,60.653716240240506,59.826858263016405,59.0892310191004,58.3691398120978,57.66547769760835,56.976538637965156,56.25834858220659,55.53084509536019,54.780100599365966,54.01542391562047,53.243611110639804,52.47230439625933,51.677485623764845,50.89675375387806,50.10348848770916,49.317761275155526,48.46488097677293,47.74095994626817,46.93829203836605,46.120420601476496,45.24546098353016,44.417489294588634,43.560987523530585,42.681491771288016,41.80491445565678,40.935312724397924,40.06533236174953,39.19673588021425,38.34064219436144,37.501002467213134,36.66944713513491,35.84496180241225,35.055280678685406,34.28223294336756,33.51534990079483,32.71532679671865,32.04831990529083,31.340272438520216,30.645817596424877,29.94347490091431,29.279209050699727,28.596643117222204,27.915749332934833,27.22615342218327,26.539980266522708,25.866251008588563,25.196606739607404,24.53666069282824,23.88618887400221,23.25050208802812,22.613530767271502,22.009068976124198,21.4096294701588,20.825998979088467,20.210821488460173,19.707824434705177,19.189113036354495,18.703619132232127,18.230852609788236,17.834102339727036,17.45721981300036,17.123718339221323,16.837774943124177,16.612615771103037,16.442827066742204,16.32711449924134,16.255039244675817,16.221644717591168,16.223434672155673,16.25673731524283,16.311978610485806,16.387486883448265,16.477857556364896,16.58079785829323,16.680207728125353,16.81611662653529,16.974726475948238,17.15806188410565,17.341838574623395,17.5458298317682,17.764258506047042,17.998129829014342,18.249882474486668,18.51185131344174,18.7847693465973,19.069939530134416,19.3707726398827,19.6839460229854,20.00667253240611,20.346082816776555,20.703288236704118,21.072096692010824,21.48648626709478,21.8573115834133,22.273631404283698,22.69768644485863,23.15343272923803,23.592661246723008,24.056779728709827,24.54156386985183,25.03839788836867,25.555940762741294,26.09262866990495,26.651843473423877,27.22415787812669,27.815498123401007,28.425640011882308,29.043789744914672,29.67780132611713,30.336423154912016,31.01278665563862,31.757002137814023,32.40306009080536,33.13277708605555,33.87420562868155,34.65400371070472,35.40339259318891,36.18999379198226,36.98973473932708,37.8054352021311,38.614279868079635,39.44206885055691,40.26628558477481,41.08810546776661,41.907786400775386,42.733232207645145,43.551106707080876,44.38054911924296,45.21070446744812,46.067908250357426,46.97607464436694,47.76669274180704,48.638139814323154,49.52960868870426,50.44061534402155,51.305354650984036,52.20759276562958,53.12700723592727,54.03179630291839,54.95887979857547,55.88432337918104,56.814416132089264,57.723526630240016,58.637295381465904,59.55059117906907,60.454074376321735,61.35245884421075,62.24109314226544,63.13555031273505,64.08603559614153,64.8993823684438,65.77269277230728,66.65112935263392,67.55499725645441,68.40456849329225,69.27840047196317,70.14866982902791,71.00696308070997,71.86511993613396,72.72328569555138,73.56868503977985,74.40665968127085,75.23744339038402,76.06002306067555,76.87152311819732,77.66519867921672,78.43327470670647,79.16956890456406,79.92937533888355,80.56782124544226,81.22530238572833,81.8841947159859,82.53867872932292,83.1646143779817,83.80590492896239,84.44404236112531,85.06963037190438,85.69482319700072,86.30415987116291,86.90543659377846,87.49405698141447,88.07538790568952,88.6420518199872,89.19826770359938,89.72782721699029,90.24949501647824,90.74546783762514,91.25062641448947,91.65233605484254,92.05522596408102,92.40803596149755,92.73405168663244,92.98984608921087,93.21172770188721,93.38503201968007,93.51573675556736,93.59930240448266,93.63879563706313,93.63280880049797,93.58716136779685,93.5063423781944,93.39632586512423,93.26548509928146,93.12132984672395,92.96418299258931,92.79699127521677,92.60339346939655,92.4190481733814,92.19697888233416,91.9460994383146,91.65814963158762,91.33481603255176,90.96158168134741,90.52965183599572,90.03363702946838,89.46730681472089,88.82417781373417,88.08139331718573,87.26210573321079,86.34749480128215,85.36698297015359,84.31816926926265,83.23129871735769,82.10583712704613,80.9935511716098,79.82077558688489,78.83392925695057,77.8304928197073,76.9019396001489,76.01198986449378,75.27953747840455,74.63895736171935,74.10186720442537,73.625679404429,73.17684180448042,72.72083708078549,72.2196515412967,71.68466960611077,71.0967165197989,70.45247885264239,69.78248230028578,69.10071025382182,68.44404930670147,67.78509247321888,67.0481305984131,66.39439688287813,65.6362653559378,64.84547592724692,63.98616514180701,63.183380757560286,62.3793992765591,61.62858302850981,60.92949907755999,60.26165588506265,59.6095395703575,58.96211123622862,58.299823020682716,57.616051483050676,56.91399941229736,56.1985815994546,55.49220560067909,54.78018465322957,54.051985922745935,53.25707391987525,52.55907019517226,51.791829855625174,51.01109574215957,50.23784059321087,49.4996541879797,48.74335029666996,47.97122225796229,47.202659199575166,46.40200997409231,45.58707928558849,44.75055754531427,43.90717537794352,43.04692020493048,42.181311747845555,41.30681213684646,40.46428862739744,39.60633715537667,38.77740462692761,37.896718121786094,37.15998063489596,36.36114174535276,35.59312672147308,34.80620802359884,34.1029288960314,33.38274309259119,32.6841829044249,32.00773089118396,31.340608753135772,30.670505078799692,30.01202862083439,29.340488439104597,28.673506643648256,28.000327515673547,27.34975630288899,26.712859220176846,26.09526463084121,25.499444852255653,24.885882803822774,24.36794958916047,23.831578204506865,23.30118334184894,22.76791610894127,22.280013765527016,21.78557347349249,21.300676834963987,20.828493075664326,20.373749595742556,19.935297058943465,19.515185698336097,19.129822890536634,18.77522928395634,18.449718179023915,18.152989401608984,17.90260037169654,17.693265906547285,17.527120413406685,17.39150143600438,17.312767825123927,17.2626683859294,17.2425723852602,17.243642392703617,17.264111877663716,17.307552416523354,17.371522250626313,17.457549233814536,17.56563267263088,17.69420974471637,17.845055608035853,18.015295539496506,18.205585976463176,18.412095729770677,18.641265400469965,18.886660930022312,19.147559247301697,19.42462960893776,19.736648843512317,20.021901584494557,20.346102331397578,20.68699893346096,21.059053238799745,21.4286511424785,21.828648809172332,22.250062067954794,22.686748016924547,23.144606241136298,23.612439179600624,24.100967829461023,24.600453975874995,25.110867319768598,25.631034547385987,26.160770129333425,26.69856200178137,27.25544107295018,27.824366755196092,28.476288292007528,29.044940828056315,29.67939959759817,30.337229563490585,31.042583559234604,31.71894789526013,32.43580820003243,33.168974403481634,33.9029330814006,34.64388073675019,35.40071745755542,36.161519681754385,36.93547884173116,37.72112333411313,38.52038753669301,39.34885870179945,40.192215629017,41.04700436364624,41.910300105161994,42.846540249910305,43.651735931502266,44.52079515851078,45.38747906206936,46.27104135821246,47.110754565824486,47.96905154056505,48.82798068628165,49.685257377511526,50.551969827165316,51.430213004197626,52.31487997693493,53.19649312381281,54.08573901055163,54.971064397086,55.852332707957345,56.731820199204,57.604523301649415,58.49140339387485,59.42444449469814,60.23842520001935,61.11076573040892,61.98459640139039,62.87061123591456,63.70950275550442,64.56465292871816,65.4286438213154,66.26310407465658,67.10510749218152,67.91638084317259,68.7368931241792,69.52620162992763,70.31308387115597,71.07944745661925,71.86059012307078,72.62267772230521,73.38490050571822,74.14291543446878,74.96904339036213,75.66139171230003,76.42137331748306,77.15711465334748,77.91492641826241,78.61359738470979,79.32850065260698,80.03622814963394,80.73686898242761,81.43592409364307,82.13910178868535,82.84962204015915,83.56933977770319,84.29291691584673,85.0352292498209,85.7791352341102,86.53611302902556,87.29575997113035,88.05817124357534,88.84236199593832,89.4906886175823,90.15891213514254,90.7875585001359,91.36149113327396,91.8381416310095,92.25602534910777,92.60460570733285,92.86956544561494,93.06044798535918,93.18632095403612,93.25086698314243,93.2610034976603,93.22137852820134,93.14078909278864,93.02978297953057,92.90369670882936,92.76132948098291,92.60965648051254,92.44484751079774,92.29102892106975,92.11933226990114,91.93674273526788,91.73129257347065,91.5168285706097,91.2693440856232,90.98652861440408,90.66651101867835,90.30219897066532,89.8898342155505,89.43407062142084,88.91568365129271,88.35665160686378,87.73061897900307,87.04964561351755,86.2896995266681,85.46856603454411,84.5661298628764,83.53245906778467,82.56491319024691,81.48631665607154,80.35584439539541,79.16789694808611,78.08028729153995,76.98630825080866,75.94037364152726,74.97631749193917,74.1447928097643,73.45093928009268,72.87836785886645,72.39312639737427,71.93676619931549,71.4762866439871,70.97557179135862,70.43055913406991,69.82031284652203,69.17954883908463,68.46817275081192,67.8651882050514,67.20997176145326,66.55377171940371,65.87006635063732,65.2145073438905,64.51747552584825,63.82515611639809,63.13470370387621,62.46040809395448,61.8060648603552,61.16924526138287,60.551951716097754,59.94176892427465,59.326632162381415,58.702718220730326,58.074298917068845,57.44197805455383,56.79128697277612,56.07923937620293,55.46777922043865,54.7933154815162,54.11569703427243,53.40993739061485,52.731405050269814,52.03190207061526,51.309774903692535,50.59287041964623,49.86800417747263,49.1418119069315,48.41295916467938,47.68225211509547,46.93298025184552,46.17493899711246,45.40461148650514,44.62942183732403,43.83566167850904,43.04189503211302,42.209966209213555,41.490606490840506,40.72691924933208,39.9629594122864,39.18416251280362,38.43705258159774,37.67131002687636,36.89846010067031,36.14997817111609,35.39687121354436,34.66274954069096,33.93757700252041,33.2387232347398,32.54980870176174,31.885868605038805,31.22373825376035,30.585874857911804,29.93744601422277,29.30122710017771,28.614697757851406,28.02806768887569,27.38575901187906,26.756260309898476,26.12909050911875,25.549272255259243,24.969583933658612,24.403733686054473,23.836901620072737,23.2790873515853,22.7128267298001,22.158432612790897,21.60814721590527,21.0686085506988,20.558417971738397,20.078237881535973,19.62837423059718,19.205982375174056,18.80322499114687,18.41873310765077,18.125178593351766,17.843958639922533,17.59798030258151,17.379012429039808,17.20865435784262,17.06841552489369,16.964308886624043,16.89419719128296,16.858280382505612,16.853416412705936,16.87369641802884,16.911145427166925,16.97231939538993,17.059289614477144,17.171798239014706,17.298951248662558,17.443437457150704,17.605427028121856,17.81562154481544,17.989353408147657,18.19508121906069,18.419924338273134,18.69200302657388,18.945020503291527,19.228292345457533,19.524743721650747,19.85837256727658,20.20797334157834,20.573751508258265,20.959695231958694,21.361088017422784,21.7778874001219,22.21403462268393,22.662276302518194,23.131547721001088,23.615696216649617,24.11914888729446,24.662147337576393,25.153693331671303,25.69235673587005,26.253967046510756,26.84667139009057,27.424663090736356,28.03733784290397,28.666347785560646,29.308742651047805,29.971396728304782,30.652798793894313,31.33904175565268,32.044634604282024,32.75069581404953,33.47257726337576,34.19736657753266,34.927001143177385,35.67464206031503,36.429184038532696,37.245471833290324,37.9852910170939,38.784066466382285,39.595291542126205,40.44259449472045,41.2448732591589,42.085393961663044,42.91694292412065,43.758571519275826,44.583501792514774,45.41869492806804,46.24022195417952,47.082110833761675,47.92121274837869,48.772621601688684,49.61896285252477,50.47628245994387,51.337880693196084,52.209034203025396,53.13435905275274,53.95184421077447,54.84103641085202,55.73569424861671,56.64730514538617,57.525548654262906,58.42327647838184,59.31060728798845,60.19758030357857,61.08047909950155,61.94731033015834,62.806765918463846,63.65231906229093,64.50617317826863,65.33504096229568,66.18123692458913,67.00186432792506,67.83474539827988,68.66839803862389,69.53712457410052,70.31089152209343,71.14045459479634,71.9825047646195,72.85822208747234,73.68770637365974,74.53513293801221,75.39040536581713,76.2201213948763,77.05355740599198,77.86594316862305,78.68978275255455,79.49592582655563,80.31584733899572,81.13826135581967,81.98159929325776,82.81265990919746,83.6551963703178,84.49850469557414,85.42080311351587,86.20333676234502,87.05655404688882,87.88004776323648,88.71254109163563,89.4696015290198,90.2228974350774,90.92831029983228,91.57354152449682,92.14965969698036,92.6513580404993,93.0525152470817,93.35078211070817,93.55324687944086,93.67370954121026,93.71620462648336,93.70545929932162,93.65204910836056,93.56788344311298,93.4690841365826,93.3712888357793,93.2691376034024,93.17101645312238,93.08480223835831,93.01394115298942,92.95388954550468,92.9050047029824,92.86468754260598,92.82570190611524,92.78094222717607,92.72222272428641,92.64161952592714,92.52987779674203,92.38167977410048,92.18990607189833,91.94496470483742,91.63713345097017,91.25969482972354,90.77193821202968,90.2751109885246,89.63965272629119,88.92040858784972,88.08247874032736,87.20788744356845,86.2095104542239,85.14305141635039,83.99319446902093,82.77254489230653,81.52141140200318,80.2636110260196,79.04735051185014,77.88591663254564,76.81387257395738,75.87560457168831,75.10390684749434,74.46460591382288,73.91517138673655,73.3770350112326,72.90794712519495,72.38849941530395,71.82450933658191,71.19684990229703,70.56666872349427,69.89628974570839,69.24204926132623,68.61323513575238,68.00497404300106,67.40319878688157,66.7779465873369,66.12309627216442,65.42307059446905,64.66893906466967,63.85963371198932,63.00484019394849,62.135540589352814,61.28467901430964,60.4295129059419,59.75925096040588,59.08923462394108,58.46872374008511,57.83388686259251,57.23648702395731,56.611076502327684,55.961659395259616,55.29796905194169,54.60505283731437,53.882368216667594,53.12138963798232,52.33276603285668,51.54775862149569,50.76289004334395,50.00422505463815,49.254607121068254,48.512638612325475,47.758069610884405,46.92432245686033,46.17705461107146,45.34625743009051,44.50172992016478,43.620759240151955,42.795678448763944,41.94613242376174,41.109547001973965,40.28361417006794,39.4486876639527,38.63041430663758,37.82252681684662,37.00813242601836,36.1974204481632,35.39887493689312,34.600832826606904,33.823855967119314,33.06216862194567,32.31436994246829,31.52900403627671,30.857548243199865,30.135551101398647,29.424063598641467,28.69946539768616,28.01929096822152,27.336409934529506,26.670900354600512,26.026929577946902,25.40188141075347,24.791611224811057,24.19001133561448,23.589996777537998,22.995359262185914,22.41146868321438,21.84013707242687,21.30041596373042,20.770201834403252,20.267996936855734,19.78019707858005,19.360983681608275,18.97904616010462,18.639795158600776,18.339872366998627,18.113032203972335,17.93366104249912,17.813549141680383,17.739361342465347,17.70438210959334,17.698981477443617,17.716438990822322,17.74902520716752,17.800686473829124,17.875056849606125,17.969749273750992,18.08711890551402,18.217269624704553,18.365724342426965,18.53867234210017,18.701765442268407,18.901204588212547,19.116957914723393,19.362961021307083,19.61900120762079,19.90889350236901,20.22312867528949,20.5501766453702,20.899957352070857,21.264028699282786,21.649582375981055,22.041695175286844,22.448807670781733,22.867324531247995,23.312139297669095,23.76246420835119,24.234969288571676,24.720236401767842,25.257019378868264,25.750497725440777,26.286547887857765,26.834354802797503,27.420454783262752,27.987581197955894,28.590653365529818,29.210615949928176,29.8413032738994,30.488961024505194,31.161794828598467,31.842407606460277,32.54223982201223,33.258528720155084,33.98294393669527,34.71435736852061,35.46697400710865,36.22334375529487,37.006361877978286,37.83810890217684,38.59612724676254,39.410527699491816,40.24617273973167,41.10148673591172,41.929448070033665,42.78183466386861,43.648306581034056,44.5004964501147,45.352818746415906,46.21019870202334,47.073716680305,47.92412360606986,48.79785816707835,49.66120941476425,50.54548081093118,51.42649308311425,52.303004940156306,53.2019759198396,54.155430163904256,55.00535000618992,55.92756246305184,56.84466042312284,57.786283738997035,58.691753372280374,59.60691909137443,60.513210280719875,61.41571134679938,62.297941433537844,63.18394374032828,64.06313881249046,64.93566591599738,65.81225494700482,66.68730690531294,67.56703820904251,68.43770043636474,69.30080991500061,70.16501269875914,71.05948723821153,71.85099378582503,72.68440451551723,73.5298367733252,74.3727869564821,75.19891736948287,76.04339003030624,76.8913224540996,77.72987176600286,78.56596705655502,79.38865050865229,80.20198146578603,80.99335967996896,81.77403189766171,82.54067397104184,83.3165921828959,84.07480340225176,84.8469619179591,85.6143435031176,86.43649153124814,87.1618879342529,87.9309622087616,88.6894515359873,89.44727050058457,90.16677321421216,90.87063364216594,91.54606039481776,92.18353965442553,92.78379183717558,93.3247077054625,93.7936967107451,94.16458006908205,94.45229250246402,94.65267743268086,94.76142954640177,94.79189971252936,94.74986366814221,94.65142338894593,94.51467178696406,94.36661987589987,94.20249071443412,94.03900644851956,93.87982570972456,93.72533370023999,93.5686733483465,93.41212160266981,93.25165719130999,93.0805385400226,92.8979369963376,92.69824790119074,92.46605686853219,92.19555880891015,91.86819708761922,91.49264136642213,91.04848961122984,90.53858380716699,89.95540893514303,89.26609897561097,88.55848158065156,87.75294073590445,86.8635048839185,85.93371967269346,84.94913455533577,83.92931428022146,82.88637884270256,81.85634820067612,80.82830957193391,79.83983455011469,78.8946972890598,78.02436783155504,77.16465868014781,76.381872536846,75.69521960961202,75.14867554286549,74.72058432207217,74.39020513818097,74.07832121837595,73.78414318888991,73.41405881091586,72.97384383982771,72.43600838307925,71.80641955039522,71.0627580102235,70.2639788242319,69.4070274940229,68.56100117100799,67.70049785738489,66.85537229383573,66.0171546039378,65.19119210460968,64.37572007418646,63.58899967927962,62.84793931223808,62.168536523815234,61.54360292807682,60.93431811966634,60.4315537680116,59.88691803683685,59.31364234341099,58.69424305561322,58.06068072694463,57.38764059103897,56.67519946970234,55.94263600311897,55.18792264214651,54.417847248653565,53.64235891810566,52.87713126795062,52.11176131531436,51.34859167207329,50.56196046697246,49.772413457714535,48.95511102528974,48.124826052691866,47.21912418817101,46.43109030399106,45.589059523321694,44.735978793178944,43.854034787084515,42.9907922124295,42.11363170106854,41.245655195410734,40.38131225811988,39.52615830434029,38.69397454112974,37.87797791058669,37.08339253045302,36.28252938688325,35.495751532596294,34.7277988671625,33.96984159847698,33.21489078021055,32.47449267797799,31.688246583528368,30.99716856524694,30.263287542373817,29.526119088766958,28.781795258774785,28.06173221108284,27.349551537354415,26.644974126362385,25.966704077551146,25.312901300854993,24.67333661675699,24.044103799931744,23.429275225163806,22.81680282273626,22.205248808929724,21.601267338443666,21.006399710108617,20.42106808311446,19.867867047768012,19.308614620665757,18.855490937757153,18.412427764544194,18.021876772036446,17.682176227595754,17.42423285743412,17.229891774924482,17.103022823632706,17.03202673247541,17.008670510919412,17.02467545959845,17.06994006417301,17.130629855836137,17.206091267478048,17.292262452007012,17.392608584830747,17.50237042241443,17.631357005716527,17.781060754734472,17.96228496407249,18.145731841866446,18.36577509734918,18.60572717751601,18.86449743840854,19.12366654838005,19.39411488485267,19.678795852685198,19.981075598800228,20.299862879589334,20.62920281543135,20.977548349454654,21.340786616305795,21.727611665081685,22.129592382170426,22.553724061505132,22.99864521504923,23.460950581049854,23.942008674381707,24.456598601247844,24.93768090567157,25.45284774887575,25.980032449645194,26.521061547494085,27.055393988413666,27.61200210464029,28.18310285363974,28.771282183939018,29.38812062544505,30.01274561163945,30.66161863360877,31.316903898304798,31.985580285716086,32.65725851019962,33.34623639172943,34.02597543062258,34.71835382153787,35.40843606826765,36.14928343476108,36.820872450084536,37.55530280769752,38.28511041786018,39.060190850908924,39.8180620221717,40.60869248793944,41.40309826415264,42.20959711110705,43.03423074259424,43.859592629231386,44.68642815763286,45.50896942242212,46.32073714358204,47.13349501536876,47.93151430153037,48.71607870603687,49.50855166011947,50.302462993157825,51.1394142888455,51.88472907114896,52.68672508116173,53.502793246223725,54.32633158899331,55.130180266125684,55.94932254893431,56.787789316632306,57.60761283458177,58.43730212419023,59.25431804611106,60.06526954985605,60.85063516353574,61.63550624517805,62.41511593954651,63.19924292740253,63.97911586152443,64.76466984274252,65.56631732629701,66.41191921807221,67.15585626394287,67.94868312177115,68.72750935153603,69.50405427118649,70.23402843144235,70.97447583726081,71.68849991843605,72.3896498171957,73.08238090997506,73.77947375227662,74.48089616759172,75.18740736059254,75.89504791915519,76.61733970678952,77.3240191718172,78.02748417477854,78.72354976683309,79.41621341873469,80.137844378297,80.78556281056494,81.46739956658345,82.14710595534888,82.83678455142483,83.5195480993061,84.2113094739032,84.92219614315023,85.63801507600894,86.36052414455935,87.08135994465115,87.80893245247773,88.5252933106196,89.23081039043628,89.92541827703059,90.61011046318434,91.26649659584118,91.898974986159,92.50870417224175,93.1177969634936,93.63290159706953,94.14173748941909,94.61189331636386,95.03205673329104,95.39649351824069,95.69292769216489,95.92186547593953,96.07484601429691,96.14550085554421,96.14313152863922,96.0724095684906,95.94386830680877,95.76945522242856,95.5590935112128,95.32505235489751,95.0756854754383,94.81311461866058,94.53539177355144,94.24337113970101,93.95695910307543,93.64651172179563,93.31472433396672,92.95920468799285,92.57338479803224,92.15639789731448,91.69411702852372,91.17950548012406,90.60854405379992,89.97778138267819,89.2859338703233,88.53012189312074,87.71999176619809,86.85028049175203,85.92398641513635,84.96518442583067,83.96641186468867,82.93741939684797,81.87224000342431,80.88860970792761,79.87735994350113,78.89232295671391,77.9643080579096,77.08183389482241,76.27237264097415,75.5161111846177,74.82836658453033,74.17070439980535,73.54262914514395,72.93599954548039,72.34874259022327,71.75318778388241,71.18835253432245,70.64633092367501,70.11628252809783,69.5950418115284,69.07396636077226,68.44158543822168,67.84947863347942,67.15847281861237,66.39746752669117,65.56272446034092,64.68291512842063,63.78369366222109,62.95566292319817,62.20239351728402,61.52426552736411,60.89287577930149,60.3011343776912,59.70678945611487,59.093174261894625,58.43578440417472,57.7591793109358,57.04968816939261,56.32570264620975,55.57801652763893,54.80748139415327,54.09240974819098,53.344290826604734,52.582711105194484,51.84141980942806,51.09928123421727,50.379046034035945,49.64029723402274,48.904167654049445,48.13886715567635,47.354614913829764,46.53140889759494,45.70086289714419,44.83738468895907,43.96965831827202,43.10033126567262,42.236784531994665,41.36268774369957,40.5170387383485,39.624280789795165,38.830366071292296,38.00161862023048,37.188681282674665,36.37970753099232,35.592300204780095,34.80337136459717,34.022836674296336,33.244640502462914,32.48132933970505,31.71479872074146,30.95908666410047,30.20462499454326,29.455447537983364,28.71508648196391,27.975897310704006,27.250234726381336,26.54202744977969,25.853459705373716,25.148008718248555,24.521636499696537,23.870162350685106,23.233954937131305,22.602974766683502,21.983989684242843,21.36704139632026,20.766203974848633,20.203564072306513,19.6827349603983,19.210920536630955,18.81265019338375,18.493663926211482,18.25183990368839,18.085242643959617,17.965633243077285,17.91115040798192,17.88772938503832,17.894627841129417,17.923854887820212,17.973780140416864,18.050101620802906,18.148302200168857,18.265608424554706,18.399020842404052,18.550888003157297,18.714087888184515,18.886512652708156,19.071872026207124,19.266880843392347,19.478409919803763,19.705555868139694,19.948724864375777,20.20995682975523,20.525201722538867,20.80423627336588,21.135003795028986,21.480424333742324,21.85529351662784,22.216979080379257,22.606844324119592,23.010035569068076,23.428044640422694,23.856988361747707,24.296041196026316,24.74802132896859,25.206276403618418,25.685739495834408,26.17511338586098,26.681253914885858,27.20063801622278,27.726550179022002,28.278894890714074,28.87990762059068,29.41208197631893,30.002483973841155,30.60841742058141,31.240333013171277,31.855137549332635,32.487324234859734,33.142597193272266,33.811907029180375,34.506027665493775,35.20808987961593,35.92975661558055,36.66633149481465,37.4148527534635,38.17379992546731,38.941829861865195,39.71833337401357,40.50231592458197,41.29272221715238,42.15573004123338,42.88760325158119,43.70459095348396,44.507870434425556,45.363124868333955,46.15743800485207,47.003739740191534,47.8413941041173,48.689090053465044,49.54105506374491,50.395086938228395,51.247481946823,52.095170937034744,52.93291672621965,53.77963817724904,54.605550068308645,55.43065402273095,56.24984383793196,57.068119390088704,57.94772301595843,58.71388984353981,59.5459630910968,60.39547577795591,61.26220154293154,62.071364281357965,62.92516659999851,63.7708303422698,64.60777469074085,65.44897224471342,66.27996832944693,67.1112630799014,67.92630687253632,68.7443696837423,69.54597801434859,70.33306780415815,71.11144308512735,71.89021397924041,72.66225601628645,73.49797113892471,74.21803987799696,75.01834205901555,75.82291295415209,76.64945849286588,77.42626557569997,78.23494163432093,79.0259351049421,79.79980141623267,80.54727028468594,81.27034325276533,81.97744535204973,82.65986285174868,83.33172013741421,84.00923359083161,84.68609225562072,85.36698047465825,86.04784203851585,86.73867290486278,87.47650549280476,88.10213497940197,88.77383142554261,89.4377957133756,90.10596018729592,90.7183237143248,91.3304016240583,91.93464353428065,92.5097091648767,93.06822758161799,93.58875649007746,94.09487542274003,94.5462957843615,94.96081195286261,95.32505423739565,95.63441710049278,95.87711293440154,96.05675900808566,96.16822329204234,96.22424966161711,96.2123997806477,96.15218232130083,96.04839018062002,95.90679476263114,95.74352512755694,95.55141614187191,95.3402538428345,95.11575280780902,94.87857136167928,94.62389470627116,94.35304219506185,94.06425832348663,93.75363648181647,93.41512440162082,93.04457416115646,92.61734886831701,92.14526133676242,91.61065132502058,90.89459845701603,90.24647815540808,89.48228298716101,88.63195512364514,87.58810060749371,86.48120389936227,85.28818217221232,84.01790258286455,82.75442433573825,81.48137068928507,80.23786313569803,79.08029974868833,78.02201246219266,77.08701921482465,76.26296730802547,75.52236270022685,74.83550596404771,74.16433214765077,73.50979693626664,72.8230979785512,72.2195126926632,71.61611201635665,71.05803209283415,70.51720210423983,69.98222908088565,69.39398501663528,68.76307052818544,68.09516250884829,67.38820811031796,66.67076643591032,65.93343537460349,65.18488226822491,64.44584327152968,63.72335907947461,63.018492918382584,62.33946454571182,61.66771776969435,60.980932121654085,60.243909153198814,59.57484414403454,58.8453649587247,58.09905902851177,57.34012466755154,56.5924049786648,55.827718442488695,55.05622844217328,54.272284758389304,53.48369104751056,52.69099369944328,51.89078108566136,51.07442048324045,50.24562108192747,49.364389348054054,48.484483350442304,47.585878322351,46.682991942356864,45.78084879568977,44.86038308456263,44.03558268679416,43.187567238269644,42.33223875608451,41.50882443398004,40.688178705130426,39.8767031179601,39.055481475053114,38.23745004515694,37.413995295101245,36.59215849275982,35.77079377746277,34.969198714682655,34.17967720299802,33.41184787387819,32.66423921189979,31.955186245349992,31.256492691824565,30.579628188895487,29.868296276378132,29.229982235431844,28.56623971547645,27.916381302702966,27.26363151284811,26.64383915864649,26.034298675604763,25.43495719930872,24.84496055169907,24.271085355319606,23.704064595642926,23.154791102485458,22.618035564635303,22.109232891889565,21.62163790527538,21.136112008445483,20.76127129797472,20.39102391885477,20.072573985159064,19.796857504944214,19.5950099563789,19.431033679285157,19.308870123911138,19.227856953232365,19.18126427245452,19.163932807876943,19.16970376627004,19.189588233432556,19.22759663020503,19.282553660793553,19.357237091709397,19.447681595001388,19.56213671119274,19.698020254312585,19.87342334404761,20.025299151122272,20.211361331371194,20.411808590478326,20.643514285354403,20.86200917502734,21.110046780042243,21.36794028485954,21.64611129896342,21.933265272356227,22.23988660127633,22.56271060921101,22.89665272534377,23.23958212100016,23.598315356419242,23.96781033483816,24.350532520333587,24.751785601162787,25.170502025154068,25.636659969339544,26.04452150669901,26.497122983649906,26.968490821286107,27.475750658511377,27.959740240440347,28.493152355749586,29.0358436995636,29.59614463726919,30.1863404692699,30.785726389536087,31.40649244114508,32.043886221288545,32.693046059602466,33.35198182572974,34.02442954004188,34.70230798660565,35.38904598108217,36.08187563911584,36.8523930525004,37.51765472652418,38.261601768079885,39.01125644193647,39.81764698460231,40.563821356924464,41.35673506730729,42.1658931608889,42.965094594739476,43.76539574027704,44.572202801535276,45.36966879039071,46.15849978250511,46.94177851954902,47.72420374894185,48.49333697431373,49.264873557544284,50.040390145533344,50.821883477957805,51.66892763656925,52.394304836754294,53.18193252193969,53.97109777787067,54.790924770626226,55.56447127847428,56.37176205506671,57.18587697780099,57.996136636357654,58.805191536581916,59.59554787820704,60.386802342144684,61.16283678970176,61.94181072508745,62.72588666511516,63.504474894366176,64.2795075331927,65.05547857791919,65.83397444027011,66.66060767380061,67.36612171035594,68.14694368673418,68.92362685340858,69.72334187299238,70.47516017573862,71.2531101035291,72.02818767799519,72.78508721874552,73.5458124379108,74.299268057348,75.06168807944725,75.81797340391978,76.58609960976149,77.33311516276216,78.08128835539114,78.79215221793378,79.49977712830479,80.16573484155394,80.84738133278738,81.41951414400405,82.01388348049862,82.59298368363547,83.17930826356218,83.71643309260557,84.2840935980078,84.85429156003711,85.42617325320042,86.01031560492379,86.59262327982388,87.18746042444909,87.78635173527675,88.38884396446011,89.01031011948324,89.62973661523911,90.26263762534673,90.89911525402104,91.55276636665874,92.24612791232354,92.84246203003029,93.48913068783328,94.13724747794893,94.77553561369986,95.35612624926725,95.91689436614456,96.43775331258776,96.87863583537748,97.2393464075379,97.50840819932479,97.67630924392472,97.72995694350666,97.67888494553078,97.53053101061103,97.2950913260764,97.00017140215573,96.65580571441129,96.28466086342509,95.87487430282782,95.51640807291618,95.14134397188552,94.7734815727522,94.40347138621645,94.05844517874485,93.70291706056302,93.33743216718835,92.95222352332911,92.55213494273681,92.11905028775416,91.64158080127267,91.11512131293361,90.53826549896932,89.88974274763727,89.17735821712054,88.37627074243369,87.50533536117078,86.54819650954194,85.43480889256446,84.37156845547015,83.16704388493088,81.93727150070268,80.66655205024713,79.47648426232368,78.30612109127411,77.24519530741111,76.33879674208997,75.58159263533952,74.96017311004981,74.41272784021973,73.94520739238988,73.47484140452256,72.98982545418228,72.48748001687005,72.02114148588676,71.58157957830595,71.15721758768193,70.67911337862385,70.25052371480821,69.73333006800189,69.18132456859837,68.54530071917404,67.89885499321534,67.17793608000215,66.41788937275349,65.62555330494048,64.84429118031947,64.0797204813096,63.35214691831044,62.672609095664995,62.028308158847565,61.4081529489702,60.790113593767785,60.168470722879626,59.52479769255414,58.85956350597754,58.14559816758196,57.4919808663457,56.775684893285,56.04518329846964,55.28287218519455,54.5438995079915,53.785689893213174,53.03137964875736,52.26974854358898,51.508980092563775,50.747918100394095,49.98572816856725,49.2221622646075,48.46302201772322,47.70490052623675,46.95241664390767,46.202183899829706,45.441030909866186,44.67741579727066,43.847159741481626,43.12061435063344,42.34734305710555,41.574345241906435,40.80283481797414,40.084255223594035,39.35516649218541,38.62795500335933,37.93179047811952,37.24066066620665,36.55926022140866,35.895677158112015,35.25090418332747,34.6128446646697,33.98022939063356,33.34345753152397,32.703817842116685,32.052544632235374,31.41185565765153,30.71624299959861,30.128896663855826,29.495831897098043,28.88685658012111,28.2678439138453,27.69826698691176,27.123385964738883,26.572924478111517,26.039510943127933,25.524112044375205,25.00972379130168,24.510909194359176,24.00808151108907,23.510474736390503,23.00858312739698,22.526579649458323,22.05416704689739,21.601047395932323,21.167687637289966,20.734570435351667,20.381747309731065,20.0403633435408,19.7323220628086,19.465941177034498,19.247839990811855,19.050192542836292,18.8831801654637,18.74898509835819,18.64464118798048,18.572955868842534,18.532463311012318,18.516885791027935,18.530252817747897,18.57107170688416,18.638824693036625,18.731358349252805,18.852434012535923,18.998926082199393,19.173498545323966,19.33506105181314,19.52029326074104,19.710286641935834,19.916884625538714,20.114209125934043,20.334781522244747,20.568587785296646,20.822696262383992,21.09588632659908,21.39316093628772,21.712417880460453,22.054548415045154,22.416017314366762,22.796818437873355,23.199425970100727,23.606271582367743,24.03125871757068,24.470013018148432,24.947858993781303,25.370486866736865,25.84423541821515,26.32995278192334,26.834471727812037,27.333245999331805,27.855758611519462,28.395906945152408,28.96061681300821,29.545040025859034,30.144883683515765,30.77337461611343,31.40424846457711,32.06153253260432,32.72396139820925,33.40965861191193,34.089980687926044,34.79348758273005,35.49842941195236,36.27265062368532,36.95796548004973,37.71192134945957,38.479560364396825,39.30536339946188,40.08579250661184,40.91228104978591,41.73965812051905,42.58183465834143,43.41501325934991,44.2550105728286,45.07822503033984,45.892910620608944,46.70455317603438,47.50561323254335,48.303061017662465,49.09942917845413,49.89955437826923,50.70418581495595,51.56812727513402,52.337205963331044,53.15365359084491,53.98191064953935,54.818358937272144,55.61584738514956,56.43012778898385,57.232323838257685,58.02248413015064,58.813277628297314,59.59270299763862,60.369176139060556,61.14574327746341,61.92378866824448,62.70525305458882,63.48567271405915,64.26425788701751,65.03874442544158,65.80858749684823,66.62000298202145,67.33689209856743,68.09536023492868,68.8408666961912,69.59990940945958,70.32384500571453,71.060588169477,71.78702463192225,72.49786680239716,73.20604490599327,73.91132946039484,74.59308253189862,75.2701176760669,75.9399060435346,76.61665324727426,77.28783048821788,77.95505774579478,78.63281706153822,79.307129141907,80.02680667551478,80.65304531594158,81.33646343670921,82.01871538015435,82.7261796340102,83.41648728004648,84.15467142599026,84.89938000807581,85.66894561139365,86.4517467066331,87.26324678432582,88.07254053106449,88.88789085056547,89.71639289981066,90.53768713172846,91.35488572981484,92.14381307693009,92.89100336428918,93.60539176122077,94.28773267781624,94.80664209931368,95.26303733957042,95.60560595667175,95.82902792702616,95.9261895563507,95.91930623891265,95.81882599582893,95.6450244502558,95.40941048030743,95.1322912551492,94.82506445498512,94.51928186041334,94.21449995901676,93.9260645409625,93.6533913191485,93.411580884907,93.18240084986773,92.96670067314034,92.74554870760835,92.55523359994618,92.34697017285183,92.12637589289758,91.87266152298109,91.59150350738796,91.249876073691,90.84827708513032,90.36809255499257,89.79434151186597,89.11345916078344,88.32962900566524,87.4253171703378,86.42798156141833,85.34774209469767,84.22620361820672,83.07979156779307,81.95639524104725,80.89057141005664,79.87239178708208,79.02650832508178,78.23157628102716,77.48549485398347,76.82645682387226,76.22289080616703,75.68116246309903,75.25892977043893,74.98283088296246,74.79481810387605,74.63809267499208,74.44576222725057,74.19727215521652,73.85266557315369,73.4223440119031,72.91530965450168,72.34709709707442,71.7154234737951,71.05240523192346,70.29244731961217,69.60878721241242,68.88131073155424,68.16215840595211,67.42146562972174,66.71809794105879,65.99416128448365,65.2782428078616,64.57154043955697,63.87707523500512,63.18720304986119,62.522190186915985,61.85072723480619,61.19183522789087,60.520193859651,59.84419349224224,59.157582902061506,58.47152551235085,57.76120082356632,57.02427941936775,56.34219203226709,55.62583693690495,54.89664195327065,54.14932323605377,53.398574085474074,52.642124505601885,51.87355223880656,51.08840238604664,50.29709540606746,49.51048108300201,48.720255908514396,47.922810846739516,47.12801328126241,46.33424025994469,45.529608330063546,44.72686463139302,43.93655526293626,43.1473182172472,42.3259878006529,41.591226686384196,40.83305397789936,40.090945596504156,39.36901757961232,38.661405816359235,37.97128225973438,37.28448386156951,36.611335657726286,35.94035775256945,35.265017593044675,34.581850186732645,33.8854381611778,33.182549367921055,32.479424025393904,31.76534933641333,31.05452266544048,30.350064171277847,29.659507811025538,28.9402361739895,28.30580284839798,27.651285097984264,27.020562121582376,26.398145452724997,25.788775038493906,25.18071982630408,24.588753237189906,23.99986084898835,23.4143255200997,22.827733496299512,22.248915280764063,21.677252083777507,21.109397372509854,20.547495215662362,19.955710222412204,19.466306994615355,18.95097015294528,18.46432471157955,18.00598647148274,17.6171466196364,17.26677301299234,16.96707077729474,16.72726488754607,16.534021847808162,16.389424682984377,16.283924477413,16.215885786401824,16.181912581081058,16.177940534607878,16.20086815995497,16.243814559266415,16.3123985591739,16.40178137356322,16.518467701119466,16.634122842566427,16.786419919861537,16.95387764274521,17.143271049676514,17.32269978412851,17.52688130034586,17.73576442701441,17.96229887043134,18.208555186111667,18.477603175012266,18.76033924072672,19.068722354781105,19.393090895991882,19.73780311637254,20.09565631627381,20.458552085810116,20.832687506345593,21.21690150273583,21.643262619349635,22.005745936610094,22.412906123711643,22.834164873262896,23.300121784202553,23.74017630599313,24.218279761408795,24.721758026994923,25.24600277222761,25.790254895926065,26.347724950340332,26.928651042004393,27.508119786611342,28.10157566072507,28.696448882504857,29.31496149084336,29.927876765846417,30.560445278144886,31.20268054120407,31.92214213939142,32.54772914634521,33.245629422649806,33.95983187650857,34.7128020624186,35.43971737100669,36.19494282848625,36.954522126956746,37.7291288677901,38.49811287813777,39.277386270299935,40.0476638024653,40.82048263132775,41.59403080703385,42.373563820319376,43.14768906634711,43.93650213531934,44.726545721606065,45.51774993416845,46.37202069286943,47.127981664755026,47.9432216225172,48.7671445466036,49.602854411684895,50.40758282312803,51.21961090921032,52.044881270965874,52.84904510995473,53.66565153918459,54.475991402529004,55.28789172281397,56.100676355072,56.923250149743424,57.756251604221724,58.587797826471366,59.41847347778917,60.248301385549695,61.059643758096755,61.91398926305905,62.667538459541234,63.46399681817867,64.25184289179236,65.06576197443272,65.85257831511132,66.65974572366233,67.47270641323279,68.28093785580423,69.1009240668392,69.91971818807848,70.73759678070951,71.552960923793,72.38081675317576,73.19545339603226,74.0181110661451,74.81876662269602,75.61549126134739,76.39587420786324,77.1956966302333,77.91541260694724,78.656799625038,79.40177507441318,80.14457874625606,80.87629434333793,81.63759427271023,82.41985844335275,83.25380477896242,84.10373188407497,84.98713724292372,85.87704135474144,86.76634315847662,87.64634605713742,88.51014980829144,89.34804499463937,90.16394747002076,90.9499895365987,91.70547632408434,92.44345052217712,93.06016952561495,93.6509413956949,94.17037897659141,94.60816128552311,94.94900904236579,95.19027007045347,95.33191250543288,95.37333569866267,95.32770658296948,95.21009034091884,95.03565109799189,94.83284132375007,94.601800081407,94.36368423572988,94.12130695798803,93.89118131374732,93.66562066917935,93.44782781794798,93.22330079351119,93.02079330620181,92.80038060717348,92.56899785536315,92.3052482363385,92.01191236005754,91.65808832708277,91.2468007969392,90.743986747742,90.16363095831258,89.4838209764263,88.71204116992264,87.84500130017184,86.8702404087991,85.80021126115467,84.6548761327902,83.43793292901658,82.14761849054804,80.83085281644503,79.45865599431374,78.251007099979,77.03653220982486,75.93682881119462,74.9468277644267,74.08841905617282,73.3403723285677,72.66684409813853,72.06643461129642,71.49988406494687,70.97862675649567,70.49182571607106,70.0541139109531,69.63563765677547,69.21048857997869,68.74962703070898,68.23643593088484,67.65222130851559,66.99343294102675,66.22703925370479,65.49270812483657,64.68260786994391,63.8837789740997,63.10153835171609,62.38527921490463,61.70454226622888,61.05300508805604,60.407347988324446,59.76591267959634,59.115411007673515,58.457699101220356,57.80359845897098,57.14030840315003,56.467848274318776,55.71471018251819,55.06520070265425,54.33213787876112,53.5680366285917,52.764115432400395,52.02542257328908,51.259077785126486,50.484930908056896,49.71794297195758,48.95287264508222,48.1909118912735,47.413703927531685,46.62981549067488,45.84249705073025,45.04957496512764,44.23533663535121,43.44651514679332,42.655424796865375,41.87472100099801,41.041168824890946,40.339191706074104,39.58002098042695,38.8334331652463,38.05047947699614,37.3432369775451,36.62082276995125,35.90894235740997,35.21112430304024,34.539532747976516,33.87453756275721,33.22415479116018,32.582108295239124,31.936724218404404,31.287650718525313,30.64874719342588,30.001971732653907,29.36199756847944,28.723851266146443,28.04107312510272,27.459681303912213,26.847280352695492,26.25324050050652,25.665132873946355,25.119020571458922,24.571679619404946,24.024428514409053,23.47158132167986,22.91160254395169,22.354501689424012,21.80503086707254,21.27988427254479,20.76640999369281,20.27543614956649,19.815161810524017,19.383409462575628,18.988686705969,18.64302076540199,18.366665610672825,18.13112855225099,17.912085759740243,17.731603473832813,17.61855038655803,17.509680586666445,17.43315799701111,17.391826429114126,17.382491358702318,17.433153334156707,17.502820821327933,17.58812020366633,17.68734383183796,17.808930558409713,17.94947782391974,18.10923910047729,18.287466334439824,18.48885845713825,18.701888001536105,18.948182500853356,19.17004349066621,19.43562722947907,19.713686996477826,20.02670998745658,20.3345082770759,20.6735072900102,21.02060100852973,21.383768984423817,21.759698162818975,22.16038055395363,22.571848862472034,23.00192232706476,23.45013417543213,23.91460423677343,24.38974286375652,24.879217724361943,25.376857407544467,25.8913955223668,26.45795502462283,26.9514332593733,27.50734605197862,28.07923049710881,28.678593228831964,29.261883558841944,29.874949806446892,30.50985029693459,31.15846632716572,31.82035969088727,32.49079152949515,33.1872567977206,33.88819641130431,34.60596928436317,35.332024415074585,36.08236412980707,36.827301620308916,37.59453596684875,38.362386395138785,39.2020559994234,39.93516780344167,40.72900404525839,41.52219688933118,42.34921402984164,43.125048119296835,43.927150195898015,44.71242397490157,45.50401450220081,46.30058732885078,47.09279450670945,47.88465346194842,48.67777072284248,49.47129838718135,50.266555717143696,51.06556387281858,51.87567142246418,52.697160516757975,53.52643320697971,54.433210449176926,55.22754450339074,56.08576610800927,56.95090377031131,57.82533423297371,58.664398775298224,59.52424427917939,60.393297015998165,61.23216986692667,62.09187932168237,62.93192013916674,63.784903912180425,64.60236303933489,65.42314384851868,66.2327207079582,67.04569161105375,67.83792991261417,68.6376644783725,69.43763284388655,70.2822829487133,71.03087453717609,71.83766134450873,72.65975055837025,73.49122977075415,74.28703729684926,75.08792995492159,75.87519782493038,76.65728231150243,77.42198492406368,78.1943642615639,78.95386392581587,79.71198647264184,80.46517527914766,81.22949152908835,82.01214071630078,82.80992309399558,83.62681324181183,84.44067522014126,85.30975034092933,86.0780545583577,86.88233492782665,87.67183531722989,88.44769377739249,89.19518846973627,89.9238579300735,90.62450223188875,91.28241022469513,91.90423200227657,92.47797759595186,92.99881391445557,93.44567345773244,93.8275689856476,94.12893947269177,94.34891002592748,94.48933005957265,94.55864975328579,94.5672260448813,94.53052996981606,94.45705342520971,94.355235843048,94.23482933452718,94.10665540733888,93.97522789786692,93.84019486360071,93.70508185985578,93.57623317412063,93.44773967895482,93.31924190673402,93.18904287012757,93.05390947320103,92.90682977996319,92.74206225690963,92.54513210948473,92.31145930224342,92.03153212689335,91.69729711115892,91.28395196489407,90.85328980421815,90.33124369334796,89.75250970523135,89.07971104401481,88.36401568879158,87.56189885079782,86.68407137706565,85.7205205374071,84.67878893996168,83.5317338129319,82.3145124061481,81.05182557234423,79.7572689470347,78.41002169854117,77.10503836888479,75.85262243275763,74.72334159554427,73.71686661284954,72.75469158616308,71.96228335694305,71.18618903168229,70.41561174716276,69.63599496268897,68.90821513432434,68.28792828024255,67.79143895646797,67.40086706516625,67.03586005729454,66.64212046834827,66.190566074676,65.67999609621926,65.07726734026049,64.42528204596545,63.7103522575677,62.9700797073802,62.216782091718294,61.50067958168772,60.78726997978237,60.17527568527049,59.52824250187566,58.88282977384167,58.22030943203132,57.56853747951861,56.894332983290674,56.22035678030024,55.54584550641753,54.85959995250945,54.15184399695547,53.440050742883535,52.700052650612655,51.94647094109317,51.168840661838765,50.38867687647222,49.59665999506925,48.794879492230635,47.99443353912523,47.15940256315586,46.39793339352758,45.589698387779734,44.78376555889109,43.979515024913454,43.18537584548592,42.395609457503056,41.60635611534446,40.837243367672514,40.07698167429564,39.315642857988045,38.565945720457904,37.824911212866425,37.08807381191267,36.36057477933851,35.59880348146126,34.965921475453754,34.292693429555,33.64316820814454,32.99121845021019,32.4019791951488,31.800755715064934,31.215493640384558,30.625454648575744,30.03875768250898,29.451159518464113,28.866805753537584,28.280041708803484,27.695656603423398,27.124462647576966,26.550950565996406,25.986580985814314,25.41804199127788,24.860138947633754,24.25420800502269,23.749418557324585,23.20382564862323,22.671773521871557,22.13165687206083,21.636725426275582,21.136551723921716,20.657145810989157,20.19613752838035,19.767374341275442,19.387609146031252,19.053850933672162,18.780692031831165,18.55902313343099,18.385634897978413,18.255709970238655,18.173960005912175,18.132027642524317,18.12895404186731,18.159806980616995,18.21432998583802,18.29586808535024,18.393418248992845,18.506134772526696,18.631772003588654,18.785366234224544,18.963407292405133,19.16145245135068,19.38123964254949,19.625582283952937,19.89402913419336,20.190322732959263,20.502052323162694,20.82872279093138,21.169929796718893,21.52761275148188,21.89786527626278,22.28711629041798,22.7163297777582,23.09996950053515,23.532891209948488,23.978623910109434,24.453266482255895,24.925504299616367,25.42096993642264,25.933756603912112,26.454596412631208,26.9896217897521,27.53313402720848,28.086362716760426,28.640162171631015,29.203749500653373,29.77891029967871,30.357118465165573,30.949489852490494,31.56289755482904,32.18855241041243,32.87400382603452,33.488552178394215,34.16858776781721,34.86207017748211,35.57510207669238,36.26624618051115,36.97896776852321,37.70030127370952,38.42005765898835,39.14954354897809,39.88513946008463,40.62966958213258,41.36965295468748,42.12043778500263,42.861125769651075,43.60689462616761,44.338975155382485,45.07638926163156,45.8048931796297,46.590566031569644,47.27303652290094,48.015029255939346,48.750718087145415,49.51677512687066,50.2400590596198,50.99118209504702,51.738930246902775,52.481418718200025,53.23754445448959,54.00756313742649,54.76790227109628,55.53465150253369,56.3060210021258,57.08579018558046,57.84667241145725,58.61728239214191,59.39199216553804,60.161940243222126,60.97730564309453,61.69944775975578,62.46509150432277,63.22906536638791,63.996341164554785,64.73777501497574,65.48130325093942,66.24047087828546,67.00214791472318,67.80007564978212,68.6178336520468,69.46470261693537,70.29372414798122,71.13388932401332,71.95778855504717,72.782921258044,73.57007195323395,74.33542498249426,75.07339610661748,75.82747572179782,76.47268463465161,77.14927269314101,77.79922377778267,78.44789373434806,79.0535702921814,79.65616988455614,80.25026738937161,80.8428665855299,81.43268698516043,82.02266701708538,82.62453018539415,83.24087875721148,83.8522984539278,84.47547965315,85.08994548652551,85.68514445014624,86.27634944893296,86.84464755415172,87.44025502999126,87.9464021773618,88.47139747090537,88.97919659942053,89.473143098413,89.91802654816314,90.34800576945032,90.75186178161333,91.12426482475288,91.46535712720592,91.77595608075953,92.05986933694818,92.32158552154283,92.56545473218603,92.78779746810052,92.98936630629838,93.16444682566079,93.31497864208741,93.43178434480195,93.51871212189194,93.55674355806171,93.5587230934678,93.51797542120649,93.43690059294676,93.32717843097161,93.18567553951411,93.0132648627895,92.81054994463236,92.58636729953277,92.34368516684553,92.08449526728923,91.80574870434751,91.50203954279843,91.16604566196577,90.78277487495588,90.34904196141636,89.85277635243497,89.29994731963122,88.64117936461753,87.9835877243576,87.22177011173498,86.38839636709156,85.4683129467589,84.49822694763854,83.45093768070294,82.34060556788955,81.18923246290494,79.99503402626081,78.78671634618595,77.58309192581756,76.39443056211442,75.25330878339864,74.19688211238392,73.23095255307034,72.3273292460741,71.4845763156736,70.686975918233,69.90387550599135,69.20766933649115,68.48101475266904,67.81190733098727,67.24605715140108,66.81395319443354,66.46651303823222,66.12783351401126,65.76636534487625,65.30135733328854,64.74036218756807,64.07884866607587,63.34590236543798,62.54857199985636,61.7306009013683,60.882379875249015,60.06832052695625,59.30741687138945,58.59710923408258,57.89178558635927,57.27644055588141,56.61773600125628,55.95720122736043,55.24430837698381,54.53113534522639,53.75945317790641,52.972477131194054,52.17343259171596,51.36209119104191,50.54832704220094,49.758772383810275,48.977174823012604,48.20620924976979,47.42085287668839,46.647965672584185,45.86575965592094,45.07094256726759,44.26442052665552,43.419755677361586,42.66067392253731,41.86241114621404,41.06306811593776,40.27155248981137,39.512200877387016,38.75429645794366,37.99931139276835,37.26146568327348,36.54193315204425,35.83192432562249,35.12304076026149,34.45342883247375,33.777701281125985,33.1170785505985,32.443463111496165,31.7939099974288,31.125198482228686,30.46570834331345,29.747124701188422,29.11781910397583,28.45883021396744,27.817018181539716,27.178037932911035,26.581758115237626,25.989806692631564,25.416108522328056,24.852111564258315,24.310014451043237,23.777473484003995,23.256315249985846,22.741228068351095,22.23799206926709,21.745934251033336,21.258222685571997,20.782906098923927,20.330691751843638,19.905291647954847,19.500094736021207,19.17093925948883,18.867191555047906,18.603283915825777,18.38209048802874,18.198072360801294,18.048684573262058,17.92754159764069,17.834343731542155,17.76444588610862,17.71515915716817,17.68892009346638,17.68178407273001,17.697729290215975,17.733594125212708,17.790264960005132,17.86723343243745,17.964869964058902,18.081409761266517,18.219233950689322,18.352725485658944,18.51246240642158,18.683356557556966,18.869977321269225,19.06621168349073,19.27649546288408,19.500437640260476,19.736326612329638,19.988680905697937,20.258138993837985,20.547086480257743,20.849843158447527,21.1691918219459,21.500692868756982,21.853879953384016,22.22003316608718,22.602466862018783,23.00550309533158,23.44835641938568,23.870659268215608,24.32779568855094,24.800492133034904,25.292304595387076,25.79777128147518,26.312712995504523,26.844346941342494,27.38039254675153,27.929285736227815,28.48112486115326,29.046316351775754,29.620387141190708,30.21301110212233,30.81368261096299,31.47318054671264,32.05837077882891,32.70309480656203,33.366386161449356,34.05812843827917,34.728449374642715,35.43302729224442,36.15456267709105,36.88140997026187,37.626295048955875,38.366192859642155,39.12604590711976,39.88042984398936,40.66223557544082,41.43009391074257,42.20494460626661,42.98240784200483,43.7596047824753,44.53619905000226,45.37401034098197,46.07860145510253,46.85231437752248,47.61705344671838,48.40653973098046,49.12347162521844,49.87977439447922,50.618433684732985,51.35659698389905,52.086628703290685,52.827581340040346,53.55140893129356,54.29561693759887,55.03158950103348,55.78337084535691,56.533263848452265,57.295079838817394,58.05645194984986,58.834901386262636,59.656542522846316,60.371915684637855,61.13918362478594,61.90489100405457,62.6972076745468,63.43715343831446,64.21084944609771,64.99743560492486,65.77919643112718,66.5820679257386,67.383184806548,68.19195058872867,68.9804451219767,69.78577567634117,70.5747509382255,71.36016278298666,72.12075053498597,72.88268711889395,73.65253013165277,74.47629175893626,75.17810879300261,75.94967411841263,76.71101990919345,77.4979360519238,78.20821657033923,78.9390407117407,79.64698015557144,80.34874497907595,81.03851117647542,81.72724360720527,82.40725501178957,83.09255823996551,83.78193091638477,84.4919634230179,85.197259971915,85.90525079026911,86.63254230513924,87.35880962162543,88.13565744981042,88.80690310720865,89.53245757386419,90.25012095702259,90.97361553925425,91.63812040215191,92.29961487267697,92.9434445122993,93.54542258195181,94.1204274444869,94.65008310978347,95.14638893989219,95.57466197592288,95.9440675349642,96.23661858647381,96.45848336107495,96.58843429474702,96.63567140976564,96.6060354612038,96.44555947633378,96.30455617777785,96.1155397415232,95.89809256325967,95.66390707683686,95.4353434665359,95.19614620259281,94.95806727344689,94.72129474468454,94.47913724670364,94.2287866791361,93.96029430959823,93.66933466153948,93.34996021720464,92.99460944481851,92.59016079461807,92.05914938543614,91.45058204816988,90.75610793886682,89.9230533077059,89.08541799262413,88.11402698137886,87.04261860131604,85.85995601955277,84.66649127484533,83.40545657402538,82.12319916340785,80.88063921986735,79.6918722586992,78.62544995386254,77.67651923456621,76.83874130549661,76.08627593894194,75.40511572801273,74.76151609561126,74.16987802784644,73.58825124730248,73.06781340884231,72.58219567448522,72.22034830045726,71.85590975602959,71.47657480090115,71.02694771218583,70.52411372271241,69.93658681502882,69.28020970797985,68.55310893932565,67.75861136036261,66.93011351471601,66.06723057264314,65.21215197474385,64.36547630004176,63.53445651367569,62.73373152687369,61.97170829154365,61.2270545631003,60.50254131734502,59.751291867277864,59.09680311837568,58.40006245564066,57.69696964202213,56.96099506058689,56.246019159917594,55.47451397484435,54.69471270405747,53.88335066429004,53.07166259209585,52.262549882788065,51.45878388187984,50.653075234840045,49.84702541409924,49.02308257283368,48.19639340754245,47.36303342453235,46.53081732107817,45.6892366898944,44.82455061499428,44.04298602139048,43.241489053549486,42.452158134202676,41.655503530825165,40.893610754090645,40.12483299705855,39.359421412202,38.61701531235178,37.86130152894477,37.12922201915029,36.38502211280563,35.659111613291564,34.918021874981164,34.18853683839086,33.45455208495105,32.75291571155131,32.03382480293452,31.33935814885708,30.61709865773681,29.991336411093236,29.328432610934534,28.683300837243603,28.01667736858972,27.387606054024882,26.73955809344543,26.108664327449134,25.47820620663411,24.85426401745135,24.234104602209456,23.626635923354655,23.0320932131395,22.44788731292596,21.86527003575689,21.30735096974899,20.76838655173291,20.23891841657984,19.72806615787851,19.20948312522733,18.76911713761177,18.342475451008372,17.9570946491015,17.636791165094373,17.370052448937972,17.14990515588029,16.974251625229563,16.84398648022613,16.758249777917044,16.718856141248345,16.71976142092622,16.75327577592626,16.814835182679097,16.899456128753286,17.00460755708977,17.11678915288744,17.244821411285944,17.3890398478252,17.56013369758855,17.727144873941082,17.927133516560648,18.1399725463325,18.372208426503207,18.60220873575769,18.84442033325384,19.096296598261436,19.364388141373738,19.641814512287393,19.935389110331077,20.23815628909546,20.549574791614436,20.875793655235373,21.220029513649056,21.579897318082832,21.958806055294055,22.35929940180449,22.77050318631746,23.224846342393366,23.65093410966317,24.111312318031995,24.585597559767088,25.066521985832686,25.553742099681955,26.042575225853472,26.540164762001595,27.051260595892384,27.570506581887344,28.102723632420947,28.649560201071672,29.213352906259303,29.79176189821954,30.384222508305783,31.03851711227805,31.60256123627737,32.22417623304213,32.8512023231426,33.50886155406479,34.11985231008005,34.76306604418883,35.41418889760075,36.07348112706771,36.741607445077264,37.41783431513916,38.10291686378208,38.79065444462619,39.503790791518455,40.215983037712256,40.934607175433015,41.65997192153206,42.39039383557288,43.12401478297006,43.91887978140293,44.59379372236475,45.32851233211984,46.06299581091719,46.83082640138663,47.54145667315331,48.2887105495841,49.04463727742043,49.81192833760362,50.58987264774254,51.378555262995,52.174606531147276,52.969546734667304,53.769619681767836,54.57465975140058,55.370603931664846,56.1722502147643,56.96485832001482,57.754379256253465,58.58049733380297,59.28653717081254,60.03295138585235,60.777691031164274,61.54127043448669,62.26335313767341,62.9981484244672,63.74583299158212,64.47194862897156,65.21152284494858,65.94480248689543,66.6798743561069,67.41127560380649,68.15646564928652,68.89553093072944,69.62345726648759,70.36848692484912,71.12062970934934,71.86403070386862,72.67956633870286,73.3606080315757,
