# Supplementary material for: Automatic and Real-Time Computation of the 30-Seconds Chair-Stand Test without Professional Supervision for Community-Dwelling Older Adults
Source: Sensors (Basel). 2020 Oct 14;20(20):5813. doi: 10.3390/s20205813 (PMC7650655; doi:10.3390/s20205813)
Supplement: Supplementary file 1 [file sensors-20-05813-s001.zip › supplementary-material/demanding-scenario/accelerometer_8]

16.41531017404657,16.30069279793566,16.113433082679038,16.2201869117321,16.603237254582766,16.571478983318055,16.978843830780153,17.069297170400855,16.951346598745822,17.034159102328715,17.1202187201689,16.95250432547836,16.50435521908099,16.222260264124664,15.76847844461377,15.214573805661633,14.84277514374254,14.72055677667008,14.009571289845598,11.954132138681228,8.381071390384918,4.763613851816089,3.3039281556630007,3.876730436302571,5.679289298977443,7.827728441495443,9.856506262663515,10.753706680408113,10.11272310752453,8.030219691678706,6.417355811599514,6.391437780719563,5.770298723463153,4.178564974743787,1.5558250784424754,-0.9663701964445768,-3.0476131194003684,-3.508428898611816,-1.8869442296132732,0.7552890452513241,3.239740769000864,5.688852869732311,8.255925857530215,9.832100923608253,9.481027139401853,7.754782523605088,6.716670945489263,6.009051178255196,6.1929898037829645,6.632529964156677,7.689628665389261,8.495878698238748,10.149166556942317,12.332159793796176,14.195978962715763,15.360469102179803,16.973270676005537,18.85571725895752,20.672471441588627,22.451513247931764,23.918800755943455,25.42683793491632,26.470678745758942,26.899004642424973,27.97645932448606,29.054613087863054,30.48200185797244,31.035914604503198,32.12702164301148,33.57519000903431,35.1027501586548,36.18086590573908,35.874943623295415,36.78568546154899,36.384349252982055,37.018534090853976,38.145285375593076,39.84668549786309,41.82020352142675,43.78435857634388,45.52841835768697,47.385999843747285,49.8739169535116,52.735374458462935,55.109311184629505,56.47979137862936,57.99465938461853,58.93276665591963,59.32705165425923,59.57959563452765,59.998703475499276,61.44475355815234,61.65890658069035,62.49719634805734,62.62866933832941,61.92167948912506,62.13402610926217,62.70915061597843,62.38831515456182,62.933993391035195,64.44813074911956,65.46226905525819,66.10006289404521,64.84209912342851,65.20358651776611,64.33716915126475,63.703082944917576,63.39026444708901,63.07657570769258,62.53272875952265,62.79430645369692,63.48186355873847,63.48264507651409,63.04617967295538,61.36312094940758,59.864917905965484,60.269477236509736,60.88779198078567,61.87077436196194,64.98314735340647,64.08416484628994,64.45411450824692,66.35674774271483,67.18400125649703,67.1544808527491,66.96316369113002,66.27792785880222,65.48238537778745,63.95166290881425,64.36835493797324,65.15988042178175,63.973236115679036,59.979104769389316,59.80016829207181,61.1372691498127,63.49388385737585,64.13015611155642,63.49127433028245,63.98853513043082,65.58667762940199,67.02854670334438,67.5596797572958,68.19855471398007,67.57412171559166,68.53235242929965,72.91518231925552,76.47082633425886,78.52179686159347,80.6384914606449,78.9062343027586,77.12500386638504,78.71445707257055,82.11683972630378,83.93280544641281,88.25670702236866,89.75245439470045,87.57879081287612,87.29120622931845,86.76028004214115,90.62681767059728,90.12345728614085,91.36987781301058,93.19458652381147,87.58225767060136,88.54473776242001,86.84033533946503,89.85925251608417,87.34931527165527,86.22060387217242,83.40839554818118,80.43864108262034,79.24899542268417,76.32270778779373,76.1142339514029,77.4377036943792,75.3915342187616,71.86503788415813,66.09593657672525,61.254554459368975,55.94497934123895,53.298680183268395,50.55857283550257,50.83949120821275,55.48562819767086,59.13668429191354,66.30438849103462,72.25533979493294,76.09058568864394,79.70903842351956,80.48623108357212,80.51397260916326,80.74866549242357,76.94944778163935,72.6727458346748,70.50300103667657,69.92844712219538,70.09776995987546,69.53367968095225,69.27195282699329,69.28189725794056,69.5835878814795,70.17862696318127,70.08497136587076,69.86368700546885,69.67689151270059,69.04815267746613,67.72192268689159,66.28639486587072,64.00091192128518,61.96727355384552,59.15113317480079,54.85746601445278,51.97725105930711,50.85444271121498,49.46618987301337,48.35900420850292,47.95874350077079,48.183413123260124,48.527489391633864,49.18809053680226,49.28749176457091,48.67449187078763,47.22948205656931,49.64262583411737,56.02531842009689,62.842726546848375,67.69909542158996,71.56507986382942,73.96142125447305,74.76457121739413,76.59181671607874,81.08062636678308,84.36934692468117,84.46136450326675,80.55649123673099,75.80016521090859,75.17668548452347,81.8048127095558,92.42435450627563,99.5728588868872,101.6085925568034,105.43960884486684,108.50066747597175,107.73253766629459,103.66264966688505,97.88489774570273,91.33506325040419,82.16783620817861,74.08881741256047,68.82746356513353,65.80165800344032,64.34434102623513,60.755974809160875,55.88914203157169,50.308319694001995,47.31706249933568,47.60612976835057,50.123147074920546,55.2088630947385,60.99250527529876,66.78532233772135,70.9547336690417,74.74492227796976,73.53510681980586,70.3175229495232,67.03458324182357,64.8941059655889,64.35505857096078,65.13879901569851,65.51838550917391,65.5092286938388,66.58155869326393,67.82989502400105,66.84429821120695,63.818230240242926,61.10056602825193,59.45392575650029,59.184338004840974,60.77075468144293,62.509225516029325,61.8323174934076,59.62773703486504,59.096358111251206,58.40797818779305,58.49253203789571,57.70407221366515,56.093716842639246,55.55327914044179,54.30397833675033,53.757054024308836,54.369375241590504,56.17129764812303,57.22281961108649,57.42366567343938,55.64464580308264,52.57620167538297,50.82919303428785,47.70602021314631,46.01017631007624,45.5148524669559,43.7875730535484,43.92490210386122,44.23810292766625,39.64414898026603,39.27318889811263,39.02387101892001,33.97243232547405,35.368318120191795,37.019907847092895,38.26056163922844,36.428834727274506,38.018892764566075,39.563028654445276,40.11653956831874,41.1499735700651,35.73161561497689,31.688501275405148,30.57922065942221,24.55546024544266,26.03701583980822,29.244804395023724,22.827655167258598,21.142817385935928,24.159973414540648,14.56317749399588,13.266459745114464,17.37342440339882,10.098912346468957,6.684733685920978,7.821366727281434,9.755508161269281,9.44606577413818,11.072324802128572,13.078122388279798,14.664456649266919,17.322203367295803,21.161229541467737,25.610172972648638,30.376013059559227,34.63790517307316,37.31871907500575,38.08673805226212,37.104219143068775,34.73918818835433,31.983624584136926,28.727919286665518,24.887442522483198,21.721018752603523,18.13109153976042,13.577469751091698,7.17723506201316,-1.1845380838361703,-7.487358716957542,-10.593271665211937,-12.17765841679414,-14.69902634932994,-18.055962521420653,-20.594123102224817,-22.786424183277447,-22.686493647904136,-21.699451257210505,-21.021652904081503,-19.794704847443,-17.852101255720736,-14.582106971938494,-12.038658096108513,-10.915866979854998,-9.798971497544438,-9.702873324718851,-9.086359941642959,-6.993941611455005,-3.604414998188397,0.23778761530437978,2.795685284787674,3.6914300889451668,4.661917931670643,6.814320722764612,9.635404710535099,13.194098816804718,16.908350631842264,20.157638399505366,22.936087736629773,23.885111045268413,24.417477899939556,25.07534235260113,26.075374929495975,27.62222295321796,29.121178703637195,30.50666893214201,31.418603583534264,32.30595147927166,33.782412886740616,36.178320485772865,39.14019732316289,42.574303657336735,45.495763312495015,48.012837768288904,49.47028311516124,50.58656887565321,50.910595979630955,50.89727543124066,51.340226396599505,51.253144143575526,50.842484454321465,50.60987809071164,50.724488317056284,50.61057123442335,51.07566348156247,51.682687656441196,53.03950004386128,54.72062798874091,56.50771746710576,58.05763733194285,59.861853332505255,62.096728143991854,64.3387293521391,66.32668249808043,67.3223783842217,67.4204123792931,68.33270134718961,69.62356656965619,70.50355035008275,71.37214955319419,71.92049965484682,72.08649943208343,71.46631577691477,71.39804144791522,71.32758614690762,70.6996566028609,69.88445649541697,69.28585606995654,70.09628182586819,69.09826762158782,68.83138146186177,69.35636215775062,69.17404206490139,66.80138334318613,66.6279123028709,66.20131200599069,66.16124595864503,65.35605160459185,63.728806283708266,67.87505528686404,68.39451054009236,69.54847834589388,71.56508259589648,73.26563815535096,73.8586266063347,74.92725037784183,78.64489074105035,80.50020972999565,78.254402264622,76.09522415290853,75.6027312814102,76.60259564413337,79.61973957238983,84.1950353211065,86.00417602068873,84.72929151264547,83.50736339211309,83.347400536021,82.68295484445616,80.84823703239861,78.1056542433351,74.4528852315001,76.58766236874776,80.98235611891918,85.07291560748541,87.78034782377757,87.04097849917642,86.55692052565846,88.70681026341968,90.43739224397808,86.5367906927074,82.89804520911747,77.56043789663885,68.93262210271983,64.4626320890694,65.26567909728482,63.43494882292201,69.663770135533,71.27423214722141,79.07236456327607,78.61446092784836,74.09804706079814,73.23522471374086,68.70261790116662,65.45588751853943,59.5526135945155,62.462436097472256,59.909172372497,57.21993475282758,50.78723417913926,49.28201936332644,50.46302845806244,52.13092100050676,53.225009406861915,53.44469841917036,54.237117908735414,55.3937739133813,56.42920679019072,57.12372002056836,57.620853060659215,57.953316028885695,60.015561646451985,62.41556702165294,63.911690026595636,65.79075830510574,68.04259365105496,70.44706990662907,72.00608669856607,72.9836810463422,74.58493394049614,75.15832752795878,74.52138442867711,73.7355897439961,74.25930654634647,73.48434174211644,69.97206939191952,67.18137379895275,67.50742039100545,69.99885814609043,73.1353246109757,76.01702281032685,79.56544657513228,81.53594519722543,82.04365441727955,82.83343332833162,84.50126960006367,86.72631743592967,89.43050112980559,89.201084560686,86.35261722227342,89.08881232880908,97.56447203870826,105.63796047320194,110.78637806367378,111.05312131178152,106.85843461338033,100.53656934655298,92.26795179768315,90.80050952771812,96.18579459149528,99.83048639138937,96.96169886140075,93.15297988431553,92.35501548865247,91.42242717420663,86.35634767979795,75.4074850101095,63.491788654353385,55.1334327430772,50.78143791421372,49.35023136622771,48.98712437129694,48.52405914363021,46.45997757908615,42.215777530522786,38.71751261969884,36.634123236390636,36.19318126562521,37.92418580533587,43.648138500610536,52.39959443217637,60.82687239740578,63.959547459781035,63.328472265006766,60.03243672556791,56.871086184918546,56.79481265474536,59.16220502735935,63.51987689349541,68.49023403841892,74.08261810042744,80.06592739493944,81.91605763034045,81.63409849210936,79.19477059330102,76.23475266100199,74.43442791119486,75.19522921969968,76.7471187040079,77.90521973361892,77.37177164898375,76.34687829707337,73.34648115615431,69.23955228711708,68.35016647952675,67.82741460322514,67.53515572128514,66.80138970233965,63.87972851903343,62.42987157165602,61.31687015494872,60.58530973188399,59.12318381946768,55.13780500489941,53.06390208287578,50.860239931853194,46.39717972785489,42.65906160068354,43.23761049128801,42.84056603546414,43.986023644760415,41.75383417428963,41.69483227693379,41.64369476920582,42.281771977193195,43.44747818326603,45.864494479913986,48.24255122007939,50.40577392236989,52.03621121516199,52.4132296348611,52.124982513169755,48.99732573968246,44.00238525357296,42.1798302393559,37.883720108028825,34.263557522483026,34.144582628271074,30.475863574714804,28.651853559094356,28.85195577115597,29.02321469709956,29.03272133112789,28.886571204087463,26.668173267999958,23.29011033285762,20.43284255653397,17.353974856079052,17.79459656881463,21.82351910385642,26.406033422327315,29.834041340143155,31.02625549968776,29.775051089158133,28.022790650889384,25.872860584033525,23.507984981736325,21.299172365970882,16.17101190780151,12.52878745964791,8.764132629274965,3.908519085285344,2.75910542650604,2.4749399197074418,2.47009397135606,2.3486797391544805,1.2307950443989846,-0.0,-0.6861889333753982,-0.3551575773286318,1.9414831965515098,5.722705562398143,9.952699104655851,13.753828228138211,17.394634694674725,20.800593871360018,22.316300994398418,21.395920259111445,18.793661003832543,16.45999054134104,17.389874898112705,19.19478932979098,19.820368169926454,18.094845717570447,14.508709346140773,11.163499177523557,8.42294139691279,6.93436542087488,6.143234985074582,6.074849462000678,6.352938890627901,5.606159056762926,4.416554757221926,4.176452482842355,5.21535642236621,7.465939328206389,8.608879600024705,7.557494969251357,4.828862180202312,2.1294120285652314,1.1322244326555375,1.9433975030596737,3.510720558379636,4.792701878528518,5.870682185739414,6.327525453072488,6.17635259653329,5.835638916615918,5.756374644968965,6.415941072682698,7.903989324059918,10.294525687714092,14.349292125338263,18.51115576762857,21.16861866140917,22.203451408812548,22.174446602582144,21.90864865570601,22.09948117403871,22.628621258685566,24.462938337488588,25.906559158240672,27.56578876723106,29.04381584685781,29.86786996824261,30.720253605634692,31.890768112584368,33.3081081181656,34.857457560094254,37.21234176847478,40.44874367562665,43.50562469159789,45.425427858351675,46.61651952904225,48.47245355109557,50.20681353006727,51.98242835788451,53.39507235257339,54.54917802410643,55.38673607251169,56.003581792215485,56.07995829700165,56.129185133179966,55.574380052384505,54.60937627832166,53.41137891421333,50.88154933407048,49.40976391357941,49.50043489855889,50.11284370762223,52.497907130997724,54.94526834191178,56.91241375085656,60.511748990057534,62.813723844065564,64.41950470228547,64.52357308609574,65.3425943009738,67.08530901952678,68.49023403841892,69.6871244169957,69.95732796686335,69.95608279595129,70.0707000760695,69.77511538039693,69.31159575593018,68.6104754843619,69.82932619531549,70.03858389419587,68.22282192888294,67.44272418046964,64.79889864452895,63.11660487370165,61.32097788794181,61.100290053717615,62.58279901507691,64.41713093196341,65.03501205554385,66.00899569422413,69.89493721965503,69.74044117410949,66.60812306310396,64.52563027173468,64.87816335677724,67.8799314623469,72.75455231339411,79.35791238464007,82.20794876996422,83.15250547544501,82.91809946438423,81.93481996095615,81.62749849731152,81.80574967735427,81.91802211485758,78.2317512989081,74.06954572768352,75.62128761180752,80.62683570648663,84.6047221896832,85.38937419585395,82.31995098780395,78.1163871597637,76.36441490502037,81.37192370583082,83.79653474364558,80.0919716332432,82.7468455149707,85.01581924657003,84.60085331856536,80.01818601010353,64.21974107205168,63.277078448813306,50.9206112475903,47.40260764182286,44.39507343248507,50.079603469417314,53.00338679867992,54.18879316587705,57.19839718113872,57.73840294528108,59.260184659549694,58.92932861920593,59.17347239234359,61.66778545759562,61.077057438872025,63.1883842815585,65.57903282342814,63.43497341158193,62.354052175753246,63.059377353591906,62.13843782284931,60.772760995358915,60.521121798776065,59.69639180704635,58.87613384367347,58.51713709026147,58.752207249844815,59.863533752825404,61.50212414009697,62.920929548080174,64.22788585201798,65.06360831594533,64.9884938073485,64.84193618602193,64.12619728970235,62.25415701648125,60.513815941267374,59.33195858450713,58.23324195289225,56.555950456439064,55.558966670662016,56.28565832881916,57.75980328271529,60.592797446809755,63.6025124256244,65.37281177386369,66.34800483896082,66.64229654466817,65.94428271757539,65.47044879748705,64.98309605226284,65.98290364588159,71.99855407347212,81.81824736335594,91.12572880036447,95.28549183611159,95.51146802237854,97.4958447140026,103.77042340549183,106.99716552744026,106.07552854762861,102.79902650740499,98.87332372182739,95.08500007575095,91.22938241561533,87.04542395041672,88.25670702236866,94.04957461815337,97.46952570572196,96.07512630291,93.78893511675827,92.29065857510622,87.42085701407315,79.96974957735456,73.51806530413853,65.90069459398498,55.867271256960805,48.481983614782045,44.9237232419165,43.34081641763548,44.91437368883956,46.09818559956469,48.10452514510264,50.87878135552671,53.04606228869967,51.82024147853178,50.22757540317879,49.93481870625511,53.332093513449884,58.335742609311666,63.91550678708021,68.24055921321329,69.07549450234029,67.28978022877176,66.21941187523328,64.5964363941502,64.69863845650167,64.76319240287948,65.47567945349094,67.94196706776815,71.6285146838932,73.84542503732278,73.3007407270446,70.04259986718972,68.53232681420295,70.4817116493997,75.15919687768906,79.51206028080385,82.0522586547259,81.68486182293724,81.04521630944593,78.0542118720357,72.18688761305883,67.43405311896188,62.00284633160324,57.80125588127179,55.0975055766874,52.909128824052566,51.92451602210517,51.29008808974016,50.33631551027087,51.004832982107025,50.52220163519578,48.88140710330935,48.915886757121584,48.18458210393515,48.52405914363021,49.53272755899844,51.176167903300424,52.752473463384426,54.14932089319639,51.45760651728238,48.787100667495416,48.484429337150246,43.68392732999444,40.62324464382732,39.45877231604179,31.215690968437222,27.818778617484792,26.370498914231614,19.916419731542625,17.84141962518771,16.836102717059003,10.82624099447862,9.737646588694563,11.957958773848643,15.342985103482476,18.83284502764297,20.409864765436833,21.23792399365235,21.956970057586414,22.33621185386996,22.844576497131207,22.904327995487545,21.443943020632197,17.807011237632242,14.892192268740214,10.597345889983925,3.838789225771233,2.2120889920869744,1.5578442557033498,0.35080909967281304,-0.5810493522444546,-0.3515263493131705,-0.11860095624130551,-0.23927697093592024,0.8514908226583469,4.380056709535033,9.501694747833769,13.029173818449616,14.250011029935719,13.441831220801657,13.1985369015442,14.011886837221525,13.822794480753998,13.002083115258642,12.9567096003318,13.311321163220269,12.751529673781096,10.885540417859916,7.5480140017690545,3.3454230352593646,0.11619517894914409,-2.597457421679535,-3.8506547436261065,-3.8654801201807554,-2.5326036681806396,-2.140900659157989,-3.458700932495962,-5.011266348971476,-5.590811390639643,-5.710584346166914,-4.9927354205055,-4.960793357614303,-5.95539037622886,-6.661291901230596,-6.456812726091419,-5.174126119110575,-2.4895282555920626,1.1836739005008474,4.802474910646805,8.69281269517514,13.665131002541488,18.95649630239216,22.95660739836887,25.0642172175266,25.769288419896174,25.821023127560775,25.769288419896174,25.266485331393277,25.314260398065716,25.15934384132925,25.608522005326865,26.212961361725725,28.079102890068903,30.06350779485161,32.37838293075794,35.28542756878823,38.57649398136453,41.460385414668295,42.73199216941997,42.904721912187284,43.66121556481747,44.36099933540602,44.57351815297423,45.14326918747977,46.44291418224374,47.46439885285103,48.67721683229284,49.93734268725723,50.93744206058621,51.643081706412325,51.99333356401691,52.85072154074378,54.766699764879604,55.40152717986219,51.6188362052512,52.47035029283802,54.10845396429734,54.437018260202706,56.40188025017425,59.19114252742415,60.989683057861086,63.12885140753118,64.08490326155083,65.14842225600324,65.29173737190985,66.19684028071235,67.07151083179187,68.21743198505989,68.73911165152815,69.45557478439795,70.1188263108641,70.61547307385507,70.51531160131302,71.07817626153538,70.73474196965802,72.15148916351521,71.35044670795331,70.12649653627132,70.87568127319459,71.64380090394216,72.1639467015145,73.21538073263793,73.59594542278847,73.91392869860573,73.19258134402402,72.14378359266195,74.00493732793174,75.55595282666081,76.77310339239456,76.9877779705752,75.51901082271623,76.24147352712305,77.57028673247108,79.52102831228936,82.08028047227019,84.0150572809665,85.21703188811526,84.92298705206123,81.71982903627776,79.61115914525224,78.94496064579045,80.1493540784395,81.16337692772149,81.00873694799624,78.99323021958564,77.0925671624946,77.6082760635572,78.51285477742935,78.82078819659851,76.58290829557801,73.61048185317472,76.23319482666341,78.9738840904406,78.6273199693237,74.35352559567352,67.2393893499034,63.87454064249562,63.22599011513013,63.90457672363032,61.49687395086802,55.244124137809266,48.00112833965308,44.26140098136531,41.87789049444663,42.37822875510976,42.62502081291103,46.49563253690857,52.4101291547646,49.69282983423817,56.427147434210255,48.535890787062556,56.034198104899886,57.383813125572644,61.43579610446238,68.07041427806352,60.714240429058826,65.84998563753383,74.32920031499671,65.71792343064418,73.36279974485454,78.37681777053528,74.8598747269428,73.64859438379092,71.67781569139159,70.86638105266243,71.80326155031663,73.096670034168,73.67216182415196,73.19433552170985,72.7420208494472,74.34610764847393,75.46924034376094,74.93535768167106,74.58834218784604,74.28813028097055,74.48756768312639,74.6770738296777,73.71750234600262,73.1189600869458,72.1213299266271,70.67414604449311,69.30673211473761,67.64861652464894,65.43284520835381,62.014665939674714,57.22157243071123,52.11646972318672,48.84050478487441,46.8725722302723,46.47538801596137,46.51074781110467,46.919476310338304,48.42489385849468,51.126942915193375,55.4322372070822,60.10331873109473,65.13387246112052,70.15371883901005,74.33043606793251,76.62960235325977,75.56623642736797,70.95969108190606,69.05732422858758,73.39875895999201,79.26507075191768,83.52769341366475,88.29739434637003,93.93672351226601,96.49150429219713,94.03179758650091,88.74090519471191,87.38047706461457,91.47510054558683,96.04695456304412,97.25534261762867,96.4159412997795,94.64796308485876,90.96084419321505,84.57135018687681,80.62062190226372,76.02591194505352,71.07184369018506,65.92968196457274,61.717150798986154,58.79163604086314,59.12547180878154,59.51512176099988,58.69314763877709,59.33548017940288,65.55599656609027,75.88846138716949,82.3523228027665,80.9670581949413,78.82044518301713,77.35873794220532,74.48090985848103,71.06781671320306,70.4135333889921,71.4503225806237,73.03093126343458,73.20490558921337,72.42872811653363,72.96505195850287,73.22021963011403,72.90418209650863,72.2481538104794,72.34170382747926,73.79311135047261,73.13891791472486,71.10253299632555,70.04021721173407,68.4064687462035,66.3989390661391,62.821435182120425,56.49270530654452,52.35236539190641,46.47769105536152,41.317303340233615,40.37446099230787,38.397083258278414,39.44946758278718,42.22420036164576,46.72525310124794,48.34632955967639,46.37208897637337,43.09909134835123,40.18906491282207,32.888115460730255,29.03272133112789,27.96461317893729,27.73417853423873,28.37087691738144,30.15883073784145,32.060990463112816,32.66548807127199,34.31933060766598,35.18074020256458,34.973973061408735,34.39474381059924,34.82841562810739,34.65391820735111,33.83908372401762,33.3081081181656,33.897533599503106,34.91091466900495,33.31597397136202,27.083569322446706,20.43284255653397,14.036243467926477,9.556538506443731,7.055748639027971,5.5453590158890655,3.8729327709542063,1.6683588967024672,-1.3374007227001172,-3.548676432450914,-4.5168519059700145,-4.836575953333507,-4.195690387976277,-2.773762939308126,0.11232206354722053,4.328916792265829,9.405277267908025,14.813441182294504,19.533255644916736,22.970571283046134,25.245937116370104,26.702680382982603,27.85091056258693,29.045298415549457,28.818950526286386,27.392401075149163,24.848838454650767,23.33932623135519,23.91474550451856,22.56929068135871,17.759454628592284,11.166260299429549,6.009043156292795,4.424799889852339,4.389588118638258,3.7184152881506516,-0.8355265816908718,-7.052297594466139,-10.920762215777835,-10.178524272303013,-6.950124243782563,-3.4752760868690697,-1.2603246403416442,-0.6959115738045416,-0.23154284609059833,-0.11254268314395921,-0.0,0.44414373780802313,2.1211162354953337,4.390290476977075,6.292403762605561,6.413337949412331,5.380742671246863,4.077122899140179,3.8222884643218236,3.9622072740007184,4.906062738908735,7.065761758667878,10.39834695632102,14.32027206308302,18.286291748493614,21.671905096226347,24.22772912997778,25.964029207018633,27.458691771078794,28.81080999908294,29.86415117411009,31.090189276938418,32.060990463112816,33.19865012781241,34.66890632947099,36.72538242092408,38.47002199037356,39.98441536491635,41.824044086294855,43.810897020654146,45.90494494844174,47.79772344976849,49.39868992679868,50.683753295356574,51.175644414373714,51.61345357426746,52.23803030360476,51.35596571815387,50.82639430606464,49.800967301494055,49.316025624336945,48.85590273350021,49.102807941937186,50.19443002743793,51.51979364734164,53.015972626494566,53.758238118451,56.24820357898304,60.06267220331458,63.04452368332032,64.71430367503724,66.8823409824575,67.77193955474499,67.94435578577422,69.08889015220016,69.05391874731683,68.50964559855964,67.45695378450274,67.25506364026138,66.78770354302816,65.85442533577945,65.03550360074071,64.56986800652393,64.38725306809458,66.81666124033555,66.22896368897348,66.99110399717885,68.22168810754374,68.15146254222499,68.68210577850869,69.16336757376004,70.53746939967185,71.39376479362332,71.22699302857325,69.70411954004756,70.83156009870152,72.2505269124805,73.57526894027306,76.02319664180344,76.97850954076254,78.99323021958564,80.63588617661969,78.73673493550726,75.99254445359551,74.02225127854027,74.5073713117963,77.11183531302963,79.31505416507305,78.87266434327087,76.96255919847344,77.09032836328124,78.15794247065539,79.97890161372635,83.20285347525456,84.9746299319348,83.29704881459143,81.7690585208815,80.41859313050696,78.4262121385346,76.31907443415344,73.50398026782611,74.26017511037607,78.96460926763422,81.67151569118522,82.84548612400884,84.16609625484824,84.56597011914423,83.96089746077631,83.52052937022498,83.58340907491329,83.12783213496654,82.16625398589814,79.31168143481531,77.90529170034019,74.96002777628266,72.63758099238763,68.19860935553386,68.44809618978199,68.03348550424629,66.82721881461448,65.78485111841285,68.03681089605762,64.87083655225287,62.002882454359714,60.226087589743926,58.886886209817035,59.95715128915454,60.45712679766696,60.15508746517201,58.02701205202093,57.00570943686653,58.38207479499351,61.47996053017718,65.3920592059318,69.14927209389458,72.22231346248532,74.75273658201645,77.20382609876035,79.16751386028147,80.4579769814169,81.10068814168197,81.70715352046878,82.27817715929542,83.03654191427013,83.33477273760724,83.64770217239891,83.35472447276358,82.95794408794937,82.17375249098856,81.17576738488344,79.97208449127717,79.0058589151999,76.910740926414,74.6155082039185,71.24925735291542,68.15858351051233,64.55001485835241,60.87842676254835,57.421584506246674,54.411329551156626,52.212752782177986,51.73329839449936,53.429127852123585,56.678808829227115,62.07202503977488,65.89514306852756,66.68051656110724,65.18347940668279,61.65969619186928,56.8762775277424,51.59061059696453,45.408304693465546,43.96308595224747,48.29395951823186,54.62100399892133,64.87864099956276,80.6599657964121,95.02407316323973,97.12497936099147,87.17436767615789,75.90687635983569,69.08487126283183,64.99672301932182,62.87868740308622,62.707072714644596,65.81638215846131,76.34238174821775,93.92191374448417,108.19080824972143,113.05370420709782,109.99363012643707,99.5038039549595,87.65006415659718,77.26436483971857,70.52212426743218,70.80696439413029,75.27451881631234,80.02794640902059,81.94312178926043,78.404495375467,70.58153126089906,59.3003061211613,49.144638354793486,44.49550818192527,43.57147461026574,46.96491787742184,54.725439427451334,64.88199633066226,73.16113436748323,78.49420975198176,78.35077535776868,75.25645822030067,71.46965526683975,70.64863204225833,73.05542875483098,77.13970535612292,78.08388405618456,74.59859665207765,71.06469003153775,69.9368987025799,70.5500532210831,72.40953998649182,74.53014975573967,76.73553150890386,77.73526054624776,75.90104887316775,74.30505609885971,72.1183553307798,68.3870237687548,64.49672292649221,60.843038098863715,56.845681889134525,54.68125982026735,53.17571096840764,52.41740442873031,51.88881683140078,50.312631889269355,47.509985714666406,45.61605976310966,45.70736533332721,47.03096052810611,46.3207045665005,44.24278119134403,39.467020297019694,34.582202053145224,32.51629842033991,31.166365822850242,29.515286581136756,28.43880768693516,27.88029120349143,28.365334826079554,29.629068341333202,30.75224573352019,31.722044089039542,32.87408572935085,33.294913290264695,34.226970904183524,34.508509073646756,33.87330397911795,33.237999347646905,31.127610923083555,29.70528966878743,28.219711547620754,25.863281228409015,22.253900157849607,18.10159994874403,13.869675271866397,11.35416769159908,10.175528446005885,8.536195783620647,6.637720257688972,3.905741482646046,1.164432481332398,-1.3971787354445702,-1.9789185134959857,0.35080909967281304,4.344695563511043,8.62263569261106,11.5369438685768,14.232297340054057,16.688226628775293,18.616832167706804,20.39753473243644,21.451376236516374,21.5619815038037,21.743158759128455,22.34707736329697,22.9530081110168,23.005132729727617,22.574159443020786,22.152718829121213,21.24009429980391,20.276197911117542,19.416311308833766,18.36659024807049,15.302823230325354,9.969700111913893,3.844177429768819,0.6780696297235196,1.0109739473707298,0.3383788985504691,-3.821585955588341,-9.187257224232914,-12.794433047548806,-11.843790727140405,-10.237746028339792,-9.760653644133184,-10.014242001456486,-9.480542063527576,-7.475271960527401,-5.173610399249678,-3.012831161613972,-2.371818888654277,-1.4630078309638872,0.21666106547813804,2.3460411032285733,4.475863837695514,5.560959403271852,6.107173232787214,6.157467333628655,5.572188717588324,4.9350045997236895,5.490108251360857,7.539456442347031,11.191392309499866,15.359090940382638,19.42076900297151,23.62936196523467,26.664158759292523,28.066165152911484,29.03363247655325,29.28673563633217,29.30996310944677,29.59108350249031,30.62470610774373,31.105298675138783,32.480267331346994,34.90688632318036,36.73683299463802,38.760424799121985,41.11643456663311,43.888306429164395,46.23430424516302,47.17831175590382,47.87604792664045,48.94989175328908,50.219260518412426,51.66129942431158,52.87470547340603,53.30868017072128,52.749185368951245,51.945959700273924,51.275140152687904,50.95779206954345,50.70304611908977,51.491714853205295,53.3681514604974,56.099611872028674,58.050979053281736,60.15262944263667,62.21321406563694,64.01415106014618,65.9571912538311,68.07036473976363,68.36126315970797,67.29176117699025,66.46342881636266,67.80384671472217,69.08889015220016,70.00847129349835,70.06743957537857,70.25317653780661,71.21823445279996,72.01265190431572,73.37926610950046,73.42949905198974,74.96677829972653,75.46936589247903,74.33691069773248,74.78369653687896,75.09033133677747,73.94497648979763,73.27867620707451,74.02225127854027,75.31804430993601,74.86315320222292,73.3124766440413,73.68032978289372,76.48458202026708,80.13968105361164,81.41874900354263,82.19465376558827,83.67406700077618,85.6913649160008,86.8564833694664,86.88493943533078,83.75812210201939,81.69247670930147,81.60503291573964,82.71966788908298,82.81262441275112,81.70812870429027,80.2001684940015,78.21071700711107,77.2916500867679,79.34111745601311,81.60085898428784,82.4385847869442,81.39555797113151,80.7595066599287,80.7371825745007,78.57288491647124,74.22642151558026,73.79347528179075,80.43864108262034,81.85165709242662,80.80717895888078,78.60462849154712,77.369292694391,76.9803082449739,75.49687084369376,74.00532731960978,72.83048156943501,73.72501580069029,74.9384022968823,75.52972381166704,77.41558774818368,79.16987468332289,80.05473311983148,77.38063606459342,73.06266850871098,69.50178307497283,67.39298303455911,65.3335588002967,65.4196839198429,67.19289420433564,66.64325203709686,65.0407367037414,60.881409480007356,57.33186204105887,54.30066674505335,51.44093658059176,49.482933513914,48.732337644857395,49.30056190503626,50.73415142872083,53.56510001926371,57.844062628751175,63.146461147780585,68.06936440164272,72.09016123728018,75.18182047537465,79.09874850725839,82.12021996072345,84.42781095412009,87.47391125209296,89.87654271385915,92.13034278230512,93.79729151341395,94.06751599261743,93.80569153687611,91.51741213256442,86.40825188971134,81.1193318640932,76.15301347406417,72.48483134375651,69.01753236559621,66.50144909201573,64.85074925330386,63.77904896407476,61.76985700567196,59.67998164796647,58.481242332606705,58.6653999495009,59.30497338689123,60.02485811570874,61.51568462704136,61.149013335066115,56.428124925102026,48.904908374403,43.830808493041445,44.55170405520137,49.81844059111303,59.74353880692783,81.54495138190165,108.6088012749373,121.86074948716036,118.14819043790894,105.99021916899872,93.83594839338056,85.65252601620374,80.42440056869295,74.30873096476753,70.1148081122059,76.97850954076254,89.87889173165976,102.26474685103271,112.64479406321014,118.77983070136888,119.35771560184446,112.81915628145887,100.48017558823322,88.2869925300595,77.87380506774993,66.99838985279874,60.71370271935485,54.5721972424326,54.09026002648638,61.633411104121514,70.23918263266096,66.5067427145478,56.27759728220922,48.16758868603784,44.101601969151076,43.05739472381782,45.742319963701014,52.752473463384426,62.19849669656588,71.95661307776318,78.75095961292878,80.2960773662643,77.64463290155635,74.30765976021168,71.42682329991172,70.41298686699582,72.51345915551114,76.09945909267947,76.9384694627916,74.92746006926814,73.23019521190955,73.82012877832409,76.68782147804441,79.1810234629004,79.04025381044154,78.5890233869059,78.44362347575913,77.57958436735824,75.2263800972123,72.28191105775427,69.62598751257876,66.0668439105465,61.062025002920365,58.58050104606277,56.090668740407075,52.04390718800969,50.602612605757955,50.727315689193865,50.71880517016939,50.718605304172364,52.35733385152305,54.05792156042205,55.363721115249376,56.74137293744454,56.4548548474365,54.69595370822185,51.03695902279092,47.35972087622452,43.469240028021034,38.176549909078425,32.64614862006374,28.59237005865554,26.06023687265009,24.814188837150816,24.453033015082415,25.40768160695757,26.66084494042303,27.96461317893729,29.771834853163597,31.02002569206368,31.759500776922245,31.403151315022814,29.871783648290478,26.878160297728144,22.764973225513202,19.02557583157782,16.545195870869183,15.414636421094785,15.64666571709387,17.957167275438575,20.339189343803042,21.30471280994781,19.882852600340232,17.561713736476367,14.62598812478494,12.476189956951854,11.522589900602123,11.951053101897047,12.80423152518983,13.386824898766301,13.59099041911257,13.352762528994083,12.568208296702204,11.450832542450234,10.525712366869136,10.034916415035338,9.613963219645521,9.83658343517364,10.640593293159334,12.528846852156152,14.6584379922968,17.01406356781856,19.218845642891658,21.212146909642083,23.25337341808293,24.639119453581763,25.97205207366309,27.147422436366025,27.658339913821887,27.127630355512245,25.77841500225933,24.353942341018293,22.265900144599193,20.0091088964537,18.0433866507355,15.091561285634558,11.163499177523557,7.180524545604309,4.363553671300741,3.2180586109145244,1.262851011963553,-2.049515958360834,-4.950264377341159,-6.389576424336954,-4.96476674226805,-1.3155614836741263,1.420263193793708,0.11232206354722053,-4.887048306739906,-10.277153207469672,-14.505228475727446,-16.81686921247152,-16.971265009058648,-16.326826712722962,-15.687441244867738,-14.500142207176415,-12.254503284608036,-8.641783386961508,-1.9262858499843996,7.028441180106546,15.598497112159997,20.764608056219938,22.68819281504833,22.544941714621295,21.98331134563519,21.451376236516374,21.069848599220084,20.864695900913805,19.240861397712955,16.87880170199497,15.542947270207808,15.642218019195342,17.211440177335586,20.031002632845595,24.128386811883576,28.55137001817382,32.00534145949248,34.69516809319472,37.645426551798444,40.453495713304086,42.13757054033373,42.849058841013516,43.655277513771765,44.243424416328125,45.356798649434126,46.552135030497396,47.27247681169214,47.29063937097448,46.980211133426465,47.43664810792242,48.51913315394967,50.16654714550247,53.01930206839816,57.46820446812207,62.52554880358362,65.80237636595669,67.3150458410568,68.64984744138378,69.48977257014174,70.14729769766767,71.23627802379723,71.09053936786648,72.2481538104794,71.8312603069724,72.27673867715983,70.41513287207125,68.54605729752285,67.79470358433169,67.59383652395657,67.05750387748657,66.54095577580726,66.66779682627731,67.01997973714725,67.249056659674,67.64965363030889,66.97703738634829,69.18672935679582,68.87778475439985,69.48594501831262,70.51922443037877,71.52570352684073,70.38789055362331,70.22919519525864,70.54620532091937,71.13254517081407,70.78559597487607,69.81088501876614,69.29231423749663,73.14161478922881,77.84689287744062,79.10559005165447,79.27472495766749,82.01671965831528,81.08062636678308,80.59395642985297,78.8708283539857,77.1957100491356,77.40786502474252,78.02729136068669,77.62196356484934,78.73535169371397,81.67151569118522,83.09587365837389,80.6372117754508,78.30224661659182,78.0315353822051,75.70725851841588,74.22206160203201,71.7371434332209,71.5221721925238,71.94789262650686,74.53881414711387,76.97688793084679,78.97971933711197,75.67729200437095,72.93163691925987,74.40999823207815,73.83911163256512,71.651487601216,67.07274023128252,63.62058407776841,62.44183958051206,61.34571163234106,59.33537535942104,59.515960233399,63.21914710095612,61.36176073482522,67.28335058110468,66.14837537719951,62.89820064802779,72.35934198938713,67.9637670647235,78.14214295261185,68.85229268397264,78.27993861226365,70.85455545195131,76.18338685029079,80.79125337578863,81.33199597225519,74.05462368752076,82.43470595236049,76.38583805640282,72.01860063254492,80.77686859532064,77.36205802830074,75.52673963018174,73.6050322686007,71.86818842946441,70.95552056432187,70.79294810210037,69.3872250571617,68.96960661898413,68.57234875423485,70.41415049377535,71.84884107931725,73.38637915691963,74.26119032720304,74.6016330258616,74.95468991895763,74.58834218784604,73.7945052701796,74.63393663546232,75.34327013133314,74.9714648753233,73.89119704000167,71.7686941884121,69.48130718678952,67.65405981719559,65.2677858355675,62.677593096422115,60.13475416947024,58.49835133166717,57.00739249199039,54.85211546752708,52.86809100583192,50.996469182246514,49.46087831174025,48.55169761749532,49.83041685396405,52.214255424446016,54.11017225134987,54.92464552608911,54.28606055044566,54.06577743470463,51.82119922427928,48.22999136870758,47.35681852893855,54.32150879981372,68.82823692036882,84.15346684454424,97.9377730409222,101.95105302602671,97.11012184981719,88.81387467824742,81.34240985676945,79.85448284278827,77.05074556317756,71.07536324732823,68.63409131672043,77.6722216276592,96.10663924041178,110.91512873716816,117.94542052645183,121.57589949617368,121.32163984900447,118.20902244410642,111.59334809142413,99.77878000346605,87.54290212798097,79.1380072806374,74.42094851622151,70.13135282908377,67.32992357285286,66.32948133173595,59.79008281347738,49.13133925626012,41.32242536571527,40.95553335271838,44.492938134903724,51.16044463139723,59.507890184279894,67.44810020191389,73.12119908167027,75.83194722641285,78.7104482240402,80.72125412420127,81.74213301834806,80.7471089436051,79.04591039201797,76.59459270959921,75.22838376902058,74.04212911806373,72.33429482111245,69.36027343820145,67.63446523671699,67.60998508638264,69.55187845818169,72.39884155040549,74.89597871259221,74.7449014722442,71.74809193034244,70.10100987054994,69.84117462731211,68.0184825944905,64.42698244850567,59.89589689342764,56.8105912254447,55.37130531505882,53.39571834665048,50.710551750574275,50.132553553605256,51.04800514677547,50.96204092789249,49.63544741709258,48.422523611584595,46.55235145009852,43.849623289300695,41.59723003405134,39.391418781071486,38.19574757906597,35.14477583936075,32.615293248958274,31.22140812863813,30.340778112154997,29.34473390331671,32.13205462462119,35.456910146837636,38.239127093797684,39.44277355945671,39.33385346997631,39.5942249105718,38.96094720353054,34.721233243394444,33.318029639600326,29.950554255477478,28.053551449617366,27.084627821521106,23.295927241472917,22.29859459684453,22.00275301283045,21.31296489555718,20.76158482515547,22.181991756977105,24.376451616598654,25.564615104952622,25.101568989725745,24.45376595760633,24.163925084049488,24.368334974908773,24.499881724528908,23.905558177136946,22.392484382531148,19.755230154161794,16.24109003473062,12.68627462729924,10.043317228663767,8.061278369742686,6.91483779136156,6.737882798307854,6.978684967516744,6.314453638687046,5.996952523767546,6.743164316513167,8.320280304482663,10.511517679405934,13.116431384485937,15.404486064917768,17.732537613801618,20.48270061864226,22.5251941023623,21.89542497217087,20.507307423926672,19.39203954684224,18.88339112500976,18.334949062303924,16.670111856415016,14.99685352485017,13.861002552337085,14.085969298072634,13.910615073351432,11.589382537407882,8.325636650655373,6.1957352156844445,5.119097304285252,4.849887615918518,4.537765451127512,4.2237292302295755,4.300703517561044,3.006756919657543,-0.34448217620271254,-3.20521092311411,-5.247111437872401,-6.599906071253811,-6.925076126474406,-7.0407558987180066,-6.749172350812286,-6.656358165367859,-5.8860270419674166,-3.9773961822737385,-1.7392377201210893,0.35297023941683053,3.2465103757420266,8.042856347432203,14.066393578091185,20.01428591953082,24.259831447842288,26.21449928762624,25.551548915443572,24.355051981198425,23.524363370124483,23.451663266037205,24.353019751803433,24.593593045434897,25.07251818029385,26.099672782809847,27.23972878404645,29.16759115540488,32.143710395753025,34.370218343358836,35.66710525113836,36.15160140135389,36.849388460733735,38.691765101171555,40.91432887317068,42.094082861187694,43.32600042940835,44.41086270900611,45.07454996875745,45.75580612090938,46.61460530072141,47.530759849842376,47.87035951502706,47.30968439567472,47.441685083131944,48.7619719941698,50.02658972223412,52.115529666506056,54.10504748521425,54.23614738886646,54.31108808665889,54.82064438165337,54.72562849002155,56.674886117457184,59.00047073689946,61.98471544764707,62.994943621932144,62.40488385598133,62.64675115785151,63.287270307908166,64.02304094607577,64.75806356310763,65.96034947780386,66.35224957866959,66.92597016786486,66.82864441688972,66.77451197746814,69.61251796113254,72.08945586449084,71.89063105073818,72.81325751985072,74.60593223519557,76.2263065106888,76.96364358159789,77.29724315080782,78.43462777912293,79.09610766395318,78.59235684024407,76.69481120377431,74.86615562389996,75.56158561278505,75.87043392602246,74.07192052420447,73.43022789099578,74.99019457537611,76.54630632767447,78.47968441117875,80.96583841530666,81.86992387368639,81.45773488765876,81.18356509111739,81.44642537946129,81.48053971082825,82.01671965831528,81.83699301361843,81.33477820824228,80.43990728708643,80.6372117754508,80.15518721654732,75.75561999123023,72.92439522040618,69.9749962808048,69.24349226776219,69.30202328294101,68.46188159593805,66.0375470775033,64.24721211307899,69.56105119268297,74.79636654735788,73.42738328823806,69.55823721431506,65.44254646553854,61.699189843033516,58.65288298875078,58.060164609787236,56.4600182554655,55.56376144545152,61.22611296341172,58.52524049660581,63.728289759301866,58.17639285317417,55.080584196375334,64.68034193583601,59.2314194766269,69.70504976740689,62.119117934712065,71.35931010290287,70.93849890331137,70.36982060167901,76.20048884549584,69.77083877221226,79.65368979012845,73.55660522856333,74.7026873030472,73.5550080980301,72.47439983229285,71.93752395712691,71.14463733615707,71.5650976222514,72.69515121036311,73.03093126343458,73.03093126343458,72.57522714203374,71.79725163285303,71.59451071417935,71.5048547535027,71.77944191513832,71.12865165612929,71.3084349626164,71.43318513504191,71.09541171069714,70.91821173233677,71.39299852160758,71.35694285845526,71.11394808115266,70.22158680908733,69.3312837611425,68.12088020450868,65.98577950653902,64.23684138050055,62.99423807662835,60.82250618573612,58.93683684253588,56.98019991173553,54.787041817158055,52.443060899018626,50.54468093603286,48.927184642949044,47.42847190677539,46.317619341081425,46.05287224537727,46.53487728094042,49.54375262415569,54.67261286266847,60.62539915167412,64.54595042238249,65.9372512728531,64.78170458518501,63.2450713237167,62.487998308915905,61.96492593948396,62.857681256545895,64.26809505237725,66.94871709489792,76.60194877215507,90.7457215778736,102.00139072146311,106.36943226587367,102.22900371158845,94.02481005859185,85.94936342806952,80.88060490538312,82.4385847869442,87.94081689350668,94.64587940144013,98.39914101571216,97.95218730326356,94.66191787171357,95.69901419002038,98.77863108917524,98.39138372847421,94.78654330698188,86.72951421090181,77.53124350220276,68.8935932110007,61.32406073349901,54.77694491915342,49.92408317461369,48.864171597899585,52.87708648650989,60.875949907020214,71.74810399002293,77.20839731158665,75.6288804961998,74.69798402681435,75.9638063521036,77.83781675596893,77.45884420206747,75.38373130673922,73.42123303619584,73.00110198666904,72.2369682242264,71.91297395638568,72.7614652928935,72.88474125092415,71.38100559910696,69.85597978555816,70.04522063534715,70.65398078403234,70.41046266055531,70.02456758361005,70.6873539422777,70.52113243121806,68.40863135351167,66.84364337620956,64.07646786259154,59.85256319248613,58.05203857783097,55.704954566868594,54.28501086926476,53.99654644837273,52.61476345219685,50.04466365240324,47.92382302687113,44.44062961033506,41.546654714071366,39.805606698806685,38.62231672652469,36.72253460243731,36.469234486075315,36.10859541353274,35.757704941895206,35.08804521493605,35.06775091085074,35.36545216074958,34.79292561899691,33.6313819206447,33.66195473390625,33.25706487371596,32.47119914112593,30.538840550532765,29.865982355311164,25.75167933076665,22.782365901247257,17.025120392729274,11.263735224504025,7.82197341124606,5.81249823097881,8.080551521684347,11.86437095739739,15.265436576094165,16.620737538170406,17.025120392729274,17.5658018426877,18.044243416836142,18.750741293344767,19.916419731542625,20.93999691861818,22.20561325985499,21.951874548248167,20.94396023025502,18.66226607604249,15.795879644619866,13.302810446682505,11.568111478591259,10.916695896965814,10.762519633096828,11.153040952253338,11.946311836633889,13.504286565611126,15.056496215436967,15.930866971878212,16.581055090991256,17.378144619988458,18.655417667623368,19.940708291078042,21.19965202945437,22.183173313647828,22.369434121536152,21.76454672057654,20.344125325129824,18.402587616506167,16.430561992827148,14.417854072477361,13.168182493986224,12.915957601323175,12.711114087154796,11.159172492489725,10.22403206880034,9.578384069172197,7.618566730170223,3.620030611421429,-1.3219736608008177,-4.983520826843582,-6.134910942767959,-4.9848024122505095,-4.3094346733177415,-5.619421550492318,-8.290113853699305,-11.148178105959596,-10.337270134965534,-7.257448202536931,-3.7517229106530254,0.1198414973182369,3.773638407563676,6.340181250740971,8.548309037936647,10.055181765361692,10.828067843568835,10.713133270482833,11.425864128259068,12.280108852207016,13.240514299875816,13.59099041911257,14.00619634213059,14.217427374326563,14.781093288706009,15.828878056092785,17.50792104491716,20.05097813361287,23.02296150068845,26.170294181221415,29.333670563185134,31.876198549842115,34.32797921947712,34.95723288534707,35.99678357035157,38.03987027879749,39.818930361258836,40.70350094337176,42.21647436765161,43.692761191562276,44.065913143773024,43.0728902283663,43.00387405835839,44.070960793104284,45.46457890318722,45.83917223243752,46.735720630468826,48.09206508867907,49.7699320203661,51.020962376580435,52.07797742262192,52.806363412934594,53.34587798532274,54.04464051828305,54.70367862049131,54.23554545697397,53.42974856627475,53.68846576024405,54.462312516538695,55.95165223123848,56.962712614813974,58.469306545504956,60.255150647295956,61.53045015523588,62.60926878208497,63.79992209427227,65.21772879054288,65.63226855782402,65.93251530028355,65.71995615831902,65.56482840589145,65.77715231775827,67.48923514065105,68.68703522677085,70.89849297699641,72.20011825437585,72.37396807448384,73.53510681980586,76.17966027019298,77.99082326924913,77.45929118400782,77.72122197188413,79.75461100561921,80.79490082690144,80.57483946723823,80.05133294337689,79.72598994969233,79.05323237570862,81.03958962442296,82.94889852040637,82.3739593381043,79.51709021653141,79.28686726657871,78.46067491968458,76.1051285308427,77.26436483971857,81.28171689069491,85.04099217494979,86.611424004246,84.97592683676028,81.46306094529511,81.22497303417184,81.72412189019863,81.13539271666359,82.20515205592854,81.47580017913879,80.53764234869904,78.02787683821407,77.27996331182258,77.52956087661435,76.37302333812549,74.6801115489962,73.94171913395782,75.43251847010204,87.05175178362646,87.31427510010477,83.23167366433263,76.75235608520698,71.88029250128587,68.85513178785214,61.01832847084982,57.80012132826209,54.76968657678071,45.87243896301759,52.52079718120604,52.520602462083964,52.87153038256077,58.55132623293516,61.63434539634073,63.84127847688351,66.64814643639471,68.43047108043521,72.08750482839088,68.47311413409746,61.13382792214939,58.144163673792406,56.63732859659121,56.30991355964085,58.31177228620166,61.39650557425297,64.72007941981673,67.09201697860513,68.71556917547899,69.77904591474208,68.70882435669108,66.60499623484331,64.25547732686924,63.03300092561362,61.297474863083075,59.962188859230615,59.29091074576097,59.036255521197255,58.58341121543853,59.02046632855764,59.534432957033694,59.21413275434178,58.50347705377197,58.98706215137964,58.37352577387147,57.43955078332982,56.74567614440788,56.665817259662745,55.9605786567356,54.31966162297394,53.18591572358628,52.24615103175336,52.24615103175336,51.97185223094403,50.98544719296458,48.76403164643937,48.099158007977934,49.63187174151525,52.86794664958685,55.95411008472435,58.979372608190666,62.41642521175942,67.89397126366462,73.51673692449339,83.35354616769264,93.33846509058878,92.55515757854724,87.27908264008641,80.75390126026201,79.81338580735456,79.56544657513228,77.38560120254317,79.68487779494926,88.2063319959788,98.11305154695367,104.95422739533251,108.39826889354059,112.52555728003033,115.98923492900352,114.94613241312746,108.1934805723226,98.87376577612748,89.0959999854098,81.96429534014257,79.84409624845766,81.30445984735671,83.7084964236994,86.28041846137232,87.81002467321984,83.8567652229227,73.39875895999201,60.739515346036605,51.27113296540071,46.21201724584222,46.67177072217101,51.858334592758005,58.36393910954843,64.2708937077913,67.71645965980038,71.27636350518557,74.85611288079262,72.9865467895828,70.0851583896628,69.40587657686133,67.1366109789373,66.35390224260898,66.66424564182753,65.35524165690664,63.26793941533302,61.539800039064296,60.73111275218364,61.69264990640416,62.95679673991894,66.0668439105465,68.81862495678259,71.29690414654405,72.99414641304601,73.62644366450614,74.84595162546823,73.81382689500525,70.31372412226449,66.40922624886348,62.56027403937965,59.794184124413675,56.851209095952896,54.49966446315158,51.51101199356033,50.42883815344071,49.756480545838585,46.45944602906517,42.24755413853821,40.559654596640804,38.30576289816591,36.86989764584402,37.87495858954942,39.05317700847982,40.062825988809685,42.408806696052345,44.670718592196614,46.83732509941065,45.46457890318722,41.90594591831225,40.963202962029015,37.380470099025096,35.227863129343184,34.598095436672786,33.49644717917757,31.679071798528874,30.460390145224405,28.030329498322917,26.379214312256348,26.47102765739238,26.93804025478346,27.556676708658593,27.996064877587713,29.202685235754974,30.633652435876797,31.45572343240887,31.534782432624795,30.26437539582956,27.485940453946085,23.524363370124483,19.543313482474545,16.47230371411068,14.601249066259678,13.110754510346538,11.944180582989864,9.423286850719148,6.144819161166488,2.4741789211050538,-0.5894180221113487,-2.6079891552134824,-3.561577314749955,-3.457387927312746,-2.243450369578024,-0.11690662291658085,3.0250533006357037,6.4524304729763715,10.078193981704755,14.16606379434988,17.49904672001809,19.78712019629512,19.618822432374277,17.18885984822724,15.650503660506459,16.870628423977536,19.462537931869228,20.392462645979478,18.11307847912924,14.634411211465613,11.46322735182552,11.132856241452018,12.094725358276195,12.44122624173714,10.703967101467587,7.139469834066414,5.451593502147748,6.0524233081370165,8.673159566804358,10.73492954282842,10.63376574354586,8.703334231288995,5.665603012879892,2.9780414465012552,1.5103156847287298,0.32742225766166305,0.1136591345783563,-0.11959135607216459,-0.7506059451580979,-1.8060734782933556,-2.0968464813017005,-2.417742237738068,-2.2073578059917818,-0.0,4.052665418674775,8.385638083864427,11.923201308935893,13.630254605643135,14.392661531180547,14.42713224565644,13.527474840784087,13.083767556166247,13.54231009519493,14.676357145789439,16.687697069918208,19.61337111148234,23.31003235710244,27.216066956022058,30.901451726699545,33.91746240744603,34.900365260937335,35.31119903701209,35.32917406366145,36.3442665420397,36.99527937915894,37.53079679071559,38.67605167304741,39.87277483497368,41.235938550506035,42.43175781383769,43.341932744314015,44.54889093861207,46.05529658202562,47.97275603991672,50.09664253419806,52.17275953941534,53.90174997091121,56.07659743089106,58.25728284631208,59.88104409215202,61.02160411921753,61.34386455304706,61.64246026372093,61.86783790382389,62.56812440765569,62.447223010589425,63.2273317202468,63.89428353309254,64.65833494172978,65.04611607065263,64.41025690658567,65.28530583390935,67.35743321616962,68.32892419312792,68.53872511892139,68.40863135351167,68.46920867021697,69.6178929145897,70.20115272694774,69.85011015111793,69.1503813678702,70.75219859147141,70.23950273275524,70.90649451958103,72.84475253756182,73.465213155142,72.03403679751483,71.32827781843389,73.25207785017929,75.49335312064449,76.02702867985468,73.91154557028212,71.5240464039699,71.3582158827256,73.27482942687976,73.32683840336844,72.82870649722815,76.31484892964038,79.91659053371157,82.63528926685655,84.01095261652145,83.1722089934194,82.26334337896738,83.0964018420036,83.01636136261452,80.82573784268301,79.34977669089095,80.06448962170361,82.68780818779334,82.64362747279593,80.31414856090981,77.24470921563857,74.05456389107233,72.28260310229491,72.31886902595984,72.49207778427872,73.53249470930152,74.30146356288674,72.92900394280763,70.30498814469918,74.02570761955725,77.60339636496909,77.68582018908714,76.71013496055058,74.9028577834705,73.98222991245176,74.12885041725079,75.43115119959873,76.86150682257494,77.76384199247414,79.05430910480646,79.55581386180427,78.96512977767395,78.10492070249953,77.49754555237529,76.91362543253814,75.14611385131262,73.52468869914293,70.93627240813132,66.67189324381091,63.8951272611557,58.92734370528253,54.92095291947397,53.72089749096269,55.37834864863024,56.5391098743455,58.16884025037287,58.919505523169875,59.1416876234042,58.32338953090709,56.92808532464735,55.57350903186102,54.44601971637374,54.13571848072116,54.853921775329766,56.6336245103599,58.658187255733154,61.63588392621437,63.568617150214415,63.34107967106226,61.50701038667954,60.88495598831073,64.39780967597851,68.28063293244315,70.30907402868549,70.49325148269457,68.21842515915864,65.65894401814225,63.38941346446833,61.52729450187993,59.12411739918693,57.18284390285092,55.51867934218572,53.29719441971061,51.449538344841734,50.6971166150746,51.885155835813386,54.41766455931894,57.59695800238688,60.85703159625138,67.38012777719966,75.53994007025459,81.74407361724168,81.39772228582265,78.77755943958837,78.27283347269109,78.91057808215119,80.83766722422551,84.52729478981692,82.32477474824381,77.83254187296193,82.08445573162804,91.56133774554104,101.32788718122131,111.24182543056367,116.35631005393783,114.76451213702946,110.41321428019177,107.86673882450935,108.0469837276306,109.18992682710655,108.9645538398887,112.99790629988863,125.81231526118026,138.11929812126073,147.08416329696473,154.90008612405,159.87088375308207,160.0433649806426,131.9224284639989,20.670954264352417,13.43819356183068,15.382029881002593,21.756784746696688,32.39295367997237,44.692255348340396,50.091017608465094,52.29205618722382,56.719013271021176,63.13711787320538,69.70473422240346,73.89054814746972,78.39355540126668,80.90207473408287,80.9868079471737,81.28384931168456,82.04032436709993,80.17309134439334,76.79893689667185,74.45571205048503,73.57411008272553,73.29187293463512,72.3208572588341,72.89728284532097,74.39787094323475,76.3423223432699,77.28519592472729,78.3858968132721,79.29429593590994,79.08031837629912,78.81219016185638,76.64088038645231,72.2481538104794,67.50444711096505,64.0281531463097,58.714796083426414,53.13010317377867,46.864029010329624,39.61064455715545,36.424112084281326,36.6784718398083,38.53191467477946,43.230221732797766,47.74934480966237,49.520266960252165,50.996839828430616,51.95298369992847,51.45880509509931,50.79503488932202,48.99803723879589,46.842655862932965,45.15608701772428,41.651806727049596,37.94214849015284,34.54839075557799,32.41083252624681,31.4133580443602,31.04080359129389,30.404981428640752,30.595967044792364,30.74300854827321,30.508608195214144,30.111872037587485,28.97261551519621,29.1892772485139,31.240712482068947,33.512211495271856,34.82824994405403,34.87271217436641,33.21942981708136,29.172106158821528,23.48055555746711,18.943276006980664,17.76697934988219,18.434978534239765,18.76910182990201,18.141907773633793,17.969118903111823,17.63586998648423,17.541934877400127,17.411933325201716,17.736283370761647,17.82659256114415,17.850289615239916,17.735827939694193,18.764855363887957,20.24745613851218,21.44013218675632,21.695062682542368,20.66421553846278,18.690576565553396,16.427910220966442,15.236240939166084,15.796597425152548,17.470956582065384,18.63571084951396,19.542931331816245,19.30933246108755,17.561474714682262,14.838250225234479,13.66047152326537,13.986840922963477,14.337624094238839,13.002842604421083,10.375855263493854,7.797030878104009,5.272039978937418,2.5692123232694994,-0.5992819948986619,-4.535931141755708,-6.893706807823661,-7.504767973797523,-8.866707063299447,-8.85939971378408,-7.255342780567477,-5.619421550492318,-3.814116257421239,-3.2581449598224834,-4.116499276415353,-4.14945744621179,-2.7646471809961213,-1.0696892981014319,0.6254494619058822,3.0127822052442546,4.794250406671878,6.234469602406713,7.765199774519807,9.766663831185914,11.332494291442494,12.369990050262738,13.712258763385321,15.4185163375341,17.28849988750281,19.300343792799545,20.864232216455136,22.7379543300818,24.187317368118496,25.608522005326865,26.822011058070665,27.353441953058958,27.96615036784827,29.265657362546825,30.33322791651731,30.88583994885522,31.886575249605524,32.762021205963116,33.506021854367994,33.81039814704024,34.295045339804446,35.42111570217244,36.62250785227512,38.16355794613841,40.52649717241969,42.37510148027031,43.847689057312365,45.33023063025598,47.41013810928421,48.8688029783472,49.50976404659717,50.55293489161065,51.444134098391594,51.892477230655075,51.45880509509931,51.5263036394255,51.57897342833922,50.68011715512356,49.90344212829047,50.39228326999196,50.70262967793399,51.00055678459911,51.94097903398032,53.1300662907269,54.47581384321916,55.73888526419382,58.06655958670134,61.32683792088474,64.72225651974102,67.5377344492111,69.55377064629742,70.45418690681454,71.44238655760468,72.19403224836836,73.03386300644527,73.8136920829059,74.25798039859261,75.64430055141213,74.66968111060595,74.8047188821056,75.91471478668302,78.08959579779903,77.3998066441394,75.90873251497254,75.82194104887326,76.39761676398489,74.73433257185286,73.62404643448887,73.9541825042564,74.98166972181653,74.86315320222292,77.01466697009553,76.82238160044307,76.92443505963827,79.09167931498729,80.00588030064918,79.55633905047947,79.2045175086383,80.32267592615223,81.0643738184508,82.3739593381043,81.00287159505392,80.7700822888429,80.61543010627065,79.38765541927415,78.94763211361364,79.35079840677511,80.57717974842959,82.42909393560502,83.54114467096342,82.68521956081479,81.0153170820764,82.15065918487183,83.45371997106581,84.14990803244184,82.21891039052461,79.58742487598303,81.79647387904375,82.7367691329484,81.5784667095977,80.38785535628533,79.47490376541691,79.11441214560432,77.63752762110589,76.32864877761598,74.49953988207488,73.65920997084807,73.62639698583773,72.79510359354697,71.7796662802137,71.10403743730372,70.79465853270331,69.70240185617831,68.3049376113679,67.3150458410568,65.64421344073273,64.26637232278509,63.146461147780585,60.614637904099425,58.83147676884748,58.4169732811102,59.41610251664167,60.05154508232981,59.802846816272606,59.00537989345912,57.6665054510042,56.50880104528578,55.79563656650517,55.89130713529074,57.92169489038353,59.9495089923478,63.36081251198106,67.05249005343772,71.0954475594194,75.08158051641213,79.03546129043761,83.0672119112705,87.56604958135155,92.68796641793597,96.40024282916542,100.12467942273874,102.10386083461457,102.79290861284477,105.12062949615519,108.55591863863818,111.84853745777502,113.50846023948803,113.85162462280049,113.21391571126351,110.96476299506587,107.78190138999013,105.69913451551562,104.31411569459799,102.54016269041462,100.54161010120694,97.93096687037112,94.44123955116073,91.25032527512438,86.90282603398819,82.03270128924235,76.95433993127628,72.46895521991635,67.88444548023308,63.56913951928927,58.78163540026843,54.619767566772275,51.44860987117254,49.42992372634204,48.45924361671115,50.611608161287414,56.4049900351418,61.13731530364401,60.30931726284926,56.7281613797025,52.555470100846854,46.36588748758293,41.284683803235254,38.947880533628755,37.66558823582544,39.056857081352604,47.02906924105443,64.68450876386946,88.08712421422479,100.46468498303034,102.11575006241524,96.96500446040352,88.50043458131763,81.44892499678431,76.87647282507729,77.00537676160968,80.82958310383009,82.67355369956324,78.85104238552906,87.91488587785405,111.349891834081,125.40163002581644,127.25312460146853,122.61302404883769,115.46724779170316,105.50448171024264,93.90684696837042,84.7462022883799,78.87853162886094,73.14738951003518,65.54734832767323,59.324340771854345,55.175524207587216,51.8427338319731,51.261356666809526,50.11188306964803,49.48648782919626,50.540477009494126,51.43019176439763,55.506429393989144,64.66768621385305,78.82785847665211,89.61800877135921,92.61289411006302,89.89678507476016,83.26770912156198,77.48105483112116,74.35775042157663,72.4832796353223,70.98016476608244,70.6724927132048,70.86467702485346,69.77516435785421,68.10180158665283,68.38972187304546,69.66495136096306,70.85296696313459,70.86801875754263,71.07036449628687,72.86142909358097,73.24104522585544,68.51989296149445,63.384610839013575,57.61697232455193,51.981044752618544,47.76614655096518,45.08486550891669,45.42826388946517,46.59816121203594,45.84497631757891,43.48811375198699,42.35481695490386,41.27803986759857,39.758985662014986,37.81146793884299,36.968343811751765,36.97164204603545,37.308853420441835,37.2510613652524,37.6809948326651,38.492186402089956,40.66399823375527,42.77295534508181,43.74783415916789,43.23174640008315,40.40509754509907,37.950830316279266,34.51417169659945,31.39821009234745,30.153670634242186,31.00150200056663,32.206238223801606,31.45572343240887,29.41248365519275,25.28635232620702,20.339189343803042,16.30069279793566,14.569956332211097,17.347430082378178,22.151157381210794,26.76143637422519,30.83510931691976,33.951972323864126,35.237414658443,33.602962264357124,29.853697001577974,24.174805125992417,18.511665528027414,13.977393131212438,10.72890157436556,8.841788199825546,8.083251356899865,7.64431197353211,7.512138625322037,7.629042673966483,7.933665213913034,9.373163809438465,12.32913674703621,16.00401774914255,18.666920777509407,18.274412603836137,15.696542991007414,13.716595495724155,15.290660128396723,17.860106996167524,18.27264506483483,17.18885984822724,16.377275473440488,14.9172733984115,11.288406895759408,7.804665466515503,5.372830404579853,3.346859082648803,2.286039994933182,2.41948339101743,2.444041015206174,2.1081392797410086,0.46770986628343814,-1.5135350500768223,-2.8970870126242647,-3.3732587569610017,-3.2262244756990692,-2.674339422469599,-1.456356130711123,-1.071912281662882,-2.1167909629558563,-3.2996585567143057,-3.0069565786848225,-0.7742415774681191,1.6880126506224757,3.761018429340105,6.314899399405103,9.09026256916646,11.772869196496467,14.74359527986446,17.57662030930307,20.43695390038205,23.40468362683608,26.76573533478415,29.237258631915946,30.147437448692312,30.650658034208497,30.907702051847608,31.578118679985774,32.23501187797272,32.46248408252886,32.18510835515134,31.294970080170465,30.379134337549562,30.924890006766027,32.938665099849345,35.88791092003522,39.164104335016496,42.10242910941181,44.46020279777546,46.531609319503126,48.11665647053398,49.700771374845615,50.76266869128542,51.830998772199365,53.025344174841564,54.13408671601129,55.05950865625409,55.06770236119389,55.245833279049506,54.82208852216741,54.42648035329909,54.4381734027208,54.7925208796372,54.8335790203244,55.05221482617749,54.500244883072014,54.92620402221861,55.803159288717595,56.79882510259383,57.75598913722547,59.641892115569995,62.49663410893238,65.9911177027926,68.6114093725969,70.98836150752496,72.54715390579148,72.98533393423142,73.23634299302852,73.51553262563068,73.77656868640615,74.71258491596326,74.29694086823548,75.91741088737142,75.41628170913341,74.23630390062009,74.47592090349225,76.15301347406417,75.93587618225943,75.2204521220507,77.36665857265905,79.07302822722036,77.85421190251374,75.84764353100304,76.08003329649354,78.57160648060817,80.29962418979834,81.49870891111104,82.070101363889,82.51327592350367,84.8160175318131,84.9278913578612,85.34661167896016,86.60783128707129,85.97634092467798,85.86789963858958,84.25713914748601,83.50473191168238,82.19101645017845,83.92752867273647,86.05866840922324,84.75397932197735,84.59773650979602,85.36142170409875,87.67218873304603,89.53324246756222,89.30126037335162,89.76845715283318,91.2679303001247,93.71378152269244,97.46769269236628,98.94655071363496,98.39294743496885,97.26602198633864,94.92975016114956,91.6700234135393,87.44703250148902,82.75389453539029,78.5274944763298,74.02498542675899,68.56690713721875,62.137551704190344,54.19097009326522,45.3793622048711,39.53087183467027,34.849350884920476,32.005358650093385,30.638061775278675,31.03666678899728,31.883571319727853,33.609372533680045,36.837179604396994,41.43815022750018,45.808036243456,48.89717251868501,53.332551434423564,58.6864427034924,61.07244133825077,63.00669909980328,65.45306337839698,67.65244052279493,69.32862342775466,72.18760731150806,75.79147059255452,79.2869078622923,83.07784362547349,87.1375988617762,90.68346131923592,94.13915703571713,96.77304274702756,98.25248804593342,97.74473649212925,97.77919006847624,95.34635793780136,89.5670145789058,82.2695517201592,78.55492774569163,77.62912408257742,76.6827831910038,75.59885891331622,74.30377744779435,73.47909528138418,72.76591867636421,71.35485847756443,69.56856482803036,69.12727273814714,69.97716488544224,70.80301428640789,69.78161107196755,65.11967182903142,58.71227986202902,51.47613235801604,45.542178736658165,43.349285385013694,42.194387268608466,44.550013096018766,58.04770063170303,92.36746816220791,116.68129247842678,115.03168931940245,104.27041366019792,95.95923377632255,90.35589330597223,84.99931649473858,80.1291125167248,75.59844570656794,71.81247818606062,74.35777723560834,84.20079151136633,98.32822407673481,107.09532682418426,108.27968209501954,105.59953755275549,99.46233623762399,92.02835059275212,79.89886969629055,64.91369884534087,51.43019176439763,43.578017103909374,43.608063832669615,48.6329496271186,54.14163255022596,59.99502130515268,60.81215886316175,61.548448245710794,57.630706913536216,51.37287603012372,48.0203131232059,46.26986642825879,47.53231047477353,54.2933230646156,65.81268148685977,76.68130736683656,82.33752581420158,82.74884648688695,83.36227988025739,82.87501643585614,83.53128998248062,84.11812640429163,83.96042386363224,84.10034512068124,82.88656989378505,80.88436287816091,80.98493610763593,78.7601822380843,74.93809143220278,72.34989677038317,71.13638430298765,71.59451071417935,71.23107521843026,70.48414659133984,69.86672202351475,70.45745388899057,70.37855072747902,69.9840665056912,67.74688629220927,62.37892655029134,58.08055899569246,54.06655133277495,51.58497602991079,49.27039919876801,47.34617803762364,46.70841695458076,47.231173331252855,48.801432110004086,50.82249133219383,53.155908239436265,52.85921628904196,52.40277775041797,52.13497175199141,50.748672803999085,48.192192837844566,45.072788905188546,42.323187626767904,39.69436704778161,36.98069818550747,34.27439111661552,32.295093718843034,31.133128544941147,29.564741913727765,28.255561183983918,27.34656887986755,27.623271206252493,28.38793583730411,28.593594353089387,29.61285826648164,30.633652435876797,32.05091072486661,32.90000534077721,35.11197919042436,37.74677893750208,38.67659700358352,36.01118356305718,30.906369589205426,26.010746025198564,20.181243203648343,14.804771756963016,10.440262937688967,6.799354291837763,4.855164750023679,4.5429981025054955,4.40714583128652,4.031296298605898,3.7924833207002537,4.307928627983021,5.975552783769855,8.53601292670106,12.057734097015647,16.537998259932277,20.7150132924804,24.376434616517965,28.374245252961316,31.9853665384712,34.61535671674789,35.642564703782526,34.55219705741649,30.34116220485984,24.35892494061919,19.83863382402306,17.862300520593234,16.741128536952075,13.491364747237178,7.932745627926949,1.1788051918386078,-4.657393532849048,-9.556538506443731,-14.25349825546944,-16.2201869117321,-14.800890081099688,-12.102615395114793,-11.109021217272819,-11.03819438044114,-10.821385487012744,-10.96785589114056,-12.411670973865757,-13.290781551583724,-13.227828745713847,-13.202457723004912,-13.17716236871598,-13.21464828607932,-12.175902839979813,-10.465357570010351,-8.060159318843471,-5.147875843944116,-1.5551581327007418,1.6437712386844443,4.3137278036201705,6.166945577905959,8.230941213651093,10.530933841060778,12.060243229152228,14.338151425705432,16.06351593578154,17.598003574555317,19.262009959210552,20.995388272077122,23.35071200636062,26.005869124262205,29.09774033619512,31.878496202907154,33.77872056073068,34.82078656684391,35.730328365911944,35.91537616985574,35.338615366865476,34.62608789718149,34.27186547112228,34.222366737706956,34.03210448487403,34.357622060576496,35.07932536761794,35.8329254612595,36.61670214738587,38.377895282340376,40.023714300770045,41.3158276468476,42.973326458588154,44.851979247298665,47.06647340996702,49.48890031852926,51.662902534313844,53.27331043834542,53.611431096028014,53.86972754457612,54.2855717920279,54.61850358067982,54.43782917706488,54.01212949554116,53.3500546665736,53.37749427602884,52.99217948386807,53.177170840372426,54.64389875122746,56.040940438657536,58.304699476863114,61.84833581101497,65.10695910854504,67.03080191588231,68.11598873509281,69.02319199267683,69.74015289045866,71.84420657924984,72.56062973184835,73.35493631567738,74.59655858239572,75.03237305316544,75.80368089246697,76.84128045471013,78.08656479953548,78.46146530228084,79.24784020205811,80.63658120417396,80.53769108313482,80.67489907987942,80.87173976718505,80.64447101729085,80.62793273440252,80.68462241549389,81.58130553097394,81.56040580777942,82.15065918487183,82.55332995819546,82.3896904169175,82.71245441619126,83.54114467096342,84.12264070660152,84.75165273856088,84.67727480931617,84.80557960199519,82.46741080598447,80.8450657248857,84.22970147970908,82.9195044728634,80.2825439082604,78.15416975359254,76.22057554777606,73.66971388126856,78.35583700934691,76.91362543253814,72.92361901254324,74.02123997165697,73.65184183350306,71.07212397879759,68.8457192432315,73.00283447255974,73.57659143822745,71.93708139200542,71.4908188152511,72.12860528001654,71.64169532204816,72.16811725303661,73.05569098467005,71.74382049539683,68.14575122999034,66.19798172220301,67.48280792048513,69.80566575481602,71.41302257209709,71.97654468901959,73.55435230046605,76.08452381205592,79.07158396900896,81.98069866054242,84.4241822437994,87.25995064875244,88.89829598560935,88.68906211980314,86.46172441014447,83.58542303270757,79.75956632710668,75.5817772712343,70.99826479532238,67.15235977677979,65.0630546699015,63.192498384457146,62.53776864837215,61.79983252329594,60.6802312721227,59.825275947252244,59.36306973797014,58.726780903197636,58.3495051470144,56.73235457390435,55.40351126293586,54.40736888751559,55.199367864486305,57.528797303154455,61.07996477945435,66.23621042665735,71.95883024225996,76.79096159952593,80.8450657248857,84.27729471745076,86.94876995942285,89.28079675457217,91.85884316704906,94.59622079871123,97.85330718111332,100.57355364466817,101.16349964857456,100.56102787857402,101.28921777238439,101.30989884857219,101.35246000242104,100.5924196220983,99.20193663887105,96.93898334377765,93.98551864218629,90.59307894806143,85.54738905726911,80.31657321843036,75.57922244803132,71.41305588074044,69.01838710016072,67.84457609815271,65.50657337685766,62.41602101913661,60.71357360097156,59.786826290703786,58.69697760883269,58.20713808317295,55.54142464738549,47.878386236052314,37.550531258975425,31.036135246519812,26.89462614806602,25.703212852270667,28.41536980367558,38.643131214002004,63.728806283708266,94.59864062292752,107.4893521685353,104.42334766955899,95.02908675116717,88.17008754170142,83.36745214492771,77.64007928842302,76.13515891212046,84.84442347756938,100.36244760696249,111.11625295679417,114.20197343903781,110.13033444223208,103.9363580046061,97.54946095290023,91.9176911049964,86.29940410194008,78.66016911698073,69.56997304598504,62.9797013293526,62.202922325879406,71.65087435628003,82.30396209512769,83.73647332446875,76.35711069885433,64.94595128623195,55.95404585907465,48.923926445499,44.57556644741075,42.661141166278625,43.925265282325434,49.20668623699902,57.77124283284258,67.40081058182143,75.64475401190086,77.61922367373577,77.88049129701447,79.91181969496806,80.04535606991878,80.94721633663836,82.6276754523708,84.61564336510419,83.10902742224098,82.36945313797344,79.71856430400376,75.4916883686654,72.40760221950447,70.33239007659267,70.12450096090988,71.38804201126531,73.21463341724343,76.4119003792263,77.68739074603701,75.47806142241917,71.53702272282341,69.358015797367,66.59141811939618,63.562152262231876,60.26712702348737,57.55166911452142,56.59400546762003,56.04979163626276,54.253001348649924,50.72599373675899,45.480153596682406,40.589055236746574,37.37182636811364,35.002176667014915,34.28687019518701,35.5089332147171,38.50715656229917,42.176058643049856,46.593485025826574,50.266533390712546,52.54056356574309,54.71202059273811,55.69223243233715,55.12012928671322,52.47690383798467,48.80503517200308,43.599405613326624,38.226509407674975,34.01496530392015,30.849219828646326,28.024499158555614,24.270277921897318,20.002841438586522,14.538545915005823,9.328717734431534,6.656358165367859,6.7756482756446115,10.039785761207437,15.440621953925747,21.86498177612343,27.065458039955818,30.667834516289126,32.29428111214619,31.19428231845946,28.943238598841464,26.08757814544727,23.34406358434909,20.37034919068303,18.112007974239997,16.978843830780153,16.762583225842043,16.800232697123352,17.050297036040693,16.64204998747757,16.62359724004276,17.594706651855937,19.167123033873313,20.75980516789498,22.072812073756523,23.045607727502638,24.372391300835965,26.943644807072815,29.427439397548817,30.714387760609643,30.604169826400934,28.40860908092826,24.56466581669835,20.720509161241136,17.048992244296567,14.062617817581648,10.954045865931711,7.227585665622264,0.9814158502049355,-5.747872381161593,-10.612161988320016,-13.083767556166247,-13.392514759601795,-12.728005980167309,-10.220295375879747,-5.818968452516011,-1.5776360182804998,-0.12188135358535146,-1.9414831965515098,-5.53144018597996,-9.615857178164108,-12.927787189640943,-14.860802733314872,-15.167475472026947,-13.813195617487931,-11.356018317972461,-8.755214125731541,-7.016498807574336,-4.104485972482863,0.6836605239082763,6.566289500562216,12.131299170095152,16.912102015920915,20.224827620804938,21.780040172711974,22.282144013939547,22.05104561798265,21.343395333851603,20.49048773502038,20.476486241182762,20.622409533089197,22.096319234953178,23.476393973882036,25.439861651829496,27.29335792913615,29.369506759455213,31.586532787456978,33.42831853048385,34.6886757919687,35.52583628058488,36.259334419200464,36.302800650138614,36.48343720696441,36.40574226294555,36.24844585883749,36.6674477052549,37.09484695451945,37.524911574387204,38.354016224245534,39.56659257902122,41.520569666450896,44.69844717939936,47.90053592893856,51.37405244429941,54.87557355181938,58.10717321570523,59.8244217448611,60.754579378318525,60.92689628512275,61.80072475502036,62.51563797868135,62.929748991156735,62.67046846821498,61.62074171325599,60.65830409086165,59.05339575547194,57.91911524048613,56.96749494566524,57.30935923573445,58.86687021290238,61.53602414555939,62.35403599965003,63.38347985014394,65.01759431614454,66.16363779732035,65.81268148685977,66.31441400529913,67.47946775750307,69.03151503018951,69.53033725753832,70.803820678469,70.74423255688566,70.32534710161015,70.77393180369462,71.22997916436368,71.1937116363166,70.48285219583853,72.6394444397071,73.48371136633058,74.54353089675111,75.85151168165461,78.4136872320483,79.35863817179678,80.36249702578387,82.07303259792388,83.96573262341896,83.83305452594912,82.95013583736689,82.34019980075198,82.33084123672784,82.53047429427804,80.47531114201708,78.93787508417243,78.66529827603412,80.51665962963602,73.69173585205186,85.17309503689434,87.35748087785129,84.99780645691041,82.61621382469247,81.71537293421392,82.34933473260271,82.54788152119667,81.97122613694337,78.4136872320483,81.75022131358013,82.70965919400822,76.85853614712678,78.64536625702047,82.32229486295039,81.53594519722543,79.96605609587968,80.42297223944466,83.15718289111774,82.66563551494816,78.02390435948134,70.14062348800218,63.08554654011893,57.85481080172338,54.61124559002271,52.96173948748191,49.589149414044684,47.48949451737323,46.75240828627807,46.93056603415697,46.319961798515564,47.337302455389,49.35023136622771,51.85471292779209,54.06201103265081,55.84319267404074,56.58007687861274,55.70240863370932,53.75093195673543,52.04457380639596,54.06200632716165,57.850682111443085,61.793905874362906,65.69713431042031,69.38982866845723,71.62144494426495,74.3528230635066,76.18608041869314,76.22839229402554,75.4008374935875,74.63741293769297,73.54666725056873,74.13200667193647,76.02421500170975,78.9590698398875,80.19745531357857,79.45390725693338,78.00660713775642,75.57174772334442,74.13801651528765,75.82980923916146,78.08031642845214,80.38791553380337,81.58826098014451,82.59539487004672,83.13630046150426,83.61012421146228,84.16744237280105,84.07464152312109,82.92768268732254,80.59799662998938,77.21331594825054,73.50312554322296,69.90222878803841,66.63220031940449,63.76174988454476,61.57096337901137,58.66660239089393,54.81126515735007,51.47617740181832,49.45115525868645,49.5592190204092,51.07725690234048,52.22282572136133,56.164175185739545,67.28739980771634,82.47804076737275,99.70232387859728,113.488781826496,111.41838249156034,89.2583499510729,77.51445457388365,62.84165502617593,50.75637431134393,43.94792415950743,43.14195858177925,51.55151162643102,75.63395151464954,101.88284478254943,110.76276844006313,106.90781655803703,95.65348982593106,87.35292031934976,83.19396549888712,77.1523303672186,71.70994936015609,72.7872885377315,78.28756557087324,83.10602374001365,83.91525485619873,80.96048935278614,74.96219829888402,67.90932344069803,61.85587064817459,56.215586398667355,53.261944948262034,50.37228989155413,48.54480429922666,48.517296149778026,52.53369790159049,60.3601846563597,69.70365439573808,78.13157604856973,82.82496638256633,84.82469635168431,85.01591452025484,84.02700993448633,83.46335379831976,84.96117560253728,84.95386434742369,83.05010300519132,79.01750322694042,74.7895381152608,69.66381798101605,64.68856943889163,63.864927813884776,64.06623778559542,64.40421062495322,65.83720207978641,70.55404046459628,72.14639948368746,71.81097820157711,72.22636981650379,71.95724473502092,70.05838290659634,68.53553190825461,67.06419405121535,64.71126780449802,61.760715629392955,58.452034607514676,56.8105912254447,56.03150520271197,55.097530174296395,54.0276207538178,52.832787230932674,49.4565872527835,44.54289264647345,40.9366341263893,38.80358616464643,38.11684364253467,37.47939869302582,36.332623749189466,35.551895263625966,34.82447584896186,35.70371665205753,37.17193664787897,38.799952315128984,40.21746060459091,41.82425459282828,43.330239985792694,44.20325635928681,45.0,45.149235478460234,44.69604688031691,43.18793033704014,40.92601853989741,37.24608427697167,33.52319966543674,29.759902099656983,26.939581901479364,25.25720932691957,24.51960539273656,24.264239583955227,24.712612217393897,25.64099699790608,27.478253259829884,29.352006941964937,31.498527235830004,34.0923486161042,35.5866247808916,34.974381217004385,32.781131855523014,29.28673563633217,24.737577906349365,20.36783855714607,16.89606380372948,15.167475472026947,14.731900154960428,14.743534595581282,14.773273822060764,14.743534595581282,14.654990619976639,14.089973995029917,12.506021843079235,11.37087826419411,12.473318388943406,15.06849685502924,16.893706300468097,17.28589698084331,17.241486790068727,17.843574929971435,20.018009426660605,21.4311975454201,20.89949984630331,19.49218932827134,17.5577123664113,14.71613538250803,10.707261051222197,6.6452757445891395,4.5342491176876045,2.921842055897754,1.0789315628130993,-0.32311404125090304,-0.10767709846755906,-0.6573275083923792,-1.2380474722859889,-0.9040000871243193,-0.22517416939003473,1.708137404751011,3.8063786759947824,4.929168123250961,4.635481456829607,2.7319800266031398,-0.34796862033810894,-4.754291223092588,-9.443911555430686,-13.460592001670726,-14.317965202965148,-11.944180582989864,-7.553808348676597,-2.36524093088609,3.903252374740415,9.891210886117419,15.785651509896223,20.609660396864662,22.697530941313502,22.704907524320625,21.451376236516374,20.582560462213486,20.311023601713547,19.789917092158472,20.14010733624672,21.02844300133974,22.394036073350275,24.216325524051847,26.182709975756218,28.572730059048556,31.022646624263487,33.62808146610373,36.259660829280726,38.643131214002004,40.44092300470348,42.48472199398313,44.12085142647857,44.42562628299855,44.36099933540602,44.71352430484293,44.92646417320706,44.84919172754591,45.0,45.39731455258365,45.88881418678518,46.1328516423084,46.36588748758293,47.13869750773553,48.192766511161814,50.72599373675899,53.38801371110768,55.52908821183895,57.36726984360345,58.836825607132745,60.068526286035144,60.731991084552924,61.102579060948905,60.8504131542093,60.01543028847404,58.72297037134332,57.681854246947,56.693515328992206,55.071278495442655,54.09999190546289,53.35861965725461,53.31029924025267,53.65112815956532,54.64262940264646,56.05644121190788,56.89638062625525,58.02980025245084,59.73521656197587,61.43770885450929,63.60249082412213,65.53503059174817,67.98625164938167,70.37161038451976,72.69750055286943,74.62950392225275,76.52219812640612,77.96760131025196,76.82748269156751,77.00540300792808,76.7471187040079,76.14854427489004,76.58679061972157,76.80590076484415,77.66834353134733,77.92286586661076,78.25314317645677,79.00753395666582,78.79791079149044,78.00315075473718,78.32968380896278,78.74557579417345,77.75894710924153,76.42952478707038,74.44011526671872,75.83540906502047,73.00920576398559,75.47456054384985,81.56365956217046,76.28729759175746,73.49978512345913,75.30808395903718,78.36317792967893,81.02740550533863,81.74748324734215,83.0627556265076,82.60600240311244,79.38692149215075,78.01100472665946,75.8064639579507,76.60246070084611,79.68506350147638,78.11715521745057,75.82980923916146,77.38716463994588,81.90120396292862,85.44821260671013,85.39478992122768,84.89989995397151,86.12148199724709,85.46621279935415,83.51688673983071,82.20515205592854,81.23368368615822,82.56289283163655,83.2978035880798,83.83332061910907,83.77653642275673,82.28259208439228,80.82080909936589,80.49318376168526,80.03986904554534,79.670273015504,78.74557579417345,76.23921540349217,74.80641079273113,74.18979931927599,73.70194416664845,73.19005909045173,73.05736396479404,72.42527634887614,72.08846876912925,71.61843789888,71.46746265003975,70.23921854682592,67.30042626701385,64.47770136120344,61.23236444663093,58.90780441786027,55.531588933991735,53.37423703317272,52.1473150515311,51.55832408528623,52.44780853851055,54.10049916277681,56.30995348997533,59.297729854300734,62.582997417101495,66.2573720782115,69.61614962545849,72.75857353703054,75.47498245501234,76.43523532419728,77.52420432507485,78.70579632284458,79.29116683405539,79.11445306857802,77.63171927648528,75.6095544917006,73.00165889451213,70.05838290659634,66.80144057544936,63.70629455442235,60.140985637316554,56.64599616616192,53.285844069871736,50.36985031796221,48.45743831559374,47.34410838067732,46.91624187205982,46.56728669177438,48.034035726776374,53.92579382466192,65.54805519032571,78.57766582335971,90.53173184407146,96.4392243821222,91.29826344150251,76.24244548659874,66.27320675928328,56.27265163212486,53.56915190329453,62.54330344136058,82.13801105327548,101.66639035222043,109.83676467179231,111.45394270247715,110.13064186461756,106.4978890032764,102.94542513989757,101.70555491464853,101.38711399082204,100.83611377359149,98.08629700337507,99.53167271426264,109.05947029373253,115.61922730318219,115.64839869744226,111.59954765438565,106.73281947110387,100.64286568587886,88.781152258078,72.95795039097686,60.07196939386431,49.786092412414106,41.90814956669061,38.107522358712366,38.9990065751825,42.25877839094174,45.16001308693301,49.25526762963225,52.057878759191105,51.96622652751361,49.98513517476594,48.848225647038916,51.565736256722786,55.23019915137474,58.842931581006646,63.9658671673424,67.16637050716442,70.426900232672,72.83948002795104,74.7965854468632,75.67523684517543,75.40036622592514,74.61880909139653,76.32044824165958,78.29265227376646,76.93433499722886,74.79979025753374,72.72072138155154,71.39703501983948,69.62071106997354,68.33819349108805,68.83877163290315,68.94687868821848,68.3637333958578,65.75169678732718,63.18251608461469,59.830891884157076,57.18619189156928,54.29877350315762,52.13448281854056,50.687353231963215,50.13637852707051,50.91756830005168,49.64456473214596,48.17986030928258,46.48569025412779,45.486888655616646,45.891391900202265,46.12965993626379,46.030088876749915,46.178711619155436,46.55656644291064,46.7682524736458,46.43023048036503,46.54422645595227,47.11567999183368,47.32545219581995,47.07180941336757,46.57247415831418,46.28986926366088,45.304762813834124,44.31158076493161,41.79481576307053,38.55840577203055,35.07183208220744,32.50482563206454,30.566258929203794,29.000672202610353,27.40393596056931,26.32016952087028,25.776176066274136,25.814485246731646,25.710004197169543,23.705132548073472,22.47592284192728,22.2771260568203,22.672641466079334,22.593281727158445,23.080039688747405,24.242887224635446,24.62352856753164,24.02890989331867,22.31945303685485,20.434976224490782,18.76910182990201,18.015618281512147,17.25332952282908,17.146724585967807,17.20655247317237,17.00282586033777,17.354019969370384,17.411933325201716,17.99912758574052,19.46334094059695,20.25528807171679,20.33017075601128,20.120561033041405,19.601592996539598,19.660174059158223,19.909962252428727,20.8121546451225,20.94040949410122,19.232880569348275,17.63176333832785,16.594009945653102,14.17128563353804,11.070215627424007,8.805262784117245,5.492359761757409,0.2187283417968715,-4.7271795528331495,-7.111451402192432,-8.6804058337449,-11.159172492489725,-13.743372193187096,-15.064412936238305,-15.190244836248095,-15.17291060076436,-15.714935501396889,-16.251718558484058,-16.49289388445975,-15.930293827923466,-14.036199272576269,-11.214895903952003,-8.34393388638791,-6.732013421007002,-4.909851172406685,-3.2633754884838853,-1.1306639162419934,1.1356445905867434,3.4260588972298565,5.137745064401772,6.862563509057728,8.31975536130174,10.369238229158444,12.451497927906292,14.58110899702891,16.608970159972912,19.2126350432152,21.73682805602392,23.904429293004178,25.74805548189751,27.499116388468256,29.37042231216608,30.88489925713705,32.05344252045085,32.91627230439028,33.02385699240966,33.15431810118012,33.484782306522305,34.330205721338125,35.574110259870785,37.4734064207802,39.449054207617515,41.4875327591332,43.60994019771184,45.80079371975421,47.52719119596304,48.55855614639317,50.15615031020921,51.58731229049154,52.35457458341526,53.14924185051071,54.20922060359949,55.67745873024501,56.51990155310036,56.61856517190249,56.208385287456615,57.067778237468914,58.30781962811598,59.824615022771965,60.853527484891536,61.185059891588715,61.64102255488713,61.92754029034398,61.78474978149335,61.51420093228113,61.31874873864426,60.27975104366663,59.852992161905284,58.39927106190937,57.04256808506021,56.73367811351193,56.43372990674922,56.05646463685275,55.06456459994077,54.27589198653676,54.14169348705715,55.12179996223821,55.72633467997739,56.66699286947521,57.37679700722853,58.476449945413215,58.679890218481674,59.94188030546244,61.90740537855734,63.73865410522832,64.98307406599818,66.94654087734799,69.40527149323144,70.69436945662531,70.76693920975251,71.91445246139521,72.69252559605141,74.30510008324224,76.16262948340493,76.95152735089277,78.13663320474053,78.3663517171612,78.35892798234032,79.4126978655158,80.6685457410044,82.43163937221524,83.13632075176321,82.47371137107068,81.36921308636784,82.30721607958071,83.26874450538081,76.89235528210484,83.29017438161289,82.71245441619126,77.1957100491356,74.9736275831951,76.62868919171694,77.48357550192296,77.90527490818069,77.47120257630152,75.99180491522543,76.61840219222532,75.70644754906769,74.344224733371,74.08677922489014,73.32290624903098,72.52526110295699,76.48657535306799,85.5014787296339,89.27165591317731,88.14037759926248,85.95042538184663,86.33389102960098,88.21867699294411,90.14465718703238,90.30482259784961,88.8952288512169,87.57363463208515,85.22272923002893,82.91572496867019,78.59752427480531,75.09621085125559,75.34700976136494,79.766794690158,83.33332153456928,85.58592457164663,87.3115453511992,87.07724928051434,86.80873933476488,86.48999617656844,86.45816869539722,86.44509009269743,86.50354104790631,85.71085390463203,85.62920476048146,84.5361663741866,82.04781269673644,78.69010745617733,75.57582848284075,72.3647988071058,69.10049991336105,68.5757229114365,69.7158350956186,70.8982793971182,70.49613591493645,70.11205941792787,70.28021931627546,70.26875059482109,69.73109580060196,68.40021169723792,66.22050685946304,63.86025150413977,62.03577875995851,60.32790040863562,60.26840548716848,60.08362981185983,60.43347131278909,61.641655902904226,62.95617689335103,64.39147719564842,65.44369314636029,66.45906255502227,66.25053410966241,66.03752454496434,67.45820054964523,69.7819406461958,71.94503779719432,74.30718007016499,76.18919644422061,75.88068778337176,72.5527934914142,67.20942039085985,60.62163533985094,54.64370206456508,48.98547423316753,43.756098668655035,38.262803985171,31.85411504532041,25.5920167686963,21.709845966912077,20.40521198489283,20.24884192668099,20.699067190926137,21.330146353987683,23.749470058455543,31.86601410986922,59.328429150082286,106.58463006280913,119.32718643796863,110.02205202905348,91.08316871142641,72.70129275909042,61.10056602825193,58.37247399376883,61.26873225584101,72.95100747176001,94.18237344293895,112.96812471679205,121.10512955058864,121.93066984038089,119.0165671190466,114.12532744463131,108.40860837869657,102.04492202876864,96.14663890455292,90.0,79.84931169200759,72.72153727013647,64.9643530844157,57.79434660842945,52.257017553816226,50.37787107018975,53.53584417331557,59.11263569150954,65.79902749059315,68.25110286854749,67.38013586026595,66.67806529916466,66.54322868648073,64.16442216412551,63.71039513329167,60.03414765343047,57.51133442569272,55.27712895074258,54.817885037956714,57.00231653432112,63.34034265170859,65.00808569313052,67.57563451441244,71.50080552136436,74.25135645473252,73.9017467565819,72.88997381276648,72.82407010632896,72.1028939167866,70.61729679025227,66.90022685375301,63.53513477775737,59.710287496791096,55.82303109473701,50.94002950108559,46.711011767166724,45.07967244568845,46.030088876749915,48.706969702115444,50.50159934664725,52.83107700401609,54.81617981541177,54.39308841715424,51.585186988815224,48.16564716598002,45.085883579147826,43.54002392690004,42.97267925279495,42.787941626975055,42.82132282974443,42.549166173371475,42.72077613932842,43.541891975774114,44.38395411993739,45.33987007107637,46.4136321922356,46.77290170935502,45.91382675947081,43.01491831751722,38.223617764837186,34.14987592287123,31.526041369445846,29.916371226467486,29.773589657128717,30.200352325136947,31.839686698371583,35.53766034729825,39.91588486469907,42.61405833709435,43.09741801760974,41.59433832860206,37.61648454037706,32.027305786728675,26.661690459823436,21.447724070499667,17.188007387840052,13.921892617817393,11.924564610868984,10.961139485285846,11.14442463676646,12.35719136188343,13.96778536589323,16.451955749519303,19.757842142289586,23.603458552441474,26.768218183406294,28.750212927676266,29.2290069428624,27.66252735907727,25.747264467139118,23.70032519281939,21.934571474211687,20.44792990135457,19.05243824640791,16.699252693401853,12.574699455420069,7.960970350931072,5.067707550142672,3.5296377507655596,1.9787630987789144,0.6767341942613805,-0.11502860873304914,-0.9430544570822106,-3.031871662031526,-6.595960213794891,-11.944180582989864,-17.320128969496153,-21.361918853831757,-24.46977254015691,-25.563939768710053,-25.596347317062815,-25.132936263431088,-22.68819281504833,-18.842381616799614,-13.645213261374336,-7.448222262533622,-0.9305021112362959,3.5355408697750956,5.596853642008314,5.587209658987732,4.825237294713288,4.245656861371696,3.249158365568376,2.4949688664115404,1.622297075898193,1.2267511917432035,2.0453810811213002,4.136107018891934,7.253214654463646,11.689399835352804,17.036012007948404,22.697530941313502,27.60397048271314,31.246933340031973,34.14987592287123,36.20627988032171,37.57531175735686,38.107522358712366,38.28103659149151,37.86551815720667,36.14497000447956,34.71521806915678,33.43003351765524,33.23469511671177,34.309771503709186,36.205090289003266,39.211283285008456,43.268666812982815,48.38375316207555,53.19310764866013,56.915116825775925,58.44560703050061,58.935834843662334,59.970607065094256,60.94538881298912,61.56046120869516,60.390197570581776,59.2318913698834,57.81237266398328,56.851537899005685,56.38108161766598,56.50270433204508,57.09914811861498,58.19955112190251,59.71638168949997,60.804964408536925,60.832425015897236,61.81215750949325,63.03425936690146,63.932346234330666,63.25334641356378,61.767462123401714,61.67878233964967,61.897803090342634,61.909799708745645,62.227479628520555,62.454851209486385,63.16593830659454,63.52487598035522,64.06754406013317,65.13175637945365,66.48469574533426,66.82989009683011,67.12799217666927,67.60041007940855,66.5713005463541,65.48031984925555,64.15945581714928,62.57437244947161,61.43416266444336,60.16804648114439,60.432222356580354,62.02050014264389,64.20834893980451,67.2361338246879,71.33859661496132,75.04141244996462,78.47363222923454,80.9724035888099,81.79879561729565,81.70041819760446,81.61081507306528,82.53022865514306,82.95668484981572,81.93223456362608,81.381046315732,82.29768246603501,75.65586258567885,80.76240117672457,84.48503873373768,76.42959698759131,73.11967768765817,72.66070671906846,72.9865467895828,76.08003329649354,78.75852538549205,79.70520747396873,77.63460407416953,78.1167520862512,78.37217144468788,81.71319871525219,84.65047033395828,83.9699993521572,82.8500520885972,81.61358928129941,85.11566423544342,89.35257486384116,91.11460682266346,92.53972235187302,92.62973727011104,93.2141458105959,92.7139941313723,92.97027862314852,91.84300823748383,89.10940559622411,87.34066604412673,83.33755852076544,78.56269356624665,74.7449383550834,69.5867641160105,67.94894690805448,66.99486848354938,63.76174988454476,64.53661857773832,62.58508409838833,60.83692638142474,57.3475763452609,54.630423602123535,50.22489169535833,47.00955196532158,46.35791161063124,46.2039375421357,47.37543689843396,48.74673897649307,50.221933675822164,52.378525157049765,54.6129131643689,57.09474021809848,60.55849945199338,63.589821292222254,66.66470647473555,69.95023364287252,72.5888921769042,74.75164435395315,76.85276893233672,78.29590008133118,78.57977845483947,77.98224679873245,77.60916173162862,77.11272962411664,76.60752217981907,76.51693352453266,76.69955281388792,76.66277718193659,76.2354951018693,74.9959354283831,74.24480361856746,74.61994111005437,73.6639751009768,71.26134676214299,68.21407185966757,66.0650183469638,64.61056258414311,64.11450932597586,62.7701438037092,59.03626456114479,54.31354035733166,50.255099508318594,47.045404142798354,44.64190711452162,42.95733795116517,43.98780040381344,48.778856750331364,57.11877040036786,75.2231123329151,103.41320938027842,117.11909839081083,111.5043899894687,100.55722322508264,93.53960179464976,85.88851594256586,77.05882534969926,73.59753700868595,80.53764751752641,91.463007808112,99.35788825831455,102.21367667948724,103.23496561048746,103.87315464225779,102.7913951040664,100.4017449575781,95.36838512867618,93.53745829287129,95.34921574359872,94.46543760774314,91.463007808112,88.3566753339989,87.35748087785129,86.84297724618342,82.87495380830116,75.73023124138469,69.98843949169178,62.93423520415765,56.636632457414024,53.18378195757461,52.90477112574925,53.69550394158189,55.55567190563738,57.003485383162726,58.0718729760625,59.67147098795151,60.32692287548632,61.809385097508496,63.60756087656678,65.24553692329872,66.60221329725258,69.12701782021402,70.63026544684246,71.09541171069714,72.65238421018907,71.7686941884121,69.23117507935983,69.40587657686133,71.31577951062424,70.585385360443,72.39099760295754,74.74486458923086,74.72302674451319,71.68049631154761,70.53998044171118,69.20870899605963,67.9841537302842,64.78108461479624,60.819177974965704,56.87690977356648,52.3985900152011,49.00877781730788,45.23011901485604,42.32462134693708,42.094494678504475,42.15338395350337,42.55158853883229,42.948993855585194,43.66046845742385,45.239680777314454,46.735752713521066,45.77073140419297,43.67604126356719,42.430762472533345,41.73223206225081,41.37851456337593,41.30029606476957,41.31380279431123,40.90355980249166,40.45525160211024,40.723476990884336,41.369379837250584,41.137501190345255,41.765952140029334,41.59723003405134,41.25846663050797,41.09245851790054,41.52221411831208,41.75435874114082,41.404147318785675,40.18485752290405,38.76292691980382,37.22081000312113,36.584414934236605,35.987872296144104,35.574110259870785,35.24203923280924,35.85111210026747,35.3180025673243,33.775268596817256,31.475028741276034,28.27912531573089,25.20109716639317,24.599773563288093,24.289297418141594,24.1423044718849,23.683797387195035,21.98151709407841,19.704947475770865,17.715746395458677,17.03940864605429,16.43709685616522,16.309101834892612,17.109862569871158,18.52628760220667,21.135046876020994,24.3045769910676,26.699943914042887,28.37087691738144,27.803149079704355,25.206936183029253,21.82143238869905,18.705183247299605,16.668953810766315,16.23110891055351,15.490891028285153,14.01056711757488,11.866175576239215,9.645880472774017,6.201009094164175,1.3887160122997644,-3.8901637076438087,-8.05128202117567,-10.2362734840279,-9.444381780555993,-8.93214931806452,-9.904167721052026,-12.72433582208107,-16.47230371411068,-19.206338700173923,-20.19782051929849,-19.053953146612123,-16.2428544523591,-12.445799224837849,-8.618954312461522,-5.538635243949528,-2.9568364761451535,-0.7132353827297094,1.3019740446884305,3.5763756218966307,6.2060887941813005,8.251618702772927,8.689791773870136,7.748619774375223,6.326774823166925,5.710612241740991,5.996511718118417,7.154005618603515,9.53755315347065,12.039664183809316,14.417674683645139,17.077780827046684,19.553982640831446,21.951874548248167,25.36830232749312,29.45836038797438,33.061799223284915,35.22826419297494,35.955360160870754,36.56740756083391,37.021305500557155,37.846395787636105,38.169352659387954,38.914519792181075,39.448040094047194,40.76361060545603,42.49729323243792,44.62057859685878,45.75189896540812,46.6281534499627,47.10502132276917,47.63165778181186,48.84194264303729,50.545367726816714,52.62633813451387,55.556416990370856,58.45584104925533,60.397467581331355,60.84567730093688,60.936511921008574,60.21046200374497,58.837169456795635,57.14737497048824,55.53770703304677,54.69818914917518,54.28359802100252,54.252633026839945,54.86268165745874,55.35910034367216,56.46078347153805,57.58772948877208,58.979372608190666,60.07718454556103,61.803989728739836,63.042815571386875,63.43491057381159,62.913220744727084,62.59244379007467,62.5477533107305,62.17336682650944,60.843038098863715,59.072582998114214,57.07896840460901,55.73759073597342,54.814789680405035,54.893974311877905,54.713278772228186,54.67627348465802,53.864652509578335,53.10581797228714,53.564507348075196,54.81126515735007,56.04696029144887,58.35416109782409,59.331077183170635,61.7925524166341,63.84937651806384,64.20917904419944,64.84873591091602,67.08488654216949,68.40470357533701,69.60662112037384,70.55290487357492,71.15578685266095,73.35111010011545,74.61736548367988,74.18080921732334,74.35774942846263,73.75522783260237,72.83279898505747,74.70137504476487,76.67549082757687,77.85421190251374,78.90394073479806,79.23262166425525,80.93348129465473,74.52472580842502,83.05279245081263,88.54672090063411,85.9313763286948,83.55650565909545,88.2607623044391,91.14810358368828,92.04545053239318,88.536992191888,87.9825436417431,87.30571788342704,87.76737972294877,85.42166007579227,82.13535502562624,84.03220039066709,83.72268903909075,80.99825557894845,78.8195259273944,79.52846888753373,81.06785072498535,81.18533291197231,79.33836417113467,75.06130409926632,75.51528910052126,78.57160648060817,79.97737590536173,77.6129847768542,72.69330900933642,67.54634010494921,64.03120490002941,66.24079018784084,64.7067152151895,71.12033650006794,74.08778041337764,76.7657804406723,77.82852324297971,73.40806156934418,77.47115372025162,78.24437653688337,77.01466697009553,72.38584418239851,77.16582215566322,69.9224520944772,67.75998517443283,63.48159941240747,57.74020884183679,56.501054491903105,56.83504978464351,58.001961959218725,58.91518727061071,60.43094502912658,60.7431130140962,60.79242813107009,60.88388387125659,61.52460400692145,62.03415966499572,62.975398259277824,63.43494882292201,63.72266564841192,63.8959630044757,64.24851951127438,65.6136168433775,66.7607426684671,67.14123553142939,67.08233065409166,67.16158271325911,66.59400085186566,66.45190416005684,66.98666399556203,67.06153419470385,66.92479089252004,67.18084371854113,65.99525779090763,65.26242148009227,65.30153859450819,65.39775453956798,65.67869162558281,66.13170791970562,63.3841241819971,59.63381593148643,58.29591107859077,59.59283247990452,61.212318004608946,61.82808269818213,61.98885737696853,63.01810064768104,65.58196755974542,68.14004275887002,72.30821869292974,79.50851320436455,85.31041845566259,83.17463544638281,78.73229841061145,75.57625482699841,73.23990142973214,74.33313014775116,81.54500040497278,88.79967227553955,92.66545265820034,99.65112294424648,106.61211341824824,110.52145398032172,110.61366383586645,108.65666188507547,104.51938290546613,100.32480210929643,95.72243364799478,88.5089084215608,85.69819908247987,88.72692046083161,84.7717610584831,81.22656679151783,80.28565950081007,76.07906242803733,70.55312291694068,62.75153368542537,55.70344092597856,52.56462822670309,50.76426456541845,53.39295694900597,58.87532358803814,66.17255189215155,71.80750216363147,73.21921084852367,72.01859933070028,68.10941290322818,63.543176530485354,61.44861251258366,60.53355700494701,60.363476876184485,62.64624501695334,65.56648794523066,66.75350111590025,66.75502466367178,66.50147080958368,62.803186560840174,62.10276867639744,64.05510335719846,64.91230889801625,63.204855890232906,62.677593096422115,62.94751747432856,61.739792329108894,60.11648813325223,56.65476087742597,52.960730856045785,50.15271827783186,49.49536703798474,50.179785419495694,51.1067921411107,52.90276589253166,55.663078062102194,58.12150465667923,59.2177664583985,59.054123633564366,57.30799635493476,56.08261466806281,54.8814174221386,53.27587978470449,50.45091627253239,47.782033856746196,45.63736477346707,44.589801745378374,44.130949997965196,44.465790243021196,45.40922034554756,46.40747261131376,46.95006146916781,46.24381574303141,45.0,43.55840867211965,42.199723541285074,41.77217371696881,41.39438173136081,42.3406659664075,44.53921639040159,46.19660487148444,46.08366227117759,43.95073163039742,41.195113321493956,38.02320579014602,35.008965643146894,31.833758802218323,28.74296217136059,25.50227703182777,22.501989709197712,20.04684781871637,17.992045739926045,17.377003080858042,19.482448379234757,21.824213681013738,23.041940885718827,22.78877253517554,20.55599282359378,18.291019244584145,15.756808272816022,13.979833134717353,11.816137832132938,9.481444104211192,6.608430711592072,5.122358147076921,4.519907688789771,5.403765310957897,7.218323292106878,9.65326639006116,13.329859775930412,17.08019611730683,19.232880569348275,19.844600076947106,18.625733823015,18.025506894195416,18.079499429513234,16.30171683262442,14.607374792383613,13.195685830976826,10.950452019730921,7.570906051585136,5.340406120400928,3.8785181360449283,0.5763731774664284,-3.2736825660447564,-5.799208756000475,-6.413337949412331,-5.566838619155377,-3.903037795781683,-3.7835659001477926,-5.640544823518862,-8.65759061973998,-11.704456222487334,-14.27347313468062,-15.960126118971045,-15.812243459891803,-15.101075019264746,-13.600521155739568,-11.153040952253338,-7.42156464352761,-3.7313714574664143,-0.4484899289823633,2.241351383776015,4.96476674226805,7.539456442347031,9.741220217281155,11.549290123002484,12.178296357636588,12.579925653041137,13.107644670777434,14.120256068391571,15.773578484454683,17.508563988220487,19.17900074065922,21.11759405388457,22.602843788761927,24.1932592906811,25.667654818022072,27.544797896301198,29.641486256220535,31.524564928451543,31.982902231062248,31.42449758612947,30.3661853241131,29.459333889875825,29.6498723566624,30.591996723567625,32.70950982650838,35.11472144188432,37.214252160355635,39.526818643470534,41.41391765476908,43.17791448941338,45.4814329117207,48.089636350022445,50.50647050093062,52.165300653996596,53.01708002574478,53.15219457438619,52.78249876341586,52.00392284829118,51.06628676830222,50.803089433001844,51.02756662032031,51.01268009299854,50.6267415396129,50.20711848894588,50.078039542395985,49.98247216997527,50.08627432859635,50.688002971264645,51.91585900840906,52.955885299667216,54.08423727015422,55.15650184921277,56.28082421350871,57.28339134747414,57.769358438520385,58.58944159450941,59.58515455807322,59.08722300510724,58.140809094541524,56.5834517496619,55.83732666712583,55.51267357206519,54.11067221796322,53.365906921109875,53.65755038262629,55.175537572122266,57.69848321866831,59.82886656948057,63.11454485565271,65.01873703995173,67.2282879046098,69.28317770558346,71.31419102450167,73.96142125447305,76.1275819789618,77.78767802437554,78.93216110789271,79.72527376534285,80.68637089690714,81.51439748328522,80.9734091027621,78.93965711901144,78.36971810995028,78.06252614957259,76.932780767158,75.00494653733546,72.90642596406559,71.80409810389628,70.80547313542002,70.44017453342674,70.0818453507692,68.98947842893833,67.57962331967242,66.49655950367837,66.32185629335953,66.94629579290218,67.6065160597712,68.93573182791962,70.47085938010758,66.43683720234003,75.99356239423108,76.45349148339163,74.69504935074595,76.58679061972157,79.93396951700133,82.19977105143428,81.8231359199185,81.51271183322291,81.29555351787921,81.40405860945847,80.5558866238532,77.76774825618521,77.57770343207068,82.65126131564872,83.43528152665334,81.05055566788437,78.04970490447478,79.09400542354068,83.53698028239947,86.56632952162995,84.49871261153457,81.81903855283569,80.82188034702297,79.08584702039494,77.49923285030621,76.38484802439027,74.93663287594097,73.35496209451506,70.53642446497554,69.54373238808023,70.08934969126616,72.57939348241486,73.88361749440715,74.99107411645554,76.26917941623148,76.96130359503739,74.52327950908551,70.0455261099762,67.93797642707894,66.49362613312786,66.54969446755233,61.366441760769746,59.44216483955783,58.79735282042858,59.07979635857696,60.51158680018122,63.361081639976774,65.22485063521424,66.4034730350657,66.22050685946304,66.33256791347031,65.97723148216957,65.83540752069119,65.91255044581906,66.69637698281261,68.06614177033013,69.9864572344505,72.43438109732854,74.75258730726273,77.4712077190218,78.73916912687217,79.64437740522311,80.30358078119811,81.4925235414443,82.83517031846452,82.7407958716355,81.5730409533342,79.81983430870223,77.07244104266114,73.19976710501184,69.24919206941631,65.19258933999221,61.19965393839187,57.67623105350086,55.10672532253455,53.1300835028256,51.28691707570677,48.91413455199675,46.4136321922356,44.184894771718916,42.59315088504489,41.80802635975122,43.980004856612865,53.326855952042884,73.60009642442758,95.1539489171104,106.16088836743488,93.21548412928033,60.79022583133207,51.46087859213646,43.92642033752148,37.28639059889818,34.38875100503456,37.0667447402817,50.0382601506954,83.9017502140192,114.26527459451907,117.47114566127603,107.4928394761302,99.21352516588553,96.75485875079775,98.91113887330408,102.44241257882463,103.86851630733929,103.9892697251121,108.28916407595396,115.46696491106859,120.97704196250801,123.34072830912821,121.86945455248228,118.37758880114411,115.73068191433639,112.83362332157299,105.39552143455829,94.88404700384442,81.70587679929505,69.15207361541327,64.3590189029113,63.8861001789547,65.44005928581343,65.51083195256443,63.73496030406709,58.817866740611564,52.875658407624535,50.1405199217028,50.640541153450606,54.278232038908044,60.95521384600873,67.93713033522528,72.26637880547236,74.63048278789158,73.03829830646893,69.18634301984441,64.39958234916223,58.98660522730065,54.68536395217404,53.043751658366624,54.557533073250156,55.14548483208356,58.45796265204884,62.862033252660176,65.57745895301252,62.596523055341656,58.109245507628465,55.461209027055055,54.367326042044326,55.98548450224045,59.659221495218404,63.229731884819,64.98314246759173,65.15419236968205,64.30303366201551,61.39708321830418,57.86374370906312,55.38548204267594,52.32033918106793,48.77472487678809,45.85043456609403,43.22016535774982,41.051980460201975,39.68152506762422,39.55138651946584,39.316352168246446,40.462266332145106,42.99997255736533,46.88226146999973,50.19443002743793,52.779989906326705,54.11208989808889,54.06009816342996,53.08749551281325,51.504981904057956,49.1596362226822,46.83340944645445,43.905296289571645,40.39989105978416,37.65238238183143,34.17249885619256,30.57918269066329,28.720305605944013,28.340303594803252,30.180611605049993,33.201175200131104,36.89319405078947,39.37601962718448,40.12257861482168,39.04220659200489,37.45056417284685,35.170477043594346,33.90182971346275,33.69006831407853,33.48345671593308,31.780923783936185,27.9141093769318,22.82298717388124,18.39986950204914,16.033514184354576,15.945372897358578,16.482467458910143,17.31036326436932,17.752915861152445,17.514345614402536,16.130206795446632,15.216303651838988,15.064412936238305,14.500177418145475,13.319083456486169,13.137474832106763,14.420777108737182,17.34779101384904,20.96390764772865,22.92143302735143,23.720363998607393,24.321884760408373,24.111646625840596,23.470979356298322,21.32949591752486,18.46873214816228,15.607855455433656,13.071333911928697,10.570516213073464,9.10818542525317,8.355897083620993,6.938983429396045,4.811194312941177,1.9053960386935522,-0.5519432128093655,-2.1733690674598662,-3.487995056519468,-5.184281987604101,-6.772125363958635,-7.93777315024941,-9.237599104290778,-9.502233746691074,-9.34471115037613,-8.948524129992347,-9.369958120636339,-10.033105894837625,-10.1701057085297,-9.570332404110186,-7.431446514764517,-5.152990655584552,-1.280810893046745,2.2620877943250215,5.074307755095632,6.809041604841803,8.38329166079754,9.694475034350209,11.217909877878483,12.515942576914329,13.715477887905717,15.095518414719521,16.513011935292926,17.860055947352407,19.262009959210552,21.15428077911106,23.68749907430911,25.739010133107552,27.22415247736915,28.47733849578746,29.629068341333202,30.945877676823407,33.0768413150304,36.293969735497626,39.736566295754905,42.86763352968473,44.77411574257058,45.5921834656501,46.31862281054653,46.740096406288075,47.53357145756257,47.96720215358326,48.62150656376533,48.970482679881385,49.67608093862109,49.586155442634784,49.102128712741994,49.47086286371353,50.03544522475685,51.499328734207744,52.75098462366272,53.4519901680396,53.25255384505084,53.247318751946736,53.414715399561764,53.87659837148495,54.13717195596088,53.766271961385065,53.888988166514785,54.42856525533817,53.97266205801005,52.777630717065364,52.44338319233227,52.22041622040315,52.352375584761894,52.42526400714685,52.38211105047446,52.53732683813593,52.71940477889146,51.612426410584504,51.517704343939926,51.76618166435059,51.12606049258663,51.55870689547372,51.9042790619123,52.32978432710693,53.26583022149859,53.727637950515856,54.65293970861305,55.03689697928268,56.079162803176025,58.070755404130495,61.408550274319445,66.24182567084472,70.76428848042808,74.18955493971333,76.0629272313726,77.06323741739084,77.13013078052873,77.53041179840035,78.85300429796068,81.33498223113945,84.22683342351161,86.23149739293864,87.24986755118518,89.59169692778215,90.58463052070516,90.0,89.68684941277381,88.8952288512169,86.21735669372971,84.39763189976208,83.17528365096223,81.24257226017106,77.05820186045075,73.429012383932,72.0079545658533,70.57988833032154,70.23113470029818,70.59634783394469,70.65992149516086,71.49895289139135,67.80968614937906,73.18090289308292,69.81004054241352,71.1420987924007,73.59263383094655,74.97911289804767,75.75169203655595,74.14543515811688,74.51803288074552,73.47539508148971,72.1811612576203,72.03981599402323,75.05345233310814,80.37823106878213,78.41084209476736,76.41403088566065,75.88107308627346,77.96033550381443,80.98600659108972,82.93235626407788,84.38434675093366,82.8147078483538,82.85951366018926,84.4976176123705,86.44008113447272,87.69789399984595,83.06757571428204,85.97372072294566,83.82581900645017,76.64361314461954,77.73526054624776,76.38140300497801,68.26107838904461,64.79191263948012,70.36380765773524,62.21607419354504,61.269344617570816,65.73415553993819,58.565749737538795,64.88255506080883,71.00205974861863,75.80229964173732,78.70472525286633,76.35570609917967,73.7743388280361,67.22214057462574,61.67084956282213,58.29854428423087,57.24456464310312,57.24950666425445,57.406260547014895,58.42049323465517,58.6359688029606,58.87040466788317,59.82827825048506,61.0352477808679,62.29424788678362,64.68123886133871,67.23740791977899,69.42091667213295,70.00028678154048,69.71353637318359,69.43264870739726,68.85050209230486,67.94196706776815,67.39560287855633,66.66779682627731,65.11824996318978,63.21455508689729,61.68630540825126,60.40277675482384,59.11086443768021,57.5854903190651,56.48197416236145,55.42247661345616,55.384582794816346,54.349908866763876,52.99745234715753,51.57997573045154,52.95193617368115,67.81768432218738,86.66845860593432,97.84347809823812,95.53863091560991,77.10407224485726,53.68478887757758,51.24685570143608,48.715287783900706,49.193099569013654,48.44387492762414,47.32066917125714,63.5665707945748,105.97215824822246,129.234626038285,124.92662583315564,109.2900547379138,101.90781322916514,99.54174223709003,96.63667626618866,93.3206423302359,93.20275995524183,91.9270235342901,91.20954051892446,105.48853223498695,124.78230189140453,134.14488021471686,132.7719636436677,125.33324139349828,117.4007672185813,103.53369218748254,83.51083941995887,66.1757217174065,55.75799012914049,50.12931180977882,49.988650567279834,53.227692260053566,56.24407701050232,57.52003840996364,55.94923261072511,53.49532073239586,52.41368958698915,54.36311109518029,59.45103217194876,66.39354695678989,72.92744638464079,77.84042826574871,81.36287803272334,84.18815240003546,83.94733837745552,79.15519737678497,75.38389918773699,69.69782603419152,65.9593746606437,65.43286173728806,68.96254636210064,72.51017034983481,73.19407401647327,67.54146094555573,57.45632936241014,51.30631030916389,47.96603856409447,44.56810212785039,42.7036567824635,42.851446907154035,44.21735114834069,45.891391900202265,47.86243483777532,49.37292482122486,51.46808398748401,53.42997163099473,55.09311330014856,55.888654420320435,55.847334851790016,55.328015626679885,54.764565083487916,53.474779506855846,50.572197580584,47.153013327979515,44.41112759214719,41.58580495034666,38.15721753790595,35.03623620589272,32.51193939716824,30.74530665915444,31.260415708807518,33.75136620486402,36.44164885510205,38.341593894489954,39.41617619154534,40.03721961993471,40.76361256459244,41.42366969122397,42.037701846198516,43.35891463168122,46.36389698922436,49.42095718390407,52.0906359416248,52.24112938688889,51.266683874760496,48.57633118580376,43.24211428956421,35.064163535318315,26.361835665475915,19.873503385698225,15.43413133707518,14.24253735327435,15.275972286201887,18.325389357836904,23.425189480595055,28.29303637170179,31.424246422228524,33.56964953442734,33.9203784956254,32.67406940495387,32.04863395184012,32.19250492537096,32.4873971309798,32.26159883886525,31.444315397213835,28.70808830859331,24.61972549438315,20.949737263522486,19.412388031956038,19.524986411856837,20.29028539435346,20.50064860497013,20.612776451119828,20.55607366310567,20.746051722168872,20.25528807171679,19.474239213708803,18.888599211381084,19.149497549153164,19.736874253284974,20.457864071785743,19.689887533435446,16.772661485910923,12.734865105532142,8.178119243796722,4.902254769016447,3.8213479608381102,3.8213479608381102,3.3338934495499197,2.5571626173225277,0.5477220644089039,-2.395046966814589,-5.362599457468756,-6.921136836885456,-7.928293366580581,-9.155369261733552,-9.87519198218434,-10.905994526128863,-11.667627358177352,-12.183680390943138,-12.87790391262534,-12.939477792889493,-12.133314025432139,-10.719266545522023,-8.700991713994158,-7.185292279324405,-5.884720563518508,-2.868965236052391,0.5280562682015334,3.7708263488751315,5.785599630679461,6.929435603177389,8.328484448572603,9.648008075000403,11.460189026514787,13.412337483229354,15.255080992525803,17.23070334875458,19.85812484369334,22.20561325985499,23.787406732491153,25.05903432451571,26.196753632482224,27.525246624299957,28.904565151605087,30.281703917592385,31.260216072052714,32.12729596093972,33.468649154898394,34.617591066246455,35.55042588262444,37.154581514670205,38.71178862359904,40.26960011257813,41.74805386818428,42.23499298430703,42.87893766070136,43.52275379942431,44.58782373843045,45.90932999521686,47.25715247792557,47.20568569165706,46.6729573695172,45.54412864006571,45.15316588860904,44.9238653453451,45.69217618768521,47.81555657800454,49.652387490410426,51.718963583555805,54.7824448896333,57.436211028071,59.665863918335475,61.226802947860975,61.01743368278718,60.37263847391656,59.9120188029329,59.1648897739989,58.00600231923801,56.57515955165913,54.87210033707097,53.76265162302359,53.21133044342334,53.79059102811399,55.077338773581175,56.46078347153805,57.724391391722605,59.637735844166755,62.460440217106495,63.33228935513399,63.17913474557273,61.6150036051186,60.047990446223714,58.36400863771721,56.36861960189015,55.05023573438898,53.9356455330957,53.86331764447095,54.37077757363893,54.552906861863164,54.56365762816446,55.435651615498,56.50603686248718,57.25856359525536,58.72314526909428,60.282433463201485,62.42097162670236,67.05109868727905,69.68529695449746,71.83583614544008,74.62670772706622,76.11139005961974,76.88924507224324,76.67251390590638,76.85853614712678,76.90291326740504,75.85422664009079,74.82339113919592,73.94659162753126,72.63256405737667,71.92541086171445,70.66708045246943,71.02282863858565,72.32991222580137,72.5713971088823,72.8241237132118,78.55893020528298,77.30918619075238,83.97976282397279,87.20201796782219,84.21487807964346,86.37576832206116,87.300433475853,87.68627839273694,88.3327727572438,87.5529555014038,88.36703787766952,89.22920081298726,91.43538233319254,91.05359619563,91.70782518538795,94.9811247337247,92.43939996770547,92.14440781435269,92.81357402197013,94.2363912209,97.04075607294132,99.04692045708788,99.53321848323395,97.68739373777446,95.34224626130577,95.3872001913206,93.7440740078043,90.85694717673829,85.58133605302682,78.6088248038696,70.04180730089432,61.42536944527764,54.39243549025951,50.40099021262234,49.28918874686899,50.565151947552934,52.947668918777836,56.62088086707867,60.8639533183135,64.84226205886196,67.96875224645916,71.11660840149872,74.06913408102764,76.23319482666341,77.35521059742607,77.82677292576459,77.19575030567654,75.07973786468143,73.01356380968761,70.61683336884268,68.55718445385617,67.2201624438031,66.34824668042293,66.909178893014,67.96655887677139,68.95377457423153,70.63197080445418,72.8313659963512,75.43079508035268,76.76367238250722,75.65257430957345,73.18739667588622,70.53502599465075,68.49509786123555,68.14969343658662,69.1022381428771,69.7823061026094,69.7024330892797,67.56578492930055,67.40143390106134,66.52259925076228,64.95383946988805,63.672678680871265,63.83987391747468,65.70708683312739,66.74483501124323,66.12472329023153,64.07432688029702,59.76544336311388,51.48114757134525,42.587646006749395,39.50766370903607,38.44226954319694,35.461507391386625,25.801061303537804,3.7930685717941635,2.9077609873243495,9.99178046947181,17.144370270421057,22.34999139242,26.993155048361906,33.16885236763536,43.44283012410763,61.62339552463246,82.88587351365521,95.39707595657018,95.4673790146981,89.83292420547828,83.90914184052065,80.22376341324393,80.93657792537884,86.13175837176588,92.1591186025717,102.32392632451905,114.80016231320796,125.20649381868057,130.67576739311895,132.50642030722716,133.3059071740531,134.3969189063708,134.4133756536269,131.77470084030642,125.84170322336313,116.84731195124164,104.5602638777864,92.38048952894347,86.47855033369774,84.43568006308739,79.59937797089849,68.06614177033013,53.61565436444209,44.29015813487961,39.723362227806376,39.65456159867016,44.838636529625944,53.10723337305973,62.7264001284192,69.1550594979062,70.93891850076919,70.22196063626498,68.56955350712724,68.22994006081049,67.95088179929418,67.11293475871102,65.59971128382513,62.7672606728588,58.11841255619873,57.92837636747882,58.671304230542816,58.675637443116536,56.7951588364654,56.18180501793803,58.32234229483023,60.17993124377269,60.361619551318256,57.968707038998325,55.19716078153653,52.96287692937314,53.60553585645842,55.267715050785085,56.84333243395276,57.913690794687156,56.98948881062189,54.990693213546656,53.32197289941806,53.3681514604974,52.58959673907579,51.44036867583765,51.07251136662342,50.68011715512356,49.96979697138467,48.17982994122851,45.160974144279436,41.31380279431123,37.79574025655714,35.195826766496204,33.72168150418958,33.84986146976653,34.849350884920476,36.59388665524786,38.927532622907556,40.65063743706888,41.75435874114082,41.73391900266128,41.9790616405177,42.068246151544585,42.338751568181024,42.1300262072385,41.607009106939664,41.075572679690644,39.80559259055882,38.24144028268267,36.393535882231006,34.83223538112937,32.82563518983406,30.851769599654517,28.7523260107891,26.314862933036622,23.790808024317865,23.00451496695069,23.870142359670165,26.56505117707799,29.155869561088412,29.631491274908115,28.447085323301255,26.817482440381287,25.616893008146484,24.096915509897677,22.10943515284026,19.489338032991483,16.894528619305646,14.872200041165344,13.174965622302917,11.466281192444985,9.201936589206435,7.7049690770203245,7.193445855429582,8.362685708799162,10.930190872635048,13.343468256271507,14.52682570880223,14.009945027657214,13.74106175074945,13.816782302005358,14.59197748015491,16.357000368210063,18.866275687424636,20.582057633904025,20.311643844954638,18.43492167291577,15.217176513803643,11.478730403779354,7.6300617235916794,5.001983646575433,3.0241331537031715,1.9091286533626928,2.4691058588427244,3.179873339197895,3.914819930246099,3.66291358239377,2.6914541539311183,1.6534846856696983,0.22876972731440187,-1.1060019242888464,-2.1489249072556453,-2.4525286572920852,-2.0114283259593977,-0.5304793911956067,0.42917352645165124,0.8865166709662612,1.836509188850777,3.9166010946677887,7.06477291092397,10.228107684303703,12.305839022784532,13.977393131212438,14.846840388552796,14.938907133410444,14.473815676412135,13.848471553605794,13.585110759579576,14.062617817581648,15.855795198648531,17.673832104956325,19.500293499275024,21.5619815038037,24.310844069439497,27.470618760598427,30.85418332508942,34.19109085350364,36.719982795231196,39.136073924330105,40.444821700168,40.13713062489433,39.64414898026603,39.22380595844216,38.9867111986189,38.64181659952749,38.92416979584735,39.17364945663773,39.58807795830603,40.466822749246155,41.91945860351995,43.58557773847791,45.14080212137205,46.536861785651034,47.4835589661258,48.722455722019845,49.82079196546053,51.75445902621879,52.73699957854555,52.718337211519135,52.77460888183151,52.69225831496438,52.5051357465566,51.79742100102051,51.245257895554595,50.79696146573963,50.74672857248753,51.178057733630496,51.48812411585801,52.3403472940181,53.711458651872846,54.87557355181938,55.92281124604298,56.28045797473162,57.373578817068406,57.870835069763515,56.98052036569957,55.03368260098592,53.42422211779978,52.26695531097369,51.8993411478431,51.96095471354852,51.95707980094151,51.77475783638765,52.284000825814225,52.89577470011547,53.494929150316004,54.68125982026735,56.49270530654452,58.34235523367088,59.55646831565399,61.58102992722013,63.4846735556627,65.56540576259239,68.52149556024548,70.7100063837783,71.34064115620144,71.22647945106722,71.48884445982449,70.26485267248731,72.27433183434506,73.53170982120398,74.55200040554624,76.31818032059392,78.47888232067035,80.53764234869904,82.13304271792546,82.73046303724128,83.07742533019528,83.56619554298418,82.62893613999714,81.66347838449924,80.59135353371059,79.11045872292573,78.39711295966197,77.5062473555512,75.30097376591843,74.60758774462458,74.98709980595142,72.9404716962756,70.43440668999229,65.84709969665619,74.01904717091979,69.06168819136423,67.10690612411231,67.65937032985445,68.22065760531811,68.71923156429524,67.77947908714856,66.64440926506389,68.73839674113287,70.0979868296656,71.2376376465618,71.56505117707799,72.6821291920826,74.012646598423,74.6361808241282,74.94706088032335,74.62375110860074,75.62128761180752,77.66784006230061,79.27736706793411,78.84004572386307,76.45206730900188,75.58708992199645,74.87219977578135,75.25643698658136,74.78261051768536,74.28303978023051,74.72061657650016,77.96938436452467,82.50785171220349,81.99526007572516,86.52364061022749,80.93481962750164,86.72951456658245,87.70941998361441,85.30127707276381,94.54375159316142,88.77242290667193,99.09026259982403,93.55832397944776,101.26643440374106,92.5361830191741,98.7304164144675,90.46580833158083,87.381915518529,84.39824684804138,75.69022841194116,68.67933595863904,62.24150058744314,58.01463224931725,56.93747341606862,57.74527917765804,59.693863129617995,61.683639326365224,63.089811624146606,64.02203715226281,64.15888485873107,64.09549507769842,64.31906404535644,64.63830234338813,65.54211822499184,66.29158585313823,67.29128887372994,67.74334767046624,67.7354279479606,67.13441251015732,65.70374782100772,65.2379613021387,65.25066393427495,65.56361750987827,66.27067631742496,65.60916346533921,64.48611303862805,64.61069819681013,65.28922385918355,66.91341405904512,67.74268920437541,66.54969446755233,67.43672629725684,69.88138458004026,68.41842359506118,64.72231878861254,61.35140542187055,59.05617886474004,57.11125588254621,55.899673162022076,54.77289793049879,53.77076728055125,53.564162820197595,56.57661436819742,62.61652691538821,73.94437151523499,86.13598930127115,93.41825058645315,92.98269860242839,85.55530527497496,76.37657407186882,69.38741975727326,64.55198482862299,61.214484706932176,60.467875453203696,61.99514571380732,67.29055798847592,78.47968441117875,91.75700955530482,102.01827201126777,106.01543641974635,108.4649873516422,109.20112208213699,107.28696875282267,103.93360422007122,101.6409007151686,101.49235287685049,102.31560533338103,102.98157234766686,102.92024738947498,98.760932598897,92.13690772374912,83.23383677133468,69.41210797302783,56.72506315943449,45.758057059121136,40.17403071149101,40.21834074183677,43.00987329307718,47.39065521462973,52.12500568329616,53.62982029792551,53.54183364310329,52.29013972657603,51.44307273134029,50.92303771979489,51.3078771821179,53.95846581285112,57.303384924286185,60.839783888036266,64.2931186102251,66.97450258227913,69.51299870129438,71.23949728027142,73.08583889410585,74.57047597716715,74.9736275831951,74.62377319853,74.62095094870695,72.3139721965706,69.94573540265247,67.77134916344397,63.65054844887767,61.44706779712368,57.27175532336849,54.64340703100289,51.59061059696453,48.400443831970605,45.77704149888164,44.35460089713252,44.553578737139816,45.07778908852475,45.99924234405624,46.16546258639374,44.25834959442858,42.927741963311504,42.39303900931431,43.23455622912193,45.66955542841652,49.028239551834,51.69574392965206,53.294171340260675,53.13013268017449,53.148460612702564,52.889121901806774,52.22618320684556,50.29659370051543,47.1802839762335,43.87374002950581,40.422976450518014,37.6780363895013,34.992012864126686,33.69009432132894,33.340702328648035,34.63076110623185,37.06910822383917,39.433366760951685,41.354050812105726,41.78779357850735,40.4347268870526,38.30302687829504,35.52523684239087,32.926966055721024,30.477045634891553,28.26181682790378,25.420315270262112,23.111718282074296,22.83364562812727,23.802954858621508,24.90841480298744,25.392963374709694,24.80486668420102,22.93580678072079,20.442745694100157,17.193433701851486,13.952472388854808,10.811300025379158,7.837607483565571,5.141596018167688,2.798379979106495,1.7013752108518194,2.436689502922272,4.465437683937539,6.709876833128405,8.438946380657338,9.627215504288213,11.441069450590035,14.959420879217529,18.96425031762344,23.277921698963937,27.252771835358455,30.59390221469971,31.314850061914576,29.92157662598927,27.881977544486826,26.696874769563887,26.827855567722867,27.38843262578991,27.51918461299928,27.231224320594816,25.652048403496593,22.563274140753926,17.736283370761647,11.606812394929667,6.6544141240677925,3.8622058927389142,2.2954595474649513,0.591852939226587,-2.0910500633927818,-4.363553671300741,-5.338201721500158,-5.509485995102874,-5.314537608993842,-5.603534222425043,-6.1418153797350605,-6.7160688472573735,-6.658085721212287,-5.097972590814431,-3.0193955323238355,-1.5729421056879536,-2.7959154681681104,-5.42151852667665,-7.2207155971136086,-7.233044767522968,-6.433804735883574,-4.683955571791932,-3.40933314783706,-2.2409110840307727,-1.5275240927872005,-1.4192228693049564,-1.6695565781090314,-1.2702582531574285,0.6337506611053607,4.457269410877792,10.203940212518408,16.334024266577384,22.33461942801105,26.92609649302436,29.635044183963462,30.778222435155985,30.61293023929042,29.51333653517133,28.20744690206519,26.24735500557555,24.283148806127866,22.95803924181105,22.674070569709222,23.732903191491353,25.684381844592,28.171917905419228,30.300378143006522,32.13083255507471,34.03732509328997,36.16119467798917,37.44570818177231,37.8833329261282,38.09281995966669,38.342140112849634,38.73738250953932,38.69141765327941,38.78863356910825,38.72485911557672,39.23733009992563,40.613047976297565,41.9460644115014,43.88608910567108,45.717139459163604,48.02110454042225,50.36563187563313,51.95298369992847,52.060662213926115,51.466907102670525,50.84897077254279,50.58873565184076,50.34113175197183,50.34113175197183,50.03450966077973,50.169506431216526,51.21568515085903,52.62309391387746,54.37900420411395,56.768334385113,59.26693938197473,61.62912435375871,63.52631211326085,64.69696413383474,65.30115937410777,65.23862272485364,64.88241476511612,63.434984339861664,61.02930716362061,58.75673168400032,55.75261323380618,53.554340210602874,52.003689886156714,49.639343388873414,47.71936305405212,46.531609319503126,47.013772181964974,48.983065011736706,53.4562284062242,59.48176881788905,65.40591078056104,69.9420788559434,72.54631952214758,73.41958688020445,72.61406609898894,71.53244703183704,71.14682289557787,70.56561470240287,70.35312553903238,70.3175229495232,70.75219859147141,70.9744235768097,70.37072246942876,69.44396713088848,69.8926901559125,70.26315163738008,69.60847045310213,69.32558613677365,69.59977330631438,70.17256390038366,70.05632809514364,68.56756559620067,66.89914602775431,63.87617480518531,61.880308653729635,62.22344984246817,62.98946594908927,63.59620339245662,65.25734928635721,66.8162272309794,69.3920695048931,73.215701967259,67.83361952871823,75.72280020960615,77.97673070290081,76.63417800463796,75.28611190715796,74.29847372702952,72.6107809222911,72.34986788626435,73.8586266063347,73.03387929116002,74.11701020957257,79.62414505883267,82.95794408794937,82.9015589766403,83.31452364772672,87.92497667596889,87.33695936537849,87.33695936537849,88.86043179491666,92.13293288187035,95.03261002620981,97.34485778868628,96.4094590531898,94.38848543176674,94.74056130707775,94.51019779394615,92.98923018774265,90.91185126955492,88.78435885169931,86.52717818753514,84.46770161893036,81.20945685972409,77.92538533529058,75.90108210776108,80.08726735515921,77.48426453385377,81.53441014340001,79.08147316556847,80.19687796716323,78.8289948088558,79.50102550144733,81.38728204442337,79.08347044012316,74.00532731960978,65.5560339918704,59.509755957061216,54.74027206099853,50.83711322399482,49.969734807757995,50.8864835684712,52.585313327348544,54.04054762493458,54.59121027683079,55.69091527807134,57.369462443017696,58.989270446877114,61.41812056945898,63.5691584649578,65.40023555821958,67.70944157631124,69.81775221367695,71.93583894583676,73.76992427452969,75.4584550139754,76.70519415696798,75.99042808152672,74.94880395823863,78.3406981625229,84.1543551649671,89.44909707148061,93.63510377797441,95.77578844095511,97.0931247797902,97.20315421725422,95.42864981312317,93.47908058295037,90.68618889657618,88.37577150001589,87.6647469491348,85.8675878239405,82.14961648788336,79.78171815504912,80.52444805704671,79.06997137394201,79.10751423207319,80.55525324269412,81.79879561729565,82.52354637747979,77.45318143499223,70.18854580095946,64.4894225453968,62.79838180617701,62.68566209292745,62.71040123677311,64.28303438156709,69.76029252931079,80.87853595524209,97.70109817765625,110.93163225663018,112.48477504650636,106.02941607863823,101.97058331961881,101.64523374817166,99.9209532770159,97.15266324357319,94.97952649187806,94.07774775157088,93.16233859121554,93.4377027832418,96.29745571715428,102.89049617773952,108.99944299990487,110.71204716623531,109.37797993438305,105.05702565867233,96.71667074804158,87.5517396722848,77.38746946581811,64.73038889868512,54.93168824661372,49.91656290761401,48.388551872279095,51.6942376190632,57.37266149966969,63.33270622902054,63.91242176288075,61.587377544336555,57.46497662564647,52.476402127426994,47.60595589628235,44.1951171572087,43.359337071306676,45.14144099644265,48.04326351902637,51.94938245593713,57.171481494449175,62.75414647120734,66.96316369113002,72.09747276045223,77.82078335918636,82.55075643991704,84.07933244237348,84.85724578392693,85.06785989881233,83.99867657134294,83.65978226594716,83.75802714804932,81.5784667095977,76.37300514010846,71.39996782523947,67.08488654216949,63.53295336552012,61.43812728610207,60.30270690930058,57.01416772899169,55.523424859052085,55.53770703304677,56.980057936697186,58.86966716560597,57.65813518692002,54.47401510356998,52.242678766231116,50.64332647244802,49.73145292489526,49.0968259871298,48.834862021202746,48.51913315394967,48.71330739608147,50.20827673761511,52.13472213993905,52.9961559013772,52.21327589784725,50.43664500724002,48.31222271620183,46.974961720993754,46.06942718115967,46.317785502528956,47.208655101354495,47.65737469547717,46.9360216014958,45.55937141741693,44.681694428275804,43.96123162742112,43.62647507735009,42.71591324799222,41.614172053286,39.20723998185106,36.79910854384432,34.582202053145224,32.45268036093064,31.87710481897137,32.749748881775425,34.545177252216384,36.47731468845822,38.30867954984411,39.87574371710195,41.77760592387361,42.80033211545063,43.63610400140969,43.71013025397691,42.56335111044839,40.66067524051575,37.295486264983616,33.08635268721308,27.995833231754272,22.432954222250903,18.27928546692591,16.457396111355024,18.04517272846635,20.67222181943735,24.0139246814613,26.06588637310739,25.38051214972548,22.873607208312137,19.803296989433793,17.145514693513253,15.847685886875091,14.55141030974373,13.41929033523753,11.376413009312822,9.904167721052026,9.205099598238652,9.334995069571256,10.058953765509056,11.118773202140671,11.855614087696406,12.436497589941741,13.806678920954198,15.273351964834507,16.412780541365326,16.94457181476762,17.110196355342495,17.463915212454005,17.390977401620084,16.879635095803923,15.329996047353765,13.904776380419333,12.02527526993616,10.11272310752453,8.996228790671218,9.072423671033352,8.797441044536686,9.046920990642455,8.343861172244956,6.697277160483715,4.700190846768227,3.264324573085427,2.5132957108259926,2.537480042825684,3.451420874816767,4.921351389269013,6.31532955566168,6.842762740460124,6.938983429396045,
