# Supplementary material for: Automatic and Real-Time Computation of the 30-Seconds Chair-Stand Test without Professional Supervision for Community-Dwelling Older Adults
Source: Sensors (Basel). 2020 Oct 14;20(20):5813. doi: 10.3390/s20205813 (PMC7650655; doi:10.3390/s20205813)
Supplement: Supplementary file 1 [file sensors-20-05813-s001.zip › supplementary-material/demanding-scenario/gravity_8]

16.1659840571145,16.195703255637184,16.28693886488984,16.40131623849574,16.466220344852545,16.482249215748222,16.47869759242332,16.443621855424354,16.360938450973936,16.152431843773297,15.903624017286981,15.68793346579229,15.567138543787118,15.619091308721565,15.756526742408244,15.941377188388106,16.112161228270278,16.218135556572026,16.35136100857134,16.504611085999755,16.71517854998519,16.923005190893235,17.185733602290085,17.499577899311618,17.87138033148859,18.29198441642101,18.74559356346416,19.239272295966884,19.791241425870126,20.377676531932373,20.97922311665614,21.58651051857693,22.22560832212129,22.889350487003057,23.565862486380635,24.333992426053346,25.024909328339366,25.779033913995715,26.52044635548689,27.283512933543,28.016530981966174,28.782776405958312,29.565982069307157,30.405342154386037,31.25906315327214,32.15261427865574,33.05102053254859,34.024783762736185,35.00590008909503,36.00369255785652,36.99795881708729,37.99264124697728,38.98867338157897,39.99795628329031,41.031544919095474,41.96368418037946,42.930404058003745,43.8832471425184,44.839653073521625,45.76288083644874,46.71428704066926,47.66063439266116,48.585212526542,49.5059971004672,50.410712006302965,51.296492896813696,52.14605222275978,52.98279352191523,53.809093450098324,54.62930904311842,55.40832640520496,56.18159133015766,56.9328338453744,57.7330367338912,58.44478027027574,59.22887388784524,60.00151749463413,60.78595862386787,61.55318046715461,62.3325004475413,63.10065480631131,63.852727440638006,64.58481690283148,65.31823731288523,66.0550900686055,66.74344863485489,67.43066703611,68.12595921142945,68.89060094569638,69.51505672058481,70.19833597112256,70.90051151861049,71.62970738815059,72.30342722824294,72.99770606740452,73.70912440608097,74.45451707893156,75.2178514453738,75.98922073235501,76.75483485190682,77.5269220377018,78.32378848449461,79.1228699148806,79.94893814492515,80.73830015022915,81.52483155990639,82.28601664988332,83.11093199752816,83.80916144116112,84.54829212944247,85.2343078070438,85.93184471816541,86.58287338632728,87.23160884735502,87.86284169465735,88.46073886016276,89.05041811649338,89.6212536835258,90.18164072787633,90.72508755474,91.24308192732629,91.7150342622696,92.15582587637861,92.55292825367744,92.92903661074152,93.27180696432544,93.63834361943377,93.92097200995171,94.19292889104831,94.41755466364373,94.59727610945956,94.69707646718122,94.73365291907615,94.68411737377961,94.5432928090745,94.3377088121277,94.0774841760139,93.76620519631116,93.42199056167526,93.0486276300519,92.65694800988723,92.24140012568132,91.80733263289264,91.35036987277863,90.86380454623105,90.31190475793495,89.75672498287389,89.12790106841146,88.42359695308647,87.64566004068814,86.80596148151011,85.89062346995442,84.91710499658647,83.89764789649458,82.82924640242767,81.7269036533027,80.58969733139763,79.4540893805103,78.33454127478723,77.242478053174,76.19015386630502,75.16069425598856,74.16708827456407,73.24079989606571,72.35379152050015,71.60889164098593,70.86341606170245,70.14318178727082,69.48698003459684,68.89539987081523,68.31109618223553,67.73014777612221,67.16806131503603,66.58858900053445,65.99171019536355,65.3686267018695,64.71049501936164,64.01288436094362,63.29328098241088,62.48183640014786,61.76621027840871,60.96077668783099,60.14610620408789,59.32201529010332,58.60747949546953,57.94114687985164,57.32599457329209,56.784750108623356,56.26038199458773,55.73235762891883,55.16392486765581,54.55342144767426,53.90972421525365,53.25219200220452,52.56968274255392,51.90093263206642,51.212552102960984,50.52761231214233,49.75288842364838,49.09230708884524,48.37595521117564,47.67486136454351,46.94116404030255,46.25414689663424,45.53052675318849,44.78253025959255,44.03520320502386,43.27777860104402,42.52572791248093,41.78158642552318,41.050683096167916,40.33448105449093,39.6226234100996,38.92649921275327,38.212742540038235,37.500824063653965,36.776854630778665,36.01530837157718,35.35220297020688,34.63526270534941,33.92911615809243,33.19724405850886,32.50005010745489,31.787282870227425,31.078662437913362,30.408238025042902,29.74382943677571,29.09003470429464,28.455683715607613,27.852568451886732,27.225000389888475,26.5953883050659,25.95369986322689,25.310544436785325,24.680357974725876,24.026089481501785,23.33896634569277,22.718692163439695,22.038696434630094,21.382347650846906,20.682237450821557,20.027872099645972,19.369758995468974,18.73986209571654,18.144741917668956,17.596439684578208,17.0925695976589,16.6406596102177,16.27133416045011,15.967025259110557,15.72719111076077,15.548643388710405,15.410929339000209,15.30679626772272,15.228031831791855,15.185201835884977,15.138192229316884,15.103438597032643,15.080430870910288,15.084644710510016,15.11378042128938,15.174631587047214,15.260341553179739,15.355502553495885,15.466420160980269,15.593332867376136,15.751645703509938,15.934086306431215,16.14928099920458,16.39521113470042,16.65715316915486,16.93103953523976,17.208140187354466,17.48509050267185,17.811619085878604,18.118611269142328,18.466615254983683,18.818544998027534,19.18771484442633,19.57364015908107,19.98165020741273,20.41512617848592,20.882041011399394,21.370314067605193,21.879928562100524,22.41134026068697,22.969275771344158,23.550946600169233,24.15525241254769,24.831940099840256,25.431163703211627,26.114716661988968,26.81866562767698,27.591720998086917,28.3423432459476,29.145299342202126,29.976637371688415,30.817841267943734,31.684334538505293,32.55202403811457,33.43660264727124,34.32034859501648,35.2131121719747,36.100799656778136,37.00490704861164,37.91014521959475,38.83752566609765,39.76742674291748,40.78370722554125,41.699125767121615,42.676157557287304,43.66481857767321,44.67508973878037,45.64799118009125,46.64917267693649,47.649102781661256,48.634984069130276,49.6211100314478,50.601671587487424,51.58099908804461,52.536768384866185,53.492683456631525,54.42728244160944,55.353045809354384,56.261475522876715,57.176244442292095,58.06442117475746,58.99981849265374,59.8324477933717,60.72064089760558,61.59982239986411,62.50325873582063,63.375508307589236,64.26971200805416,65.1525064630376,66.04476895433883,66.92387173414332,67.82436734159597,68.70354593605207,69.5831423684319,70.46401831190171,71.3462774886656,72.22956551144578,73.10110006519378,73.97701212380562,74.85512178355692,75.76283005723832,76.58202122792642,77.43795830279797,78.2800783964554,79.11125138925581,79.89389381597584,80.66156017082768,81.40699641099692,82.14084817890274,82.87702918122247,83.61908200893893,84.3919812040718,85.15505311053033,85.9505550896328,86.75420503120229,87.57157315078096,88.37786629336607,89.16822340215172,89.93918548538393,90.69787088127964,91.35956205219368,91.9933331430678,92.57238279914587,93.07553519894186,93.44703077830592,93.7045589569832,93.84883124616576,93.88522590280486,93.82397579733706,93.68778124008082,93.50514796415352,93.30369662487772,93.09020698539774,92.87294758617448,92.6584428680995,92.45562406684468,92.22825500935082,91.98143665684474,91.71192339929837,91.43586607140487,91.12113435067502,90.76747708162084,90.3665719283484,89.91386117411385,89.4044416460945,88.82096342265844,88.17484277845021,87.47874869943135,86.72873294977977,85.92458815449854,85.10633986674165,84.2652714711714,83.41250717144082,82.50482104049827,81.7470582520432,80.9335138588476,80.14257172345603,79.35142720222407,78.65729000948771,77.94995880161518,77.26588363565563,76.58880444153407,75.92994461489677,75.30183300789909,74.6922306850839,74.0761724439246,73.43074115180077,72.75011845758381,72.0433443686495,71.28778096479776,70.49917936585159,69.6681297884637,68.75921632864845,67.92397232594169,67.01258389399052,66.06990766028343,65.11537191190868,64.23477404349651,63.41285662906216,62.678715452408525,62.044158350765116,61.44567586178917,60.865285818391605,60.25014304738931,59.59778705196568,58.919860474824105,58.23083758479703,57.519394323482906,56.8228592686562,56.11280857654458,55.407639543087534,54.654160409791835,53.98832201311159,53.297823869108846,52.616407641502626,51.9335851564778,51.27226114351886,50.5972521503943,49.9121702810079,49.21231818438917,48.50308708342744,47.78341543918219,47.05630225993103,46.30123282217856,45.53962556585445,44.77391266256977,43.98571955195416,43.20123855637321,42.4131666909665,41.62559472977911,40.798269233983376,40.06910057540648,39.299983266658124,38.54545617174766,37.798768201440495,37.09583338117558,36.39759846399413,35.74542841848023,35.1137251118688,34.50771132863679,33.911345028849595,33.32847818475211,32.72988282055096,32.130531318473125,31.523093403843525,30.87492527955784,30.32060265031086,29.720308348255234,29.127579319430684,28.545174828003802,28.00777101432506,27.458143218051507,26.91772349390825,26.384760288383134,25.85814597702414,25.35764616442569,24.87663750051852,24.41374586382471,23.950015666568238,23.493255598020156,23.031773609635934,22.562129598999448,22.08132411527915,21.5917693462383,21.053513688850263,20.587404504456956,20.08730679505429,19.60174756421489,19.11630241801737,18.673170580638043,18.236088355813273,17.82039609159151,17.435680566299975,17.08218384801502,16.754889967487617,16.46068939227225,16.200847689831566,15.96758083150536,15.75893554195382,15.581511154951972,15.444810256645578,15.351898164535712,15.299140768353507,15.283321231234744,15.306446786275492,15.369691838258422,15.465593791547043,15.591536409659046,15.737020162789754,15.910756030812236,16.114269944526118,16.33676036171683,16.57184918307071,16.816346627445036,17.06470159926668,17.30596796939672,17.551938161527353,17.809085340543515,18.084566809654376,18.372955848890665,18.686568250011042,19.013418133819457,19.385304209102927,19.721337643707695,20.098839863919075,20.491882649633194,20.916911412030036,21.344198225398067,21.792934840001553,22.25993624016368,22.74543693000869,23.260666501660904,23.79181736880705,24.350438981516714,24.922233673525902,25.51395488389893,26.12277537193958,26.753738815817098,27.40096969255444,28.074447684301976,28.774509532371134,29.523411825752987,30.235323732693118,30.99561525774719,31.781693731491508,32.59316621350056,33.41547181172092,34.24897382729028,35.08354945512747,35.92369914598617,36.763011698498325,37.60814389361313,38.45601440617736,39.301351383404146,40.16386659257013,41.03520789209993,41.93037615269865,42.830302157035035,43.75557129078397,44.665574612838945,45.639735449111534,46.52240778275333,47.44454685524172,48.354233103162855,49.26513241784318,50.16755042925914,51.05195411987617,51.9349665012858,52.816819043039196,53.68224223004741,54.55074729768893,55.40501956128212,56.259960579720776,57.11507795558582,57.971608072017965,58.90229344958171,59.68518376644384,60.53550053768361,61.38988070867202,62.259625936883054,63.07328725701854,63.923237496121224,64.78062581836741,65.64749118791478,66.52316076879549,67.40981629461147,68.30327609350093,69.21312988190522,70.1409971053415,71.08027903080551,72.01796270683296,72.94524238254316,73.86198229048615,74.7650183461107,75.69327792757147,76.481886522604,77.32712053487697,78.18934979523208,79.06949202241934,79.91104843415629,80.76747386197695,81.62719959476789,82.47212068329712,83.32115266906052,84.15958156225896,84.9883939417067,85.7873767059139,86.57068283696483,87.30941366736404,87.99455926677045,88.63844432989934,89.24274705456271,89.80653472134742,90.36911437435899,90.8121396249653,91.23368322732175,91.58310271844134,91.8685443082435,92.05999599091933,92.17586682923937,92.21538050860238,92.187021526673,92.09657068111348,91.95065746311043,91.76078206112336,91.53426712154983,91.27188643516804,90.97459194679288,90.65121715339347,90.29535410892808,89.90727728227223,89.47447798189293,88.98417136522939,88.48689492469137,87.90732988990807,87.26309828714118,86.57765430741881,85.8418133463279,85.05789378106185,84.23275981800164,83.40894487571573,82.5657269741596,81.73168478054085,80.90135196608917,80.10940027401372,79.31242192466475,78.5295692745764,77.6802853059785,77.00290914234328,76.28607540769886,75.61488591190783,74.93792446409967,74.3525736348865,73.76687603680027,73.18460883307287,72.59245924133302,71.98616598697257,71.3171224404511,70.59854131224579,69.80650244321815,68.98410887938115,68.1080057491992,67.21292085779127,66.27170049981622,65.32624070635875,64.38435796090135,63.37595547839033,62.529966194242895,61.65207853234851,60.83064520759857,60.06424222656617,59.41574887727863,58.811110837569196,58.22796327472718,57.654414915556764,57.04539987329244,56.408300027958916,55.73366333064667,55.039960589030265,54.33353578843523,53.6085798520731,52.867481218599536,52.12754910178718,51.36360632700712,50.602397990868674,49.78472287131209,49.094418743847,48.36299653271764,47.64521851008133,46.899084856290465,46.168800830520894,45.37693579261777,44.54832724198051,43.69504646480838,42.83342814361655,41.96909337735909,41.105702286654775,40.24418308237415,39.396450391042954,38.57275975434093,37.76499470144778,36.96745435132707,36.201567997257264,35.44688683099512,34.676956134173636,34.0022929682348,33.29753301142259,32.58476331731055,31.878818800968357,31.186272508435867,30.50096983957693,29.809091923355865,29.122382789111295,28.4416858637192,27.774095585557337,27.122233512402367,26.48064720696273,25.860211745683497,25.266643131312534,24.68922095744838,24.138463801878903,23.595028776269487,23.064171663593967,22.509754518053672,22.01266924900385,21.483078339863628,20.95143499206437,20.411388632434324,19.87810639970956,19.354329376121992,18.85318334418125,18.374226144510136,17.913811109978315,17.490146675325715,17.09419514274965,16.744775376672898,16.43116051662938,16.154218328057674,15.909156267550946,15.706487353707265,15.539840740055288,15.420569698880781,15.351812419845963,15.342572222778562,15.382620394006972,15.461125572340412,15.565511179618499,15.692243067163535,15.847093306390333,16.02488606219018,16.225800762682265,16.444146475218115,16.680110582180358,16.92930957582516,17.1934072099938,17.47099231578251,17.76916897283705,18.075780489943455,18.39994176072678,18.74383573013861,19.110413385422543,19.508078262070367,19.900403370345572,20.32768884582717,20.78175233963104,21.251827384082528,21.745888582979187,22.252377526173856,22.785952471195902,23.32516397869424,23.89314079471472,24.472600220310497,25.082682349856537,25.701270543150102,26.35285577001768,27.01832885045632,27.776691520045603,28.4241608866106,29.155497113762475,29.891321773247743,30.69038943015339,31.436633913260067,32.24390768690533,33.059556379141654,33.902396692878504,34.74969826708408,35.61932251791705,36.49484507449212,37.37094204179664,38.26711984827493,39.17199104944663,40.080596650599304,40.99260283770382,41.92398298677507,42.85811636118901,43.85990866707554,44.75435349871747,45.71994285335428,46.70428015330321,47.69979637156969,48.65387983197537,49.62084916934068,50.592429999581825,51.544485791628915,52.49365136165996,53.43912253973249,54.37835314589679,55.297377972231445,56.21857462526107,57.13283883233206,58.067797799320594,58.97470461469591,59.88530703559116,60.805242303205404,61.781213480591575,62.63389761384396,63.55340320779997,64.47169238841683,65.40874983654835,66.29860905156002,67.20405089367007,68.10563161770754,68.99395719644436,69.87060718507026,70.75607980877446,71.64212216687683,72.53697504658666,73.43007679534678,74.32330495280867,75.20356690607856,76.06873043222032,76.92484476350829,77.75473420299876,78.61107842262739,79.37244208214592,80.16162855732173,80.92496594558554,81.6825018744759,82.40693017370128,83.12354630474373,83.84348939559865,84.54803367536651,85.24457391407626,85.93902264060715,86.64542981456282,87.36780485468938,88.08733094750215,88.80617651741764,89.51055640241358,90.16765955338555,90.80779415439108,91.39632483044005,91.96636471811709,92.42538173318084,92.84023534033435,93.19920434304424,93.48297412333072,93.69242021773825,93.8166522184282,93.86781170443325,93.8549483344928,93.7930808610307,93.6928558328406,93.56035542324095,93.40039362800613,93.22109661371489,93.02454030190957,92.79311569178222,92.5716378617207,92.30927965824152,92.01997021037586,91.68218387486036,91.33289325932758,90.93330499299947,90.49489649717286,90.0167258138011,89.48910359734056,88.91119252238937,88.2835722674814,87.58713213516188,86.82448088132713,85.98100995986863,85.06572880511192,84.07164283703096,83.01828656461271,81.89500629666895,80.68738476098704,79.63761692158958,78.51818335454423,77.41303357212604,76.37170992543376,75.4407297718171,74.54129806963304,73.67728324078372,72.85430637229905,72.04075892985101,71.23943652277994,70.44996594723715,69.700274500919,68.97314384441304,68.25953604282401,67.5461687306441,66.82600882627703,66.08654420680838,65.34569191303802,64.52982455446936,63.81747496757782,63.022564037124965,62.21966825109332,61.391764642162215,60.595837001810274,59.79224598299967,59.010633494496474,58.277360025431264,57.54877852229708,56.80522603613451,56.05705451017442,55.2932797780412,54.52829036884437,53.72859898935945,52.93861340083159,52.13530113268664,51.32252640305019,50.49123478519451,49.610581597479225,48.820644433908896,47.98882618622076,47.1405810267337,46.294796768719266,45.46178012174176,44.61865805361307,43.758409400603945,42.895426962256536,42.02031527286499,41.16036424150072,40.303764347638825,39.46785272152527,38.64988894611377,37.84873818297848,37.05584515347383,36.28012817413268,35.51891392062706,34.76489372076372,33.98176514992766,33.306233269361734,32.602726046215324,31.921984682801057,31.251453682095864,30.61732376235305,29.982951035911434,29.370992903259932,28.76655362677893,28.183498198086575,27.60351456234537,27.03737926984049,26.473677948440486,25.913064757599678,25.335196965706533,24.705408470802077,24.162782252247016,23.580625820324855,22.997165036794957,22.402325281689265,21.854619834408716,21.300853218966388,20.758304669269943,20.235793195410878,19.741572918820797,19.272443735940776,18.83978611993875,18.451351493153357,18.092932592699302,17.76989522207179,17.47900252886937,17.22419498022063,16.99799434035173,16.809352472721336,16.6377424171829,16.52560085414724,16.449932811988504,16.41730555215763,16.41632200869432,16.4572720418382,16.549921805903367,16.68743072263833,16.860670048342637,17.05276766234342,17.26605829782613,17.495283334516547,17.739132086014777,17.99721237710778,18.268752656875044,18.549735425296948,18.844681860438488,19.161508823918666,19.497430350908047,19.884133104648466,20.228366720838785,20.610650726533812,20.994144006900267,21.393390390384486,21.773951281484027,22.181277249622323,22.604713838788538,23.055051528299916,23.537811332342272,24.041049070825117,24.575642367411334,25.128678751008547,25.709318027894394,26.30250416252146,26.917055555248496,27.551055733329104,28.20320068950318,28.876904146472167,29.603647609641342,30.271172023352964,31.00134643529812,31.76213753434025,32.54552573163389,33.31368925183764,34.12455192671237,34.948352013325696,35.76943809910083,36.60123653511212,37.43892466737272,38.289133293498566,39.140390435134755,40.00933612311326,40.887634813626526,41.79173294962657,42.71221856329784,43.64861591807818,44.59135703632693,45.61881983857492,46.514183251950996,47.48876785089859,48.44109164433041,49.405683691599,50.32760706952355,51.25658734031923,52.17674617820438,53.08333384492792,53.995732175910746,54.90539909020405,55.79731788600984,56.68904978934608,57.57452206065585,58.45663925056141,59.33289502332365,60.222602485684035,61.103217052697076,61.99951966056934,62.92506896630824,63.77016858972455,64.65523894605539,65.54008555060832,66.4181254961042,67.28117060231726,68.15771561283655,69.03382392252831,69.89692398483224,70.7701049315479,71.61886986355302,72.4640220068677,73.27999690413827,74.0880833128908,74.88131757063472,75.68038368850323,76.4531796892805,77.23809741465854,78.03452709788414,78.87152048227595,79.61787572486911,80.40847910556055,81.18715646317375,81.9443194854828,82.66790245033275,83.3928644311227,84.10804194486823,84.84292376220877,85.57053101324234,86.31834723501107,87.08261002890625,87.84623848368334,88.60393858334871,89.36213739803631,90.17292290814403,90.82009783990625,91.51320170078364,92.15984928797674,92.79599419808086,93.32060676444829,93.8142689907749,94.2416322287325,94.57096158480505,94.78877689526546,94.90972148557137,94.94263833301649,94.91325058916239,94.83308451147985,94.71740583910344,94.57970752491178,94.43317293428754,94.28005307831388,94.12143735088422,93.94596416692436,93.78723224519014,93.60438965701357,93.40720185165111,93.17905725624465,92.94838092049612,92.67734867876953,92.3779756307733,92.0354965270319,91.6549092777304,91.22288238647312,90.74290219919938,90.19042302885502,89.57394804873896,88.88363941535674,88.11481980872185,87.27425804921332,86.36024185643153,85.3772484326568,84.24196882816553,83.25402796385777,82.1942687678377,81.15873507477004,80.11742231806944,79.17046014898581,78.21399040521153,77.25961364758233,76.324881088731,75.3667846425539,74.43889632716872,73.54752526411112,72.73697204005758,72.00171210188248,71.32757774573513,70.66913733518473,69.99279945217334,69.29181890597839,68.596701604659,67.8409678057714,67.20991642056374,66.55754063526308,65.9128781015446,65.24560159206436,64.56712215159747,63.82875197446731,63.04772322259165,62.254223632324,61.45456057772656,60.69071802211661,59.95663255326741,59.269097616542595,58.577135559338785,57.87799701843469,57.15665692058187,56.43173995157228,55.692950645459725,54.96237183667565,54.203482393330276,53.53489602697231,52.82087517185713,52.1023724401623,51.358125800152436,50.630559089287566,49.86728058578582,49.093695353833525,48.29195197563168,47.479540869049245,46.645815462049214,45.823172412134085,45.003780260269686,44.180337275564504,43.357235646817216,42.528832763861935,41.7123053896838,40.896740763671886,40.084011330960436,39.25133233706688,38.50302611413702,37.7242343101892,36.94390443375547,36.18086145584851,35.43372786429547,34.70021900854498,33.978411768943545,33.27881453759909,32.589411045792765,31.91445812109582,31.24864068740105,30.6034336063252,29.963133583689118,29.335183706882972,28.708364155224906,28.093483357890047,27.484800881723366,26.882540068343438,26.256695976503583,25.682981170942217,25.084569035193024,24.486739543939233,23.88790051478233,23.306306523657486,22.726936628096407,22.157572865210266,21.593425753544,21.047297004899402,20.52162679192767,20.02112226390348,19.555608062413636,19.113588911237798,18.7027367195944,18.29417794880149,17.958196399673668,17.61673867001482,17.297480284363157,16.997966231232503,16.746359962512187,16.51867801503858,16.32952055010784,16.186199440025664,16.09214668076793,16.04851618984596,16.0546396770613,16.100294529370302,16.1961111039546,16.33928253329586,16.52197862797697,16.71804639418683,16.933400792562182,17.156086687145912,17.410765778466338,17.63654148630037,17.889251081167043,18.15249602382321,18.448375242722545,18.732474773214904,19.04758671820856,19.382110312572568,19.73444312236168,20.100247872322573,20.472285594336515,20.853759044237727,21.23385616640099,21.617461535979615,22.01576595378012,22.43501998542012,22.876654111883582,23.347094967397936,23.845321610982918,24.39827736491118,24.899118083671745,25.460014172999827,26.04604457801312,26.66534514147831,27.276123994690455,27.918607804000025,28.58742256553845,29.273539347248803,29.9749896397443,30.705842643352888,31.453173642128164,32.223724080742834,33.02040935177494,33.82279533631004,34.657952849037,35.49782051001264,36.36058585297257,37.2294105701981,38.158955295275476,38.98655232100034,39.88421649065311,40.77825388251142,41.70855229819658,42.608734744371695,43.5280143285698,44.46733303836283,45.41161705896826,46.3612004782527,47.31559960083227,48.27564088960492,49.23933775500577,50.20103536172001,51.16003898759149,52.11747669882547,53.075178190749526,54.03650574941305,54.985717538052114,55.992290866177896,56.883432893772685,57.83225874856157,58.76320204028807,59.70375305760298,60.61498653242291,61.52687846040489,62.42668453340531,63.319431879150805,64.2011370916208,65.08725033464619,65.96730479312892,66.86175882596727,67.75865441681027,68.68137095836565,69.59864789905143,70.53500172448007,71.4748981303206,72.41320227245316,73.36514762645156,74.21703236620182,75.08541379838476,75.92381583258444,76.73793450783977,77.52124436412093,78.29080040810389,79.05735886539208,79.80293800742896,80.5713844408678,81.33912945588676,82.11892882523146,82.88069039934966,83.66155297242939,84.43333852230462,85.21699123902476,86.00291663487717,86.80777585318008,87.61475597114472,88.46159049270219,89.24106149148197,90.05923092271465,90.8646568110842,91.64732208242843,92.4062812807714,93.14682609461005,93.83788182818061,94.49211609848486,95.06911863314814,95.56839114078954,95.9671464147404,96.25905181621282,96.45192079434929,96.53695920242126,96.53129440338687,96.43516116029463,96.27286669969008,96.0674509411672,95.8441692419613,95.63267895154252,95.42369282770595,95.23701710842649,95.08078909738924,94.95067691711813,94.84089343995078,94.74839393151495,94.66215502846468,94.57454437946937,94.47136779934239,94.34067132420174,94.16473107777101,93.86503230979463,93.47796698141045,92.94700155408547,92.38024785264935,91.6388716314525,90.76804862112154,89.73876599518469,88.68326743280015,87.49387897185896,86.23580660116106,84.9459111386766,83.65100748360601,82.38635484579318,81.1448115192197,79.98696434023041,78.89430602914658,77.91007559450087,77.05468729147711,76.31820324801467,75.73915274443439,75.27107051814566,74.82818226162435,74.44422093597633,73.98029300612981,73.43078892125595,72.79842434237906,72.12268298651246,71.39438777935707,70.64061185057328,69.86537053712398,69.08152135127462,68.2819517141603,67.44907064151151,66.60944505207044,65.74747504808558,64.89503059239867,64.03324776130687,63.20902914577139,62.43970642836152,61.70987902497575,60.978673707160134,60.33894213146314,59.64807924881402,58.937931518902374,58.19748742363012,57.48830934028798,56.76070395779146,56.03632145875291,55.317776636152246,54.599376210801246,53.8832509977952,53.17294307283908,52.47352847381419,51.77051592868382,51.05634497586181,50.335224694829954,49.573021260008936,48.80743791325927,48.019515570077644,47.17239105935849,46.4054461719981,45.578859136530745,44.7560566932269,43.916671822629105,43.11885667562872,42.32117134722136,41.53756149504932,40.78842359608378,40.03395840999925,39.30047407702322,38.556666201831284,37.82852693321784,37.09754761661916,36.37082540079745,35.66465503086338,34.966595750433854,34.28673964105108,33.620381000681036,32.953227443805304,32.34727499224071,31.73687972066859,31.127025341868887,30.53609684731258,29.948244153129057,29.359849658362766,28.754271021646108,28.160781052244452,27.56139799058307,26.969282934979336,26.37562771306055,25.805304705501282,25.237223814956167,24.686566565007446,24.127311611665064,23.58302246888122,23.031628992167857,22.496400197678653,21.945672487081676,21.43810242224116,20.916908432219245,20.399216353176776,19.893053779450742,19.406243766521893,18.928421870552807,18.47729750467899,18.048931554869203,17.651685346725053,17.286290846445354,16.956392995477852,16.667654714460102,16.42102595883307,16.21212923267306,16.033993677836072,15.918912374471743,15.82922892744428,15.777652006465635,15.761954764144566,15.78701605873042,15.854978292439782,15.965379042124779,16.10878529768949,16.281654186009217,16.472044621244926,16.6824107209576,16.903472046101747,17.14832579826353,17.415645744814444,17.694418968582987,17.965280961272796,18.238997994238797,18.522312991376918,18.844271981213794,19.124911876692142,19.451370884187074,19.787623644801034,20.153339146040665,20.510442635871264,20.89523909673392,21.29505011133582,21.718349880574827,22.154823652941804,22.6152564771,23.090117314891067,23.578307972826064,24.0746900697849,24.586522394458935,25.116199815031017,25.663644349737197,26.23029949931403,26.8276380072055,27.488912906348048,28.089238729580682,28.748451522244782,29.435620180319933,30.152914829051277,30.866798663319805,31.61229107645922,32.38840980561695,33.173719180878635,33.98330789811518,34.797066467097785,35.633909685769915,36.482560728316926,37.34384783141892,38.23036387142986,39.14932173325324,40.072356424273615,41.03251656969288,41.99829849016981,43.04390520003239,43.974381031740485,44.95984794200475,45.93440668462891,46.92418546410258,47.85860381083945,48.80683354625713,49.746695039773094,50.684893929115795,51.61314806377282,52.53821881773719,53.46125264974779,54.388746757629214,55.3017099345105,56.21675429109482,57.127302084209134,58.032526753264435,58.934185328601046,59.834946948529776,60.77986738408189,61.63922099254023,62.54383488233422,63.45488728421276,64.37809590676224,65.28834294217103,66.20472813849847,67.12555890328963,68.03598345984231,68.95547629387767,69.88045684963745,70.8076346496615,71.72428160067051,72.6421659329962,73.54274207167481,74.40896809791911,75.256863418984,76.08775440381213,76.88795727676322,77.70829965544465,78.43222673964588,79.17692889922648,79.8948182267626,80.5858481545659,81.24823294706906,81.9016821933083,82.5416283824475,83.17377484265118,83.79874222027935,84.42269981487192,85.03562496304056,85.62785904693402,86.22810525993232,86.8010675824513,87.36716142073212,87.90663078872275,88.43672403583668,88.93843130586241,89.44538816125927,89.92328495312798,90.4123680126182,90.89378987601032,91.38197144589854,91.84167392365792,92.30815512663989,92.73948330101325,93.14015639725518,93.49499953178491,93.8015643530992,94.0463703235753,94.23199911189823,94.36690592684006,94.44729102476244,94.48155567334362,94.46636755576219,94.41291571224994,94.32384532608985,94.20158800829508,94.05669071606887,93.88013945022053,93.67169658767277,93.43674938936526,93.17151645377615,92.86984730633887,92.53315830136744,92.16376403929034,91.7486071337019,91.2912631457317,90.78120660043176,90.21965448210581,89.5939014454862,88.90293876811812,88.09327550836984,87.3181252591119,86.4196633967638,85.46883819181205,84.44017774807546,83.43713716120888,82.34050655688377,81.2520161878891,80.12395606579723,79.01638958014303,77.91627471871836,76.86242712533124,75.86797180607829,74.94648130247433,74.13152667323507,73.44090112791164,72.85215727356815,72.32313601231624,71.82428337893677,71.31169210181561,70.83791001852133,70.27496272269123,69.66867235172295,69.02311146150626,68.3915319859334,67.73581817836714,67.05371930685499,66.3630604699382,65.63330333280636,64.88399731400457,64.09644406138479,63.288170136788686,62.4608870137859,61.64639979457661,60.86727383779398,60.16285835250646,59.50643224081564,58.88337701047879,58.219400070244376,57.6210665652394,56.96122448302048,56.275689916071094,55.56132379276439,54.866823794748996,54.14935135032162,53.43859662073267,52.69746655425611,51.964911931486675,51.22107385335762,50.48545076506651,49.7370910272907,48.988633225478196,48.223565128315336,47.458988428876744,46.682779779131806,45.90148536538504,45.10610467017248,44.25754027563747,43.48919949549956,42.68517350583362,41.89213229338083,41.10678808143317,40.34542923151485,39.59765383157589,38.847180030731735,38.11796186761556,37.39473609101252,36.68324695884596,35.97201437220129,35.27181523227393,34.594156795804366,33.93135201562116,33.231290279138264,32.66509115075924,32.043751265675894,31.434950779190082,30.800267166072853,30.22148757556814,29.615238100939255,29.021389411046243,28.42658029145656,27.844249127582614,27.26675354740908,26.70571378503002,26.163207686453752,25.63010178371043,25.108788234554897,24.59953358198004,24.08863790749096,23.57499026774655,23.066957040994488,22.513533134515615,22.04246097811676,21.522838395814205,21.006737513373128,20.46182868675013,19.959376156402858,19.446630951917,18.94850785902141,18.46859235494077,18.012531336960556,17.581502240469504,17.176003538639904,16.798893136680565,16.448542803290326,16.126481650146776,15.841929017718615,15.588699083044254,15.373992539122735,15.207536473155152,15.079553696292033,15.01719688300253,15.0042871851991,15.04473946800131,15.129889567611613,15.245716224849549,15.397250395244765,15.57800810535196,15.77391215254227,15.995265579290802,16.229578833239046,16.479784132928756,16.728652439504884,16.989247312608835,17.255206092004485,17.531250448620153,17.812646803230127,18.116325391589445,18.429822442323875,18.786103920267955,19.109048923762785,19.47733083849165,19.86142524377324,20.297560245422073,20.72928618806383,21.19894997381136,21.68159308582189,22.18564031649147,22.69671127193231,23.236111864107883,23.779625554491968,24.33814309310193,24.91553038413115,25.509981386662812,26.124092687727927,26.764129048138614,27.420452092426466,28.09784724062039,28.847839775745076,29.52440476425703,30.276286705580215,31.05826946828055,31.863127082855346,32.644596550319584,33.46225600897303,34.29579820297188,35.139071390135534,35.98388325624857,36.83964924868866,37.72179640397416,38.5992478821682,39.48972674390954,40.37787788104808,41.30096681198998,42.20854600098906,43.1353140927849,44.06666249995751,45.06147395312844,45.937436034391844,46.88094041607505,47.811539954938226,48.77365101222559,49.684007938406666,50.61068675638959,51.54916375989844,52.488270343304585,53.42337083458147,54.35164196901802,55.270481830573196,56.17254020900152,57.06628234039989,57.95469670379156,58.82497325534494,59.68886552091313,60.56239679457844,61.443078914788266,62.368947373833166,63.212442353931316,64.0952682505846,64.98479377127967,65.88399175092229,66.77875359203067,67.67388206141801,68.57431030003048,69.46331241847511,70.35386520429583,71.23628650436157,72.112292433459,72.96346794470055,73.80887456616182,74.62759190433954,75.42459310937224,76.19028151274838,76.93364241127482,77.64495437013652,78.35479742007186,78.9690880706631,79.59001944171261,80.18410449644273,80.75929531091134,81.31747107763786,81.88588234182953,82.45128314314701,83.0086710264498,83.56451210271788,84.10574767697074,84.64204960371225,85.14709597809811,85.65691558434123,86.14759855544474,86.66748434653647,87.09511486659433,87.54258674266359,87.96657408239106,88.39481898808435,88.78846985036857,89.16985127340793,89.52673006174241,89.8569254798294,90.14903034499088,90.39991092281521,90.60222447344687,90.76202176727479,90.87963657289231,90.96031929215972,91.00839031958473,91.02726611080789,91.01605531416726,90.97119257063086,90.88903605358362,90.78119051144911,90.62725056840834,90.43588884493508,90.20136169210345,89.94045593287767,89.64109925243523,89.29253597923466,88.91038014514287,88.4802206815248,88.0098971329977,87.48594912141088,86.9146302137225,86.28291922403129,85.60344004737675,84.85883724538682,84.06631325446037,83.19655449499372,82.2788350824578,81.25567053167937,80.34727192791466,79.32661725321285,78.3400163642911,77.3201726184267,76.41631445851964,75.53345021410009,74.71466053528864,73.92947347544792,73.16729819152098,72.41402034704892,71.68721073253671,70.96766658554598,70.2695960136704,69.60573365836247,68.97615952666283,68.37405614127017,67.77524285071112,67.15666331849327,66.47533458117937,65.86840652479394,65.19560215309598,64.50812924468978,63.76634155729552,63.01105766419587,62.21225512616243,61.38554037660809,60.565580632045666,59.76061435219687,58.99221077518601,58.260857440064875,57.57631685495905,56.8827662085177,56.18746793480423,55.47879194893242,54.77393645456275,54.04064418693862,53.3035173474039,52.49690971941392,51.797596028518164,51.03178381263322,50.270805730167524,49.47272027412285,48.72146880246227,47.94387136300057,47.16125303832288,46.36425802175413,45.56751023892066,44.753251276872426,43.92749208941419,43.08672766433116,42.246225449525454,41.39359182417207,40.55490969256532,39.71283696182344,38.89073915603598,38.07269820437175,37.22752043248353,36.49345017504321,35.72746116162701,34.98082632584838,34.25025485667484,33.55734272765145,32.877727865001795,32.209018125215366,31.546885222094716,30.898866880629335,30.253666505845725,29.611144303081325,28.975088104578333,28.34312892724161,27.711796142824817,27.070448771150062,26.426237485664696,25.777913775941695,25.144348347230935,24.50720672507396,23.952203367921072,23.380701506645647,22.829870103702024,22.27700031084565,21.748853999892596,21.223081719045428,20.709708258153984,20.202908375189395,19.700393466545407,19.206463565834202,18.72122716127152,18.238799297835968,17.765390523414702,17.308901820983007,16.868938013629766,16.451844237757026,16.0518957453248,15.67787649357096,15.316173054610218,15.014557403607721,14.727974348836941,14.477889838458026,14.264570363887927,14.086394994554615,13.947681238195626,13.847173306719766,13.789037570001945,13.77917499822466,13.823279917637267,13.923428917114371,14.07269962344688,14.26956953834314,14.501587448207786,14.765677320986306,15.002039298280048,15.257231338131854,15.51943675167301,15.787844582312639,16.028678111307247,16.279989586919445,16.54414458556762,16.826297152730678,17.135502852289374,17.462765422536798,17.809650293052087,18.169147525653038,18.546919140964466,18.92930191770375,19.330340188732517,19.739594248559793,20.171879771445838,20.609163731216306,21.098870828168124,21.529122866119053,22.015435742892745,22.516861293524517,23.057830055160572,23.579983256941404,24.15053532676885,24.72982061075204,25.327018238288208,25.945851221153966,26.590161643419126,27.244536605610133,27.914669367500647,28.606714892137145,29.320125537852185,30.047061978248543,30.788460996120232,31.54420149655284,32.32905886444329,33.192688370779294,33.9606988055017,34.795369184222544,35.654893230920585,36.533480577375386,37.374075914007655,38.242904383548165,39.13606981507194,40.024202948178775,40.92157519877459,41.83550424780299,42.7525910079874,43.656223176081006,44.57328420153498,45.47550929560209,46.39443127061224,47.276221620277624,48.17444511650701,49.064607577799585,50.018187786896995,50.84600286586862,51.744400967511964,52.628439448229045,53.551490896924854,54.42985261106982,55.331098889867775,56.22639038274553,57.134516429789365,58.03164987630902,58.93641495536455,59.83215283727133,60.71796631192237,61.608607074365146,62.504459853286065,63.393099321417345,64.27620881843939,65.15498821682407,66.02558570719161,66.93522834494017,67.75755055608609,68.61340225544727,69.45707700445749,70.31529590088724,71.14452604787502,71.9874069742253,72.83132909739861,73.6538643604088,74.46556912187215,75.25907304949588,76.04106771259151,76.77657103686953,77.496166448785,78.1827707403563,78.85814737771632,79.49828704301473,80.13998629916892,80.78034711033264,81.474300437785,82.09240326422598,82.75490365389793,83.39574014280126,84.02047777268768,84.60337985437948,85.16016631900985,85.6814794680413,86.18660419546859,86.65441828284797,87.11550620828964,87.54956731235733,87.9595228108869,88.34388964798849,88.69314738682925,89.00540165207943,89.28229855234798,89.51191123739422,89.70186249744823,89.85455328059585,89.9510421526597,90.00492806105133,90.01079958582756,89.96195855145073,89.86060075800424,89.7079828725471,89.50262274760149,89.25326336496097,88.95967723562569,88.62626004326391,88.25388171457588,87.84155686874277,87.39618302968884,86.91683434679616,86.36456781785114,85.84686440660444,85.25405323991647,84.62135511670871,83.9235710573427,83.21533583647467,82.43912831236544,81.62450677905483,80.76190761622804,79.87783759140139,78.96291727503117,78.03923427308634,77.13410236086237,76.25578124857188,75.4123599633476,74.59605645227941,73.82681697992903,73.10445255092331,72.41082370100811,71.68775555633297,71.06348022496186,70.3644786796165,69.65206296334732,68.91124861836005,68.21064110641072,67.47939761803768,66.7652547823863,66.03571054476093,65.30013375482817,64.5444035496584,63.77084368373593,62.976362753453316,62.16457139689036,61.33221476651031,60.50266054395097,59.66971190428813,58.873943876246,58.10570130364793,57.350596326811676,56.70183595507746,56.01800091311269,55.33786270602485,54.656606163380005,53.98741769355486,53.30083667420385,52.59658353361637,51.89326022372059,51.157580794721355,50.42116458678369,49.677639661829055,48.947879744550356,48.21300379605784,47.48788210148042,46.756528094437144,46.02852497818322,45.28896944801917,44.5532197648413,43.75462519434793,43.02986045609527,42.24129009624931,41.4581604718249,40.654777143948394,39.87093826363565,39.068104976053846,38.286667441453396,37.5071407498451,36.743920986686156,35.979667941192965,35.24463833101825,34.527495070367635,33.82471388034752,33.14043030176196,32.472263794155694,31.80424602391848,31.150933197614478,30.495196545772902,29.817205834597864,29.191528640385318,28.546450290409943,27.903980546620204,27.269467982912445,26.64661105929414,26.04192599173801,25.442193981311686,24.87085690208264,24.312351536285732,23.77175620929201,23.233011980575213,22.70821335910158,22.181972723063904,21.655479726273853,21.090260333896428,20.603478773288536,20.084127297133563,19.573183872773914,19.039289642539128,18.56218581851925,18.08050860833543,17.623769726087247,17.193270075550497,16.79042498704747,16.416127184207955,16.072195895488004,15.758261779748905,15.475062543143137,15.223052642113815,14.999668690206773,14.80754406947457,14.65849712569233,14.559621556387428,14.49764860190614,14.476306616046065,14.483889550088556,14.520309856752927,14.585233581568037,14.66988050860291,14.774343484259902,14.90326893355981,15.059814558647853,15.245603372085002,15.45653977669217,15.68367907915881,15.916510546122115,16.159558683883464,16.4122683220169,16.67343391228704,16.944124936853456,17.22833870493461,17.519002638328715,17.85984247017161,18.1532869687392,18.493659318987692,18.882486135381452,19.299680630258443,19.724510571110063,20.166303903180715,20.62503149484037,21.09350517906252,21.577836014046216,22.081945798697408,22.609420027713206,23.16413873491018,23.75278464278076,24.364261385459614,25.00243115528123,25.65306407537747,26.329445278188196,27.013555748897186,27.752457088720565,28.440291683880385,29.179487099496072,29.941025994239272,30.717588318732485,31.503085500043753,32.32011877316779,33.153923146087365,33.996638478424224,34.86115505325568,35.74733829867572,36.63987574484701,37.54939355256828,38.47745489697773,39.420460362881016,40.363427070406125,41.301986398435325,42.24993441044949,43.18938995051046,44.16882712033998,45.058890749546634,45.992389111849725,46.92908809429338,47.85513818078699,48.77033420123619,49.68690413735563,50.60423040884843,51.49884963241101,52.41118641662817,53.29597694361756,54.19669307912,55.0781647276831,55.96463806899465,56.83695677403046,57.792643130155284,58.58813364265309,59.45958622227325,60.31627837114624,61.21009238947034,62.0434393374847,62.914359269607786,63.78176344524275,64.6609048073059,65.5533928712432,66.46331118263983,67.36295103088017,68.26582218753227,69.17404033820344,70.07157296732046,70.95050576243025,71.8091677866305,72.65155469128734,73.47305414114905,74.33081572482797,75.05106477898266,75.81739201046216,76.55617963201264,77.28628772498645,77.9553527925901,78.6227724381126,79.2868634902178,79.93114603342386,80.57776701847483,81.22010556417216,81.88481867438809,82.5530201829688,83.23595757060193,83.94357920496961,84.67234241017934,85.39728244645347,86.14329089402034,86.89223268726464,87.69782187892365,88.38329851984963,89.10864129726731,89.79922670242375,90.45923003407793,91.02966799850013,91.55613637419012,92.00350289141029,92.36063874308086,92.61158679619984,92.77261978074905,92.84661967102083,92.8512555915074,92.79409357899006,92.68425004556158,92.5296099668964,92.34645494457165,92.13393486537665,91.89791428490096,91.63266009147124,91.3812053980605,91.10412679874258,90.80330809803426,90.47067633218921,90.11102540219879,89.7145316680298,89.28085115998964,88.80705091485503,88.28801671399584,87.70986592049678,87.05884948855972,86.36286355834052,85.59970368144954,84.78886005062009,83.84696719649982,83.04198052366088,82.12884702970331,81.23622510498292,80.31901985166259,79.52001152236653,78.73264678433709,77.97170559091734,77.22889604696107,76.50409064066598,75.79380174997142,75.09248244144632,74.39562258053851,73.69544040073339,73.00117437501584,72.33568604048729,71.68842036078321,71.06336657317286,70.42993076104669,69.75785137259503,69.16679788733232,68.52707631987472,67.88650341541027,67.21376917835157,66.56727441178687,65.89187982741146,65.18052882199636,64.42191880257668,63.56748302911345,62.63969390780751,61.69229511350341,60.81432404025164,60.044944222306306,59.36322582456523,58.74355204581584,58.13062160911519,57.48897030892847,56.80691497750858,56.05764862426832,55.38386865708913,54.66697106122667,53.946895555205884,53.21723555749293,52.508916155292795,51.7889057093045,51.0845054466418,50.39809565483457,49.70842754531277,49.00629443357308,48.27115071525482,47.503459447204094,46.681979330143584,45.84968896690006,44.986163819202375,44.13269872891718,43.257420412819464,42.41925887085598,41.544703512922275,40.80390714009972,40.02278104487551,39.25885551312459,38.488658922447925,37.755906086041534,36.99956856744641,36.261033054063255,35.522327743449104,34.77747322254235,34.04354629994114,33.32080535329313,32.61620911619238,31.9182793767981,31.240148270630744,30.57211745274627,29.926904605748117,29.277491576339887,28.635227071643072,27.980760799991117,27.392899130425377,26.7731808328975,26.14503635656472,25.514085614025493,24.886211612655156,24.260863257266504,23.646685873785188,23.047409265107593,22.452090812990257,21.87040262719728,21.295081240338657,20.73622523399165,20.183201799955913,19.638477751582187,19.067823951982188,18.588793150615206,18.079065818534236,17.589744750332592,17.116243280127506,16.681730712939395,16.25326402924031,15.855278510190647,15.52990555469391,15.254650282386093,15.029732324519072,14.861708819458329,14.74832695283459,14.694883675080371,14.694783021957637,14.737387741252963,14.809012392796568,14.903540015303557,15.01628414343316,15.149628406002499,15.272497048978845,15.432006845069788,15.610993192183697,15.824639054579848,16.048427875145908,16.30280377631949,16.576878111556525,16.859855254147437,17.16065748152871,17.475145099608735,17.806786798231055,18.15222929029759,18.51767801486531,18.893577698461048,19.291936745038786,19.69629327437999,20.12429906762234,20.56627073172933,21.06428754861458,21.504865623170346,22.00107374964793,22.51511417574553,23.067127600056562,23.592057520184962,24.154848673205954,24.736925750423232,25.32837143852078,25.937994628370785,26.56608935642591,27.201642972184075,27.861850093552974,28.532247169677056,29.229844395209383,29.94176196106551,30.67397633672017,31.418320055874428,32.187351423576224,33.015530335431066,33.76498892148924,34.57567815062861,35.39992100883442,36.249869561211824,37.07323255206841,37.92247087132468,38.78501479527187,39.63499713548115,40.49373746854482,41.3526017995502,42.22859724676385,43.109515286040384,44.004487906367046,44.8983439437099,45.80767117505106,46.7309751266571,47.65674563861794,48.59378599267871,49.59175556358567,50.48652639032774,51.428973097802086,52.365650335854546,53.30451733037365,54.2178062500457,55.12285411337353,56.0281785340107,56.93131282342856,57.81901348393391,58.73173518745318,59.628927847944446,60.52998829600431,61.4278927892356,62.318612674742916,63.20374679812235,64.08340029734472,64.9638001996737,65.85249830202525,66.78155645984502,67.62543266284533,68.51941305331384,69.41340347461437,70.3117784411305,71.18205246634177,72.05082522824533,72.90394835203186,73.73936704424544,74.55409844254638,75.35205534577872,76.12051416522014,76.87537273756371,77.63841043002243,78.38998351883393,79.13437174176353,79.88800865631124,80.63454139494924,81.38855077939175,82.16483969877991,82.86863162081534,83.60143587390523,84.33168002172462,85.04489737899002,85.75824760342071,86.47194793941429,87.17859990435538,87.87902515503006,88.58270808428622,89.2836862979886,89.979286627677,90.6530585065071,91.31331093301434,91.93025539086865,92.54085113084012,92.98453130088754,93.3958395983823,93.71922789117949,93.96168113709335,94.10129828537319,94.18588932557326,94.21215748372744,94.20512946835403,94.16889734557428,94.11303372305713,94.04776109726237,93.98716038832778,93.93007575032627,93.88075106455321,93.84380555108083,93.8220082525342,93.81065868745627,93.80735320482093,93.81467066477987,93.82751834083571,93.83847580421995,93.84365527733743,93.83984980150655,93.82917594863393,93.8087448217725,93.77688152984055,93.72443060558446,93.64249124346034,93.52124435750237,93.34538670436264,93.10863994258499,92.79820183262449,92.41658379770759,91.9469689224381,91.39101894967096,90.74346229280059,89.9915932341377,89.0789473791651,88.20419950272877,87.1803775788527,86.0696619015778,84.83869578208295,83.69430698026171,82.50827113017569,81.36798361685757,80.27191859960392,79.23967535897928,78.2436858541901,77.27582135606828,76.34212889287501,75.41329922178912,74.51659606958108,73.68521337637574,72.95230726567677,72.33071139161346,71.78279348039518,71.23638968396921,70.75631129842239,70.22280208881153,69.64828988489175,69.01364143225182,68.3794782739703,67.70433845487311,67.01321305947894,66.30253291626063,65.5453117870654,64.74009603016144,63.868428725800996,62.96187877324478,62.05447747270514,61.1583124359358,60.316434145401836,59.543044882374325,58.83676890786267,58.185576642985836,57.5264465205679,56.948417171780015,56.296982249662335,55.61910157196161,54.89470619786805,54.19428765436621,53.45128532754147,52.70054675830628,51.941030948660845,51.18035538680564,50.43243843892369,49.68371343883057,48.943298357998856,48.183750159522475,47.39828924431341,46.58746929617961,45.748606554379386,44.89693703838881,44.026503797286274,43.127616754829944,42.319384591520084,41.47983373587389,40.65629254921682,39.86086655264281,39.0749367904109,38.31346722858073,37.56050509567096,36.81432400232388,36.07570541227576,35.34551425976057,34.62306309531278,33.92622182959139,33.24109071574098,32.569311065890865,31.908382335310492,31.252309777647397,30.599856075244062,29.963146399803687,29.305439476815874,28.707003297728903,28.096032099862384,27.481481474474464,26.870019326177726,26.25855547587346,25.657179312036885,25.06891913307419,24.528800680195797,23.99623966251023,23.496336159701364,22.997112947819414,22.505784781029824,22.003046586225327,21.501513248524052,20.9400713908952,20.460533651670918,19.945761558133412,19.455735567256838,18.964477871882533,18.53856489669674,18.128809072586847,17.758818118700255,17.426603342746724,17.13078735507721,16.866844114658154,16.650340104608198,16.487739687375335,16.376450278148795,16.31109938623718,16.29039522750101,16.30380104834707,16.350383088145474,16.429247112627774,16.545071913944533,16.674654582133343,16.843747161366906,17.040320222774632,17.253340424171057,17.473344495696885,17.714090032729686,17.979315522930467,18.2602651240742,18.568372741123298,18.893383578168844,19.239121603687057,19.59737257810452,19.974879815102167,20.371260081757253,20.79696024712668,21.22851958441437,21.690302317119407,22.165550391832767,22.702864365960828,23.18510409321093,23.72436844494003,24.27042692180706,24.84945990888415,25.410922117473792,25.996152733210884,26.60242743232261,27.217492944836028,27.842153075990325,28.4865176542842,29.14959750042593,29.833208694284547,30.545827046679143,31.278232382436066,32.02492719471054,32.78727497648407,33.57141583055278,34.37671861915956,35.236366652039365,36.016865676174774,36.8561714177816,37.70970064900898,38.57549836460208,39.42750914467212,40.28999112734884,41.16600445240978,42.037973112174086,42.90783670608108,43.79312726820774,44.68586367254888,45.578976249572776,46.48422337072905,47.41300956920683,48.34705365040029,49.287224421091835,50.23217055140146,51.18961078380765,52.179471168913075,53.08616751321654,54.02157980473666,54.948156732430185,55.86222346746464,56.76940309486786,57.672899269482876,58.56654295511757,59.467638843636855,60.36190183825069,61.24802101002881,62.14355213078544,63.040767538052144,63.950098111212796,64.8599313050432,65.84463401334499,66.68781394473186,67.61544425999685,68.53545142618746,69.50202428681143,70.39508744331316,71.31240594514811,72.21150177858227,73.10458870033128,73.97369973825101,74.81759554104063,75.64349936933648,76.43956695240973,77.2429882911471,78.02370202048643,78.81109571533925,79.59977596966353,80.39656798813199,81.19689141057307,82.06384912367241,82.83759713030256,83.68397698040522,84.54899289055118,85.44818886134254,86.31457542730563,87.20531837299349,88.1019351494612,88.95428716206588,89.79156695478947,90.59217163207829,91.34687650921794,92.00862327214769,92.58891423656388,93.05318972377593,93.39143311574178,93.62014201085192,93.73743097319358,93.76364616938396,93.73667076799522,93.658199369819,93.55172086596723,93.43104009958412,93.31264748265365,93.20001665081668,93.09491823498776,93.00475131614755,92.93829398786407,92.88885467441621,92.85060973050273,92.81840358242603,92.782181937945,92.73345778693384,92.66078274689808,92.55506787911051,92.40597733433545,92.20671614349936,91.94083787087169,91.58391287139969,91.17605757052944,90.6565912403563,90.0262921384577,89.31487983093531,88.52459218746928,87.6308430049641,86.655051991396,85.62831691726883,84.55614653891952,83.48577582184254,82.39327011633291,81.33791873225195,80.29314159379946,79.2827409676859,78.26762132632356,77.32748344670829,76.50749881909817,75.8423065251605,75.28430246238607,74.87604030293657,74.47600603542595,74.06810590299123,73.6022108958933,73.06184532130452,72.40108339786244,71.68147469765803,70.90683800855302,70.1249272632619,69.33066937249303,68.55837469301467,67.77712668021016,66.98980159764741,66.18628429490998,65.37193643542933,64.5415743121973,63.729641246992145,62.93464952963713,62.20470766080576,61.5317817634902,60.86230656375955,60.19755668289855,59.52412656669001,58.84794056610329,58.17303104940244,57.506458537526,56.84614153065062,56.162281910961916,55.437287156321425,54.68807980114397,53.92557121371249,53.152344410611356,52.3656146822675,51.517455730520474,50.79279429403555,49.98979684120591,49.187504089888186,48.33142380644915,47.54763431035365,46.70932259820697,45.86197057984273,44.98913794052494,44.118533494029364,43.250362578826994,42.36989177016318,41.498209082750826,40.642696647316434,39.79440494316743,38.97926794487551,38.174046862638264,37.40982190715724,36.66373640013192,35.878093918971096,35.19744594675786,34.471657731408555,33.73354698477543,32.98037201818996,32.25395216348736,31.516035396926906,30.78411831784229,30.062489684210963,29.35099246338837,28.661538734202267,27.978195936699546,27.319801303321913,26.67376910896325,26.046222381948926,25.435920854099333,24.831803679268877,24.22423015848825,23.60536546154361,22.939608276000424,22.34002476248093,21.703957486296527,21.07410386027873,20.454193060534354,19.880750595559906,19.321185041780172,18.792799426497083,18.31165495399134,17.87776967285564,17.49695769530937,17.162931882276325,16.887372954556888,16.663589635723522,16.48576930801738,16.349606404816498,16.243024439183024,16.166221909199457,16.122184322526085,16.1117735221954,16.133175465761713,16.180978644792443,16.24728503144925,16.325018198826616,16.41257628243934,16.52067283548663,16.652336898370958,16.81439394891728,17.00136737344586,17.209515976525484,17.42729349214468,17.653170753119163,17.88619374451005,18.12589884058822,18.373278807177673,18.634493491174315,18.903108909540045,19.185628173963014,19.495357653522024,19.787898801498034,20.112224707894523,20.446580661879114,20.803039567492725,21.17009758472456,21.5558712162198,21.96042463152548,22.37578874357788,22.81895718193197,23.272760307071394,23.752344043109364,24.248420818331514,24.773592203941984,25.313525038166247,25.87265460759201,26.437736067501522,27.017361252755794,27.607899286308456,28.238677085049837,28.82470449517617,29.459222559487593,30.101771512212935,30.7697844446307,31.44172272642538,32.14064247430756,32.8549692467406,33.576633687277635,34.32947210668652,35.09600419262444,35.87907371074141,36.676413567493405,37.48532764462981,38.30358419347042,39.13286033797717,39.95421512740196,40.78231705078013,41.61549870376042,42.48624492404785,43.28224026370282,44.12191089160421,44.98484150877822,45.86603454256878,46.75021827971014,47.65066810687512,48.558762591599276,49.47474480638161,50.39133105772409,51.30745544489608,52.22696740129832,53.13575782598521,54.04962955506673,54.956481625902896,55.95191130542207,56.77211664677339,57.676043583672005,58.56355566289886,59.49199197560929,60.33221156862784,61.21592425868835,62.09183592812497,62.96741476732135,63.84473750265009,64.72121783270043,65.61465543475664,66.50409401324335,67.40676608395997,68.29729262316278,69.18414201756023,70.06138414004869,70.93241711437462,71.77269645150353,72.64973020791413,73.38940267128542,74.16975299746035,74.9346424840435,75.70571726650635,76.40415688607334,77.1289582225686,77.82997559339508,78.53379762462852,79.23198464776759,79.91289172129174,80.59527558076168,81.267449899591,81.93601258344718,82.59813234209292,83.26817091638347,83.9377921611768,84.62933771484617,85.33013819332807,86.09801123327964,86.77415949487953,87.51483827490479,88.27874587074295,89.07413478370108,89.82809124272663,90.6015614894604,91.37554687984247,92.14419316299666,92.87689973632203,93.58960256084231,94.26318134060652,94.86351582000592,95.38704029122209,95.81639344288078,96.1384083268921,96.34884484682837,96.45370757341047,96.4666758304369,96.40586026399286,96.28836060226908,96.12993922633477,95.9481804656003,95.76612805765134,95.59111677293757,95.42289674088326,95.26667882836803,95.13331464331796,95.0194790142438,94.93019769531602,94.8623860917287,94.81796771188591,94.78363872003631,94.7516818684181,94.71871856362151,94.67620490781798,94.61574249062494,94.52735060307546,94.35557398384402,94.19870821648469,93.98257839007546,93.71452328158708,93.37004405366892,92.96681425660034,92.48306812556844,91.91185521577114,91.24455546811733,90.48337817728505,89.52698972175888,88.48870186223908,87.41501411019662,86.29573870328339,85.1951316562775,84.09512353523152,83.02556032244595,81.98094590264132,80.97750217647626,79.98834100968357,79.1459241586177,78.34373349763676,77.68682295570368,77.14644885042962,76.70222736466116,76.29873522149201,75.90907583497166,75.48993405965784,75.02619707266395,74.52757678421295,74.01028254209729,73.4578920648556,72.86359017023412,72.1991620756591,71.4039680675456,70.63850708606091,69.74472846563981,68.76861285804905,67.74667666941305,66.77462881669945,65.83132991882142,64.91900927832805,64.09442087520812,63.3132034169705,62.57225817763721,61.84987135167686,61.16438910523088,60.47250638575602,59.777752060767135,59.06205965692858,58.346834378889895,57.599752705872945,56.84103989861008,56.0199937685145,55.30635296003393,54.535679125233166,53.75928846866152,52.9671907347011,52.21768855488043,51.42085761647489,50.62292336992496,49.80854070411856,48.97548282812502,48.130102635282775,47.26749863440045,46.39890793034187,45.52352385739964,44.63525703861074,43.75332626746101,42.868143524507666,41.990292724352166,41.12017530621392,40.21310338933925,39.43932320126032,38.62257312582261,37.81383599820184,37.025149870832735,36.294300293064566,35.563318428677704,34.850190373659245,34.15441785007262,33.47119902025263,32.78114151138865,32.09287088048009,31.4019247659928,30.70011391660082,30.002965475735106,29.28945033898036,28.58455496548516,27.87202417104814,27.180632381916674,26.4698550322535,25.86935197448853,25.256733058991614,24.669167135113465,24.077276341946213,23.516414445591327,22.95180347971446,22.38375748386662,21.824922966829156,21.273699922949927,20.736441788897697,20.22974082246303,19.749892478766803,19.31361960136333,18.92610711894229,18.58255094662784,18.29119473117216,18.049224844626483,17.85487047259352,17.708643498101377,17.62299886493572,17.57261339075254,17.55399487618039,17.55310389760444,17.573266738538074,17.6140830745408,17.674621132805093,17.7463502844395,17.832841211591763,17.931115318258986,18.041903113477712,18.167781731797927,18.315996338435845,18.490381984347685,18.689205240415465,18.9063351527604,19.128720910045185,19.354508736382716,19.586595489366974,19.8046740040402,20.04288456146927,20.295233509012025,20.55944489398269,20.83796004554695,21.130747566679076,21.442145621852212,21.77100162786607,22.126634004820726,22.49225769200778,22.874653781472023,23.266913992930206,23.676400544492374,24.09887198130528,24.567301381149896,24.976194349770477,25.437082232594612,25.91187255557755,26.418913782778144,26.90972671712624,27.427609253218048,27.956665453614637,28.500564296227495,29.045877858633343,29.612793735782972,30.191734434275688,30.776878808823774,31.374362502121016,31.99546316529335,32.618554426221415,33.26414485032734,33.92329673564576,34.61304128564807,35.36333776070078,36.032745774722436,36.77467454172026,37.542044849897046,38.33085693089661,39.09899095790026,39.88647259428269,40.688496803997,41.47346920891868,42.26181811177839,43.0455522721044,43.84595720046911,44.63489734466862,45.44930486212617,46.25429384987733,47.09115771925718,47.925258414410806,48.77828728627936,49.62349492692317,50.5464985435545,51.351898031793944,52.230175646955516,53.09393231596427,53.97469166639675,54.83085770050825,55.70781238281166,56.58283855821917,57.46460125812188,58.330948132327336,59.217589353389194,60.0861066522664,60.95880190855312,61.83068125352742,62.70059732455181,63.56963751134268,64.4390929862748,65.30587857894682,66.18220378787194,67.0963855049435,67.90930991665765,68.75869815079214,69.62030355220891,70.46780742776845,71.28878195452145,72.12792470533817,72.98832424928537,73.84435268953398,74.7021453099603,75.57223197065971,76.42879371433612,77.25970267315626,78.07917881914838,78.87325043117296,79.64943785569297,80.39283385419839,81.12379759075407,81.8433214310935,82.60925426994525,83.28769540194429,84.01872147297479,84.77764321102389,85.54905122959363,86.30264966967631,87.07471863675624,87.82027584205106,88.56563730516808,89.27195478658517,89.95448417922509,90.55080753365391,91.09838185076221,91.58872723846102,92.02217854538586,92.43399161163494,92.71881411534828,92.97044970592297,93.16560513589673,93.32610207253416,93.4347523931545,93.51836513452402,93.58015740484677,93.62225046611726,93.64481722789849,93.64703430548904,93.62699116982381,93.5829565205926,93.51404073700616,93.42136069695538,93.30301590277575,93.16067761062162,92.98919066218554,92.7805288926417,92.51406433592635,92.25191810514727,91.92903514822339,91.57539221173185,91.16766509463511,90.75023842092594,90.27077924531714,89.75391728719572,89.18064198708977,88.55261194779095,87.86938657305068,87.12025121450574,86.30008047504855,85.41551777252036,84.46261639586817,83.43336767987523,82.3569259754658,81.23149636269095,80.09996837955124,78.9116119646513,77.94633911396856,77.03140739701304,76.25197405976748,75.57401094594387,74.98419451884465,74.39305521553241,73.78674530140196,73.14041066416587,72.4366141862815,71.69738594540856,70.9791737930112,70.3024014381547,69.67004265398754,69.06451921397984,68.47804600364968,67.8899254032286,67.27641198281019,66.67719600122008,66.01094220618762,65.4066892162455,64.76724690549057,64.11085075166868,63.44181834554537,62.788044914906536,62.13057133432436,61.46122040248214,60.80562582242671,60.12824416757762,59.46930460657417,58.819435843119884,58.18404286056022,57.556528994675986,56.92667171992043,56.28655472607604,55.631686311455105,54.94848564917372,54.264527894504,53.524004981564765,52.848531941809945,52.118954887553166,51.386978370926386,50.62817353695138,49.896898900254136,49.13845307141601,48.382460699383365,47.62034610722285,46.85959670244374,46.0822558518145,45.31401573977856,44.548916955116084,43.78107076614791,43.00128407225629,42.22351493170122,41.44617000578235,40.67233864747039,39.89956190143216,39.10674010149567,38.40275272497682,37.66671383361321,36.926691290407135,36.22158569317207,35.52675464776881,34.84788346346614,34.166254501245945,33.50955483036899,32.847386872318936,32.20007146836743,31.545158924667547,30.901481899175774,30.260518120460393,29.62054715305991,28.925619098484475,28.364443701077853,27.75514498735637,27.170099791334426,26.573039209405046,26.047194091604883,25.505815677540784,24.980726234735247,24.460714338441523,23.95140331104009,23.4286398092675,22.90471630020845,22.365504537158888,21.82260672530952,21.291649558976268,20.763446552618518,20.250462155242168,19.753050659119292,19.280361381248255,18.795720795966194,18.424719835304682,18.070126165405863,17.763126474348255,17.494831345007654,17.283831104810385,17.111157151698617,16.978854764334717,16.884352310072995,16.824339985735765,16.798434614567963,16.805140084102206,16.84156198012979,16.90949481981477,17.003395819601845,17.122205596700375,17.2619660964485,17.42380072298552,17.600799270711207,17.814891024338962,18.00698259492234,18.233788609753088,18.475887413353483,18.738675328556013,18.991969183823834,19.267662957773464,19.551488343455247,19.85409016350313,20.170962022371516,20.50891174573886,20.86640450126912,21.250092014011244,21.65057808549599,22.07220350781425,22.50535194349853,22.948122850704905,23.400187910527464,23.858165204283384,24.35462966832733,24.793173321128567,25.279057766308423,25.77335685291409,26.296666207102536,26.810641229541925,27.35726474768442,27.914997359283557,28.500337469364474,29.097500448975698,29.715071641458216,30.351821482375364,30.990884760897764,31.6487351179452,32.324159835026784,32.99710189674354,33.68363221788167,34.37917050120808,35.08908790429075,35.84788561276172,36.53983230645487,37.290171360270755,38.05573104653243,38.8431072856565,39.62916331738926,40.43415113614214,41.24508177732254,42.057164950925916,42.87005317846245,43.68138579591409,44.492107469511026,45.284821090382444,46.08049115413002,46.862014125351436,47.64557193138584,48.43393365887883,49.22275663058756,49.99983146297089,50.844276405150026,51.58609936351945,52.3918249023292,53.18662202693835,54.00948792294791,54.80796007481598,55.64519828388872,56.474293733544215,57.31200899254905,58.143688020358375,58.99086756788612,59.80633343722856,60.623614326845754,61.43365042239676,62.241456139413344,63.038588642371515,63.83955528335456,64.64061289689661,65.43979968574374,66.27134436808566,67.02357085577528,67.80296937800937,68.57517793787378,69.34404867149772,70.08915006841326,70.84354102351168,71.58874980973884,72.32389924868225,73.05702869835545,73.78984483379199,74.51744397538268,75.22525901706385,75.93976253321131,76.64031882472585,77.3260277312248,77.98110725394038,78.6366089818749,79.27800257164368,79.93911404268212,80.53453930419055,81.16979890494694,81.80456733093318,82.44999196332398,83.08388780905447,83.7252918599934,84.36357013481435,84.99570517781652,85.6183600317836,86.24526346008622,86.8651293836274,87.4815653611919,88.09310151948242,88.70021672994936,89.30258463731438,89.8963307286658,90.47553984133909,91.04838709021347,91.61036801736121,92.09167313924276,92.55544061826937,92.9707426171696,93.316597481157,93.5840883241551,93.77122305900282,93.87262911781158,93.89118533992578,93.83930390644598,93.72965226854714,93.57488876591711,93.39542898772399,93.19475961715247,92.9800730928895,92.74286534389938,92.53073063098839,92.2990883806687,92.0669261658439,91.82227032378898,91.58740881398928,91.33194475373892,91.05578755417685,90.74471991010999,90.3916984868833,89.98451391986497,89.51515320139126,88.95942111164483,88.32487708430035,87.60425256573603,86.7936843917072,85.89055808958987,84.91084647285952,83.85834610950432,82.72398477693996,81.7115667394455,80.66491192113172,79.6654243835128,78.73566548030206,77.9460198021218,77.22576191079803,76.57018117347761,75.97136533661723,75.39446287881661,74.86693025357623,74.39640537894172,73.98696935177851,73.62445687827955,73.26751569248749,72.87904861705317,72.4318201436038,71.91325176989913,71.31230076524928,70.58157504859047,69.91105610684481,69.15135729726417,68.36162537078177,67.50852993133529,66.68100033348583,65.81281678418252,64.94415553029847,64.09415491906525,63.27152525922251,62.48258144555159,61.72676709415229,60.99393948277988,60.27868164613148,59.568032443245734,58.85611818473873,58.15266050740359,57.459847252839225,56.78290953962513,56.072361479184835,55.465601837949656,54.79660707086188,54.11991356022283,53.39486349315029,52.69515360715936,51.94294392084409,51.18725770530754,50.41267863066494,49.64652924826323,48.86191914264278,48.07865997910073,47.28502659193823,46.47992588611928,45.652026355591744,44.83442229789776,44.00976685156667,43.19176802690934,42.3797904122259,41.52791832091863,40.803425773504614,40.028928848751214,39.25730964657223,38.485664687429995,37.76050616935496,37.019552982965784,36.266956603825705,35.531956823666505,34.79980223865746,34.082327931214266,33.36321552033095,32.67302163163121,31.980877616254464,31.307758154220164,30.625894663796327,29.96595817542387,29.299349338159338,28.65039655197066,27.949366796454502,27.344205811360276,26.697839687159565,26.069685011272274,25.418639571081385,24.81082086822667,24.18796103209082,23.577870498614956,22.976604132225845,22.387455381754062,21.795522916784105,21.225988393273198,20.6522703207083,20.095748180152928,19.541028133933967,19.00879786450589,18.488786273221212,17.988341638591663,17.514471399115244,17.050050438040827,16.67414688565565,16.31624564569726,16.000324165054796,15.72749012538615,15.5093886184597,15.336372463920934,15.213697742211275,15.141864414038,15.1156217268704,15.132336836036654,15.184414590810414,15.262073825144158,15.36454155912177,15.480522938499163,15.609296830527637,15.737988303863446,15.877285196783298,16.025617983065455,16.193038815096664,16.34979192892627,16.534552254792104,16.729501248014138,16.944654627574405,17.160587331201775,17.399237202554545,17.650860454928164,17.923432877284423,18.210262397303012,18.509216500768954,18.832464153397925,19.168943570731738,19.51793748129951,19.885523817598596,20.264878896697265,20.658379211115218,21.068062863322726,21.495310652354277,21.96017053805972,22.39535709986023,22.87552639662263,23.367756789044876,23.88463993567866,24.411361549196698,24.95916242120276,25.517412182712867,26.089649643179538,26.675549736562715,27.275924352915883,27.89137953365968,28.538198767117812,29.199484501550828,29.8737532123121,30.560480729347873,31.258534098862825,31.97795601823467,32.701271447482696,33.47180497737084,34.19514938636627,34.95204362472631,35.714569695875596,36.48471987674515,37.264952617747205,38.04027276006591,38.81932649051793,39.611179651055664,40.40125761733418,41.193765525725894,41.988858868450635,42.78360985416366,43.57793465940968,44.371919715980724,45.23264948611877,45.963153997082046,46.76761157876338,47.56996124507888,48.404285171200875,49.17052027726884,49.982825183319896,50.77837129177894,51.579353253289575,52.383882149862,53.204450929206644,54.01687876542309,54.84098884813847,55.6678843797702,56.49326730627832,57.31261061344881,58.121117935332165,58.92698162945888,59.7310833867965,60.572259703720825,61.31593707282212,62.09991247288605,62.894118859101006,63.70536974992557,64.47492168331094,65.26649457163494,66.06507905341394,66.83926987107752,67.62318185198038,68.38947358530098,69.15841980049339,69.87568275186493,70.59440873374645,71.28688673496919,71.96563830851473,72.62365246992356,73.28221946915049,73.93642017803447,74.62536062996688,75.21472856227274,75.8516945062199,76.46701697210099,77.10176794093817,77.6797778209704,78.28640807516352,78.89637351945684,79.52404860911834,80.16033058456884,80.81487068674906,81.460463501185,82.10662039537544,82.74616564861147,83.3756769217949,83.99389029794133,84.60241883981004,85.20152778871268,85.79527241584722,86.41786488117155,86.97532430322421,87.57643112331372,88.1978064125392,88.82147485582752,89.42260426339733,90.01969278634874,90.6104248124291,91.16434488159771,91.69047508583354,92.18648103265986,92.63878819587327,93.03017961505026,93.36360514525171,93.61742641112676,93.79737203973275,93.89585778405035,93.91688829891142,93.86405635690244,93.73795064377244,93.55998080301784,93.31826842660303,93.02712676274733,92.68768956810142,92.32527289349017,91.93146861184843,91.51852657380132,91.08304110315937,90.63175701857293,90.15509450684264,89.64687549725889,89.10986158456157,88.53780042900692,87.91969297459863,87.27057410189838,86.56636441077262,85.8316916638242,85.04143024521659,84.1682548235814,83.3025085444048,82.32128431743104,81.26578265069485,80.15683865571523,79.01169851085008,77.83455748778252,76.64019046125145,75.47632708310661,74.32794742631998,73.21366044334734,72.16742933811145,71.23460862215599,70.4945993791096,69.93370704285067,69.48467166020558,69.16537577746924,68.7868724331747,68.33862902566254,67.78723828606846,67.22987386842118,66.61567630887374,65.99198381814215,65.33736973666937,64.64771501068424,63.91451637809495,63.15236485631772,62.356779805581326,61.541740373282074,60.74265784351787,59.96810771521855,59.224518333958116,58.501672313972485,57.78146952708742,56.996264490796854,56.330109746704174,55.59213695055883,54.839016029211585,54.071055364516724,53.349010572982124,52.59417671853556,51.85056944500737,51.106517493356954,50.36142936134614,49.61187782670893,48.85509255121989,48.092162599117096,47.302568068653166,46.49676218535544,45.67113964377237,44.821523331529946,43.95350520782036,43.067001729366545,42.13056528194449,41.3169681363741,40.458189742295176,39.614041452248344,38.76177243613014,37.95765880425261,37.14573605046139,36.33795806063168,35.541287384508855,34.75741655991637,33.986329831583596,33.22210903802468,32.48069991443567,31.741340598444324,31.02070037643104,30.30346351797648,29.589219017716278,28.86938291585611,28.15578517106981,27.391087264567926,26.721178080081675,26.020773017753516,25.336696441903477,24.665926675870793,24.043601096925862,23.430655292950565,22.834278004358872,22.24165088385799,21.65068576881296,21.060144741749458,20.471046187240223,19.883782780055075,19.31129888572592,18.747804584066817,18.210884873923522,17.709196688967555,17.25436825919821,16.85725443413606,16.51191164139325,16.258665116965663,16.04886156265306,15.88978811110511,15.776888233553448,15.707932085685199,15.676190737879118,15.675807679652413,15.694539442136506,15.731972075262084,15.786677690280928,15.859059597256296,15.945502348720208,16.074903004950478,16.222781350381972,16.390350349773005,16.565748548827088,16.74846748344545,16.937466829431525,17.14623189970606,17.339657265220144,17.56509567200676,17.80138460364577,18.064181324576232,18.338240014862137,18.632724150849594,18.94627462390659,19.274417133051404,19.62092074389476,19.976338311431093,20.347825603107694,20.726392988543854,21.115048662218236,21.511317179059446,21.964119899678007,22.355353179698355,22.80134456637596,23.266109850429576,23.775555864841586,24.26164100625701,24.785504598755164,25.324214087905858,25.87565018080523,26.437163794154337,27.00516050322979,27.581352260032244,28.15427728960591,28.737642909941723,29.327116549251453,29.936497122455897,30.565380342833016,31.21436460834645,31.881845202526197,32.628438266905235,33.29349838453283,34.01828999223006,34.76080265535714,35.526983105305774,36.24014026460547,36.97567670796827,37.70801847066272,38.44415081663057,39.17848466273164,39.91442228440154,40.66250675970695,41.41992324303811,42.18618335838561,42.96289271882632,43.73278004635986,44.512413755872956,45.28939878697979,46.067671526339495,46.9027900692559,47.62993311432804,48.41532729469248,49.198626706192314,50.00876171682356,50.785377783454415,51.569554904624695,52.3619369603357,53.14206469482574,53.93207805189255,54.71836084025356,55.5060810984448,56.29423760906426,57.08560868044092,57.881584646529774,58.685560817155945,59.50530308342724,60.33856912049154,61.184717160792445,62.095978704987175,62.89893777253891,63.75583724187681,64.60525253620159,65.45699296329924,66.27038873503687,67.08985386075935,67.91118767571933,68.71291026615299,69.52289531973143,70.33916997323037,71.1474234109182,71.94719999076429,72.73828563148084,73.51527964613533,74.29221939138667,75.06056876422899,75.8529757806441,76.6322198912868,77.46192864071358,78.19868662555645,79.00426686053865,79.78087978880365,80.5666361008492,81.32461151250848,82.08385931174986,82.84362521052553,83.59396560593342,84.33594921900786,85.09831393776827,85.8498005070969,86.60491751962714,87.36238360281111,88.12299031365038,88.8741940027132,89.61466476007553,90.34040847516735,91.04005265203327,91.7143923662954,92.25101189040218,92.75414979359468,93.16817429407904,93.47004632718112,93.65739585356282,93.74809773140218,93.7573200827948,93.70791612857579,93.61589941027174,93.49612893211568,93.36061963992091,93.22224631978071,93.07798867799723,92.93257208220926,92.78271475819905,92.63169486271269,92.47050546106227,92.30062983665596,92.10514556108546,91.90017804325191,91.65354850174971,91.36432217913548,91.02436324622865,90.63510457978607,90.1832348011768,89.66306146319394,89.08425066305158,88.43477724962038,87.706529145881,86.92740018063701,86.0773128522237,85.18002628291794,84.24074536847931,83.20769200888444,82.28300246273055,81.27402015088991,80.23400181472448,79.20774857075602,78.24362460752756,77.31053893069996,76.5086513560902,75.8599673687092,75.36788045723532,74.99685184567903,74.67867915092626,74.36572116433976,74.0018208781362,73.5762114187339,73.0862759596071,72.542924663987,71.93295152486932,71.28384348661041,70.5295303503108,69.84096047078916,69.07107154253207,68.29685924118849,67.47217905506601,66.72756764911526,65.96248021452044,65.20785792941716,64.47243065265333,63.76078063717569,63.04112550843576,62.33434116800564,61.61395390926923,60.8927707251399,60.15705125067164,59.43145571740598,58.707001246924975,58.00642413623289,57.313417392027034,56.59713358690178,55.9724249628742,55.29281034682436,54.59290700651247,53.86206583413824,53.13804630773864,52.38938539237297,51.618522867899344,50.84128338895704,50.06209629396258,49.26624635869872,48.46541251191819,47.652196145732375,46.81968577400797,45.974920364727,45.11013288189589,44.25823222706733,43.40803341867802,42.568851018197165,41.702748607976595,40.93007142212735,40.129564916306514,39.33594347659784,38.53611285428801,37.762217980045946,36.98689783691767,36.22099002335334,35.46494421912725,34.71665791434827,33.97504168329803,33.24026175363174,32.511458543095934,31.793061304481412,31.080328266533183,30.381246424792856,29.696518537091855,29.011844124904698,28.342822063203666,27.639416056464494,27.016724309599876,26.369672397643562,25.73817881738007,25.11405231316713,24.50960296435207,23.9022199911527,23.297553522432132,22.690611402880855,22.087106732722436,21.501789662685443,20.931697263963446,20.370311674345597,19.830146740544173,19.30800779725815,18.821128912636144,18.36897721117359,17.9629076577737,17.610929453402353,17.311958530145652,17.082034067585642,16.89480063954846,16.75093976836772,16.648153614715394,16.585263257528364,16.562552973673544,16.578084325138192,16.623166095271035,16.694827067305923,16.785854908511176,16.892036627237893,17.002198120368636,17.127755837669223,17.264930936276826,17.434328365928327,17.585657726249774,17.764780381771356,17.951713953237828,18.15363078856551,18.343150824650486,18.558090111264,18.784310199390237,19.033431755567022,19.300381818011644,19.58038258704487,19.873453548453565,20.182266132591405,20.4999579721727,20.83172692478399,21.16443415797262,21.49867809503032,21.83985900998631,22.194454934488814,22.58842596183335,22.935058042011725,23.320481435360016,23.7256922338905,24.148842038336717,24.56326324445064,25.00186313478375,25.462061764847075,25.925533773569953,26.410845403521957,26.904585915657492,27.416857018041036,27.93511571661917,28.470369290778784,29.01074976461787,29.569712687056253,30.138662158241107,30.715639739242036,31.31109858824851,31.959031157458373,32.52968368511702,33.16147933650055,33.79737711247288,34.47273468672463,35.113635989418704,35.7897639278299,36.46306996312176,37.1419169127997,37.810244417516145,38.47900575518956,39.15002619873333,39.81497531210459,40.49698031963111,41.17376831570513,41.85787992623418,42.553938442856115,43.25501665768959,43.96429615525898,44.71021801503436,45.38107404822511,46.09686531443917,46.81472472668225,47.54933329428493,48.25714259550795,48.97588597472169,49.70503113166714,50.42552840113511,51.15012939255498,51.879570823228164,52.606195555268954,53.331974160091555,54.07002528573762,54.8010396541064,55.54411182609973,56.28593609021016,57.0247144467544,57.77114958908739,58.568571348105245,59.26764217598652,60.019389334786304,60.763152186692025,61.53330723032384,62.26309866976917,63.00617705401673,63.75349446709063,64.50997118310356,65.25863905245711,66.01891032157035,66.78390018576052,67.5405259424379,68.31526905458098,69.09546792038316,69.86983706318767,70.63978320836861,71.41554121332788,72.19591747626606,73.00920109806962,73.74298847787061,74.52423563294737,75.31155661023584,76.0986611931367,76.86913501420297,77.64013311517951,78.40009951428175,79.15210739891384,79.88667614733981,80.61356574030138,81.31745924811581,82.01731932202628,82.6943139810555,83.37543477175115,84.03363357041897,84.68450817543003,85.33981188607149,85.98665127142246,86.65832128379147,87.2587688558326,87.87085662042179,88.46726141229212,89.06198502983462,89.64466433972034,90.22413390195464,90.81463515821473,91.36884865353137,91.91060089402164,92.40001106176123,92.84662910464259,93.22348564781696,93.53252839798768,93.75190056234278,93.88575354850767,93.93805807958576,93.92639219779181,93.86384544499872,93.7609037051685,93.63169714546582,93.46355508609624,93.26917527494285,93.05008606692483,92.80657020083343,92.5279259395641,92.22322208476473,91.88369701389419,91.50764966621057,91.09664556167013,90.64470505800912,90.1507657175075,89.61733110422621,89.0355982654426,88.42978340902717,87.79104513905267,87.12159859479387,86.4232439639922,85.67335441241845,84.96705398673325,84.19798631584379,83.40243853117984,82.59821713302019,81.78182159881162,80.95837117942649,80.13518753345757,79.34198101532368,78.56246688807177,77.81615351414165,77.10501387735773,76.44477693339284,75.81643166598765,75.19389922597861,74.49858858504132,73.93380604143194,73.29809195544772,72.67444569427902,72.01916691767863,71.43714115023081,70.83546210574579,70.2124371110202,69.56966678271553,68.86946907540478,68.11061862711668,67.29648522136668,66.43569978867768,65.5677686844444,64.70819385265955,63.885793177295724,63.15267272514153,62.435687848431726,61.72738007704149,60.940716533554735,60.278120897970965,59.54496292015515,58.81265674130035,58.07070955353154,57.38908089206818,56.675028363530345,55.95412292982873,55.224522882935396,54.48089097006741,53.71540357807691,52.94517413111619,52.186337383682385,51.4132839315568,50.64379615347249,49.861227104960165,49.07134188162992,48.26300950576915,47.45223085971373,46.56831006025344,45.823872285754746,45.02783997524345,44.23083778714292,43.42067272339435,42.68013892411058,41.906401792817505,41.14752788571221,40.376597579346196,39.62132460109175,38.8628886683211,38.105615102969765,37.35945900530978,36.59922255637673,35.85426653447483,35.12131580091944,34.38587871217004,33.66049498419901,32.9401395900815,32.173658912364345,31.506843995746518,30.79325689362586,30.082970655667264,29.361237509194062,28.68510123444187,27.993671155957717,27.319717735473965,26.65851560604533,26.001685645267308,25.36313830360891,24.727259518812932,24.103588610273967,23.492312012557974,22.895609389547406,22.313787441742118,21.74828685312234,21.181285067642587,20.632522957388396,20.049849513871486,19.549291175067886,19.012909870972866,18.498045283844085,17.990728160400653,17.53151283924024,17.104872802300022,16.722638524368122,16.408401450259362,16.145117004176864,15.932490072535991,15.770646585907873,15.65666876803557,15.590351427397483,15.57078298550307,15.595306716766407,15.652764559749247,15.741754791141767,15.85411081612816,15.989509272562804,16.121946364579912,16.279673341366223,16.449995636770044,16.64412062467782,16.83518603055456,17.042366555257786,17.25684436018443,17.476049272087238,17.705728730233005,17.945705483151556,18.195816300501995,18.459900148767044,18.732375229839324,19.020983709125186,19.314763206330436,19.626515468450986,19.950432788717592,20.287772159860744,20.64914541699544,20.978828619317554,21.339524443665567,21.7078709107219,22.087398490169303,22.470988828147927,22.86911197868291,23.287505668108487,23.7129598480615,24.155216872215107,24.599608399780703,25.06273203212653,25.52021153096405,25.996985945021464,26.47313476502431,26.972589618000274,27.479116106750737,28.000902586562813,28.53241850495382,29.11359388084239,29.64246913509857,30.22171706266118,30.811795857410875,31.42454732139581,32.03191288344403,32.66723786783949,33.296060928826236,33.93860187533622,34.58693344101781,35.23839884849334,35.89153087136511,36.5455746411743,37.20166821906048,37.86476043423418,38.52442193252959,39.19899610640242,39.87179118522858,40.55851130776756,41.28033502297682,41.93233618966256,42.63527337293719,43.33688365827872,44.035127308086565,44.730008721267524,45.426908147391856,46.1426868554322,46.83358846017957,47.541708786593766,48.25674899811765,48.98820087309456,49.71360266358461,50.46108538913798,51.210879540138976,51.9862056313967,52.757197040794914,53.54504115997835,54.33695817601555,55.16773338597924,55.92283912210311,56.7118853955502,57.49486864100436,58.27306913207504,59.03494829473343,59.79369658461836,60.54573328730646,61.292024625098584,62.03729706810854,62.7772433972124,63.52288850319314,64.25210841835747,64.97873229171351,65.70351886823431,66.41579030255606,67.1411860582946,67.86212363856892,68.58188528842147,69.3571346800715,70.09068041214971,70.86762696561075,71.65966718255385,72.46512319326037,73.26795047987338,74.07072806745455,74.8724658557773,75.66106914791048,76.44167844414095,77.22983318970618,77.9875863177119,78.72448571119064,79.45064353684847,80.16661147212643,80.93126163394909,81.58070113725643,82.29233829054196,83.01946426087504,83.79523669807746,84.53423660949652,85.33703224732838,86.13771409302616,86.94918295353543,87.76392020037916,88.55695831043273,89.33688490284554,90.09529313871812,90.82967267854005,91.53431005524885,92.21040060416087,92.8619357403336,93.46665701541382,94.02643983574218,94.49907395767165,94.88858753652191,95.2533542608622,95.53441236494561,95.74156721435232,95.85625022079539,95.90628440656786,95.89748678891787,95.84170590873782,95.7463157700395,95.61670826440503,95.46200423113827,95.28801405003559,95.0949960306394,94.87464981344803,94.64928204056045,94.4169939105634,94.17437152086339,93.91822452353672,93.63442321445656,93.354497969527,93.02509960664881,92.64851165599207,92.21251812178268,91.73673366206937,91.17784549297589,90.54903275354745,89.85374593438466,89.05231113802103,88.18027824858338,87.20485560484705,86.17373955840291,85.06518786003652,83.9332632276892,82.80594916341629,81.71924593190582,80.72562595037307,79.87910238334662,79.0678070866294,78.40848424984272,77.71933606959571,77.04743839765834,76.37487776931343,75.74035460315797,75.1389322040359,74.64186323992932,74.23716990010068,73.88118139165157,73.52469968620368,73.13865358284335,72.72360618291866,72.26037842890523,71.73193690784684,71.16136468092462,70.52342277298035,69.84538710795358,69.10212690446095,68.2878534990101,67.55922990358069,66.80244951524388,66.07835555757795,65.3706743271803,64.70737351556058,64.02384812215692,63.33901977224856,62.658976921283404,61.98384141550905,61.310973338199226,60.61519866578192,59.92122086625992,59.19523432995973,58.46195655232813,57.719209995496506,56.984026745199955,56.25170529831965,55.52676223296334,54.755580585644786,54.07577237824238,53.34588285372598,52.59664653569511,51.8317499992505,51.095523518417934,50.353789552601015,49.60584920200883,48.86599233217005,48.12519733559984,47.380588937729776,46.63574131662425,45.87385608103408,45.11244952653993,44.346643236301155,43.58122151083429,42.80109141857795,42.02363617039031,41.24318768848011,40.43228334022932,39.69365934649776,38.93431311335538,38.19200969003112,37.46447860515512,36.76024558088781,36.061989586020864,35.36594270390055,34.68304846099596,33.98410155801507,33.29733975867976,32.598743838451504,31.90100615383516,31.198342936624936,30.499821320579812,29.806358709387762,29.138744609861664,28.47691630582327,27.832665093146538,27.162793108595405,26.571214408258093,25.965913222921703,25.370453409169226,24.782037951947487,24.201655468161345,23.631339779471386,23.074164952418723,22.535189524109445,22.015739536965768,21.51061514747602,21.02601952534901,20.54950442531858,20.08938823446013,19.65194057264552,19.245602643919543,18.88121271280751,18.56678462300062,18.305309461982503,18.084000524389687,17.927105692782163,17.80291551664711,17.717718806211447,17.66293692227645,17.640227667515973,17.64623192751843,17.678484013995536,17.73507507917833,17.816020852206474,17.918170716276894,18.03691200787014,18.16751812804075,18.316998165459243,18.480226672549215,18.67517967646889,18.846474293831296,19.049129168783054,19.26491791645137,19.49749711333798,19.71709023278559,19.9574723057732,20.210821488460173,20.47650122702452,20.759218409293027,21.05020463343503,21.361289433175216,21.683284295381963,22.02189438848173,22.36862807102905,22.73435216537804,23.104976671463817,23.497502283472127,23.89283818045745,24.347911963900586,24.73309718957803,25.175346813465772,25.617966200026984,26.092265079763976,26.536472006234003,27.01160952979583,27.49136922421372,27.9892375642303,28.495769074266228,29.024076397707486,29.55695924232691,30.104649554441682,30.667084104605433,31.24626436253242,31.822983116595164,32.40919684772914,32.9972700523235,33.601536051170086,34.24415503417261,34.81128451107645,35.42299122330693,36.0542180629396,36.688877938079514,37.300370387064504,37.947833958934226,38.59774183398428,39.243201232783605,39.90554300112032,40.56378390963888,41.23789292503307,41.89884213635075,42.57194602649534,43.23834999359268,43.901339179712885,44.55567525499905,45.21590760590852,45.87196215939935,46.57580820377051,47.187874868108864,47.85219495282222,48.5224142572784,49.2180945529158,49.87141469812563,50.55072897196168,51.23362027257295,51.93370200284648,52.64114369259516,53.36027142849037,54.0838471288849,54.8220590509444,55.55547525099491,56.28546894373854,57.00612261973814,57.72427453447796,58.43712434624603,59.15507476421312,59.921970604435046,60.598762403514364,61.33294883001291,62.06723576325739,62.81391632034852,63.545809117155656,64.28114887746989,65.02327773013758,65.75700426345104,66.48455873970364,67.19791784009684,67.90718258247817,68.59592659456506,69.27767019379603,69.96107221328613,70.66078293658695,71.3587616126119,72.08316197450054,72.80907723358663,73.58817382299996,74.2870122496463,75.02422700445742,75.74661680568377,76.4653292320775,77.14969974551362,77.84519742015867,78.55012480597277,79.27561999482683,80.00438576046481,80.7477933522969,81.48540997294529,82.22892091132407,82.96661842382699,83.69141921444937,84.4612840778708,85.11782772566023,85.8151220912603,86.50359957815581,87.18653419619248,87.82953733596473,88.4620366598816,89.07089645472331,89.64785993064866,90.21545822714273,90.76386963585136,91.28147882299511,91.77247021293691,92.2273203516522,92.63772887806299,92.98888816280618,93.2756166859737,93.49699028491264,93.64118522641805,93.71824617027347,93.71493040021798,93.65753060085166,93.5542680295471,93.41859211903207,93.26552977885916,93.09291009746363,92.9080595851731,92.70782096500733,92.4917039418744,92.25301453144637,91.9904516455453,91.692256547498,91.35453450345413,90.9735556553456,90.5426898583518,90.05504397159977,89.50337387064378,88.89132783906302,88.15969035600482,87.45310929409399,86.60662257872895,85.70936768319069,84.79152628540339,83.89232607937511,82.9466343386561,82.0654888509111,81.23660054763081,80.49664217597463,79.8283890814839,79.19199395623122,78.57278303805703,77.96694945139954,77.3622371961239,76.75957181027015,76.17875287459536,75.70734926810644,75.34290892254815,75.02363862198558,74.74002478450365,74.36052470209904,73.87671790586073,73.29514327826512,72.62890088205465,71.85606739549571,71.02852007382234,70.181161741762,69.31533749768744,68.46360290046495,67.6009277923351,66.76390897629129,65.93266978651953,65.11368348754073,64.30557871965406,63.529843462317395,62.763720343773755,62.04171296636274,61.29581588442803,60.64062129693175,59.94981728673873,59.262045776173686,58.55865748170803,57.87355493732434,57.16679562751458,56.46771905101386,55.76524204705192,55.07437042935387,54.368376166453764,53.65011318772313,52.88256157591041,52.09834411205855,51.28164265876769,50.48113394595298,49.68366769100344,48.89770091161509,48.12985617546071,47.33971766199065,46.61983527097177,45.87675631221345,45.12770202662522,44.38322326434033,43.63658697653069,42.890052499084625,42.12689300606139,41.36261079296933,40.588570755300864,39.80579816731256,39.02563121809972,38.24765861807812,37.466124495344864,36.69916047278379,35.882893994502034,35.21053385074084,34.48035845685644,33.779300972999266,33.04777657283603,32.402950541748645,31.734283519268324,31.085615946178418,30.43919277961069,29.801298140959943,29.149144257066812,28.49196793143009,27.80187981724016,27.100616574800828,26.396841189934467,25.696734082545422,25.020227872180207,24.369907664462765,23.751671693707767,23.110021025832634,22.58142554645055,22.018999003963227,21.469323773349814,20.914610962845273,20.41143362804862,19.909195410629003,19.414525124955464,18.9265135420186,18.458491307793196,18.03189591618246,17.64494334036702,17.317836650979743,17.043676122098812,16.82461846600087,16.655706589356324,16.5307169386242,16.44620408835485,16.395417001580462,16.37258512760711,16.374053242687925,16.39459667447769,16.431856433369077,16.485505541043484,16.556042269206493,16.649448273538564,16.762597315488012,16.888123410241686,17.026108605061268,17.175878847548397,17.335509211410166,17.50741010363547,17.688642661026158,17.879314738684933,18.07824179745979,18.28367927682045,18.49886993071883,18.721942433887182,18.975473042133267,19.20373322832968,19.46045826926769,19.731765313164466,20.0205811063759,20.31289933421916,20.625945346193532,20.947062518304588,21.28395252300685,21.63194792922835,21.99120874338011,22.362686081047972,22.745431120854477,23.142963236859806,23.550292266771677,23.964516716704384,24.38979668599558,24.82121680753559,25.268612104657404,25.741163186773463,26.18101856877736,26.65766458428995,27.1487771721708,27.65276151342131,28.155532975543572,28.68474115995468,29.22207792964859,29.76321432206147,30.32522873024228,30.890875102134842,31.46962554792323,32.05313096014295,32.65515488803922,33.254239726323846,33.8782027907733,34.49470407575078,35.140601485008105,35.7906762447646,36.486565433784186,37.122776357645805,37.80967953771666,38.5015850513771,39.19825775449465,39.87153571329735,40.56988135234039,41.25792431663168,41.953733768516024,42.655029506625446,43.36637145119057,44.07508395849435,44.794029573682195,45.52335957515149,46.26651433735517,47.058752692354,47.72513716390311,48.46856545759784,49.20522848465855,49.96067415491887,50.65426403244287,51.38192647457817,52.112088463327844,52.83782987117999,53.56212685907115,54.28183124241794,55.0194012081662,55.74179872091444,56.475310470014456,57.2113275474491,57.9555042916486,58.695012019216705,59.43919684545237,60.17934852660345,60.97897270430693,61.666463951526126,62.39878288717963,63.13123027746149,63.88907192564333,64.5843639945386,65.31522376628953,66.04288616483844,66.77537231306371,67.5186089978914,68.266548946246,69.03533143712521,69.80839044528491,70.58699872398176,71.38000296262365,72.1628701237525,72.94294374979614,73.71716300796444,74.47630154380629,75.27324420700451,75.96545182542236,76.7070648942053,77.4524310051436,78.23007932755102,78.97777726300211,79.7471942221276,80.52785955604105,81.31116452157919,82.10479648108686,82.90310897639031,83.7238144059131,84.53177212844719,85.33960340161892,86.13727944362303,86.93240097184953,87.69488118181599,88.43909051540999,89.14088498297978,89.86375846902881,90.46375576544948,91.08408925554275,91.6723010990286,92.26281389381431,92.80024470938544,93.32935277168077,93.83182549239396,94.29669239044412,94.70488132185793,95.05739281505647,95.33304042711751,95.51670095908146,95.6052259120059,95.5904280566382,95.47835101907395,95.29637298980936,95.05011379120806,94.75927737726269,94.43109104774797,94.12716695431213,93.80283324798354,93.4829721066243,93.16809318339244,92.85073595995685,92.52581896002326,92.18860636076528,91.82413735760176,91.4284072872649,90.99786590967979,90.51631767247802,89.97394132124417,89.3649730189997,88.67594528710337,87.89510907274509,87.05827538790388,86.12333413763376,85.1066456319186,83.9469872158141,82.8628465724767,81.76371305879394,80.71582163679237,79.70858848550617,78.7425238155124,77.79930431362004,76.84751307694673,75.93904735751337,75.04885469570841,74.27303881443471,73.60155331071039,73.0486742026616,72.53650633809522,72.03891582958866,71.50920456828182,70.97137166770706,70.39173732099538,69.80804379440018,69.16925460723292,68.58787861097427,67.93469193526721,67.24269918407404,66.46875820326522,65.68563184479206,64.87060252122463,64.08846432576607,63.320435728921325,62.58381127213955,61.86448473377315,61.1619421925332,60.47090205246718,59.769353353616395,59.060173039416355,58.27444603287174,57.58762155965787,56.83353918036394,56.05839603212695,55.280634471200926,54.557432015296925,53.82017850062161,53.08391539336952,52.373749848370096,51.64760003522895,50.92114053324365,50.166300521816474,49.428068848505376,48.65908955397431,47.88844378318427,47.11361756087593,46.363278994540046,45.61028477963871,44.87375346227476,44.081620968193654,43.42756139119184,42.71592246571725,42.0052764260691,41.27020619329438,40.60065902959198,39.89056617856494,39.18669026661026,38.46747422930046,37.75826276631642,37.05106200382664,36.3501110018317,35.66727655806221,35.00291908714452,34.344670446955995,33.69892405500195,33.07570230598922,32.45320804611231,31.8343972276289,31.181078528027058,30.626850545143743,30.032205391302572,29.429926412050357,28.817353982133625,28.247720058147152,27.65787372924626,27.06496517099177,26.472829649671866,25.885371269043777,25.30088577848368,24.7268044842961,24.17999647669536,23.657823832109635,23.15160516130602,22.658850467195027,22.181575938006905,21.719095583116545,21.264040562954435,20.78419118392183,20.376903765105126,19.945147457843287,19.531361319074392,19.110382894905158,18.74026635839894,18.389036164318544,18.074379288439175,17.793234255606365,17.55237279191218,17.35235854109887,17.195270971605662,17.082581701111977,17.0093028918016,16.972192869655522,16.965757014769743,16.98113672548146,17.04383532921213,17.1270306915379,17.238105320650472,17.359013406790385,17.50984054331672,17.679183097145142,17.863513278141,18.054973126324235,18.254964614680546,18.470626247046958,18.69281507206023,18.930812949258524,19.183075357733863,19.4468511022449,19.723524056868396,20.010186842856424,20.309961817848535,20.630723817363382,20.965335556660175,21.314944783912658,21.674049247529343,22.059833085744234,22.410841161792074,22.788863971221847,23.17378090240774,23.572322212070695,23.96832931385892,24.38015610847892,24.791139773599106,25.22499207147669,25.673122825334616,26.131635365923934,26.605430675293263,27.080575096562878,27.577815978132396,28.07999081610222,28.595160881794392,29.11108099874671,29.647589597833633,30.182441341456542,30.75651563013405,31.284064190522987,31.85633988648614,32.42650477208021,33.0122645503962,33.594518016080485,34.18869807539219,34.7906661711087,35.39695290749688,35.995862578607145,36.60992075148603,37.208650669332656,37.815050875187396,38.41604930493821,39.016619063284104,39.62096189844883,40.23583121476213,40.86240960936351,41.49995811609655,42.1744305848045,42.79938158139453,43.45083147097141,44.10544441169443,44.7550113673443,45.4018707272729,46.04983576777759,46.710584667892036,47.36230325804477,48.02034368030618,48.68125459380394,49.34920817539559,50.00958826763662,50.68645946833138,51.36189946194679,52.11729642520024,52.749488174650686,53.455978979062756,54.15805790740868,54.90456373608283,55.57993926541595,56.299852658852515,57.013244530545364,57.740664179523435,58.47037123627614,59.207811737203436,59.95710677780123,60.701235559093305,61.46251897832535,62.220640072576366,62.97189790798966,63.72535350826418,64.46667570331198,65.19634262789461,65.96650044556851,66.61778927393406,67.3124611157578,68.00331454804653,68.70098509338037,69.35588503392708,70.02619832004514,70.70987519529785,71.37807677283756,72.05931500292466,72.73659067730652,73.42821121001519,74.10402972421467,74.79364529125976,75.4775675334826,76.17090261400949,76.85312228540215,77.53876590419084,78.20986843592448,78.92441913277044,79.53504191861188,80.18321109654909,80.82002201580063,81.4902675319174,82.1048841140908,82.73947957406858,83.3532365191544,83.97190479482995,84.5749326298503,85.16080957383473,85.75914929425761,86.35121138161469,86.96409779820871,87.56526016800396,88.18207313563416,88.80530834353783,89.41615830058721,90.03546613333933,90.69042492810108,91.26651741755698,91.86398821699908,92.44582191496572,92.9816949769587,93.43729496298842,93.83628028123212,94.14729725573453,94.36753391289788,94.49416369163906,94.53611245814403,94.51067257497373,94.43352358807475,94.31225244964395,94.15270861036785,93.95262394732347,93.7163327169346,93.44372484421478,93.13795919400536,92.78264959330514,92.42922760611773,92.02880329410044,91.59502459929338,91.1094071149051,90.60586808203466,90.05391613201176,89.4664923060348,88.84379021316437,88.18333175723185,87.48948718404003,86.75007773983293,85.97921671850408,85.18361678700279,84.34911951463503,83.48594249590866,82.58179019865821,81.63875965866296,80.6769932052587,79.66062053129922,78.72817158949043,77.75623466405038,76.82450823635618,75.95857255193083,75.19130546774487,74.50493036453223,73.87469706624859,73.28061308470828,72.69391344790655,72.08223756269835,71.44699572529603,70.79298949886946,70.13248726669217,69.48358943856749,68.88214062720854,68.31077527226326,67.79452213162793,67.29363799139848,66.76996075658197,66.25973692576504,65.66941288651392,65.01312968980989,64.29732033835397,63.554337960637945,62.79567692575709,62.05606290842708,61.356583934973855,60.66497931765853,59.99938824146395,59.32621977044066,58.65138752248947,57.96313420144399,57.27514509956377,56.57246929686858,55.88416868126213,55.18332757058567,54.47924023513966,53.7231333919395,53.05820137029809,52.34908814513797,51.64927511223566,50.93925384159941,50.2411346900339,49.52364317239114,48.790071372281105,48.035868112672254,47.26923465600828,46.471234926225435,45.67425444991202,44.86334452225452,44.05654547237074,43.272847385906694,42.4371097894121,41.73878533870891,40.984895302096945,40.227640523241256,39.45626211550225,38.764965862665335,38.06748293768372,37.37675880094971,36.71292549634169,36.051800587564905,35.39584775583398,34.72502140799155,34.05796435852047,33.384143196257334,32.71559272485274,32.03415122023472,31.38321405429376,30.72670420150328,30.090472425798033,29.41078880792838,28.847452001270593,28.231920358037417,27.627962629886817,26.990313273793817,26.417092298606924,25.81791270835208,25.23472708482948,24.66067079508876,24.103018080261947,23.571785718966083,23.050150517176586,22.54093321399334,22.042598880427697,21.545260808813488,21.06131652818197,20.575076059154835,20.100552059046866,19.642176503860497,19.168638881172637,18.786648763072638,18.409925174599866,18.06799489673289,17.75468146838451,17.49679926917164,17.272068583836415,17.084758161530946,16.946693674620242,16.84207034819996,16.766517287021685,16.715280359147282,16.689730685264376,16.689664883288202,16.71335223179102,16.757456021664765,16.81386352688959,16.881483233689003,16.959108250984947,17.052316617945365,17.139411980225365,17.243737400042953,17.353889296327615,17.47669710148257,17.600535529487985,17.7401250100569,17.885053982048024,18.033432114989406,18.18482179402232,18.346219939046204,18.52332162969612,18.70729115683044,18.902945378029468,19.10487154920834,19.314468182112332,19.531940693264428,19.762751299028256,20.003195758514423,20.273751833656398,20.51620491951539,20.786197126527405,21.067166262018553,21.36726204708245,21.672284087719728,21.9986487294815,22.340870586359614,22.7004941677566,23.073264547714864,23.45535506912047,23.851713730810296,24.24772382212608,24.653826345756954,25.061611113642346,25.47382119259622,25.891995288194266,26.32140555127071,26.758365099941543,27.232172025139256,27.661273570345468,28.131178566064154,28.615503083448,29.116549748921315,29.60939414176078,30.11635169554846,30.636451300541754,31.161582271635165,31.694195622912822,32.23234352864398,32.784549901006265,33.349136608110165,33.936972880151146,34.52258768689603,35.1284344994331,35.73550861503536,36.3553521023317,36.9716267871827,37.63639851532459,38.21872547535943,38.84344911585877,39.47233200386708,40.12626262523583,40.75568495343436,41.421876212302756,42.08548424818132,42.75614095818256,43.4377528064894,44.11975496325722,44.791219244448726,45.45871559095857,46.116790952506086,46.77640973283679,47.424173381705124,48.05710511366166,48.70665143699994,49.35885288446134,50.062031553911346,50.705426814991604,51.40042603411865,52.12436463424435,52.84906254749409,53.55931956167757,54.27724016856415,55.001941830503014,55.70030484409832,56.40158325690501,57.09054700346386,57.782088846461384,58.45123993690378,59.13887882099576,59.82449595003854,60.51531179269005,61.19371137460514,61.87708265411686,62.55511408831634,63.26539769380814,63.88970959163708,64.55659208535293,65.21292513908776,65.8908952228368,66.52174066454486,67.17951225097804,67.83673825167565,68.50285287377636,69.16812479216192,69.84328675576124,70.5318400373988,71.22589085510646,71.92670202558038,72.64404301380408,73.35211250286798,74.07046568304929,74.78935098928444,75.52437395148935,76.31218144703821,77.04623725239742,77.83025485241609,78.63889099350105,79.46011151206831,80.27184293379419,81.07938295270586,81.87591907894561,82.66324912063048,83.44211272688739,84.20827905076997,84.9819536588429,85.73494601436029,86.4878890666924,87.23198685993682,87.98567562261539,88.7243441565417,89.46997163061526,90.20543329924978,90.98455057015732,91.68438570795769,92.41896796472497,93.13428407783748,93.81064975773671,94.44756472039533,95.01735622279874,95.50724933603617,95.89151588023537,96.16803719985008,96.3235251858951,96.37323927483942,96.34184341419216,96.25052079292591,96.12177734609891,95.97118361799716,95.81415187810101,95.65129321928485,95.48633452636312,95.32034461739231,95.1653916270948,95.00551541935371,94.84557919576636,94.6961503814071,94.54717206937224,94.38956962779142,94.2195473758258,94.04292607908913,93.85153342218464,93.65364647721532,93.43182898627452,93.20579023333454,92.91524404574288,92.57628595820127,92.17363109896037,91.70743468241783,91.17359563085284,90.57888383625203,89.89427325286569,89.20314977664007,88.43191924512271,87.63618229934337,86.83197590762377,86.00181691082648,85.15961043123382,84.3134591786261,83.50071244950435,82.71197169346064,81.96917208785197,81.31512945413614,80.78610920561493,80.36964523788012,80.05121632974999,79.76925246479472,79.48061193903742,79.1381790018367,78.72957222578974,78.23386815415729,77.72201150861737,77.11278126753487,76.48908857662242,75.83529127028973,75.18599919288106,74.50281147423858,73.8180580346678,73.09206443031695,72.33571748512809,71.51684391575083,70.67289372714175,69.79605535430906,68.90365538229698,68.01152346663137,67.11715528761981,66.38268560675132,65.64289839221682,64.95270342690321,64.29539823872803,63.699929604416276,63.11255020046601,62.5234886510153,61.95081604972816,61.35016665720213,60.73107030367724,60.083483704024964,59.43848699218154,58.78337657159385,58.13230850500191,57.48038966744709,56.829910370320924,56.162597469719906,55.47910343692509,54.71330840232584,54.03216857414083,53.28822885149928,52.56092302884575,51.80677392475144,51.11053187245011,50.37939878959782,49.65639811275602,48.924999781030806,48.18372586876889,47.441756943666114,46.69728983103268,45.956371051674296,45.217127748116745,44.47340602418492,43.742203791136646,42.99306700126378,42.249945637721524,41.489711612765426,40.695345010941494,39.99310582384703,39.24011624502052,38.495920634941186,37.756634025957005,37.047146289287404,36.334527519579154,35.612355352133314,34.90807603542796,34.19889681533107,33.48982773180343,32.78653881223491,32.1058770561027,31.421369131855123,30.750495294344642,30.08881057759097,29.439114356120612,28.789103574856252,28.139812212696828,27.440643126270764,26.82263388468353,26.16009331775015,25.49880355926088,24.81659723064857,24.17797569451431,23.53623974631996,22.920343718964208,22.311782380191133,21.718744838615333,21.12506032935273,20.543615884245757,19.97664448665355,19.417465624472786,18.87708045316774,18.3569294479447,17.866569848757432,17.406756206766804,16.982776704345806,16.581262131443793,16.260490592293806,15.964965510690117,15.707992216473425,15.491135231999436,15.319291051141427,15.185282945649927,15.08772180631158,15.02119341168724,14.985458278590325,14.97618599935124,14.99016342601335,15.02422455707237,15.07595577187476,15.140136530159754,15.214648533059714,15.29658298560107,15.391264993976206,15.498767100117133,15.627736723674154,15.758219076359879,15.902106267097283,
