# Supplementary material for: Automatic and Real-Time Computation of the 30-Seconds Chair-Stand Test without Professional Supervision for Community-Dwelling Older Adults
Source: Sensors (Basel). 2020 Oct 14;20(20):5813. doi: 10.3390/s20205813 (PMC7650655; doi:10.3390/s20205813)
Supplement: Supplementary file 1 [file sensors-20-05813-s001.zip › supplementary-material/demanding-scenario/accelerometer_9]

8.910773368090165,7.775427926020033,4.3094346733177415,-0.23248198170182582,-3.4200257333084294,-4.303295845735427,-2.612893921295432,0.5846067656200316,3.8722141980123106,6.456316633724938,8.388681372435238,8.183295421596817,7.1250281178428345,6.893706807823661,7.857156381541232,9.371017824677693,8.960892159829083,9.83658343517364,10.676338301230471,10.449456434246127,9.841101464949949,9.10818542525317,9.112368082082053,9.09903484582002,9.931688691700186,10.666643039934739,11.636821872442587,12.710278086020057,13.659689551079628,14.304469362000434,15.470340964060897,17.582001901962034,20.291736513550333,22.7240675218454,24.110356330322812,24.821794933736665,25.030260528549203,25.776176066274136,27.102345912371494,29.339997956207238,31.409007458065314,33.541229500683826,33.51687154193352,34.94158969757212,36.27586687837768,37.48705432592271,37.524911574387204,38.011496916610554,38.86027760116691,38.79485973918596,38.541194315507404,38.60888968179281,39.03553328094059,39.38864058086559,39.4724052631191,39.213788587102655,39.371407535702865,39.92699682703335,40.88775973002476,41.99511076159201,43.25509274026277,44.769881745354226,45.693979060096744,46.453073103121106,47.575025547770736,49.21423310396947,50.27503824582299,51.80800380274454,53.08937280470722,54.0762238009198,55.56333334913597,56.9428841126369,57.77306681698519,58.06807676747138,58.1725504684637,58.20444385995896,58.32092767422177,58.98457612036788,59.69962253238188,59.544834823797174,59.19512147814773,59.77378691589562,59.96525720906382,60.66552521599489,61.66295887450654,62.90890515887695,64.4774173324393,65.83460629733679,64.85897960279064,66.20226621409687,66.43359715647068,66.94478328243586,67.57124467707953,67.75514871253719,67.78896597487824,67.61981770243612,67.37232708832187,66.94872337792803,67.07151083179187,67.69380281691157,67.94272419047593,67.14025633794765,66.67189324381091,67.21556397836706,67.60109837476416,68.26393577063021,67.298257529767,68.22114278033234,67.62660837739044,67.66099853884243,67.8867976529888,69.0184116202531,69.83932008189319,70.24056445690852,70.06204337380281,68.93408353562951,68.17406606015307,69.2879391642474,69.74206917401969,67.45017560056432,67.10945476172321,67.16003301155251,67.33013664470232,67.69690980576854,68.69659010478118,71.16161535912569,71.8869652015058,73.77080246401499,75.23655104595258,74.80167289114694,74.31834543381552,75.15151178341752,76.34238174821775,77.23050325728062,80.42892019867757,84.78135133996412,86.76791097986455,85.72416678481835,85.32498196708221,86.25701865685991,86.76791097986455,85.16958456198074,82.55177807116117,80.70216928898152,84.32537236923207,88.02908530356028,91.45160524285285,95.56957057969754,96.21041232929979,96.46871001751938,97.91893276803643,99.9262517693882,100.495533919789,100.30482985777245,101.73856102936264,102.74389387055162,103.0040122875172,101.69775338340818,99.98662076358696,97.69933287662168,96.0025761989952,93.99931026237621,92.46910579580695,90.92218529568123,89.10131707823194,86.21466367890268,84.24860629748747,83.37658646316058,82.03227400570704,78.6716922199868,74.93498117299511,66.89370049121753,61.94760036422018,57.69876212427445,53.665713880592705,51.78107737502225,49.09310373985143,47.502611598997255,45.47509620789032,44.204935875871925,43.488960419567405,44.63272525187314,46.6554932812909,49.4517787580673,53.05683702106095,57.200459673683994,62.49695601527359,67.88066358414278,72.31436050950279,75.89320932868264,78.34870312719427,80.29052734617953,82.51000868586179,84.71876825145544,86.60398938043454,87.9079356137712,88.39023866116524,86.64929964878304,83.8160072875033,80.06184558113759,76.53023718692607,73.5644157646713,70.92326042641321,68.85389810258691,66.97277200895154,65.51520880822291,65.07153167409804,65.4178188662517,65.56654403863811,65.51388534560957,65.38617656389897,64.9277596604101,64.69977118931287,65.53693755815199,67.97789994627516,75.18008328037054,82.51175332863775,84.96807190253772,83.84695150274561,70.80293157584354,53.20474987138438,45.0,47.27328493026214,57.070908935340185,83.87205828884035,118.57680736438314,131.5890149470895,130.1088324869815,123.33200070180548,115.97205382081135,109.17033844929546,101.13969737278946,95.38309972375893,94.25654772503853,100.00795532283605,106.24759372582007,110.17864194394397,109.66106662104914,101.98984293873092,88.78366392992595,75.40464212824268,63.58689678268076,56.985010197483255,55.29197331455175,55.86410551936084,57.17709534122801,56.40188025017425,54.64340703100289,53.89988634656581,54.321302017192686,56.151337921772004,58.106963494727644,57.8956714228127,57.76916415988512,59.362835605385186,61.47688338717611,64.66737360828157,67.98874447361554,69.3647533714818,67.94770686781924,62.6676320560067,55.722461338521526,50.143704043097564,47.52322649360645,49.279464385197564,56.309903051644206,63.43494882292201,66.81691317043125,68.48606810322242,68.3707288646588,68.4760841791706,68.21695041508596,68.06795806534443,68.31535298134789,67.22963854507124,64.77525550034751,61.120192527920615,57.81146364831068,53.852676056679826,50.015959935312985,47.21205911105742,45.482786034744535,46.205154556433776,48.02110454042225,50.39525903379305,50.84816756901721,49.14889933887122,47.810742100775705,46.64514590051409,45.994396800107,46.205154556433776,47.65307945398072,50.25891048180014,52.08120463416435,52.611185088175894,51.83021360880938,51.408272390822354,50.85405617858846,49.63135884114719,48.26833336338065,46.58483679286988,45.22231954557108,43.69472510878232,42.900353341551174,42.010156299772234,40.86178259079347,39.58807795830603,38.86027760116691,38.559631565046466,38.69329840874248,39.57051937236615,40.69393150553753,41.94806693395649,43.09087858711453,44.129751863961125,44.42562628299855,44.57556644741075,43.94563868946524,42.748745997364345,40.353200716723904,37.73402705048207,35.4541955093093,33.630988909911714,31.635990378230463,29.55168226045127,26.667295118361757,22.297917820850845,17.681131510840117,13.420528671315836,10.043317228663767,7.8200192792353995,6.5130085796988295,5.501287384904746,6.340212033445084,8.74620261692717,12.056799998735714,15.35824307603529,17.435719422336227,18.501792218736313,18.46873214816228,17.958049603405843,18.43492167291577,19.794704847443,20.97680846256652,22.604054597380944,24.9397742195066,27.379229250320936,29.17335591656328,29.802385897801607,29.72155240436862,29.60253230379541,29.900987873949195,30.5102482697525,30.385010339522932,29.857385750817983,28.536833491081424,26.983628571982283,25.02951192133476,22.515874811266663,19.910597759388903,16.772661485910923,13.278859024465413,8.581507160754853,2.781411396757082,-3.620030611421429,-9.794567558015276,-13.979379707996127,-15.275506703257392,-15.89749917851341,-16.363167602633744,-16.416177461532126,-16.330286385250258,-16.922670737262614,-18.434949335186197,-20.556055698777087,-24.086245642008222,-26.377657451305424,-26.92764118099734,-24.80944492850558,-21.230583345959637,-16.881684931826776,-11.247276605139607,-5.371866904189387,-1.3321989427607428,0.5374460592884843,2.2769619285545284,4.1704533684642175,7.079756527404513,9.223906768703293,10.380852136808429,11.21286026538417,11.914036262420213,11.957958773848643,11.42839381387475,10.890029942264393,10.648248460826435,11.17660993016392,13.266459745114464,16.37010311404556,19.81613358940873,22.960184778572184,24.976670002919025,26.56505117707799,27.973265623231683,28.771499970643443,29.496915927368626,30.71756307856893,31.830672544019894,32.76848811569277,33.04251902707828,33.014598650832646,32.212797736155544,32.02804216788356,32.55937050454316,34.701749397279194,37.51765472652418,40.48790863335167,43.31314622264136,44.78431953388568,46.12883324704848,46.73149495887926,47.3344760694455,47.903789833467,48.05657722460553,48.005458084711115,47.82016999931771,48.02796349012614,49.11223910828746,49.48016868967689,48.85427051465952,49.503992433935615,51.47781216667226,53.8979229594083,55.07351969142888,55.091077854971026,55.75486496210938,55.97841702525691,56.54508694516579,57.649633940866956,59.48649907436253,59.53449616697502,60.55167436500729,60.001348462097845,60.29299939163573,61.113446923593514,61.22016929863112,62.443323396508376,63.88785207722934,64.65861522335912,65.4035420643511,66.45998648224757,66.7040730848719,67.0447067361474,66.97969073776848,65.83607364265745,65.27555466368605,64.79219016686736,63.493328794543885,63.495807364154665,63.183653216151406,63.56238784358317,63.82036552799022,66.46127420066622,68.89050172113737,69.72025709065781,71.56501702607108,72.14126588396537,75.07673705773193,76.22729141209544,77.68582018908714,79.4503971891348,80.4271411131128,80.13895271500353,79.04937985388307,81.3032407345165,84.5285519234939,83.86508907678989,83.97380602696589,85.6860347596771,87.6695067662116,86.9988701981765,84.41982921422547,85.75152863131892,89.34392756433243,92.61741040052941,92.17336906713786,87.77708902637076,81.24620722539379,81.48369130047077,85.70834559633062,85.60131843000545,86.52274594497297,87.63543138020768,87.89120555393505,85.10438946856709,80.71393897961725,77.33016389028519,73.63620900870292,71.71461802276478,69.73652901888417,68.61140392211286,69.49399269781385,70.28250841468996,70.84306147487021,69.73056134242692,67.8978087904403,66.62678578051899,64.43129614632919,65.69862200891762,67.64965363030889,66.26207033835007,62.25092653492799,58.27783588793861,54.677362637776454,51.06808581687353,52.51438318642321,55.47295173437465,58.30030582339166,59.928269125797044,59.56208922502698,59.25819484212179,59.08354524257966,59.37639755038737,59.951687483121624,60.72374462323096,60.78192789160804,63.398209997206926,67.24374366763867,69.70746206131474,73.22733809588003,76.85796275651529,79.54207578866429,82.7588231771467,81.69648552192504,89.35257486384116,97.86349060544835,96.98318146778941,100.89392103359899,104.43042033067309,105.44928194809383,105.04755638132742,104.77109941250947,104.54571081736096,104.06160418363925,102.48329837498567,100.98063392156746,98.65032161445042,95.9424688111938,93.64316798877282,91.40241940683526,88.59758059316474,86.10686123450233,83.43058529954767,81.46380441799944,78.12277655075098,75.03972304134433,72.83965245959449,70.54139945085234,68.77832901474687,67.35455792302088,65.89246326110694,64.79891350451115,64.20401141676611,64.2935838186842,66.5186440585434,69.71078710272798,73.43728862435339,75.18920268500283,78.51454810415945,84.24362550387407,89.29697377682527,91.65689827123207,90.11860096055945,87.52072698440578,85.52913628048549,82.22960717978198,78.22713092520051,75.77854224583542,78.13918904408541,86.20033728464593,98.3438608827659,107.24148646786537,107.23448782870919,101.90537800643136,95.54201485966904,88.11440176734907,78.21698859179135,69.61086830235294,61.49866257334515,55.802140891750604,53.527116246063166,54.19103789935139,57.11684776334693,59.297128016328486,57.98204022403299,52.812148318641015,45.75189896540812,39.830492692436735,36.61339961135461,36.63414742687145,39.805522049232565,45.97100429655298,55.23019915137474,66.12664097881823,72.25996372150982,75.12779964489906,75.83290796890174,75.61605272473895,74.94637809803015,75.27199233772669,75.59716284326642,75.15049172014217,74.60266736100448,73.61789172196892,73.80646316737982,73.87737420388325,70.83867827112722,65.04150288537201,61.29671550431485,60.98092890705726,62.0301472315502,64.63263456002228,66.82989009683011,67.6256088295612,68.21818251662258,68.56973586667813,68.86653775617404,68.9909762361954,69.86063815522023,68.96251643612929,67.93909803011682,66.70056651460867,64.82557562490157,62.4152477506588,60.73617801234164,58.82266880842658,56.14663725323581,53.70733111787142,53.08214605733982,54.41986597301048,56.62088086707867,56.95556727949215,56.57318231384528,56.4058578400506,56.03150520271197,55.98286603176421,54.99933981416289,53.6731479696568,51.48812411585801,50.33218573052335,48.17551731223554,45.701529199913814,42.27367676738135,39.38242452569721,37.76914338781233,38.249446824473765,40.24904758800284,42.620250169301286,44.70767724460201,46.0891558204004,46.18119039538985,45.14884818312587,42.31622718159699,39.5490840198596,36.93364163200395,34.974381217004385,33.188785168417205,32.47120400261252,31.972043451786146,29.42258936894738,28.45546989474474,27.258531182942274,24.697950193150703,23.066141820521455,20.366412877112243,17.975397688302884,17.05057796967763,18.17804161973529,20.157638399505366,20.909166483873275,20.56920445695578,20.0797050049756,19.730388551456617,20.475183960354006,20.394886967939005,19.607105726677634,18.54574962665898,17.437631118878965,15.898146742278334,14.442381172749167,14.666438290790763,16.234900944065757,17.974501629142285,20.063922196169887,22.118739994876965,23.623256161835595,24.722153925236267,24.488617570515384,23.072248506742298,21.899145667458846,20.748951636265716,20.756066556764694,21.83772569073013,23.2237157921332,23.59683698930648,22.87088633253191,21.4903538124419,19.502440414744676,17.74069659472305,15.69913361944059,13.43261571141443,11.266910771596697,9.969700111913893,8.083251356899865,6.754993320653983,5.956129385223745,5.4403236707387315,4.7356257062072675,3.806863607051243,3.0184496207586533,1.941528607815263,1.299490843619443,0.8831016438792173,1.6619072587652814,2.5423712923267066,2.8845967781988238,3.130239967658879,4.190393869700525,6.203465419802546,9.498861031009536,12.769836483267905,15.303863764489392,16.87140715973298,18.105913251172826,18.92787642000859,19.514387754773416,20.700567370045654,22.534480087713487,23.88964922526808,25.640985895515282,28.07246690614223,31.20983322179353,34.55859030470418,37.28805729353523,39.332695025387295,40.00201851393436,39.93819352161528,39.68371562042052,39.20722562852579,39.08373653959461,39.35491738771784,40.567339243984485,42.47827286352612,45.0,47.895774054042384,49.915795459306565,52.05235730033659,53.712626178310224,55.40471791082329,56.39939331135102,56.34021766722866,55.97144963359895,56.46613078307239,56.94265852893241,57.52003840996364,57.982299414090626,58.043702209031906,59.03625913717685,61.00163509409907,63.90671215029655,64.16216495408838,64.09644666839367,64.39147719564842,64.62736322919835,65.07009979844106,65.17820351010845,65.13879901569851,64.73916070649307,64.59479718832314,63.58622638527303,62.581360883262526,62.2780738864,62.77815811825585,64.67020430151187,64.36732473096431,64.12080867060614,64.61948753232015,64.81197404526388,65.71421981059684,66.4384176206293,65.9824668928261,64.42908475047106,63.058446375790204,61.68021653933752,61.43416266444336,64.07156661623138,64.68711362954232,64.44523321298215,66.14209943563444,69.47368833301536,72.63111795768481,73.28917399275022,71.97088176762166,74.89716305356197,76.57065422633362,77.78767802437554,79.17375861410324,80.44460817765186,79.62414505883267,78.2041568383074,78.84530900149046,78.05368746092797,78.0139747497135,78.38853932761465,77.22875052406141,78.09521843855214,80.6397751353463,80.78893682394595,77.54627048449484,78.96381039059675,82.22536377150055,83.19262458732425,78.91977325154468,73.75438755910217,70.73359833002303,69.67239698410344,70.01689347810003,69.6425219530797,69.2230956625746,68.96248827043495,67.20156728076779,64.66687592534427,65.85876753091743,67.17901907751947,70.11003734244096,71.68203739264375,71.27256925055904,77.3409191322185,74.20409031379013,79.99201084715007,75.71440846567522,78.6710428139493,72.6862485545327,77.34002945350508,67.6938146246305,70.90011808149292,69.04787669623876,63.26847976714475,59.18429140145393,54.562231715009624,43.70326129762532,46.58923383356785,61.11082630935498,67.61079768235564,64.44687522538364,59.65677958645833,55.94350568454443,56.283743348799604,59.13226382542035,62.15083655145766,64.92174346603625,66.7415359884623,68.5342514435317,70.14239371566546,67.26401849001752,73.04256751057916,75.25641309857565,74.72203184579662,75.08029749833338,74.02849750052917,73.22487261854731,71.75735592646873,70.43544226315753,70.19336519366767,69.9547845152254,69.49269347126085,68.6961140875544,68.0070375401969,66.74743910271283,64.47988717093664,64.21473765051753,63.29617227807171,64.57785303090864,68.11598873509281,69.74733634517747,71.78016306959897,75.57610056615533,83.36483054009472,94.05266525975523,100.3649745688708,101.99552853128979,100.12083265580009,96.62747749896059,93.48799487650273,93.05869304022218,97.99118867030914,105.63811134723505,111.82037257895496,113.61796777715723,112.32531170822602,109.81452396988114,105.32150397073579,101.00044140762004,97.58691738773435,93.3735302460531,87.01983386196441,78.22659407515006,70.13199658640453,67.92278364927733,68.89930620611062,68.96253932070292,65.76669214625944,62.053295413000654,58.69314763877709,54.24616767489343,48.70917067777167,45.30557370576564,44.24219403909265,45.624452757102176,50.559909753936715,59.420732742531136,66.70907372515065,67.61983354529458,62.279495661574195,55.50444906553431,51.981044752618544,51.374480942133665,54.486980936885864,58.92945960458076,64.03511488439376,69.04420618444391,72.79916025945013,73.1650870986193,71.15380000682532,69.45557478439795,68.53232681420295,68.67050370585488,69.75975954524073,72.2065280842621,75.13919728035212,76.26128628891729,75.50170980385967,72.97079820354615,69.95204459765411,68.83230772906396,68.41493737313972,66.76018757689083,66.07965819091378,66.62505710034819,67.6476445255984,67.15659743851221,65.70978932165707,64.6906192928472,62.74470676232353,61.62074171325599,60.605118427029616,59.27132869384796,59.32705165425923,59.94565482853524,59.072963673801446,57.46174228511694,54.96276805797086,50.56837055054988,46.868511666632244,44.42786264339454,43.606833747401886,43.85098907635751,44.34521981482033,44.352619105561125,45.57213602902926,46.06247294962034,45.0,41.57616278568091,37.68174991448839,33.274895146042915,30.430477155984562,29.787463822505448,31.218368553755866,33.94353549342716,37.39473609101252,39.3692890346114,39.74805135628322,38.57341729033367,36.4539041934945,33.9364510243553,31.059419765260344,29.20307295339919,28.801288818435406,29.459333889875825,29.26800415370271,28.654825307315605,26.36454169939881,24.8153438085661,24.31831865445074,24.530800399196497,25.573682771169764,26.20339617194413,25.857129658716534,26.31150147673066,26.565092158198354,25.121359670706617,22.10602888380114,18.136146684103387,14.886299452637495,13.455804974805336,14.116968698918402,15.960293433872117,18.23009163664584,19.815329567913796,20.739690038116233,20.529305123640235,19.763764550067854,18.47224841040536,18.031685941196958,18.47040350441732,19.20164848685781,19.852377137266195,20.479126701316762,21.124708205490016,22.50062990351638,23.63553742055999,23.266781410963876,22.29177245326345,21.54338318267324,21.65732937116887,21.92728641132839,22.401434958044952,22.81915738154725,23.317748359359285,23.413090343337583,22.515874811266663,20.20916885415119,17.237863893638153,14.845441183007845,13.156110348374863,11.73570582341836,10.768109554988708,9.633251223476648,7.6332983271893005,4.2980725432400675,-0.35811714904433023,-4.959562522314737,-7.480860941134018,-8.320280304482663,-7.928293366580581,-6.989879831252578,-6.245290736151674,-4.798997684749894,-2.0766275766524087,0.7817865846245331,2.8509950346639306,4.398747955786945,5.984942848635628,7.282317741979099,8.017128505839812,8.954835712558863,9.856077795512787,10.449456434246127,11.494571178791283,12.799025899661041,14.260733824217004,15.6681794564417,18.15616699615409,20.504949564125056,23.355589587123422,26.85079263412045,30.6038788816603,34.37142820624794,37.21234176847478,38.98731987899906,39.33164278936185,39.46781812237039,38.9986765537623,39.03772557896356,40.47415718326103,42.194387268608466,43.63610400140969,44.03151933172272,43.388494650149156,42.6978947373673,42.64671986004547,42.93164714445169,44.498032828364984,46.828786643334674,48.804167047333436,50.695324316470355,52.61049251527274,54.61277802263536,55.57795759853533,56.24352870247703,57.12978698523301,57.724379706032096,58.43681182698028,59.37753357354683,61.232361282752564,61.66295887450654,63.38693148625036,62.447198166193736,62.59244379007467,63.34107967106226,63.34107967106226,63.43494882292201,63.67367010267676,63.48317060276801,64.12465195066133,64.73916070649307,64.9076419435018,65.28086351964629,64.99008340926929,65.72972265029156,66.2894544941119,66.1586862799323,65.0261100070125,65.63551677658535,66.88168817942294,66.73685322368829,66.16389212671264,66.33429800474794,66.9385217559884,68.02552743578634,67.34911727193054,65.83336773668456,66.7138972825264,71.65210892823342,70.74843021796423,68.83875027083114,71.35671252365059,70.83156009870152,69.71999779671835,70.83593466014202,70.78736535798971,72.73568231852659,75.82424439998405,77.11558299252464,77.0386175809227,76.28020103063903,76.25203115202049,76.27768170954567,76.38258131833332,77.882532227665,79.67558490536393,82.94320112720673,86.91782386943152,88.33487445386456,88.41196565209604,86.27113066479046,82.3896904169175,79.32176330144341,80.39661893319789,81.60503291573964,82.17243565761773,81.22497303417184,83.19869785010529,85.0128020180167,81.92774090150562,78.50114620112629,76.53671497583974,74.67109319384029,72.2713151075418,69.31592037691566,66.49095290526913,65.69173967950279,66.49655950367837,67.53575807303122,69.26559551742373,70.04618635000737,70.54139945085234,70.15310477422084,70.5599919040981,71.41776789298481,73.79989148048172,76.23411069568795,77.59095788311042,77.6919982524442,76.92765048699636,76.07165320978783,74.9795037700951,73.88454058372362,72.72671768456634,72.990937162171,73.53783331076906,73.49208348825391,73.7920843824773,73.9313020120082,74.31216645084207,75.4584550139754,76.4025790612955,77.4377036943792,77.90521973361892,78.83930059191961,79.87530031457726,79.13149149644738,78.34072494186323,78.28093393933706,77.03693641369021,75.4833392565843,76.65128204068313,78.65380568154035,80.79387297627214,81.80503309375192,81.76561277604539,80.90605952612646,79.6698864853331,78.10639465772961,76.22558168368954,74.1098779540908,71.66277614632574,68.81983760683104,65.64293092152703,62.87416001496383,59.4725369519875,56.06725412162493,53.55328441830508,51.77441527048144,49.687784650662394,47.4761118980443,45.972581347645686,46.81058822153705,49.07605510138223,53.13011300924845,63.626564221202706,81.43088343063872,94.84172476429552,100.39148722809792,91.35019134007848,70.41415049377535,54.87141964346317,44.11519443643295,33.218681709135716,29.07214693564151,35.968453234556584,69.88736598666887,114.59219408134958,117.82110663987802,103.08637456746185,88.31527053198586,78.22687615492343,71.1226218697876,63.88603666192072,56.65034393920702,59.08936620010711,72.60536562409469,96.01518182589491,107.53104478008365,103.64598770239412,96.21041232929979,87.54747134328608,79.34817047906947,73.71508909581296,70.4205603400475,71.5011892061976,75.88736345195852,79.72467484119039,81.03910710547815,78.69010220221986,73.38076808428092,69.17644191054339,65.11445273899957,62.87643737066021,62.37311167879277,64.26123891094448,68.75625934299315,76.69910309648651,84.35316155250693,88.88882529355772,85.71085390463203,81.49749548570885,76.2851878084657,72.1376988108236,69.43179390737346,67.62546829228107,67.53034378603482,69.10049991336105,71.91077617394167,72.45020487818934,69.80261469775641,66.65772355002018,66.63084422013455,67.05750387748657,66.93848612230825,65.0843995072917,61.20444060617471,58.283705695323306,56.97618362853832,55.776369812686454,55.84386659156577,54.51793747270589,54.75908526438864,54.53137681647629,54.125848561849715,54.13603028319749,52.53588392754522,51.02944162312196,50.9484976933186,51.30631030916389,50.34635867563182,47.64023910165106,44.62547800189958,42.52996593918524,41.607009106939664,41.10469013847153,41.0232128096457,40.963202962029015,40.0497010258224,39.524681131032416,38.93694766921691,38.56077587922535,37.86551815720667,36.73551481711215,35.141067353217835,33.562692707014925,32.81907769897412,32.59577694838892,32.831617844481855,33.40580809868768,32.041034892644895,29.065475905128885,25.86940727333954,23.3716129879574,21.23929472076166,19.818980848264232,18.434949335186197,19.98309198905088,23.25491137383603,26.22195744543123,26.815238396621584,24.91966788704813,21.713900557895077,18.625292212476936,16.861866422485143,16.342040494287897,16.50435521908099,15.665295177948945,14.798933229639324,13.448639419918177,11.544164559554602,9.786343020700725,8.004716299032276,7.292585504548494,8.044003953843006,9.85256216806871,11.819087413390829,13.87997273114854,15.884753959499667,17.480719133284055,18.01466703849365,18.673855609509673,19.814524026946387,21.427650904123112,21.342602803129868,20.50952889886731,19.015641938021197,18.368183614789313,18.060438584679652,17.037741561523195,15.255135029835621,12.699569635514623,10.82624099447862,9.407332253335477,8.949443888497536,8.28581580650024,6.907947478954244,4.799828949705292,3.3411791088117533,2.4344172397922237,2.252021432074055,2.602558232892428,2.8244888049850525,2.637477452037437,2.846055589909534,3.2104930636945306,3.604414998188397,5.015168377408515,7.9269675523012415,11.452368626185557,14.640889945950669,17.5658018426877,19.69864837536914,20.975138107481293,22.427509416215123,24.1525200141024,25.82736937019943,27.59511422123854,29.26800415370271,29.64835310835527,29.91096257594772,30.022664627737498,30.88676050093811,32.41083252624681,34.15638695814886,34.91091466900495,35.60126903090533,36.4539041934945,36.935483205544315,37.77993974090071,39.062556627321285,40.14833436024022,40.82950929766978,41.581173401839045,42.3021372771453,43.040618087524486,44.3151773660123,45.83917223243752,47.697011865897764,49.68590065635393,51.09584139903002,52.50002837877058,54.56849488664365,56.81777788517179,58.11563816342496,59.5973444889282,60.07718454556103,59.97543704603838,59.82649418840709,60.16573070565641,60.52022528804921,60.867126525629246,60.58808879409079,61.0229635632243,60.897070915293966,61.86865026889317,62.217947009100016,61.71298693553081,61.17145759689777,61.6166845138887,62.74188026228957,63.94855948652039,64.66898407511998,64.97014476881226,64.79891350451115,66.2422957121576,66.3772163023689,66.01360858060983,66.7855664218811,69.28085432495347,68.85045941330323,67.4106931109267,66.71233234209852,66.36270911423142,66.87617797612249,65.99394875480988,64.70797942283683,64.07156661623138,65.0439932795946,64.97449177612125,64.56072644681414,64.51363408059639,65.49259059960193,67.6065160597712,70.29865599726432,72.39432870218823,79.09702750892698,80.44460817765186,78.97230586790651,78.00447146871021,77.36479731142448,77.42367550880083,77.10371433462234,77.82850866917201,81.49130955876191,84.07435792224825,83.2434232806213,81.64410347407977,83.77631744363538,85.65676359996256,85.23634210518384,83.25440493198658,82.46238526928495,82.71966788908298,83.3645474730157,84.70992864160198,85.76861705113473,84.85724578392693,81.74525984386656,78.42303197690107,75.39878122901673,73.11867210852829,69.62776395539706,66.25047428598859,64.76133233696126,66.06523868751086,68.00176406579945,70.78913590658865,73.75998671684408,76.71013496055058,78.69010535459493,80.34498466738634,80.6117122719623,80.29334119819649,79.05523691390377,78.58413947713728,79.24696245070638,78.53709824297798,78.24406239392022,76.87576293018277,75.46557097597133,70.40063625877444,67.97537981367607,63.804139333779574,61.004870857404306,58.083373214813015,56.373247207580725,55.510989525512315,55.99326300827336,57.38072914286332,59.11630721998842,61.05918473960259,63.75662253209504,66.13696734210765,68.33941443476216,70.39932197426819,72.72830253048065,74.398575464896,76.08661715048238,76.80779926671872,77.31693225795301,77.20077236884775,77.20609602971462,77.04137689999075,76.16956788699886,74.32050181861686,72.05223662265577,69.21667871266968,66.37674469880643,62.04204924880509,58.63949317257056,58.99607123300685,61.12457172470084,63.0563738951957,63.58611825370083,62.99646444195465,62.05494397096642,61.523717423270526,61.932104530115126,65.03425036804352,66.8767868323301,69.99183996942038,73.92647178762388,68.73878114588837,60.50856778610111,50.982940603879214,42.42438037439945,40.601285082738265,52.73847184774381,84.33896548072678,115.76069938144646,126.38432640803796,121.26059140216518,110.45117809189688,101.5030994251701,95.21255120825727,90.20838871887798,85.35288782833716,82.44147938276737,91.23079500306605,107.88864196185635,118.51550895445662,122.57841549375333,121.86809702084298,116.39182101386051,107.93957555940064,96.5036091811306,79.57793061510468,64.86173097228735,55.075200983319085,51.32051235639606,49.413707579916924,47.76528249682856,47.25922895406047,47.353310838690916,47.284297408919244,47.85492905962789,48.98062613643914,49.010467552188466,49.774641121862764,52.87927071791528,59.189705506091094,67.06153419470385,73.75779196119608,76.92272465805316,76.10283261587034,73.59914354125665,70.5951702444305,69.17031694117915,68.56384780691644,69.06274707593313,70.23950273275524,72.1179766771685,73.66398915022084,74.70009966148997,75.74687682034744,76.72040363345023,76.8254705375205,75.75438011839738,73.11652579290761,71.22744857603278,69.48977257014174,67.99649010498197,67.03137813455731,67.73729466134306,67.40606238855462,65.73576125050894,62.7633541036464,58.87757724560485,56.01494081829161,53.91163909758788,53.43296338148684,54.40831748061123,53.56262321795639,53.241786402186975,54.602848376665435,55.530481916865625,56.161964229122646,55.68913578541128,53.49340142762519,50.23557162054521,47.489553772551005,44.1111877733672,38.62282743876234,33.85463578979809,30.31596595361637,27.616230635638388,26.088973384363744,25.44280803035031,25.386095588798494,25.602167646729047,25.65817963516269,25.289662161514766,24.27660088700638,24.082412992490926,25.564615104952622,28.918374428080067,33.00013100118575,36.027336225165,37.95752717251827,37.738879734991734,36.50997164990841,33.87330397911795,30.094215214707297,26.461234067161676,22.754462306836672,19.833939371683556,17.08581282944697,14.865323517009735,15.102836964048244,16.554043473120938,17.834985892479718,17.353995079281358,15.33138094599926,12.380775623153765,9.944262131117341,8.947624361737958,9.05278368032712,10.719266545522023,13.392514759601795,16.655255214371664,19.66925156951653,21.632724035791963,22.663422087027413,23.080039688747405,23.242929659335243,22.81740053730488,22.147487988728894,21.17755708452189,20.63102143365399,20.26110402210148,20.009666716715948,20.18434955663831,20.756066556764694,21.158309922962015,22.26940688197822,24.522682416418256,26.77266907121869,28.152841046110556,28.913928750009926,29.18593771876644,29.6879572189733,31.201656142819758,32.15887068228359,30.44703119408544,26.351270776502297,21.02287736917539,16.873971625672535,14.088314625009744,12.269387549315674,11.567405119066136,9.83658343517364,7.727771379505801,4.743483610763396,0.7457215386494322,-2.1350092937951706,-2.6574365590671145,-2.304419109808258,-2.1983721140027437,-3.856797944054748,-6.1786146363562695,-7.17723506201316,-6.7036459231301215,-6.483064191236653,-6.302976195796364,-4.969785730628252,-2.07588342374762,1.3758587306629384,4.166474148839536,6.1465982885490975,7.264506179249434,7.957490938094341,8.755214125731541,10.041984452299614,11.12733514210909,12.289414287301959,12.79390368562914,13.78155797238027,13.97882739324663,13.97882739324663,14.900790895860258,17.08532918144036,19.9931430074671,23.36513358228268,25.964029207018633,28.098479734979982,29.68898815933847,31.554843718575004,32.72824423626837,33.02387619856592,32.822509709945,32.62299031196311,32.32902716511095,32.23271006943021,32.42231954990122,33.33366814386493,34.70192713106482,36.28301094318824,38.249446824473765,39.94613500986905,42.40102906033652,44.20644858730965,45.15700405463305,46.15968931805676,47.37638595153327,49.01553900671743,50.099498063003885,51.48812411585801,52.17071970691206,52.33151626500988,52.01864889691803,52.723035620423595,54.64587466046206,55.229550516963066,56.526757374045886,57.73964062659054,57.73964062659054,60.03779045319643,61.65969619186928,63.025334165955194,62.54902196938093,61.92129363217917,63.24963981500679,64.85329510772473,65.94428271757539,65.89285751962431,65.67441352266434,65.28259285641983,64.08546161316049,64.09896220429683,63.05266428789071,63.042815571386875,64.70796695588218,63.53737553294537,65.33181472652163,68.13066448935851,69.35636215775062,69.95148272149167,70.29390276701935,72.58206103254943,73.10626731669619,71.60767184667883,71.1437498482422,70.98714373862735,72.05056446001272,73.7246059547777,72.99623308098161,73.06266850871098,74.35778220115992,75.85237271227633,76.72733388692811,79.93396951700133,80.88344664954778,80.17656550424832,78.34416953863702,78.38249311956214,79.11878723342559,80.38414271244623,81.31692937724556,82.70965919400822,81.90444095317307,80.82188034702297,81.65606605098792,79.33382215376155,76.08418882060492,73.0925450887315,73.77774042930284,77.71510369034834,80.7297434292212,80.31396991134758,77.61402439429821,75.54654081801183,77.95165773179279,78.75710068814409,77.4332793831719,76.02117223953522,76.79449989850772,78.40784003410377,79.23524904672679,79.06449270151249,77.40503496298247,75.926601409972,76.18256564456746,77.20217876401287,78.16236704127766,79.0677068585374,80.13999511175487,81.21346149289508,81.03420409848415,80.18580508476452,77.91476953634974,75.2702775217538,73.3007452387359,73.68316496404735,75.63688333309568,77.34514408252052,78.41324859093417,79.27628502724853,79.46908542734278,79.97759353721753,80.24401503758514,80.13737548483925,78.66227602620427,77.67178448090016,75.403438910823,72.8099184599274,69.77515292980118,66.05336183742952,63.32679732439895,60.93716790722698,59.634198189436226,59.0525414075945,59.036230209318866,59.45392575650029,61.02030227827629,63.232532034917156,65.3677985448944,66.97454229061606,68.5453427526384,71.22384322616143,73.88856960507208,75.66071305383747,77.49013303395569,78.45148531072965,78.99643810411862,79.01554155164987,77.86227962202427,76.13562170997896,73.95684131158926,71.19832429737697,68.23174191671544,64.46435578448184,60.51425279711303,56.66304706791922,53.62616439854349,50.85601055250481,47.56224010721614,44.300765576413745,43.7592948072626,45.40690759356478,47.2906142324028,48.91826708130043,49.68219513683327,52.87630279632666,63.69497025309099,94.52343634999023,117.4954469731606,103.570281175739,38.01897118774461,8.775142145826704,9.68071118199607,13.216405763005065,17.919656334526067,26.383340613061694,48.721308275739574,105.40015378487641,134.9281240292794,133.87180975060863,120.14669602389225,102.88647402525497,91.2897419013604,87.43288323410782,85.98780775815308,83.88860874117616,85.94733474024477,92.51440943964498,97.73096044294141,96.47614277693435,88.35237441380674,84.42091552441931,79.3507536232904,69.20468578809347,56.98540153620869,44.66688919541782,35.494886786168124,32.89237287652399,38.74867182875211,53.777804196080886,67.66454232188326,75.66184914288996,76.81801406263307,77.21476244920925,76.36096732811014,74.04099737187424,74.02753868297897,74.50231019063843,74.9792743875001,74.66674442483175,72.0855986180039,69.50917609363141,69.26535066764575,70.53552503713883,73.36794811919506,76.45621758282157,78.02910521708563,77.72019258215752,77.41478230048358,77.87562525141762,78.10708972899593,76.98076859037614,75.45961923743116,75.09670512411978,74.41741640684991,71.11390657500644,66.35333746040781,62.67614685841142,57.79740004965642,54.3446437011776,50.389357108144374,46.41749217976307,44.67166161361732,42.408806696052345,42.23127852169707,42.32461014625151,44.031942991632704,45.1715096890489,46.013978129227795,46.50739929404853,45.891391900202265,42.87306142337511,38.84405611533537,36.24257281585212,36.22000759286295,36.953859153059646,37.874933055123684,37.81076452561344,37.018534090853976,35.76445564029579,34.37064179934529,32.28588576393146,29.934599284622468,27.30982079445134,25.653981217777265,24.708925897213568,23.442883447197445,22.61101342317728,22.429193091570266,22.576474313704413,22.23951501370847,20.697731349076946,19.71254599465258,20.76158482515547,22.83364562812727,24.32130767456143,24.734336778863764,24.346194157936026,23.367801395613018,21.887615437660397,20.19680681866899,19.11406606804177,17.783846113918962,16.811050206465723,16.28878426618834,15.665295177948945,15.453873227987959,15.492628985017944,15.865723951296214,15.524121212681393,14.981594262571177,14.062845973457769,13.116431384485937,12.737863216319663,13.082288448345633,13.679552454542291,15.045309579952004,17.49994133598644,20.57940725491906,23.211577033156086,23.607078764895274,22.791373334856768,21.874171684945452,20.730578159362352,19.304496041534687,17.203285030574275,14.896762766926518,13.688681930102318,12.46838090122229,12.118723793490732,13.333464333423164,13.756241522349196,11.15146549663107,6.879747191201914,3.5691756430438994,2.5044266618240476,1.5452194822147431,0.21584518966017105,-2.554250221343508,-5.9024789359848056,-8.519835658683728,-10.437489258535562,-11.657497745826475,-11.262708720276098,-9.422229128380595,-5.806716987118906,-0.5882080324868678,4.734877809574195,8.901753623121644,11.397841807670755,12.81912303805884,13.982077731462056,15.204825400643301,16.302759732525793,16.260155399797927,15.878094023552308,15.266005499674423,15.50426905298043,16.968081471507105,19.115163670682318,22.133570390630595,25.97986824393504,29.389059177258797,31.54320932234191,34.19109085350364,36.578400880275105,38.64403329080115,40.63364668006173,42.24003227184063,43.56065397103568,43.40480517140139,43.37610172955253,43.87374002950581,44.176241074758565,44.55816868336351,44.63507892149481,44.490380026796885,44.41536888089772,44.85115022866636,45.681143142865565,46.60171134959205,46.911684316063784,47.211368888852206,47.60252789661996,48.93717478017767,50.80410969532764,52.657695932894214,54.6197171920175,56.778030543167475,58.12380195133609,59.03622840132612,60.86101915948821,62.10819996045154,62.921717896714135,62.84100467606405,62.22275115764615,60.53528239767725,60.897898177021375,60.472517998758974,59.6179943395201,58.18957941934766,57.551222774104716,57.377414374580574,56.72513923333267,56.17037467180658,56.225252630374676,59.56692493089589,59.408002322706224,59.981653743182164,63.13020762045254,66.41752643372502,68.64392518723162,68.31094878866126,68.74314877717929,70.73359833002303,72.17244468697426,72.01430094792626,72.55995611268523,75.06001222290614,77.00540715207407,79.09372571632741,78.37032321267911,77.90521373635407,81.04120581992521,81.36456659910073,82.16448884047804,85.62098808798272,86.43161496944018,87.09980735063068,87.24986755118518,88.75458834275668,90.12345728614085,91.22675124915556,92.05834365364578,92.65185108428949,92.29063308657554,89.87914718247706,88.79136044495351,90.2438587125388,92.5857666020649,93.46822645935421,91.60828899210223,83.19979890139923,82.86026498550042,88.37060841648832,89.21691130217584,87.81836271397896,85.21232302997413,79.10312041856263,72.37600067912494,67.06784677187456,63.92464430130006,63.55083706380372,65.29526455202506,66.76825839658198,67.86846717441472,67.53682707223362,68.75625934299315,69.78837017816534,69.5061608942547,68.10295870950306,66.53666641914015,63.063926230784105,58.96256517880119,56.12143368789656,53.8678729366177,52.45999140778243,54.55030157193466,58.42138294653461,60.15848715201711,62.34086580894829,63.05582557798205,63.215223661667096,63.02806161725736,63.05695444385917,63.08875526483167,63.062500741763714,62.410169254620996,61.69925278739329,61.861925321637,63.68733337265776,67.51719077336206,73.63056773412632,81.38438970666608,88.44032661127162,94.35427433478611,98.80075508993173,103.29613083996645,106.4424458312691,108.55758023520823,109.70448358974026,109.97269075750813,110.54235614293513,110.18579305501211,109.16544773503743,108.16110833947829,107.24502147078417,106.00401682790006,104.19108654759158,101.57645089574241,98.13009087945427,94.44314141382564,90.7310058234057,87.14193769912188,83.68693892579007,83.50972676826672,83.31798924056368,82.07507159926763,79.54756199619433,75.53238876447902,70.17847303465228,63.824693611237464,58.416221991838064,53.95846581285112,50.45091627253239,45.965566410824565,39.86646812484904,34.61685786129655,30.492110582475128,27.314336779282222,25.513872829737874,27.726943529654854,36.08333217105134,55.186613689023744,76.68393260362741,87.14506969089014,89.8648958643488,88.0377438781137,85.20792640306523,83.67179212568529,80.88468241794173,73.63893988765314,73.24326196388839,83.77605991482442,95.31201549000538,98.0523264874581,95.52029234376887,92.77021128747452,90.94694989465107,91.70260565362997,94.59864062292752,95.81101960322242,94.27354843140893,97.38378617530753,102.57992513252486,101.26559498300382,92.64254119015015,84.62073761557768,79.55146401077091,76.7471187040079,73.21101440298143,71.40721817078602,73.03230883976319,76.62495052754244,78.67211281877869,77.60849371797137,73.46653523850094,67.64033418317756,61.467556365699956,57.742777263318445,55.576586901330394,55.81936663403673,58.84311990117942,66.87091611194309,72.93592308873481,76.83778374111333,78.08698625049406,77.98380296396465,75.33845316542468,74.04027549223133,73.20163962833435,71.72558724119284,71.78901808734523,72.23232759952522,71.40896360714964,69.88487657175094,69.16663201287162,69.52068497127517,71.00480985138512,71.74244899151014,71.20957287722368,71.68429323490635,71.89107845806355,70.19065613109235,68.7730565545425,68.56729565092087,67.79988842975582,66.38109374605797,63.99036358321099,59.57557981090215,54.34662786864021,52.156307098698726,50.428111932507015,47.12109785626349,42.85910179126157,40.83231105370153,40.87605848209515,40.26542061255594,38.211026322763246,36.72859199706805,37.05466627944884,38.65979409393901,40.85313203902365,43.24580201482802,45.149235478460234,46.41168738260436,46.87662898801061,46.45702151076229,43.43064673213959,38.294722919522805,32.855692228117455,29.538779502206634,27.9610537658134,27.305911137585856,27.213268887037493,26.26404573289183,24.584900041818,22.013511683514462,19.522726331095214,18.43497699744772,17.96018353358454,17.92465098280705,17.861293486127693,18.048999474689523,20.479126701316762,23.76158313707132,27.061084353562013,27.97947172507044,26.30580713635175,22.691775608532485,18.767009239817536,15.530325616221415,13.671268658205003,12.579925653041137,12.136809143692743,11.76829275056229,11.236978027293484,9.986620676629306,8.365919060462762,7.739247053880944,8.161586863464445,9.643701395229858,10.922813442040843,11.156220575656548,10.612605739758175,10.068017959444134,10.10057648605808,11.597879403997178,14.597702353102337,17.793472661918724,18.500668155486164,17.154811438992358,14.733486089412,14.562783995071229,16.595399430538738,18.94088375748848,19.42272210979826,18.36617959763189,16.796351675646616,14.42713224565644,11.810888794554147,10.034916415035338,9.443508622985672,9.23554461474989,8.342365093640936,6.353196103110185,3.428883081757602,0.8252136150268451,-0.23438365089148605,-0.8021100377697821,-2.737154043986966,-5.879036698331444,-8.317661425860237,-9.721279404493343,-7.91673261515172,-4.843992437006874,-1.8279910549743577,0.9835210637854126,3.513744120110404,6.548328636987739,9.011498492076798,11.55186021028056,14.80565277587993,17.634438574100766,20.61160214895349,23.028240516068017,24.783348347505523,25.587041389937813,26.10792495245399,27.07435330907485,28.125414945498015,29.608802996849313,31.110430870295954,33.17184095170542,35.445665189073,37.55128040894606,39.451501805832784,40.19918562305719,40.46429060416607,40.90975522622376,41.83880463508989,42.92999944908697,43.395287860957055,43.17944903746946,43.025011355667914,43.15236428763515,44.13847549014165,44.92770529590468,45.79273577626442,45.99761407225675,46.50553235710829,48.2452502527149,49.52584192088951,50.900872513206565,51.885728312270885,52.39167482555964,53.194872771211415,54.99028855037669,57.06776208807698,59.688761134486704,62.186437372855146,65.0986814447817,66.5840010926474,68.87530986914703,70.72392049965502,71.86818842946441,71.56507439969293,71.93583894583676,72.46998764323534,72.18416938101255,71.25255557084351,70.75730990708813,69.9368987025799,69.18417824455231,68.81164964741117,69.3701353155974,68.62940695487076,66.63486695290734,66.67263439601768,69.56970007262713,67.0230400616262,65.81264479581517,65.22488421973384,65.84451506303887,67.11931559529626,66.96721077285959,68.77351676349024,72.85292435993448,74.73217975417154,75.76074184112801,75.35120882674833,76.87866260076693,78.71507018900584,79.37274593515248,79.26112135331321,78.9247014331149,79.46906626256744,80.51756065291111,82.08248269703905,84.01095261652145,81.74464198933569,87.76715148904213,86.159550956605,81.11532701450173,80.2832973098349,79.3174541919787,75.9336066252733,73.65795986570718,72.50898702423525,72.90545695723343,70.92962054061945,68.05264687744533,74.36566659715089,76.71657381905516,73.9943361557163,72.14228974938985,71.22200466311234,70.28470683716776,67.82880759459303,62.37280912628236,57.963063088528926,57.449993476072336,58.263310657211996,59.77255096888706,62.61813790718321,63.832445210967,63.32593982249774,63.80156228179453,65.37641214600363,67.71785609587721,70.15930357958146,72.67880109303952,73.29048743303355,72.0334038298051,72.04703233970903,72.84373037996271,73.87852655000272,74.39103198268714,73.70388689069023,73.60274759545105,72.06631545628473,70.78833572259518,68.71816806563717,66.38864780451556,64.26058969335706,62.707423120694244,62.434435843079676,62.90270361686417,63.9927328602036,64.59228017044283,65.74606211622572,68.25406962567801,70.83816758107812,73.22733809588003,75.23887482403731,74.98709980595142,75.5543080577275,77.88987878465494,79.184881221203,79.99198444307952,78.62484525654213,76.9646735813892,75.9637774243864,75.24603589645486,75.19389476551274,74.89242552882288,74.00978083100128,73.09590433511673,71.49132679494308,68.5086628871537,63.173294793782084,56.103826964901515,50.87453630167314,49.35304564611131,48.73377577239515,48.7933381484653,51.35196463365406,57.423927040225394,65.95581027752202,75.76096333451096,78.26992083427878,69.92086947830086,58.609760720702326,49.39870439073351,42.446038875055834,41.04146218060419,48.47589679351136,69.36070114850763,90.55490463369625,97.83216379182139,100.69530652562621,104.50522844908508,108.67420206699248,108.11711815946686,101.30991776286243,93.642088580062,91.07909180964225,93.50763046084815,94.05673228256838,96.2498284582131,101.69281053346292,106.87629194856548,111.7256562915965,113.07904358901116,110.17864194394397,101.70055387660538,91.04582699625294,83.26954241304436,78.43721883177331,73.89638529777274,68.8318748869014,69.26235551916905,74.1449294404855,75.39652380680178,72.58725919456572,66.7831890480525,60.58440194406207,56.73176265025315,56.070222937923546,58.82071006224921,64.61212707029358,69.09826762158782,74.77353625129048,78.69009904984308,80.23917548455984,78.34205148315411,75.3517102850758,72.02260424422924,70.30229125200322,69.66214326081798,69.67375856412234,69.53122098831523,70.58680102912054,70.68168208665455,69.17243784458185,68.81743892823803,69.76510451739367,69.4320366977235,69.45596844357267,69.88332220530229,71.39604517043598,72.63301196010778,72.07509515037849,70.8339250447495,69.54213713951675,68.09984618379984,64.00836474414209,62.0295071873513,59.50660811522635,54.373547187769546,52.485613533918055,52.61049251527274,52.626745830317674,51.322286327303964,47.530759849842376,44.00032486264573,41.87511862494802,41.79854169900169,41.84639745586827,41.15458366332458,40.153390197575305,40.12257861482168,42.25191596206473,45.0,46.98542772925999,48.69138485752361,49.43445343028303,48.05393456521932,44.768644130550584,41.62453756257993,39.274005491148436,37.31230788225568,35.88791092003522,33.658755995668024,30.15083885857106,26.514849172496266,23.610182669045745,21.738821470000488,19.76555358725419,17.6210367841877,14.449056925058885,12.102810477026543,11.494571178791283,12.06941957378212,13.240514299875816,13.130105015266235,12.668928574760582,13.527474840784087,16.563222845289133,21.09711402951696,24.009802743963018,25.243447729173507,25.266485331393277,25.23629331644455,25.64099699790608,25.979425300194368,26.415744637197207,26.46262582465614,25.987946896969383,24.374782753543215,21.037538143732384,16.802733367998183,13.609749494503903,12.308010957195403,12.163136683907547,12.71430448988932,13.44641528922636,14.473621969894536,16.092781950108066,17.205880919522908,17.262982935137348,16.534814318705163,15.574180122657252,15.309277552443428,15.751201242105918,17.80876494122904,21.444570250604066,25.14131046437295,27.10910578353342,26.39315566623971,23.658010069470023,20.107135454330816,16.353591951147305,12.319478012148323,8.068662946023915,3.998635583468817,0.22385473584047133,-2.7646471809961213,-5.652097436214218,-6.995183935173545,-7.446670156794734,-7.4366084844955775,-6.52668540664097,-4.990341769325749,-4.144645687867241,-4.974764393242989,-6.503609200354482,-7.096733840156729,-6.869987005386869,-6.0699838031731,-4.316022065838645,-2.547468070764348,-0.0,3.0642752603745333,7.368038186073785,11.749064777382303,15.365198853053142,18.33006855978592,20.37928806347275,21.841417028441622,22.870580462748627,23.86015893240561,24.88960358106933,25.792345183523338,26.003324313493103,25.896954869228495,25.48924456083849,26.04890867190591,27.363506192471732,29.28673563633217,30.963712336711378,32.22874882864362,33.54514390939552,35.05190734119019,37.24822883345031,40.23006907582802,42.70936059626283,44.00831117202016,44.54410524072457,44.615486283774494,44.9220624629828,45.62787338411723,45.939190064894404,45.609506001631544,46.052530123746585,46.48017850761244,48.04397180325595,49.976286535560604,51.75856002512484,53.28001646714266,54.4126781305633,56.24988600211885,58.356387096025095,61.524144418208536,64.14605026377387,65.84382421448998,66.77259778031406,67.42137299575171,66.84252585115044,65.68950340736032,66.03752003845176,66.9163311836363,67.55138258002961,67.44688452923886,68.38009952993339,69.21172757672169,69.34888705929406,69.2980806200785,68.57348999258834,70.27184234121975,68.80810858127592,67.1942837119001,66.98819010269547,68.90931011470535,68.48069861342225,66.91874584231023,67.39001533601365,70.16188400747475,72.31562367309715,71.11390514375688,69.5789539684036,71.1171435266229,72.74584343499814,74.74492606082302,74.75604918024105,74.41559455256882,74.79885487471195,77.33759861263093,79.61914793239512,80.77308895437397,79.66343511637581,78.45831734917569,78.57288491647124,78.97345534581295,77.67916704301216,74.02225127854027,76.80760431786543,79.54371109053426,75.79469353014687,74.44542531011423,75.22187700229335,76.53940830234679,76.96364358159789,76.62783143887088,77.93596606842013,80.59331131327743,79.47920118222814,78.4136872320483,75.76096333451096,71.1197271688121,73.13813408978524,76.51914615853487,75.74599074500591,74.07214582652288,69.96416573879995,67.50911364782586,66.8633048490137,66.25048093307747,67.66538075588123,68.26694976760349,67.06346793925255,66.25513968007223,65.4623161746726,65.00588368008938,65.54578700835013,66.511218173504,67.61329854128302,69.10226942847781,69.33196788690334,69.5541807151185,70.47034798629086,71.28143943339253,72.44228836039073,74.12405036210168,74.88583900960202,75.60111804246408,76.96814465627982,78.7522683936406,80.23082814498231,80.80778486681746,80.78895432489156,79.26253075995142,76.25814196225633,73.29208181323031,70.55994802278045,68.14169595114839,66.48848346338636,66.22515226751297,66.72109174410149,65.61658569000468,64.30926321258784,64.62842668802628,67.20077348307251,70.2673009210532,71.74334458062614,72.93033171115461,73.8884412622197,74.48037980827888,74.93149759601735,74.98544881350696,75.37226298223982,75.14300257748648,73.71960572001981,71.40151587552569,68.47624415324798,65.20600347008373,61.22919708580635,57.40871403504336,53.40559281444519,49.014169874582976,43.99493819041839,40.900492872313684,40.788683965646,41.96876111110982,44.86259132336533,52.725515972020645,72.65884283918062,104.96669118471517,129.2690801114293,120.27030497852542,72.41808343929966,52.603507637553534,47.3003065220965,42.10013359313028,36.320884362049505,33.83143753257671,42.17947204143887,71.78125137422556,111.73537107076199,125.46230225255842,120.2752884239579,109.42555427577342,100.5010749460169,94.50221817826035,89.81272250152094,86.06833114027168,87.28852600250151,89.67320007763209,92.28149200261463,98.03021953185998,106.17101273824484,111.39838578470588,109.57788269289955,96.95294641817844,83.90527056268837,71.82532273915905,61.3988457616178,51.58497602991079,46.072283991177066,48.16229549519005,55.82303109473701,66.80145965281116,73.22096987772812,71.78858580751206,67.63881185987519,63.638164126178296,64.32111110021464,68.28806288522561,75.93408996470134,79.38031626894367,79.33966011971066,80.72740176950917,81.57303391229085,81.25380867943439,76.05548529807311,70.96821858706456,66.20172795171787,62.5255444422348,62.75012616849934,65.47697620053864,68.41493737313972,68.95516098470443,67.74688629220927,68.26955289100913,69.95108939020926,71.06740544024028,70.33278000752141,69.38463267088702,67.27668308121821,62.640532068968525,58.57044164511386,57.322890904421904,56.52223143893822,55.35405907408068,54.607655718388045,53.54695096919767,52.757717372273675,53.29716758230838,51.90353025377984,48.936558802994156,46.15231205736591,43.925265282325434,43.08813018910671,41.80154035466984,39.82064884237396,37.987287285807945,37.00782100718726,36.86986048959687,37.77566425010285,38.71308195678753,39.68736825531749,39.52484165222078,38.19574757906597,37.5479488300391,37.09501860329434,37.0750717230278,36.91548733452872,35.91923326731832,34.189635107212816,32.240993102630526,31.54972504084031,32.212797736155544,33.629776709639444,35.88216090524171,36.89188780068327,36.476842156731706,34.53659201945039,31.958972158681608,28.893275817321584,26.166825317600956,24.535551419525465,23.705132548073472,23.56748644345807,23.69561198021785,24.52133968231852,26.5185542569737,28.64414200736054,30.272162907306416,30.96380273627202,29.232772769934936,26.257308491734822,23.153802278778812,20.648535372958374,18.68580824218439,17.818839168622457,18.471978051976397,19.02943521575707,18.653648763267146,17.2526878987179,16.02240001497829,15.762123989760324,16.4694740684297,17.617439783814643,17.96368022450455,17.768775649892945,17.441466824900967,18.336073754433446,18.961186674310657,18.60005833487601,17.102704611117808,14.96570013826871,13.87997273114854,14.009945027657214,14.300308699146024,13.478729768767787,12.186089267231822,11.24611775415101,11.012379531814043,11.966566060193857,13.642888795170279,14.538345921912523,14.487398302531739,13.98337366064607,13.361577645761377,12.663835237433373,12.734865105532142,12.710278086020057,11.992818409805334,10.605908090399325,8.161586863464445,5.991257884841713,4.753994878912315,3.546894838508433,2.257400405346104,1.3915255142785332,1.947280468277563,3.844177429768819,7.125005420598866,10.572082960282435,14.526393677452063,18.506824217130635,21.71678034304624,23.880515438879783,24.662719893838425,24.80740910071314,24.501234814386688,24.645543741839308,25.468376706083845,27.449645326998056,29.054631355390878,30.350071800840162,31.614448308841467,33.776405911626135,35.52583628058488,37.66557325615701,39.69191631745491,41.392790365871214,42.76131969437371,43.363452841838956,43.32430335671716,43.28317233371406,43.32704320552997,43.949513794133644,45.405180480577286,47.17475823397336,48.71939971286133,50.363047083916705,51.221708838635564,52.33287060206648,52.73736515126769,53.085849668134756,52.50613784594861,52.293568796396066,52.64341961436014,53.481627986348585,54.39426224409564,55.467423656260465,56.18180501793803,58.067904801318406,60.53702578300013,62.39603062776949,64.63338170970985,66.44768872701121,68.45901646962446,70.1168039754561,71.20392468312187,70.85549578831277,70.45207205797172,70.94705197069754,72.07207329547995,73.19993372010505,73.50601870273168,74.7975737062043,73.89970995878778,71.96107176838993,73.66577645461346,72.7989296945992,71.56505117707799,72.05223662265577,72.65330594261138,73.30079486718388,74.58223679325609,75.93059127269137,75.25647060660931,74.59657496614159,74.54461457595865,74.92088117305799,74.2870723628026,73.15734268266289,75.12830716922332,80.41040609773847,81.64133830771378,80.08836592823324,81.45773488765876,81.59786583102175,80.22518110643692,81.20255905745609,81.85371642129637,80.40524904814801,80.48000526012383,79.99203642596193,78.61926076510943,75.72958633980208,71.34212604454574,70.89800436968079,73.95573949241363,75.31804430993601,74.79763946045432,70.04618635000737,69.3375958150651,74.27646547412618,74.16378589637641,71.12092434008045,66.39591915779891,61.09085616747573,57.81846711838382,55.47602563178778,54.49689342178692,54.66413129450843,55.260465945111854,56.04999827194289,58.748073217747745,61.97908911904581,64.96102075155028,67.73599269932204,70.25319369081389,72.02507115139575,73.60429871546368,73.66911339453034,73.68845639120168,75.0081310181028,75.52972381166704,74.91579275387377,73.27786989425142,71.80679375182767,70.96950695484296,69.24446846181067,67.36883645428027,65.98556909968033,64.96511876759146,63.236567120669584,62.04504393625677,61.74028995860111,61.37730594069216,61.71519706720132,62.46270034547329,62.536949364858955,63.5433636201471,65.21328769438207,67.11293475871102,69.37296344884064,71.87508788019076,74.53499210339065,76.79780120146317,78.6705673093611,80.07629756140597,80.75142913495489,81.42478069156967,82.11510225429726,83.33181002451096,83.82005437004358,83.56619554298418,83.14295705891796,81.50937844242596,79.73487493044544,77.32471375434315,75.33900360752546,74.22288469282505,74.2346543132877,74.84119667862535,74.55756939984691,73.17016260829625,71.32330760657213,68.08262469160562,62.830340238477845,56.90107204024582,51.61954712269299,47.24045924558428,45.36966879039071,44.00069065433029,42.709390099202466,42.238643365799504,43.74095780210618,45.39882999157299,47.51809298005468,55.04306184839312,67.12628336413741,80.66500968366176,94.00187014701022,104.24183888877683,108.59023945703682,106.15649873061382,100.10409775944308,93.55105079054783,88.18679592619466,82.42004907733684,75.74480224093712,73.86718466187958,79.84225178803888,92.62426307639367,102.81441700424095,106.3708374783985,102.6590808677815,95.49235979702433,89.2227584477013,82.86069544934261,75.44858968713237,68.7494888529236,66.59691709753965,70.10021858373565,73.34671114819153,75.51901082271623,76.92301558321932,77.26213645061853,77.16311739617163,75.48775988973756,71.49973277259164,67.75998517443283,65.16144487138725,65.18347940668279,68.33401411754267,70.05764716232683,71.20012902818024,69.67687833021535,68.25864202386397,67.47946775750307,67.52059023315752,66.67732875511079,66.70802719759787,69.54882190810312,72.46460361862493,75.33026790078986,76.51156826990601,75.71888277042487,72.85720979392472,70.86638105266243,70.6071703936106,71.75314894576428,72.01516312762689,70.68567140184963,70.21288015167977,70.19716013596096,71.76636343157516,74.01035717418588,72.6777972141381,70.07187132059846,66.29486721918265,60.691754046405045,57.428731959938915,55.55516933986101,54.009617650861315,51.7203791247562,49.24945920414741,47.121075718957435,44.83341072185961,42.614089780212964,41.03072676705129,40.29593378947958,39.59510904095763,38.13704039993409,37.13504800447123,37.26640180693682,38.82007486917525,40.20576774365761,40.21390796303742,39.50599261332374,38.88148153952561,40.1148059401456,42.16121733038326,42.78862950454037,41.363543808299276,38.93694766921691,36.52880375032185,32.61922068506778,28.938886595335127,26.71209893618681,25.415281067822008,25.20714026589016,25.25510869189274,25.96143151252277,26.81968559689726,27.328960654327464,28.417676019260114,29.132624194410788,28.931740565976,27.59266790283127,24.73546365677306,21.16812568040043,17.927935765080182,15.31543920798694,13.141463190516683,11.772869196496467,11.696795197759547,12.785237910127364,14.759790385964157,16.782619723397755,18.189010781261484,19.684197316177833,20.51554438340248,21.501460034982006,22.367798646996043,22.33780716514308,21.2167679509313,19.46334094059695,18.662991043049995,17.829192350094722,18.08734263468248,20.84566459699569,24.67926252575205,28.248507137715286,29.138408514006642,27.21611827064665,24.41147340444994,24.001920031791766,25.837704250872186,27.15615868824016,26.09719401284274,22.795174213531144,19.086034153599485,16.163032123337683,14.193536352536823,12.480831702185483,10.528772484151148,8.536483845535855,5.961084917000496,3.3869977796066713,2.993887059804002,4.454020041643026,5.984034174016704,6.496402139266713,4.9848024122505095,2.1893360146880094,-0.9057859495132695,-3.0069565786848225,-4.1413668981418725,-3.8747153875017584,-3.1798509965997095,-2.2026432137729195,-0.8718482920639813,0.37126625118439743,2.4895487074985727,4.854233596786012,7.913658684461425,10.946767557880728,13.593409472694617,15.451987091129666,16.646126952638802,17.492318180216134,19.403652251097448,21.124708205490016,23.418442130144125,25.857129658716534,27.897290958482362,29.886554766195868,30.866798663319805,31.51960175944633,32.57400890031204,33.659170046932104,34.88358582160465,36.318979924878484,37.808036008089864,39.130359537485106,40.23006907582802,41.367052475928176,42.636254823861904,44.010943355880144,44.924664878036765,46.206047653589025,47.8927709514466,49.528077879821545,50.16654714550247,50.64147512363667,51.96055272899194,52.46519934706757,52.61554653478733,52.28166187114491,51.495426805572926,51.941630554512415,52.42469000222561,52.64607497615202,54.077949461689904,56.247792438065865,58.018361268624226,60.33817937345988,62.842726546848375,64.79306483635462,66.05913969067008,66.64883965304116,67.5339888269574,68.33533790705947,69.06096941736278,69.49340094061034,69.85370330104446,70.08940197280732,70.48922957533142,70.41795361341603,70.78581642515681,71.46284534111707,72.91332277907111,71.8065194276774,72.43578819406355,74.89371896536916,73.41033246531202,72.81199314356054,72.83640423419286,71.67893608299129,72.57970447211751,72.8415929756973,70.92493399912348,69.16247395974074,69.50383822679063,69.60976894057563,69.65453852450949,70.95765839244633,71.28444405527777,71.48574167029687,71.29018344779304,71.14123961943545,70.46699352079818,69.52625176832271,67.56413755965396,69.04423938353304,72.36990400916761,73.59753700868595,73.61684521242181,75.01683930055795,74.68456061492309,70.08358126140011,68.21952356955492,70.0663059386174,71.00879179870297,70.08677964959624,70.13572580426981,69.82057293946279,69.59014042450602,71.1337236360359,71.17534014132669,69.97966767037268,68.25684065368382,71.32901004030907,74.54101467586088,77.24666534681293,76.07906242803733,73.86817602308695,74.34258117343187,74.66025403757484,73.89580408040315,71.80086337345345,69.2518154079215,68.33589642184519,69.4608644245958,71.4308955250531,73.78944348220696,75.7332773599012,77.35536770035183,78.5878244561229,79.96974957735456,81.90555855936672,84.22702747989932,85.61088581245508,86.34513115497205,86.1361949978335,84.93951830145527,83.45956887940257,81.39862926468813,79.69517014222755,78.18109418865,75.75656030085327,74.57784351144888,74.54648665353942,74.33391807506405,73.55961257589702,71.9640683623415,71.14066298929502,72.54228291415177,73.52054556178265,73.28218216735341,73.00197410967118,71.36067212226331,70.02348187845351,68.51040090808674,66.86199506586472,65.06248643029595,64.28259453939654,63.21808348116781,64.4349114807831,65.52200000107248,67.05803316650594,69.24998085223054,71.94789262650686,73.91392869860573,74.93149113323062,75.88552939697152,77.39764675118049,78.02646360140179,79.15638782131039,80.93350639624055,81.96429534014257,81.3393927469058,79.49442830231403,76.45111519699343,72.86637198554136,68.57264592489751,64.12378554904362,59.14682601763947,53.89257013240988,48.83024803595649,45.51002604611302,43.665310026561954,42.73351226884943,42.502104989375376,42.76156636692608,42.861687248756446,42.670610110863805,43.31863491664423,46.74450675187103,54.30823099708794,59.54447860551648,57.96923925042559,55.518307182222536,50.06811916908129,43.546047565529875,39.9541027493898,45.107880691700544,62.21144012816921,92.68867610584688,116.11616808650884,122.199091264979,115.99397826774835,101.48545189584055,85.50662458056841,77.30341738256938,79.51266314752108,85.09440360031444,96.1076491782296,109.72952283188128,117.64599047037466,118.23455860973776,114.34109311232908,110.44254596664268,104.61344392372568,95.86963228827975,86.11382558723375,81.59346176249949,81.50812454845966,79.80850584802495,72.95691663701572,64.40989247181442,55.118025108782284,49.640489144296865,49.39870439073351,54.41651982325625,63.142591849395394,70.70993929897433,77.6435983364161,84.20567043467958,86.98208287890846,87.14676688972109,83.50066204361502,77.78070205156523,74.0302503883556,71.36834663734375,70.52967604916152,70.55997828577851,70.41079895041825,68.7088729858257,67.52693913905647,68.23654485272131,70.31824969642201,71.82640185099288,72.06931588306271,72.56587462876212,73.40881229038057,73.13073598747796,73.89870765748994,71.87474282986464,69.43162192755777,63.08343592437752,53.69550394158189,46.98117442062647,42.78629176205766,40.08978032287798,37.45052758307284,34.013965734855084,32.35786925039079,33.214015903810385,36.40004333164285,41.25537474174473,45.51000256601754,46.77482397060696,46.08970117287771,45.93155542390597,46.416394947056624,46.68231365710346,44.75761341818077,41.31380279431123,38.430248447011785,35.57724377502092,33.052740789941524,31.858007830983464,30.77979289265675,28.716034735966826,26.991826373926397,26.095394084587685,26.668173267999958,28.72712619195233,31.830672544019894,35.00081781996762,36.99416398023167,37.90158348588006,38.29850915472551,37.48705432592271,34.12564015985321,30.629991165196834,27.26743621613148,25.146879567578342,23.86015893240561,23.765317595951824,24.671668575543336,26.75410642721273,29.08560637780232,30.194972060421076,29.492113936835256,27.67792946699872,26.31915845308075,24.790537436687586,23.08180273210173,20.22487272504733,16.688226628775293,13.951794498962586,12.924092844807717,14.036265967370948,15.736708520646022,17.094313703469837,17.00282586033777,15.59530196436563,13.982977326533248,13.246702073141988,13.29480533205892,14.717087403040972,16.858374218691004,19.115843567230023,21.124690376389196,21.487401427314204,21.6546684635534,22.444789219854293,22.882354730237704,23.225488036511,22.69203867848016,21.135884722058183,18.83846004549422,17.237863893638153,16.3833329789038,15.731986313404452,15.215414883316578,13.926608428737739,12.016196370748855,10.184065823703227,7.765137748644523,5.754556646608967,3.6381631125275495,1.920417437968992,1.5013347493771314,1.8664110335254729,2.737650019847514,3.814068657653533,6.128301742311882,8.727790428088051,11.78301162203407,14.35198137004347,15.610940923756209,15.725806772338542,15.691269743075699,15.567133790083139,15.505792740838785,15.835636066566163,16.622411979212874,17.896126224379795,20.12581801651243,22.510765861022033,24.51618331658652,26.71143402000176,29.11732387677791,31.127610923083555,33.06862779994929,34.219195827355584,35.03516698008322,36.06623626888671,36.89065796248315,37.731121970166846,38.627513144552864,40.29213704366594,42.280876558603595,44.01356294180238,45.9093795958556,47.77630012173442,49.806560809591694,51.11549839842417,52.59938821063445,53.39290594356834,53.49210084277243,52.93045746292226,52.80981008441034,52.58517717222211,52.268876335667166,52.399591889406324,52.53511568426994,52.93645003205383,54.19666970413341,56.06518738526569,58.42877237343082,59.595019529657925,63.14310344768998,64.72493133215595,65.49539446330267,66.67902659436764,67.5920779290262,68.3870237687548,68.66606778694243,68.89017037553529,68.32892419312792,67.54302775754483,67.12193181822352,66.19401627189255,66.30438849103462,67.75556373617823,67.84521136849504,69.40324641293755,69.75151448676907,70.07008265960205,69.24843752786587,69.35126212328173,69.8892346789933,70.78147162176457,70.94704032502807,71.43186517836001,72.77251968175206,74.36313030130938,73.57925982903456,73.19670355423128,73.21127881553723,74.05463296624086,74.83556578963837,75.58989159480592,75.16634238483175,74.07160776548933,71.79606518712875,73.64543665971739,77.62539239670903,76.40353032881337,72.94441160664573,69.85588743955532,68.2444539362282,68.0631127053451,70.98637965691871,75.81308791908289,78.86085125304682,75.8455600108593,72.85327463265239,71.98160949316008,70.92801922682021,69.62046589855426,67.04829470346618,68.58908745049683,72.1811612576203,74.59774968844911,74.42943535254454,73.07791935562918,71.26554984483238,69.32805485188325,66.06732948431402,62.88864160738713,59.60670929553473,56.44507263954471,53.09795649495581,50.425240092596646,49.22964324070357,51.95298369992847,58.34872088587014,65.47762805563147,73.62443624798465,80.44247711252825,83.631726466275,84.55546777911174,84.45095810622051,83.12001815108327,82.21967702684293,82.05379506375382,83.4040401810833,86.11934053970211,90.38628295632203,94.29583652558848,94.09563648739785,90.43189780354194,83.10148613140045,75.93217013238541,71.52825998145184,69.4674891955422,71.07538480055088,72.32475183167873,73.33698439086713,73.51556232272851,73.91659212174099,73.30077118091491,72.5069173739934,71.93951983605972,71.60802542632288,71.29266684082108,70.6487550337806,69.57606985009149,68.10334249140284,67.01635215018155,65.89081544832129,64.83100500019812,64.3142273754587,64.37026943523912,65.01446046062506,65.71645643422197,66.55301477112685,67.67294566097073,68.55542989937857,68.72505111941445,68.07713427156544,66.33404929128525,63.59050773507576,60.57986883170175,59.30236222556565,59.37083507809098,60.209517891703825,60.55150432002263,59.63138603358309,57.94377146663259,57.054943113917204,56.21771727363162,53.97260771187779,53.40155568943127,59.40403393628675,82.63518736137709,105.0915405766921,100.76264595795809,77.40683782713147,46.71513148300022,42.838928157189734,37.077636847945826,31.60748585965483,32.16124475772792,42.44388727442101,72.43976196975936,115.6690811108459,130.1403936576624,126.73372265084619,117.71150091036561,108.53923835094587,101.06641136149531,96.4570235572103,94.2555236047136,93.07627275212134,92.61808448147102,96.93898334377765,103.67434933116756,106.6561658794173,101.94002142949378,91.83023322353303,80.02794968609956,69.20825975138519,58.37929817877126,49.467153389729475,42.614089780212964,38.67844315634726,39.478289919036804,44.6034968751906,53.69798913373563,62.717198110864736,67.27373736043239,65.63296616799937,65.50143729219621,68.70885857721532,73.53170982120398,78.45330052402942,81.08062636678308,81.4797343595609,79.98633905826385,78.21653856090013,77.66641417787784,75.80791174785854,71.16908005834951,68.53553190825461,69.38282220250365,71.0639549587312,72.06042444059935,73.5932310814761,75.11982959434867,75.3258843939723,76.2657768368384,77.14086922375888,76.41007241603292,76.25932741584688,75.52299276899963,72.49076101891177,68.05736311082534,62.7620621761887,58.20644418439634,55.90503316687673,56.22184741302848,56.25029288174986,54.75124950194466,52.48396204736605,51.66865440016066,51.42767736353951,50.852014526736816,50.50159934664725,51.3402077385424,51.83592302653741,50.007049283894524,47.228911975044035,44.916129102502,44.264448548825015,44.52390089157854,44.92331404859898,44.92589409473815,44.34647906606202,43.977000310386416,42.42745064212316,40.601285082738265,36.99882142521443,33.171436583556655,29.291408991755027,26.969247669880716,25.74805548189751,25.516212024718524,26.466586059572492,28.979695796746498,33.019223262640246,36.63184926337435,38.56077587922535,38.887099714878545,36.82799086477123,32.33830193032204,27.170224129120196,21.974473263802338,17.83888517992988,15.67359161211435,15.567133790083139,18.28912889284461,21.35192597718963,21.950271935780535,20.859444619011562,19.86966129528724,19.41052277622983,20.53101081576401,21.580651835195123,21.06894309820005,20.19680681866899,19.067811749500226,17.46007112821864,15.480372277957015,13.156110348374863,11.711172982500564,11.511969381118108,12.2517532171088,14.826459976728124,17.474787778111224,19.821373131824036,22.236725118120287,24.02221192542147,25.36970897349659,25.988163508246224,25.67681642866575,25.666368889571572,26.110315151461528,25.389437600084555,21.99296164384619,16.443728664474524,11.611460535360065,8.349764302415332,7.125005420598866,5.424581158679672,2.9837790417508674,0.4424293295498709,-1.4601409111734225,-2.078412816010674,-1.286038059856447,-0.9221853286384607,-0.5605836014770136,0.33184689984658805,2.0095958246281116,4.847824378577182,7.708359647761258,9.442993532714175,10.751004597647574,12.580860913397878,15.576420523873583,19.053471066567536,21.91351945633409,24.238525879860678,25.72948117211078,26.878160297728144,28.237402146359585,30.173537005725972,31.526041369445846,32.285431785100926,32.33830193032204,31.926796706287583,32.005373384889026,32.038004241065224,32.51000380677786,33.43667875011389,34.68220787482363,35.7041017379967,36.76629264269071,37.671453381291066,38.75924531541177,40.199032210938086,42.46509556531469,44.33467386387594,46.036274462856454,48.05987559086331,50.12626052065641,51.24190669249368,51.69697462118968,52.079845186267036,52.51294635675168,53.4461060912633,54.05138567463111,55.21466165391747,55.813926870622424,56.37282827642118,56.75191250422259,57.93373477514513,58.9182786084376,59.38942446065941,61.1443513888513,63.69072029788634,64.18551579479289,65.8229623217295,66.17058539885637,67.22352671056436,67.63131204206773,68.4309160119719,69.590145408423,70.24055665051301,70.60633598390483,70.79937141763857,71.19580534512194,70.91821173233677,70.84334096921891,70.63261831394753,71.3898702208581,70.54139945085234,70.3158027248452,70.80212954319585,71.60214750069514,71.22647945106722,70.99400912076295,71.33462516671193,72.6025242454036,74.76603796786499,76.62960235325977,78.20273864984512,77.77489683077545,77.06650928557646,77.61090879934476,79.34381702099708,78.99645402941492,76.25338425658622,74.13553328398935,74.60116011425387,75.1436464867345,75.09100955631794,75.26228638381332,76.80590076484415,81.70282211275969,83.46335379831976,80.6729339138781,76.86599845043716,74.85770694828992,72.33477661458282,71.20246815467058,72.7548344585475,74.70528074397919,75.9367699309388,75.9900550099865,74.91978090860673,74.9816357831887,75.78418264431343,75.91134344050172,76.86234808589496,75.19686931278063,71.2173479654452,67.27191656375265,64.15185495455619,60.784818014874745,57.68748935730769,56.73981368030669,57.96449105869921,60.9587906417903,62.42990376049775,60.597206755040844,67.65045362085854,68.89986211806485,66.28155095863433,70.80458418009385,73.9458018584461,73.63212675711547,75.17355720080101,76.0226069146413,76.25093860334816,76.16429676011495,75.20757870055749,72.48048366070435,68.48842311082038,64.25194343157747,61.33853884448351,60.75121256470253,64.00964496980075,64.95537933976338,64.72432369308314,65.06868718717922,67.32619724609337,69.55584749947165,70.18571932236641,70.34617254230446,69.93513496865495,68.70882435669108,66.60223268520198,64.67078937112166,63.93713043591064,64.75184176541296,66.37065393450807,68.13942724853356,69.82732497882974,71.43539666078793,74.10912628831643,76.86908848422088,78.59977056590056,79.45672535741063,79.92697138674474,80.36884156930951,80.07163132544824,79.20344964981406,78.01068642387989,75.41708018604639,72.52039182022713,69.40065449823656,65.57124334009045,61.71137629997467,58.61980679903326,56.194533131204686,53.209321696815465,50.81119846956705,49.08194536854766,48.709839855173534,50.13252548844395,53.241585821524545,58.079096342917964,66.20200820689254,71.85009114077003,72.8669493454959,70.09267142216204,66.17047168071234,61.93917504741627,57.50336559518332,62.61257743958467,77.5197121914324,95.53616838324815,108.65364844450563,111.26651726291703,106.10715519099709,98.69434635038786,91.08653200542017,87.43012406281717,87.49624639402562,89.08334719801574,90.58700202553419,94.84197702013344,97.8813624316931,98.64008485584476,102.84964621571294,108.08771995510448,106.4623729282701,98.51466549281153,86.85030094689668,74.92354981844207,68.68211841627047,65.53706171213808,58.056448125909355,55.40775402176538,53.47504564942685,50.479908721651775,45.93364351379548,45.32278954634652,47.96229634985953,53.31390756781838,58.87757724560485,64.45801842239959,71.35312138282848,77.74879147625843,80.65406782456225,81.58014937707563,80.17522290697836,77.33597316475576,74.75344040237661,74.16474613486288,74.61150952994906,74.82378996614507,74.2680161033692,74.8611503201931,75.3404998356308,75.70146985427269,75.6118837210037,75.22838376902058,76.56345763536352,77.02020175225553,75.35720839806744,71.90406111550718,69.35451806776952,66.87345355283266,67.02055230545544,65.20946235550649,63.63201102443747,61.37199630823504,57.13842621063362,54.47561552840146,53.42997163099473,54.704545123308264,55.420765043298736,56.126696438573674,57.11597798134773,57.649633940866956,57.09999450902592,55.64341680365728,52.06541239290657,47.655289143380976,43.909600290232966,40.54984864032177,38.30503737880133,37.770970028032636,38.38298439262773,39.73114550371138,42.44100088486239,44.22365152817152,44.32065097686166,43.363452841838956,42.21647436765161,40.84874924651902,40.32681839190843,39.65141971953717,38.710503561316735,37.601409149411225,35.107847183004615,31.982049643241,29.73120245038844,28.1051656479047,26.314862933036622,25.653240289913285,26.770268085166123,28.484314696239974,29.41248365519275,29.09774033619512,27.426226325295122,23.689548157877066,19.55826446448127,16.608970159972912,16.834472698396812,18.799870833264823,20.55599282359378,20.933647139874488,20.304424386474693,19.53347404311764,19.46334094059695,20.083017228864467,21.59954615972728,23.257439482667973,23.81206099261739,22.78877253517554,20.39205908498126,17.548974858071634,15.094095393318481,13.630254605643135,12.920719581341174,12.37821473099499,12.831780738002635,14.52721613568129,16.910835940490788,18.213481046498124,19.333128647778977,20.036086280683953,19.69616764686587,17.93382642703011,16.66835206026727,17.11078905556556,18.853129820714244,20.115543084273384,19.403652251097448,17.031097903171215,13.828630859726287,11.01527265881133,9.534068207263234,9.480401690287515,9.995000806068171,10.315121722906872,9.93815486873159,8.355194222184585,6.115517131919292,2.5448493891255066,-1.800451188654593,-5.940078507346789,-9.05634816216946,-11.180473493408783,-12.255049540819561,-11.95519442280258,-10.880909141888141,-8.567434188429072,-5.808827030241861,-2.054005741072629,1.947280468277563,6.376580280356563,10.593271665211937,14.010128279301002,16.12507601747028,17.011715268541465,16.874995828891638,16.389514264025816,16.922670737262614,18.286291748493614,20.651712631999384,23.649072943481826,26.61451861985732,28.899432512735345,30.840489675033112,32.85571150745953,34.31640230042573,35.89888406905435,37.49156525354093,39.08905936334179,41.21442885059167,43.35919445345837,45.38974624412167,46.991383766783535,48.263663319482546,49.37475780904152,51.20513990325822,52.060662213926115,52.885369479260795,54.33403734083108,55.34868089330992,56.69410433862489,58.015630690908324,58.848609539841036,58.727077242925155,58.359317690964815,58.507041242610654,59.577115849676545,61.568820782754145,63.72212480213272,64.94486357196422,66.96498765874588,66.8801381590891,68.48762407983065,68.7592790821152,69.66078679135805,70.17354925281752,69.58222801096838,68.76817215298853,68.65515126686032,68.80239837647594,68.69507723740738,68.58160293519634,67.73410028296993,66.77451197746814,65.80538708518202,65.03390236215299,65.12674504233746,65.36388010876183,68.45617640575212,66.92368915334852,68.04303101293138,69.91046301508324,69.98410011410782,67.45017560056432,67.53328464536933,68.55221402749856,69.8636902432887,70.22676756424059,70.28250841468996,71.7345311356854,73.1609039555787,74.31147327808326,72.6850748992081,71.4011476455214,70.8367383927373,71.64539400729761,73.8948475578448,71.24806593716961,71.2862989730009,73.36261385738084,73.46325454516798,71.93951983605972,70.60396943934131,69.0755363184971,68.2957047208875,69.16880891435646,71.10741943751955,70.13804247995972,70.22529163504296,69.80022891776261,68.75593293260376,67.20183186837153,66.04960977768354,66.75433738823985,69.76292272246116,67.6065160597712,65.53615981193401,69.53594077818322,70.0169221947682,67.41270047503802,66.60102195729509,68.45566615009199,70.01689347810003,71.0572734895163,71.60711289208437,71.94222540939933,72.48772492735678,72.14973087785854,72.40142555879692,72.83988196684383,73.79101364679032,74.89889703919411,76.11267129000393,76.25093860334816,75.9362867719633,75.96379831663832,76.89637125201088,77.4712012906208,78.06668485322417,78.9062909471972,79.82670091418461,81.37704755072787,84.05156250798734,86.13554979662612,88.2458045764134,90.3978646888836,90.93364185711381,89.9081983268138,87.51046769726918,82.8617848829314,77.42287107941496,71.88999751709395,67.01130046207396,64.03327656875024,62.842726546848375,62.57487959813678,62.75557507562703,63.816060052043255,65.24951226627293,66.7580520485792,68.70510990577236,70.45197723883082,72.45949804896871,73.88818983069842,75.3127044369811,76.08452381205592,75.68808172427461,74.25798039859261,72.24054406286419,69.92115768359635,67.94011740005199,66.52360519560538,64.6155768417034,63.69897220135641,61.37068704293613,58.99672543139518,56.9807779417861,55.75650222280047,54.983473246392734,53.836067316585215,53.33591977431314,53.17748243042904,53.33180121832609,53.84592573934394,55.49472197259023,57.78905715152633,59.846923542057205,61.32686622490371,61.59362518072049,60.16445266349525,60.9145909636778,70.43440668999229,93.24733823161895,106.03596396967853,83.157226328813,36.55986174680778,15.101168926725377,13.914749764441591,15.945440780410518,18.531751047203684,23.461335668176325,35.642111360001365,70.89248904574654,113.74388359707993,123.62489703816584,113.73728771691631,94.9083670228676,80.12975158046808,73.1270288180375,70.5767874767783,71.98851066082,79.59878136151741,87.81420243622807,91.81658400858059,94.50058378035132,95.79695891965663,94.99377743033325,91.24539813148948,84.89311248424968,77.79716243616242,70.27949142534217,62.59606294596784,55.8402663522039,52.46390888688077,56.88864119061261,66.76068949986055,78.9485146228979,86.87077326108752,90.46580833158083,90.96917417020882,89.1636258854036,86.46894424757035,82.23950420144975,79.43200075188138,76.79514147031254,74.2339514223331,73.04017571146552,71.80455497996715,71.47600675123837,71.29410992432638,70.73291862794291,70.45147712970473,71.75008692809905,72.72057675539669,72.84869624525759,72.57324616732559,72.55543947633534,71.32332301551016,70.47826483498498,67.3322468657623,63.38586510428007,56.6543605060537,51.215618152585414,49.32373933654342,48.56086285139901,47.21205911105742,46.86329140754588,47.954111812077514,49.605573834350274,51.672784121959275,52.93089176283376,53.19614994286578,50.7414474325978,47.36374476901174,46.43023048036503,46.63236633135135,47.394990513123915,47.946473226068704,48.0418926894778,46.540617080002455,43.009814858695094,38.522189483368365,33.465398037200785,27.764020796343686,23.695014929911988,21.447724070499667,21.302673358563577,24.576092856395075,29.617971416391995,34.63076110623185,37.14120729189643,37.53371542758939,35.84811223832925,34.01209323932028,32.742059142869486,32.71545734345535,31.971402017854555,31.76809684256061,31.798908087959592,30.847953702449647,27.33923953616167,22.754462306836672,18.21282931431008,14.55141030974373,12.36091191689498,12.026716762420438,12.622903985298713,12.060243229152228,10.517437036843752,8.891053348877783,8.250891218323702,8.809694206023,9.086176795770866,8.423149425087132,7.881555568485891,10.04415165697154,14.838250225234479,20.189960233925746,24.533844372116192,26.91120939696209,27.208839224097957,25.60947037985048,23.66929936049223,22.666633962153494,21.706348311745298,19.74433662156309,17.261794805519663,14.712010929127938,11.888640957360025,9.426862951138864,8.255925857530215,8.193352112922906,7.291499359994052,5.542014699630352,4.869464431494964,5.640544823518862,5.75725152286571,4.371516048274345,1.286038059856447,-2.049515958360834,-5.114053943121957,-6.1466164342367255,-5.83077746913692,-4.969737007066793,-3.5407522309843285,-2.612893921295432,-2.0414043566316065,-1.814702698676745,-0.6767341942613805,1.591183045450858,5.330662041195845,9.558842410093554,13.199687669622968,17.171809149972216,19.692056642535587,21.39290779577148,22.81802000778957,24.62352856753164,26.020327624513836,27.370560305916705,28.09259299718171,28.9995802181072,29.772663375308255,31.51337968223433,33.087587312421235,35.17635506131072,37.1876192464603,39.185717759472695,41.005612633470555,43.4765366525868,45.38144133969009,46.129161301294204,46.184238623521715,46.69552911526309,47.12656520666321,47.844212418044705,48.11163594144197,48.299140909137996,48.358081422181925,48.45950794287032,48.55371168030308,48.83367235134979,49.594900941457574,50.66499068950509,52.11535195270492,53.75213311148103,55.445671570695794,58.136612602185416,60.696835000019256,62.9911972228439,64.83916347891835,66.48023032641484,66.78795606803884,67.30284884795917,66.788422907332,67.28978022877176,66.54769536838606,66.83931847415515,67.8402876041158,68.72417703069569,69.47854601967828,69.10558693232917,68.51856675323337,68.60407971379124,68.97017307359235,67.08313020379843,65.78222176762549,65.09158358581394,66.66387910664133,66.94178494051239,67.4171453009303,68.26611626814983,69.9749962808048,69.88261765569318,70.43440668999229,72.47446052980226,74.94490267622797,76.45349148339163,76.90015043148563,78.62079991114412,79.10997019648784,78.80736539790696,77.32840378358853,77.04137689999075,76.84246827042023,77.630959635039,76.0226069146413,75.32364169824561,78.83353580709601,80.79873053780723,81.59110259894557,81.18802852691118,78.49735363244663,77.6722216276592,77.9397564921675,77.15231685876991,77.630959635039,75.12969638885336,75.34500858763039,80.55678395360303,81.9020307998269,81.12946866127588,83.10171945894963,83.81261957506656,82.44041609596583,86.87584840466711,89.40196875909622,90.65400635757373,90.87473351411644,89.18853296768862,86.55910715097,81.55828373131592,76.69766698215945,70.98917761854776,67.0178099789052,65.34061838982397,64.55627187210726,67.38013586026595,71.17521213436072,72.801445275018,74.39611085014597,75.89164380370181,77.02530772702845,76.75287113544904,74.2463816575495,72.19583829424828,70.86328246950677,67.42958240073088,65.14211616496371,62.266353167691705,61.412397862878414,59.85551923915473,57.7412887907741,56.03725941215814,53.78977822454405,51.94166429808825,50.61219674134497,49.15481615670803,48.017828709760195,47.574534393717215,48.777148319412206,50.938377803439295,54.20936310400847,58.398443998733704,62.393298396524244,65.74232735917101,69.21258962868257,72.67426639433528,75.36721357243376,77.71528056064591,79.23297447067786,80.10296124253954,81.13622502573189,82.69188510779661,83.88785804232522,84.12685004219158,83.74729887697154,82.55985131262504,80.23161624863226,76.11306316800062,72.88997381276648,70.17963215429666,67.35266228103926,65.24246838576887,63.43494882292201,60.52414178150311,57.79695389924773,55.84527463775447,55.341666752122514,57.50135263408599,63.22633522999523,73.77256069912927,80.06193997702134,77.49872850016585,70.42692169633666,60.68689577549823,57.166562708538024,62.9594452643404,74.57784737559679,90.31400834591523,101.80631049624576,107.67963156944549,107.23125309076255,103.01659613212198,97.2082551594128,90.19230502279478,89.31675854128721,96.55117974403025,100.66976738741015,99.93637584314136,97.73235638033414,95.46571034594002,93.06044362430183,89.01647891801586,80.88865971981807,69.24998085223054,59.08389863047251,52.542314383398654,52.137781624575986,55.27654611457551,64.27438672533775,73.12373568176412,71.343806405939,68.19857167173153,63.3248482574035,60.83240879246834,58.979372608190666,59.71288666001463,61.69228436207603,64.18469204244438,68.41402589864252,73.85807018518207,77.18309750874445,77.23000405015804,73.62748464010558,71.16392101216097,71.00337410392736,73.68884214995535,76.90015043148563,78.3105997965735,79.05284123382637,79.03610468297715,76.7137894978734,74.93517127526165,73.91659212174099,73.00365623280754,72.00087215265658,70.95336336182983,72.05063840995734,73.61666806450017,72.85776876519245,71.00496759718152,67.55928961966015,63.38973550086293,60.03888415858305,59.45392575650029,56.48778813948026,53.27861242916473,50.82939468236756,49.594900941457574,49.96979697138467,50.73403924893827,50.32374026679029,49.8109357048698,49.74956381107084,49.1596362226822,49.20156331558175,48.503497879254176,47.99624733187037,48.58564590153707,50.12912655400828,50.724488317056284,50.443604432321365,49.0708875128126,48.06522957786236,46.933957979933,44.768644130550584,40.94268890153206,37.00782100718726,34.016893983336686,32.63523214122385,32.38065299385426,32.40923822723215,33.07065434252097,34.20137311302007,35.676370547646755,36.71567747047025,36.847573345456624,36.03566689054838,33.061799223284915,28.475855538645806,25.05759665607774,23.91710562903133,23.873632126181054,24.583636300236527,24.478321675749807,25.048930696480454,26.418294758521434,26.91656409939703,27.370560305916705,28.36904460106693,29.704089010938564,29.90350034237874,28.602016199249213,26.14166369205716,22.98874780501973,20.79666775887771,19.852377137266195,18.4691069772142,16.39546100360523,14.087480914994947,12.517270491299897,13.17923523880111,15.663088380797404,17.98868301557088,19.69735882994276,20.41690489870395,20.390957907789595,19.807039511358727,19.422087279292267,19.214183549957298,19.710973685618587,19.759443776546654,18.172099478864496,15.446314196797598,12.794815453320497,12.034102841764572,12.041119404472042,10.831001627627503,8.712358655182245,6.155185702337112,4.442361876592203,3.913574130397339,4.763610884216402,6.563763345221734,9.700375615592193,12.34645680048559,12.593296788414557,10.083148921620879,6.353196103110185,3.1475362062469325,2.2251176600929554,2.586597479184993,3.5838272172677517,4.454020041643026,5.429196836245872,6.797146644336108,7.922724554179548,8.849292971462216,10.491513821974028,13.749060295349786,18.06048797445055,21.045802246289274,22.628621258685566,22.244259190383104,21.33355105029933,20.487050533120293,19.88036552398446,20.10930670891223,21.179919201579104,22.81599909147771,25.05903432451571,27.768986232141966,30.13831990050592,31.890768112584368,32.88402140583436,34.233698806058506,35.61448602988404,36.40770660763495,36.195327603765826,36.14803644120095,36.825144095467344,36.98292102382062,37.13857485096431,37.67021666379111,38.98687626551915,40.98041705998074,42.861953305550735,44.69685102855974,46.491738288683564,48.09806433919049,49.52159965552177,51.212822810839356,52.62309391387746,53.61569522290103,54.94202573045014,55.97652038119467,56.9428841126369,57.97374224085022,58.9861392247817,60.53143637095595,60.87121514761253,61.52580570505764,63.05071443678716,64.8195035985802,65.33977419768443,66.6606741400963,67.54548320861636,67.56119838486877,67.01943421060119,66.67301780702053,65.53179701361155,65.10156553294418,65.02482666798711,65.08552682070591,66.48114398599911,67.12636592102186,67.42803073755267,68.51043207268455,69.06096941736278,69.44400418221915,70.20115272694774,72.50200113314493,74.23787654341673,76.57065422633362,76.70746353276122,77.92135632002318,77.50886157949407,76.87358629403856,77.29057638347747,77.83781675596893,77.39136709307249,76.2960201726604,76.64288850195042,76.27476775725374,75.67999176304906,73.7866004650883,73.1377881269458,74.05457523181164,73.28805238411182,70.26862291963059,69.32777736237956,79.17884656080992,81.96430067896804,82.19800175482811,78.01979979546465,75.13870845445983,74.46856382716788,75.69711158582527,76.46163361435892,76.62000877704988,76.1891824321993,74.9266813186448,73.932662423148,73.42030099499685,71.41310445563892,69.87820021525532,68.38721280519744,68.55605616614197,73.83382384778861,78.63670867971666,78.63179279359886,75.8858405206752,68.91434315187466,64.35899332303129,61.619107541388516,60.899580035827135,62.84027032931015,66.54581064169389,69.74940189226595,72.34990556118377,75.20106736649736,77.47121286173794,78.9247014331149,80.99583104237843,82.99663438156946,84.59456519735744,85.02503610120539,85.99222127596272,86.41598747903791,85.28774780161183,83.44577682715375,81.68840981518298,80.57401148636674,79.70439591362998,78.50344421769978,77.9608810957526,77.22879191163996,76.1713677577473,73.76586611575111,72.38002322155535,71.69637147544175,69.94597794906774,67.23667374663967,64.50051343210046,62.248173713029566,60.10910920536694,58.06653474513742,56.5247376688386,56.03956573095618,55.604924267651505,56.73936375201792,57.18440062257002,58.28869604962788,60.11648813325223,61.879395245873525,64.11969738208293,66.0172809875789,67.77113802290353,69.72496922563725,70.29934682585785,71.22666903930606,73.16449699662093,75.40186064080015,77.51295396869045,78.29491288184946,77.68497262029572,75.5120272101542,71.69613569329562,67.7260133827203,64.05350303221834,60.2878355746696,56.58261482125311,53.093907685868224,49.2716960909866,45.881377516252584,43.25675564044551,41.08176496725414,38.89651721828655,37.75243269748139,38.29883727650288,39.87684189699409,43.83989046782296,56.40188025017425,75.96369385476925,86.63353933657021,87.88867515920305,86.46369044519341,61.768050562342644,36.22719299083221,29.700319377116575,29.604450511308837,38.395130305982704,56.86079306974992,81.40240365520081,96.02272772381248,98.57703285319884,94.73625173294515,92.10938753694958,95.55727121123381,104.99509644345072,113.00179370050404,112.86963693660648,110.415950001519,108.7172030262768,104.03620971883598,99.71244130129625,92.75337363008151,83.62578025610105,71.63428956358732,60.014551698534945,51.21071602988205,49.30254549693307,53.587120669795084,63.98471457364285,74.66259681421457,81.81494596578533,86.16035455976815,86.13449467739476,86.0327955820449,84.82779912462546,82.3901235690438,81.35209359620823,79.94567832283391,77.57253049814035,74.96474052676845,74.22672232155286,73.60009642442758,72.55020814728846,71.25536036323074,70.01692059939982,67.90863176246236,68.41493737313972,70.32476796907716,71.7954239110011,72.94191410584574,72.75852793334657,72.45922631625453,72.49018850614875,69.56913080084298,65.24717749596736,60.189949055303835,55.61970268792036,54.35035665685373,51.91122254805147,48.68619669500527,46.561494408713955,44.33185898915624,43.191279719470614,43.15799468941698,43.513286126839446,44.74381867210103,45.81383687012952,46.25559353538631,46.30723713680454,46.58483679286988,46.5402745359552,46.28896584590903,45.0,42.541816377862894,38.67605167304741,35.0700729277878,32.761185606893264,31.79518054058784,31.11710189457899,30.109835230451246,28.61962163072342,28.657115805366104,29.818797096816695,31.32010909988281,33.59811958121722,36.20793190697514,36.89009217991383,36.326812130668166,36.335819548223895,37.387447466178344,36.9292380776056,33.54514390939552,28.285876061301995,22.429193091570266,17.57662030930307,15.026373225442544,15.425936174924225,16.5570730293217,18.121894992836307,19.582046885511915,21.383039073858765,22.115244777691125,21.892844921265723,22.9530081110168,25.387897622039848,28.07818038848989,29.94931332593765,29.720578797859925,27.276728311365588,23.370282049128395,20.30921390477056,17.737042417394722,15.693284434518018,14.333238651960315,12.247095174794149,9.285628225754422,6.243583564529374,3.7481672767397374,1.2307950443989846,-0.44674113376764363,-1.136715335186064,-1.6103451169866274,-2.2545713346222898,-3.076272761984759,-4.522495093248339,-6.164509589213748,-7.241843583798988,-8.040618872928956,-8.024538967325705,-8.330919295466371,-8.686318613624406,-8.389185240160778,-6.314899399405103,-3.0725916640460094,0.34106437582146776,3.8593829402192656,7.011215794212849,9.462352390075113,11.557560784131628,13.3392553283149,14.175756030395908,15.072749377366915,14.954226665960208,14.212706697789548,13.553740928706778,13.485964567565967,14.340807279295536,16.615408294010123,20.035834592844658,24.343729336774423,29.054613087863054,33.08189096615479,35.368318120191795,35.872591388632856,36.19979338929078,36.403207049676986,36.98069818550747,37.99320756721205,39.4101525957986,41.29539417992473,42.51048110005669,42.538979802316156,42.52430521617771,42.503673476928306,43.08831779469347,43.28689851857818,42.592764057508134,42.397440307770644,42.280525113872756,42.715100233872754,44.92770529590468,48.32310249158617,51.356711515481884,53.505267392127145,54.592168717186325,55.64980893310432,56.959805267079005,57.87118666669516,58.27189613214861,59.153403066566995,59.700663951959214,59.259863449147446,58.14567616724606,56.77128600928751,55.84035249011786,55.16776458207173,53.13012038584782,53.78735869612159,54.89930924130811,56.34083035072288,57.47782732360945,58.56526115707267,59.70461519354478,61.55307198167615,63.775093632896585,65.1943711423025,66.1378995884901,66.42706866393513,66.60122447162172,67.0447067361474,66.8870169814031,66.4451997976368,65.8819756373091,65.3555504405038,66.97969073776848,67.63881185987519,67.41618232885315,69.02276832207475,69.06561793519954,68.90288550628703,69.99670683353517,71.82702241711246,73.4491447701483,74.73433257185286,75.8455600108593,76.52811116317994,79.08147316556847,81.72641828001613,81.09974521929482,80.17130837167805,81.38431061378108,82.99663438156946,84.10647825719508,83.69986867264414,77.53387672288291,81.8867248050011,81.5817745795092,79.77013322064501,77.4325861098433,76.56387952518658,78.94763211361364,81.5288152205294,82.22939242167288,79.9089595757586,79.6627296328565,79.10053734644585,76.65329291079462,76.51403523242952,74.83324908090107,71.56508259589648,67.27317055748804,67.81394304325637,76.45059035470688,81.94684089590811,78.55245305489218,77.06002968149538,76.93605916698743,74.14234530376125,70.37902978230336,67.18190796493246,67.13717393708261,71.69741693016574,77.4712141474163,82.34933473260271,86.42364840327554,88.76437890398705,89.88723581743028,90.34726579400368,88.79896018532382,87.65512615574302,86.50915995503053,85.49585409372784,85.3203261481505,84.98012984887666,84.66779541322258,83.75426995946263,82.86053002228901,82.69700613759287,82.68094724303056,83.22725820492907,83.28482834875467,82.90706434444498,82.351725664728,81.74920923834816,80.3638621342713,76.98326942618232,73.54803586688378,69.92710517798876,65.80677517506606,61.57644237259319,58.54856878543627,55.83103661723952,54.26690418100681,52.79323809927226,52.54530788224333,53.230247511988274,54.61257645363636,56.43367561902567,58.89390429546283,61.43416578781887,63.72266564841192,65.71122009414368,68.2309659697666,71.02452009357013,73.32499065021435,75.96378867406808,78.48923889856424,79.76522682844941,81.00876363990616,80.88775873726519,79.15374644538939,76.32380139565483,74.46620597063779,73.47982872178203,72.36885136601296,71.34423693409141,69.8226437002666,67.615119356286,65.11507681595658,62.22930209691173,59.14003977665403,56.190769297734086,53.09576225322425,50.095692489510256,47.18394718386602,44.3215983969956,41.76745112799507,38.18246705177797,36.94621449198266,39.733466207955175,44.80515640875834,53.23403087854387,66.01590649818213,81.76442954894019,82.30386116024323,70.44179280191109,64.8552288455845,60.23234173717776,53.24484380147106,58.52084750326856,82.5111078261094,103.92564357897629,108.27968209501954,104.69731048631398,102.72707004447334,103.03337388912188,101.67156053153091,101.6984564716005,102.9186467632197,104.21947932465764,106.17119604579362,107.68027414126865,107.09513913523656,105.57594444024134,100.73123468077684,93.00644073881035,81.46927326684518,71.26072502515984,63.89005884040499,58.3169525683743,54.26552037688885,54.90197843409971,60.77304270602136,68.95458494968467,76.32565066883245,80.84898961279231,81.9533075395438,82.60773949820677,81.94557046412243,82.69683440374173,81.28384931168456,79.2382409648002,76.91898065915915,73.57186727998969,70.13690391995095,66.21635963288374,63.67367010267676,62.72325739592744,61.85587064817459,60.28741441174345,58.06766786746114,57.692640816925014,58.863587050674944,60.55056161102994,60.57837564162311,61.21572472472097,59.65433383535178,59.47274137615988,58.90414824605446,59.34221039976515,58.13925051283963,54.77130254459929,51.628784390938,51.46808398748401,50.727315689193865,48.666708472314134,47.421937871198814,46.76782628024777,44.90978855628955,42.63235841057338,41.16372061300719,40.41648800712405,42.078429839699545,43.46016400051851,44.47572566856321,45.0,44.43132657412169,43.48307999398775,41.7210165059547,39.681976134640536,38.13279360558879,36.73805681943517,36.11695122791264,37.36343521302434,39.36041156636228,41.18594257362078,41.35744505907773,41.09610695377939,39.669825608072436,38.41235711671615,36.8908327198826,35.35699843903325,34.317772130678684,33.718654962661375,32.71660807223349,31.10576685447366,30.749980743925985,30.9637977140787,31.39485593483932,31.870824598680688,31.55926011072872,30.293476077363035,27.24711986200483,24.12646679881348,22.027248997089313,20.808728973405636,20.382105911998618,21.70054062009271,24.071337866708188,25.660235725153985,25.0627054105503,21.660447405209993,16.328952853246147,12.203170395340447,11.784732225447986,15.090499552951187,19.601592996539598,22.833647078538196,23.982033694759817,22.513919290780798,20.818198427487918,19.794895323699002,18.708461514156284,16.720391039441772,12.102615395114793,7.451089725883814,5.942061268840041,7.517239107420323,10.555222468798048,11.859738693234805,10.964538870704073,9.499327783607646,8.468779876465655,7.6777050388390755,5.306731556800562,2.0056901272304057,-1.3400061909297725,-4.744940360304513,-7.903989324059918,-10.928719202054959,-12.749217379694224,-13.900541575041661,-14.663406684340835,-14.480988982957374,-11.701273322080908,-5.411843045462956,3.0642752603745333,11.049620592580075,15.880112902653023,18.176326070417666,18.544397451703052,18.32468768652321,17.573164313781465,17.40444739721309,18.203934146064512,19.76167754133699,21.642575142803125,22.936278901839426,23.951082429823224,25.54290048279584,27.086779951060127,28.801700538636542,30.47073675409001,31.561841311948022,32.7589468002923,34.10383036906319,36.341286371719775,38.804434424331156,41.20533117235754,43.76256185578507,46.163205192697085,48.426364623913926,49.93213880923311,51.212822810839356,51.86568816570902,51.609328835563936,51.148871579915195,50.299417050079306,48.4682832098554,47.18582749719883,47.01611222532122,47.19966704661062,47.60252789661996,48.609801522580945,50.30563392654032,53.34794695652888,56.78691223904793,58.91119392878521,60.5015709126256,61.71228901411506,62.267512782479834,62.28008236333233,62.52226143816048,61.871931177947666,60.88914512449926,60.5657983638241,57.5522058882896,55.646744712242295,54.19103789935139,53.56497474055946,53.6863148019456,53.471186255384545,53.47454723424763,54.313963373520934,55.50346539914227,56.60043711344739,57.93262009627375,60.5196198671235,61.73932224586493,63.00613483925557,63.758628296320566,64.14024834242528,65.07941636545242,65.46468370666751,67.80367515183337,67.29366241654712,69.19085747712977,68.91770901990695,69.42961360665494,70.6872239514254,72.05541406876296,73.81079043931085,74.98447235176177,75.84764353100304,77.80274807106889,79.08147316556847,79.68386154777228,80.00701901443749,77.75167440176993,77.03456720614197,77.52712849543501,76.60166858861567,76.75948581769046,76.86212789968145,70.50412549955078,76.44122646498782,80.01911841889319,78.98388477727237,78.06441597362583,81.77188087687026,85.31410774553228,83.98481817410509,85.92287714902278,84.44532152558163,83.29017438161289,83.25570967181265,84.23095998526598,83.33034574330506,78.0334337127402,78.7104482240402,89.78616850008446,91.93787976795493,90.65732751905769,91.0209810203185,91.68472946801413,92.38599232802414,92.68383450106428,90.34315231028424,83.5302231543879,75.91176838517235,70.63525299276729,66.74264357046779,64.00124265899191,63.52154978673044,64.07509976065037,64.59963127220776,65.54390240822102,66.23058380482372,66.40648674475308,66.09557097416364,65.91032944715425,67.07490226203616,69.09405040718758,71.01046975413273,72.8908925024199,74.58608530518578,75.2131483954776,74.8778701383716,73.37241335606134,70.95772382887405,69.2197638607218,68.17561618766223,66.61945658356639,64.20304647584226,62.14035011100113,60.22147038331127,57.950346640852814,56.5128685902755,55.89186125991233,55.407720999137915,55.90033868169206,56.96377839332046,58.59940293741327,62.06424394697038,66.09234514082331,70.55994650962818,75.14800962205328,78.07071346519345,80.81611381977392,82.77726566375675,83.45188858505169,82.94111072234395,82.51200296133868,82.20107020883663,82.26218907643043,83.72272496821215,85.74028983809158,86.64725371762027,87.23612930701059,86.88824274201043,85.27906504584914,82.08783565645054,78.14582868793543,74.09583884623862,70.28322831773349,66.60414763433414,63.58360937053879,59.97292132171593,56.151337921772004,53.24512995168628,50.57413703298624,48.571367515679846,47.47610877775769,46.87172952230645,45.63422916335039,44.0355032607793,43.053532843735994,44.36531770951402,50.981819859855,63.8384718733761,86.57732675851089,109.0256315872998,111.94234314227663,100.69106433701263,86.06067169704605,76.99268759884664,70.03077353915081,58.77439913733283,53.921291411859265,64.84226205886196,93.31093625504866,114.71165944521792,116.2632608804609,107.64561976622839,94.801611106387,82.28431213172097,72.60089984752783,67.69690980576854,68.9820337785328,71.52057621667112,76.27607957041347,78.27747494002543,75.80294962653795,72.1557474460975,67.10476840976884,61.568820782754145,58.11501310323846,58.59481152066209,61.854154848996004,66.73321955210592,73.32988750667833,78.84535501436538,81.23876062518909,80.62290852189653,78.93216110789271,75.17690811761209,74.10717204277564,72.70758095769845,75.1589952332694,78.93246315457509,81.53872559354906,81.7141844032365,79.97396622197063,77.48199185697999,75.28110291971986,73.68157548260972,71.93955265945179,69.83884625231616,68.49299395045256,68.01418891487576,66.65883868137975,65.75887195719463,66.67126344369778,67.30957296013796,66.00569136305874,63.38648739850074,59.209657100480214,54.27259683535696,48.455473665660136,43.54002392690004,40.88319411967645,38.91266515277627,38.363394212903785,40.54559534534432,44.54745479151403,46.756989730188906,47.87927725768818,47.25837636008222,46.72616780825238,46.40476091566643,45.77008669063961,45.83032953102816,46.499545645970606,47.53490398581591,48.090117849694444,47.93022644848449,47.852025791636926,47.7393320740597,46.98434698253407,44.79219790300848,42.123237212937944,39.43870601142116,36.82640011357109,34.179216759578445,32.359999013224375,30.753600136301998,29.10875569145402,28.654825307315605,28.3380416332655,28.88653978644663,30.48200185797244,33.20652375960387,35.278720975359576,35.81431502484069,36.604740387376964,36.78792625411565,36.265087274739585,34.846839216327254,34.37589276318817,33.152223601771816,29.920881406980488,26.021084653118546,22.823785020166593,20.301554138049447,18.90182815887759,18.87538193292322,19.00821783238134,18.799864712416547,18.63112649994059,18.95518734983178,19.48011122696089,19.965544497835552,19.833668907172594,19.11974447990217,18.434975460655647,18.303359395645973,17.29241811954558,15.328374485591853,13.570465598738169,13.694068044769795,13.904776380419333,13.448583696015143,12.245479946165478,10.43136535470446,9.502673913990325,8.13014371094714,5.8620279171632035,3.001129825603556,1.4742381381100544,-0.40634566018175106,-1.9158872734829184,-3.48064697474311,-5.109546231550127,-5.82636081732637,-5.785122150084637,-5.020591149373315,-4.08565348790611,-2.3350161725658136,-0.0,2.702990566456367,4.931465183481547,7.0301488051452425,8.861232621390194,9.917390293534062,11.401495958203501,13.31869296867503,15.392412579688441,17.45917612008279,18.91874990832805,20.149889941269482,21.17395066472947,22.148528035567026,23.294587582479164,24.470380806240883,25.878300037477445,26.21136841796017,26.408922302912444,27.0416112166627,28.638931070745592,30.902967870094734,34.14917190381772,37.59722236184931,39.86452055547403,41.61465118083212,42.070423537644864,42.06033893276751,42.490592295673075,43.25509274026277,44.39049263399237,45.84820765052874,47.235157006096784,48.45660020371493,49.680871191597916,50.40381504894102,50.996839828430616,51.892477230655075,53.37507083755755,54.696419065212375,56.1546412653249,57.82875035005005,59.57423106373802,60.696835000019256,61.56515260254262,62.11970791188466,61.85180956209107,61.06868387101605,61.07845047308309,60.97619631551136,60.78079513353383,60.08509421652501,59.44944401873187,57.820358015160345,58.02687799296963,58.29355481961336,58.29355481961336,57.7822849274776,57.414291623592895,56.748341789622465,57.08492297832468,58.11301771869547,59.00047073689946,59.7202944918044,60.47749589355552,60.51106380952067,60.968136092973374,60.29930850880416,59.42077693484419,58.61974383220319,58.05412301851823,59.47274137615988,60.648173646839446,62.221208299502734,63.868990486638005,65.4579899047916,67.81502211911295,70.06409387939051,71.63600358167831,72.03088062850112,73.311773752048,74.4570520106881,74.29847372702952,74.18654471547144,74.77706607399382,73.11323674318312,73.00592734508015,74.93150036578145,76.73053438828066,77.0900106155453,78.83838337157681,81.54493720645058,80.70444946307065,87.59734085248947,95.76644410903353,89.85606987326777,83.94575114420951,81.18922861698378,80.67435818506341,83.02437338924457,84.2513645782505,81.44548303952729,88.5679061366454,84.6406160888864,84.5754185599175,87.06152135953553,85.23638619512468,83.21105108162526,80.85722886455491,83.04446308344016,92.41463177456558,95.47045817854969,94.7161836016689,92.5878756111107,86.87122877769593,82.33717753014209,77.08805196816164,75.85246166598701,74.88176918297205,72.27884240547303,71.62397181187238,72.15241565805769,73.03386998561245,73.54615218148795,74.09058103546555,74.40445525656723,74.56657148462911,74.31340981717365,73.71302004164484,72.69809866630713,73.9732749235888,75.98439891049729,75.53755220014851,74.77358901727743,74.61012231068192,73.83324881656213,72.2767424749389,70.18016455182402,67.89053111413568,65.59472841040413,63.71087747623581,62.36382229623517,61.5141589828315,60.83877198043232,60.264872248836696,59.8519894932058,59.62326636698931,59.486090556465065,59.646757239489354,60.15848715201711,61.057646050978846,62.33122653690058,63.7487917167874,64.88295132669165,65.74287611341818,66.45545989307237,66.51798907536238,66.58398599094828,66.99739904924749,66.67042151789212,65.59040619703967,64.36200374814322,62.18797635303354,60.09592031780112,57.93733631253812,56.72318177455488,56.188791932047266,55.309302420683906,53.66506168442512,52.56970040482015,51.615455093013864,50.56233806537335,48.98476825834279,45.91769471627156,44.89715638991179,49.42478057393401,52.74996114372664,45.0,24.02634018978699,9.462464534341018,5.91498679059546,10.634781772215488,16.76071554651764,21.758513957385926,40.00437306374048,119.68960528854402,143.0186349493609,134.78660740794152,115.30556645745173,94.63547710714765,82.79496390849563,83.35196834418234,89.40828755921984,99.4623473136518,111.32791865905192,119.47887820122394,123.11937060663841,122.53715912086291,117.24940559886002,109.73959834164916,101.75547830517301,93.84186149283181,86.27059649341986,77.52575708222352,65.70813414336301,57.90742607486107,54.208571163055815,56.50474510841473,64.48288385033044,68.97445748217056,70.27768080617054,72.9571724467156,79.64094745995244,85.51540267628863,88.58077720996786,88.44864480743848,84.9771749065493,79.92403781261821,75.8631941666077,70.18197983670183,63.70629455442235,58.6982977115055,54.06655133277495,54.540366712375246,59.42077693484419,65.82772516683576,71.06880887432054,72.39432870218823,70.63567952358505,69.86672202351475,70.19402078344268,69.60049031797051,66.84036445019991,64.42758822959468,60.56245288833302,55.88548142582352,52.20014812519204,51.673543257323175,51.77832178227545,51.261356666809526,49.358658752441336,49.763600497584775,49.969734807757995,49.763600497584775,48.33635009758262,46.225842089693344,44.76739097000731,43.4845920073062,41.39558481345157,38.80961479939213,38.08414209181365,37.665607495390255,38.37926574001106,39.28944759001556,39.98983839050413,40.71495905809837,40.982988085150765,41.311188217283146,42.17189079662921,43.72365119730098,46.10313446392064,48.25602839642233,50.632683346280196,51.47839768603496,50.976713563397865,48.62324946693488,44.72254094967202,39.713936314341254,34.10032739473232,28.256848936901886,22.53539055404194,18.54367607832638,17.23364271290525,18.472432745209154,20.63612260526618,24.15617503266183,27.660038506743856,29.375751902538962,29.40547066335889,29.363574720152364,29.074458244965133,28.354923331011925,27.72146847584512,27.02342675807498,25.004164637213947,21.84222618421194,17.868354862125948,13.905773113943354,11.689360536456784,11.288954541370886,13.5564504060341,15.669361955421863,17.29427988289765,18.497785756462118,19.863097293363943,20.674410095866744,20.52044509611333,19.98307841591581,20.26566931295049,21.468757387950745,22.750943786048538,22.075824031382382,20.20916885415119,17.411933325201716,14.494572331173213,10.9111197557324,7.44097033403471,5.6892362513343055,4.100601223993434,1.2659985159614746,-1.4906731589642443,-2.7927418680704843,-3.624231844925387,-3.844177429768819,-2.4146317155171104,-0.0,2.5919113849708535,3.627412613206315,2.988675768186548,1.380352955444397,0.1152600071370623,0.23061091395339967,1.507411454291002,3.192961041040273,4.4727728935807995,5.028068758707508,5.818968452516011,7.110346314662346,8.97266458243722,11.309897337946616,13.771568322608188,16.033514184354576,18.77002028756752,21.66324821113476,23.908662150062593,24.80486668420102,24.722153925236267,24.593593045434897,24.211808961224463,24.265844659969797,24.673930219983717,24.673930219983717,25.58384787326575,27.815105412536166,30.840884932584686,34.8286549483408,38.35237178109414,41.60511310358798,44.35985068733227,46.03581692833892,47.664857140305976,48.40455006976201,47.757186766887685,47.43316665700796,47.12106306906,47.46102098070874,48.05622630970584,49.221139572030694,49.97331178066194,50.75824941009895,51.86152846952569,52.51807348553542,53.13012038584782,53.365906921109875,53.21511225513921,53.87836438378709,55.34608179885768,56.644844024089345,57.80771080859119,58.328444021069956,57.93801380587283,57.41612601146199,57.05886567456129,57.49678370954538,57.296226347118356,56.71958708634497,55.6655422078756,55.56857470255977,55.407723200648135,54.85588634751952,53.647660737305316,52.68400437399441,51.76618166435059,51.73140682500749,51.517704343939926,51.58190899358569,51.58190899358569,52.34300126860799,53.35948813025952,54.767286251319724,57.22637851611878,59.98990487046576,62.15766903142665,64.2274261729168,65.92251516557029,69.15469798320068,70.14744894036001,71.306989800105,72.57242155138388,72.15300076456178,73.33104637638228,74.77353625129048,75.69114882394047,76.38670535367746,77.69416049805366,79.18056235156206,80.49510549357412,82.25317166887595,80.74423106895891,77.62258621501434,76.40168052204615,75.8329709773648,74.37263727586492,74.49573010600693,75.90594567244423,78.1413988428034,76.58679061972157,85.72525938926265,81.4523720521227,78.77840067887335,77.85013595767526,80.80442592665943,85.59219770207089,85.19652213387903,86.71909635866432,86.67685919507544,86.41598747903791,86.33996721393368,88.80397257472721,90.0,88.34449204472048,86.02601620284582,89.59148131007093,98.01272985242348,102.92950369963748,103.46843919937092,103.62697666187451,101.28099215807158,100.0177870965856,99.46227199716924,98.1893275241125,97.42209204843104,95.19442890773482,91.26375646391608,88.39774087516447,84.15834786510443,81.521458320807,78.49795113661533,75.81570578739192,72.75392675966194,69.6301044997926,66.29270329192376,66.20729630164988,65.08920628886536,63.170385761372955,61.03472237908582,58.71051497440102,55.86132647113592,52.47088255610175,50.84266147686782,49.12440475731186,48.8765446608554,49.67668155939688,48.37095217651242,48.9797346664794,49.573917388736106,50.493183669928904,52.002882265314675,54.309165581026406,57.17340849857004,60.00332381527588,62.70489254286384,64.86707185341488,66.46889102772214,67.93827514637759,69.48294173118936,70.14477666051535,70.18285909871221,71.06897710040263,73.21271698700193,75.058762808018,76.20572675792477,76.09657929334162,73.88999071130435,70.15538922560474,66.31922544029239,62.09431365111364,58.77327204235793,55.79234473123327,52.40633682750474,50.40126216632658,48.16758868603784,46.81830086708684,45.11210255209215,40.5824944468218,36.700418428799736,37.54797673754263,41.57612838517118,46.68473097507302,56.85002862496042,80.82524055083047,105.04286751294168,113.31308248086731,109.68941395555056,98.41323072661478,89.41179200145586,86.38849046517346,85.90653421119326,83.05235594661323,79.20542320371338,80.95307954291212,91.31691136679,105.40140334792235,113.86525735978671,113.9059139738891,109.96720960478001,106.69009978116094,101.87336276217228,95.09106755843968,91.7760415240756,91.44412312470806,92.22266504038275,87.89960432332707,81.63845635425038,73.78252165010242,63.69449809882004,60.432222356580354,58.17255426757343,58.965898566847144,59.70483245870175,60.35363164478114,64.26357275068295,69.99455187951416,75.19864010733939,77.48405667733594,76.39250724976193,73.66911339453034,71.75623540848797,69.94096203699196,69.85752524558474,69.69734910111004,69.3624406685023,69.71542464606793,70.68567140184963,70.07933529728409,69.24797963276167,67.52387092584041,67.1459881300722,67.85940558609937,67.5136464679053,67.80700263269267,69.74733634517747,71.88799104456183,70.67822658821635,69.339429192373,65.7773408772218,60.624247091215075,54.462312516538695,49.81896661368303,45.8658656366373,44.711358098166976,44.13847549014165,45.07205651604471,47.401068120435454,49.62362391100898,52.68400437399441,54.83957776997024,57.06776208807698,58.49869632538056,57.55281146021715,55.63290951772683,53.8607189260815,52.10668861882775,50.23502111063105,47.98923002976749,45.447583703448245,43.20072680910718,40.40509754509907,37.57508437017357,35.134142723403315,33.22528517211895,32.22454772778134,32.31757249949811,33.525715466290094,36.06227077835465,39.20723998185106,41.953552445415056,43.06769433825428,42.806078823049994,42.17189079662921,39.87472193572892,37.149277088047796,33.83908372401762,31.13124436801055,28.078919454417782,25.73190477964322,25.769288419896174,27.509957362750587,29.704697073007846,30.945699321714866,31.324769462467323,30.562577368711253,29.096845968376194,27.931298443442927,26.85079263412045,25.306510065280094,23.718997163802236,23.030425762800476,22.897254085213515,21.88401176652444,20.268942091507306,18.81995552845824,17.885394211180778,17.855541878669655,19.4579367965681,20.859210524366784,22.444943836066713,23.61075755617501,24.237671180258985,23.623256161835595,21.261602538258114,17.78967046977097,13.959489079015677,9.703922666665669,5.931524807794749,4.040243278623771,3.0298381246363073,2.736698103600152,5.403765310957897,9.371017824677693,12.602793660326007,14.344137826273588,13.21372098832676,9.188797266909743,4.05172458605372,-0.11619517894914409,-3.1988278116647186,-5.397740294304947,-6.999342769680525,-9.277176199352596,-11.417927807976495,-12.011507217584754,-11.48029406254503,-9.42648075063458,-6.760721957839176,-4.587266636640605,-1.8438931121426478,1.288666568719503,3.122152176500036,3.2931219785643453,2.23697565354619,1.4348317975127807,1.4211447064807319,1.8546200545175364,2.8569606793303017,4.484602349116517,7.195684633994273,10.682759968556057,14.95353652909539,19.370614591208675,23.89387163085484,27.66485268596674,30.296414220383177,32.56615545528341,34.731113580350566,36.596574509572406,37.41061913128591,37.718339045345964,37.30809724198706,37.109849162103835,36.54183395413868,35.753883835743395,34.86426133439241,34.57923655940292,34.532578018419755,34.334926166500296,34.57923655940292,35.801811114847844,37.506201589231146,40.62565659964171,43.43064673213959,46.15340353157137,48.571606751051505,50.95779206954345,53.10892434714559,54.64587466046206,55.52388446547137,55.41067520512626,55.31816365164105,54.68168214133074,53.15081406684815,51.562703576939384,49.923420715205864,48.86157623140953,47.78748882954218,46.42143925533985,45.56170516681712,45.277459389468916,45.760224703882,46.802873363376534,48.152623941060604,49.10579691498791,49.07563305845977,48.69366754845057,48.889286624392795,48.585296213326984,49.20647632595948,49.410382683199124,50.45153379796893,50.54846493227578,50.592765820627115,51.08733523971398,51.22258224967925,51.39894523733484,51.26243985880327,51.82869798344768,53.20636702725148,55.693490915281004,58.49573288813744,62.61813790718321,66.63660930149823,69.70549841677715,72.46344903934492,74.08228211862338,74.22323511221389,74.16634289040557,74.28870526535755,75.40251489549638,77.64280884974066,78.43746250745971,78.99323021958564,77.54173930613064,74.4758357706478,69.90477214076827,68.39585322702291,67.67908117775401,67.09009606637342,67.23501913637323,66.78100655361001,66.4227617929491,66.14245923006759,67.27026272287124,69.18272734555222,68.49479680205926,70.0714602891189,71.68203739264375,72.74667024376747,73.35729195683521,73.25620237728482,72.69407180404562,71.70811139276283,72.63256405737667,71.74023244575145,80.69194194160207,79.14991317469125,77.15432660886674,77.06650928557646,77.7843176198056,79.23189118698765,81.78838627233111,82.50417109438055,80.40687686578882,80.31396991134758,79.69516139960595,79.05637134825528,78.39428743026161,76.39457871970787,73.68383776096233,74.2416315029612,78.76684111688229,84.46922374647609,86.57260833477999,87.38755777501072,86.43797152055593,85.65676359996256,85.06853472580276,85.39988053464546,85.38276058766095,86.23227947304379,86.46773876819117,86.86748140227155,87.3973803381463,88.53489653332912,88.80651057601797,88.93341611664376,88.46833293291034,87.85618050019902,86.97130471652949,85.73651487019896,84.21941637603598,82.2467924490781,80.82188034702297,79.30469347437378,79.38658136815808,80.93548220481375,82.75621439508188,85.48598356296405,88.1018279647845,90.16805569077759,90.96067858320313,91.38148076746698,90.7755287409426,89.28636859278735,87.55202340727665,85.18186383543105,82.54466265287849,79.90247791554202,77.39004557729629,74.85206191571004,72.62875719760297,70.59981346191354,69.12336854691453,68.5420399061442,68.46789857508024,68.40470912661951,68.19858109269374,68.33837031269051,68.40879043408269,68.10180538691817,66.86362963667645,64.89226389948843,62.68781777978067,60.51714997842634,57.96449105869921,55.93229322591955,54.175684667637114,52.142366204942455,50.1819476742898,48.652249337348884,47.01070155618929,45.6813331747279,45.05899639965365,45.05588807844645,45.68645021400464,46.64229042079517,47.806367329522864,49.659572362274474,51.828971899197136,53.95079165531841,55.80934404278867,57.254373419576126,57.64252956965943,58.989906775042236,65.61018610716974,83.34551237547271,96.15527907673952,75.82779836518068,22.380297369801315,-0.0,-2.371912429827086,3.1004440195456966,10.575378109962589,17.146593618988767,28.54615250959583,82.52844867676356,136.18953869126025,134.83737209795427,110.08668465003636,79.58255884935065,69.12457585589543,72.5287032527061,80.48748557752492,91.91588724094842,104.37905862495379,112.95034891824947,114.04538033906601,108.9003260774982,97.65067979470822,86.63350617449788,76.05548529807311,68.54880357858184,61.851119435263925,58.008770791087386,61.10882708154964,69.29096312469869,80.6170497503705,89.84845455979209,95.69611034467475,97.63194264248976,94.59051324433425,89.46076230072272,84.90914499139258,82.75937569678136,83.83855270689618,83.73649413739427,81.38713989359086,77.30043531624457,72.70216115166417,69.11098940710151,67.57152505508729,69.02942086474391,71.62682917448416,71.5974123247955,67.25209218411511,63.00946520865706,59.46785037819226,56.40514268803029,52.7727490823601,50.25781052714112,50.14458766684166,51.05276650450284,50.40620951385678,50.93032647080971,52.15778785388103,52.49810964558944,50.99611476320411,48.04644759206075,45.161819712093106,43.15775662694097,42.24917094657468,41.241397760505215,41.493229663336955,41.82448406233743,41.06282348995871,40.91435812687138,41.44215172862199,42.94405511963422,43.974324434378104,44.63036966174691,44.92492168253033,44.92290142516703,44.368666891125045,44.11610800629497,45.0,44.919430702214385,43.89832667220861,42.517188907261534,40.5423828326431,39.03553328094059,38.200100934474534,37.40035950028134,36.41088297287294,35.48830323711677,33.63020998045161,31.11363257832312,29.174483276080846,28.24676865689706,28.254276049748086,28.392976063756848,29.303164524962835,30.13831990050592,32.20259989031115,34.79292561899691,35.409014564194386,33.318625812947275,30.28882408192512,26.763954804144355,22.69566196454371,18.63934595553959,17.007935070004297,17.41795738045483,18.60005833487601,19.674653676530692,20.470941278828295,21.97795635416701,23.887920500312095,26.287162833391903,27.58475149058446,26.79989763830603,23.184610628468157,18.536630856327125,14.269779636742953,11.932228433898855,10.901251926131106,11.530518698488903,12.717908321792116,13.435484629522504,12.753751775403062,10.940809020445489,8.415317720201175,6.760721957839176,7.152663284855726,9.481027139401853,11.740006724594538,12.046989124361263,11.640104534453801,9.425586730496752,6.4881543480844615,3.702187551832468,1.7899078361888021,-0.0,-2.737154043986966,-5.766770227987643,-8.004716299032276,-9.587099427141718,-10.180901373302309,-10.93384200125097,-12.447280097599657,-13.904776380419333,-13.722318737951568,-11.6746251208347,-8.14580190230329,-3.492082449069665,1.3666374960750496,5.641929791610267,8.605270567457584,10.525712366869136,11.937473616216034,13.718298880392648,15.76847844461377,18.072336086689194,20.93077369921493,23.362667126472385,24.922840346345996,26.27171172387291,27.142319573693122,27.46318754901408,27.646022196697214,28.4821828840582,29.529322625434265,30.776125050789606,32.741873103837136,35.191023578859436,38.249446824473765,41.155853696894724,44.62845149594788,47.04540731426869,48.26432317006777,48.31572094023409,47.233056597638736,45.941548416864705,44.92608412215168,44.47018534259248,44.38723489600355,44.846361020368484,45.61440893437514,46.527523006326376,48.5906336620808,50.906161170411465,52.94005469963955,54.99933981416289,57.69132967526103,59.16351515022942,58.9818231159482,57.58487013217421,55.39604293966766,53.498532882743255,51.13101561183518,49.99231224098453,49.177538202721294,49.1736704158979,49.78313399271664,50.50739046432573,51.8993411478431,53.69178518217917,55.5902459442041,56.00140785129223,56.884715227587456,57.66754877604943,59.196832088303275,60.11648813325223,60.57251856525471,61.2356592804808,61.59557115816236,61.8937318886325,61.54301983752777,60.86987504958589,59.88627159191988,58.59940293741327,58.50458814425385,58.517336414520805,58.65387188553749,60.039052807640665,62.38159828538325,63.911954195722316,66.17255189215155,69.58160786574518,75.08522466859192,77.87898936574689,81.43907341206284,82.45198608090762,82.7612622250582,83.79653474364558,84.44392199317159,84.43316164490182,85.15217560603075,84.8160175318131,82.75937569678136,81.31692937724556,80.06184558113759,77.82852324297971,73.82203993938737,73.75438755910217,75.54512206562457,75.48759090387773,73.4052441059348,71.90502183410763,71.71269084759616,66.61480476717918,79.51287404416995,75.32092554334157,73.36488454348101,73.82788629607664,75.56087729060454,77.09709832565582,78.91057808215119,78.77840067887335,79.24757869831909,79.54181024063257,80.38603672908766,80.82290687154652,81.1406000441988,81.7098858468977,80.2509615182138,78.15461758553367,82.66461175474846,92.25014750871907,94.22305750070318,94.36824322791131,93.43663943147021,90.68820323176186,85.70591645903502,79.4068122405763,73.43119661710824,68.761663451823,66.0375470775033,64.64391264782876,65.70121523904203,67.79654916906973,69.56106785109255,69.05912167275599,67.47063093316382,65.44454011563397,64.54950277081117,63.91111147882978,64.10156328532042,64.75040766209763,64.34075811731684,64.37412318167449,63.66690878857305,62.14315694839221,61.5257731020712,60.45949958408481,59.33733662952463,56.32809423864757,52.70114117761047,49.406412455689996,47.25624003539206,46.02098080556216,46.1164036742036,47.799964046995875,51.273699356616405,55.66805166703481,59.625952403173265,62.975398259277824,65.24246838576887,66.3519528672754,66.70941970044115,67.06268783908357,67.81660549222894,67.49188392938969,66.48782906623136,64.83140031751775,62.46546809884394,59.269256351923914,54.86580134734146,49.49194945707877,46.32508909289202,45.69480547661768,45.832760144831944,43.503853213101905,39.99613643959738,36.62569302857745,32.42759967890042,30.934371152585438,34.67479427431189,46.78611768686865,79.09324255230067,116.12857724205752,128.84478361604835,126.38797033589078,115.01686486113368,104.31539671386038,97.94977112456658,93.73341663766546,92.61527896960979,96.08611454645279,104.03626034253135,112.57584829846446,117.81270167109385,118.77978162330629,116.64087377201994,111.90871094499894,101.88864876362223,86.06378894821832,69.0025812789972,58.70942242299331,56.09369771379504,57.038035516941925,60.25516746002786,65.43703816641214,70.6258602313424,73.78944348220696,74.30714409225898,69.93075891750881,67.89061432435341,66.85073274344377,68.64392518723162,72.48029054687724,77.02213934630106,80.96752891153045,84.03698855412102,85.67184182354039,85.4859967627937,83.19865493486779,79.97159406634674,76.67548502305218,75.24178917850044,74.81558649091576,73.1114372656246,70.51850883743644,68.25989962800638,67.4152716644148,66.44494673233896,63.59620339245662,59.45416392585166,55.09990481910095,51.3803300669065,49.26787209855138,49.78801134805352,52.93669565476105,57.641261757294735,60.57524872484873,61.055278545856204,61.42373647581952,60.409947887417324,58.3114990025536,56.48198041042775,56.39756711825121,56.783684322305106,55.74911291328366,54.37642070203821,52.6920902056151,51.09728797000279,49.22031206329591,47.753905164503834,46.169197199624215,44.55702950095018,42.50389435820269,40.91988466156233,39.93247515108323,38.169785378782336,35.951408117322444,33.395218617389204,31.395482991401717,31.215218878432996,32.527943073623504,35.11205003424295,37.98991557596639,40.9671325079386,43.547775304039796,45.39841914725626,46.172341743781985,46.14730645450993,45.675788381187076,44.47851108476138,42.18925819946543,39.34851152585223,36.484227566171704,33.842120614274975,31.13501264702204,28.224632524669,25.947886308167412,24.46340095337599,23.61590120960488,23.878760770530615,23.771036866747,23.414339899204442,22.969197605597994,23.64225824503774,26.466160491074003,30.776125050789606,34.58010701510427,35.96548686587502,35.477241442347,32.6365665742729,29.153173814919647,26.65483866460196,26.56505117707799,27.839090291898877,28.874094287651282,28.115774768165117,25.64881256848611,21.488789669392382,16.343729195942768,11.12733514210909,7.4264162268606375,6.225872110121955,8.17743247836682,12.171491769227098,16.923048951093467,20.62765934876539,22.511519258198508,22.308593453762793,20.94145358290936,18.700512263570456,16.42536834801338,14.786999821558117,12.95385293419671,11.00656266910513,8.797441044536686,5.512521081489008,1.1788051918386078,-2.8040806380889087,-5.858954693781383,-6.560761922537829,-6.173055916309494,-5.774363833864918,-5.647054454225892,-5.590811390639643,-5.676799548227486,-6.082326964357334,-6.716670945489263,-7.797030878104009,-8.594536544197275,-8.746197612728896,-7.981186621053956,-6.952946275281219,-6.2906610495920985,-5.481884151108251,-3.990906923734701,-1.9318376183597366,0.8184780866465615,3.8703448827939693,7.870059221124688,11.738561374866201,14.993010632819704,18.28340370804144,20.99420056485822,23.245661483655958,25.08135449189883,25.9366040817827,26.35816710111682,26.87114978484123,27.862447993540908,28.39559510073503,28.778513266006282,29.14631530296539,29.836914375763705,30.28711289214005,30.325307609004685,30.927036182128223,31.66377728457951,33.27204011800257,35.02711597903704,37.2078708134487,39.044097717970885,40.94422434232711,42.88399869081695,44.39833029796428,45.525632619827874,45.97760883562433,46.37168577606806,46.644125431102296,46.997904010246806,47.29603104231522,47.549373744940816,47.69259007859682,48.1195057704206,48.090117849694444,48.03611242094488,48.348972391315115,49.671387005300055,51.45465488363669,53.357403249000065,55.09165719508191,56.89969305386636,58.451606424752306,59.93140205818907,60.50505482593667,60.0419297974489,58.77635761210493,57.0697100070776,55.74012775733247,54.522757974121156,53.8875480906457,53.108744672079425,52.26695531097369,50.83255814917176,49.316025624336945,48.339129771871875,48.17103383863301,48.25194662194705,47.80472197836796,48.4352806325491,49.699859901296264,51.22582108285409,53.56915190329453,56.512311329990396,60.002391655534836,62.813320348575246,64.96974129097978,66.32808089184002,66.38805390401652,67.69613854635965,69.04221230760085,69.52774244256014,70.52466644857164,71.42516287844734,71.8544498093241,73.61044378684804,74.03756503589085,74.05456182911804,74.29141635490909,72.88739576833912,73.57236658181408,73.6639459217025,75.30483562552226,76.55709220504392,77.94325968132809,77.76384199247414,77.57189908465078,78.63917300090178,79.92497934894176,79.80851183539124,78.11136167186719,77.41913906839254,77.81503141675373,76.29574109597829,76.07252854242861,76.77217075605165,71.49778914115248,71.5989410678872,76.3198125646004,74.69504935074595,75.99223392082959,77.07782779193998,77.24470921563857,77.60724807944023,76.78832484831463,76.08525062593183,79.5459458749809,76.02370185574269,78.25673744022754,78.29043356665801,74.85263462530281,75.37471934935246,81.08712291342596,87.66697889510861,86.93730223531938,87.72671619804743,92.78704332281312,92.04540486932841,89.28919936692513,90.63482923014134,91.56693345817555,87.64425966679993,84.49005428803584,82.5136794331777,80.537724310874,80.34012384525262,80.64516694803972,80.58902826046472,80.95716257017767,80.86482059304669,80.23121356070415,79.06191708037925,77.8556860316919,76.55608954943915,75.182420001182,73.43044564177856,72.07712642184671,71.72970447017128,70.27330849385724,67.81740001926813,65.8544824794597,63.88865120898659,62.13157427024657,60.77475891719365,60.13019252566906,59.16132018897276,58.34016886286693,57.973202479586426,57.454900273115506,57.721185334310285,58.35308183889433,59.68667674931255,61.599188882747974,63.85178300169302,66.3853536027185,69.39310683401277,72.32298864745117,75.01589056685363,77.44074023960788,79.66041723123283,81.88420506162295,84.1736389381981,86.78329928315615,90.1150286036296,94.05172445148428,98.11282138182727,102.25954257078128,105.57056464745546,107.96596320248517,110.09797606176744,111.21928353501204,112.43794585585067,113.07631084665147,114.30121141652063,114.89381783813556,115.36216883725697,115.22474449965249,115.52523557812283,115.13669882996336,114.89764756589719,114.85157774399676,114.21777823237451,113.82941460114363,113.15570178879305,112.6114910029475,111.82170320914364,111.23355679756159,110.17063807213398,109.23795065848957,108.15440481987612,107.26723347753494,106.72090313796029,105.77357848441974,104.95353702272091,103.95247268533997,103.06330991260768,102.29385522298449,101.66639035222043,100.97565121140579,100.24412379617323,99.40668868672257,98.49729137064784,97.60213588126524,97.16725260108741,96.82923626797485,96.61677219644007,95.94922690097019,95.72200451777877,95.83563852550691,95.83563852550691,95.80100091215166,95.58598347714249,95.94922690097019,96.17635286129185,96.3023238837576,96.0869782612903,96.34021173677026,96.79714652474544,97.25321458341772,97.95138000554563,98.55357462053871,99.23554417400528,99.5565385647598,99.51864223753485,100.00142542119544,99.96229326189463,100.03394390412032,99.95637099868495,99.60860686463965,99.18725719511662,98.76321618199428,98.03441607185285,97.60213588126524,97.50476842139581,97.05466519212789,96.7032318494767,96.35269116307005,96.00305665544799,95.21496518970851,94.53776553065852,93.98829114444287,93.41324383817255,92.98269860242839,92.29519459271569,91.72874490199801,91.27048525099477,90.69032243670652,90.34517374504748,89.88520186799033,90.45562264376822,90.68075429007548,90.78331297609607,91.66512554613543,92.1006612647543,92.52291480302306,92.63747731372659,92.97232116323279,92.9837790006092,93.34685916570703,93.24177773201633,93.61150953482654,94.19867658265397,94.91535780481858,95.99695267333892,96.85199631013623,98.14654141830566,98.94852409498803,99.78634313550228,100.65501069184553,101.15146487057173,101.33249436509078,101.62372899215664,101.84750214018091,102.04698893845838,102.26961123192598,102.49176854812669,102.71363420181838,103.37131080828307,103.95313823813783,104.39551905004929,104.4208055108374,104.52639335593697,105.17660886080408,104.96027695865567,104.6067098373443,104.6067098373443,104.28113385450587,103.73624085760954,
