# Supplementary material for: Automatic and Real-Time Computation of the 30-Seconds Chair-Stand Test without Professional Supervision for Community-Dwelling Older Adults
Source: Sensors (Basel). 2020 Oct 14;20(20):5813. doi: 10.3390/s20205813 (PMC7650655; doi:10.3390/s20205813)
Supplement: Supplementary file 1 [file sensors-20-05813-s001.zip › supplementary-material/demanding-scenario/gravity_9]

9.208908112131066,9.540427744554648,9.940949675741875,10.339392014257422,10.778059498147309,11.231441180181196,11.777923320622358,12.39147152882795,13.066646566954358,13.771598122091726,14.48399519845291,15.213475147796318,15.967585566484114,16.76977493593958,17.647815112241396,18.521970635026726,19.416425222290407,20.324965109219516,21.225761383023542,22.11746796105047,22.99476745535001,23.866282550205888,24.673790632084614,25.5021031543171,26.336863991228906,27.158505427426523,27.96777009664632,28.792138349808184,29.62165689881486,30.47613753113075,31.339694470008943,32.21474853789149,33.093520221760706,33.99743423670081,34.91458668773018,35.84827379239849,36.79343677587837,37.759605409222424,38.74119310579524,39.71480728382865,40.70402497471131,41.62432955989801,42.565705686136454,43.49461504695852,44.414258956379605,45.30194140488885,46.19910821201353,47.07691944107406,47.95613061975632,48.841646794193956,49.73777858072136,50.62828347555994,51.516672845001835,52.39384702368265,53.261045614595986,54.168027182227654,54.95706261795124,55.774775273381444,56.58731067032407,57.38880514071382,58.14565904539784,58.910691281363505,59.65663142209354,60.37768708895023,61.095471687628006,61.79727297961713,62.48615743734401,63.1538720974547,63.82794411590799,64.48001901835697,65.14875521539894,65.80458169499092,66.46948327694109,67.10779500437303,67.79786002061483,68.39760681463635,69.0199282567263,69.62313763108249,70.23718373372228,70.80898240601168,71.40150059078643,71.98852763959239,72.58386873826898,73.18744353232037,73.79169271779767,74.38949790076369,75.00882387672297,75.6363318673854,76.28611840272399,76.95398215923161,77.61909807724223,78.28413070832417,78.96511976832282,79.66338937718984,80.28415019510808,80.93691892835987,81.60711018859969,82.31503423245559,83.02580039990268,83.74284539362597,84.46069099594499,85.20093506400478,85.96131015510984,86.74684570472357,87.57806447821359,88.41622755439407,89.27842489878562,90.14357382082797,91.01804244401549,91.87376171745008,92.72153687008381,93.54706868049037,94.3743665748924,95.06925685151337,95.76988263936492,96.409478119523,96.97253642785165,97.41306248967601,97.78861521513599,98.06744957027627,98.23963781092046,98.29721259303051,98.23475656082539,98.04074658741996,97.72454449212887,97.32925127797682,96.88234824611352,96.4408123216449,96.01447686346619,95.59917714371849,95.2130008971313,94.89350863755459,94.61585431036193,94.36223338245782,94.1455655103831,93.97462793370379,93.82537568496947,93.68999221929447,93.55018945636861,93.37360139062015,93.1577922459605,92.8903821801937,92.54310029637932,92.08493011945333,91.5179624001035,90.83367535418405,89.98736663874163,89.11559634723652,88.06655551413021,86.89748221462467,85.61274372224533,84.3322497962663,82.97352951590351,81.60657350232673,80.21275536274459,78.81192171286942,77.42770519889865,76.09983120484459,74.90408461844821,73.86800728912954,73.00562160785582,72.27728300942292,71.61049739730532,71.01251329167545,70.50634210655299,70.0352496023709,69.69779149837882,69.39917481512914,69.11104498139476,68.7735024382069,68.34040449409942,67.79507818745887,67.16445726354961,66.42676279612363,65.64875003145693,64.85856783508207,64.057464285504,63.2469177162639,62.4530632203574,61.71713086419799,60.99223544351676,60.419128318687285,59.81993775815678,59.23716174470935,58.65126551340732,58.11820296743258,57.54060569368496,56.9442375575498,56.273363345528864,55.588306764590165,54.911202715301236,54.24463555810286,53.64892539266548,53.069475531094085,52.49171181458593,51.915011834343595,51.32200890331156,50.71284678869945,50.086279952483466,49.38568340202696,48.792208757625026,48.12261346045715,47.447470789848744,46.72240928766405,46.04478519834583,45.337926246343244,44.64348727761466,43.95020591359739,43.24944580991916,42.52956163584985,41.808751162297504,41.09876786460575,40.410659613435186,39.731951405662,39.09019912916503,38.455838491608354,37.83151597365085,37.211007469146594,36.55427138610775,35.97872642203752,35.366067609769125,34.74947232160519,34.12261410028063,33.525563573031924,32.90864986517202,32.29185784712254,31.69158713969052,31.10137279725106,30.52710715668053,29.965276392119428,29.429125917550305,28.898424770318766,28.37484539705404,27.84948756725147,27.322165412523706,26.7712290362133,26.208936998665887,25.588999921748897,25.02934789943302,24.418218334584065,23.793155512399768,23.120089821928865,22.463609022144787,21.78892151672885,21.125908688415713,20.469351149481152,19.837987163451686,19.222467641614806,18.642885856545956,18.096353045425175,17.568634230150646,17.06091261863441,16.589188936062232,16.156204848086347,15.768264948982484,15.43274939090915,15.157361602974387,14.960442479155772,14.813533746053345,14.719644719066734,14.683927917211244,14.691696281165022,14.733727251641671,14.79885023026487,14.870365706205957,14.943690836863908,15.01064186984959,15.06321400166813,15.084132117865892,15.082702576251908,15.059722206924857,15.014989091181354,14.967336828856425,14.934555228706964,14.922364174588445,14.946389446556685,14.991238904753603,15.071359485170948,15.16678989744922,15.257760573869213,15.35315733306845,15.459009564568277,15.585524225982919,15.761436014704513,15.958618693818089,16.172843733415963,16.393102152738482,16.625171293961788,16.865877684097256,17.122247704299383,17.4151482769047,17.68571949396773,17.98093451423008,18.28335136526936,18.603411218700593,18.91056071653971,19.24679133717753,19.60527071744917,19.99244181524827,20.401427456071133,20.833904623143624,21.29205721849562,21.778212823381093,22.290276959736914,22.82209647625431,23.378560774182862,23.946106427429605,24.526002379893228,25.121310677924203,25.78029248640014,26.378999149993426,27.05001185056948,27.73819697166508,28.47480266657408,29.209640288511242,29.966539990620223,30.750646631656654,31.556782915864684,32.36258188616253,33.170876683037385,33.992225153091724,34.820880931889796,35.66082724688595,36.5146441362516,37.38254878301004,38.261073285280084,39.15356268985379,40.04226196956762,40.990445065022676,41.84883071954567,42.754259240630915,43.66225933922707,44.578182924989434,45.48871483472714,46.40270504337444,47.31975891757486,48.24916955273894,49.17443818317607,50.08476145503567,50.999772323779915,51.909046928063844,52.807361780950046,53.70228844558976,54.588653450927275,55.47458637905441,56.356847557067624,57.2415531989456,58.15414185465086,58.994878752046546,59.88374230642098,60.7771831186865,61.67139402393792,62.58408785685309,63.499615524425835,64.42271067750367,65.3388657388553,66.27491850063365,67.20235692422936,68.13131458386974,69.04772647569041,69.96766870386348,70.88858739712941,71.86613758567923,72.71146660570601,73.63701242798783,74.55358004170895,75.4971569869397,76.3494001478581,77.24964701167674,78.14130308245318,79.03362261497573,79.90853012586264,80.79778179077701,81.67204588265272,82.54280115171571,83.41710779698165,84.31822389860329,85.21177903166205,86.0960796336751,86.97202788919974,87.84614124070373,88.74962851726158,89.5156201775689,90.3142208448279,91.10086190977535,91.87828380398686,92.590869154207,93.27739592380159,93.92704331838712,94.48490001139493,94.98006955695288,95.37604006663122,95.66164549242572,95.8223546365679,95.89452374383579,95.89861651382759,95.86167188313,95.80139336135686,95.72901061583566,95.65837467612975,95.60198484825307,95.5532571299358,95.50805268655606,95.47159164881143,95.45056780756856,95.45739110748713,95.47329670938691,95.50543711879875,95.54992388605051,95.59062200029364,95.61841198514118,95.62242823128634,95.58818726934417,95.51084458502781,95.38302614548715,95.19796733237652,94.94823772446215,94.63852183471298,94.26221379133118,93.79606438847127,93.30775410595646,92.73226852571683,92.09690772377489,91.39762583770165,90.6530993392786,89.84815145942085,88.9993245878122,88.1053777941578,87.18163631402854,86.22355988205155,85.23917765295784,84.25346785190378,83.28165599357997,82.32605526046916,81.3698535281129,80.59847562396442,79.80668365463198,79.0677766253425,78.3187922698931,77.6475767883792,76.96991006644359,76.29972531545633,75.64049457677864,74.98493079995852,74.35113653652624,73.7476216660408,73.14586006546016,72.55044521925284,71.92185858373156,71.25168067125594,70.53453147843953,69.77237881204708,68.96405311769786,68.0811876116944,67.31442206298811,66.53111252505047,65.78899631237155,65.08221006454424,64.43409741406816,63.8035270603847,63.19048663556288,62.60525808789304,62.029112029249134,61.4638018587298,60.89728904511073,60.31968998969435,59.724209851224074,59.114858500018705,58.49101721306661,57.83913996328981,57.162570503010905,56.466768607423575,55.71747555510114,55.04952742750542,54.332216833002676,53.6122075485409,52.883029170528886,52.18960540896617,51.496935771715364,50.80126703541243,50.10888855309467,49.394266455839755,48.689063264633944,47.96505865859676,47.24377732826541,46.510644288255534,45.77956646582929,45.04294333192668,44.31837844223163,43.58395609843493,42.86535312601056,42.10041184638027,41.43250890414906,40.732524170841,40.05594001517945,39.36751739550517,38.69756719020391,38.02386488594151,37.36212567839618,36.69966102565934,36.050621930762276,35.41412765334907,34.8019944094012,34.20649344831778,33.61257731089318,33.02475487126426,32.39228892947909,31.863969561643284,31.284064190522987,30.70777394702545,30.12915979300935,29.599051977891815,29.042876168584655,28.489021263858383,27.939945566808237,27.388211848873116,26.839012582311053,26.29323232544076,25.767921596446058,25.253561103113892,24.741011824067254,24.237737909710823,23.744392709352358,23.252136685659273,22.772950802240707,22.25840935211659,21.83126060899811,21.373148290048988,20.935318421677593,20.497683783736573,20.12011239666307,19.751141850498968,19.40847671767963,19.093295765399255,18.806396934410607,18.54618704530189,18.321202326897605,18.139835305479128,18.003930869543108,17.9141697807211,17.86751804489842,17.85617769864474,17.87862649946841,17.933013412249448,18.021297729778606,18.12400335922443,18.263326398130577,18.42782446962309,18.61770320629322,18.811456800851225,19.02956645303146,19.26711060928635,19.52071647462583,19.793344289501437,20.08380949086407,20.401550459931613,20.72591650367699,21.078644320977197,21.44886308074523,21.842221770659854,22.25536425179491,22.69062739085773,23.14219080880435,23.65016185391063,24.105569064031837,24.618473745860022,25.146500380944822,25.706879637096176,26.268814611829796,26.862208761122567,27.47073973802529,28.103488933237838,28.74493640894184,29.399897936359054,30.07016336899457,30.755625363978364,31.47240050721074,32.204169690859366,32.963049205482314,33.74982449500215,34.54444276851627,35.358486258880454,36.2285508004943,37.024035348265116,37.8654947446515,38.715142460093695,39.57358135370262,40.44024845087183,41.315334449826324,42.193969250636876,43.090410520851066,43.99899065667964,44.90751370278161,45.81993153569825,46.73417418208425,47.64674996786136,48.56161375666499,49.4621247999785,50.35930002574687,51.270552814325825,52.16486635317783,53.097983582961305,53.963045312086216,54.85492671865356,55.74102386181301,56.61557709185826,57.48766018660302,58.35619158039933,59.210748831583615,60.047442201452725,60.90058809670974,61.74185470717181,62.5781988211677,63.40590202831267,64.23910967554428,65.08038889148045,65.96803206098521,66.75607571655931,67.60996328425655,68.46163120253851,69.33112718895812,70.16242990568925,71.01683904479015,71.86199616113358,72.71554230270881,73.55071766892303,74.39678390170683,75.21670241708405,76.02439985269922,76.82009663206617,77.60219001695422,78.37275188087735,79.12667250264263,79.87606348692292,80.6269480294939,81.41438365412417,82.11390202905422,82.83855177170945,83.55770489767865,84.26312657211885,84.93841142155338,85.62050096386443,86.30135358028731,86.96270120762773,87.62917981364875,88.26605098542338,88.90950670973088,89.52494617171574,90.1196846293178,90.7127532663234,91.28206163844219,91.82908843556966,92.34589435024735,92.81811033019562,93.19747352127246,93.52597830408442,93.73330080469887,93.86558230675524,93.92866218833389,93.93470971744911,93.90174030365297,93.83292076271981,93.72910346421232,93.58451416273374,93.3998839048281,93.1841272052362,92.9424694059888,92.67895227468634,92.38828653650464,92.05523271065042,91.73949081201901,91.37007570866375,90.96157466403655,90.50864432202276,90.05089357952136,89.52994100164683,88.96176906117181,88.36358160841226,87.7198852165487,87.03610687470393,86.30653590218573,85.56341972436985,84.77627525646014,83.97830734745172,83.15470758737511,82.37291365878855,81.59469776875947,80.84622056258397,80.055740258419,79.43410294710516,78.78260707622587,78.15392567688842,77.51234468552917,76.9287503655708,76.32050019347295,75.73149846854668,75.14119538872542,74.55963497693477,73.95831643342159,73.32256648752453,72.63220498874607,71.90191264995838,71.10867968983443,70.27354505089828,69.38883672949954,68.50154484139871,67.61731426350306,66.71044475543013,65.94687681429397,65.18115701947278,64.47189027758407,63.78153948031755,63.147883998305915,62.519544925098344,61.90530302626954,61.308191763665505,60.70100983481473,60.086521121441336,59.441123187675686,58.79260791624042,58.13119090674029,57.467714599720814,56.79403833166759,56.13045587687746,55.466023285587696,54.799133285838344,54.08980186027568,53.46172232547487,52.781436782525276,52.10545440586687,51.411865080828505,50.729080913079166,50.04128040482784,49.341928668956115,48.646632713195146,47.942443138353916,47.232313384751905,46.517702349264205,45.79707878936238,45.078034306614235,44.35658604646102,43.61874036290914,42.89060428623305,42.159308897597384,41.43549764161969,40.68886791550313,40.02396663596169,39.35163598519303,38.6882779860609,38.04688129336521,37.41756934491934,36.79542965492956,36.17870764947535,35.563578316392686,34.954340102716664,34.35939316895365,33.77864505936963,33.21065965830592,32.63889870922871,32.08282758913229,31.480123319024234,30.965294304312057,30.419131564355137,29.87503711047457,29.331622686555757,28.825464653074434,28.31396628047262,27.80563674811699,27.31479509749214,26.833185539373954,26.359587395055065,25.900939920118052,25.449293453932583,25.003011793027728,24.554200148009183,24.10325710592311,23.647082769561333,23.187334739284378,22.727395673928086,22.250195175965846,21.83621614498827,21.38464694022279,20.943830655176956,20.493413880057375,20.080818132669656,19.663366068210088,19.26696453303097,18.887286137665566,18.530998865616432,18.194088772227023,17.88499676156579,17.604981793252726,17.361594020616796,17.157393096788518,16.991844488878765,16.868794147522667,16.781929473704412,16.73269595765723,16.713681159604565,16.727125504799524,16.772411029516384,16.847349393643263,16.950541962454853,17.07477098826043,17.224015830036706,17.39762479626081,17.578505765325716,17.777711705939474,17.99327371250401,18.224986474644034,18.46976446028314,18.737649335762647,19.02209628053178,19.3319776977604,19.6550193322524,20.00447129704579,20.36910513920682,20.781543377459016,21.165792885354332,21.590068610529414,22.037345199292133,22.51563875286291,22.998684280897805,23.515832989380602,24.0516552640517,24.61473246306209,25.19638025227287,25.8016467616057,26.425095443638032,27.067489047663553,27.717349781187696,28.389077661058753,29.08166020421158,29.796856864626985,30.533692496097196,31.279843809564195,32.068767686604566,32.80141903152259,33.584218723591356,34.38140591559929,35.19949605563432,36.02676663811278,36.86381228223456,37.72997696412283,38.59099721702528,39.48096332381974,40.37233814502579,41.283391764965344,42.197009596004314,43.114039837475104,44.02397187464034,45.01782466129247,45.84524146672817,46.75251730098837,47.643724167145606,48.57761679685601,49.423188289639846,50.31166254917923,51.19069735811352,52.065624062148366,52.92653596056428,53.79891508814429,54.66655300303882,55.526652819845644,56.38047232040806,57.22027511349965,58.06018181393281,58.881923147036595,59.698953138349765,60.512715475652065,61.373982732589454,62.12725908463074,62.9297560638228,63.73359862339007,64.55876026057173,65.33143161795687,66.13389961094043,66.9179606057155,67.6920551437025,68.46633067737488,69.22497257484291,69.98921853248659,70.745219002123,71.49670504811935,72.24245280966012,72.9812695873081,73.73949985073057,74.49328948444386,75.26619730415855,76.1015685209594,76.84007685087086,77.63971625871022,78.41835045173963,79.19001266367906,79.89939491594782,80.59391994369851,81.27942391693635,81.9362324652034,82.5895934908559,83.22290168641076,83.84656101646395,84.45656034958455,85.05668094594557,85.63573490008942,86.20791555540592,86.75531066616827,87.30423513204455,87.82761043837081,88.3798788231736,88.86519400808712,89.36665222812691,89.84995404540219,90.33031341918925,90.78397561612775,91.2252484779671,91.63293407950911,92.00680309864086,92.3361308279992,92.61756424370995,92.84407729816319,93.02314719912872,93.15230559110057,93.23632886699501,93.27660530980359,93.27982514100135,93.24968519938646,93.19124881166167,93.10002637853214,92.98852869005123,92.846908098557,92.67210562020207,92.46380302667954,92.21978218079732,91.94307616774707,91.63395400178844,91.2965176201675,90.9178137057006,90.50043824793471,90.03409772907672,89.51917878051809,88.9355350355113,88.29333454392145,87.51297842601717,86.76808257986302,85.86393732147864,84.87801958589691,83.76575936849754,82.67142004872935,81.49677933174499,80.31214592028785,79.16323052504282,78.07799086138662,77.11083620423197,76.2540738228406,75.4489501294651,74.69789269159594,73.96407147213732,73.22559515482747,72.45135742146996,71.67029889788067,70.95523839465677,70.2557569640893,69.69794608637913,69.11744108416264,68.52892497790515,67.91457537492131,67.28051449375293,66.59501611942416,65.89481040180557,65.19923921742296,64.512870214821,63.818248855607074,63.09123443982742,62.36060647395467,61.59371019675486,60.83347139229163,60.07621745327849,59.35096333271398,58.63484936612803,57.93467035889155,57.194329647511005,56.54524055114996,55.85302782901307,55.15080453629159,54.42237927286029,53.742488503765124,53.03890988706995,52.34162205740686,51.63696553726577,50.92358052009766,50.20732552302773,49.486778954621684,48.749423460605065,48.01452189880046,47.27550791510604,46.53360052778458,45.76983079504579,45.0061055384087,44.24291614707069,43.42852322999515,42.694627750865564,41.926786534545634,41.168326837696355,40.42657246468029,39.689265207789425,38.97095614755743,38.26549040705231,37.56695758455534,36.87188435960114,36.19518970785765,35.52522553215019,34.865066032171,34.20549138785778,33.56962345434579,32.93495580586433,32.309481520870584,31.69420304019156,31.08811304935138,30.462917376647514,29.89764627425815,29.31581051788725,28.741161139545405,28.17081387859719,27.60119467347552,27.032656560703497,26.466925417405736,25.903632855146213,25.350212367909457,24.806132981055555,24.27639230730716,23.776026337417832,23.277068699196942,22.791611349515446,22.281224374508458,21.84986416325613,21.390364499151826,20.93638790329527,20.471461323406505,20.035350807367927,19.59004352665385,19.15279499577727,18.73238441846352,18.34300159676021,17.982734216843724,17.667609548431123,17.393414058279255,17.15223594552614,16.948499873993605,16.782215904458088,16.658421063486823,16.57051896715772,16.516383371255923,16.493572089162708,16.501922094916747,16.538635349405734,16.603538334712546,16.69783808194403,16.820605455004504,16.973854873115755,17.155224571425613,17.35081687051956,17.567142775803045,17.796054840139224,18.046159146511332,18.310873143085207,18.593528575068124,18.886488194569257,19.201931734600755,19.537568900010537,19.894208803493157,20.269619770822477,20.695875476038783,21.092446866762117,21.540322149038833,22.00278383809403,22.489956030824178,22.983888282368692,23.50871583643203,24.039408429062355,24.589293992793536,25.156173800585602,25.743676369520568,26.343358870431878,26.953004388076014,27.590693601350473,28.239522609703762,28.912298485337377,29.60537989920266,30.31985958684714,31.050121361613506,31.81428874891077,32.545037956707276,33.31380372915219,34.107705313599645,34.90960561480149,35.73767997860622,36.57254668298193,37.43612995813762,38.291834597780465,39.17528726221167,40.05784069896228,40.944631572893876,41.8300022137913,42.721579788686306,43.613390040506886,44.57793341675448,45.392235555484405,46.27894797920485,47.15283012408562,48.05179216418618,48.87772934056112,49.73247164663089,50.58700389881658,51.43355271705143,52.271469838577985,53.10902525988049,53.94609116944929,54.7728206639955,55.586895340153646,56.40085330305042,57.215727776918456,58.02258182584406,58.8262068047595,59.623730952743344,60.47422170213539,61.22615727524896,62.0194357177568,62.82036353372681,63.63268465503211,64.41471598866461,65.2125433648261,66.0297439290823,66.84396446096845,67.66415563572691,68.50282168823317,69.33614998274938,70.16510234563543,70.98048829798272,71.77258552319967,72.5581705939351,73.3343467795655,74.10541712461533,74.86876875792404,75.68276988569232,76.40669122265344,77.18454536306783,77.95791006118205,78.75362363675426,79.53023199676929,80.33420697504104,81.15063897461688,81.97970422216278,82.79352219544145,83.60672825801772,84.40592106457858,85.18810568595646,85.94660263819596,86.6808108472132,87.4490588628817,88.08464383241497,88.75598438393108,89.40995381239347,90.0636945464331,90.65578966134112,91.2417325665739,91.78182832786814,92.27729561187337,92.71040347037328,93.07251127932695,93.35644252161158,93.54465336516267,93.64541597554225,93.65360809029258,93.58107681206303,93.44451562349052,93.25636878001093,93.03400258200844,92.78411306067886,92.55962770342384,92.32505973854079,92.09953154872532,91.87928107324225,91.67884658754814,91.4765613856951,91.27478755188545,91.05992595013831,90.82614858878144,90.56272794999376,90.25233290296389,89.8809243359279,89.43039189249617,88.89548960510888,88.25468313061188,87.50685205304316,86.63632939472086,85.6689861227403,84.55334925887549,83.51270159814997,82.32997212006178,81.14912833261585,79.93849617388014,78.81683200860061,77.71729009817778,76.67977901395696,75.7397470676467,74.84257341025486,73.99000311339015,73.2419481156867,72.60400182573773,72.09881253705288,71.68348243471692,71.31909444358088,70.97339137624579,70.58739561113802,70.11226334265562,69.52365930523618,68.93204312408226,68.2404146606112,67.4797583308762,66.66566238030113,65.81343592327083,64.91136581286268,63.9647908340391,63.04412790199586,62.15299615715478,61.351147942736105,60.62174382881798,59.987252926906876,59.3777497815027,58.778293843784894,58.155111604413825,57.51675865007618,56.82981631857027,56.13513293280833,55.38998648256749,54.719600398083834,54.03048623219387,53.34951924035138,52.675865327831524,52.003084173257534,51.32976484008075,50.65486527205938,49.975797830897434,49.29413373790118,48.59256395101002,47.89986360899522,47.17574922840924,46.46000026696586,45.71760227165245,44.92938971319388,44.235152557241655,43.49141220622057,42.75365161662299,42.00864226141582,41.308810446366266,40.60583641218314,39.902387779598726,39.22918550268764,38.550417255326664,37.8779608890336,37.20107238702813,36.53422581864182,35.857411744556565,35.190948310715974,34.53034604787991,33.891389827926055,33.25437824161321,32.63403329719032,31.98828520789617,31.423485461998904,30.83059710562075,30.24842459193056,29.668607700579745,29.143368961399517,28.618261098443252,28.11559145783649,27.616844643746518,27.117658637568095,26.61239213205447,26.09581136439466,25.57150560056313,25.046636478451962,24.51578611186376,23.99508956183209,23.4866631431364,22.989455431175266,22.49031462271861,21.970589093472874,21.494057060565897,20.993767448877314,20.489645679756876,20.00111504845664,19.525911661579254,19.051367273075428,18.578232221336947,18.113144806811505,17.643561693950755,17.18007305205153,16.72083114344823,16.276589500442398,15.854200882321779,15.451328759417873,15.08370866990404,14.749901470008078,14.457802530785383,14.211222419890227,14.003443423742333,13.859636038966809,13.751607405754836,13.687807459061824,13.661933877946161,13.664006456502552,13.690079458340959,13.744193082090835,13.826698044422175,13.944429125267476,14.088769227327248,14.254475108422318,14.423427795860482,14.597873455055161,14.778339457472297,15.000637332114769,15.195537262370811,15.427492750173538,15.670975007589073,15.938225975713856,16.190246744336683,16.46509125211665,16.752347329385557,17.054311185340918,17.36810667518197,17.690511826156772,18.014260904010975,18.34396926581616,18.68266394379618,19.03712445452979,19.403500342590213,19.79117339556554,20.196669953032877,20.62409071005454,21.100000389101368,21.53970756301626,22.03175659154692,22.548028043187134,23.086448563398854,23.63425336363799,24.20550796320856,24.79453273509404,25.38847738309142,25.997290809303696,26.614919886605655,27.25563269175147,27.90997060016084,28.594863376573322,29.299271421230436,30.037229745194647,30.778318226969606,31.560373441743035,32.35960182250295,33.23252321936567,34.00296892162031,34.86179196347722,35.71187022108468,36.57667202423051,37.4207424016496,38.28301885131093,39.1498187628412,40.022634845823575,40.89261939254127,41.791085597063415,42.692087343684136,43.58361921639421,44.49219609811782,45.40932133476832,46.32548646693853,47.21994023769154,48.118571259240575,49.01543617752055,49.94375897292395,50.77467606460124,51.65781949685485,52.547982739553134,53.42957399225206,54.30310863040699,55.172325371091574,56.052795091765574,56.91728225999375,57.784686261814834,58.647216546432674,59.52115888627667,60.39316698119704,61.268530234362224,62.13121907136823,63.006230525872226,63.86134384270604,64.70966235631852,65.55755900091505,66.43273460374961,67.20901658299097,68.03715102585966,68.8527371753107,69.68416739228272,70.47898022142851,71.2864367768485,72.08097814558191,72.87468611914755,73.64763722921722,74.41604019599954,75.15728507326328,75.87853572357378,76.5740191784289,77.23794409871788,77.9471277904604,78.54477587643856,79.17526015109459,79.80406130267916,80.45798073528816,81.0577109840257,81.68600559638814,82.32817292289215,82.96471312430086,83.62128281768467,84.27354081414725,84.9377223012367,85.58259153481173,86.22884147221569,86.86627480857697,87.49688627635999,88.11050558659178,88.71165876434046,89.29680776603631,89.9047489027799,90.40721725976573,90.92554722665743,91.41664478209005,91.8763885066145,92.25486576635622,92.59215358228262,92.85737777923022,93.03182833619003,93.12280510803674,93.12632106617987,93.04409701139008,92.88616934740982,92.66009475703362,92.3861097657212,92.08156608463962,91.76598635939453,91.44247567828275,91.12900405498378,90.80581579571655,90.5269188180862,90.22120962962582,89.91145265930321,89.57807931905722,89.2469241225205,88.89070758107663,88.50986060724176,88.09837540888721,87.64404140625291,87.13720718912883,86.5662409235459,85.90857244095571,85.15406013659458,84.29727955620316,83.33488830613747,82.26035218301459,81.08215109938158,79.80361783579085,78.44491935039373,77.18838324157811,75.85016239118794,74.5877710326696,73.42730438142921,72.43048089251013,71.54538869763796,70.73453526163168,70.02433961085899,69.32733642882215,68.6137419367201,67.88846808457775,67.21726018711355,66.65250039434646,66.20437455826617,65.8001821361468,65.3946597107206,64.92852743870637,64.38399283791396,63.70970374640196,63.07122949654301,62.36004495714253,61.62059203708106,60.85520106530798,60.131993281059174,59.406194283339644,58.722239463825616,58.067291441883434,57.41871087894432,56.76658452355717,56.12100920976608,55.46862420834072,54.81642925855067,54.16304080397447,53.504465259274085,52.837588110408205,52.15809376150935,51.46103767619867,50.73988556226801,50.06346423853711,49.34707759898626,48.61009712599428,47.88892290909532,47.16088674289094,46.42754700728788,45.68266669534222,44.937498867980274,44.16332342569586,43.386333920409946,42.584132297674515,41.79324022428363,40.99068439213052,40.207349333982734,39.420556149465746,38.66533070251948,37.914949292979,37.1779750241171,36.41603184879471,35.748879183502474,35.05269005355246,34.37940312013164,33.70931882878292,33.07302851625636,32.43951541197318,31.822051127167242,31.203617471519696,30.587352882235457,29.972109180758782,29.357997402255208,28.74719408917618,28.128947560670802,27.521400534245462,26.87368236499538,26.320800571873654,25.725618992981126,25.139261802092403,24.54855906513692,24.017705860124536,23.482924253214094,22.949365193977048,22.42203791881767,21.90278973187846,21.375566325166155,20.852062086014616,20.337803669497877,19.82318203121813,19.320543337134044,18.818774478560023,18.330060866468646,17.85420524959293,17.398703883273082,16.92694665305312,16.544874210165368,16.162487092838692,15.811998441113658,15.490754654531314,15.228058857402152,15.00067556779951,14.81952149561971,14.680946329401678,14.593694973316804,14.555747165483186,14.564732280889482,14.61618941859581,14.709541294107401,14.840128185134954,15.00341894248843,15.189144334493506,15.391290390200822,15.608227680612613,15.851773807307334,16.08076946967869,16.33076915709327,16.586961842856955,16.855457433716616,17.126098129704083,17.403780396926937,17.69274826366764,18.00024271225011,18.326303368511425,18.670933087588494,19.031988201328385,19.40961291690666,19.802462606747792,20.210964344190998,20.63477369194785,21.073943288811442,21.53351118149914,22.00976174565482,22.531069738330036,23.03105775013481,23.5709838400839,24.131286633467354,24.723564204196013,25.33339754521958,25.962055411357966,26.61064775246185,27.266319117492944,27.944516467642266,28.63560853249306,29.345037507927202,30.06544675166387,30.82115080785822,31.57979666599099,32.358985317110026,33.150224757632856,33.971344850047515,34.79354976677081,35.67753785396994,36.49622447469069,37.37500545685537,38.25653138505971,39.157708680604635,40.069754570031954,40.99341804598628,41.933207488537256,42.869702808922305,43.8136071838428,44.75394017045271,45.69496209312464,46.615543096151775,47.5258240175261,48.443865911000124,49.408451145072426,50.23384180295299,51.11529383632173,52.02324766829836,52.93122182493781,53.78375629983117,54.666425070944726,55.558370245538114,56.43349187481093,57.31136153084285,58.20213040761975,59.0926859112666,59.968855335796526,60.86063858615107,61.74633525517412,62.6343955174446,63.51394958004538,64.39897277946159,65.27955920129786,66.23739489236463,67.0644035782958,67.96589559388336,68.84913806123531,69.77334550911974,70.64594385202848,71.54524222936683,72.44426099181865,73.33454563969768,74.23712655192416,75.13492618015074,76.0305259067015,76.9123227262878,77.79252465704062,78.67678687418373,79.55795109831519,80.43112973396705,81.29538018762587,82.17224207284485,83.09889561368533,83.91598352108795,84.79541802658267,85.65615022729534,86.5064769326572,87.31017731329841,88.11115761082641,88.90160264842838,89.67082664946264,90.4181789230218,91.14693928514654,91.85476808578103,92.487274909477,93.06796867908004,93.58276703143139,94.02458933749566,94.37069241644363,94.63328727192244,94.80781291812453,94.92423588762459,94.96275928150077,94.95147748831363,94.89873646843698,94.82493649525968,94.74122308911514,94.65680518933685,94.57970229952296,94.52258038091368,94.4824833223579,94.46725545846691,94.47962252360664,94.52319199714267,94.59316814047611,94.6891429347804,94.80556810206872,94.93501269973788,95.06817519500966,95.19805523789498,95.31189185391077,95.38718477885077,95.42078587212461,95.39597885342603,95.29071752739227,95.10227640470391,94.82117920104506,94.42553662422138,93.91320061821376,93.2763204393602,92.53447784284482,91.67468524122987,90.73378694128073,89.69027558696158,88.5809819138973,87.28786698468464,86.15948084903432,84.89194194774605,83.63647038409354,82.38978289709539,81.30290279535792,80.21265036104195,79.20008750336254,78.27379952137828,77.45156184026351,76.73122525572343,76.08606583293445,75.52229610445625,74.99596838834385,74.47252956344298,73.93399854712888,73.38173461751659,72.82785395507715,72.28327485416526,71.69544043864421,71.17597588439854,70.59053243240128,69.9670499588447,69.26523765819138,68.5669089612581,67.81024927835367,67.03242857116058,66.22224797751757,65.3945981382409,64.53694430277805,63.67242611247293,62.80575454213742,61.946977992688176,61.12306964882035,60.349558494821814,59.58925385294685,58.86364366219757,58.13850828311991,57.38707515267395,56.71473481273411,56.00862490563913,55.29329527793914,54.572511670679816,53.859231762842555,53.128219598326915,52.37498450210434,51.63161615411322,50.86254753220095,50.103710470689386,49.34335516964894,48.584883754346414,47.81581221626155,47.05534484998494,46.285939016196906,45.52734231114715,44.7563959424276,43.983910842575874,43.15577936461804,42.41518451928161,41.62346891068407,40.850351582975144,40.0797509244992,39.33766768906568,38.60087067221093,37.87914386824649,37.176509424372796,36.49921263874501,35.84828949900899,35.22115611987888,34.6144106670998,34.01817972092886,33.42224774015227,32.828073200826054,32.225945693927876,31.619237948394968,31.013777510411412,30.385409333067553,29.809343896050038,29.209840625837906,28.605140811023542,28.017491803264534,27.430775866234377,26.854100829869846,26.28638728716906,25.74777149357283,25.221979169353105,24.720980312083277,24.231474974780205,23.745800500925313,23.257920879069765,22.770948873808354,22.22601949061746,21.770986901382937,21.268345466570054,20.773760617243898,20.25627846717959,19.796969368981365,19.332702934999457,18.900778173243904,18.493593282086156,18.11558038621375,17.765731209830513,17.44337063041405,17.15323684191301,16.902171464116552,16.6936348547373,16.523976519093377,16.399010958579968,16.32456842409123,16.300176843990968,16.31689362740214,16.36187696461443,16.434988782428803,16.530130015093786,16.647835433173746,16.77741690146499,16.926023034178893,17.090823899129514,17.264242678386818,17.458015393308408,17.66937838570435,17.904585661574323,18.152707251528792,18.426751692815678,18.72473913766287,19.05022610678825,19.394572181354004,19.765905945721027,20.154211957291594,20.591425259816837,20.98876336313667,21.440226868270546,21.906082312349493,22.40809605377387,22.902950075341547,23.427954070780952,23.963980596698466,24.515825691094708,25.080063024353464,25.67351397253722,26.276735330317216,26.906834564710678,27.552985827456098,28.21753461294216,28.891749618735396,29.577508891481017,30.281609688174328,31.004076281144453,31.775662132497768,32.47625237306343,33.2476382471738,34.03306375535927,34.85108734269752,35.65270157043635,36.49266883282751,37.33882687894082,38.19470556505351,39.05916954421028,39.928091357025835,40.82234252894548,41.7143435229842,42.62166479685638,43.542688687629486,44.46242781461397,45.39932501736252,46.34269178461359,47.291148421909455,48.291081185178655,49.18774917387155,50.128918841287245,51.06362974664718,52.00085531926762,52.90877606695109,53.81719592255759,54.71342464306002,55.60182250111074,56.48019546249533,57.34854661075038,58.23891837625913,59.10987972858343,59.99899377874642,60.89104450536298,61.8026844325139,62.70971778777591,63.63552163638556,64.54359345331707,65.51769580381179,66.39258962558141,67.31927326525302,68.22844988633607,69.14553157311911,70.03000237874488,70.92013138573746,71.79478659127254,72.65088664799285,73.510134825623,74.36545626196616,75.2247694917032,76.07262192598186,76.92140134753402,77.74736181716365,78.601080143383,79.30236685387236,80.02509290282849,80.71464035252691,81.38672873285749,82.00127414606405,82.63896855441072,83.28945371035067,83.9406289147104,84.60669196476846,85.29136266219639,85.99869078074022,86.6872634793428,87.38661295274756,88.07879770302446,88.77396482510724,89.4407112441694,90.08156544269833,90.70393609696865,91.34339264062925,91.85340126951945,92.3791857749783,92.85677936294105,93.30891256287852,93.6722481482334,93.99871444492508,94.2673148854317,94.46991464388026,94.60639567699803,94.67965021150155,94.6910875365773,94.65512420175016,94.58185198338614,94.48448274066973,94.37173261193651,94.24929829704634,94.12353747187272,93.99283806499106,93.84415451625007,93.69864869355327,93.52353172607502,93.32210485288266,93.08626758991535,92.82258787013272,92.50936995799636,92.14319161676548,91.72037035894267,91.23826741572206,90.68800980647362,90.06658954290688,89.36576569444397,88.58203720573898,87.71875718656635,86.75685631229364,85.7519867978457,84.70367356809291,83.65815591910204,82.69591776538878,81.8296727509511,81.00539187534002,80.25481035449178,79.5125300882387,78.8128278057807,78.10359963985826,77.43120968754091,76.84463948898068,76.3060947298265,75.80540277334728,75.31318476840015,74.81199064463122,74.28400401553839,73.72034644560662,73.12089159958144,72.48605495150544,71.79882311011538,71.07609315681462,70.26194734617708,69.48077850770144,68.63551092830059,67.76673839548677,66.91254235671576,66.06877260799457,65.25497281961846,64.47438394318841,63.73051629982869,63.02596373117693,62.34835416780112,61.6759581293759,61.00062057220744,60.3041870966134,59.58440530480577,58.78836427171453,58.098595521618314,57.353858302968405,56.61056143079551,55.8385392064811,55.11973839993711,54.37113451559536,53.62211622829493,52.893706485325794,52.15513733528359,51.41529780440239,50.675654846570474,49.93304157446732,49.17528474306061,48.406876844235846,47.63028053851624,46.845720253492225,46.06445911221609,45.28236627519744,44.45183702647749,43.76225725511142,43.00079271738679,42.25406764764753,41.49505177134119,40.79024026744343,40.0721164460398,39.372789186325576,38.67802689571994,38.00156772707296,37.32933358805368,36.681632622010994,36.0576643269231,35.43214759227592,34.813595774804256,34.2050802792382,33.60275141521328,33.00390928323161,32.392773492160785,31.746904978186482,31.167233461773588,30.550257048521406,29.935273794740144,29.310477251267915,28.714808044004762,28.12441089658517,27.541801613809557,26.980113700230415,26.421133724411504,25.892794045201132,25.363334890351943,24.86630849948409,24.374829504975555,23.888076101725478,23.387019716878555,22.900350641862413,22.399753528840712,21.893987211732977,21.34727046350861,20.864958306285306,20.342604632129195,19.839643087475086,19.348097122123633,18.899185593465713,18.46751394243138,18.073121583018988,17.709376436525986,17.369694715857197,17.063403250903512,16.791852308964266,16.568398113211277,16.393128868891004,16.271466334127375,16.203814238778953,16.184408809243273,16.206012324688846,16.265146974408218,16.356124693083082,16.464428551784895,16.602354394387657,16.761512406641135,16.930044070156672,17.112066467684336,17.30575162331868,17.520212276338714,17.750764561045656,18.007251314666163,18.28059408810553,18.576552231773796,18.876377199637556,19.196740227280976,19.53131733500016,19.919193961042094,20.25086194670014,20.647615812033774,21.056418100291072,21.512357651292145,21.946208688535034,22.41523952976836,22.905482760835877,23.418058230783164,23.941318320719002,24.486483573625467,25.042800443819395,25.6105395395254,26.2013149611011,26.802142289372277,27.42760656273043,28.06457497349184,28.724048240217815,29.40391295328002,30.162890014276424,30.831181299738784,31.57180276418298,32.33182881268172,33.12508181636877,33.88099681541117,34.67660045131236,35.483693205088116,36.30207535272006,37.13356554561324,37.96241846060816,38.808573807723604,39.66023123892038,40.521927146144016,41.39023210176737,42.280368084108815,43.17286355638642,44.085945281254176,45.0020011755283,45.98526047708731,46.85459830165019,47.786033459809936,48.71425300611104,49.659955877458,50.55499448271919,51.464211171489296,52.36597376219397,53.25638460296974,54.15164253478759,55.03930574257295,55.93286332595691,56.81173325364696,57.69425815113363,58.57510815848324,59.45696701517472,60.31975362627239,61.18127198495351,62.055210963528005,62.97974080119349,63.801540981881026,64.68248796230718,65.5613099502395,66.44782395699286,67.31986632599475,68.18706100982963,69.05618976748455,69.91405006299236,70.77033313303752,71.61846914226551,72.44970183650834,73.25331870459416,74.04686712356559,74.83294331347061,75.59390059108007,76.36030343525947,77.12141358651711,77.8686489780853,78.63118663838947,79.3184144675454,80.0426496573139,80.74124957731169,81.41727794774827,82.0633048291029,82.66941593173328,83.25567726668307,83.81226790406507,84.35609774220775,84.87656283424516,85.39469340494993,85.90498943993157,86.42558958788354,86.95942181741238,87.54397885019208,88.03883365458144,88.5856055528371,89.11489093890319,89.64225027902735,90.11867436105148,90.61071698768856,91.07522423539908,91.52293745318161,91.94125499560575,92.34649872651944,92.71905535461495,93.06165522952284,93.336851150612,93.56604168831814,93.73443627735874,93.83923506802988,93.87890954727061,93.85144121776118,93.75765635905167,93.62944018071805,93.45549134277803,93.24790676555335,93.0072616482092,92.75523013743924,92.46581855496086,92.15043615718638,91.81511506555235,91.44490316222524,91.03488122296831,90.5799889186267,90.07457520553395,89.51305938848994,88.89425639762737,88.182891789516,87.3928081494487,86.48639604439236,85.48909287004591,84.35583560234247,83.29159736663014,82.13275505609069,81.0045470394668,79.88409774149775,78.94997111134526,78.1543309308864,77.5016337246217,76.90430056765537,76.33725735029041,75.75495003949761,75.15730837991971,74.52784607648856,73.88058120442717,73.27756001481241,72.7416865956699,72.23989713381067,71.75858472880003,71.24620935278483,70.66184353178093,70.1017029881889,69.46353600547083,68.78946547101152,68.0624854427228,67.32739686026625,66.5419104489068,65.73436549332692,64.9084207008805,64.10284800861324,63.316313852747506,62.57846247275688,61.87514308542416,61.19072497668168,60.53375202982021,59.87298295439171,59.23743156408605,58.59218333791011,57.94842897036456,57.27838057573644,56.67758860916783,56.01659256150058,55.338870120359765,54.634862922893106,53.933709179040804,53.21509021283445,52.50453345271653,51.78621380068731,51.08000131906058,50.366062646880096,49.65386757575526,48.93363196684668,48.202702073169895,47.46289728306097,46.65324712574806,45.97056547766232,45.224606753350855,44.48264698933465,43.721956730853364,43.02399471771404,42.30346734682834,41.60120427374198,40.90530969817621,40.22275103998182,39.5525113182053,38.890943979899546,38.25472457425546,37.6226381037579,37.01080007018987,36.40047918781852,35.797502227409915,35.2027887836541,34.60282732845732,33.98118513726605,33.43733750976664,32.865697080317524,32.30334097444084,31.74119240342497,31.223578420337233,30.70299225130127,30.18379382258714,29.677762657629128,29.163992408040073,28.647532389266892,28.126004616251002,27.610283248874744,27.093536288371,26.59196945604575,26.097791681435773,25.62811544822562,25.166441561012114,24.72255263871276,24.24270692756948,23.822226165659302,23.36728769880146,22.91569078438352,22.45083212335901,22.00970597208733,21.555030771387198,21.113549321757855,20.680884872229004,20.269452981118974,19.883559296315322,19.533117629082412,19.21522196193411,18.931616580790816,18.681658724371907,18.471417362745125,18.290871466129165,18.145534474696884,18.034321399731123,17.95748250395473,17.920557587150288,17.91777341352226,17.950973734244307,18.02313675483186,18.12928561963775,18.26783957861859,18.43741738858836,18.627814575127104,18.843560805421962,19.084858389632487,19.34790558677667,19.61529835777953,19.902439937771277,20.19944181127211,20.510911483577047,20.822641066701063,21.151139587835345,21.493560348410227,21.88337952474238,22.25219615381519,22.673874305969875,23.121633734106275,23.5914595242885,24.077780204511903,24.583329892011555,25.10716691903584,25.641466072030084,26.19374966909637,26.764752510552643,27.349349465361044,27.952183518201934,28.582327135179018,29.227997820594336,29.94870054145677,30.570271866324568,31.267267728403443,31.98615027349987,32.73552315009924,33.433610748492136,34.194960137040724,34.957810958584496,35.74117416274385,36.53618586689545,37.339975324538486,38.1610117808246,38.97414734891122,39.80111192123434,40.633178579386076,41.4915262541043,42.3474083471622,43.21580160693997,44.10116169406955,45.0681660227636,45.90989213059842,46.82030943858413,47.72614781059496,48.671555134176636,49.541992629172064,50.43461386567723,51.335686710134304,52.23052668083692,53.11909200104692,54.014603307155774,54.89509020148284,55.77717135430327,56.651250115112425,57.52130288055486,58.375599099576384,59.21494687148886,60.05601112596645,60.881794410514736,61.77349217358914,62.55428850415838,63.41194952002162,64.27489631797609,65.1682477187424,66.02755449228172,66.90272458385635,67.77919580736824,68.63929749251254,69.50098569717869,70.35852278523468,71.20964232510575,72.05522474940064,72.8938690142132,73.72183521300005,74.53981402199337,75.31637683047555,76.08224650673901,76.80701232169828,77.54543312820324,78.19574670573719,78.87184514258045,79.5396664646804,80.20972362664129,80.8650182313162,81.54591815443138,82.23122547710351,82.9229979806055,83.6181538696749,84.31888204629702,85.0084573543757,85.69432430425044,86.37956343669099,87.0494936100168,87.70412725246058,88.35167394138864,88.9817715779716,89.59433538474727,90.21299798549508,90.73669515122654,91.25833901644626,91.7357045889284,92.16617997090746,92.52280194311092,92.82280253899569,93.05019281391444,93.21233634930371,93.3084386003621,93.34706925051186,93.33135760749119,93.27723948483097,93.19262475213576,93.08506841862793,92.96252315883264,92.8469129511085,92.71929417689554,92.58817797467053,92.45553820625342,92.33226347128488,92.20082217117182,92.06419056187742,91.91658703652456,91.75158793720357,91.56496024708257,91.33961822996274,91.07281284849661,90.75336459759957,90.37533912701306,89.92183387095204,89.39045097843795,88.77337356330916,88.08113089783039,87.23504870258736,86.42675265205236,85.48000289485881,84.46410419269581,83.36207399082679,82.32503595264767,81.2436696489865,80.21873992821043,79.2301342074818,78.30193214655155,77.40656379333728,76.59108801440475,75.8378087148277,75.16520431967024,74.59630125674894,74.12220909666961,73.70457630954343,73.31236625776047,72.90675405671978,72.43727218948801,71.9645711928806,71.38546606878205,70.74309445859888,70.04804275218068,69.36509098803883,68.64572755017456,67.8882900198561,67.11144079715393,66.29062954706266,65.45711316594696,64.60367972099542,63.78652185950072,62.98630292148655,62.23434869584138,61.5214953074861,60.85164794066974,60.187867650217406,59.51902724580861,58.773396870810366,58.1112089106383,57.39630053014016,56.69089545445964,55.96969562827325,55.30383240563749,54.612216831258955,53.91066271913027,53.18006330159055,52.44794808485147,51.70751279225704,50.9783760758985,50.25157276775639,49.528192981567045,48.79103188420225,48.05817611542248,47.30997955937843,46.56284411473527,45.800066708020424,44.99263269382668,44.28181890230282,43.53310701108901,42.78633406738494,42.03856084717657,41.31488941017086,40.59318486069935,39.86766920497033,39.148157177758,38.433314343011226,37.71358839034097,37.00872912350294,36.32324538019706,35.65857278542634,35.021058364257854,34.40064275807876,33.81144493967904,33.24094021370185,32.67885061741055,32.08671573485819,31.54919925337678,30.97264348852711,30.402092986241616,29.819838202194685,29.261184386938343,28.704972454201915,28.1593423287504,27.62425509812822,27.097596195142902,26.576511088171163,26.057829468729608,25.53399360043045,25.008456056760853,24.482474178915155,23.957900455662845,23.432729653141028,22.921415644908294,22.420184807279348,21.901913644660603,21.441975495393336,20.96446005368818,20.491505081265963,20.024299793396903,19.56414856862488,19.115793261174808,18.686698492603345,18.284870832297663,17.911595667570605,17.575014149093388,17.27940963184209,17.013812190192365,16.78170565016463,16.586643458417722,16.428984762835956,16.335297975567062,16.273272689877444,16.25196407277387,16.269593857099704,16.322725269656598,16.41002458093599,16.524194668094815,16.655255214371664,16.811277090239635,16.99173829186118,17.196813689037292,17.424274827217616,17.674309552890577,17.93946786381459,18.22098562987853,18.519756799889628,18.83812049365272,19.170139466362972,19.546447959460295,19.87770470375519,20.25359580379657,20.648686389217605,21.071866235889896,21.48561692815076,21.93141686024736,22.393641950082557,22.87276645918723,23.376647292147194,23.89339773023667,24.438063841236836,24.9915214385636,25.563376982690563,26.150860658470382,26.754103704174103,27.375006709581378,28.011580218194442,28.663744799974584,29.376644003284337,30.017095987145797,30.717704423314657,31.43689246912005,32.17724573555623,32.9153986907198,33.66713088626776,34.44920709909947,35.23472623982127,36.02436534724742,36.82545044514845,37.63176801167295,38.44033998382891,39.264788550655474,40.09218478025359,40.932640524324505,41.77387185533139,42.62362852619907,43.49004074012371,44.404964952456105,45.23042390285055,46.10316073289376,46.97651344142091,47.860430229776505,48.72399547698744,49.59960390202908,50.47713444633706,51.35812846350634,52.24228182811313,53.11993580845883,54.006621909098875,54.88494327058965,55.757276467302056,56.617851797848765,57.47896443272693,58.32580773112819,59.16060223372188,59.98455782980611,60.83541146871684,61.607034942039675,62.413591239978025,63.22225569486591,64.02502473353996,64.82306160409618,65.63032900445742,66.43461904061417,67.21747731734632,68.00600296364593,68.77432969309913,69.52536261257764,70.26554422164614,70.99514057348995,71.7169239310051,72.51161135443223,73.1670576336287,73.8814835747153,74.57587448234078,75.2854333061979,75.90773970973119,76.5360470330285,77.13945766918896,77.72451660636757,78.27997017672337,78.81671690801149,79.33970032092698,79.86317222350236,80.39394929910827,80.93673521023351,81.48972727707714,82.0646110114644,82.6479946666715,83.2384845744121,83.87995590290153,84.42579123185368,85.01678418864768,85.60580277523943,86.21311052920369,86.77802435427469,87.36445052456688,87.9434046998985,88.51416894279315,89.07470209460645,89.61839065062341,90.1350624111976,90.6155918506838,91.05302142952388,91.43836512485763,91.76211590801225,92.01779297450565,92.2124386396575,92.3340554302733,92.39356010587133,92.38220831472711,92.32009915754928,92.21459596391068,92.07553579378913,91.91794250190178,91.74558311510985,91.56179270558553,91.381033474869,91.1971443282506,91.01653422247944,90.8314003688917,90.64242472898336,90.44274468768133,90.23163676102484,90.00098104873986,89.75074434793727,89.47118174723141,89.16115139236219,88.79098544974443,88.42455294054723,87.9793588420926,87.47512982816413,86.86234106468554,86.18343493666396,85.38930358097636,84.49333189035953,83.49572339514285,82.3931849015035,81.20409574067745,79.97632650717541,78.73015241856132,77.48573088401925,76.28312347416563,75.15201413890239,74.0964645505911,73.12702536555969,72.23301830971151,71.40860399258004,70.7195263816347,70.0447655887954,69.45963180975464,68.96584828174446,68.58981378397004,68.2702176223645,67.95634973220744,67.61984740777828,67.20382941968317,66.70984895258722,66.15702120672681,65.54479909047764,64.88366260692806,64.16215716997003,63.32096860838127,62.58625980915391,61.74970666976745,60.93933230884558,60.144777549045784,59.493681739554155,58.864196984426094,58.28174238676022,57.715381432158644,57.13867356096063,56.53079613851424,55.88655991546561,55.20875413324644,54.518360894074256,53.81667934355924,53.11656038004569,52.40035470727759,51.6817555274811,50.95752107007399,50.194743542244524,49.56600044638576,48.884989817091174,48.214962959742806,47.52985683323807,46.858274532308215,46.159037209895004,45.42186475346866,44.66683564591266,43.90325574888107,43.13662164740749,42.36419271831981,41.62729108628489,40.891290375035695,40.1860075813625,39.493961198509325,38.83025208635556,38.16890093707562,37.52688344009177,36.84650829191397,36.2632511601266,35.64405776981523,35.02243257109538,34.38322253803382,33.78051603825355,33.15433246311646,32.54202868074804,31.92681884633605,31.330794851619018,30.747592048161867,30.180006781835747,29.63621037107392,29.107963186032926,28.581905785499778,28.06701872479387,27.540056391880004,27.017353121612068,26.488573130534327,25.941626189053643,25.45443757707023,24.956328688409556,24.472156060851926,23.997813001150313,23.527702292462546,23.062759417296725,22.592594721208204,22.124512219361673,21.649524845678194,21.179325338898394,20.716082919283462,20.267528111833936,19.836165002768873,19.42402364869876,19.03363317974489,18.669953782667413,18.332645782550543,18.031278341265512,17.757548182754928,17.541115192504606,17.348568878568653,17.19508241548971,17.08056901507255,17.00483397537206,16.962840427514212,16.951962179917537,16.969465495699293,17.021000387142642,17.10767265792859,17.225392940784864,17.36925610208604,17.537609713991138,17.72915886244839,17.97794059288182,18.182899847697037,18.431151836894507,18.6972627981416,19.016701162208243,19.309247293909387,19.659736435109036,20.033383985267783,20.42889294044387,20.83912785929021,21.278668498050436,21.727288959477193,22.195058053426333,22.678661527135343,23.180840264527998,23.69600714720109,24.22709154763392,24.778154458228965,25.345830587589134,25.973403142055428,26.52997972385765,27.1400803326315,27.777322439063518,28.441382210255863,29.091862777494907,29.771554387593053,30.47623899607875,31.19040379036592,31.92824070712008,32.66710960015583,33.431796006669664,34.195177423231144,34.988512814896865,35.76303228721487,36.55827748943424,37.33497976206772,38.126881075912095,38.917850456379654,39.77352571477744,40.52457728478584,41.34221820907067,42.16189473066028,43.02232093340519,43.83908739932121,44.690101357573965,45.538670580182284,46.387932634748715,47.229072606990954,48.079592893674125,48.90374564020466,49.72983201336795,50.55044770236795,51.37739770802949,52.18530014090166,52.996504761809554,53.801759714897436,54.621560368872295,55.47368459855455,56.24769123279349,57.06406350715969,57.897770273996514,58.73052067177556,59.5438082630061,60.37209095980983,61.21006862675698,62.02808877749146,62.857354307304256,63.67059620063285,64.4909629919767,65.28909972267978,66.08244268329696,66.87033014964614,67.65189149195733,68.4135396256724,69.1771272370542,69.92328114175803,70.71185625674364,71.39531940168081,72.11365970248232,72.83817657384067,73.57116143318655,74.2874951460025,75.00756608178429,75.729207008093,76.43518272097691,77.10813444968393,77.7730749220017,78.43608483822523,79.07770009115944,79.71482833663556,80.3525760514055,80.98541168560924,81.60904157874397,82.21375385466906,82.8102534871519,83.42904726350415,83.98178225563777,84.54584224638234,85.0956224051547,85.65721889462091,86.23251186345621,86.82486044684781,87.44529715221249,88.0686661968038,88.69369945078563,89.31857770412165,89.93212065904645,90.51134510559602,91.08249609994128,91.61713322240152,92.15379238615297,92.55331490038338,92.90971896611613,93.18146751707067,93.37669567075622,93.47768064989206,93.51029795393046,93.47436834139226,93.3772386724649,93.22579690386651,93.02929183268724,92.79607117116228,92.53230020482961,92.24390693727831,91.9307350878968,91.59380898634102,91.24015828971156,90.85954478643443,90.46251635802241,90.0117350356583,89.57842109037912,89.07997794030828,88.54441684405414,87.94457330654326,87.30127902556194,86.56967369695055,85.75282581438312,84.84395617872376,83.86116929323045,82.7992542714199,81.67818720270597,80.54849782888593,79.37298101453192,78.22754717824407,77.13828813532682,76.14484624296419,75.22472862245282,74.39274770919322,73.6021150919726,72.93973805733766,72.26007025364106,71.58091135447937,70.92533958272709,70.39114039773587,69.97963084551351,69.66461812352084,69.39158549660917,69.08365433969469,68.7005308924878,68.2050025023546,67.60099126515473,66.89010456046272,66.11529845938587,65.29016916806026,64.45204907288807,63.60779570738668,62.798571628729285,62.019303411156805,61.36648254103345,60.709809098872185,60.07752275952723,59.44140391034483,58.825220338297534,58.18892089269379,57.54227793045134,56.89215469677413,56.22896115875808,55.542714713930174,54.85671919593719,54.14711848998015,53.44170832073868,52.73545709461156,52.04370306444949,51.36215510038358,50.68813456184308,49.98999729236324,49.25831097815716,48.57986496414016,47.870420984819916,47.14806637945953,46.434350898015644,45.71601069727549,45.001506017125,44.27393952157144,43.55555338580005,42.82716299568664,42.09992678170028,41.35911703812643,40.639747123097514,39.916628185139075,39.215598771878184,38.45311589485318,37.842406984762476,37.18196827804257,36.554509384049325,35.906179887756146,35.3253687357928,34.72138782206868,34.12783994344288,33.523275616284394,32.924745221460924,32.319191985147974,31.722152810361262,31.132798256387712,30.55868281425597,29.99148755518142,29.44226900949996,28.90884152668364,28.38595080274282,27.85870834102726,27.291758573257905,26.778186598844012,26.230482238869918,25.670472111222868,25.109726281756235,24.576574410002063,24.039794382413753,23.52789033506971,23.0238915051791,22.547177459570786,22.08890857225574,21.64831374840244,21.218695525211704,20.802362122083277,20.39270118104044,19.99879604735819,19.631188802401734,19.29501248312003,18.99468056558245,18.720309704238453,18.51877575475972,18.342106224006372,18.204548963463942,18.10256722065237,18.042566926166373,18.021027508755218,18.03832306984272,18.084716481170815,18.166642526222116,18.282004297764757,18.4300222370402,18.59932362768747,18.789916215483764,19.002772965197813,19.238036306672715,19.493600522941733,19.77246588029837,20.0735079536956,20.418304149716242,20.75018055704277,21.126858066470223,21.52110353208756,21.937692156346397,22.372916678127265,22.823140941347315,23.299902844833024,23.78798577961231,24.297424191919003,24.82490631346314,25.36879863051587,25.930772266246745,26.498516608140203,27.081714870486536,27.72573403429993,28.28005230285084,28.896495608824008,29.525379583359044,30.19596958396417,30.823001935046438,31.5006127713465,32.189880552433976,32.89538990366496,33.613936841356534,34.34444694761754,35.085525272259446,35.837109306287054,36.602420661498066,37.36304257317226,38.144865038875764,38.929713019547094,39.725903651512844,40.5188682744007,41.39020519183368,42.13224818784392,42.95056918040271,43.764129342363525,44.6218917600466,45.41143192683812,46.25573394998255,47.08944800791662,47.93234217318915,48.77095724924959,49.62424875757901,50.45705757972429,51.30369416698148,52.1433462873748,52.98553646637096,53.820604548545234,54.64679851507787,55.47685710337433,56.31367505094481,57.203135158868484,57.98526927246343,58.83696826899144,59.707601038888505,60.59004225283748,61.4303626148986,62.29416815994884,63.162974898414845,64.02400273822195,64.88991729703274,65.7577481492181,66.63897858788795,67.4967315038054,68.3548900718774,69.19808050768175,70.03175174721801,70.83476427412793,71.6181838727657,72.39500477257256,73.2174161557825,73.92302588230079,74.67991415680424,75.42027843214366,76.16309204764025,76.8538897039863,77.55861972580784,78.24014499097493,78.90423823315992,79.55186744106283,80.18989141397783,80.79887932957656,81.40328462620906,81.98854240466767,82.5694647184422,83.13963504506378,83.69269559010952,84.25270683906929,84.81777986808056,85.42072370381453,85.97930053534851,86.57089475922298,87.17935750238183,87.78073151900439,88.37360914254099,88.96023524128185,89.54054250632836,90.07388584341993,90.57979485882859,91.04842653025887,91.48493107353217,91.85379367409551,92.16481000585887,92.4217146293939,92.6329056841728,92.7943457548093,92.9135656586156,92.99506435754894,93.04132984099682,93.04458865059932,93.0161981500037,92.95462540888177,92.86244392536217,92.74099195503545,92.59344174488679,92.4249363838674,92.23409749055789,92.02383793257385,91.79617297552683,91.54815753944072,91.27613785956605,90.98103017481999,90.65378978213994,90.25514417350551,89.86837132559151,89.38908345175331,88.84285281133593,88.18626283490153,87.48658965026806,86.65778464526086,85.74317200821615,84.74675246768824,83.67035920674357,82.54973085516706,81.41587091170645,80.3090448121516,79.26586881692843,78.30233533905201,77.42567772261012,76.64891220722012,75.93906832196403,75.28345620150982,74.6115201111276,74.09902841168453,73.6137918782166,73.21516543040978,72.84869386934383,72.5114139701396,72.13463305934381,71.68846216234506,71.1823196695134,70.59110265882737,69.92904080520708,69.20550535548824,68.42691838595863,67.62217607379878,66.7933236490958,65.9585176669294,65.13321303348506,64.33405846940593,63.577143172929674,62.832597342727354,62.210148511183476,61.56983948175796,60.9350064352147,60.285862223622374,59.63942150904908,58.969908308597574,58.2809985379976,57.57775806052745,56.88911608244209,56.18698568946759,55.50116049162039,54.81564463610016,54.13042650030091,53.44097163543674,52.74381424785237,52.038630382729266,51.32163544263748,50.59242724693051,49.801934735110315,49.096082168024445,48.343562740200056,47.566111844280286,46.778565578954755,46.00079471639186,45.21941876257017,44.44906646742763,43.706538034355944,42.98297990858709,42.27043249107006,41.55171963560829,40.83376756046565,40.11022378302799,39.40136096672005,38.67972937108987,37.97985747632858,37.288126467332916,36.62359233757412,35.94672154646079,35.35080125001913,34.73562273195812,34.14069234728593,33.54648896070935,32.96931139205239,32.38064325133792,31.80439401705291,31.217913974399877,30.642114271155137,30.066830578077063,29.507007420069236,28.958846834378026,28.415705307490033,27.88349307196504,27.309335472713457,26.8165331527134,26.271205082958627,25.71215691527471,25.156364063635767,24.647559483505248,24.126684403190634,23.618729473512342,23.130512344721975,22.643842246277927,22.171777125378256,21.698456222581736,21.24119648823438,20.77987165925959,20.32866630453726,19.889837741379214,19.4708606022294,19.073723641569,18.70670750399844,18.355385096268417,18.087098847008974,17.83624389554368,17.62736027017253,17.450528583379697,17.322295181269585,17.228737489690186,17.175651285873972,17.15825207449032,17.17212400847853,17.216595591714427,17.2909252570044,17.394983000670983,17.5272725759354,17.68699664758544,17.867827405235197,18.063949819518864,18.2791823159463,18.506724409235563,18.763535762400682,19.006799789441835,19.285086651859718,19.58811415959208,19.91927697511463,20.255659283636223,20.623852894571197,21.018543297230902,21.438256283920136,21.88551148042925,22.345377091517413,22.826899432436832,23.3165848239818,23.828289069684505,24.35024765168804,24.89864604605586,25.453296023423412,26.03299036645843,26.62298556980836,27.261799225956803,27.848924232325547,28.481351770594433,29.1380385454851,29.822136269150995,30.49767886718467,31.20035937255942,31.918043171871474,32.65798228825815,33.41003936105109,34.17855530160692,34.96297425896559,35.757941078262895,36.56870727485066,37.38769324591691,38.21248954012117,39.037645224576806,39.87972193799014,40.7246656400335,41.61402506850843,42.435469134936184,43.30730932990297,44.1799684300272,45.05680493201068,45.93342876496901,46.806860663020245,47.67714352479716,48.53929547848516,49.4077658173208,50.26138379836728,51.11974534446065,51.967878090138385,52.81423430037252,53.65783342401482,54.56253940841217,55.32600627441801,56.14340673142617,56.95430808452788,57.788488529944296,58.567832089231224,59.388811695660145,60.21359235780925,61.03917973234703,61.87230917367881,62.703622782156394,63.53348518333813,64.33529360186533,65.14404233840347,65.92456582997718,66.69863651417813,67.44159239434344,68.17315778826705,68.89095708365667,69.65183998589269,70.28741146357585,70.99554039003593,71.68366591636911,72.39829567987005,73.03988395549278,73.7088148268055,74.35059482478441,74.97887249269236,75.5934380609778,76.19576656632114,76.77968538914234,77.35313385958014,77.91896085654143,78.48349610406588,79.04486755124329,79.62082599386049,80.21608425977276,80.83495098401373,81.50500042660805,82.09485926369486,82.74349591472871,83.4195635850349,84.0903828056851,84.73377692020154,85.38011444859993,86.02894054197151,86.64325926946452,87.24832322402148,87.83002111183504,88.39715950346891,88.93573768019388,89.45964164026027,89.95869437355947,90.44103519210618,90.90391700028512,91.35541602940927,91.79248955871017,92.2414200175459,92.6123191758157,92.98313037190547,93.30521438084163,93.58065370682658,93.77224308692712,93.89444070918013,93.94005775553377,93.9137389330099,93.82083524686051,93.6709852494529,93.47196188777055,93.23739396363247,92.97314061174042,92.68359084186906,92.38119636474585,92.06280940159095,91.7294471580114,91.38153196677699,90.98785965743656,90.60397192490002,90.15662999322208,89.6745234678178,89.13936869950318,88.55723728409068,87.91578894442834,87.19578535560059,86.41831148049036,85.55940714442437,84.62486584648775,83.61054244722534,82.54119609593782,81.418319541055,80.28377201793035,79.13189458850256,77.98765495513607,76.8567791002445,75.79265889348599,74.76737148104377,73.90729157244103,73.08264927090566,72.29938212019718,71.57192533639336,70.84334391122295,70.07834728288367,69.3402216320758,68.66100608859284,68.08242674686684,67.60027320897892,67.17049632007748,66.6635297091804,66.08925762334371,65.4612606590992,64.73701867099628,64.08566250989617,63.35913309435845,62.62084513529948,61.851028226750664,61.13983764408524,60.43412319322039,59.75768820674024,59.113580645339454,58.47742831840409,57.82778019216062,57.15932469462432,56.48122854500984,55.798712040856934,55.12788066615033,54.45194922961662,53.76692818528185,53.06933991120354,52.3597361469379,51.59319406767845,50.93153923190762,50.21322244227586,49.50235920054696,48.758151990147226,48.04870032252155,47.2957451479543,46.52700894079926,45.73146644251052,44.924457720738864,44.118112832272836,43.3194827193677,42.52963211111983,41.747888484030646,40.98882226465616,40.23869699125371,39.508501259617375,38.78229217281237,38.076365801630004,37.353011604963434,36.725167415805075,36.074672485043095,35.43086201677574,34.77277508099361,34.12479531892224,33.459819710800886,32.800048502724756,32.13461866011474,31.47720226379143,30.829705692273166,30.209843525082764,29.598786038067278,28.999700389780436,28.414439892227797,27.846953848967708,27.283769195276744,26.724210496645313,26.180725661605752,25.62275437236978,25.10671327901619,24.562589490126697,24.008684232808083,23.455128019846892,22.903325347640582,22.362477247894958,21.835417220454612,21.32193176259141,20.830371052001613,20.368333787204353,19.93945888166634,19.553887115969356,19.208816182164117,18.914002139112267,18.654773876545036,18.473726149938322,18.309828152521458,18.181414047815593,18.080428368242167,18.015559601233623,17.978822713386396,17.970999186542752,17.98818871363414,18.033381166112207,18.106241830959288,18.20586795557469,18.326869619437222,18.470609349350507,18.64404177320383,18.838591583225988,19.047969663608537,19.27155972382436,19.5108879358877,19.78273567534863,20.03218276778216,20.3235056033853,20.628709268448553,20.95835358206463,21.284925074334453,21.643463255047642,22.02296710353355,22.423564145193264,22.84779001537919,23.289683912421072,23.762604377682127,24.242332135183084,24.74434274021044,25.256709315331474,25.782593569533518,26.316405021599458,26.86794585406655,27.42517430828557,28.037178209680324,28.59943634602336,29.211151905360556,29.843366539441416,30.512524510267735,31.168518638348722,31.85827637179859,32.56458605666224,33.2870555691323,34.01911819093155,34.77116205960004,35.527564422083124,36.29055528908472,37.05980999049545,37.836377174323424,38.61839338016967,39.42431403662494,40.239469117322486,41.06289532476034,41.93520703890198,42.76421521180534,43.62292830822192,44.500195892462116,45.37285086165168,46.25770620925464,47.13814443570482,48.017608676363196,48.88852772312109,49.76236648441961,50.62339345884293,51.47830230834019,52.327261423797324,53.17426081234471,54.023335938470275,54.93836786962775,55.727478338557,56.58563918950057,57.435449209399465,58.3070052368803,59.12851299437676,59.98358188108468,60.83194641782461,61.68947644717632,62.54858651521468,63.40838346435256,64.26594740127562,65.124569813863,65.96664999007433,66.80608397855801,67.62547423050988,68.43438993840569,69.22756225030237,70.00263864973847,70.82333437309526,71.54312434853591,72.31675936267813,73.09889052700588,73.89642418427638,74.65211341189526,75.41164417590318,76.15880904391014,76.88752561283953,77.60671200154208,78.31285918121395,79.0106224202544,79.69766206532039,80.39089757528691,81.08521869651823,81.79029475938162,82.50777971438994,83.24228555526113,83.99269418664753,84.80371127333866,85.52639834042522,86.3127254984916,87.1043104124768,87.89980600209353,88.67628946353588,89.46530758815109,90.24096594888297,90.97553230022659,91.67984221324141,92.30935240654398,92.87703848963393,93.33766070390075,93.7042061036645,93.95308770564385,94.10093133763142,94.15671738868686,94.13127296102863,94.03512605421892,93.88862008652902,93.71338565690237,93.51198257370243,93.30112144456491,93.09290214394964,92.8887908320409,92.69013632615736,92.49765541211355,92.30855792394632,92.11931702570516,91.92831930866953,91.7334912745441,91.52194372137221,91.28816723617007,91.02312990129265,90.64618914215802,90.32194925071107,89.84304119226573,89.2814281080657,88.60425078811075,87.87114951198163,86.99557535295783,86.01539895361185,84.9745175635644,83.85013758193276,82.7011615008457,81.5625127083328,80.46720491054114,79.45045763237783,78.53347804076618,77.68896090860225,76.97456649312078,76.32497118285637,75.76386857056464,75.23035761206843,74.83646405284873,74.45715794229328,74.0969886692877,73.68750484888986,73.25188047661477,72.72849640184675,72.14364487965297,71.48655292699364,70.78752216109865,70.05703850513635,69.30446325952236,68.54530985689703,67.77667138405937,67.00562131630093,66.24671368750283,65.50296400305002,64.78960299362153,64.08744697181206,63.35932260510757,62.711627345468926,62.01801035429364,61.30546165722225,60.59076526913469,59.900963404852085,59.201710416365195,58.510845103798246,57.838133592464644,57.16704059085807,56.49541315947725,55.8067297300972,55.112593875666676,54.3965170999118,53.67513250686525,52.931331017307706,52.1839444635236,51.44427207248464,50.694663817154215,49.89491489454766,49.1818810798104,48.42427725462116,47.66558822899057,46.88748123021529,46.12443694312174,45.351988967301516,44.582814032835095,43.820754859457075,43.0511658798494,42.29203289076206,41.55193958211999,40.806536922117445,40.08372745372721,39.37504215956696,38.682301661888104,38.00527001991841,37.345378160207765,36.68425286508174,36.00889529243188,35.38941140421724,34.75515747181627,34.12410726424874,33.50228912281263,32.891900920730336,32.293714963134164,31.70348112726714,31.132040085326736,30.563843411405415,29.99944374494637,29.435021820686554,28.865700467934712,28.302708146022542,27.750616938308927,27.171786436821943,26.693909044813847,26.19413187532995,25.7179423923477,25.24731587447717,24.82581212881513,24.392164819124538,23.974642273408538,23.556515345096997,23.146080290658855,22.74700102681326,22.35918256646398,21.989223832267605,21.63611608429007,21.312198711859153,21.01821893842445,20.762786667297906,20.53353259466363,20.33299940586677,20.14759791159108,20.015036665117304,19.901505448180348,19.81843226014237,19.757271958780372,19.723726807722233,19.716273106115526,19.735349321072153,19.77606166880524,19.837041337337592,19.919833921819727,20.019551540126834,20.1411834827823,20.281938678057646,20.445411301836454,20.625097304469733,20.81536980075068,21.019180107663573,21.247075042577816,21.505609096254588,21.7453611885079,22.021082870951872,22.31444798876627,22.62277575946655,22.930340942574848,23.259917051599384,23.615418113293497,23.985697016381867,24.373452448300476,24.774080681013817,25.185653294868477,25.605192161260334,26.044474642338713,26.48441468761254,26.94781325550329,27.416509876462506,27.90812511563403,28.40594048465182,28.96598912490733,29.46665526816952,30.023494109638683,30.590885785129025,31.179483726711485,31.767659918531624,32.377152859651446,33.00590277905296,33.64525337518187,34.30722701271189,34.979666235268695,35.66609542696284,36.36370406293741,37.07788900339896,37.808468747369965,38.54768508851194,39.30086263034779,40.065812412138385,40.84592347413937,41.66082969010214,42.41500023961098,43.224936475110404,44.043074250217174,44.86310947141372,45.68216663256135,46.507260167988186,47.33663745062255,48.15402535690402,48.98036723095789,49.79713133121772,50.62778050222116,51.44353973892095,52.260188192416365,53.06954210781868,53.9546231748876,54.69559327733468,55.51055370846004,56.33019582095476,57.17813081632373,57.95171023565114,58.759175344139514,59.562194401948815,60.36663818435685,61.161217579306225,61.94455775348569,62.72716885575156,63.503188831428375,64.27261844740835,65.04150774987662,65.79756739289607,66.54787279062262,67.29257544926197,68.03072317255102,68.80500743646083,69.46651447953,70.1760837068497,70.89438441519958,71.64840879345813,72.36929499475129,73.10553245715191,73.82708299710339,74.54167850012848,75.23159333218098,75.89412462570644,76.53781523645318,77.15641404128976,77.75301947373826,78.31408774545872,78.85908383430409,79.39228740801836,79.94815085147846,80.52703743647125,81.20318274031507,81.80213218433826,82.46118439343252,83.13564876854235,83.84428303318242,84.53666519601836,85.24982646267276,85.96462392715134,86.69194571203377,87.4150096642949,88.12883396149888,88.84518170906713,89.52990904790035,90.19487443736513,90.82913364610229,91.41305394736392,91.94504174775015,92.41371596443852,92.81423746785654,93.15976891462537,93.38844657061834,93.55191631725413,93.63065255927583,93.62627123050164,93.54144597292378,93.38298536877028,93.16188070848692,92.89422278161649,92.59836642106593,92.2806360861315,91.96424683615018,91.651864613927,91.343562891235,91.03722434407067,90.72479470476507,90.4041600853579,90.06503468381007,89.70677448606891,89.3164691365965,88.92425023231776,88.49029303222953,88.01326000623666,87.4949403871821,86.91603240282896,86.26606017124558,85.52911038191479,84.70663204478407,83.78536946495369,82.7610002175171,81.64710033701209,80.46137528905182,79.18280208389045,77.89349349346551,76.49211515895225,75.31062118172841,74.10092002475767,73.0046424767365,71.99410414446754,71.1765945208109,70.43789596720931,69.77163086742019,69.16366139602582,68.57205886853562,68.00064851003923,67.46250600358604,66.97270303172908,66.50260224249625,66.01644818657823,65.49906466409882,64.94966452780379,64.37526785306284,63.774640152551754,63.07746771883382,62.440707980467934,61.72236209490978,60.984583483754726,60.245744580084896,59.563537102902814,58.86364731454751,58.15771635683088,57.46225404846066,56.76209321783938,56.06844808767043,55.36590313899243,54.67706809269751,53.98032108173139,53.260077811117206,52.515228038874326,51.766997835668384,51.00122761280957,50.22414523543647,49.39589244163631,48.67594522027482,47.89659999970954,47.1225873383922,46.315481958762746,45.533248327327435,44.730674038572594,43.90922983030913,43.09023749843679,42.261114793202566,41.44451209499865,40.629217162150034,39.822238310524256,39.0263896843989,38.25865606275672,37.50096807623191,36.765810490800604,36.048012241150154,35.33241762959364,34.60423406565098,33.93834801005687,33.24579901782526,32.549813554753875,31.855450455667473,31.16424041539845,30.479546637558666,29.787489545181597,29.1049937890844,28.424031461182658,27.751882048397672,27.0841188781709,26.44578151945078,25.818164536626664,25.211908061797658,24.56999474005545,24.044221998650613,23.47913631027977,22.91840551791873,22.34277255697284,21.831094339514067,21.310049798100216,20.819041325783708,20.352475843096723,19.922680477032447,19.522064980070034,19.16443252669488,18.857255615259525,18.596801953952408,18.378612057713244,18.19688732001605,18.042820099918465,17.921894763257658,17.835236566094956,17.777931573372385,17.756753689270308,17.76336960685176,17.794906182553127,17.84942168559283,17.924442298405452,18.02683476197618,18.15309270223017,18.302238895677544,18.46616513961231,18.651501196378483,18.854136056180554,19.07024000801539,19.301933231592795,19.54725923386229,19.80692161553499,20.08553707622711,20.379426107439187,20.689928008472,21.042852798737563,21.36670079316728,21.7305999385716,22.111465058514025,22.508555168526616,22.89836115305541,23.30606888127627,23.732870279625697,24.168706561446466,24.62176323656189,25.087231585691875,25.576065480414297,26.071850827408543,26.586513074237402,27.108310228598082,27.65232475583822,28.197672946516473,28.76326280195281,29.338734097572097,29.96834434331988,30.5360031077143,31.155300157645573,31.77778216632402,32.42263102167218,33.04730627481745,33.70181489605528,34.35390737727934,35.02554955903945,35.71017704599722,36.41047598793579,37.12005578103037,37.86072465838176,38.6121822748296,39.36935434677739,40.12312974421608,40.86829831654382,41.60867207554554,42.35876302288656,43.12170784282044,43.82441871323539,44.56905195495104,45.31750127230217,46.06377186351402,46.81734130544201,47.58841993131132,48.37247730209355,49.14497154456846,49.929843539044725,50.71673250433603,51.504055684851174,52.28426154644768,53.07058758197863,53.850373112109885,54.70269349863586,55.42265480182269,56.209344465165245,57.0096424035995,57.844085845683395,58.60808179750451,59.40991806770501,60.21388395433727,61.0124873847984,61.813428475493616,62.6140660226002,63.435008928460604,64.24432095723063,65.054650023139,65.87352001802059,66.68435411016871,67.48986585824187,68.28496282869898,69.08449523235437,69.91099325360182,70.61515404004783,71.36302589778397,72.09625285294308,72.8262200834288,73.49985895301357,74.17600216009646,74.84441863212312,75.49721866906607,76.11785051238395,76.71804486275956,77.3019654639264,77.85426874585713,78.38351676050995,78.90187197729746,79.42904635845157,79.9568276358999,80.50566238905093,81.0678145004594,81.68676013295921,82.24599331766872,82.86539722327518,83.49893237000332,84.17900078934068,84.84607886237472,85.54822836385803,86.26033699867023,86.97345278866975,87.67582951447939,88.37375772701279,89.05087094081122,89.70810250334195,90.34402430149727,90.95125839187315,91.5337779410674,92.08679638641152,92.60120419623958,93.072107576268,93.50694009459403,93.8432843085771,94.13069394919582,94.33704873254544,94.45659775954563,94.47950319441975,94.4130434971216,94.2647620603934,94.05350220339515,93.79214730282801,93.49847537556194,93.18911152715896,92.88298742504539,92.5763510964178,92.28598516564716,92.0037314565071,91.73194658682387,91.46346115907355,91.20060660582317,90.91207351455024,90.63862674218744,90.33043346663379,89.99164353690513,89.59723981975088,89.14847627648498,88.62954883217563,88.02610350296298,87.34571985052933,86.56219544307201,85.70371672536716,84.74055689151695,83.71350651607122,82.58750050713982,81.40365088158077,80.17205188548819,78.95662738310469,77.73799200774687,76.56668752757115,75.41458574446885,74.47817023339319,73.60487663877494,72.86352257046795,72.24633388932219,71.71836903901071,71.23257413775242,70.77697536497351,70.34189427926341,69.93003341946851,69.51029255668692,69.06531797779753,68.559557505347,67.980928374388,67.3294588601346,66.54692506686783,65.84906184112019,65.05020993854208,64.22929320146878,63.375008996130816,62.60121593545051,61.812130077412405,61.04109810663734,60.31750275023211,59.58732160275131,58.86893693435967,58.14870457285162,57.449835297935074,56.75726627725441,56.07711223448246,55.39099785709291,54.69740677286213,53.97929358479559,53.25756033935651,52.43153391036016,51.719826025688405,50.92661182689641,50.13637572100454,49.317122755633,48.57628035797666,47.80290087831704,47.05228217537943,46.28725024858329,45.53284278926086,44.74731922362367,43.97249203648579,43.1880519741623,42.41010991773568,41.624516571544476,40.8511781237997,40.074888091608365,39.29921636168395,38.53921990208716,37.74240351294366,37.07698688779463,36.366948241997044,35.66631182000821,34.969003784763835,34.31418671502701,33.633055727397156,32.953366911270166,32.28518282703826,31.61290531583818,30.94856297115254,30.29215461942586,29.657803171461,29.033434062300543,28.423307729487636,27.821294953364923,27.238400553482652,26.650242154647895,26.080061463727517,25.467705853343443,24.944033633795932,24.38139561273983,23.83109670387921,23.277633524589117,22.761982301321435,22.25124540392621,21.752747304719108,21.275655662953532,20.820304909634892,20.37704781543094,19.95510676015978,19.54174240708526,19.151479994740818,18.793208026439288,18.48026200012976,18.223726313119627,18.01741882052988,17.854759086763497,17.717331454812985,17.62743626718466,17.561044784282192,17.519451401936397,17.49078819111012,17.485278463737345,17.506705031006756,17.55631851948215,17.628431977221464,17.721939278601315,17.837644234752368,17.97728401760772,18.129612569511263,18.295609487358767,18.479354230288273,18.679042952689766,18.889828193035648,19.113280968323743,19.35127411109791,19.619502685215373,19.877115747358395,20.17032861876021,20.483502292113272,20.826661295085774,21.181259829041988,21.55463343994731,21.93961533341024,22.34068360027177,22.757504381557485,23.184079644795805,23.6216178177292,24.07158982181977,24.532451002647218,25.007854434641835,25.493001007084903,25.990015019191954,26.50274240706849,27.025670666452207,27.60476431147618,28.13812861475365,28.70525882630447,29.294731256175016,29.898359783640448,30.516141434903265,31.14951247323896,31.781715941326887,32.427115490051946,33.07829680576133,33.74101703437017,34.40871438846957,35.083194987066825,35.766191477482465,36.46511313290778,37.16529874097854,37.898062115328656,38.63334232483572,39.37258102385146,40.14273095879455,40.87487329016412,41.61906416436675,42.37474922300314,43.10501191056854,43.84599627937353,44.58274820108042,45.32605454573036,46.06392970205012,46.81706622478775,47.568462595713605,48.3398902814046,49.100035281674295,49.87141186095421,50.64427131828786,51.4797726701403,52.19531110729577,52.99022688637315,53.776797703965386,54.59912179120583,55.36064513425234,56.16061931779227,56.95661925134178,57.75367537434605,58.54302654686443,59.342741385710305,60.12739867781102,60.92341394162377,61.709799248047645,62.514939682304,63.321038831335194,64.12525293626642,64.93638421237397,65.73437010764879,66.57395224361618,67.28825103051717,68.0322640424623,68.77226681312153,69.51158965014037,70.22405944741654,70.96643028081802,71.7358756131602,72.51483304272307,73.3167986156435,74.13677244270896,74.96276933892722,75.77743573894514,76.57568925342314,77.33782572250055,78.08704678799687,78.8053443415997,79.51920337416404,80.22692431074256,80.98920714674725,81.66177979069248,82.39490654301171,83.13635430846794,83.90393180369365,84.61494611158629,85.35691790535837,86.08948416497336,86.80256523750406,87.49879709551402,88.17560404496332,88.8237538331576,89.44968761659203,90.03530586450799,90.57867094039976,91.0862275522891,91.54911583411088,91.96284582267633,92.33337411103012,92.66646362837407,92.89386341496356,93.0683784977932,93.16804812369257,93.19876091382721,93.16121722978288,93.06595967751322,92.92576814428854,92.76108525293229,92.58079221899004,92.39683906148544,92.21920621063835,92.05282517259913,91.89544678507298,91.7458780471078,91.59931295063673,91.45299250083974,91.29591320823147,91.12447126588381,90.91688483729443,90.69906417459536,90.4246379034861,90.10956233178457,89.7343463390284,89.32112083778432,88.84904929482347,88.31900902455904,87.71501067374157,87.0361390137579,86.2805895449865,85.44272947549534,84.53758334553658,83.5558373878408,82.49947076095302,81.3779582472501,80.21153625820654,79.0056254025973,77.7831432500535,76.53704373976389,75.41743176589071,74.31389113310973,73.31976800621139,72.4742400348615,71.74679207453477,71.118003385734,70.54159348792261,70.02215687783699,69.46619347608268,68.87810760184706,68.29718801522888,67.74418441776456,67.23029539264819,66.73177004678314,66.16596895880829,65.6381319666071,64.9904423254741,64.29961725573368,63.54125668601353,62.82268628983776,62.094771446942694,61.374823006638906,60.6905167015957,60.0173391413835,59.34926103656809,58.67197449956412,57.98907734244187,57.297823363926106,56.61167636712432,55.92052312808527,55.25755801990398,54.579079128352255,53.89521232828976,53.11949299820412,52.448039423795834,51.68746060552677,50.92156395309632,50.12628017141709,49.39280529136005,48.630956788783955,47.886573264482706,47.12315338297815,46.35249761716455,45.56030895840771,44.76072317284955,43.940828183364424,43.11241100322553,42.28810834590025,41.47472879433038,40.6869808982011,39.906802998832845,39.14847142668826,38.36084311979862,37.67549703138572,36.96465503140823,36.26348206683093,35.568468410930926,34.91858442838088,34.253605415775894,33.593667339351825,32.95617540378086,32.31683834611186,31.667982974095672,31.0157390912425,30.36861320763953,29.708613228551716,29.05406766869417,28.39555810212305,27.764301568127493,27.133829995511046,26.519997944714408,25.88787142953423,25.35101840240635,24.790780905349138,24.24260045268424,23.700902151415903,23.192949982024967,22.68588315840298,22.184245043033016,21.682290511836253,21.189178388344324,20.71484149347166,20.257635543933105,19.830317488388484,19.436412282964156,19.074094264714883,18.753857033218623,18.476193088714176,18.234957744788325,18.02920943371693,17.879965854471855,17.74362881316064,17.629030638710102,17.545260113942106,17.491835110295277,17.4681304667065,17.472392134270727,17.506223590604463,17.565936868102447,17.65133492368961,17.76006016056269,17.913956433643854,18.081871135640508,18.265015596197966,18.46198955408091,18.678391678878114,18.906306115598042,19.150719631158232,19.412974333140433,19.713404017437465,20.00413206009284,20.324738377095407,20.666407035337468,21.02428332190637,21.40043650110327,21.786838210053187,22.188908046816284,22.60386395464862,23.028645464556902,23.462094340718046,23.903174795598183,24.353361295615127,24.81225305115091,25.2822842339222,25.80696406150956,26.27207144996718,26.794847528844283,27.335159474061935,27.90869050197746,28.46237244015492,29.04530363578648,29.63978358598039,30.247384806988382,30.86770196830585,31.501106831010294,32.14810502329373,32.807409773100865,33.478108804992054,34.159391892638986,34.8544473528627,35.54918703956535,36.271562941367606,36.996767252965206,37.77642807166827,38.47917737102589,39.229437552535366,39.99347464331262,40.78293382563786,41.54200607035317,42.327425126430086,43.10446396073882,43.88747805642336,44.67339213353517,45.44609105111572,46.22313194876057,46.98521476203879,47.7522225267525,48.51545601530207,49.272097357725485,50.02461073899188,50.78425295434617,51.546179057792706,52.36355686345002,53.06800585912053,53.84390021954778,54.606945458159366,55.398897577484085,56.1468894824106,56.91569687743422,57.673623877197315,58.43061269348325,59.190606794200995,59.951726871435454,60.70026230497453,61.43342084504461,62.15577681040236,62.8674295281197,63.55766193264721,64.23605680959221,64.91368656728488,65.5886190446003,66.29863333120264,66.95658928535818,67.66313953757565,68.38868792261913,69.14426424802771,69.89816168963004,70.65637307665253,71.41060044752234,72.13561909550018,72.84311108515801,73.54562721711791,74.2469223696495,74.92607156578349,75.61091871156988,76.29039662063191,76.97111127665187,77.63552487523563,78.30716814580416,78.98526525255171,79.73643205561677,80.41507516923417,81.15436359849222,81.89682951087266,82.64771728217603,83.38929543176972,84.13191536725843,84.86421530373508,85.5962573752739,86.31214235283274,87.01176357782508,87.6938041997346,88.34798553517585,88.9728398178312,89.56994066468465,90.16669769589933,90.62884663961988,91.09971909748741,91.53062433312748,91.91479732600172,92.21305526433706,92.46294885682283,92.63863578699804,92.74439300596251,92.7793076113719,92.74929442982726,92.6615985767493,92.5285045445747,92.35479740270615,92.15090879866963,91.91855425654798,91.66611808228132,91.3941959730202,91.10061388391358,90.75881098963607,90.43799227093683,90.05497907060214,89.63238014107117,89.13731981652963,88.62485101312308,88.01946112466445,87.32824348830724,86.55293326997565,85.67942307229909,84.70227647588304,83.6343458290577,82.49916722225235,81.30689393527234,80.03961321415896,78.76695619646013,77.49650068800476,76.31465012723805,75.2324773871502,74.1612972927877,73.35909131080392,72.56873007011467,71.8263433801255,71.09592075027727,70.55858912082391,70.19109853963964,69.95701989714999,69.77450640836399,69.5293882932736,69.16700349904588,68.67332449798326,68.09303483753422,67.44397243784432,66.75838601520705,66.02690277466539,65.24677755031799,64.43761790494843,63.631765814968254,62.80313662343015,62.07239361361143,61.331519968078865,60.623108097473654,59.94178434632989,59.30412084318858,58.65712283531169,58.000767126549455,57.31911761824084,56.62539772261794,55.903633741023974,55.15984143488582,54.39920686036112,53.643439070882515,52.88989021039516,52.140290139852404,51.40029842883535,50.66093994860119,49.91852531192404,49.12000205494308,48.394207946679465,47.61227664500929,46.81912926109407,46.01626094622859,45.21456538900073,44.40524731897153,43.595341568988,42.78959324311416,41.98371532233633,41.19099434514945,40.398058993417536,39.61301187963546,38.83977582297951,38.079548461543794,37.333505145349186,36.60080953638253,35.88340513127751,35.169920230768454,34.43388637941105,33.76181201240672,33.078953798979,32.40107112541302,31.750098081885255,31.10992268254915,30.482131210158883,29.859358451888024,29.243324972307438,28.620553193419546,27.992129425780714,27.352547504943853,26.710063287131216,26.068217666651154,25.456717835262285,24.828902209747874,24.322821982000853,23.78746964156399,23.279595967410163,22.764244381304223,22.299011183558896,21.819950460229563,21.350980974790367,20.891322391593697,20.435444034147185,19.9908373433264,19.568855845925768,19.182837740741142,18.839665290493258,18.53312798287557,18.267075849798424,18.038679691331573,17.849630546441997,17.691739316425622,17.565674577169833,17.491979565556733,17.444310862554023,17.425235463652893,17.42632821416692,17.446747650471316,17.487047764148116,17.54825924223422,17.625558036542085,17.719861603915547,17.83006976173971,17.95990848971967,18.110986817613586,18.285326513267684,18.48086717468333,18.700712957250442,18.92580306429542,19.167925903202214,19.419485637390622,19.710386520899583,19.975541948631864,20.27574115558283,20.58949197182793,20.926513236981364,21.258587521370004,21.618468018775594,21.98832385057252,22.381063865604133,22.784053978505412,23.194523954407344,23.619102170244556,24.047410433796077,24.49084199782021,24.941213243764107,25.400862870501374,25.873442567278474,26.359474979238826,26.86169780278373,27.41211525218184,27.923732408261138,28.476763261127786,29.05340219730175,29.64861620727069,30.24333759137075,30.853156436937155,31.484338159759954,32.11119658538644,32.76242933969196,33.41155280587417,34.07493152874412,34.74654183509112,35.437001573393076,36.12950055274751,36.843409189114595,37.55555392491602,38.286313960877116,39.019525796055774,39.81109839833892,40.52825713721401,41.289492821388414,42.06579758996198,42.84951223902499,43.61392350447377,44.39889515636787,45.16867841091154,45.951409042916644,46.71819758181046,47.47814936607655,48.235876631375,48.97810757803419,49.71133511504927,50.45837534407722,51.19337199061964,51.92765375474997,52.67350488904121,53.416869884280885,54.21292062341011,54.94798776625675,55.71795447091787,56.49298006405048,57.25655754517794,58.02162591759666,58.78201704180249,59.53828306330895,60.293415378659404,61.049591889093854,61.805049437889615,62.578242280542774,63.33566664919984,64.11412919154647,64.87256086575084,65.67229944198904,66.35535473683528,67.05869111319461,67.74752689191449,68.4265656408203,69.06183647625224,69.72468380082951,70.39194192840782,71.0635981912516,71.74054223021699,72.42698247321466,73.12588021806909,73.83702973766347,74.56227886465616,75.27818696856436,76.00668499438312,76.72336246736262,77.44565637874688,78.1527765410854,78.91692592479463,79.61142655206082,80.39145783608744,81.19102429979286,82.05875642017136,82.89606849936749,83.78479311414216,84.67828933891275,85.58237952769109,86.48594366165226,87.38452488339,88.24998160341671,89.08935175445703,89.87771470228246,90.61495662570162,91.27338677318332,91.82691532302327,92.29263198974223,92.65001362672423,92.91785855649307,93.0323365132071,93.06078164305886,93.00217262285004,92.87913986830921,92.7033217808134,92.49079338625329,92.2555473909783,92.01773200951563,91.77035245798793,91.52256362946774,91.26874716016776,91.01085408866,90.74060384565435,90.45192814625172,90.13906233225107,89.79604055281045,89.40581178539244,88.96759114055591,88.43931979799378,87.90628179234096,87.27105724892225,86.54031672629364,85.71129764556251,84.81873723592247,83.81946477627275,82.74057077783006,81.6083329035598,80.4599698753722,79.3219584062427,78.21289833159184,77.19795866647989,76.2510589772274,75.38980567475505,74.64647191590693,74.03661141141542,73.55591562044691,73.16454626881024,72.7918365992497,72.45615479742366,72.05070976460846,71.5708960297057,71.00169204518527,70.3801880470979,69.72003882466339,69.04854218345882,68.38009952993339,67.70096595437062,67.00475201656938,66.27354514521372,65.52479286451582,64.7765802946834,64.05086941782291,63.34903872330008,62.6866831712174,62.03555197688829,61.389280871701004,60.702221838868795,60.064380000457,59.38953071823207,58.71826404138709,58.0408645080322,57.37066984962932,56.69787891732765,56.02200135168389,55.32876935754201,54.62051859377826,53.89432056523812,53.16564864467345,52.43986308781788,51.711197501353816,50.98848938452202,50.20602173790267,49.543289631229534,48.799603713611454,48.047012319424596,47.25372593621581,46.50704015322982,45.729226671644504,44.95988214079519,44.199442430484474,43.44704257056633,42.7103636804765,41.97280093149981,41.27002484490707,40.56105408675728,39.88145346630505,39.1940221860719,38.50287134383255,37.81518301729055,37.14362906254735,36.40966421720082,35.77753551118661,35.10676611855048,34.43581223037744,33.74699119297185,33.112342019126295,32.47125747893028,31.841525300586984,31.23605129426848,30.63615802150583,30.03712480974703,29.444372002826906,28.83889664650333,28.236158985530505,27.61283872006658,27.008578931878677,26.41509544759613,25.840519020687015,25.283025557274836,24.715151367551037,24.231760376965433,23.726953028424127,23.233098490906134,22.73095462725134,22.27112655216965,21.80031458688263,21.349452355770257,20.90708633225172,20.484014759361912,20.085276509993694,19.72401731551168,19.404039616506708,19.118524988103463,18.86466104500951,18.641159617493912,18.439536538527168,18.260774830614807,18.107517572722283,17.976959590375742,17.89378199338333,17.844169060806223,17.833478741175853,17.865599986773912,17.927286547186046,18.01610934125802,18.12504595616942,18.23970960088597,18.37055976821599,18.51571433031782,18.6808772193231,18.8537690416032,19.04262962801931,19.244878156612064,19.467580512650176,19.702759041081578,19.967292785657097,20.244962559346984,20.56151965394066,20.852267870334824,21.17526912924835,21.506945259387727,21.860493011663014,22.20866198602415,22.57513344525686,22.953299130506,23.349361936882282,23.755303728439902,24.179624157361825,24.603008986126717,25.045675039625603,25.492306777858403,25.956601593948992,26.42280170574906,26.90062340425922,27.38644560180495,27.87908778563984,28.39800259774139,28.881847872034882,29.390428083660268,29.912933158020067,30.44092404047829,30.984818498275363,31.54224689320361,32.120804960611366,32.70304160615878,33.309312654057024,33.92052194319923,34.54802006850213,35.173361394518516,35.803897993972626,36.432358647372666,37.110148885020365,37.67447225382179,38.29499848663969,38.90738189721878,39.55419235735654,40.14558864939575,40.77480322596278,41.40492544182541,42.04276321240133,42.67084458205384,43.307378048296584,43.945829889667465,44.577552219482975,45.201943417927986,45.82466169554527,46.447934129039425,47.06426454960396,47.69019785449266,48.31454283545218,48.98660080989487,49.56628200724043,50.197413849690626,50.8387421557116,51.51013099624338,52.155733793761776,52.829316775639086,53.519741638091304,54.20787964995832,54.903974451918884,55.58799918306203,56.267506714782755,56.93548313687422,57.601564620887146,58.26060227086148,58.920293687982046,59.57970770656481,60.238455493849266,60.89174600671954,61.599572086441256,62.205959645829346,62.86880030375343,63.5245284633368,64.20040224488142,64.83523676314658,65.4874490108318,66.1414647422846,66.78520135507969,67.43450371929286,68.0792153799499,68.741166314572,69.39485297650302,70.05318708797607,70.721760162602,71.4030094945054,72.09161315422126,72.79400755723162,73.48407237535041,74.21470258356976,74.85425272106467,75.5181608697553,76.16175584188424,76.78997008548652,77.37680236706187,77.942217757664,78.49176237261362,79.0282117960762,79.57517712615277,80.14626811685032,80.74460918711895,81.36380032621865,82.01178405277315,82.6591434767944,83.31687637732698,83.9773805512585,84.64279703461271,85.30109226896484,85.99502328356199,86.62849989457203,87.28379644825348,87.93821691124668,88.5894223910865,89.21606562714668,89.82346597187161,90.41370317401662,90.96728166371125,91.49637307765065,91.98905147140134,92.45645610188339,92.87823165907005,93.27971496917445,93.64216751801503,93.97214492962956,94.24543246211456,94.47482203552705,94.64283433973158,94.75108201994837,94.77988497012367,94.73902159517972,94.621882875055,94.4317627160099,94.17693773681204,93.85387797950096,93.4802432214986,93.06686875190424,92.6272754815576,92.1719697521379,91.70607242653321,91.22658356956863,90.7348754366177,90.212260008355,89.58012627627792,88.9860266159957,88.28217810295443,87.50450422712272,86.63083825967139,85.74046287212363,84.73655758326635,83.65289459987899,82.50971806561064,81.31259398152724,80.08555465473195,78.8460451625164,77.62467967496453,76.44554083366496,75.32935495446178,74.32103957740135,73.38086194894564,72.47086380928039,71.57332305000041,70.69699248014955,69.9770415721468,69.1963126783577,68.53863734516221,68.02394932056964,67.67298311841964,67.33122629570069,66.94434122524795,66.474892781622,65.93896351434267,65.3593716308632,64.76635814751033,64.1462606775151,63.514707609354595,62.849516719783935,62.15671103098457,61.45734273784805,60.7537870586463,60.06662504245508,59.34932671747901,58.748330589481945,58.107495418581905,57.46847705049721,56.82185496600249,56.20106522358751,55.53343965743676,54.83742585566861,54.124954901552776,53.38434501359764,52.64193337626151,51.892354966816434,51.14961875039161,50.39433192356688,49.64198713817753,48.87665988154448,48.10886798952871,47.327156174446365,46.540817433951254,45.69098976091143,44.964228475192996,44.190194279872735,43.43875033260237,42.68318228604341,41.98016945209626,41.25840487279851,40.54789854107613,39.83883167238484,39.14822701109613,38.456493978442666,37.770408815232656,37.099535511155814,36.43845290326975,35.7857031892601,35.13555652156138,34.49984901299835,33.86640090274262,33.23821675394085,32.57820185359159,31.99542877666331,31.379196711751362,30.763112670202265,30.14458743819761,29.541547979679393,28.931434509770988,28.324137052605238,27.723652140943845,27.133329613773924,26.56015508830936,25.996645212480793,25.463286667513408,24.94095913558301,24.43190843882303,23.92699466887351,23.420394662444473,22.906676625536857,22.400315469341667,21.881782721708802,21.425082181885728,20.96577479323486,20.533582011115524,20.140930627306478,19.780113918889725,19.45662517471075,19.161031941248964,18.88986029306099,18.6436477821584,18.432309085025583,18.252679228426743,18.1173896739878,18.017387936808948,17.95361469596243,17.921090914144735,17.9203720813561,17.95511826268264,18.02282639309631,18.126322966273506,18.241291441548388,18.382073572924693,18.53368059295995,18.699229957602203,18.87068674419859,19.058125462837005,19.25394900686775,19.461674195265946,19.680963748386983,19.910090561846335,20.1485671037231,20.39951187060298,20.67049985265989,20.958521848021682,21.28807243504698,21.584796371206952,21.91701288216959,22.27033983754925,22.641935443807835,23.004169190936942,23.392480052462943,23.804191286693268,24.214476328552866,24.6446762052773,25.07754864657713,25.52809294862991,25.97026900228746,26.42747535698401,26.896046751364942,27.378852250858486,27.866326175700184,28.383130392793788,28.91417472450028,29.50167089817656,30.01366232049834,30.583313517253327,31.156863261456433,31.753826795063507,32.319909028066085,32.91722291124373,33.518210351958366,34.13460941015334,34.74915876256589,35.38114204441007,36.028890820848844,36.6846635659585,37.34629978087826,38.024485823865874,38.71337305426847,39.38770630524703,40.0689765750092,40.761402585292906,41.499408320614435,42.14694351791975,42.84940393808078,43.564957590584704,44.28875996918139,44.981820808588594,45.7035613252781,46.42374037039028,47.14737765076586,47.87292268165115,48.59528582610007,49.32935332971931,50.04550023541858,50.76019268479602,51.46648563591295,52.18142032122269,52.88222082241567,53.58429743336988,54.2925599346014,55.05387773959254,55.72659677431942,56.45133808839109,57.17072669640895,57.91638491607716,58.6356394554424,59.38570679726118,60.13801074458935,60.88939407750802,61.643337000168174,62.39309012228001,63.135919904080254,63.864342034913435,64.58311338617038,65.29285910799658,65.99165139962045,66.6785577314443,67.36236415042622,68.04122607213412,68.76580709605902,69.41862781312763,70.11736331708414,70.8093957011441,71.50327788754166,72.1965215360031,72.87250050710485,73.55733855961202,74.23483078277172,74.922969394959,75.61177659771221,76.30473187585369,77.00726208725598,77.72237844236278,78.45257144085578,79.18677398274546,79.93548747234593,80.71353418416975,81.52989946564288,82.45838290911662,83.33216291855442,84.26002428465213,85.17356970409621,86.08512897827757,86.95551184780615,87.81002914140886,88.61997713652185,89.3789920024841,90.08187467337467,90.71842018837778,91.2777007358886,91.7494649444627,92.14224903052255,92.45263471998334,92.68326914529388,92.83425331793984,92.90821486081684,92.91019438835157,92.8520935647403,92.73801745146434,92.56934172491735,92.36208801335835,92.12591607095679,91.86605771741449,91.57621913218185,91.26674126753713,90.92485455616841,90.55565994902517,90.1425369517452,89.68486268106713,89.16395026046023,88.56962937570405,87.88239789090616,87.05140366287065,86.24240982148672,85.26980340793601,84.2020910532051,83.01983306729402,81.89590063130696,80.72462955047328,79.5763210853051,78.51657771366102,77.53264046787704,76.64375310694372,75.85592674343192,75.23116280609752,74.76098948991795,74.46120876927311,74.26255514032358,74.10690468032492,73.90415581179025,73.61157917705432,73.15247079562043,72.6638620520716,72.01553167854983,71.3001047823435,70.46410079862868,69.65732552404441,68.78368485064233,67.92441611884323,67.08265379452543,66.27144169701218,65.49558716275486,64.75070841388204,64.03487397932652,63.33283417798896,62.630953146461444,61.94555641303394,61.265804268601016,60.595886393970474,59.91923055025358,59.207219245585414,58.5872875961788,57.90905318443484,57.228974202141096,56.51798505401477,55.83660083029869,55.12381888089313,54.407704370577406,53.6951807013836,52.96342952115245,52.23575309798167,51.49381977914545,50.773037196024475,50.06221732924182,49.35114727432593,48.64481688076626,47.950793762704635,47.257602394909235,46.560583803557705,45.8124598284329,45.16568387524949,44.460281085061894,43.76319064151747,43.03997412244934,42.35863994885855,41.666839147615974,40.971515210455294,40.26775896927373,39.56592284893836,38.86347877191904,38.14633514010943,37.430091984687685,36.71011845520516,35.997639715715955,35.294979189434166,34.617732154671785,33.96563925864737,33.31615760228284,32.64699606130525,32.06445616315926,31.43712119042251,30.82410250336815,30.192448822416168,29.57962435357581,28.962671690124733,28.33829825830739,27.72091451748086,27.09958814841037,26.491736902228986,25.880522673759177,25.289586781363017,24.70457418025653,24.14448136525678,23.59901366178834,23.07974343512181,22.573181059201744,22.074112774230393,21.553890468625927,21.095492446665006,20.635116156685395,20.191501971258177,19.757085929857013,19.345160197392836,18.947192671020623,18.572039876739247,18.217511508807352,17.90143453434192,17.62689498094649,17.395928395973225,17.209787080924777,17.058359495530077,16.93863722791672,16.848625705302855,16.786186716138168,16.755575716624218,16.75752960487,16.78857663588246,16.84049987310306,16.91767879750387,17.014062006468926,17.132412232656925,17.271067415735672,17.428582067929565,17.608070467977054,17.80447116978244,18.015284729934848,18.237848937442635,18.470618566276258,18.713453733513884,18.965693520354925,19.228478071508682,19.521561378870018,19.786373332888324,20.084151396134594,20.403156992316106,20.746281688520188,21.09018898435683,21.463545844086077,21.857391010531522,22.253113249552275,22.670784895321813,23.08227961293301,23.505111739575486,23.931275977834968,24.375240349409413,24.8212097743369,25.278158624896246,25.73856953722048,26.211097654416413,26.693821815278184,27.222834676872704,27.69626168804621,28.224147340734653,28.75435763987754,29.319279178836663,29.851084400748903,30.41542615437401,30.983146814952104,31.554439502337274,32.13598020966921,32.730530503922026,33.31968936594605,33.91149321102838,34.50782496185295,35.111675246191865,35.707319649909444,36.309791204511704,36.921258885266,37.54776206390067,38.214724311864664,38.81056659582569,39.45929550616877,40.118882222639066,40.78481932345037,41.43828457846895,42.09789995829478,42.76970729969509,43.42692735339177,44.08164564006939,44.73860495866005,45.39860099711704,46.049470578424604,46.70808616227469,47.36008756477085,48.02599612066148,48.683803171928076,49.35989016092368,50.0351042553609,50.77460231798306,51.42434210293018,52.13459347284011,52.840882803946144,53.57434450287544,54.26567879688423,54.979512516396575,55.68596484888708,56.38661465201811,57.08366646423618,57.77459151859252,58.47180753268338,59.17622710214354,59.873903491128615,60.57677352264671,61.283750322127176,61.98971756378417,62.70101971906349,63.41436561393736,64.17233506448414,64.86959490951071,65.60363188400171,66.3400434545843,67.06289324266682,67.75952334038605,68.456758474353,69.12924945080213,69.7853744581826,70.44361285511425,71.09852575908762,71.77008728621708,72.46840487652862,73.17600532695178,73.91392345479984,74.72014318199457,75.39650991285879,76.15748297430852,76.90570300437179,77.67578989506005,78.37102039166857,79.11273306726025,79.85421749981047,80.64494605167825,81.43942514505532,82.27726012246667,83.13661572742791,84.01577123484167,84.90894018660181,85.80793935371,86.7123085561565,87.59932338932397,88.48182867282098,89.34567181662807,90.26272687857772,91.02026619967286,91.8236284614647,92.57453442326342,93.29625585609251,93.91608353470264,94.4761043120215,94.95328144945411,95.34700555411399,95.63778639147394,95.83499294514645,95.94028915611283,95.96397401109418,95.91671727062555,95.81402627578304,95.67279312749294,95.51801225719814,95.35922183984955,95.2125877397717,95.08520441095291,94.99117988834402,94.91931646032877,94.8721006897447,94.85340345527362,94.85798174043082,94.88421494831742,94.93205528336541,95.0028537435282,95.0938629012045,95.20162823460527,95.32764487059238,95.46857076316778,95.61908820900946,95.77105145540457,95.92298532655323,96.06543643861315,96.20045197202961,96.32011056343597,96.42894915270648,96.51151414129627,96.57994203232656,96.62924589301328,96.66005414455657,96.6743461806943,96.67377787303424,96.66098696540527,96.63657116897916,96.60383633964872,96.56420501705215,96.52095448980816,96.4740830926565,96.42683572316739,96.38100235624816,96.33917837380756,96.30115797334149,96.2700876555502,96.24638071837204,96.22994890280464,96.2227983858437,96.22429719266673,96.2334958375291,96.24936482833296,96.27239574579049,96.30150355415277,96.33561514663698,96.3731073115591,96.41363250561267,96.45541521639947,96.49742727777733,96.53900364700567,96.5796414207011,96.61919770710833,96.65830314339756,96.69834925154589,96.73996439016275,96.78268499903905,96.82689835402688,96.86933157582519,96.91422068688209,96.96046849227534,97.00662696873248,97.05300810614305,97.09966781914696,97.14671530740387,97.19367809497676,97.24166040060626,97.29125556517418,97.33957039917908,97.38499567469545,97.42707927665582,97.46336228641681,97.49666079558648,97.51728500344358,97.53285165171876,97.54157567688566,97.54505037731033,97.54288561358797,97.53748968094237,97.52979906450526,97.52077585854218,97.51073023882866,97.50000182882131,97.48793764893155,97.47674967551804,97.46613780213424,97.4570732161851,97.45120954918515,97.45089942396028,97.4557274220775,97.46638829434643,97.48362280165486,97.5042301665114,97.53043434808171,97.5600676584754,97.59468440959925,97.63092647176998,97.67062654559976,97.71332823051955,97.76003602383045,97.81084207324136,97.86491558630397,97.92238020596943,
