# Supplementary material for: Automatic and Real-Time Computation of the 30-Seconds Chair-Stand Test without Professional Supervision for Community-Dwelling Older Adults
Source: Sensors (Basel). 2020 Oct 14;20(20):5813. doi: 10.3390/s20205813 (PMC7650655; doi:10.3390/s20205813)
Supplement: Supplementary file 1 [file sensors-20-05813-s001.zip › supplementary-material/demanding-scenario/accelerometer_10]

14.44404654545233,14.357499087661056,14.384364223910477,14.26646131929,14.32270872275951,14.206755027058888,14.064123316610074,13.482367810731878,12.55340046106229,11.177923816160439,9.995000806068171,8.602277455415345,7.407986525580635,6.863660932014201,6.558143863730321,7.1506325382727045,9.289529791097609,12.049603794532105,14.817006425784017,16.427910220966442,16.699208829795488,14.525910440386147,11.586313346379258,8.372501761235835,6.467453820658802,5.085000029208358,5.194401541488998,6.029129408359072,6.922574323417933,7.305747343013296,7.451089725883814,8.704446249357035,10.639959124896095,12.21232222024651,12.342589177065616,10.626797682842318,7.61777912648714,4.994881218613897,3.5337181871997028,3.6115098238838357,4.847824378577182,6.5518349621125065,9.049732874035985,11.046338310316337,12.325634488707149,13.059861510189187,13.61416258307004,14.334237252768473,15.425936174924225,16.777371508563878,17.921414000530326,19.661453603663418,21.576090652018138,23.592585243450312,26.143469075674318,28.469551186724022,30.42863888206212,32.47912995821879,34.062084912101135,35.05064398432351,36.2811446019993,37.476202647298045,38.659771187800416,39.142179752061104,39.881608314170904,40.03327970279256,39.92039878109719,40.79042232062346,41.807808156819874,42.40079441651028,43.65734756377007,45.52697021070807,46.959382292064134,48.604414365304834,49.869252676858785,50.36728543877961,50.76793958067746,51.43369075508721,52.93216731332676,54.34816401643115,55.42149324873389,56.631643052458536,57.32866581710797,57.4327420230534,57.25312437502345,57.317878935355324,57.751030711148616,57.83297893129635,57.53670189912238,56.30995559156957,55.98935491392246,55.447319463843016,54.68880092349941,54.792934076512424,54.602848376665435,54.296112436432836,54.282082650989665,54.73423010976732,57.54629460625337,58.24511134649579,58.59684962057464,59.966744118922904,61.07361586326812,60.32248976451367,60.61862036966531,61.632842175769774,62.354006588508625,62.25172903815913,62.04503192866286,62.131880212183766,61.6764132357337,61.065780852838365,60.464473173878844,61.00041830218191,61.199160924073695,60.814127513385195,61.25378038352115,62.04902243048638,62.38377055408438,62.414742468424336,62.17288014479507,62.485701192565635,62.867661077444325,63.55020832869823,63.60928827696922,64.07353306663589,65.10775053090666,65.39603791136753,65.67283494900573,65.88249337998523,66.15317909646517,69.24843752786587,69.20743867007202,68.70461082863308,70.73930184459736,71.7992749112884,73.73489216007579,75.02164873354245,75.93464830629514,76.45349148339163,78.83052562483518,79.75869154280781,79.40188967106401,80.17409398509335,82.26636196225805,83.65976693950701,85.5014787296339,87.36477005558741,88.67056675336914,88.28281973113963,88.87916537782225,90.37287658006902,94.10328815455034,94.30448778169543,93.39491768418898,93.71841507858397,92.9507519448829,89.65689324870182,90.91482380411804,93.02505334509947,90.23486383624046,86.52091941704963,84.55397243681368,84.59616730968231,81.15228548302665,77.91476953634974,71.61117306649568,67.40982435758409,70.7439725588924,67.96376321878873,68.54002518762171,70.43440668999229,68.49855395929401,67.90573515447147,64.90850422422406,61.72574642353479,61.92754785316785,60.608341564155815,58.119462368281674,54.934093887944236,56.760907120405044,57.541927757102656,56.190769297734086,60.13449842566086,61.71012909228718,60.11015748259315,61.28913092799533,64.59963127220776,63.804139333779574,66.59741492460238,63.36152514093192,61.17392208760306,60.46643828464835,61.56375261238521,62.69781985196249,63.7680924066035,64.41391346085318,65.39483021761781,66.60488639388853,67.42687339927043,68.55901357314426,69.18180253380383,69.63449121924752,70.59401815448737,71.07817626153538,70.6567267758939,69.7802551409774,69.13184637682666,69.31099729813923,70.56584759457158,71.8725863082298,73.52311630383278,73.94659162753126,73.77585212551443,73.09590433511673,72.06268697106518,70.95969108190606,71.20694341484503,71.74462480390649,71.88799104456183,74.40201911952906,75.1638466559822,77.12500793588025,82.6768328715712,89.099552162565,94.92708439251457,97.28401282977217,96.57389703394252,95.65754773641211,95.20422948808292,93.09405583027724,89.66360723640561,88.178085326243,88.73206969987528,87.81066391773052,90.92033423379678,99.81718125615339,108.88068050353874,110.12643581291206,104.34457844905411,96.2317189701579,88.9870407168081,81.28024091036313,73.78187486427423,71.22421259534329,72.95254090290854,75.4561415258097,78.63736833895175,77.67747371946992,73.6639459217025,66.36300776720988,56.48331120166259,47.17475823397336,40.56785556379133,39.133034996946904,40.43198258373086,44.76296315968802,49.58430376154407,51.62402539043158,48.9951146705654,45.17055577665862,44.11610800629497,45.83917223243752,50.34198583037227,56.13969647283887,62.668621262478254,68.16195237399049,72.47925558456124,74.53108853176616,74.56873239571689,73.47328185298102,71.50730546075364,68.56796320650048,65.8544390502859,65.61888578838885,65.50690678848838,68.34400110864576,67.66454232188326,69.1958611983317,71.74669022260721,70.89104275978828,65.72801924073576,60.419048424339195,57.71307026353612,57.724368020334055,58.100842368607026,59.72141623611887,61.574781853851825,61.943856688698446,61.165361409300125,61.28077466826,62.092982074921665,62.296209919622136,63.06793143008657,62.86244962361168,61.98029956541718,59.70241978817795,56.14663725323581,52.32766959753516,49.26535346493729,47.24239536900082,45.84497631757891,45.74619519889666,46.56598240594801,48.22105481880569,50.61220224202369,52.305724684297516,53.76987736013794,55.09549965159308,55.61970268792036,55.24069875398878,54.868834607497845,53.735678722319506,53.13013268017449,51.94042873097922,50.4911214408512,49.32189964118461,48.36644257519827,46.53777318709172,43.82551191582174,41.24043807158087,38.87943270202273,36.807478888938064,34.64089884163171,32.495959173417454,30.796066669092177,29.717565134186305,29.730999012474072,30.281026480452333,30.43668462696007,29.505931365926834,27.21899721543716,25.956125344438753,26.04657385325849,26.56505117707799,27.09312757478121,26.565094890272007,24.792442940450346,21.335050370357685,18.199149516532426,15.995795748763738,14.466558655078414,13.055241787179645,11.91824410341682,11.309949877866561,11.73138432614783,13.43433771666565,15.118207776236549,16.4694740684297,17.720100205841955,19.139747673180114,20.250665057179205,20.84979394761838,21.11349731237749,22.262704736695078,24.060901500447212,25.229544680249663,24.78975073083782,23.836533024059364,22.44071072812807,21.857246864955357,21.727066453855926,21.969621321941684,22.35235466087898,22.24902644973213,20.94513533192815,18.98988062684495,16.53983890350585,13.848471553605794,12.125347457211973,11.139697116655261,10.613079183181032,8.870531074207625,5.864434935015147,3.7992584992278333,2.8008636437201075,2.2326203566793406,1.9128757498013091,1.694668842807579,1.0209809760206574,0.5605836014770136,-0.0,-0.8763486059527518,-1.4293250907322632,-1.3219736608008177,-0.4458722050041412,1.1412437748865365,2.9946769869874275,5.641929791610267,7.837607483565571,9.724334999315513,11.7544389296025,15.004946726324322,18.50634667368655,22.38010172951982,25.534182678636103,28.470955151058828,30.520201600048335,32.54607659545173,34.05832533315107,34.836466609436,35.953462513206446,37.20630888694565,38.83191208547132,40.12257861482168,41.545367317118426,42.62640749076261,43.009814858695094,43.38436604335751,43.613479548544646,43.47146319418194,43.602804731634016,44.47158008743673,44.92351950203933,45.780516591542394,46.530759132527926,48.109909432167434,49.13467274076053,48.35630511518932,48.18458210393515,48.33635009758262,48.44541371789407,48.84672603367809,50.03544522475685,51.66865440016066,52.934633826114634,53.046141280229286,53.480338773580584,54.18988048909704,55.575423479734766,56.674886117457184,58.48466359966523,58.667658845483906,59.297729854300734,61.14774261009011,62.545738330786904,63.82036552799022,64.35194169397137,65.15419236968205,65.85442533577945,65.90049417040616,64.76098959993372,62.771366389841155,60.112175821984735,58.626968720921674,56.23512919199117,55.0869951561968,54.25063744747112,53.15809634838642,51.70983121306204,51.23284368607388,51.42606290327688,51.96718844142668,52.49836531759711,52.1132939751944,55.399952543749244,58.89526601006934,60.48846807457453,61.32680804436478,61.030379138552014,61.87077436196194,63.5924668878191,65.57491794136358,68.19862254483539,72.76591028264215,74.61843331750842,74.63953153023887,73.84460333944384,72.2595109461364,71.3898702208581,74.52472580842502,80.32792510514008,83.82672903120418,84.92039428173909,86.77548119687935,86.78837554631728,85.53994398493884,82.5540054087835,83.80867273690083,86.08173031611966,86.88795482356417,85.89068856765313,82.1953344742112,84.23322987509292,83.77631744363538,82.33318483170052,80.95480516414827,76.34238174821775,70.57441248254116,65.7549358974109,63.54967713432088,64.34523212675477,67.47395754201493,64.4651985138265,63.73468209313596,63.21605448226166,58.385361488259484,63.78096355418334,55.526403355661564,58.18580821744484,57.80425386084834,59.62381478639761,58.86803140481199,58.180667313782365,60.43849610264805,62.00863992850535,62.080227437069,64.26582378529028,66.69842062603223,64.87350421791488,61.93786157260539,59.743583893258275,59.73030765188444,60.98960916267807,62.15391564727123,62.838132545207294,63.43494882292201,63.47495057631482,63.92467597258731,63.892646185678245,63.308923747888585,63.13916911336055,62.79838180617701,62.83723293191983,62.620770021438304,63.21789487809748,63.9622299332908,64.23996889831821,64.52789686049684,65.77223270046194,67.15082948762172,67.02617453343711,65.87465429815833,64.77045637379976,63.48237005248296,62.34055377425163,60.87332217570391,60.479741334837,60.66552521599489,61.794259859421345,63.72700238061609,67.82989502400105,77.6082760635572,89.88285436243025,96.89741673523956,99.72127936379594,99.86579972439426,98.08262972741714,96.00305665544799,92.85099521135473,84.9278913578612,80.99285546929815,87.628181152469,96.00305665544799,99.71819403932311,97.95869554919732,96.59451243788763,99.87997650835537,104.41459531830715,105.32452132443811,102.9074328375054,96.8713981533788,88.29013944910825,81.34742446478083,75.75374314356719,70.41158818990768,68.01959451820785,65.24984029836499,62.31375201682541,57.222441261905274,50.07783701201029,44.20209275088887,39.04984669589795,33.56720505104121,30.302697283736965,31.177331409665676,35.061175340257414,39.80561072973359,43.47607628172183,48.61008518248912,54.873411907769274,61.38956278228371,63.0996006328183,62.76239554150576,63.74137101401602,65.75012992738367,69.58484120267424,73.35578585564599,75.75526599973253,75.80685734526244,74.5511474648046,70.27392010714644,67.73673193344543,68.72506370866931,72.71851557762679,78.61776909274799,81.14204879422319,79.7817439487754,75.70196061120043,69.72926279167788,65.03020028297276,61.15198220226466,60.001348462097845,59.002599417680685,58.920970789299915,59.91413871592103,62.049007424920084,64.30233246872528,66.66926029453435,67.56462502988721,66.98751788757257,64.74186451053448,64.4400161029371,64.75946953089195,64.16321576997201,62.06136699077032,57.61697232455193,53.69736427199579,50.65521667438868,49.21247558063547,48.13413389530744,46.93431148195239,46.200665731008094,45.68820345968911,44.31385732299781,41.896643521903215,39.27213282475929,36.59563235099343,34.35308339915044,33.69006831407853,34.47677302160396,35.1664559534401,35.43326308484589,36.48056925979356,38.139142485890744,39.94407353171526,40.973888363434995,40.18639424737055,38.32547884853681,35.690069597492275,33.079212757112785,31.909920429031967,30.687341128821583,29.05455828524076,25.942254440138047,23.29153363534549,22.856604658614526,24.91229293862136,26.967473535641794,27.058947487370055,25.817748050824246,23.904429293004178,22.43794491917503,21.063436998331557,19.460019559905245,18.138052696848945,17.102709290721496,16.395701442889372,16.146971366397114,16.176170229272973,16.730180915798606,18.33006855978592,20.60878075790288,21.50464391004341,20.716820893216866,19.79889068486034,20.09777066415151,21.31296489555718,22.510765861022033,22.451513247931764,21.267669273783067,19.378700515033003,18.127413345418155,17.435719422336227,17.323146401368632,17.623403684188975,18.467552347668093,20.43656556621863,21.671076321893942,21.05198336195792,20.508069892918616,20.86815480725292,20.641374465608372,19.830468592369378,19.23064433697251,18.534280784864226,17.09494238476717,14.938266314559984,13.392462241525717,12.37821473099499,11.24611775415101,9.7151945901115,7.624180524267245,5.418952559514669,4.641528204561578,5.789548744572784,7.953941959887119,9.743615310062333,11.355522631488595,12.627654256841144,14.036221772029416,15.518189111464071,16.987894815903033,18.96382422442093,21.402600527360672,23.741126344009334,25.418227255580142,26.04657385325849,26.513345195449375,27.183883380504863,29.032280111660075,31.429518095116293,33.812864198696275,34.87801260361043,35.31831633890236,36.02732505687059,36.37520030267263,36.89162785594734,37.721772900153375,38.67703825732454,39.45241401139816,39.98962790095168,40.68549634330454,40.96956243891199,41.89757823535657,42.987766208245176,44.15406921060381,45.60628036029901,46.72211397606834,47.95838818898388,48.91218161289707,49.911813398051194,50.66614595567059,51.38928181437388,51.50305003279314,52.43779187669442,53.30026098073862,54.928168322165455,56.86055424467968,57.91219131603808,59.92122086625992,61.58573830157188,62.64334915491935,63.00050370288843,62.40689595625253,63.157246802177,64.58993874985045,65.56458763824325,66.36463925311571,67.50057493136411,68.58704654795312,69.25841895496518,69.60639387079014,69.40587657686133,68.91500968933157,70.0757491334577,67.61351451770588,66.83307034215463,65.09524926716755,64.40499077556662,63.6692390650122,63.374838897054325,64.80626966076218,65.73326031575718,66.05198448511847,65.26424173096035,65.05020993854208,66.89197735388223,69.57215325327535,70.38215617985588,69.86368376764801,72.08267327597906,73.00592734508015,72.80955692136916,73.65627149592493,73.36488454348101,72.3126255810052,72.60179269206456,74.0401185085529,75.54968203972886,75.00674511311662,75.8064639579507,78.58207233620355,80.37278446557337,80.48273453251117,78.60295700683098,79.4712277968874,80.53770806623041,81.00287159505392,80.0266411428059,77.23804808731639,76.45349148339163,80.63588617661969,84.27756635200522,82.78724832332799,79.3236615219264,81.86991130619957,87.07407240685018,86.49916077124156,83.0333455877762,79.37149603222917,78.57448149238067,78.69006752597979,79.39812518373797,80.79277775033448,82.68727883410571,84.06151460113388,85.67167936436867,86.55872013411374,86.65532802429465,85.44513397254326,84.23206783446972,83.36749588161385,82.34936039738467,81.81145071062262,81.69433565256772,80.75865697869817,79.53080032546512,77.55758742117537,74.5015143135624,70.85771551099371,68.58386156237215,66.89155021389834,64.26473179602218,62.392645696429696,61.58135170134941,61.04901574924188,61.14290846732848,61.30583640586007,61.24891231037707,61.44040972645287,62.29346684088265,63.22246642280408,65.45131389736228,67.76450666370356,70.41983776515379,72.01486098311314,73.70595067574776,75.33730664589422,76.6461028775047,78.75388238501779,81.12291937520602,83.3395533525995,85.37491433847093,86.65711518418131,86.71390113296323,86.95075588964404,87.64862560346583,88.90878583574263,88.81476598976714,87.75908886917662,86.34275155661868,85.50662458056841,83.36498373647562,80.52102745347605,77.36661675248882,75.31299246389692,73.39453059739591,71.37399192324997,69.64168542573728,68.12086502861115,66.8237429501004,65.37644771787834,62.95947632094966,60.154079263639964,57.69957346161725,54.61316970213993,50.43432012545964,47.75480664308194,46.67280301183514,47.824976570802136,51.29975604371046,58.36017854301894,67.18835307088713,76.83272167489416,86.61699750673928,91.32875815989907,90.74987129642743,85.98839912335144,80.18343585141452,73.41536993719086,72.31734290850497,78.31065026369903,84.69074809244518,92.82984875626498,106.00034909322682,117.13310461185912,119.91776676018138,116.80577212401093,112.50350062225397,108.3393969109149,101.20295643778073,91.74985860127113,81.59529199757326,72.10270814537625,66.73783977760178,66.55194847718035,71.16935188616931,71.470603083988,59.13604259512341,43.64258953045717,32.871602064446286,26.173786218858442,24.500560393928968,26.269524486307816,30.443574121306582,38.77028691307598,52.07224932748936,61.67342251091722,62.631822113822146,59.9314603556465,57.898744381753424,58.26755856889726,61.2388775227138,66.7508514809619,73.15018131423189,78.82857845369233,83.1738937191616,83.30272333081285,80.01730104721595,75.48895125943103,71.66743295407305,71.32901004030907,73.40189959842289,78.91640596260538,83.48896928159989,83.94270865593835,80.17309134439334,75.14531123765947,71.41062127067224,71.71780849772767,73.41847777032324,72.0983065941173,71.20392468312187,69.0309622233121,67.88235426095635,67.18942897331073,66.3989390661391,63.987660225759114,63.38669162574625,63.68513761132833,62.82977484011981,62.18732806744433,60.57780865471599,57.662401905069075,55.49149096258041,53.79372038528739,52.15360498074278,50.084651782050166,47.71912501455966,45.385548613642854,42.37936925697768,39.3943538051249,36.777185467627845,35.123721585032364,34.615134663021514,34.945688064842294,35.692642150846844,36.476842156731706,35.861817311071114,34.55859030470418,33.63020998045161,33.541229500683826,33.89898764491629,34.22632653795217,34.27499510353461,34.00854043306855,32.728923361842085,30.21018273591671,26.419498562863435,22.876854141683566,20.174947382172416,19.44636980730526,20.911665271667808,22.683848154122778,22.133570390630595,19.52576908280451,16.15628991625288,13.951794498962586,13.20112085437009,14.036243467926477,15.205963900584536,16.269194180906656,16.993851277551137,16.264881036258107,14.32027206308302,12.09478331493134,9.790395646055066,8.113491893170288,7.579028642432783,7.257448202536931,7.845261533470729,10.02153447913096,13.020106151476607,16.106540917978517,18.597278991634198,19.68802565530211,20.344125325129824,21.56714168881929,22.39028743273371,21.178103451429664,18.10021458697006,15.998976706533997,16.22525135617876,15.63463479473939,12.640300191589114,7.710793547720362,3.3461171289017146,0.9689682354991561,-0.4876114939865311,-1.81257530677576,-3.68757850949203,-5.770298723463153,-6.35336856182726,-5.972990073607929,-6.0770351175463,-6.11185040647433,-5.454924874705936,-5.326639476591061,-5.375489429809292,-4.799828949705292,-3.154837958733526,-1.0437108678985343,-0.0,0.22968682561350257,0.5787023021103918,1.757009433369619,3.546894838508433,5.311784097865792,7.052297594466139,9.308057713275948,11.749064777382303,14.640889945950669,17.51341231744817,20.28504100928667,22.203451408812548,23.805946545304693,24.597276300988476,25.268998909644427,26.408251120228876,28.182229901520806,29.462974000032517,30.256410833673804,31.4981895689478,33.22848019243398,35.7289623060995,37.32015323527739,38.594114126076356,40.681148337767965,42.9891275815379,44.77995970413873,46.5992414575373,48.163936440423235,48.700594709335846,49.16093309844178,49.65827866945386,49.963630687920144,50.05287048261567,49.51963944574849,49.45463914682446,49.14889933887122,49.39873331857762,50.37765995940578,51.1490570309597,50.6328619619862,51.02944162312196,53.51118580751685,56.781318880188195,60.38203014913336,62.43421205070695,63.483826802725964,65.31516658561546,65.57326414880953,66.6951412267945,67.43299896942737,67.05105299792265,67.32977137635177,67.73134445721777,67.71158556245318,66.97450258227913,66.48608746322363,65.72731749993002,65.246032709078,65.13633838191261,63.82637344242331,62.62943882750918,63.22120200909932,59.602664968832244,57.577485143438565,56.93182730061504,55.86409046366929,56.38641370727858,55.88555017595581,55.88174062181732,56.54664370487172,57.57244427682348,58.45697384876275,59.366911179421614,61.78263512247774,63.43494882292201,67.4106931109267,68.10414041282273,68.69311507327345,71.82871514516162,73.5450518012173,74.64556208155047,75.7482587169039,76.5514169221955,75.30608379860857,74.24621047485718,75.3609157721398,78.06614750234839,79.83282458818701,81.34509451841252,83.35999028779652,83.49249161292448,85.11943326829899,85.99153518161836,85.17411659709695,83.23380643210554,83.43058529954767,83.61042334356404,84.17595905776952,83.63378759691952,80.87621053641945,77.52491190937734,77.61010764851247,84.34425508077439,82.99876445188113,77.00534084542618,72.41082120611216,70.6302113514794,68.48668537579744,63.36890062800306,60.95794078296332,66.48638970641505,64.15556504868117,62.64334915491935,67.45692366778576,62.35843084675953,69.81286658761645,64.91441340883547,66.17053188456296,69.59666901868478,62.273723484594804,69.28101504575962,65.81600617845307,62.55417822934403,60.365599512599005,59.96316264698628,61.67557220097436,62.52871916631613,63.037083441696765,63.31631660748581,63.86310943382646,64.6660680895349,65.61989369905662,66.06379965988181,66.08167700871942,66.21798358876345,67.00617163220052,67.6353038365842,68.50964559855964,69.61251796113254,71.26229127509556,72.46344903934492,73.79347528179075,74.88491579907785,75.85151168165461,76.1051285308427,76.0488931708146,75.1436464867345,74.21434775091771,73.13491299887772,71.56505117707799,68.30054806535894,64.07768180996872,61.95610105000183,61.06283732691699,59.538979956137645,57.835599998522305,55.88136671664867,58.13229327415116,61.38955495150286,63.323254120811235,64.00464932665462,62.58910748154073,59.05445234259281,54.22132729466133,49.27015784134518,45.43962870347789,41.28299257264667,37.66787791404469,42.40022083532456,61.99915232746269,100.1597242445506,122.47913041724982,118.68125126135573,103.56053668648525,90.0,83.92549666166005,85.23634474306645,89.03082582979118,92.14197298070745,92.41948337852934,89.42708503523343,86.61362212674143,84.36621014651246,84.23541309430053,87.39250713883094,91.41574442997238,95.46105188441074,96.19638468186899,96.79153076344615,102.11689835912908,105.70234469521695,102.23734239487324,93.06233125285532,83.86133300354604,72.01271834063459,65.9734931764993,62.41333930540515,50.2158599187312,40.6501007707889,38.07656049356865,39.842836321096,42.66697835087379,41.913978570759376,40.54559534534432,40.92647278375902,42.95752452862198,45.6296002413219,48.604414365304834,53.48353142743137,58.15753574761683,61.39762953408046,62.85032740439219,64.27358884048955,67.52368525049698,71.44170163380042,73.01679624774192,74.2093916111954,74.76099892760865,73.76878665224234,72.65140165304506,72.03088322875215,70.61217239170826,70.18285438857953,71.31125170858118,72.73151952663235,75.33554363939369,76.93601031003327,75.023810124177,72.47925558456124,71.56507576572734,69.70365439573808,67.12911267980212,63.81322979455002,61.673831559404185,61.7703658892198,62.37892655029134,63.93633933558223,63.57232203804793,62.4472069348087,61.3324426914089,58.703368851510284,54.57888410856833,51.038398476493256,48.771354805139,47.455172676767646,47.37930806881174,47.144622557502316,45.79129459635149,43.404432035211364,40.229637124699686,36.8699522873183,34.17343391030114,32.95635814197159,32.55002951237258,32.66089422668896,34.159700558621566,35.64330222222575,36.96146085185602,37.073069500692405,35.345009835184676,33.812864198696275,33.037930459654724,32.07650435573606,30.79416158365454,28.960943611897598,27.51200172839476,26.18344152844187,24.737577906349365,22.569643037497652,19.94513387817601,17.2526878987179,16.02464629383899,16.912903854894076,18.28730931338693,19.522726331095214,19.661453603663418,19.546948372672194,18.612326547531573,17.22667033285884,16.147168301719937,15.444897511153448,15.425936174924225,16.05657142271714,16.599131807425497,16.620737538170406,16.15628991625288,15.077296251748818,14.036243467926477,12.436018853200645,11.117380688539956,10.029355644577784,9.401581057979824,9.158467362390816,9.502233746691074,10.262424198835859,11.693210137839392,13.356153842952242,15.49483151775744,17.347616771247356,19.07038033233786,20.37363104927928,21.118250819111044,20.69757295910907,20.81264401408656,20.16257540192252,19.583946083910476,17.818884050480417,15.845773814678406,13.985709833573122,13.217065214895065,13.340238250203566,13.11343992312953,11.633603838408892,9.937151741701076,8.365901510753647,6.7941964885001065,6.167182719555787,7.436297879893641,8.763617245824769,8.62263569261106,7.197978014507763,4.179134390211794,-0.11860095624130551,-4.792701878528518,-8.261301516412495,-10.821385487012744,-11.160699379156211,-11.205918505856085,-11.182993546055096,-9.645880472774017,-7.461974160804075,-4.895610422927003,-1.4846548055617643,2.102762649982081,6.42026156625951,10.867607317244698,14.796789590812935,17.47473961728035,18.96382422442093,19.89436884471093,20.04526103288909,19.075065808054973,17.551058028610143,16.047355476110358,16.045817824992547,17.05828146499577,19.19375827473109,22.038744849749758,25.030260528549203,28.242737601448297,31.250907070692815,34.174904240977995,36.528843442888686,38.67497139451278,39.85393173058986,40.631264805415384,41.809305188786226,42.43627273153574,42.127580533582254,41.16806944810556,41.21336980764596,42.00218369197345,43.7335467501331,45.84135346414696,48.503512871676655,50.87964876335768,52.78574685382609,55.7986278764452,59.97733513019895,63.74551222533915,64.11142368809047,63.02719748775133,62.386943261870115,62.25679625890538,62.756332265756576,64.36293973580864,63.43491057381159,63.28976402094194,63.002326565446374,62.959457969324895,60.76555533609637,59.1222681783746,59.17237827636012,59.76492900480646,60.1569024103764,60.340912424594805,60.42681464932678,60.51286110546893,60.32890633625072,59.308281706026676,58.13176970573663,56.08964834735403,57.440628950893554,57.18027382463586,56.83956247437959,57.32880713141072,57.06427147095038,56.63094876980219,55.68831976875654,55.04109306405253,54.68414512532891,55.31363177942511,54.65183324193699,53.923998660229685,55.87145345454302,57.21016172141021,58.35019346262853,61.307436072437305,65.20701720933133,68.10520042289616,71.52570352684073,71.79306241201891,70.86855579554343,71.49317676994976,72.55278243926632,76.09945909267947,78.75580340511708,78.7551904945048,78.27696629287394,78.53677344515802,79.02103705736519,80.1243667529281,81.68840981518298,81.38790328694373,82.15473865092198,83.59440771465516,84.11397297698396,79.20499002226543,77.38560120254317,80.42577934902266,81.40797645491715,82.36095014050717,83.04158757735333,87.1670593443533,85.96502870371937,83.31226486864564,80.08448786863055,77.1743013048771,77.84985154516838,75.08964039513096,70.67066999296115,73.93124235807913,68.55226334081917,64.9918681286589,60.05807013686909,61.993133728359055,64.70796695588218,65.93330588666265,65.41315861801405,68.43947892178538,69.87859790954121,69.95359361410192,72.2978375884503,73.14162053369999,75.7729543937265,75.86337995493325,73.13902249598665,70.74494714514498,69.60847045310213,70.03279039521999,70.66211315678953,70.98921240686094,71.62247288054698,72.2029440814282,72.5680791239634,72.37030623709121,72.58383691991745,72.31691439036824,72.68594729071557,72.52350442297087,72.7651032491973,72.6459610227606,72.26689460623973,72.43852462696574,72.51603409770577,72.45870640308426,72.72739332585408,72.8351241224853,72.91291001873796,72.54412812902558,71.53112146786238,70.20921784094527,68.93188425268171,67.54434922022473,65.95132844653955,64.00358384808122,61.16654811098149,58.94948866310866,56.41911882921648,53.96567623675961,52.40884054833569,51.28311502164911,50.51932739865425,49.16647326439269,48.263327333968974,47.54341126696782,47.32977939624076,47.03262957278506,45.56504975796085,50.11905321792004,60.9927076461273,72.91332277907111,79.93932581848271,81.69101121134581,81.90247532476573,79.61298274938353,73.74427626759453,65.38040507998596,60.3796794009352,63.80425912328927,74.93154468187159,87.0970476654987,97.68675825204903,100.07552735322791,95.37807504461941,93.83798636052899,93.87034463110861,91.45021503098609,85.5199571071278,81.418492912775,82.694265383983,94.51990751752493,105.17660886080408,105.72580709659739,98.31426803525726,92.44183432194382,81.86991185261283,65.1309422262442,55.47357050173079,51.575673431902885,51.93201675964939,55.929472484156,53.26882799694418,51.028687857809054,49.72793129963215,49.966340995185774,53.69909277140909,56.93137179584192,62.26099174711154,68.29550107977491,71.82486819933175,74.91626640880384,79.62130217465115,81.7967141769453,78.09521843855214,71.29948833130324,66.29270329192376,65.75774584623238,65.10557219059721,63.19820006204147,63.24589212555952,65.55599656609027,67.18137379895275,67.51736656251443,68.69507723740738,69.95359361410192,71.33190618401618,68.96911754467713,66.47882490026201,62.95494135769685,62.65637031575656,64.02564313539062,62.24145021299946,57.62644252768567,55.113029590560686,52.650612987246426,52.66349027713541,55.048272138566404,55.91112764773183,53.45068946474867,49.20766871358782,46.86767840897023,46.604503410677246,45.243138206631876,42.60071249140235,39.84795571200655,38.095719879841795,37.91398640288366,38.37850391466762,39.289406676529865,39.847283369963264,40.80781064785972,41.729514133097894,41.460385414668295,39.60516139496208,37.85615407684606,36.49972903368144,36.24224182006115,35.73340239173963,34.69515885878118,33.19865012781241,32.275599343507835,30.92660142604692,28.42689195347193,24.619371281729293,19.63874736336255,15.176608618935303,12.702756265702655,13.003437547859892,13.862544488039264,13.753828228138211,14.036265967370948,15.38449191712866,18.364918411782835,21.962215010011608,24.684834030154565,24.997078931530456,23.36513358228268,19.735148112563824,15.549778137061898,11.829391635692602,9.688770858827148,9.259055857932168,9.800850929365668,11.392926523452598,12.79029227388412,14.213164011920076,15.789401998571396,18.532510897391425,20.710171399012783,21.59533751342703,22.49555335092731,23.225064086481964,23.652677740789656,23.117659063131715,21.70449845067143,20.330595660657323,18.400055529585718,15.759547617827005,13.653537586923465,12.3357286918447,10.810171505367697,8.503537602031843,5.15478012152997,2.5721229470487788,2.1419729936215943,1.9280159844529168,1.6103451169866274,1.8328366077869154,2.2951946628689304,2.290606368752323,2.053594324372882,1.4544386189411476,1.3348052753349686,2.1294120285652314,2.628519180488773,2.332549874914806,1.629971545195173,1.164432481332398,1.4086264168554479,3.5251050008965774,6.441589792644283,9.151762648390726,11.374483052935307,14.144064581304432,17.558915279417487,20.4408776146828,22.30879367936856,23.25658766195324,23.778508774644816,23.80908245113162,24.55180702330764,24.916315491733872,25.268998909644427,26.157984421539698,27.26743621613148,28.835526524801324,30.41953281873536,32.60032900799595,34.900365260937335,38.150892922178635,40.72271788084664,42.53808613493344,43.56787294344981,44.12110309688465,43.71986259463075,43.949513794133644,44.10608007470374,44.674459408665314,44.919204671179244,45.64014946202817,46.424155783719456,47.441685083131944,48.877165073684736,50.35335577790163,52.46628439059499,55.72633467997739,58.33092742308783,59.41174162731366,62.10868125210013,63.534228609704,65.57403033872632,66.94042486246029,67.57563451441244,69.04031420566554,69.86063815522023,70.43476363760925,71.06781671320306,70.67124617590304,70.24878754664321,70.52967604916152,71.18328750913994,71.29547833684128,71.87145429952861,73.44551801837707,72.38584418239851,71.49704487219734,71.42340512534082,70.57288022433436,70.3787278725565,70.01691900403118,69.76237842921128,70.63416705986802,71.56505117707799,70.91154187923206,69.87657694897891,69.8216311263652,69.9380657869027,71.15872077390989,74.07192052420447,75.96373322903727,77.04956560333137,79.458172257531,83.33034574330506,84.42507142728364,80.77992839502873,77.43463984263965,78.62216745981779,83.17150150165193,84.31343074545099,81.76752954855388,80.59682409361628,81.68573196474273,84.61504188032647,85.29351862334286,83.17940459892148,81.7771677563527,80.14803050094032,79.19085158174144,80.3785058336247,80.3033071869296,79.76519146415141,80.04535606991878,78.41084209476736,73.97294588539711,70.55992835178314,72.41903567776448,73.17855570171288,72.858480779293,69.86789694700529,66.22616683515858,63.60749069648844,62.39525779271731,62.49230444907845,63.48555292763675,64.9763592351328,66.104815466923,65.98290364588159,65.55602463543545,64.91061670057779,63.821777352427006,61.46829032917708,59.07940140680074,56.223283040312886,54.02667336242649,52.303237344495294,50.64823431289394,50.94989655974198,51.54789596967812,52.69871825312452,53.98788992798789,55.322533085116916,56.451273420651944,56.481172310110786,56.976126826401924,57.68940766665393,60.62736288811897,64.81422791071566,68.5453427526384,70.16789988095942,70.66138665067584,72.0069405155558,75.79177262377799,79.22119556078358,81.7553229390233,83.6976761162424,84.19899908784834,83.8567652229227,83.80610466495453,84.16922269959187,84.23433795861412,83.93225418642662,83.7598243257253,81.93393844260244,80.31657321843036,79.66552725604117,78.53981137563716,77.47116400576698,75.99024074760783,72.92900394280763,70.89104275978828,68.43326222896204,65.70155525831757,63.07088207191749,62.341093943419885,62.33236054356158,62.78390669767357,65.1125561392394,67.01742679515802,68.63855804389645,69.53938160444254,67.21763299321466,65.47849636083164,65.38087684884958,66.01360858060983,70.88029001654844,79.25054388915628,86.00329997548094,89.63270064585626,88.80646505944263,83.04705358182157,76.28774127154368,73.69127051390946,73.64189526272749,72.91375674621416,72.85563000455106,78.59850446549397,87.37026272988896,93.72620330737685,93.60635031835095,88.90533411127969,86.12778608121103,86.22917378488765,83.97002347155171,81.79279925152376,80.65021226314848,81.44915271191412,81.04756029232551,84.83885983406009,91.16680483169071,92.35788184481683,87.46251999231943,79.90986448943379,73.71394720444945,69.3559308794809,67.5136464679053,67.91574365110581,67.56787763326926,63.83224330365048,60.492970521920164,59.77522008438486,61.6992773509762,64.19989507438935,66.87437229700724,68.9076879483683,70.92064663623293,74.59751456524823,78.41287274422302,80.62199386156679,79.63986166673467,76.2858128251997,71.8177322353621,70.5821789973787,73.27146986443351,75.6689465451674,76.44282552756734,75.40728037268447,73.55816156587204,71.59367315408767,70.51513377863463,69.33684230542406,65.93354214437593,61.32169202961236,58.93485461061025,56.222476568813484,53.514895448764285,52.231500322403775,49.5322557259446,47.779128593403364,47.01465488183838,46.410882145360404,46.26496381584315,46.20420254177675,45.89895490018999,45.31309024534755,44.3888690422406,43.843431173575915,43.26426473160094,42.47506452037117,40.001435362040596,36.15075082818255,32.78604883386586,30.10128074583269,28.984546105788112,29.411058328704247,29.89628595827776,30.17837346685478,28.759596463266675,27.318909007858807,25.183550187052408,24.187317368118496,24.58157613498223,25.325126497361307,26.367139317952926,27.012693782736278,27.46257988754253,26.262721966540088,23.362667126472385,19.69989703511478,17.094313703469837,16.72132292986393,18.73140123000665,21.347039383538792,23.04439751827692,22.8336180703138,21.48203449161898,19.225693659040243,16.851830485508128,15.425936174924225,15.677589996210505,16.622411979212874,16.655255214371664,16.41531017404657,15.898860637011945,15.392412579688441,15.778414192331857,16.034752345376337,16.606941101833655,18.019796834521042,19.852377137266195,20.84493981218222,20.19315347652133,19.46924865439028,19.68887788619553,19.64687467315793,20.1234229112343,20.145668521257146,20.77546531035806,21.6010223017778,21.892844921265723,22.265900144599193,23.425558961898606,23.7645710073739,22.45951413746288,20.66696611104691,19.31015066981478,18.23009163664584,16.656980771842722,13.188890902418803,7.510857192188992,1.414422048712655,-1.885598221261324,-2.484692640139188,-2.522914717770549,-2.8085258018758683,-2.5085156594411333,-1.6587013642162154,-0.44674113376764363,1.2332043465480933,3.186137527159336,5.665603012879892,7.6321803248002285,8.948524129992347,10.377420675758819,11.65028537172711,12.81974726767372,14.43042018195642,15.579811137204098,16.49225963316743,17.386987177848955,18.15616699615409,19.7361223806251,20.878973298006287,22.125258075261844,23.542040793293054,25.434997583995283,28.565873556165105,31.46127980436471,33.6900919570341,34.816843755972045,35.672052569576536,36.11245147839343,36.86984737561865,37.69807987682132,38.99094079505917,40.7164207192292,41.98715513727029,42.29512546132218,41.85343143186689,40.99503283819353,40.91988466156233,41.54127906151556,42.620690282540195,44.1234841800006,46.52220405921423,48.920414192754635,51.69131918502521,54.29334167718945,55.42942037024178,56.39939331135102,57.19454617754706,57.569303584300656,58.184927459154466,58.25342578639136,57.21422576829253,57.43090929968552,57.553401283647766,57.58628711042884,57.258329833732404,57.56176095942066,58.961780758517136,59.996404776962805,60.22773639716444,60.80537231075059,62.330329580085284,63.283987940633494,62.73256459691267,63.08188915802952,64.35485131288694,66.0140736150468,70.10779663076251,70.6379950903472,70.41709120626521,70.19670230788566,69.95621598497674,69.75151448676907,67.75101333455025,67.0766950246566,66.85157930751555,65.80165800344032,64.87427264383311,65.35187306924706,66.52259925076228,66.90681698208226,65.96906511797168,66.62152373584146,67.50736241217096,65.83336773668456,65.21561645506586,63.89519073707796,65.58750369966305,69.26810020144802,74.0201923042929,77.95743556056142,79.8275685020153,79.86689874355979,80.98438534091841,79.38739503489883,76.84801805581583,79.06980832050314,83.148902652087,86.19279062283563,87.67298803076324,88.70260294128691,87.60991213322153,88.56015442079347,86.68374557547895,83.4609984788577,81.58600011704638,79.53086707753,78.86465855110464,78.69002654469821,80.60551497072932,80.23677513700379,78.69004545917228,78.09645764660957,75.65064728616694,71.0828049184258,67.66266795931331,67.16636433589866,67.90123712243046,67.99816591678442,68.08895142212933,66.95321910284231,65.42703990109727,63.807296112701536,61.78474978149335,59.23367872595562,56.1991734709919,53.187789338420856,51.78092574773971,51.23202958104855,49.65615480332566,48.526512791919075,48.90915160005455,50.668009079898496,53.30298806917002,55.795273952253574,57.240573273705394,58.02372923140147,58.46242933119179,58.93250473436478,59.51372421435803,59.583941381260594,59.43531524406161,59.58714131808461,60.678401735091725,63.347558590571545,66.61217685924052,69.34275840857269,69.94059080889322,69.47022632958699,69.10602305102435,68.9940186329478,69.1503813678702,67.50347718460345,65.22487702305824,63.95281927144405,62.9195820388835,63.52858682567816,65.35661687574722,67.63131204206773,70.75529774963107,72.65238421018907,74.64987472109232,74.59980382763794,72.75858193768364,69.47022632958699,65.6491448465048,62.581360883262526,60.38004146161882,59.455573466875165,64.2667689043965,74.56150350617379,85.62045093911003,97.99142839962416,107.88925549206314,111.86171484719665,105.76962145837268,96.17591963080537,89.78853546042855,83.80112525156757,81.10596994063408,82.30992531856403,83.57285412901405,86.68720107690888,92.78141152482547,107.07778045473195,116.89488467720572,111.62408857842385,96.85156313034535,83.99694334455201,72.48029054687724,64.17559383539583,60.14880718958299,58.77500120369859,59.81855158581089,63.494234841860866,77.35018389582852,88.23971861656499,87.03460549732999,78.15596088111836,67.89054272489946,60.855784266077066,58.564960199582394,60.52850371940865,67.0380681735837,74.45022135442858,81.03343961759671,85.61808541039417,85.31412597868922,80.22768076742976,73.24717279912383,68.8176476071075,66.94538453828922,67.0737580713821,68.50798447298445,69.34372909504225,68.48092469064535,68.81862495678259,69.4320366977235,71.18922745893335,71.70725148904636,69.17608455695202,65.803767075304,65.13625144244602,65.90883415224943,67.96631279363464,69.8021799234882,69.31299543819156,70.04157493065442,71.03234669293722,69.17422163999186,67.99238199781576,68.60254520461277,68.28844799626525,64.93540114174884,60.99448068979842,58.83863622817384,56.78691223904793,56.12409707436746,52.12501598112238,46.76977774212474,41.90151167895201,38.35550728948193,35.41940565878968,33.86794312613612,33.796629497099524,34.296560375776345,35.84916681551638,38.18564680240334,39.837273176047844,41.36576562368281,41.95261937064421,41.775478735679094,40.288474995060625,38.77978518413126,36.564581082590614,34.56450781541146,33.05147879457258,32.385280451595726,31.4133580443602,30.355307943153555,29.575124693011606,28.277888424929166,27.669671798431903,28.185718971281887,29.71671509376389,31.38701453229651,31.84044580843607,30.830743154816847,28.835526524801324,26.359178858481503,23.36513358228268,20.48935200706265,20.213734189783263,22.268261874045034,24.91229293862136,25.582669882370848,23.89250701606259,21.151060870692252,19.23795106534575,18.746893540349138,19.559606278151655,21.129257457597284,22.29859459684453,22.619830999162797,21.738187944576747,20.287189282118188,18.147364729712862,15.302823230325354,12.721036000994188,11.600115163101462,10.659124025450655,10.304877348048244,10.10928335429709,11.202956039320577,13.983764365960376,18.064863489263907,22.191584193005255,25.68934773002463,27.68837899826154,26.69892724417897,23.664185686414218,20.72554457453399,18.006672176267326,14.951635043585206,11.87225321288193,9.603546898781454,8.721098200121807,7.602135493135654,5.766770227987643,4.493375441352875,3.8824241083062003,3.753564262833196,4.486870102087208,5.617571399504494,6.791780019151602,7.209979016599022,6.6118650008894875,4.653388570745411,2.413378255621631,1.4293250907322632,1.8906076303514239,2.694282212754869,3.996224349021327,4.954800989576641,6.656358165367859,9.686029865479101,13.292537120135817,16.82895357849455,19.992668006968852,22.356038161747197,24.821794933736665,26.416389710764875,27.59511422123854,28.5315512791341,29.64835310835527,30.906369589205426,31.936060155422336,32.50394392282026,33.27765212382892,33.77697219819448,34.65007268497775,37.13436430079528,40.10920100282253,42.22511237240294,43.688082979737096,45.07429790828726,46.28646416904184,46.9015943809355,46.959382292064134,47.54151269857185,48.436639560393004,49.90766070491025,51.37363192309828,52.1438453153985,52.83002487332538,52.64398289986637,52.54056356574309,53.257076364221916,53.55691197727739,54.69976293432048,55.318506430478536,56.61359994292521,58.559891447023126,59.150781170944086,60.51988288063393,61.66862999306082,62.52554880358362,63.18251608461469,62.72947623163146,62.18415909710121,62.24150058744314,62.44291408266751,62.65343175108483,63.38648739850074,64.06298201644272,64.97655965371986,65.42159597424066,67.10715212309316,66.35774076916168,65.53706171213808,65.26566235681433,65.55605270472014,67.00075076872969,67.95512010497015,67.8983734808886,67.61990087720567,67.51628581750472,68.17342026923419,68.07527942656752,68.77638144950203,71.84730180373099,76.2392324078234,76.29299727066469,74.3022365984107,72.63208570174558,76.30132664091401,79.81868798674411,81.36715823739235,80.6696855371862,79.5295481172403,79.46610949823561,80.09399425410616,81.13749816505319,82.1708897546736,82.86026498550042,80.88648541278295,77.57210154876003,77.88893719294167,79.8835195281837,82.52845283441593,83.88860874117616,82.23996098755966,81.18533291197231,84.17595905776952,87.99666859836991,86.95524825659375,83.911477378145,79.99960866086198,75.6416800082288,72.70997288298443,74.87961031226259,73.35496209451506,70.22676756424059,69.0755363184971,70.0714602891189,70.84187721436042,71.04087220633104,70.99130962571591,69.685822176417,67.45697787782142,66.92752907051702,67.31785345598021,67.97119118605643,67.90285908870933,67.17119341427338,65.70904266829612,65.06834493406552,66.50760667721207,67.24902805754583,66.24261054135226,65.03943774286776,64.39090809891519,62.172266933300506,60.13624959837078,59.036242865262714,59.04959511680455,59.49832243952303,60.47278011861454,61.98927768447343,62.91646474109158,62.79248609829553,63.05040440043696,63.591602191594035,63.986974451387646,66.1301735103359,67.52057225972912,67.82324047066224,68.257993488341,68.58908745049683,69.41743930486341,71.1226218697876,73.92252406365488,77.33759861263093,79.9631151388389,81.67731949897768,83.13294312139735,84.28938738625118,84.94694268840765,84.24274862332076,82.84687376399178,82.86118704340824,82.69700613759287,81.41433433391683,79.70520747396873,77.77855740956898,74.49985305340756,71.94403787578987,71.22604083726263,72.5499035067931,71.90406111550718,69.60382909774486,70.803820678469,76.6672012625531,82.88873861314651,79.8949317688665,72.69949894076892,65.63947073985868,59.83994585782808,55.42338733710294,52.3719753900484,50.64332647244802,49.60010886399987,51.11549839842417,61.72278364375331,76.87411185107862,89.75298820855888,100.82806826463455,99.5357251379879,87.7352677100774,77.8980236018695,72.72498559280781,67.23998841771547,62.93790716162878,61.8050509625983,63.43490920777005,67.10942375962586,75.87043392602246,90.13606693079969,95.42747925787569,94.02831333629692,94.7746408708306,97.68910664739842,98.53080128071737,91.31394294600018,81.31360984241006,82.0535736734295,86.58903432649699,90.821831347588,91.95254922262698,92.84213393017082,92.52758073138759,90.57393225861871,87.47241926861243,82.48561768845553,77.64174394891523,73.7355897439961,69.21792044385712,65.4773174283788,62.708208631942355,61.25518632975235,61.33184693588573,62.425437628428874,64.86261839072682,66.99108103941998,70.44434751944529,74.02611110932995,77.10508326978021,77.75212688989491,78.80389219569972,78.42933232324367,75.85051096163451,73.30078471593374,70.77136293857176,70.55474143914313,70.44294395833663,70.53811389922554,70.4817116493997,68.40466286584909,67.36474387327682,66.86592399494039,63.865717649141985,64.28335332267525,62.15067557471755,58.53997570797118,50.94002950108559,43.93249958187616,37.78346600856938,36.580493022903354,38.56677875533541,42.019550022557645,44.13921245602709,45.08772554710677,47.39630817730374,49.69110058333427,51.47617740181832,51.81903053733822,50.82038149222666,49.02827478947133,47.73331702192795,45.90221965328311,43.768022766082446,39.69093961653047,34.67345691347249,30.121814641752316,26.512393567807663,24.374782753543215,22.719434569156366,22.20561325985499,23.2133020049555,25.277743954257847,28.636879171732318,31.89915761612288,33.12776202137337,32.73521626107109,29.989338191750786,25.84440968345067,22.628621258685566,20.794099484277112,20.2027324188305,19.342100028274213,17.592397958590865,17.01830721989569,17.91813516007183,19.002191364539204,18.898215052536916,17.965962347178174,15.978759492368603,14.291364756819426,13.762985755228916,14.3294813968464,15.255149333824745,15.518189111464071,15.195236708022758,14.120983548666652,13.408804759997672,12.950435065600356,12.865409903530969,13.188890902418803,14.845441183007845,16.647188095051266,17.37342440339882,18.159463185098332,19.936969057588996,22.482808586076143,23.502581574486804,23.31458747009322,22.777016902478668,22.224033861029508,21.44098579534273,20.58043838450638,19.53347404311764,17.82256119074554,15.425728312446711,13.85287164145436,13.830196569540352,14.11212338980943,14.460663677122517,15.562742858334785,15.844410058410354,14.959420879217529,13.286430931329987,12.169219688380865,10.283608805621254,6.391437780719563,0.893427955040054,-4.71915210320817,-7.525761461932938,-8.51519865752521,-7.745588628040595,-6.203465419802546,-3.867037122258248,-1.708137404751011,0.11388522362058234,3.2866165876510083,8.40213410854235,14.649936834990335,19.66925156951653,22.619851368491386,23.300229813231223,22.939838531143167,22.653485986748414,23.038294088761177,23.257439482667973,24.20215693073626,25.243447729173507,26.6668396751819,28.1051656479047,30.24087545707351,31.738193822329745,33.0066064855782,33.80128949852714,34.40176804421805,35.618455920053435,36.82983754110539,38.31114390612406,40.055427812782405,41.50536553725143,42.37092073310015,43.38021522563356,44.483879476317966,44.92621594223151,45.36585252939445,45.5846305551939,46.40078868797108,47.69076730419543,49.4683505208759,51.593600014931354,54.00483133467646,56.34037923293712,58.66321465561917,60.86101915948821,61.80113653679857,63.72336711129548,65.1125561392394,65.1878607508699,65.15935246878624,65.59860388465468,65.48034572919542,66.49741765558737,66.09794608137507,67.3111848035184,68.89017037553529,70.27769791832701,70.00813279551063,69.72380287227853,69.23457378691268,69.97108076080306,70.97437421946309,71.5650224902404,70.70460387468404,71.4908188152511,70.91960734996253,71.64320206646157,72.49366012168569,72.14126588396537,72.49459703150838,73.35358898321016,74.2870723628026,74.8459320214969,75.99879865501404,76.9306548077046,78.8844395185129,80.03246920578265,83.94787962151273,86.76791097986455,86.95238682498463,85.43125627116886,84.02419161959845,85.77273933274748,86.71213242662893,87.49493495916603,86.76247812193935,86.02748769505057,85.27365946873992,85.05941081415475,84.27824641219206,83.08203491132669,85.16167890233721,86.40264652581028,84.77540276137137,84.23433795861412,84.36621014651246,84.05992152380338,84.2454432893069,83.35472447276358,84.289389009277,87.46027764812698,88.9236122819977,86.79965265666192,85.73981316830992,83.49556072499261,81.89032182125969,82.61683737527407,77.73517301119895,72.67916919407163,66.22968943782257,61.509049625679765,59.57169442555178,59.7827491205094,60.211488663900845,60.46115983021497,60.54156926969398,61.146823298456844,61.07357591486904,60.74761345040386,59.9040740164005,58.973407221307006,58.51530208298363,58.65387188553749,58.96856517624485,57.11328180030299,56.222476568813484,54.89059464147242,53.44966967703161,51.620460750549874,50.78697483860137,49.299856137632986,48.36643956049176,48.47563263802107,49.488776385205426,51.8847212644028,55.38464230512948,60.279062742440644,65.1407618831957,70.1897257562011,75.52656897162228,81.23876062518909,86.91397916016275,91.10948118834044,94.2249645157394,96.11927780344305,97.45926939284927,97.64572045362613,97.79556766576766,96.92507596612691,95.16260152336193,93.36645501086892,90.12240210156828,85.23634210518384,79.90402879155356,74.64987472109232,70.07557463126176,68.74949064745128,68.69342709483948,68.4571471174044,70.24599315130008,71.95763524031995,72.459851661523,71.19568612224563,67.63594659090349,62.55768340770995,57.4741193823888,54.10733183659202,54.337074257870036,54.74359732466978,55.98067906998189,54.05782507868478,51.49931549948676,51.274268735807496,52.57472348052245,57.34385784490527,66.29233892061704,71.2259870703402,81.23837268793534,89.06999246329566,90.654779660133,92.3254520817897,93.56811749972839,90.12110826834022,85.21742618650707,82.67203480555536,85.33314343713336,93.23186601315459,98.23031325182023,98.95176625282677,98.89931185831803,100.80360883279698,99.78244220819546,94.02022080837999,87.30854597516374,83.57311292991501,78.82453842315034,71.651487601216,70.73602673536607,69.8892346789933,70.0509801854513,70.95343319099206,71.1017849883416,68.32534144377374,64.80448731893595,62.13402610926217,60.6633431511098,62.5390846370944,67.3077799614856,73.03829830646893,76.74412716652998,77.25882432256135,76.72851463519703,76.4658020803325,75.37537685679693,75.85280114897671,76.72152649980636,76.76503438951254,78.21950813864458,79.8502195863889,80.40111063848862,80.45082805922303,80.78052103793468,79.90108785613991,78.3663828242733,76.71919263147208,76.5940919391747,76.72258721378415,75.87790307301593,75.29171375435367,75.26076831155943,75.36114087836525,75.38285443690383,75.55321389210786,72.39353134939431,67.16636227880937,60.19818430655875,55.10923743520471,52.02079062463125,49.77945753177931,47.10083135092813,45.344114974267995,45.748426957151715,45.72930987585504,45.65854348794472,45.82549751680434,45.58379753673196,43.75287902444063,41.87168564181972,40.13007999686833,39.483296789995066,40.36905351363932,40.890954696970404,41.5774757110803,43.1523897340054,44.551187239128744,44.63961105676045,44.4284913712237,43.60994019771184,41.79481576307053,38.677238068549734,34.444327655556584,30.042553007969804,26.461234067161676,23.9981692772037,21.844431454977354,19.914840882826862,18.506824217130635,17.8149467422133,17.630096122250656,17.347142269626975,16.31918512051957,15.681387208071554,15.536404428199821,15.67359161211435,15.834046173060097,17.06070818408713,20.742875427079756,25.443727003608025,29.01127474702813,30.18464612180855,29.248805642151122,26.713971015042656,24.11802516882887,22.569643037497652,22.628229925459532,23.654179203478208,24.062748025254084,23.049041595841853,20.472263114337686,16.829717013341572,13.080418072467424,10.191488719537675,8.888375682419651,8.445096392850754,7.5082775193350955,5.949226963779715,6.193895662072806,8.867524714871637,12.854811171492665,15.210834188166686,16.149301480018316,16.910835940490788,18.175131485607853,19.42272210979826,19.422087279292267,19.316372134100227,18.54099312982902,16.784297588358456,14.194706308400727,12.785237910127364,12.631606042619008,12.40540535201964,12.52878990043646,12.291315071313923,11.393731391343906,10.619638780603042,9.081598088121156,7.026901321305801,4.452610897795806,2.5260888544755886,1.5578442557033498,1.9829482001394638,3.604414998188397,5.635230221901972,7.64431197353211,8.657084955706068,8.927565873390392,8.608879600024705,8.54226503098762,9.11790152412224,9.367655008215687,9.008534435265645,9.80608454145686,11.603750140928693,14.420805938301946,17.16814611352169,19.211033214005063,20.385478792292698,21.061387905439346,21.987128751198266,23.21309864521168,24.462083833151436,26.51600310636014,28.863523877087257,31.000689040977953,33.10751871337723,34.55114995371455,35.07549884039742,35.63206881471127,36.583633226269,37.92965945856337,38.69254112529426,39.58807795830603,41.00196192778868,42.28106349569295,43.273832244572766,43.96123162742112,43.87357676030844,44.02622836848719,44.09840718432333,44.91710009989185,45.830349427773754,47.518684880547504,50.48903691376628,52.838590029265724,54.713278772228186,57.05989970285281,58.54321255644926,58.61773433037354,59.53997346131297,60.22858178873056,59.37953250596045,61.11019181308626,62.48403206325438,63.19913739451204,62.59583433286519,61.28331828021004,62.20833412231326,62.71481561330004,65.05612972264743,67.02526924119212,67.97695880233695,69.0265160142283,70.71462372098502,72.42395232476996,73.74788701456892,74.12498770387035,74.11131555232126,74.58834218784604,73.51454486288328,73.26981845716215,73.58558242532449,73.49565184795796,72.94801850788747,73.43677797801976,74.69140326528235,75.56878727139265,75.13390568646882,74.8002287969183,74.86615562389996,75.66184914288996,76.16956788699886,77.98853178939513,79.54725176083303,76.99677064249974,75.57610056615533,74.69504935074595,73.50774069388096,74.11796166050563,75.16689389552181,75.53344083649776,75.81829155151829,76.67549082757687,75.51428829070642,74.07160776548933,73.21740135029452,74.97869998345337,76.52945445981447,75.7440368575402,76.24697282604257,76.7446974274389,76.54336419670233,75.51428829070642,75.34323164987005,74.68164379197714,75.81700083513425,75.81829155151829,76.42958796256742,76.84246827042023,77.33759861263093,76.57259030731977,73.8811708624261,72.98197753221329,72.39539839483061,71.11390514375688,73.16416812623106,75.61207687637847,77.22526901807036,77.86748087076556,77.51546073837692,77.91476953634974,78.39764673943091,79.08887651012573,81.52308412493008,83.73481044694643,86.30418711569978,88.05846117690388,88.17056458069283,86.75762071788112,84.1404924008108,80.11312697273326,76.1142339514029,74.90934927199227,77.1372267106428,79.39672391989724,80.5053137414283,79.94897892107056,77.51700159717521,72.36232476923065,66.82070419947435,60.75118321406792,56.2467445158972,52.713602697393334,50.93740679997428,50.293449438103664,50.901584256612644,51.7470978672925,52.758617916609225,54.53434552950829,57.404605545172714,60.12217906176708,63.68458459089255,68.21510859928672,72.69681539185326,75.90474102702045,78.78178300414544,82.08855674310149,85.55876241476417,87.92799347752523,89.21038670214261,89.15749549244198,88.39774087516447,86.67755051323014,83.94927389810587,80.8529350225906,76.6472381146799,72.30711979306577,66.64692087166038,62.69084153956989,61.088094510546476,59.922324016173846,58.6678620024917,56.88548988582297,55.2149728784898,54.96036809793424,55.87831073890416,57.148800019308744,57.56635881559991,57.831329437980095,60.410705627338736,68.24892700720005,88.29217481461205,113.36303409512314,120.74719400061163,105.32681731251445,54.162207282676945,41.75093559779959,33.13861050909423,28.773543972633313,29.58095196093745,36.82081336148183,54.833563160239365,89.72711120361545,119.85901436268342,125.65528899643645,118.79619330597137,107.8840675474645,97.19350202006308,87.40179101426956,82.68918742453445,84.46905624164616,84.67519612320714,86.05477238524077,91.84367108577301,94.82690496310565,93.83109525278454,85.67914828359244,74.67053373754776,65.18581101076424,57.752106124560946,53.270767653711275,52.02640780545721,51.75359790502957,53.19673824969666,57.96974839097068,61.72278364375331,65.03020028297276,65.09181135751129,64.5807376687722,66.25424040797974,68.44409909492141,72.51603409770577,77.55137227742495,83.63643614993643,86.47532863935591,85.74862832112626,82.2348057186207,79.58042620231548,77.55758742117537,77.15058889793308,76.04107725137965,73.31137271738098,71.60013067690616,72.36413051948641,73.25068479532219,72.93985445606299,72.38471081352984,72.15791881093297,73.14654100012436,74.13782670190288,73.62560558017826,72.12128486413553,69.75115778084715,65.55605270472014,61.636426537519064,58.644294790529855,56.19435975734902,55.2440886216275,52.26695531097369,50.672039397927364,50.57413703298624,49.48781371895112,46.63659143737865,45.26817084414753,45.367275259331585,45.27673224598749,44.010743742069764,42.32294493329345,42.12919973342661,42.74934635133139,43.767189266954034,43.54367557627064,41.615048221373364,40.14546692306453,38.48685948190074,36.60193645064051,34.601911072681865,32.33759980639903,31.024033528126502,31.35860430552411,31.909920429031967,32.959426107160084,33.300312416028476,32.81972649720028,32.109920052894324,31.571227646137874,30.240437051692837,27.84572032050711,25.633126272472133,23.64834938113416,20.772251439125903,18.469312825259045,18.194897832996908,21.962215010011608,27.74866973468823,31.628072970122624,32.66548807127199,31.76809684256061,29.638341430843777,27.482139996274455,25.439861651829496,23.597179698132166,21.692740772164825,19.62927860053689,17.3392931899843,13.738926887213298,9.737646588694563,6.810774387204092,6.131320868697655,6.436384887534857,6.937244851101476,7.345310504084416,8.485602041643386,8.824232525608789,8.017128505839812,8.001241817206749,9.59154866098372,11.608592534693603,12.669795730314583,13.116431384485937,12.799431835766127,11.75939798858419,11.547839510847362,11.962979076560746,11.972869606021082,12.552080240010502,13.018797286021208,13.240515108861372,13.7340270269209,14.625279910204675,15.529929331807203,16.05192413121264,15.790225759318039,15.345773593484667,13.643971616722016,10.789653202843345,6.5518349621125065,2.22396040858897,-0.540488265825506,-1.941528607815263,-2.1983721140027437,-1.123346599582361,0.7941697229784987,3.090987747855664,4.954800989576641,6.352938890627901,8.728335938774157,12.502919016168528,16.47040211338391,19.504731406567135,20.78332103003733,21.46996853048039,21.495232303500384,21.78092511725296,22.447248451954163,23.996769813522853,26.06023687265009,28.67316226266406,31.528435834173944,33.86836222454416,35.3541248607741,36.13537275761128,36.67974584859492,37.4451829392842,38.51010091657378,39.59125398603939,40.39989105978416,40.65676622208506,41.360107871246335,42.79737561967936,43.905296289571645,45.289368361598136,46.28896584590903,47.13693711850152,48.400443831970605,48.83367235134979,48.77396249700829,48.79347153772686,48.31090849255501,47.47569689667146,47.18082355018881,48.42383810322833,50.73533885981275,52.77640603705559,55.32726628810805,58.106963494727644,59.1947220125686,60.747231802360524,62.137551704190344,62.803186560840174,63.52971047577257,63.52708305881638,63.43494882292201,63.78722815392607,64.21859892132439,64.22158588562976,64.70988673164123,65.12095331241959,65.31577650000408,65.86084897850407,65.61615728659298,65.32833064558048,65.71776403279712,66.78669763558791,65.59319842255421,66.04891866582301,67.4152716644148,68.2625437061405,68.1123842625324,67.97937681194392,67.62632138717946,67.13148953583377,66.94395991186083,66.81747840652704,66.38462363235885,66.06235147394004,65.92453400399285,64.26123891094448,63.76970427707946,64.99090133351307,65.41592517527931,65.61989369905662,70.69766715962216,73.94755470912396,77.99669295471266,79.17322748420095,79.23954012679175,80.20907107454208,81.38431061378108,80.22170703461843,77.95433196525606,78.75922410455522,80.61543010627065,80.65384878570539,78.85016078382796,76.88469027896886,75.93603913029709,76.82503482238931,78.30279016120396,79.4957405887064,79.77013322064501,80.23429423056483,79.43476063205429,76.58957159557153,72.62299696382134,73.00231849844926,74.12637256438856,74.40720254974615,78.74171578780272,81.65794868347898,83.17413995025349,82.63817153620147,81.55101355620582,81.8264694163995,82.06721949316584,82.35399516685956,83.81324283630043,85.69553099551749,88.3107738483553,89.06838308401245,89.05817543325489,86.85504266687316,83.55833908281156,80.23677513700379,76.74525040522069,74.48709670624146,72.39535465986584,74.25254685137098,76.50692917139446,77.72452525141156,78.2771907345654,76.89823443619578,73.95014674065823,70.15674769167158,64.90750928000955,61.031249163592214,56.309903051644206,53.04709902948893,50.37015041571676,48.48604968586935,47.89930486406652,48.45909042642715,50.00864887491656,52.84409975674608,56.11912441373452,59.47904735142379,62.473572796817656,64.10312422165163,66.0194518823083,68.1985773243098,70.47331065992756,73.02205325676846,75.37226298223982,76.14416312482955,75.84086805349969,74.61537552433106,72.26891190672,69.17792989465461,66.56845819629329,64.34504264469363,61.27968329610001,58.161094361846445,55.76814508509473,53.99378723395246,52.703064778047555,50.99929351914018,50.64198055084448,52.45529965788605,54.880011431001186,58.708351914059044,66.0969234267868,79.04213273935835,94.09563648739785,106.35420484209568,113.44432313776345,110.4465994293252,98.13010235415598,84.58810254868007,68.9996465162441,55.35504800576405,55.9540565633644,73.52959849544965,100.92653788171626,118.46888557835983,120.49793179041471,115.96895225553523,112.6685606556459,111.45318982956927,111.00677129110878,110.94680926568948,114.55256078607565,119.20496008026917,122.30734162378593,123.41373113989765,120.76793346094264,113.29839273560486,90.17957411861768,60.33510456185436,41.89402844944705,34.44887268613443,31.06123412051131,29.343039393081018,30.354771385134256,35.17691406764668,41.36180664695064,45.26587022482075,50.55495588427292,57.21886758130513,61.451473732577,62.73052009680217,63.3909509518508,63.47526660901498,64.14736724544018,67.24172207029802,73.40577335642725,78.2649027851765,79.09583099620669,75.2838652394843,71.12547997668457,69.42984801441132,69.98647963494106,73.53998864685792,76.82076416756634,78.1165713635137,78.99384963850704,79.43267891044519,81.0175727183441,83.92549666166005,84.778878329483,81.73117283995688,77.31251083859736,74.97480740304634,73.45051590294793,73.02247023349167,69.64526748235126,65.33054876009739,61.02437418384892,58.663654322542186,58.88957052185629,59.58480794505662,58.443581211868825,56.12409707436746,53.17531592714843,52.33919739439024,53.13010317377867,51.75469458556547,45.6030376319042,38.528449606065365,34.545177252216384,33.142781553687385,33.41871477739517,33.65757533618246,33.78441345181441,34.31212245767213,35.81231628082474,37.69427604020587,38.64162492429173,38.45647722493389,35.66160275220125,31.730859571631353,28.42594903819203,27.18107018328893,28.239284061785614,31.058302047880613,33.957216886099864,36.08083172085449,36.97095975135452,37.07304993448016,36.869880160555745,37.04242296492403,37.23120102563026,34.65831562402942,30.17837346685478,24.16516028596879,17.70560631100988,11.901644933778332,8.953299492198981,11.167985152201506,14.315606994659095,16.946120245935727,17.669209409764036,16.38956926988763,14.16505086135265,12.12447993594557,12.072153821709195,14.03620087968021,16.984763383193336,18.847658012985583,19.514387754773416,18.434917062536503,16.90636859029493,15.48996178030559,15.133843676054775,15.471302109141739,15.453873227987959,14.488494764900215,13.647271621422902,14.197272465561163,15.320120171608394,15.317442184130135,14.54519827889868,15.263651915917716,18.675409547097686,22.249029375228904,23.33239593017752,21.90871185772641,19.653835091435052,18.534280784864226,17.584878781177792,16.02135415299853,14.090340241890999,12.455729460051185,10.701334198254528,9.534068207263234,7.808983788066688,6.937244851101476,6.911216805361545,5.517148936357994,3.137812648798069,1.1060019242888464,1.5817744200592854,4.2069990674007025,7.083305534467808,8.398362423056225,8.081977601575943,6.391437780719563,5.140406097904255,4.864510470111288,4.948329296476983,5.575169033662249,5.89352153918854,5.95712092102492,6.852463866574,7.095277670050394,7.759772441145502,8.808429406500393,10.407747753691497,12.691607585976753,14.649936834990335,16.568802835988254,18.97374292610251,20.92451103397786,23.053459823103424,26.269226532313375,29.19191644241577,31.890768112584368,34.53659201945039,36.496160471608604,37.32877432233061,37.425328102846834,37.26821862204609,37.612584470814404,38.50063546616868,39.084088401599736,39.67724469453661,40.56846843688522,41.464109934166636,41.94908326043259,42.14852981504082,42.42745064212316,43.009814858695094,44.10715063413376,45.90221965328311,47.385999843747285,48.557847039155924,49.57983331029751,51.07874507440704,52.560097603202614,53.85503102478269,54.51258641906919,55.043615674256195,55.159946205895146,55.79152870173889,56.126696438573674,56.12795673849919,57.77326105364428,58.14399053741356,58.28792229712832,60.07126382785426,61.982908556955095,63.29617227807171,63.298954050770845,63.47928724288159,64.53242638315523,66.28639486587072,67.50811611491572,68.03503365053609,68.59770940162817,69.01883545891555,69.95732796686335,69.81004054241352,69.62356656965619,68.81385331964546,69.16927188178374,68.27974243476086,65.87900334438025,66.06084914407293,65.50690678848838,65.78900550200714,65.11148434392098,64.96777997083544,66.07667765892351,67.14127882025609,68.80345921810803,69.0184116202531,68.1985528297839,70.19619585110449,70.81556947134153,70.81008350435027,72.62989686856466,73.18457225024211,71.73212616425879,72.01749269682773,72.12910956766162,71.92137318069172,72.10995175632063,72.06189527776574,74.60618732179327,79.24443301221507,82.20147617020677,80.90000928289325,78.5954822107488,77.88846093071692,79.11444429939496,82.6942525719204,84.60609427827035,84.24069749778916,82.0425089285305,80.45756779190715,79.33540925401688,78.26143897063736,77.19576775010032,75.05345233310814,74.57406347006489,75.74114192028192,76.38321885693047,77.22721632738272,81.72641828001613,82.38744672872784,80.10940511045176,77.754803028137,75.42576956321685,73.28541099976717,71.86715512485746,71.71332835161236,73.1683577122914,73.95104885209511,74.9149054978007,75.29347651715105,75.30716567382527,74.63693737430043,72.37770105562652,69.32145105313779,67.06419405121535,64.97157273804929,62.56746336169936,61.49867657044917,61.89446708897355,62.3816217710527,61.91681849318468,61.608380067081846,60.717164012781204,59.73517665794891,58.10920547483195,56.66205481530824,54.70235827264849,53.185712166565374,52.80720204514862,53.80988169177709,55.35387805891485,57.586428409687265,59.86701801782647,61.03552809481891,63.159508236476405,66.18050838660054,69.01136684939185,70.91332990440914,72.97771144507571,74.51873950949373,74.48522033882706,74.1614366991543,73.97147858978578,72.47442460683567,71.31265416518293,69.7526777880146,67.50264118444542,65.15760935143507,62.50083582387973,59.365416206560276,55.86410551936084,52.74038715115297,49.828560964153446,45.745536613180654,44.19307191039356,46.43690070266573,50.89257991417184,63.51015611185502,86.04044993784106,108.8662763639641,123.65733381485016,126.44116723508841,111.05010724552527,88.15243187857756,73.14738951003518,54.207823580314134,42.291399390191486,41.253842198993034,54.882635717751,84.4127560933467,112.82738784590117,126.17714158788134,124.37617929236193,111.67107580687208,95.10954635440564,81.86992114162732,73.1477833098572,67.83363119631724,68.34717255394112,78.59235684024407,95.56907702786734,101.71559893540395,96.35444637814481,90.38369615055639,81.26314033946223,68.53003219713642,59.224986841812594,57.06130928144651,58.9861392247817,62.536266594160146,70.74562157457348,81.27123806939835,84.26619061393139,79.8835195281837,72.81427127617066,70.36796728340265,70.71482040987945,74.64052065054089,80.11373506714266,82.28905259865168,80.44660585477729,79.58666535775976,79.93782235279032,82.22641505872082,82.13699773903761,77.81744087621549,73.48154609428819,71.50044382589901,72.0308728277437,73.65864333724565,74.41911958312573,74.22354613458238,71.59563551650857,69.13720296947052,70.90991864575763,68.49590737687811,66.56251005032159,63.79272804438449,61.91502171268386,60.648447703818675,59.28107886936059,57.86538250608856,55.47864059031326,50.92453853172689,47.50508960779579,46.812549381801894,45.82505639204521,43.39902014241267,40.848057482197206,40.588562877495775,41.73188971854502,41.62363302738463,41.23048808637102,40.717109345385516,39.95514624529613,38.98253268633347,37.73829027029042,37.21750090397084,37.167211514571164,37.58135845981277,37.84763727570279,38.61071847407214,38.955927214886216,37.71705901428403,35.63655804513625,32.60454615840963,29.884303307109363,27.457793647098473,26.122578529098345,26.053507744482868,26.175279795342604,25.666586680915078,24.378077936514725,22.112655127663835,19.274386703233205,17.158861616456917,16.407897064349854,17.9832146462714,21.699451257210505,23.170526591631187,22.90578412672454,22.43212264768223,23.10110069729746,25.727299979426565,28.94527847463764,30.94644037026703,30.946093711697074,29.065040184006936,26.11396359626777,23.12321227175223,19.692056642535587,15.869037004599383,13.099145661432104,11.576450676426152,11.759774411507783,13.319083456486169,14.678808356260351,15.495830491214589,16.07528297189963,17.487970458518287,19.41052277622983,21.546141252488926,22.195426948863922,21.861122514648443,20.936370029076194,20.645482088798815,19.1015066272992,15.792398178757388,10.936287285326157,5.879036698331444,1.9016751343054152,-0.33639276975370147,-2.353273622488266,-3.5833135526368594,-5.123967805390604,-5.677431921593638,-4.173925545428039,-1.7322275256247799,1.06526924573389,3.443079465691851,5.194420593938863,6.249191836726729,7.7810895295277,9.154934042085614,10.161012532495262,9.612099948784795,8.62580123826511,7.953941959887119,8.703334231288995,10.053521295859806,11.824086669423847,13.980718276413242,16.337892516611817,18.185986962992526,19.803056651839974,20.815034118061156,21.657498993327,22.2117969277982,22.493394646480425,23.749545879490874,26.16850750840774,29.183334660915733,32.47114566473886,35.02789229652393,36.259660829280726,36.461735770356796,36.253842771254405,35.660951238573034,35.37648339885822,35.8133830387474,36.935483205544315,38.07712128520747,39.52260851233326,40.72052283734819,41.88915915139545,43.2269273933232,44.54410524072457,46.437721390550095,48.171483436394674,49.70786198541818,50.30098047855754,51.38874986188582,52.735374458462935,53.06803545082085,53.295669513828955,54.46237020389322,56.51378969728335,57.8174130898295,58.70179844906825,60.15410802192302,60.516491498424834,62.536266594160146,64.02091271264231,66.06840397515484,67.00000208265446,66.8801381590891,66.85351077455344,67.0331815014797,68.52619215145371,69.19316916155506,69.67014158593203,69.64676639739113,70.22285526380094,70.85316535441731,71.15600917184145,71.88873956186484,72.3682360146619,72.46895521991635,73.83226386395043,70.85026550882067,70.11239138636412,69.03652401080514,67.60540575589467,65.54490209963083,65.27266041348773,65.52200000107248,66.92728779982106,69.06044600858043,69.90163842262402,69.90163842262402,69.58713802171637,69.58713802171637,70.74222371116704,71.6083844322251,69.61644295548984,68.49118162918634,69.76237842921128,71.32331461063792,73.05657276173608,72.2456416402832,69.48744970107788,69.65976354889807,73.35987994952193,74.5738286072378,75.08412237394359,73.07251406749646,69.11992629016704,67.4152716644148,70.42449141554452,75.16008494558612,76.6128523186251,76.07435642102371,76.29306016525602,78.01709524682502,77.53387672288291,76.61840219222532,76.02164252595284,75.60643110324479,74.55691949827671,73.37548653730607,70.9355116713173,69.53962697768664,69.1643613524646,68.17239674835479,68.72039571818702,68.68520521298781,67.35005933405735,67.46321841088037,70.67822658821635,75.10978221834212,79.04258386399937,81.13924352075102,81.2197045273418,80.30840453328872,78.19753346208113,76.60746648293289,75.84764353100304,74.86976555683914,74.03837392827053,71.71269084759616,69.94902134805014,69.9224520944772,70.98836150752496,71.59832442720607,70.88798700735116,70.77593428996003,70.22285526380094,69.83464900791,69.9864572344505,69.6350917495574,68.93228848764043,67.9838581100435,67.02725871419466,65.45588751853943,64.51926563936308,64.1291938210604,63.987602422321046,64.0657622712559,64.85677267643028,65.58393535329981,66.0459894657204,66.17669568842062,67.38011565258995,70.6062169920587,73.35866111361314,75.23686328979788,75.92536225227208,75.86392669896081,74.44372970343758,71.62134445312321,68.13027214048405,64.62666340781259,60.983453772529,56.93505618517022,53.459618387756336,50.730665396106126,48.36645463402072,46.843672039525636,45.22918061683528,44.255963616614714,44.89910648846857,45.482295828948814,45.80425589429834,45.43294624949024,50.03376851042448,63.82092389355598,79.96161704240698,87.02335076681067,78.96573631088283,56.23308254517898,36.43084211871772,32.87404236879048,26.359485946645158,23.661983961805014,27.418043741375925,41.44072007316211,81.17674581933935,117.70841728548255,119.52865827475196,101.04962041725103,79.17193173536545,72.67294697534112,76.21419146408428,79.64342300397516,86.63356646868945,99.20509917309855,109.03874033975409,110.21589779786535,104.38558288877663,98.02922477946362,93.74441001782256,89.19305658625292,84.55251271681367,80.4704746530042,75.54396524453668,69.31099729813923,63.17448411513626,65.36626073958924,78.27492337117044,93.2223302241509,101.01974059686478,102.72877950833755,99.86000488824514,95.76038998575574,92.04545053239318,85.49697192524535,78.36351806002284,73.48586946412186,69.31348127824265,67.37383951437958,66.2267573336968,65.44771517271985,65.96887708969581,67.01853258058799,69.37111371657907,72.6138855857973,75.56666841878265,75.28033126399025,73.02247023349167,70.77643632972075,68.6389966443071,64.23466047295695,57.6712526812054,49.066296455863764,44.64741483747079,43.48075878940716,43.04341817506907,44.21279691630805,44.82367098310186,45.35367211175125,45.60675838030476,45.94194475884813,45.335060886331895,45.165082893085305,45.65291408292393,45.79790879891099,46.005131668708884,45.607888213387625,44.25789939170347,43.435761257063824,41.265340305542495,37.27188010323426,33.26923742560588,30.63260566439549,28.284999492638537,28.37104348845362,31.157068336850145,34.88599873306141,37.6004101942597,39.02901533604271,39.949137680792056,40.466822749246155,40.126080930018084,38.145285375593076,34.94677110354135,30.215099755112817,24.995677682735966,20.802445683960638,20.56961756431012,22.51266318211874,23.749518698375155,22.88353740726337,21.021652904081503,19.279923222574276,18.73076107934717,20.088166788662736,22.027248997089313,22.79375924909458,21.66324821113476,18.773958826716775,16.341356514641916,15.292206013708647,15.045309579952004,14.891370961874383,14.883691838472915,16.06309492665101,18.232477742688236,21.267056839428257,23.226184519999695,23.941609297130288,23.576428964599145,22.10941756495453,20.250665057179205,18.267939663550568,16.165957279029346,13.101903408887443,9.480542063527576,5.4727051058236,1.9550964458180315,-0.0,-1.247850688802751,-1.8111193720606615,-2.0095958246281116,-1.1299922578542325,1.03118819415105,3.605351286815969,5.9102327405008515,6.340233117486876,5.049162468237081,2.715548989211312,0.22255098990755748,-1.1146067582002106,-1.3748325526496947,-0.4774530018523664,0.4886508879560574,1.7320066002820536,2.843912148552699,4.389357676913412,6.260572104609456,9.173577629968676,12.1736259397496,15.02355876372865,18.331305636299895,21.14512416880561,23.82299066863048,25.301407756603222,26.70610350960859,28.322321647608348,30.13234533273852,31.671557510767272,33.02840141581559,33.92974860498876,34.28288578000368,34.57417783233859,35.243014198903516,36.32183987113251,38.068604790777634,39.94013690749831,42.3021372771453,44.03647047864707,45.36773375420519,47.267243882517896,49.231035477638294,51.3078771821179,53.23466953099018,54.37772292040847,55.84650175078463,57.50462727933364,58.330232708173234,57.92837636747882,57.19657502082615,56.99339277921994,57.04922543675248,57.10488870880887,57.0444640766957,57.74693849907337,58.37247399376883,59.07108005855341,60.33104519089876,60.74761345040386,62.700465144198574,63.757322311756496,65.52167870134366,65.59860388465468,65.57284599564748,64.91639483419348,65.2667408780256,64.99515617349061,64.86261839072682,64.65383212447341,64.30370143199177,63.62007168510999,62.5477533107305,62.353978647870896,62.630657224027075,62.57487959813678,64.21713362612152,66.59221153685786,66.27161865676949,66.58566001023708,67.08488654216949,68.01542760308861,69.63720243549331,70.61771956847053,71.43881473205438,71.04969576100393,69.31592037691566,67.92189785171888,67.44272418046964,67.49464620865545,68.91313373453934,68.88395979604525,70.23680889694964,71.10060697504662,70.57441248254116,70.75815560464164,67.77134916344397,72.10995175632063,74.97289664678975,76.47532994213437,77.06191725768865,77.48511641797873,76.1808839778419,74.26451351537015,74.40720254974615,73.15284026932709,72.08990415708443,72.04719197590904,72.20252932378656,71.21495716298121,70.6872239514254,73.02204160908856,67.61371463911969,66.49291332843774,70.15310477422084,74.62375110860074,80.12480794271225,83.94927389810587,84.39824684804138,82.664341851525,80.74741337307384,79.3236859018422,76.19782099943909,73.37925269782303,71.92609722560347,71.04882557585988,71.71862846294664,73.85564873770008,76.22987070353113,78.4266025273057,80.2563584367768,81.81319178358322,83.12253415113409,84.08192608245497,84.39646567994937,84.57864205749192,83.21981095096744,81.49855964011587,81.94703445566472,83.96018733977911,85.62876897824263,87.02534510198339,86.54083639942216,83.14785669187438,78.60964110975655,71.27422792345851,64.74832458582395,58.16999728315972,53.718283457155785,51.29975604371046,50.477372333156765,51.034225705089334,52.405075963021574,52.508276011330636,53.941581303005826,55.9521318369126,57.98547850700597,60.43628817987081,63.09723475561034,66.37064954528205,69.82316213941267,72.99842553298468,74.63155364268152,75.86571656800653,77.39142307245318,77.6609107610973,77.80867835891435,77.34384842876659,75.68894064194383,73.40460004739627,70.75815412102435,67.29223753298281,64.46890387649086,61.96492593948396,59.25233111405638,56.915116825775925,54.605252189448166,51.919525396272945,49.448080828440254,48.044151924156004,48.45285990482663,48.8647361579241,47.80532898334389,46.73882288498425,49.14295772403452,57.70062658568873,70.04105605782341,83.38401052742867,94.43099417987575,94.48925942338882,82.42143552200689,62.02637869657501,51.75827216820768,45.75384762368639,47.460065607255636,57.286681231759516,78.43983946035144,100.0910404242414,110.40521059388128,111.51591254076035,105.34622736288132,96.79648145090452,87.23317120887397,82.65104228784287,87.51979167563655,96.12690951611276,103.63313486213262,106.93168837274116,106.41212497603992,103.0097127626964,96.2721759479274,88.06710866878026,81.67191978913566,77.66700625845888,72.56674275920678,67.6887618055159,66.68404809173681,67.45281503273412,66.91129035728363,66.41928199885767,65.22484583741875,65.92691618751797,70.79080114857777,75.66981942881473,79.72666345528188,81.98132710432631,81.85458088854962,79.84574813866675,76.11306316800062,73.13870185274402,71.19816821219983,71.3852893041329,72.7864774630632,73.34569128284123,73.11162518491902,72.86223570433366,70.15467450320253,66.34932171923069,65.70904266829612,67.22959352616648,71.20957287722368,74.04184413101477,74.61240022308486,73.5231404798338,71.18180799745916,67.37199141699178,62.39152650626529,56.94725908376117,53.15351358851601,50.93476752700088,49.03771080675902,48.69138485752361,50.03043164143611,49.76366889370571,48.69138485752361,46.89193126259272,45.17358713855334,43.163685829279494,41.612650632975374,40.683978337172185,39.75819048343775,39.4237475264321,39.83527360622622,40.613504551323906,41.534119064524624,42.13391597956735,41.81214157839003,40.23633473333679,38.25598598194217,34.790099562312655,31.534782432624795,28.845526186553666,26.41238904259638,24.462938337488588,22.940241113724614,22.020622077474503,22.856604658614526,25.065787831967093,26.81311123311364,27.852923516594494,29.105692486135375,31.072830325276513,32.82563518983406,34.166009009788525,34.503154149384926,33.07459923754221,29.831733540695986,25.84154392326367,22.46965611756016,20.37363104927928,19.004864251552206,18.159463185098332,16.582813352174952,13.901604313370607,11.309897337946616,9.155369261733552,9.090266731479765,11.309949056930458,14.284735710958305,17.228195391242608,19.76860529260817,22.100728613112317,23.720363998607393,24.339000693609783,23.173053566856172,21.637190175181466,20.12996524399708,18.99829713044247,19.356221758998295,19.51978358086252,18.07458916145432,14.378428042755608,10.091040757758096,6.430393297631692,3.1988278116647186,0.11166516060743549,-1.3194377001634028,-1.8440890635328415,-2.7262861282312087,-4.458481234097598,-6.676866946494533,-8.290113853699305,-10.007989980829493,-10.377420675758819,-9.15101035987528,-7.035017633120847,-4.510763596652682,-1.9292329395297143,0.23877818904446182,2.138728063585526,3.900463689548468,5.512521081489008,7.066718229394987,8.297178130939505,9.635404710535099,9.96066189571691,9.900532155272437,9.291222770675642,9.057861026461362,9.940537995552326,12.314180195921328,16.496019552247766,21.07978756943324,25.274793707261196,27.97947172507044,28.957254586239948,29.538779502206634,29.676473691008923,30.24854436966473,31.88870989050503,33.53709882192435,34.80844820152124,35.801811114847844,36.29694465275843,36.596574509572406,36.645675760825,36.27744494370459,36.62963234036835,37.67467763948474,39.046798268076564,40.63586121864819,42.31622718159699,44.550013096018766,46.96448843334026,49.177538202721294,50.89065034739528,52.54056356574309,53.72950739364528,54.2263346427112,54.48550356048948,54.983473246392734,55.67181416631488,55.41913033330116,55.05733759110128,54.49740942138302,54.39140512008864,54.1018118683124,54.15763636675014,54.0276207538178,53.474346413172235,54.34662786864021,55.810364219727276,57.134313275599126,58.05522633500474,57.494320314558394,57.73427672903953,57.93598894864258,58.27644414295033,59.28526675285738,59.07422110646739,59.37753357354683,59.69608922064671,59.767194140808634,60.16023408071286,61.04084351105545,62.210875987215445,63.78096355418334,64.62736322919835,66.09444269866405,69.01214320447367,68.90460039814893,69.71742913077551,71.19305007286503,71.90502183410763,73.05736396479404,73.53469969088638,72.8882686035369,71.8395750998251,70.50482841572227,69.57393703046299,69.81762538519959,70.62838846843054,71.4862237496101,71.60417478127385,72.58666097170166,72.03403679751483,71.25447725129602,71.75795830053438,73.98677184304329,70.25029130676907,72.54631952214758,76.6971896562024,76.36599232250823,74.45119808185096,74.40201911952906,73.45172280475951,72.97079820354615,74.68589093612687,74.45204121057998,74.16128304674695,75.47360664406303,76.4295593832474,75.82768945417551,76.15301347406417,76.664081160962,76.96364358159789,78.26861532880797,79.81868798674411,80.34498466738634,79.4825630666359,77.15842927930338,73.56338884896537,70.54074454827602,71.60101121860237,74.63480081975017,78.66707098314808,80.73467608139218,83.44167652430409,85.86843094876843,87.17124585603746,86.30855942785264,85.1990316215524,84.02380249471236,83.19567637384753,83.89623043136014,85.72715387874311,89.19082455101582,93.04650771476153,94.99066293636322,94.63112942159648,92.9717312517163,89.85236020620408,86.57732675851089,83.55047659241623,81.32121382591689,78.98286116964601,77.62785994779385,76.54616139554444,74.75164435395315,72.10598568895874,69.1216440840701,67.71745348367094,65.5291345675633,63.60667550250222,62.08943711880167,60.825820720073374,58.95722605777618,57.2485151675805,55.99530968827149,55.11907499172574,54.58291949057145,55.08454289911825,56.11193587265488,58.35534933448862,60.315965143145,63.29948910461045,65.93433948195158,68.40081330860582,71.59549662558268,75.26120776170835,78.976557754332,82.59574243870605,85.15445511360822,86.94947173536998,87.91247362998034,87.78320849341141,87.44045337425581,86.9562456551486,85.82006416746084,84.46905624164616,82.64409908805008,80.48206225786194,79.23747980142637,77.29057638347747,74.46941883069441,70.61336003930256,65.70239254658898,60.35164784532525,56.11048977251078,53.39507235257339,52.17089954853056,51.46519733075953,51.80904039937445,52.11247742834031,52.59798465705178,58.7055767600305,72.08119409476562,89.86328345956997,102.87498799462708,101.4562231509438,84.97593563700048,65.50600749677825,58.552577446612126,52.167253617989644,47.16107620667599,50.774326448941835,64.54634657526361,85.03022195545475,107.94076406253586,119.37039595098084,119.95993874100749,115.1694768084815,109.40423114295838,106.35394383037465,104.06106311002681,101.4711665456884,99.28606102038275,100.39865636854375,100.59941169946649,93.96298828591267,78.69011796407781,64.18305475404203,54.57031516172452,50.48129158871108,46.96144077281714,43.20817351848814,41.07169681242158,43.114682247700166,49.616333805706105,60.89231655995664,72.43419819604283,75.6584210694167,73.19355326634947,70.02616644103752,69.88040835973047,69.3312837611425,69.07249551921937,69.19106953127158,70.75596109405599,70.86889473081905,70.5750924043449,67.07781614367349,63.94371593067849,62.26705279290941,63.20152002862217,68.51943320254145,74.49420724607587,77.89064109169615,79.6174648974381,79.19896984604465,78.57464873745019,76.06280836120686,75.04696047992167,74.5240031780347,70.92403085943083,65.75336482323141,60.76273994928245,57.8562899381109,56.44719473622885,53.594921719777055,50.46818705723255,50.39574755633026,50.30635554739439,49.98151194746595,49.68299004123152,48.22687544990381,46.309388199411174,44.52118404428509,42.9261618079134,42.25838741480587,42.28888768729335,41.651806727049596,40.78902459642642,39.39473111830929,39.145945032355755,41.235938550506035,44.483879476317966,47.73317798271942,50.20736469143574,51.100056944641636,49.73249162113941,46.1628251198044,41.09245851790054,36.46924332023094,32.30042288634873,28.67316226266406,25.260840572460516,21.35741356372983,16.85221680355771,13.754479886920208,12.804247761988707,14.450317090468259,18.434975460655647,25.56411763578428,32.87946933600337,37.48705432592271,37.87496284528532,35.81431502484069,32.53502162524159,28.792610468319342,25.967257531447633,24.23243624967347,23.03728041187694,21.781949931225036,19.754534416204965,17.302179504775378,14.987539212516346,13.588614068311054,13.665563083326798,14.63908367552549,15.843090531620895,16.24759351193663,15.931092754961737,15.245964182610846,15.200209261617323,16.088880417916947,17.018461786373084,16.508105249895486,15.096191716858463,14.269779636742953,13.93087203819291,14.3272420513984,13.508430744486652,11.439765357591053,9.144212989308254,8.772752997761682,10.517437036843752,11.876301277077243,12.60863341139335,12.647724095600763,10.706870331195574,7.240624440569373,2.7646471809961213,-1.7047482633818798,-5.477344577416159,-6.8253647007695735,-7.815331634089028,-8.824232525608789,-8.851989546314432,-7.929898905345242,-6.4723070091105805,-3.8460234870009575,-0.12266435383447152,3.4607552870494422,6.609986741624929,7.483331830909584,6.842746749036083,5.901988138787951,5.172698360590663,4.714748862420696,5.42396516557033,6.555602879482461,8.065180352190684,10.428560962295768,12.61439890828904,14.76626328269778,16.762583225842043,18.64177744953486,21.31296489555718,23.79408190335879,26.02267038265817,28.584125733654137,30.92577965086484,32.50482563206454,33.83908372401762,35.784941333197985,37.101049717106086,37.79393829830939,38.23621327756591,38.44462426198173,38.81136492398289,39.44604639912748,41.01881947946303,42.0317390612497,42.93678006573587,43.49063211387711,43.765696746802675,44.63414681506536,45.596808536041614,47.19966704661062,49.96979697138467,53.28730865512603,55.683407757566854,57.24456464310312,57.95963011342145,59.11071682493066,60.04328891136107,60.500459678181734,60.925539890748006,60.653191268754256,60.242830680878185,59.67958824711737,58.93485461061025,58.12041114704353,57.751030711148616,58.3189948670868,57.77507900748777,57.7478643847952,58.45678879244382,59.36365505529802,57.97063599008802,56.186226340005824,55.30483048611694,55.26397884306163,55.57844212146846,56.07962223677229,56.70899027480939,57.12999622483032,58.00541367617813,58.70522845249174,59.9127706735043,60.57483329553472,61.564695761235065,61.557111779132605,61.49102605331193,62.6067228253233,61.36312094940758,59.687296176336744,59.11415839144045,59.334588300589864,60.59661738027491,61.55705290202677,61.905103075698634,61.51413101646886,61.5178143747886,61.41143449066659,61.37848613660554,62.36000232804451,62.987323055116796,62.419848695487815,62.254438281369666,63.07608416797752,64.59228017044283,67.6268241102608,72.67705725048573,67.97442117424359,72.18947212967154,75.1243198519357,74.77706607399382,74.05456389107233,75.43047784328192,76.86601255698625,77.7031985731326,76.36184381262747,73.81468030041788,72.74224207525914,73.57526894027306,74.08881741256047,72.44410936178708,72.04283279198836,73.96142125447305,76.04421640828207,77.02949454388292,80.14803050094032,82.21018490633834,81.05557898764864,83.61121367608017,86.33365599112334,87.25739189524155,87.05530750494425,85.7501406364619,85.57219813630483,86.30861741094539,86.44068227976284,86.33576333606817,86.20526964807857,85.62444868237971,84.05631977579648,82.55461146689488,81.82290378946827,80.48206225786194,80.1196220998839,80.50995038877642,80.94921800099132,80.66928409036954,80.166470424745,79.62025487461541,78.94067359029673,78.59850446549397,78.77343939820928,78.50183559269738,78.65583352980872,78.84754070534262,79.62827322832517,81.09746687125649,82.18471388653386,81.50064955745098,79.34896757837373,75.02968084669446,69.82181642004142,64.20273861190778,58.68354227335929,54.50072625057899,51.92180651754979,50.53897897267088,50.17264746894757,50.37098677924127,51.97725105930711,53.71742479693178,56.8530143781262,60.72359598478294,64.57310941818336,68.6126247644138,71.79553857064421,74.1974838848969,75.8276583364443,77.79089364927779,79.07282599486865,79.40209852640034,79.25949050004732,78.30395232604957,76.94331532126844,75.2838652394843,73.27960908346897,71.31577951062424,69.15060632387662,66.86057333907532,64.8695456356066,63.09681103835983,61.0759854219692,59.086754314505974,57.88602281483126,56.770834783391344,55.50394957070257,54.86129698487135,55.97918461073504,58.07346802164271,59.58400965760429,60.92056169170265,61.34352055757644,61.04396242544952,61.3268567902364,66.61480476717918,84.87180914524512,102.92610419572131,93.77829084938803,36.86981896198374,13.579544617544935,10.579244086698917,12.177995334782192,15.063713957433238,21.21264701702516,42.37583207533817,100.85641307114598,125.5524238510767,119.80089960845167,101.5301564363461,81.1160314449533,69.29210415137807,66.33070108451557,67.21568690008007,74.14180777365021,87.03337250747576,100.52960058112127,107.11699928739151,103.35334332458787,96.20935099795452,89.38768551382006,82.735927522128,75.77041266387909,72.04806278846662,69.35862523718463,67.22581133638926,68.13364173462105,71.67747684811302,76.93474269554561,79.19386313095804,79.26507075191768,77.40670405854614,76.51829088923428,77.70932234314975,77.52381033849836,77.7843176198056,81.02166476812931,81.36923031370118,79.84850887768421,76.55330969815589,73.07612529661823,70.79234487255562,68.50370585668266,67.35023963425843,64.42040876641077,64.03754203268494,63.8600446926229,63.53014199902488,61.84515781755571,58.51370537735689,56.6222039939202,55.68645756065536,57.27244610578256,58.12463431418065,53.20990719240932,48.559280193185714,46.37046638408002,42.80080277527489,41.727012826432684,40.22891055853064,39.85629447681834,41.02230308850513,40.97434778924091,40.97943608611831,42.08019829207971,43.11928973536751,42.61749284771776,41.995491796841414,42.24457480296879,42.679467092706254,42.32188826142104,41.80042063633408,40.73424781794226,39.23060351566935,38.054403402345415,37.17865577152105,35.872591388632856,34.58910914304441,33.752697744259876,33.22528517211895,31.982518937056916,31.03821875878019,30.320004637792227,30.963772603104157,32.3177749383717,34.245510885989866,36.81119383373373,38.644585358932744,40.13251554340098,39.23487155282334,36.735095885989644,34.608870408058365,33.60836581020667,32.35850770241014,30.163563974989643,25.788334811848866,19.956316697325654,14.515824384842158,11.189875605431354,10.498674567724153,11.669790757564378,14.083546813915051,17.138569980129436,19.086354397701225,20.55607366310567,22.502193750615657,24.367731391776534,24.486692875396134,23.2658634177204,22.357657847302015,21.899145667458846,20.8977383485364,17.51999798990747,11.768269839310824,4.954029002985925,-1.5481320352896815,-6.160797121363008,-7.699072339405048,-8.645455976967042,-8.754566112312355,-8.829741414218141,-7.544182901714192,-5.302006098998606,-2.627407561172552,0.11144796274923312,1.6007067545183336,0.6973227597366187,-1.5166180044283657,-3.642272341856658,-4.625907722792731,-4.136107018891934,-3.546894838508433,-2.8329408064640593,-1.1739743364527722,0.9430544570822106,3.277157569453571,6.403193313888273,9.555391109277862,12.94401100285103,16.237812950287623,19.34768516855901,21.90418468744926,24.232794061731,25.857129658716534,26.099672782809847,25.312885951533698,23.244271799144503,21.93096283116686,21.80142597301343,23.08180273210173,24.85157730561781,26.280218236953797,27.83704210875188,29.45586958794423,31.00032019363014,32.97906709499389,35.61320853968898,38.24435157349811,40.79582473477928,42.58046080759013,44.03982549151281,45.0,45.69968683400334,47.103809336779065,48.42121506839558,48.98735673491101,49.11821734827907,49.48155258233707,49.49371305758007,49.069201878466956,48.73308940360586,49.30606793929748,49.869252676858785,50.94691437858007,51.662902534313844,52.27649740284542,52.928720176120656,53.23009087696639,54.579313149629,56.140762980511006,58.30377369470299,60.176551196312396,62.20197164546397,63.62470681767867,64.47312321484478,64.37026943523912,63.06653015609615,63.204855890232906,62.88090160918915,62.36719023374033,61.933646807847545,60.72200171009348,59.571361550997814,58.77091665500855,58.7520896209024,59.64572816276252,61.10056602825193,62.367732383371994,63.484286941573885,64.23763880991325,64.81711953046651,64.62088787831628,65.72972265029156,65.57535004178486,65.84709969665619,67.21763299321466,66.54301873024949,65.28086351964629,65.69878858347936,66.60328820556848,67.37112388533217,68.26462892923801,69.71009885225695,70.99015889183144,72.23176023699725,72.60811944982669,71.08220186616353,70.24403927612023,70.67998364317069,70.60888418112036,68.49509786123555,68.69311507327345,70.00663496964223,69.76342122470095,68.97927281355085,66.58155869326393,75.5629273316434,76.96130359503739,74.95724566943183,72.42337930994833,73.50774069388096,76.21625448141789,79.13239282773526,79.04213273935835,76.62960235325977,76.19443809731884,76.30992613929494,75.70644754906769,76.39385604354754,76.75950158307886,78.75852538549205,82.96206530717792,86.01448135781372,87.88754548824477,88.57384479264277,88.42236401431624,88.00790986043441,86.66361529386259,86.49092617338835,86.84397427672911,85.837536072035,82.61098623114847,77.3782283683876,71.34430402766195,64.02560645129958,60.06846676921005,61.5216754489026,64.69025478607068,67.32442297696538,69.68897625365162,71.35177785274719,71.91018878217336,73.09483362940937,74.18775583619248,74.21923720892106,73.6291625216015,72.61943958109606,70.48021563160287,68.45902015277207,67.38012777719966,66.72207742745502,66.24008503511892,67.13153285959966,68.10562212019842,68.58563535927891,69.43547058221667,70.52971550890622,71.54440718047167,72.65743010898903,72.97318911724095,73.05570606844772,71.97204759809041,70.06905090494097,67.97098363670598,65.63600266064945,63.56079014654005,61.78050642820984,60.624879830756896,60.47749589355552,60.85387906473418,60.75950359893488,60.8759515249481,61.315735658261005,60.92484310104898,62.25462924243346,65.95097001365727,69.83679653126585,71.79150597931387,73.22963455470959,75.70600622398635,77.66300395102796,76.77168436069996,72.83704184155727,66.8937046988258,60.14487572086219,53.09748614324034,46.85508381013305,41.80655583299071,37.3867855776413,31.802980663263188,25.980398116175344,22.090676646731517,21.0463629702007,21.995228311881203,22.859745115636095,23.64038823417777,25.022260893413595,28.16254091418342,35.134206676561206,62.97377934525073,118.51635112574597,131.57949789038454,117.43802039347484,92.36715230989581,72.70653323238872,63.03252757750132,57.52025507002758,54.628839857301244,57.37316980242444,74.72302674451319,104.09363068381042,122.27989776362422,126.56423920374422,124.97864134299549,118.2896193103391,108.80836832271193,98.52222657999484,90.78961329785737,86.69644200970248,86.75853955611375,91.56133774554104,93.46211100982188,90.53146411440372,80.62898170136654,67.8260000410783,58.43681182698028,52.32284756421208,51.85013681099065,57.901078167722275,69.15902326550778,84.17365808306069,92.42524552816573,94.53779220848755,86.98721762788377,74.39400732260333,66.34582145912994,61.51974037236539,60.5657983638241,63.38994927422382,65.9264320582524,67.18526650473007,67.85691784772312,69.93373116483696,71.01238892711626,72.10956760182455,73.62644366450614,73.21167997776182,72.4838451611835,70.95231004549554,67.43542498295713,61.97861124513949,57.369079154233624,53.25380557849486,47.85349899473069,42.55593423971112,41.582092503703244,41.407298121716416,42.30778968521172,43.45186276166939,44.362376606315216,43.049469868874894,41.80583287830888,39.607531119487355,38.34832651114799,37.68174991448839,37.20630888694565,37.19363777908096,38.1220307341141,39.21760975106684,40.14621722924534,41.01937353791056,41.414353659067835,41.499599888044166,41.44292126530626,40.529137084948715,40.3906722789137,40.45195725782289,41.027477278380104,41.46205785739787,42.58896956156864,43.23761049128801,42.45519779564753,40.108833433672835,36.91062755277449,33.250033906460644,29.663094844199012,27.164982780914183,26.66289053036228,27.610149170494118,29.45586958794423,31.55926011072872,32.07056035627149,31.898387165036343,31.71899978848021,31.350532688672505,31.4016137697648,30.688917076660474,29.054620916804343,27.275263371651246,24.797568089156105,20.998751851631756,16.33422240017696,12.978292622247276,11.84538299062025,13.269683630991297,15.572508504365391,17.58550566180287,18.927274434041355,19.609031607928664,19.15185484074136,17.49674490719799,16.20455901119986,15.690021025885558,16.06309492665101,16.326826712722962,14.176852334213208,7.659799895512291,0.7538970487116946,-3.6522682628047045,-5.049162468237081,-5.372830404579853,-5.425241572971911,-5.648284664150008,-6.2353727867877256,-6.504675787387044,-6.316607790280372,-6.460879213779781,-7.528031292129184,-10.416869669155375,-13.523194926151175,-15.211487676815663,-12.528853360922513,-6.233285881968997,0.8146303768182951,4.645879356039591,6.054162101386231,6.469835118870526,7.111261406540713,8.509547760642171,10.275982740423283,11.995528892783755,13.795715492238056,15.118207776236549,17.12804901342409,18.806949296288124,20.248485712343726,21.644431019406873,23.039404633087685,25.649700636735027,28.582024290438323,30.668923476823107,32.40343985881013,33.72021669418872,34.254715987903666,33.8671661350552,33.21942981708136,32.19577723057744,30.981768761682346,30.963742469917282,31.937265299665984,33.72021669418872,36.1888437465171,39.289406676529865,41.67996723363999,43.74095423697017,45.54716043768382,47.48281029897757,49.21097736091535,50.95779206954345,51.8892513236225,52.88751308978139,53.33076353828472,53.49210084277243,53.009131693128154,51.43475786713523,49.36578268333563,48.67721683229284,48.07582749194011,47.835608832353294,48.06223697369116,49.52244874313136,52.2680399046319,54.24616767489343,55.49149096258041,56.556653723879535,58.178929929337365,59.30885112045653,59.159510884020506,59.67147098795151,60.23044924221332,60.205422176508996,59.67803544207734,57.397722304908356,55.780973366716005,55.24069875398878,54.02499057577085,52.5426150148053,51.37173149677436,50.40283277666051,50.24719084026473,51.46987040381082,53.21431626864227,53.61120272220721,54.95580378061203,56.790112964095506,58.82749333620702,61.199160924073695,63.84937651806384,65.62354759204436,66.49685932043073,67.94075903692548,67.18835307088713,68.9214007489161,68.11424263344557,66.2998097340901,64.92283305870673,64.37088028011627,64.82848952182144,64.84065730573748,65.20903965134079,66.56078751609584,68.91234683490988,70.77715158172805,72.28742571814686,72.79047111016887,73.50002754645362,74.91782685922368,77.634112925061,79.71803511090988,77.61010764851247,77.59763831742507,79.2764827238712,82.19981936242971,76.26369598379128,84.09820894849959,85.42608290987697,80.77915960010286,78.73673493550726,78.89720131590104,79.5295481172403,81.56040580777942,83.99099883299051,85.13053554687293,90.2353463846391,94.1361070216579,93.89244795710498,93.2905891916794,89.88356870857504,88.71657983105536,91.06088733910306,94.09423496505907,93.27396341208973,92.22161238378133,93.27772313663681,94.5275705486481,94.02831333629692,93.8329732596109,94.89039689561908,92.64000879610639,87.19019527786611,81.9751026874924,76.6164614946303,72.79702640965435,70.66522829908139,68.23174191671544,67.48317654318478,67.12855966361634,67.29169603281919,67.09600686516224,67.40822979863795,67.67510616938588,67.83361952871823,67.91791768393547,68.42491996729245,69.03780736909937,67.76332510152649,67.16964700337577,65.02136810018568,64.04861985964381,63.09559016018984,60.97027537718663,57.027807905998436,54.26819704534545,51.57682624291429,49.22960246270677,47.34688983667203,46.545547942693574,46.89918371113402,48.071957853148625,50.4730346717109,53.23701598688333,56.07486571786074,58.93087309184504,62.237892462685714,65.27814246032293,68.14158233729619,70.51274426879222,72.18915773170528,72.93327256939463,72.3644640425145,71.01678411731426,69.62120967820624,68.01212286304869,65.81408025490796,64.09110127402957,63.39397337463832,63.47562894825693,63.79862258944338,63.47505955389701,62.34641217371403,59.87375552043722,56.968465065030514,54.225015808720904,50.95653460531101,51.291284786599036,56.58990562581294,60.435839243209124,68.44670805994286,86.91634583038076,108.31388845036089,116.72739432595122,110.17062832691398,98.231034993464,89.5031958417472,81.38872963444398,77.24718457455998,83.88033286378506,98.59344763961982,110.393745467119,116.49036570475047,116.81790932005846,113.93694465111416,110.39597014418264,107.03621898179554,102.09473828569114,98.14725138387072,98.8925112975533,99.74624728609332,100.25680096722942,95.51027167081946,87.52175006541457,77.62229498309719,67.0419594684933,59.341734451763685,53.9810391184681,51.49738050056859,48.29768696101753,49.23375273498045,54.19525313059179,61.29401176263906,69.56502348733927,73.07251406749646,72.38189304193116,69.00718796052095,66.98024640584201,68.04127764578566,71.86194717841492,74.74485040341013,75.86682920766324,75.74006037332681,75.02912661228379,77.05739055086882,78.26034537037178,78.9891036506836,78.48953916217259,75.24178917850044,73.34732031678428,75.30269566891842,79.1662843246291,80.9703333467091,82.18911604436143,78.01709524682502,72.07206552927302,67.55024118841187,61.27969591355276,55.93386631838077,53.67322706710854,52.56285899709159,51.77730730473919,48.51012666334815,45.32188122211024,42.105491419033335,40.32476400245039,40.34173526380525,41.37406867609636,40.971760515557506,40.7217390544908,41.79611789690478,43.085084625049674,45.69869397164866,47.65307945398072,50.17957814644935,51.76087321473098,52.91349309683793,52.89682861826557,51.04755703209846,47.70543253816974,43.753057209712,41.04714227497931,38.30789731300516,36.16499215650614,33.93823282994015,32.60370760725294,31.33316193571453,30.327628114459742,29.524073786921264,29.55368251335172,29.948054417422984,31.510991892120018,34.14917190381772,36.60193645064051,37.792217292807806,37.414822591944706,36.80966586826506,35.64447500638961,34.40731963278256,33.718654962661375,33.126106972191025,31.842464290338896,31.124159893671873,30.30985003437375,28.83866341805092,26.425447370271485,24.789351041038138,24.60428645212585,24.313836278101675,23.702611522375193,22.864530916200113,22.419768944745663,22.047470767236955,21.023192780984246,19.957909803248583,19.51003381751281,20.22013964388485,21.078462945743727,20.71122017849418,19.163221312747478,16.70877061935212,13.910615073351432,12.482470882982973,12.194684349031807,12.221442422914205,12.200454332386935,11.356523850757979,10.190220028462333,8.308988700555814,5.7781322489744245,2.867953918865007,-0.2142314067779804,-3.6611203193069213,-6.4761427110873635,-9.257972187463798,-12.079896608530444,-14.089088893597092,-14.546386958767803,-12.784341500630779,-9.518642085486539,-5.676040782898707,-2.3137216432895915,-0.22831411292117076,0.8969249051931695,1.1167785749714516,1.7969238862598622,2.9184771251504356,4.328916792265829,5.906156930680175,8.314268450631705,11.121441464351571,14.036243467926477,17.129522675420922,20.212801896629276,23.37601424833431,25.494228061969434,26.824295628736444,26.416389710764875,25.48149023491694,25.282866403872546,26.018961087317003,26.791505937702937,27.241712971869745,27.74434979676057,28.48790797689566,29.6678599678314,31.305322479475933,33.130643238880445,34.930901266497244,38.64205827553729,37.64756760473447,41.12283426699026,42.16121733038326,44.02622836848719,43.95253174172055,45.166590417573914,45.85762111725031,46.05764834700931,47.00638874719993,47.68231403126555,48.33384782968673,49.13133925626012,49.98151194746595,51.12492244048006,51.86999291461465,52.6652187345347,53.573422162980656,54.73609023928413,55.56586247678936,55.47600369274845,54.99991956723421,54.967486092702934,54.69560012101876,54.04755073912215,53.93472708927382,53.357403249000065,52.758617916609225,52.44412165765549,52.75177034335642,53.79206877209334,54.714573339184895,56.06176646032619,57.92214181222149,58.60311079474082,59.331077183170635,59.98379895346515,59.569521862337815,58.89795631151605,57.555325941244696,56.18361597923784,55.87042357791178,55.21960065811448,54.98984116326287,55.36722459149359,54.61207481302828,55.4860141326311,55.67397097728652,54.89972025681748,54.868834607497845,55.14701955062415,54.967486092702934,55.193001812341976,55.496523567500745,54.96838860569359,55.391127855730225,55.28011821028082,54.58827276598634,53.767627339444715,53.718855080595866,54.232586869803406,55.2025023027659,56.34083035072288,58.067904801318406,60.49246349978151,63.217139054346724,65.85059384345583,69.71999779671835,72.97947196956287,73.50002754645362,74.08778041337764,75.46984570980048,77.06824449498554,77.32840378358853,78.97345534581295,82.5423423056909,84.35037006522741,87.2317617981143,81.58676927338523,87.7722548560763,85.76361295361102,82.25838156269944,80.77169723404337,82.4307041730153,84.42780477194607,86.02922721098278,86.5688162443134,85.62920476048146,86.10502510893419,86.5688162443134,86.08843479863434,85.8623617052806,85.9313763286948,86.57816867816679,89.88309338667995,90.34726579400368,89.31924570992452,88.55121709249113,88.78110409469687,92.371818847531,92.63904163194732,93.77486401392373,94.8045325319275,93.98497362860708,94.06636879977101,93.72834363421755,91.80399230036484,90.47223861714961,89.18853296768862,86.19688767874435,84.15671326565396,81.9164503870469,80.11351116814664,78.44341953029208,77.50394287777421,77.40814030127153,77.00541682173801,77.49978323749944,77.55317222675177,77.17464729598314,76.47414042666976,75.74049301138879,75.23740170268478,73.90456425241774,71.70549106702704,70.12021327832355,67.88509987724511,66.58617985943546,64.91060933205246,62.58265564262215,59.97240821068244,56.442025753999886,54.128630155300364,51.2888539307722,49.064422849796394,48.41023569291235,48.76850353737797,49.491736202654025,51.22808986981999,53.58480289983521,56.309932474020215,60.426230688975544,64.81215466528366,68.46287759125342,71.33024335194536,74.8759761392732,78.26056139213739,80.35980396706624,81.2188119307874,80.3872215426662,77.67749362894793,73.86558346854157,70.1254466968544,67.0081517295307,64.40686193646118,63.028226006828156,60.70268469889507,57.53978329037046,55.61960032527317,53.27403340352905,50.86085767273033,46.5137368632851,44.735356680976615,47.248036079506804,48.745845074657645,49.90430913577161,59.08454408548721,83.25444790369048,114.39768961302377,131.51557066284974,127.69873178488278,86.14543666659938,52.53511568426994,37.92643826131884,29.06970768751915,26.621599062978017,27.45949845679167,30.414521981474742,44.271057531780976,83.26874450538081,117.06836838573076,115.97631959890113,99.69077016518634,90.81499450730088,88.17758678050333,85.52838476820149,84.26869126796039,84.35664149932701,92.56374258730683,108.3962905027062,118.40115106394711,122.31777483982333,116.05352214126374,107.40845776371836,99.75550801446276,92.06291517606205,86.49236953915187,81.73892261869659,79.26109005009222,77.85013595767526,79.01249551756196,81.21689179244326,80.6397888664664,79.44939886076854,76.94127362863887,75.34500858763039,76.1224381645044,76.50822605526088,75.82386916188919,77.21654838698625,75.62326868196648,72.94616354716429,68.3230436429774,64.51586472876579,61.69928042142133,57.85003226411613,55.32410947116455,53.28001646714266,53.45068946474867,55.69935698033876,56.41500397860845,56.070222937923546,56.34242491413806,58.12626083320415,61.48749509316711,64.11873176417132,64.98314246759173,62.196850310864185,58.550513732815006,55.6655422078756,53.00117795835413,48.80398630770072,44.088207628348904,40.06633845958704,36.49972903368144,34.074406679484774,32.899141036263934,33.1447496126987,34.3330142988472,35.45713673601058,38.853437394098066,42.67220337238588,46.40574819894355,49.373460542703256,49.38669349898601,47.92382302687113,44.545251867788984,40.70517702960019,36.93364163200395,34.34756884608493,31.68754184629307,29.389059177258797,28.853459560911247,28.396105150396036,28.186788199549248,28.222837587217096,29.744869527999505,32.368112636561776,36.304497394157,40.68549634330454,44.26738722553751,46.45107598928246,46.834425972837195,45.41123332920375,41.92104495217839,36.993000619148454,32.30464868538132,28.079102890068903,25.037548457343437,23.905558177136946,24.782912021230754,26.904659242582802,28.38030190224756,29.248852438511715,29.565739207904247,29.093145780122683,29.064113938247147,29.431807135882483,30.347342884831612,31.200534276210067,30.981030771435307,29.429768386627682,26.611174620764892,23.102465909395864,19.83863382402306,17.385934389091588,16.268794503086312,16.79068791638133,17.936730652686162,18.53368366300599,18.598151764268405,18.041169826195162,16.79068791638133,16.268794503086312,16.93193966414571,18.069132299992336,18.705183247299605,18.19056580293468,15.96097531812567,12.342589177065616,7.465939328206389,2.720917369665231,-0.5616825161939926,-2.715548989211312,-4.514007794534231,-6.236411381702344,-7.00937304019725,-6.529508158185294,-5.461871354894091,-3.654641894643111,-2.290606368752323,-2.4097993943806615,-3.554909937201178,-5.520292216090864,-7.111261406540713,-7.314082185213144,-6.71622758239043,-5.665603012879892,-3.3869977796066713,-1.3019740446884305,1.4350841427216772,4.90246453479127,8.917237078142152,12.515942576914329,15.993599314065914,18.72392586697248,20.108127734184148,20.714143836102178,20.582560462213486,20.808930400048897,20.849394294843798,20.874614484861393,20.915127974090836,20.93999691861818,21.06197676519957,21.07859823386965,21.652827600859194,23.139425876546916,25.425264091557565,28.418970414691657,31.50130544648907,34.32368658165418,36.32424516730179,37.63523987266304,38.69414721289049,39.29718960659292,39.87685396470963,40.24949520676425,40.41982343712563,41.38450362784071,43.04128210534412,43.751243234069186,43.98947629397211,44.69113177218527,45.15316588860904,45.83694441501711,47.126716973638565,47.91085185447225,48.686667037220886,49.25259638927464,49.466060054989946,49.2418153755637,48.40904088450514,47.5082343160595,46.97980418979077,46.989619977256304,47.152991217231765,47.602558949357956,48.51246775972815,49.15308070329125,49.67414455063106,49.63548466095029,49.942647278635654,50.03234814314854,50.345020759494794,51.18524787332581,51.99128503377714,53.172010545323765,55.097530174296395,57.50278006524718,60.19723780039016,62.14641503100146,62.564382441957754,62.23003161571651,61.78266718807177,62.76152848984213,63.71862218803998,63.60582246801932,64.34523212675477,64.95278912316255,65.41366704626351,66.36385757169013,66.65158423778283,67.0601604677527,66.32290715855436,65.87353371214137,65.14277515049486,63.73226356746635,62.561866488229064,62.19852641307065,60.776673562108584,59.894161313726265,59.52515784070621,59.22963009608729,58.76893736864287,59.47713061218131,58.703368851510284,56.92934629170756,56.40650814501801,56.981203847182215,57.368294678124705,57.691116996016916,58.37622818555014,60.05549888582816,62.53890162575863,65.17236195187797,68.17491006541547,70.22529163504296,72.50696674505649,73.85570048993802,75.0003672732401,75.06861002920655,73.66181339878469,74.01967773881796,74.85342646189753,76.28170081772404,79.28073287721651,77.22014285450284,85.04973568114931,83.41806563495959,82.5267122237717,84.69799353861609,87.14303929233027,86.87584840466711,87.14332487271875,87.4292185582944,86.66845860593432,86.72603658791026,84.75036814635023,84.04814101075317,81.19976290888833,79.95206530710934,86.76899515817047,87.19365432069766,88.1347280735276,88.9251167584677,89.89252487937891,90.89517232316967,91.79366800402119,91.83079901611623,91.43574037239567,89.68855094813517,86.54671660284711,85.08166175028391,84.74423517934179,83.42432638433695,81.13395218966767,78.60243210134843,75.99709525163725,74.83324908090107,74.60116011425387,74.99726378585032,75.60549239271829,76.4025790612955,78.3832353877646,80.21760590294512,82.15005887780036,83.57989118156931,85.0208588109206,85.83426691598198,85.95549306836352,84.55962327309838,83.17150150165193,82.28431213172097,82.42200335769911,80.96048260857332,79.42821232468867,77.15663948728164,74.29847372702952,72.22201164703742,70.23424089800388,68.9988920872628,68.78677764171424,70.1097052985938,71.28095404906489,71.8236307296088,71.54653983274535,71.03510711323838,69.68857299232474,67.48278588289607,64.52617863374553,61.832690379472815,59.43992432585728,57.82437744919578,57.187291038956104,57.792342385513045,59.22334879637751,60.465354515649814,61.603689382762106,63.31117534856653,65.21561645506586,66.59366025516877,67.77387278012974,68.32082926483643,68.39226558303507,69.77860853563661,71.80578830146376,73.32392882749849,73.42738328823806,71.52575016356533,67.29961659676741,60.49071531168053,51.676471862907455,44.05591403547625,38.46698852228835,35.11351030358083,28.967711806606292,19.502478345601148,12.330515460569032,10.18994627436969,12.616923416576295,18.685137100571044,24.421974172295837,29.580425054802394,36.08374926903161,58.088360967191264,108.43497477767613,127.96013687297082,121.15204481124367,104.30785412435173,89.65117188205359,80.75385611903424,75.72238230568438,73.42718768692247,79.25933013958551,93.69799098788667,105.01160238354326,112.09664218762788,113.82423370562347,111.45057161270186,108.40688662221591,102.5692017443746,93.99541037298192,85.84955265106008,80.9436517424493,75.71281131991496,79.78604454004515,81.83219094073817,83.58457653244031,81.83015223603863,78.57588684393178,78.28575829243921,80.5618271846656,81.73162601793263,82.07148173970205,83.24182097529786,85.41735078368436,88.13228258246102,89.89752364061039,86.3321936977439,81.03295245903305,76.0429148195336,72.00341133255925,70.65155643346377,69.55986837916228,69.08599231408553,66.66926029453435,63.79105485511642,61.71111091244674,60.409618134627465,60.56232090271836,60.46955143591566,60.19358961349563,59.809945415545755,58.75928741354403,56.24687946281476,53.68757474404669,51.3803300669065,48.81407610361751,44.42317897916841,43.1204833472837,42.82771774487682,42.39303900931431,42.92083116086495,43.426864309134494,44.817566079277846,45.72293571551937,45.96502190351049,47.50453168659934,49.097768906866385,50.79276154318145,51.96831105423591,52.24771030160908,52.04069525560101,49.920595149713776,46.58483679286988,43.864815701212855,41.63353954854159,38.70991091994109,36.01956009228143,33.992246281805215,31.876198549842115,31.002846866240795,31.161624783104116,32.05437718864449,33.465398037200785,35.72410757604223,38.31869783864373,40.35588798815834,41.16513738636608,41.3609101353771,40.58961651744909,38.90554756548242,36.094844234694875,33.46393875741138,30.82339733663776,28.651853559094356,27.739007579241164,27.880883563432352,29.61285826648164,30.740541299506916,30.54914768634883,29.446966955761365,28.135085257699966,27.028955066334483,25.919734013254345,25.3705886333912,25.539544743960107,23.73792849521066,19.973833059632444,15.056496215436967,11.206956915701479,9.928863904378558,11.49655852920933,14.8294838535919,17.210475744848672,18.071295949103778,17.764826839403323,16.823789280779145,16.127564225845823,15.322925154945253,15.796597425152548,16.77125892160157,17.793472661918724,17.385934389091588,15.084558747940976,12.011507217584754,9.05634816216946,6.126909488986315,3.7996626859912785,1.624228574984939,-0.8730100086059274,-3.3210227763639852,-5.306731556800562,-6.616772670371148,-7.320013735622493,-8.41080269111622,-10.058953765509056,-12.11746774130441,-14.814287020598108,-17.541934877400127,-19.010736363566345,-18.16947895096255,-14.730844449641955,-9.565294004500453,-4.7326960111772785,-0.24808132570970973,3.1866724660013466,5.747055061834164,7.748619774375223,9.621769644856144,10.862903020707504,11.057763888286845,10.499852447684113,9.026591191045107,7.586917715369318,6.483086527801087,6.313907085235999,7.095277670050394,9.004168630006035,12.372186987560275,16.721788088566466,21.286388324734137,25.96143151252277,29.30996310944677,31.348527644597088,32.29428111214619,32.24789203384249,31.662221082939336,30.587380721302218,29.953566713823935,30.141389918612425,31.62865233837019,34.021583921972635,36.84803478654655,39.526818643470534,41.93078442491054,43.562276866454084,44.55816868336351,45.0,45.13809014121571,45.816511122823954,46.90010846459655,47.919985734454414,48.732878438004924,49.25384765985909,49.50167361330192,49.758093976734536,50.730665396106126,51.78896842955843,52.84171512094295,54.32760679071311,55.98668781096196,57.2883648503944,57.88080075876026,58.730235432314196,59.65679178817121,59.77301835456665,59.37234020999211,58.644294790529855,57.99462485000304,57.27746847252665,56.90431235928562,56.640255405152814,56.49142721552488,57.68988574875959,59.150781170944086,61.1167380163293,62.855248864155854,63.20109934727175,63.79840155518537,64.6013226701723,64.45957764496994,63.97044263346013,63.43494882292201,63.52708305881638,64.1944159316083,64.45281380298819,64.62225295128995,64.87572563682097,65.53753957682127,65.93533438052206,65.96979455086917,65.6660710981176,65.53753957682127,64.39147719564842,63.02719748775133,60.76722673814273,57.40737436825915,56.92250553945392,54.64058455553783,51.06542090947037,49.06793244701744,48.37636505478017,48.04837371934413,48.41658499196777,49.62604295267864,51.00426503163218,52.057878759191105,52.6425947772623,54.599511441544394,56.64457765864575,58.168477355945434,58.66113624809849,60.37389534980882,62.94940346379226,65.92968196457274,68.55652173546264,70.98242636580359,75.61563542496087,75.17668548452347,76.43320003918043,82.12836024082145,80.86428203737923,81.38118253055453,83.83549075707656,86.43043430758068,87.90741250926065,89.66028341189502,88.835567480323,86.18593145189111,86.93572476678818,85.92320388870894,84.26515035153406,84.00348864510822,83.194379102739,81.34014288431695,81.2197045273418,81.30445984735671,81.06167979243587,81.1871115729064,81.32121382591689,81.46922517179156,81.15559023996556,79.65133371264874,77.81633969933243,75.19602121764983,72.85723353015389,71.56508669399564,69.31042267930778,67.69035051838662,66.70541049014133,65.3267548907544,63.82036552799022,62.74465949130515,62.82215907062945,63.197945930332935,63.6657932381235,64.82538282576454,66.75433738823985,68.3049376113679,70.20529573741248,72.03632006180062,74.15422717139639,75.96373724680755,77.74772849083885,78.69009799905044,79.69516052534298,80.92849895551987,81.6535758613505,82.10356219687809,81.78619697485543,81.09475725183869,80.25837850707848,79.36819470567676,78.50019937617621,77.72336300296342,76.70918491949796,76.20190786427064,76.76387577012406,77.96702307100325,79.3177620995046,79.75505092174899,78.94793433098465,77.77355893782155,75.87846335376506,73.45522174181194,70.62796012570088,68.3410520802897,66.14391841577829,63.81363681207061,63.43499526813307,61.85838852819559,60.7692823562905,60.4281372170096,60.52871864427015,61.55707459361806,62.938913713770496,64.13934132951968,65.35004350266172,66.40316440072918,67.35207692057521,67.54844222741804,67.05592417564176,66.08697291579902,65.1973234528263,64.74157351068149,64.0448287945553,63.40123910696798,62.354052175753246,60.66260370666571,59.12514445797675,58.70443229481399,58.37265430338241,57.26011194069982,55.5247970806727,55.35637680492262,56.18796285820468,62.399637641597494,67.08313020379843,62.35395217774504,55.208244897140915,46.04158328418587,34.922662135935326,29.22949849263962,31.13501264702204,48.814019830051734,101.36198798286006,130.76130571003338,125.9120238563488,106.86108208527514,83.90223363898568,71.75735592646873,71.25866638304089,72.71846615172272,77.23445284778474,90.52369178962857,103.78332988612895,106.59811823651796,99.97204867536178,92.30904139526719,83.78818628778545,76.58379083568575,72.8807011610461,71.16715427612415,67.9993008826282,63.61289624719317,63.206224439905554,66.46215874919085,74.80757042575388,81.00943555695665,80.93227761362796,81.44038575663454,83.14753623005605,83.984287093684,85.88601791928535,84.1439943779298,81.85165709242662,81.27268814155399,77.5485024695566,73.64300041669576,68.72596290440862,63.78863264189195,61.50719225040924,63.330415337195824,64.05774401462777,64.79285918262475,63.147975970128535,60.935332044849055,59.12502934411902,56.95832502541585,53.085849668134756,50.87735373314374,47.21963461590988,43.06314652811054,40.9211189377359,42.37543695970807,46.359343016120015,51.48736140855279,55.60302141492426,58.688971883084044,59.95166179504044,60.110286392336725,58.68274696933061,55.917874406809204,52.93216731332676,51.09591143993321,50.710559967102036,49.21564661000219,47.57657044696846,45.583141810031876,43.815760556773945,43.11348476962063,42.91327035168501,42.74666492580028,43.11698425856288,43.737488723981755,45.0,47.103809336779065,49.080116897828134,50.551958797629005,50.79918256209774,50.2604821562752,49.132044003949794,47.394990513123915,44.491671273815044,40.92474935334808,37.775683452514386,35.32917406366145,33.72021669418872,31.923918409203125,30.849219828646326,29.522504200851873,28.03258323034895,26.36097064007145,24.54918634811106,23.926499610837894,23.39980390524978,23.29011033285762,23.85817948622168,25.520723270525227,27.49383349426093,29.67751002277558,31.507298271649386,30.667834516289126,27.448609893177185,23.77570172600436,20.24507228452632,17.843574929971435,17.450096573499756,18.39986950204914,19.408420514899348,19.546948372672194,18.756623591303004,17.87189230000822,17.607631451342744,17.756924049091314,17.966432052316073,18.16910436319454,18.666920777509407,18.96425031762344,18.23601904084648,17.39820632312072,16.47398230504251,15.798652715715338,15.873119320105618,15.844410058410354,15.512903515344954,14.651985867624576,13.70443257870626,11.932228433898855,9.16575846211855,6.528868522693346,4.016050765521544,2.657854221690129,1.4775147739967247,-0.11666856780069214,-1.3210744753500374,-0.9730827760725527,0.8514908226583469,2.8683699430361416,4.861976034432331,6.045447337827782,6.217812654679548,5.657547850184046,5.3392770503392715,5.614057094974974,6.376580280356563,7.780323482865134,8.966560211768268,9.442780019037144,10.784289001020271,13.03223215248375,15.666713581940785,18.434949335186197,20.832334001823448,22.166308993291032,22.64750734718451,22.32287526017767,21.969035365848825,22.924298172438714,24.835131130332154,26.70610350960859,28.71028715989427,29.848892998837215,30.45481251792659,31.112012976624683,31.88870989050503,33.014598650832646,34.86426133439241,36.958778842249515,38.506478992150996,40.74109838316899,42.75715725907722,44.19920722496927,46.00254473870779,47.18366323235681,47.56789358396892,47.75910675996322,47.64037863723002,48.11698525203519,47.746902205665954,48.23692807798058,48.62338972959359,49.85453330544089,51.64374452113449,53.29212643213596,54.9041595928633,56.97136497415282,58.580907533746235,60.45501108894505,61.69925585784329,62.97473407495884,63.98321654639525,64.47988717093664,64.98926055138644,65.23931766232842,65.26892395604388,65.19513332458884,64.62842668802628,63.86716998202574,62.5712407854792,60.78079513353383,60.46430553094984,59.53449616697502,57.59853093397005,55.521763620591116,53.60360728462485,52.17343772944145,51.240948351353325,50.74262355339317,50.901584256612644,51.657858925008256,52.14267746939207,52.668228134950176,54.487801399352634,56.43546911984187,58.4989219662504,59.58225714370355,60.06540051196912,60.7634242901638,61.194260061677454,60.8788214708324,63.17448411513626,63.64563639653258,63.116030891256784,62.033850245044235,61.51665866167492,59.841356109901255,58.351586937508266,59.88398820219124,62.4628988933816,62.073942724522695,63.058446375790204,65.45117713561818,68.14648943209154,70.86099203835771,73.24850854749755,75.86685445591296,78.28440106459605,79.13341830093465,81.00188193705058,84.18103134525823,87.84339150155412,82.83203921943992,86.1471488550605,87.77941794808905,85.36142170409875,84.28943445362671,84.46489227482462,82.90425144050725,81.21784464183064,80.57671324907952,78.62079991114412,78.4136872320483,78.30279016120396,78.51103739722174,77.24448946356348,75.16174968090554,78.43310994442068,83.681899787335,84.26974332398336,84.15154699507491,84.15933373268285,85.81762655706103,87.36252268627341,88.58848059108779,88.0780194070823,86.63354574280442,85.88049117207105,83.91614064927519,77.7842515674088,73.71501068304377,69.79641380478854,65.62657698324303,62.79941795063031,62.74467095095988,62.38452783861609,62.233641621385495,62.046288171767394,61.25211362139002,61.061308588130984,59.942370373799136,58.519400312032445,57.65813518692002,56.770961948150884,55.77030424998602,55.2221652558744,55.66096351682547,55.421255649911984,55.76254397408766,56.399104646437216,57.417047098047625,58.52314376632924,59.57508586669653,61.01780411192273,62.31162562981502,63.321323850396034,64.6538346278442,66.76585216254405,68.89048045861607,71.10436265277487,72.72024049051394,74.53882385524352,76.53885017918432,78.64796342668323,81.25384468607106,84.56541535346591,87.88353888306281,91.5008548377982,95.04962565359925,97.94350903076536,99.74707884045485,100.83100122063342,101.28921777238439,100.874088777084,100.20966274058098,99.70664016211926,99.25443681906874,100.02359817388053,100.28849197051368,100.25415448097972,99.82311321711477,98.73007149543794,96.39048496727892,93.25333449081162,89.8732651059749,86.18595296981715,82.09649609905395,77.80303587905789,74.09058103546555,70.2105911642323,65.72972265029156,62.551390616873356,61.95452329154876,62.92629853729005,65.31771564944249,67.82652736007134,68.99124662750071,68.69423506394722,65.57300952083045,63.98324282895819,67.8935088955255,73.5931700505151,76.63982723784422,76.60750165996654,64.10308774099867,45.0,38.04704225557576,41.25090430265105,43.47440737853165,41.41727108787035,40.96956243891199,51.35650642363742,85.23634361254568,119.56248811502456,124.82922522465145,116.30034661447196,106.89273604991153,99.46230153290315,92.77311134396001,87.87142468425161,83.46449083037754,85.94733474024477,96.30164706356386,104.25519775906288,104.53040795319994,99.63750297421613,90.99418573949588,80.39090594922641,66.99420289696276,55.60034664657238,48.658457768635195,45.9160748683628,45.41123332920375,47.71340832202659,52.30918963948259,57.893763338978594,62.582997417101495,65.27155130046779,69.57079358848664,71.94362711589717,75.38336073740084,80.24449198553722,85.58628510659199,91.15928300087408,94.03099089698715,96.31874349221427,98.70826571456405,100.18090142480426,99.15101038720769,96.00199963290359,90.15154544020793,80.51048212738507,72.9595940555926,66.86706047085777,62.16814645979326,58.88693545027102,57.036506890457964,57.07113700551514,56.85303888302072,57.9294412449025,59.053197073710955,59.31848201123966,59.0693424025823,60.45259113748663,59.8244217448611,57.714939098099286,56.1578804906634,56.085866044026154,54.82908332022995,52.576993704654704,49.31773225190003,46.119908672722275,44.137143980071876,42.022946387075834,40.67918035475294,39.09953600379048,37.491406154781764,36.52881477603895,36.28414490714345,37.499970723995425,39.29737163076685,41.79350977978526,44.439064511674495,46.873890504423926,47.61741035267516,47.602562054629736,47.25204239468857,46.332201866468246,44.396909386783356,42.51042171608057,40.61228044387315,39.49539900598121,39.0248356354155,38.851128035296995,38.484333836441415,37.71273564418438,37.14161744138171,36.465475370150195,36.30090641992804,36.38432490586225,36.58163374343222,37.52067965883663,39.17044545846491,41.027477278380104,42.503673476928306,43.843431173575915,44.54038749923815,44.240124014829995,43.040618087524486,41.81172419902623,40.90884627261304,38.95409745763158,33.998591463283674,29.08817266287387,24.293869477037408,19.070627424588974,15.154016082309768,14.12551855269117,13.647271621422902,13.310354985232836,13.955782975350125,15.493783378081726,16.677092741247282,16.297507368142316,15.265436576094165,13.414136522805487,13.11531060727323,14.414594596419967,18.23130549347787,22.56457446857238,26.029557467149523,27.781153243585344,27.86210633721268,26.39315566623971,23.494826774278252,20.0393204730114,16.487252983853686,13.98792296395261,11.883247543576966,9.605189483110614,8.14580190230329,8.001241817206749,9.044704426178402,10.04793467575046,9.593123296555,7.83049277707335,5.4300899257349755,3.2027597360222266,1.489174519409762,-0.48967560844124935,-4.3013228423692045,-8.926437700097193,-14.158528383759235,-17.91054281055959,-18.673855609509673,-15.883829872317847,-11.172432367380239,-5.063660447673243,0.4855450305571766,3.941055646050383,5.456832729823658,6.36523968410792,6.7756482756446115,8.06691956420584,9.75587635259062,11.882844480122515,13.758526695323207,15.88203854070082,17.525604984905797,19.69313587729372,22.018183050610304,24.444007784533493,26.61610183283867,28.98881849579836,30.849219828646326,32.5818755186827,33.81377419714221,34.21571875953577,34.12649200452738,34.19684091050964,34.849350884920476,36.147323855649276,37.45452211408378,38.89622968210105,40.249914968312105,41.33743621711605,42.55992915610527,43.39549702512219,44.29075132899962,45.38974624412167,46.54398412255201,47.65421066476454,48.3317407839805,49.07524911040471,50.60215585889993,52.86082222210022,54.33006173784757,54.3555252577226,53.471157216530564,52.44968599701785,51.68498236813512,50.68236307298158,50.06542032001904,49.72800835848941,49.387720918900136,49.48745919459432,49.18844940044543,49.655029823389164,50.66614595567059,52.286319086925644,53.6863148019456,54.74999140323978,56.02549119068096,57.29929863701233,57.484869944168615,56.96664655719372,56.61565774521197,55.21731802141109,55.52908821183895,55.5441161987519,54.729598396571525,53.96550368853489,52.86473571926866,52.379955512258434,52.08406255816562,51.150645398419684,50.339284389391345,49.109578723289026,47.51910231812776,46.81605863789207,46.50936963085517,47.21390907009199,49.23639107180663,51.848851891051275,54.725439427451334,58.244833248477896,61.7781254230823,64.46045621659098,67.21178147328982,69.69158802810108,70.49970757575572,69.83579505753879,69.70549841677715,68.84621558869222,68.39689022816316,68.25110286854749,68.8342455148842,71.025034261432,72.41868046959956,72.82681793442056,73.90341867763051,74.24507151416027,73.95104885209511,73.24425090860846,73.07850842092526,74.11393104429219,73.88060542335056,73.67314641498453,73.11783346103853,73.33911365882639,74.87257935565145,75.5215336255337,77.40135622080246,79.11450763207007,76.28729759175746,79.93539235266414,81.70041819760446,81.5041209461952,81.53872559354906,79.97846562577601,80.1444082568277,79.95668306122798,80.00642829758407,79.58210415958902,79.29366799715865,77.45732654819761,75.40603768673853,72.77896731634725,72.43828584389306,71.8544498093241,72.87324687449767,76.32588122093266,78.81464778155289,74.79865951953226,74.762955114519,72.94301897019736,70.21288015167977,68.67244093109562,68.03618029184258,67.80292453458627,66.44234597113521,65.70907503187446,65.83607364265745,65.42070497742475,65.20055148836816,64.82336321248887,64.54634657526361,64.63783116274303,64.67487415370258,65.40991840265535,66.23008003766049,66.84551906816668,67.60751524397439,68.13438071489938,68.24192204791446,68.26393577063021,68.50520621636414,68.9541973862486,69.64501957084735,71.24537059693918,72.39236893869312,74.02611110932995,75.53881736481235,78.24289073284164,81.68685208459156,84.51241800034563,86.88379081001419,88.8392867363129,90.17132128512718,91.44792485046472,92.61576984747887,93.1278443182669,93.48523995383817,93.92471682929074,95.00219354308959,96.83763018749876,99.37704361018814,101.99530076955759,104.25199379702327,105.89449168820131,107.48953846973238,108.69224549968428,109.44000506961116,110.08754026896507,110.88849306822617,111.07645794234926,111.4011974046636,111.28383504207584,110.8449405020938,109.90020715355158,108.77804629507882,106.98206633002827,104.32948100039238,101.30989779778012,98.16158667476685,94.78210970331929,92.10879444606496,89.11859734811942,86.51861875108169,84.4069494575319,82.25867107243604,80.34887705575352,78.81120784410922,77.30462486610821,76.0131598543915,75.49477155091492,75.02256573394266,74.81696776864509,74.6361808241282,74.60877814911555,75.08194084543614,75.8368486233431,76.29556781748316,76.94172553270859,77.51752874791599,78.20544456363744,79.04937985388307,80.12955248396781,81.3032407345165,82.60600240311244,83.87675017738553,85.47446602610451,87.12651971586996,88.99493739758144,90.89868292176806,92.60258270731161,93.97251230494943,95.45108057984103,96.61677219644007,97.64730367016062,98.59854650465859,99.61209970094077,99.96837477404917,100.99732366116471,101.42118134703429,102.08689174198909,102.52884627974838,102.83417784433678,102.96929162457702,103.10469887507993,103.10469887507993,102.90967163671876,102.96049458384655,102.76383996522601,102.76383996522601,102.70275684919218,102.62765380906897,102.15839121920996,102.3080104377672,102.14986404232472,102.01619703603535,101.68557713388061,101.55265521842381,101.48714522257063,101.30995033761974,101.13098786906362,101.06286826836201,101.03819431255063,100.96878736735265,100.96878736735265,100.96878736735265,101.10490337008689,101.03819431255063,101.33249436509078,101.39968507488311,101.51175229862433,101.22072199877601,101.06532535297437,100.71014645591133,100.59873786803949,100.35547516810102,100.0606741815173,99.63116607803244,99.29328215832724,99.06772238637204,98.71142389593346,98.38918492693472,98.1625289050152,97.6929959044192,97.20997873169202,96.85635291264852,96.9556779511764,96.35269116307005,96.11553850122226,95.74417860843502,95.61030784615528,95.04242503836939,94.46715203397926,94.02198396452359,93.69496419085343,93.26084472847947,92.92994487745406,92.25901637389497,91.70813740563347,91.37209002030148,90.80211007550871,90.45835573066032,90.0,90.0,89.8854315996846,89.88588795501151,90.0,90.22650928321903,90.45025172015441,90.56058363698564,91.1255525104796,
