# Supplementary material for: Automatic and Real-Time Computation of the 30-Seconds Chair-Stand Test without Professional Supervision for Community-Dwelling Older Adults
Source: Sensors (Basel). 2020 Oct 14;20(20):5813. doi: 10.3390/s20205813 (PMC7650655; doi:10.3390/s20205813)
Supplement: Supplementary file 1 [file sensors-20-05813-s001.zip › supplementary-material/demanding-scenario/gravity_10]

14.439955128474224,14.353266671577895,14.226401250895407,14.16975907706402,14.144544650460455,14.144560706250035,14.158627917367161,14.304148699822264,14.517735093291977,14.745799054594743,14.916670716187237,14.93842891074979,14.924087617947123,14.93061285658456,15.06384929537342,15.213942595524466,15.45361624584392,15.737266944723288,16.07203507478474,16.402994485644673,16.7746854624326,17.187479076641754,17.648636930751028,18.155331366285218,18.71367124603816,19.328407672979893,20.017113992059322,20.747409110839236,21.50347916597857,22.279519573710324,23.07784738100477,23.89946396678101,24.715399358906428,25.585595368925265,26.35068256283991,27.158321585059692,27.974725319996345,28.8312362484933,29.666797652533948,30.534604592762406,31.415173778644938,32.318316396935664,33.223872788820245,34.13545405493321,35.06019371849724,36.00898021109805,36.96503657077296,37.90686916198838,38.838940836616246,39.75099267661001,40.64234468445635,41.52141200380549,42.41258588974839,43.1878413782409,43.99071900794855,44.77294371035907,45.561273253642995,46.29758460679338,47.046542676414504,47.79410788334367,48.570356721246604,49.34917049333425,50.12654685871666,50.91408511605816,51.67822621829127,52.44423331348782,53.20837360097969,53.9515532850292,54.685505459162634,55.410028047264944,56.11323323565355,56.85982958584477,57.50114757955451,58.19168957667213,58.86991361169586,59.564765773239095,60.216821542216636,60.88475547717407,61.54266625067848,62.20796884254189,62.86913978177711,63.53139578497201,64.19019056842123,64.84207443606948,65.49797452009689,66.14790182969574,66.81262753734889,67.48039556345499,68.15757001137612,68.84191318957977,69.57971561803735,70.25804528376634,70.96712762799937,71.69942533458169,72.44014992588868,73.1708175917974,73.92084971735586,74.69000054642936,75.48641046885233,76.27793691088297,77.07114050866188,77.87680265964538,78.69459677748343,79.5181383105823,80.32950423278022,81.14056375462177,81.90894525985662,82.69469080743787,83.47462174210403,84.23997603997455,84.90922931800027,85.62037414729963,86.30669257845267,86.93366575024893,87.52579710293054,88.11975471655136,88.6808312903,89.21292581573682,89.71479786114463,90.1858282925233,90.6240689691913,91.0115847980856,91.36375084414559,91.67148415114141,91.98932889928061,92.18913100324411,92.39803365355439,92.57464489950588,92.74553692261576,92.8400147947025,92.9349501350561,92.961922536761,92.96312490040108,92.91826667389385,92.83071364821458,92.70374848437068,92.54988687349508,92.36140675361615,92.1447489275591,91.90774806971268,91.65759439647651,91.38378085100221,91.08699911269203,90.75915047020824,90.42984518486723,90.04358482034863,89.61319087729112,89.1438166715658,88.66313073324463,88.13200893013786,87.56792327480846,86.9845608074687,86.35935066647079,85.72283656570963,85.06079487363205,84.39825049254956,83.71588387065795,83.02327473514038,82.30862476825986,81.65051620912676,81.00146088269757,80.37630422528981,79.71653775959328,79.18366231329871,78.6283609649591,78.08614448353806,77.53629633414468,77.02100938189572,76.48063244321331,75.95979714242557,75.46956023082905,74.95386604473653,74.40998047226904,73.85211403499505,73.25291720452205,72.64770607817545,72.02350208685691,71.36849164399902,70.67755658334104,69.94633774265955,69.17451344320249,68.2939446931867,67.46811380190614,66.62236039345815,65.78437998924285,64.9715825181349,64.20569278852652,63.43286819620184,62.67623896136357,61.97735995859346,61.334099369965244,60.72593483911572,60.13318577068923,59.56703533492282,58.97905153138361,58.371557391407194,57.7273534708234,57.053403757096156,56.35872587112385,55.66910315423343,54.933316087880144,54.28581151784399,53.60581478743099,52.946438920266274,52.26293110716495,51.58295863645296,50.89819105543356,50.22436050904739,49.55553154792529,48.89582639459752,48.235534220126155,47.56077833878307,46.883177234901225,46.20195487111416,45.51485582067839,44.771895553153115,44.13052071618638,43.41698635404212,42.704173174744945,41.957063508275716,41.27669162964227,40.5831365983661,39.90002820748525,39.24927413751115,38.61504506291351,37.98995375797075,37.38669286919326,36.79752316123857,36.2171201712829,35.64146855029961,35.07184123235727,34.5019341786805,33.9306184980146,33.3690801910479,32.74710122960009,32.215102997892636,31.631690189644022,31.056552742404964,30.466154883137943,29.912550850668158,29.3562877671567,28.810419326650987,28.284488374943876,27.760908143525192,27.233041415118432,26.708959591552212,26.19344307739084,25.67661947925328,25.167966190002957,24.65166975855523,24.12997397917123,23.593626337225043,23.067050993073703,22.504095679157764,22.0175226498281,21.502228671252865,21.014656850260188,20.544684928456313,20.112548421405258,19.694923469752922,19.312591559838197,18.954292301600205,18.63235157275731,18.33587374185501,18.077183212216152,17.842369636744074,17.63473943622889,17.452475710407363,17.305434107289557,17.192462848233355,17.113414048274336,17.062546518354548,17.029805332082702,17.02121427594397,17.03730449324401,17.0801633521599,17.148258756822568,17.236326533918945,17.34573741928839,17.47797255067279,17.62671196652627,17.795438715671025,17.977508026191185,18.173828984178936,18.381689137846912,18.60493577086388,18.845097855217038,19.104671822730758,19.390473132961365,19.707753306510472,20.040744620783233,20.429105871009494,20.797298994854728,21.216610656273765,21.65917601876587,22.143359876631006,22.647820035228552,23.18673884952371,23.73640034021879,24.32018468163722,24.922315125316278,25.54596691334503,26.188093273548912,26.849596525604277,27.51936188998533,28.213538473816186,28.952979589169427,29.62130591210255,30.346925777083996,31.097436578539856,31.884218904785282,32.641116909602964,33.44303286654851,34.26905046858604,35.09620537617869,35.94305068246246,36.79243810737748,37.67796151622257,38.55118381223143,39.44024794708293,40.33934845191647,41.24229756395456,42.142063982648864,43.051716607324785,43.9569156274482,44.938961968812244,45.78659197950357,46.69117181401972,47.581621040486596,48.49850490929601,49.34328558616809,50.21094832870769,51.05542477323255,51.89242520357101,52.70755335549722,53.52457706371424,54.32547444176222,55.12811287079231,55.91696710973813,56.70727603809452,57.499392691740184,58.28266743426393,59.063664472683854,59.85804937704276,60.683159408726034,61.44339107071363,62.22069941842565,63.00960589194039,63.80391572397072,64.57480159701626,65.35595659864981,66.13911341804304,66.914310902279,67.69234447241936,68.47528979158228,69.2830204357869,70.08346395786427,70.89146144318764,71.70216852307792,72.51428795271858,73.3239693231474,74.13214453867357,74.92927130728954,75.73726915711843,76.46093737724087,77.20507372081902,77.93273454097783,78.63596514679338,79.31612285327739,79.97244648057475,80.60601868124876,81.22066631821832,81.80399046714636,82.35500055731448,82.8890450930658,83.39579579580446,83.86331121103024,84.31505634597563,84.7704658376282,85.12781023044062,85.48291301838165,85.81017941927679,86.12657387967721,86.39287835997003,86.65186986595381,86.88466865808762,87.09107015116928,87.27314075008559,87.42437407055884,87.53845819199474,87.61583385560851,87.64948471867575,87.63950159994329,87.58638075326999,87.48753103686008,87.3433361097144,87.15076698564269,86.9059139236223,86.64616903889825,86.32937244403874,85.97451793914165,85.59061340523813,85.19640948449879,84.76956960964156,84.32720046581986,83.86946444435843,83.37729443913052,82.86232272679705,82.30070880595464,81.70214672043657,81.05252482570226,80.3657625418544,79.64835911511015,78.93373660571258,78.20438403693862,77.50320864533893,76.79272456407116,76.21275164665387,75.61388335029051,75.05951375264172,74.5083040156248,73.96847757750736,73.3956651327681,72.8129891531739,72.23885610506822,71.65693332045882,71.05357031978336,70.4468541622135,69.83171838413452,69.18059291336566,68.51441859781987,67.81539412396656,67.07287290775045,66.29945439697528,65.49388096873525,64.6524251570296,63.90965839976886,63.16447964498735,62.46287407503739,61.8240401336176,61.231582949335426,60.6545331930834,60.083366477035064,59.51440981774762,58.91849341582797,58.307024088953206,57.66838104849108,57.034286518452916,56.37006309973356,55.689474335515854,54.99317721697916,54.30302258794225,53.629063708447056,52.97616742873649,52.28638809428788,51.66389062429851,50.99012940420928,50.30563949898602,49.60302653603611,48.91250908010737,48.201852511770035,47.493205504674364,46.77642575016065,46.06773399537476,45.35243759073839,44.634202154316554,43.90911993221991,43.184023167432585,42.45773155090967,41.65759292379684,40.98696781584498,40.25937910935066,39.54453542339048,38.81530860988255,38.145980293512245,37.471784513526096,36.7956311270403,36.14133539863228,35.48809720080722,34.843775325083854,34.20489107449194,33.58505773632782,32.96755181933025,32.373854642344256,31.77731818585469,31.220216798422808,30.65723924102922,30.11084214434998,29.52829617128954,29.037642369533888,28.509001035246026,27.99136786403187,27.44902406903828,26.950054754583785,26.4410847109851,25.951092048816015,25.463264396778435,24.98696930630693,24.506721811259943,24.037853198697437,23.566967125862472,23.093618264335525,22.620567201063594,22.15982107562263,21.717738280821976,21.30376868142526,20.913313204212436,20.526909003745132,20.20328284509092,19.880077096598033,19.580221915244962,19.300174960644373,19.046761319922204,18.810690266715426,18.597702341164673,18.413785097077568,18.262517973569683,18.142609379326778,18.056410138007273,18.00256713421786,17.980965410721858,17.99614200448614,18.047966779027806,18.131904268762774,18.24667595307464,18.388931606593687,18.55522192496595,18.725462038373475,18.922446166337995,19.133639317902727,19.355709527967754,19.588982607833447,19.84450943072564,20.12156819728049,20.423010125599074,20.746215983919733,21.090832614182577,21.464217272757516,21.859970872966905,22.28847735471986,22.730123737170953,23.201807602529087,23.690557640813232,24.200663895989322,24.7200151994473,25.312450587346124,25.849533681675684,26.44401290321724,27.05300770918408,27.689712495210415,28.34116602494848,29.027181011854672,29.722052078680917,30.440627039683733,31.175803980141154,31.93589536793718,32.69342338195899,33.47777854806361,34.27677902967071,35.09435582179529,35.96829217048664,36.748490643833854,37.58636410316231,38.446450948659056,39.329973448985314,40.16382072050778,41.03358146580586,41.911117158312,42.77867770094535,43.66421989270055,44.547607428870876,45.43931260895832,46.32127791746885,47.22118789418546,48.115173857236336,49.0062856163848,49.88891937175813,50.77573307390672,51.65067135341298,52.58487208081182,53.37099388004856,54.224418220801915,55.06295857460145,55.90667071031169,56.708144494464065,57.52421161788942,58.33623384266234,59.14524693409909,59.94922980970135,60.771124370168536,61.58772083548652,62.406183765222,63.221716383718785,64.04610567969344,64.86192078615645,65.67449464827067,66.47713426295238,67.28590696728368,68.13368721170211,68.88709919768993,69.68741414789247,70.4884006205993,71.30242700449436,72.08230608869715,72.87418981354959,73.66716691741989,74.44095858523093,75.20311161473056,75.9510950362771,76.68676689202846,77.38473984622829,78.06720697241211,78.73535794876469,79.4112422875211,80.0755436918686,80.75264066829463,81.43196116630682,82.16264771900018,82.8255089074707,83.5214748683666,84.20897395265933,84.90237429330188,85.58453722620294,86.26869641620675,86.95541165768813,87.63378431015728,88.30284572753854,88.9733428912145,89.62562007510074,90.26633566671599,90.88701106192782,91.47697598103426,92.07062573366265,92.50774349997094,92.91358372891553,93.22595954946023,93.4605259848681,93.59087445052953,93.65317324268199,93.65425456249716,93.61097365939371,93.53700112063795,93.44335028737633,93.33877346119954,93.23309501773349,93.12491360432503,93.01742920428188,92.90961336909322,92.80421281343072,92.69535832024673,92.58102245543014,92.45166308300529,92.3332618040143,92.19548904023469,92.04417551737181,91.87101866003601,91.68767150964877,91.47460565282883,91.23237561299732,90.95083249570347,90.62988143034315,90.2523634966342,89.82155568827221,89.31765758744874,88.7384375671946,88.07771634757387,87.32971705106418,86.50627199902665,85.59712283812323,84.61259076837375,83.49394410073884,82.4634696802587,81.30620611010097,80.1261128002492,78.91604953350789,77.80186017231175,76.7117950464337,75.70728099780217,74.79297892719644,73.9731520564361,73.23357657870639,72.54573454731867,71.90484524850986,71.284473590483,70.66958638022757,70.07272507145562,69.50157536042516,68.96213443276625,68.44852383956072,67.89393063791164,67.37968320012394,66.78394476317146,66.10995386509677,65.34029736539523,64.51497959452921,63.650276648230204,62.77324797341266,61.93881532676755,61.14058551616338,60.39834256433171,59.672103167969695,58.985573477151696,58.29492635519147,57.63835014928577,56.98583747380631,56.35416812367978,55.70289659378443,55.04908808532849,54.32498661844404,53.658895994629184,52.93187200774105,52.21934980459953,51.493036081006025,50.784706168701014,50.067345286176284,49.3591600155715,48.62637385673788,47.90196339968504,47.171567233092965,46.44366982769974,45.69784101475782,44.93039791977391,44.147156096787434,43.28790825596827,42.558939739311086,41.76139205020612,40.96600120498129,40.15415628878285,39.41703225265487,38.65771998780751,37.900143932478485,37.168805418605714,36.43535836989517,35.70378871520628,34.9749957357338,34.27271203402497,33.56599342746721,32.88055802170123,32.21035544908668,31.573456189040996,30.943702201444808,30.335794808420484,29.681758244124584,29.139093730360194,28.552310695770338,27.970713722682024,27.37563418659681,26.8183256338571,26.24036168567363,25.66886303835597,25.087573324973636,24.51856507869566,23.95238163236236,23.40344970823237,22.851918351346054,22.30917805246243,21.76086909300917,21.22063491979971,20.678088470326184,20.142366474313715,19.613258990385667,19.05119030179193,18.547665043297165,18.01869585290851,17.496612885126595,16.9923707870288,16.507102221161517,16.0340709643985,15.586075555508828,15.198822631296423,14.84651491932447,14.534891584074646,14.265415604024724,14.04876372578512,13.885236578789552,13.781123902642364,13.737973033725211,13.747659441562247,13.80093806486429,13.890735121196505,14.018083369099488,14.154461879678514,14.319553879609552,14.499065066214822,14.697896835140108,14.904622740871082,15.133732294738502,15.383601400143709,15.654081811328465,15.94683631947992,16.256606695471948,16.578957997055642,16.907037612133596,17.24831321150934,17.59078432074538,17.944606667853087,18.313734105722865,18.692585248656126,19.093231722048607,19.528725265703407,19.949835321154488,20.40936230267878,20.889204483770097,21.393115045381972,21.91105911165109,22.45221916012759,23.012503490869488,23.59242319844279,24.19075443004229,24.80799157658629,25.44289714352269,26.094862496099214,26.77428328254482,27.473917316653576,28.22924552862633,28.921257765954216,29.671992985939067,30.440977348121677,31.23588650899183,31.999189266192648,32.79985305415424,33.60380328158151,34.411926798799094,35.234414098316265,36.06730511999526,36.91796065140226,37.77229513927982,38.65785118482656,39.55172355685011,40.46323696998961,41.371953204926854,42.30585647412311,43.244265365881425,44.23731584054774,45.095803607849525,46.02763598586403,46.9328496730794,47.84639670835118,48.71718476596256,49.59872019341456,50.45936361916011,51.31554717607494,52.15576207372376,53.003760275655566,53.83138377184563,54.654329564843884,55.47799565794862,56.309177985913855,57.129748758512605,57.94698240722317,58.76513973891061,59.601734618511735,60.47656213630271,61.27036569343348,62.11457508816219,62.965947361573896,63.83285433007085,64.68016953945418,65.53304367642436,66.39513066440159,67.24697261206876,68.1099635644525,68.95899340534991,69.8234465387578,70.65965930268564,71.50446021765742,72.34322336340563,73.18862857292231,74.01691489190378,74.84610192093598,75.6521087495604,76.48735552006059,77.20886604102449,77.95049222366046,78.6774303648861,79.38720692017829,80.06499549161474,80.74892745571985,81.43306955232143,82.12373327366542,82.8140683661509,83.5078007179521,84.18000725405548,84.82845404029841,85.46935956492423,86.06959592400003,86.69157049897356,87.17690747373146,87.68756987556748,88.15270741808752,88.59887406880361,88.9680201088583,89.31912499147951,89.62180516802378,89.88215743079394,90.09412469010482,90.2624617589424,90.39084995831867,90.47695224474731,90.52601263207619,90.53807348406939,90.51545024061141,90.46426570250875,90.38583146910042,90.28372515443252,90.15488197722938,90.02080435840475,89.85743840377908,89.67211481663952,89.45485557160339,89.22757010650237,88.9638471318567,88.67129131870072,88.33408550709989,87.96360734628811,87.5448863944711,87.07867150249753,86.55354000301449,85.97735599995654,85.34252913758809,84.65684984367397,83.92381289578697,83.13935670148732,82.33193003266823,81.44455016786934,80.589091811647,79.6855102212167,78.76753570598594,77.88573373935301,76.98293538912408,76.10733865083103,75.33796657244955,74.73486855307662,74.28734887754682,73.94831402275999,73.65424630254627,73.35180529122353,73.00977498707414,72.62493897451468,72.18089774421857,71.69673928387587,71.13544322648524,70.49734792373702,69.78171222950886,69.04710635746738,68.2064298304686,67.30860940918828,66.38203222284277,65.44072478247875,64.48996982919347,63.563963701382484,62.675873424395924,61.854739974817484,61.103773679470535,60.41214773371902,59.77686946052924,59.16125018966171,58.543949135017336,57.86766265930651,57.28408368854167,56.63691132930828,55.98721784148698,55.318137113677395,54.68788125979404,54.01078280713498,53.3224237270512,52.61088287723953,51.889511494584205,51.164508734790466,50.44568465926894,49.727314819966324,49.01175755083032,48.28910667875593,47.566214460850325,46.83001435325015,46.067467679030386,45.29946779501657,44.47678457534028,43.747650596286626,42.96702019256229,42.1849870893895,41.386633661534766,40.62043309862969,39.84623859676519,39.08401021034639,38.34124935251878,37.61046497573979,36.90793104556669,36.21149586690789,35.529009760756416,34.84596745667915,34.16681094326324,33.49591281570731,32.85918165253481,32.227609999647896,31.620134403198723,30.98818176771369,30.443261906626997,29.86062987804673,29.298131223234982,28.734237353096166,28.192208300688275,27.646678747166423,27.11449036482019,26.583241180441746,26.056131686506095,25.530186884449634,25.016779994651344,24.512523566651325,24.023352993952436,23.543948051970126,23.078184107934913,22.615049859824072,22.149143267306854,21.678318189685168,21.200180422112076,20.755912768081934,20.30201074146144,19.844813095160102,19.40026614315274,18.96301784852902,18.528651709494373,18.106908242516838,17.695900569570465,17.29761882062854,16.91651595325175,16.545949023441885,16.206692524724243,15.886099794375948,15.595772450975346,15.310729442084146,15.095066360770282,14.88689433070035,14.707108345448434,14.551419908284718,14.440081636380867,14.362566237853454,14.329928619392566,14.3449968925884,14.40485724504523,14.501661070169726,14.627343791418047,14.776875508322291,14.946501023760097,15.135011581661175,15.335762631694667,15.547134597790421,15.758087802866319,15.974195378444774,16.202137299306333,16.410840064248784,16.650260169297475,16.90671873315795,17.183576649262946,17.470358428630682,17.768704417993575,18.077562822970172,18.40319948790689,18.752771513318862,19.12032678088802,19.51663744997621,19.926444534204183,20.35745300083384,20.79730347168676,21.25389790889913,21.725249544436153,22.214861483374374,22.724851998293538,23.28423384577907,23.82238335392173,24.410053252783293,25.022995568659518,25.667124913433895,26.324003735597138,27.00091496460668,27.69040600785644,28.388430101994672,29.09316403399443,29.811683581860336,30.53438163738158,31.28399435277726,32.048582428725915,32.834675173736436,33.642616722561144,34.4719966039663,35.3217767595747,36.19837675851799,37.1151721486168,37.98636871869103,38.88732732019739,39.800081869265924,40.71476874313489,41.63088004580114,42.55262637315299,43.465559573120366,44.36933354024696,45.274719821525544,46.17362566259633,47.068745461262324,47.938501319259075,48.81332084259946,49.67671016001614,50.581050542467956,51.35042474913433,52.17398745921273,52.9878904667465,53.82054266502711,54.60774507195194,55.41116386130025,56.228262566571,57.03978236463055,57.86332432310635,58.672690901877985,59.49473775612456,60.32005840854961,61.14884793985967,61.98194549768619,62.82322916338258,63.65964135014518,64.50759787013875,65.3494731960873,66.25459259361098,67.05285344368549,67.90530031113505,68.73881707088911,69.58619907806369,70.40373606968221,71.225988485263,72.04021733791822,72.84967506740709,73.65405154668525,74.44965096879682,75.24056753866061,76.03162759172132,76.81343610492654,77.58433855977476,78.33211248170603,79.0583255361531,79.78245236609256,80.49018002645832,81.22443317518861,81.88921417132775,82.58696297889846,83.27940498258582,83.94895635568098,84.6037094598543,85.24469258248904,85.86212359518102,86.43499552436057,86.97242577673158,87.4702829505456,87.93685539625936,88.3658101498027,88.77263393444986,89.14345245291948,89.48168739446592,89.78819897663371,90.0620669451555,90.29994820493165,90.51048779830074,90.66431090565433,90.7860933495553,90.86972776167117,90.91735066106638,90.93033614710356,90.91071604604095,90.85903758428695,90.77757043511122,90.66828089167116,90.53180142642371,90.36954763978278,90.17891780511727,89.9608573402491,89.71301329283132,89.41302261144769,89.11915897100681,88.76955088912757,88.37549611834812,87.92199174431367,87.44480853818764,86.90104393097496,86.30260604199958,85.64688760458603,84.92878125843711,84.16106187907543,83.32707219440061,82.44234860796145,81.50279393029064,80.53267325694685,79.53258339895724,78.53895388221244,77.54658557622209,76.59586429582689,75.629739652773,74.87220721870271,74.13792773215864,73.47727576661363,72.84859526835997,72.25512027485827,71.62204379514888,70.9496995489426,70.26970655132425,69.60751182564118,68.94794868793183,68.30039306537913,67.6555821458076,66.99912820968864,66.28991171760778,65.55573692177894,64.76596091832211,63.97477991971333,63.175247733166174,62.359465779040264,61.61541883280005,60.8449251403301,60.09531763952534,59.36595356072595,58.70667323827735,58.05592041426896,57.421489452047325,56.78723397554181,56.13260470643707,55.452279889893404,54.756776929668746,54.03680726842266,53.310145628988785,52.59166125119422,51.87118028655359,51.149100033887585,50.429553265263884,49.70212280716714,48.955290676045834,48.26822744183779,47.52199616168854,46.76018890505416,45.994162742146415,45.224796498617806,44.460766461551856,43.69690490626874,42.92635772961334,42.154866701175315,41.386975838052955,40.62201892579083,39.87685597599515,39.118249616955204,38.38465262551611,37.6575925132164,36.954836163195196,36.24776841593615,35.56866047732345,34.875052170589726,34.255950181775404,33.62608544440394,33.01162817441744,32.409610641051714,31.818382160567317,31.225923422125508,30.643246785710307,30.06701730215317,29.495226485846462,28.920867922929137,28.34967317430407,27.77685994405886,27.19971138754758,26.60941382427773,25.983937374658744,25.45909127231589,24.898713480222018,24.3563770049679,23.815639635231474,23.324082645745314,22.83546296876487,22.361171661398966,21.895145654928058,21.42311414805571,20.95216172724468,20.479829509952985,20.02442339489009,19.58047656474153,19.16803254559863,18.777975242960338,18.427237364203247,18.107081015056178,17.821471683521967,17.547880475815564,17.346866901987102,17.166719828272953,17.024018203628497,16.90996218221715,16.835032727167043,16.78965810566478,16.779005639342436,16.802861686002384,16.862402831072632,16.95392763798952,17.075669737230488,17.228293529990474,17.40852392252999,17.615750586670735,17.84628252532121,18.09851293780922,18.368626553206248,18.664151283907565,18.993010389292735,19.302864065617744,19.65158013954464,20.01182408703902,20.390971410057524,20.781540392280938,21.18974396726072,21.625392004433603,22.07746193106038,22.55924194930311,23.060904805233356,23.599175690513356,24.13405406983907,24.700279943824743,25.276111771921634,25.87404528022427,26.480547339375278,27.110258506332627,27.749137818839117,28.45425294719196,29.100952631235973,29.814619604091664,30.543909533441973,31.295119697513947,32.05129835381585,32.82073464813106,33.60730221092461,34.416733331118515,35.21913217655391,36.04705672554603,36.87992195507159,37.72393305264257,38.572500911473924,39.43688493211342,40.31180556562789,41.199985807274125,42.10479777260298,43.01557924012837,43.96969723508498,44.85992151208084,45.79554818691581,46.72484548497718,47.650928468700116,48.57108940171477,49.48101345012223,50.40270235891735,51.30355801264178,52.20540221729273,53.09369093980715,53.98435971641353,54.861649949659366,55.733067872201886,56.59421250674066,57.52350072357779,58.322086126921675,59.17982764191548,60.036754603118,60.92268802148171,61.7615413279863,62.63035840855291,63.49770885107742,64.36242060297882,65.2181632177192,66.08086413066884,66.93280226600464,67.80022971401334,68.7008787543512,69.60132013232962,70.51746498387412,71.41788302815335,72.33805414752297,73.22662366911997,74.1717126020309,74.97056012283774,75.82972082485637,76.66867434735711,77.51877943875807,78.31919207742193,79.12140945102742,79.89331418645361,80.65749834530028,81.4061064340515,82.12896948611896,82.835330541868,83.53661333310252,84.23720024300117,84.94366427364781,85.64475281290997,86.36289016530927,87.08265815302923,87.80391818589095,88.54172903695087,89.19487847686224,89.85667968338137,90.48722401325328,91.04729105487792,91.54216625612294,91.96604464825104,92.30598824956604,92.55036001586845,92.71671411741436,92.80709588402519,92.83975136533962,92.8321579100859,92.79379912844138,92.73467221303522,92.65890350641988,92.57464688419567,92.46736922665927,92.35319086347857,92.22889866131854,92.10384900057531,91.96026879768976,91.80686033518721,91.63842445626554,91.45730323912424,91.25949891163414,91.04723622199671,90.81235009927805,90.55303655862403,90.27084844547353,89.95403513347219,89.59697418091895,89.19785968335604,88.74070264612311,88.13538478526789,87.60462086588214,86.97905463673527,86.28689188025302,85.47672066418343,84.7208487780374,83.9002242114694,83.0608092933132,82.23907177451571,81.42740397162669,80.63969347049142,79.85523301939172,79.12108344517891,78.39918260557529,77.70382931151345,77.01525458853796,76.35104943388582,75.67788469931185,74.98573393526729,74.21989894876954,73.5375360177893,72.77756990772127,72.02366082682128,71.25237495286092,70.53436006074165,69.80441222568976,69.05940086094165,68.28992662707762,67.50216115773325,66.69484189011025,65.8757177373437,65.02701581907291,64.19190727764628,63.362723760782636,62.565828016490535,61.78162578554415,61.01703277571074,60.24437854408668,59.437734727101684,58.70687594097992,57.92651605028768,57.15479045526618,56.39344760415439,55.65815753414918,54.913452834579786,54.17576188333762,53.41991927156057,52.6770002565258,51.934564050582225,51.20725255626168,50.47302360523005,49.72360704949567,48.970005862336905,48.194196085602,47.40784509563934,46.61134371113467,45.81105617127327,44.96777755012818,44.192097515418034,43.37958560824367,42.57107552857686,41.770344413641666,40.9989080167469,40.24385477766842,39.50754986565076,38.78510402404398,38.07290349795244,37.37192774077406,36.6678827548856,35.972821846794,35.281053730563315,34.60025435687299,33.88617010329831,33.28326818143385,32.65038324461197,32.03371436046396,31.414066935287167,30.848907705212813,30.28594660060693,29.739522096646574,29.20690053192522,28.683745028582234,28.165073102660184,27.647091431998597,27.122182111392846,26.60526959626326,26.098660631098173,25.604670033775026,25.125339153227408,24.646284312294924,24.17235638996593,23.67142635920158,23.223763379456127,22.754594447503464,22.289127907779115,21.82010056758874,21.375788430938538,20.938739815402666,20.511181107155725,20.114454539841773,19.74196925207531,19.399985100492216,19.079471926750596,18.793608972769384,18.534870227541756,18.310763873675707,18.116684781150262,17.96153556260908,17.841784777409107,17.760766351237248,17.71593387705826,17.707468924672668,17.72975685339768,17.78218791443887,17.86252636700251,17.96381001505261,18.088934952693595,18.229660312880117,18.391642378377714,18.57790082875709,18.786077902405395,19.012932765762518,19.26366253155273,19.534236915531327,19.828357643718185,20.16457960634639,20.46409644440417,20.815672659849596,21.18593624615302,21.58845789429953,21.973436526839123,22.39430903889653,22.835429610196112,23.282683599923818,23.75393619602141,24.235021822504113,24.741523092558676,25.26018556768411,25.796119973124224,26.353527596720635,26.927717192670173,27.50238368265455,28.09890759458378,28.70847186637187,29.39137955561049,29.99420038520831,30.663458213906022,31.349603654034002,32.0624008115246,32.740348520940344,33.45955586931801,34.18875883120379,34.93780534298233,35.70490792926116,36.484909734756464,37.28943642211602,38.099017175395026,38.92817952234084,39.760507348504724,40.60277338842362,41.43796405452404,42.276558003070875,43.128124271314036,44.031960643997515,44.82735254466978,45.673307372095,46.52250155974195,47.39720014534173,48.22153689009495,49.07120410615682,49.93503376426847,50.79189908750574,51.662303352375645,52.52941872602098,53.41093967242328,54.27448782753344,55.1408755054339,55.99692466062102,56.863250545458975,57.70768873523342,58.55091905795094,59.383878661828895,60.267755347950576,61.0451262573176,61.873658648588346,62.69068339341563,63.52442257756287,64.32685815801966,65.14872143729035,65.95884868189555,66.77375355764194,67.58586914683765,68.39029624924706,69.19760153355455,70.02034369769763,70.86483555139249,71.73675975112232,72.68790229975599,73.50290854401898,74.39583410179998,75.28361576422695,76.19349681707251,77.03342286150823,77.89282168151972,78.7353089506839,79.55712359403353,80.35320135613291,81.12044643525896,81.88070347368527,82.6226392212833,83.36140147612053,84.09978163043014,84.8524149147345,85.59604280907739,86.3479371462908,87.07528008424549,87.8260660789696,88.46227987183727,89.1208719702131,89.73765365604022,90.3254282970059,90.81576793865321,91.252715057177,91.61934985195789,91.91003668840106,92.13163727245006,92.28604758655933,92.37962447134939,92.42448063755369,92.42754388098807,92.39163593003774,92.28736304294466,92.15478439598239,91.99295044416709,91.80306063313154,91.5714316517929,91.33496406756291,91.04569048970075,90.73347147935128,90.37772054707746,90.00908648756051,89.58907389260777,89.13487078626804,88.63837929329537,88.11502923288577,87.54954813437884,86.9714895838746,86.37724565281061,85.7729136047335,85.15604723706608,84.53396790070488,83.88909733998322,83.21059061755346,82.49114113056332,81.7272209821834,81.02493202296168,80.2718093908458,79.54412950974232,78.85086464609124,78.21617623292452,77.62505612257559,77.05536321037783,76.48938234760806,75.88809190842795,75.24699267320447,74.55982378619916,73.8600781935118,73.12992266272835,72.4010946369299,71.58608682067565,70.9066231466321,70.12045021319048,69.3136381061619,68.45845293390462,67.66600411750643,66.8395044319769,66.03976408434107,65.24101651074166,64.48706846854678,63.750205378457636,63.041545235056866,62.34771274905775,61.65759201175886,60.960149033955034,60.26576109054795,59.55769750200938,58.858153308919334,58.14914585527783,57.4017748481527,56.75156552378419,56.03328771999554,55.313288916292606,54.570149897556895,53.859478838818234,53.11521941043151,52.38218484911928,51.65452306060025,50.9310400269442,50.219749874022455,49.495289240018145,48.77985624713931,48.05289085365171,47.324990878829055,46.57561779014081,45.82744435233825,45.056859465125285,44.29145299742986,43.46019098977369,42.74226659097836,41.966070759571046,41.206568311436904,40.427603501829275,39.70782476367802,38.98358509886212,38.28153532310274,37.602851799096115,36.95322015742619,36.32814209698778,35.71450215495042,35.10372389955961,34.50435784973833,33.899267625313506,33.30189647812071,32.697276241128165,32.10596772116717,31.50571945771456,30.895748787187113,30.34828136426401,29.796404228338556,29.253615044207127,28.721479640063045,28.20469658303208,27.683987332266938,27.162260545677633,26.63845866819979,26.121459402997807,25.61771907605011,25.11678357530907,24.620353476027486,24.12645826529341,23.63519347921126,23.106330248198432,22.670369086368435,22.194159228651156,21.72765145060385,21.248714071393255,20.823234791113975,20.394124874948655,19.996612686092835,19.631629611765003,19.299742992102548,19.001064787917763,18.73799388697141,18.519928750302594,18.344672319048254,18.209599855417494,18.113602929198695,18.05009390274091,18.02589753644758,18.037963359257365,18.08549260875353,18.15701803533246,18.26907754412288,18.410168058139295,18.582288607569645,18.765150817075988,18.975694457743575,19.208095938488434,19.463438090451845,19.740559385899314,20.035543719067817,20.353221836814086,20.688741447835024,21.043731844495493,21.41823674687366,21.81142767206389,22.227880692934484,22.666786627892822,23.12737868173962,23.641002979275644,24.114342363296487,24.63631197037802,25.178848695480728,25.73555455443564,26.30729595165983,26.887854024036155,27.483284999105045,28.088212738990133,28.719740904528045,29.36357731411159,30.0244106197966,30.706120351909046,31.412121812446347,32.12490542069353,32.86909175930103,33.60675974149692,34.372991669603074,35.14533299650183,35.97437635662851,36.739252094516125,37.55050764655388,38.36882964608899,39.20445327628039,40.02341790466898,40.86418512090607,41.71219881706648,42.57750552721225,43.42645902148776,44.29281429135449,45.1545857306301,46.01595460511256,46.871921049168,47.73902316841105,48.60132907311132,49.463428928120464,50.31727470306023,51.18155512168295,52.06546401973592,52.8654849788546,53.69346145898871,54.53277499383752,55.36205520210504,56.18065615366276,57.011240060340235,57.833749417510006,58.65030235116265,59.47769438159781,60.29879038763491,61.141955462274815,61.97961069302697,62.825011528535335,63.66930625300043,64.61386210842488,65.40280130902569,66.26157446899143,67.12359582959185,68.02431852319155,68.85651463196568,69.73097448424386,70.59803934176331,71.45437381571482,72.30118016696986,73.15355622327081,73.98792564275988,74.81557524477113,75.61308727459296,76.40501585682733,77.18071867282453,77.93986860620015,78.68573765221407,79.43412866814926,80.24833255664942,80.94524898148387,81.68168767238866,82.38989502032463,83.10896292199448,83.76951889498787,84.44225884675743,85.12417529054953,85.79993811285422,86.48599457078235,87.17385608682851,87.86456570446586,88.51997113111798,89.1654368882233,89.77229562365389,90.35966166894877,90.88788886621782,91.37437463734007,91.79850312322971,92.19183279813569,92.47380032453063,92.7172690841076,92.89773086669182,93.0265252768305,93.09366204813179,93.11956952600848,93.10911276795053,93.07035868881036,93.00715697990643,92.92052683562629,92.81476049087532,92.6927807326802,92.55478883031414,92.39801184307063,92.22435528446634,92.0352681043348,91.83044114568023,91.61351224616907,91.37512683251572,91.14600059227823,90.8922975031937,90.6191878369561,90.31640713152404,89.97790852325407,89.5973108711475,89.16234660535261,88.68208026033344,88.13895099491161,87.55246911531047,86.91899208568643,86.28468740059114,85.62641908472611,84.9589819144829,84.24222841664101,83.62703743782099,82.94864161801115,82.23315098193,81.44801039089265,80.68163997931755,79.84568699848106,78.98612089585528,78.13383138589694,77.30170144362712,76.52160891726446,75.80373101023889,75.13743322573686,74.49007550721402,73.83693764382927,73.14174231559471,72.42582558157916,71.66915586703499,70.90214067945763,70.07862641044557,69.40180935530574,68.68356985843711,67.9754297606514,67.25421006007612,66.58323519759021,65.86539911331175,65.14072567055642,64.37674198800862,63.59615746885645,62.77839822312199,61.97064950197129,61.145706692247664,60.33503931202181,59.53282453542248,58.74126803015757,57.948032715998814,57.172282429936686,56.40660223875163,55.61894257806371,54.93614758641307,54.19983209960215,53.45420384482997,52.692862996099684,51.96424293585444,51.22145966928581,50.48189172783435,49.75327902144896,49.02011300720697,48.27249724525681,47.50700639751493,46.74578000468333,45.97390428566918,45.19318984552958,44.399426880393484,43.59777755393791,42.791294425938275,41.99465426781077,41.16620186156107,40.465233509538805,39.72705510932681,39.019336144184024,38.322080094218904,37.67695178181684,37.027668310171244,36.386385503585636,35.75344300177066,35.11739495934823,34.48390877837612,33.8591152041627,33.22750044288083,32.603811821112295,31.97768326073345,31.360574057801898,30.767651392857793,30.194158209105943,29.631919598219167,29.057869824837258,28.54753862543353,28.000583103493234,27.45022354781551,26.906117613869135,26.369288604827346,25.82639264377646,25.27828567829562,24.760145609998617,24.240699491075603,23.737168714765538,23.230268103061796,22.737595574607735,22.242629558767007,21.762660063737844,21.247852287937345,20.82574837151653,20.36842232800106,19.925890652517484,19.47326480383097,19.081805290320037,18.698730511788927,18.347804451671678,18.030157431720067,17.75682957686701,17.5226004488412,17.32550705641698,17.168414221523356,17.048762811328306,16.96372150573538,16.909597983621342,16.882965470415343,16.888193765156142,16.929098602989416,17.010658202370514,17.113885072997753,17.25637561912403,17.426677953744054,17.629464898442038,17.84417989127942,18.08040985128715,18.329808525282527,18.584062065243362,18.854975595988996,19.137566822758984,19.44454936308606,19.76319592121914,20.10065596414225,20.454115111475943,20.83089759295665,21.238214756078264,21.672402061318817,22.13035283651437,22.631698020354513,23.091816519079515,23.596811178527425,24.116557192953834,24.658535599268095,25.200595295156752,25.766031256821886,26.337359086868787,26.926973359753806,27.52740053205207,28.15620726408145,28.79181311012412,29.451871624096658,30.129484231879363,30.82234208564931,31.53009575890394,32.24901325544716,32.98665817948033,33.7432981749651,34.55217852483671,35.29275644323592,36.0879222356513,36.89483662960454,37.725665784191456,38.54784593282996,39.389391247079594,40.24114663981197,41.09774192671167,41.96702420839191,42.84828235851298,43.72817762811022,44.611391713935035,45.49587070422437,46.38109764975217,47.26546369598937,48.150784656607726,49.0222396164355,49.90720176861083,50.79884422689791,51.63703657321513,52.50167359706994,53.35994059796769,54.20768106928344,55.055143881572846,55.89021172610389,56.74146537945663,57.57197684097027,58.42443384861873,59.2843740181532,60.15821486469929,61.03378045670272,61.92421833618836,62.8226520924082,63.79669175143262,64.64055025149895,65.56458062552656,66.47652932030705,67.4141231609154,68.28917518505489,69.18155233802688,70.06376512687777,70.93626366436209,71.79787545673211,72.64537764146635,73.4826161013611,74.31870470511191,75.13666205342284,75.97026876689445,76.7871473933821,77.61038686807348,78.42954115583684,79.24881763926855,80.11723077691154,80.89557119270732,81.71228829337359,82.53647960259507,83.35300225058532,84.1516559241372,84.9560430500862,85.7527409985198,86.53212664931706,87.30751447217182,88.05984566558537,88.79182111269841,89.4646456002902,90.10108181595258,90.66923793194044,91.16188063225668,91.55805103124534,91.85854540401132,92.06582020574241,92.2005174552306,92.23594139263811,92.20987612296834,92.13185183788649,92.0304566973356,91.91453858015565,91.79526856135878,91.6799045729656,91.5786931647675,91.4876337113125,91.40775590740213,91.33876070212216,91.28567828735342,91.24700748389961,91.2236952536345,91.215513176393,91.21600671989528,91.22041901787611,91.21940566157771,91.19473669464679,91.14125646099043,91.03969185680002,90.87707524307874,90.6340667037392,90.3018786397068,89.86693667316139,89.31618888824977,88.65142822349898,87.87556087237533,86.99979015612897,86.01518496482045,84.95704345802177,83.82004107217121,82.63224525916735,81.40838499512576,80.21221611978397,79.07068835914282,78.01542152127182,77.00371750652201,76.1769081003779,75.41418551676034,74.7527743726407,74.18437053357223,73.68945954252865,73.24968297260772,72.83105056485783,72.41978593142967,71.96763865769653,71.45763733553397,70.89016873787475,70.26327159138954,69.56743279235123,68.84905802812312,68.02950906705757,67.29993192711095,66.49991790803197,65.6855392094924,64.84231390154066,64.06179553582565,63.27734500339072,62.52944443185792,61.81582991776162,61.137464904790505,60.47741296879818,59.81566839225672,59.139006422140696,58.44652165887572,57.75457369393689,57.07005919788406,56.3781040418473,55.691906949423455,54.98780868617231,54.23390522010933,53.55621784800448,52.82316482904254,52.1016147679798,51.370022575365816,50.67026438737651,49.96330283027004,49.25573608534408,48.53904396022086,47.7951251012352,47.05167023238863,46.283110846085904,45.502061816049796,44.70726497364826,43.921215148547105,43.138227371644774,42.37595135455137,41.612358557878714,40.87116514216569,40.08976233377857,39.42323195339566,38.70260918791715,38.01256748856373,37.32152470783248,36.679860068011095,36.03834438971521,35.423755467455344,34.82252192848179,34.24713738380423,33.66814569868009,33.10173148532529,32.532468037725515,31.9649429421531,31.38682538676789,30.82161926311604,30.25500683738762,29.69630722771573,29.132746661976398,28.555651678094254,28.03984934326579,27.50417040211037,26.969689838365507,26.4414926681492,25.935793489827503,25.43913060459275,24.947486996726262,24.494317773105248,24.05322582282142,23.619215412293208,23.183925254730564,22.754677216801905,22.32439051210877,21.898134292624924,21.467503338812577,21.038653761874947,20.602985059556477,20.169613964803656,19.72034201152619,19.317152254972573,18.914226774115686,18.537229492548697,18.185806640241537,17.883394573089472,17.60958606729761,17.370282641659777,17.165867164210212,16.991533706091136,16.844461987797366,16.72621089835021,16.634367391539246,16.572415460446553,16.54617026089236,16.55890703337512,16.6090830583941,16.694089181912428,16.81142417322371,16.962606096808592,17.124009968197424,17.31463540172133,17.523178072802363,17.7450089207735,17.983515878822967,18.24704712707513,18.53581424835898,18.84330998069469,19.177887230790205,19.52869644761346,19.895374379299124,20.275007937125086,20.666287446416106,21.078346984296935,21.559842887873156,21.969615447719132,22.4380018119257,22.921421439056502,23.46449243577923,23.96443829517346,24.50169432103612,25.062470019267597,25.64161595292564,26.226233739159586,26.82148613774841,27.427972467842405,28.072429682766167,28.730634625768747,29.406836536244093,30.104841247569937,30.811637155134928,31.540763522830044,32.27758650829287,33.07951247527141,33.78597986676854,34.554413957708796,35.3409469427059,36.17300883647852,36.96109453973318,37.79672116729196,38.63948934280746,39.487401845622756,40.34680593446156,41.208883955414926,42.08068365857856,42.95202367701256,43.82367389049207,44.69852655325238,45.56234465397294,46.42597963294962,47.29718087193112,48.1597882927903,49.07803333198582,49.88638181067512,50.74674224556549,51.61704564781576,52.500689011990644,53.33352083043021,54.18532270230466,55.03564314149633,55.8737882126209,56.708613691176694,57.54432965365573,58.384143362139625,59.218982887582854,60.08076518253471,60.93249643846001,61.79565130785351,62.65475626704848,63.50665522692378,64.35182140623871,65.23305471680351,66.01044544483675,66.82936984521645,67.62756232224112,68.42625536376447,69.18051525839266,69.95604267844236,70.71516609615979,71.48019739468671,72.23515752787267,72.99281774344446,73.73830023171033,74.47298965677166,75.19699237231997,75.90717603336277,76.602871389509,77.28069046406016,77.93843005115708,78.58064813780658,79.2204023860907,79.79719441791184,80.38916538158709,80.97496300871283,81.55596678042505,82.13217403828332,82.71274762381125,83.31572464900823,83.92410124010587,84.56685888101543,85.22883307108049,85.9136103265956,86.60253308638264,87.31797810711439,88.02707374206395,88.80456030784924,89.4366616428767,90.13973050820886,90.81312212702002,91.47975771575985,92.03456110465466,92.55642816364083,93.00082668050713,93.35794009466022,93.63149896548998,93.81864673473245,93.90651266914595,93.90818955962666,93.82843770377868,93.68370505738459,93.49647033320284,93.29178827424487,93.07645939902355,92.86261263360386,92.64171888335278,92.45180146976634,92.24887397069193,92.0523926694874,91.85754727181147,91.677963638862,91.49639960819583,91.31010649116827,91.1174182194341,90.89873255133548,90.64453879190089,90.32807887179278,89.94409086973103,89.47357330240469,88.9099602133768,88.2369378797866,87.46875833046771,86.58383714648933,85.60196695446822,84.44463439333497,83.3601648926374,82.14030053507135,80.87400078043501,79.56201762594321,78.37502424356039,77.20671630398333,76.17869362477151,75.25573535546967,74.44558542119896,73.69616173570343,72.96726042435421,72.27891074954844,71.55784534190519,70.81816532628241,70.0961203346556,69.44492368794137,68.88566876208732,68.39347332140711,67.89105745712011,67.42070439878022,66.85323215548674,66.23000902040754,65.53222586032412,64.8423213076213,64.11957765951612,63.393941865807726,62.665702409242414,61.92406704603687,61.190929585999505,60.463151901467384,59.76416523142076,59.06294602478134,58.37661689313236,57.696513203623766,57.02716255053133,56.36290529430904,55.69994696043802,54.99152274753403,54.35839897547715,53.674653167178356,52.9818774791266,52.255318171072425,51.556887829621644,50.834280028391284,50.134596608915416,49.44441410230533,48.74680134055067,48.04479302222312,47.33797371679742,46.619129622302495,45.88154963794349,45.1375497534441,44.384400648027984,43.623488446411926,42.87087864071098,42.11990417469692,41.33594795798899,40.631870616236945,39.89820113585032,39.174870634696084,38.46057532015726,37.770197558017365,37.07625213681401,36.3962221902874,35.731759640256016,35.06791562970639,34.414165112515434,33.7660745867909,33.12542433604702,32.48755993188815,31.85439592819964,31.236795317602553,30.64328976007067,30.057521617815166,29.484967028264368,28.91080686602998,28.388765776456218,27.847936379700094,27.304042493942394,26.7598953123156,26.214124086932912,25.676673571058164,25.134328777861473,24.626260428288607,24.132863774012595,23.662223189865166,23.19794732459349,22.742837284160494,22.288163040398015,21.835217120094203,21.35229034790028,20.937627172080976,20.490243509979845,20.055516558096993,19.616408927624967,19.223770852201014,18.83673627036145,18.483565832546002,18.16056394266149,17.862786244352506,17.590058174313377,17.351672493113824,17.145559908849883,16.994906971701383,16.872195271310577,16.777294810164438,16.710703538400796,16.673087609018985,16.666397912104472,16.695478782997878,16.75243813905898,16.846440636733952,16.972091336535424,17.124493415287247,17.291636665844894,17.480281052701944,17.688766653284112,17.89403868660458,18.1141150362359,18.347484474765025,18.600780765197662,18.869445250131694,19.16494138359764,19.478092722991445,19.822048640424438,20.184620322460777,20.57628534656493,20.998119331650216,21.46716764039209,21.900890549309164,22.378443145032385,22.87696575225784,23.405952036667717,23.93215046553728,24.490723212845214,25.070671751194155,25.667301086424384,26.270253574654703,26.887280814621768,27.53191218494906,28.188828429385932,28.859259485429526,29.554274304262304,30.260788190556454,30.97844269502735,31.712292726115212,32.461159051429156,33.247473436272756,33.975539580366714,34.753864203503326,35.5364527696088,36.33124295878334,37.126358622333164,37.92750069265895,38.75990566496871,39.59469739590223,40.45290248688738,41.31430372101683,42.19215090184746,43.07889420221138,43.97326852005512,44.85533627128153,45.82169631765971,46.61979338366472,47.48784779368368,48.343414886429656,49.242933280414384,50.04533968134355,50.886877718424195,51.72414036376667,52.56216994323488,53.39271163601936,54.22213041966973,55.0498434789259,55.874602947008675,56.696898793985575,57.52065686915109,58.329617043676095,59.13526965109123,59.936135487426206,60.71857250323218,61.55830166854994,62.269426543247484,63.051154929573286,63.82484246513091,64.64606945471918,65.41096387352005,66.20750084284455,67.01404217484489,67.82249305586608,68.64463529851062,69.47304506609794,70.30259387310134,71.14353010407372,71.97048134777067,72.78264838131275,73.58049001816114,74.34826653898496,75.09861685421617,75.81082369670037,76.54665385652007,77.17038776992052,77.82730742634988,78.47436414495405,79.12892558453447,79.75490572763012,80.39969289494067,81.0442590426744,81.69494105631908,82.37043956234697,83.07147962634544,83.80138008136848,84.54398252211922,85.31011674994707,86.07841163305046,86.84913391956508,87.61016906231833,88.37484522852733,89.1187966288964,89.89035742021652,90.52838959964416,91.197156921731,91.79246090328343,92.34329085287655,92.79433822263776,93.18696527880279,93.48981487789285,93.70225305386796,93.81983585920496,93.84043409071236,93.76004181967983,93.59440986652217,93.3574332588936,93.0670267299539,92.75431380998141,92.43557258253772,92.12093502934029,91.81134557746508,91.50642800379563,91.23108236941646,90.94174219569848,90.64073765351385,90.32513439989678,89.99214491881068,89.63675666971335,89.24829075853539,88.83095575242301,88.35816122810766,87.83197845982973,87.22321253139442,86.54743610516243,85.7767107729634,84.92292029651982,83.9653727147423,82.95850086840163,81.88358155407664,80.77278619753713,79.57800213835338,78.54354511911431,77.49622151622651,76.54726014124884,75.674318609432,74.9072045717497,74.20265789286617,73.56730445773566,72.94710458630819,72.33226673259631,71.73406683059082,71.20345810713754,70.73746743968945,70.33006410868411,69.9448197793922,69.49868033840922,69.07813209233284,68.54715552489488,67.94898156566062,67.22858260273976,66.50631071073602,65.68848005665669,64.82195152814167,63.91569693760225,63.02218733766457,62.16216918285238,61.39210444638305,60.73072254822615,60.13556879708785,59.57954835391303,59.012387959455815,58.434908520980635,57.81240948881234,57.161335315121526,56.41280930631135,55.752327693488496,55.02848870887567,54.32359277377511,53.61380363367792,52.97566964684919,52.30578341687016,51.63546846864603,50.961333741985015,50.276500060568765,49.579167122836964,48.8577920713095,48.11467151504945,47.36782444477079,46.6144731688578,45.85831349918013,45.09793422822804,44.3471409808737,43.586701188137326,42.790751896707235,42.084765710858065,41.322309796733855,40.567920595873844,39.7952174300414,39.04980962200511,38.30376085007819,37.566361092733125,36.85513502837208,36.16546403317666,35.49641479407401,34.844182476928324,34.223141916590585,33.60665787966408,32.99210017632733,32.38414798601248,31.78852398683322,31.20902382148253,30.64147722006249,30.060105483883618,29.557615596240534,29.03828455001027,28.528198223156963,28.017324126544487,27.518171974410325,27.008353934640088,26.492192372530734,25.963250738876052,25.429392209121293,24.907041033302146,24.390006309015956,23.883592061441135,23.382630696210693,22.885273702128874,22.391412921998956,21.90714354916369,21.43121825954808,20.9708072179539,20.48792707919286,20.058163851175262,19.594852344764302,19.141530715618142,18.68938144544746,18.25313199840439,17.830390084472217,17.430851409269447,17.0583610561401,16.723896153097048,16.428251122232567,16.188887687509624,16.008910236092454,15.883637155631531,15.810757530446137,15.787607410223567,15.802567138335396,15.84857080058784,15.919630858972226,16.014446140703697,16.123684547547292,16.265260273282962,16.433849900902416,16.622824313675462,16.839279764900958,17.086181024311358,17.35711095476749,17.640897584128894,17.936862028389946,18.234300011992442,18.52921816445258,18.828817462763233,19.140927228643545,19.46192314665443,19.81956570250543,20.14082677571321,20.508047423410506,20.883980254388266,21.296443491882794,21.693445461449386,22.12898577108539,22.580509864538307,23.05304056660757,23.542385223332584,24.060142658731507,24.583869282445644,25.140027259773813,25.696222461231674,26.27371353007685,26.858838525196383,27.454244031905763,28.070714720684652,28.698078032508466,29.383917671361548,29.99687720622379,30.671503027841858,31.368484608085094,32.08475944563751,32.78621537884316,33.515017553954344,34.27064806979207,35.02806175619756,35.80268272032513,36.58387544733206,37.383648455105416,38.1819500786961,38.9971666665046,39.80919202151994,40.641420518496126,41.46155728438807,42.30029526200467,43.13317896684853,44.03449011915481,44.816088199230755,45.661356097924234,46.497827054526034,47.36215596879277,48.190820826282895,49.03178362090805,49.86798715203492,50.698618313325774,51.51771756798196,52.33876903511641,53.14923448047554,53.94526309287932,54.74645784356917,55.532908084489264,56.31987254037526,57.10262210344386,57.884804792445884,58.67215914215113,59.48527701293527,60.23281482676806,61.02652193345126,61.81831020102036,62.61803099476068,63.41465015539045,64.20616094955163,65.00802229583817,65.80010179636868,66.59571016108552,67.3882343624828,68.18289766169437,68.97302249647298,69.75274486617853,70.51774760986318,71.34704048957228,72.04739703301564,72.812030123164,73.56143309890923,74.34030729288081,75.05716623806148,75.812586552093,76.55984838216277,77.31072217482125,78.05055878067384,78.77820719451577,79.49586680539313,80.19768021494316,80.8953310812091,81.58967852111553,82.30214878607002,83.0229224158332,83.75302928600524,84.50300503359911,85.3081645891625,85.99657876798102,86.74346971202324,87.47682238272952,88.2100868329282,88.89077679681947,89.56757503232987,90.21242533421601,90.81538683792016,91.35680057604418,91.83364621169981,92.22645673815614,92.52764789505342,92.74023017701526,92.86307143516103,92.89769428034505,92.85237904240677,92.74090348811845,92.57638355635113,92.37286031072357,92.16244006870663,91.92391234171383,91.68026097621276,91.42945057372133,91.17819580123162,90.91427199726317,90.6299627437643,90.32791968732714,89.9989001936205,89.64296607335022,89.24545988425899,88.80942237920011,88.32006762662965,87.77454233010444,87.14868032010888,86.46600561853195,85.67863552019396,84.81692426753001,83.8269786093482,82.87284610983355,81.8024915768527,80.67595271360271,79.50835105253425,78.3911541050046,77.33504340261486,76.43405390970159,75.65432723414182,74.99415538037567,74.41370029065843,73.85660134960047,73.29648289074343,72.68166558437238,72.01699922585556,71.28215691359563,70.69376473528817,70.08346871343882,69.46815632080359,68.80796577266855,68.12422220823093,67.3259922238569,66.45339982781867,65.58263286134314,64.7264627603623,63.90254935329929,63.117835158674794,62.399973372270765,61.696862256612846,60.999780974221366,60.304470378783286,59.601608702481464,58.88461734941305,58.167899749542066,57.387279506095865,56.73783514804114,56.02503046568732,55.317398459432994,54.57931544394193,53.87622093821906,53.11069394326833,52.329396599306726,51.55374570408425,50.776754531044695,49.994200735211095,49.2101670019028,48.423236513659795,47.6460679532205,46.85957434745122,46.078042736685106,45.30118109696096,44.5191458084659,43.744786513089075,42.912969932377905,42.18527022297491,41.409770519542136,40.64742320785567,39.86658079076844,39.150118620271684,38.43338140002779,37.731929434481685,37.05585602852496,36.39184301448717,35.7433047220564,35.10560502795668,34.48977194834507,33.88386832655874,33.28970916982018,32.70348897121005,32.13297299201059,31.561999997851572,31.001168287351025,30.395057885284576,29.87140102513619,29.303307361681174,28.74182275028524,28.162870052375105,27.608534841027495,27.04816170607814,26.48582366742429,25.925666364417626,25.381091981701896,24.8498803008548,24.33420506929481,23.835770109375158,23.360040840191985,22.9004926424737,22.458370793114145,22.02725046445191,21.60300323708305,21.190297666311075,20.762894160322226,20.387769806090684,20.012365304831476,19.667159063633346,19.349816359747553,19.058937018791582,18.793347286640614,18.560579170730772,18.36459696024675,18.200710521164346,18.07574808355341,17.986568310679573,17.93052022340842,17.90524277654835,17.90838913017254,17.936767747022284,17.985550330210742,18.067564315535396,18.17547830223741,18.313209320841562,18.467042324722538,18.652646265572535,18.86544390582153,19.103949144270644,19.36406593966593,19.64630369821226,19.950096336580586,20.27113588780694,20.61431722777341,20.9647578449652,21.32987373439544,21.71804923941852,22.124453605596813,22.544583406090243,23.0217523310313,23.440514751427155,23.916561980423783,24.400972305517378,24.91873816685393,25.417565594743365,25.96018369500513,26.505846598545784,27.072105931425583,27.64891095980577,28.247298687542877,28.856456531334764,29.477826875809182,30.12233586415691,30.777582137607652,31.44285874652959,32.12839566535877,32.83072809318514,33.554432686660974,34.33160770476198,35.03894692280759,35.80090579303166,36.581065589544664,37.36563996049102,38.13885728534952,38.93063267272329,39.74712873529421,40.559906903408084,41.38443634110907,42.21239053321386,43.048754963030326,43.87905643750609,44.71390199465947,45.542336208105056,46.38557649704382,47.219020210945246,48.06165732613439,48.90134327178752,49.79438203503249,50.584178858178774,51.42607086964377,52.2473236948352,53.076533983541545,53.8826150194469,54.69033208251146,55.493067077780736,56.288519919437604,57.07962608355957,57.86948077781807,58.65958790448743,59.45357996391436,60.243570981533665,61.047661738138764,61.83769682865324,62.634590344737305,63.43299115693783,64.22955657940322,65.05878256551405,65.82326477704244,66.60570048607079,67.38633598010594,68.14551840256628,68.90655742120265,69.66311182578974,70.4245389534097,71.1592721217237,71.90694824563052,72.64942892588061,73.40485856807923,74.13477785582768,74.85223168094416,75.55059386678748,76.29806383953924,76.90743881222899,77.56324780522273,78.20815495879107,78.86559800273112,79.43576721090224,80.03333595923192,80.61002243985675,81.18744695636435,81.74295917959682,82.307942514021,82.87795323634823,83.46790805024939,84.06967722413542,84.69400649947056,85.32660173968512,85.9796545692935,86.63615406969824,87.30378638542972,88.01033734743385,88.58998930327232,89.20093436442994,89.78430639772543,90.33806861685729,90.8228067119729,91.27496596338041,91.6813485923706,92.03747935235738,92.349716124954,92.60784755934398,92.81732677415023,92.96697088722141,93.06404728328046,93.10027569094031,93.07813771901614,92.99909329565601,92.86381024262688,92.67623247268764,92.43387887624691,92.18621017013675,91.88174942472095,91.5420402555413,91.1568799300149,90.76109578225469,90.3237140268511,89.85259829165612,89.34463907605515,88.78586339809483,88.16942950626542,87.48526682127505,86.72362922998754,85.87016292909097,84.93778866911423,83.91859472744346,82.81241270983433,81.64007950057477,80.41922739360771,79.0707639809314,77.8672382917735,76.60076194733305,75.41974433221058,74.41897569454362,73.4395961420795,72.52332577926285,71.63888444291376,70.80411013664069,69.95596404767815,69.14328941562336,68.4137467102481,67.78935442569949,67.24468996085632,66.73562578063625,66.22519445028743,65.6970255605852,65.1376834561117,64.55637777023367,63.93461985683513,63.34900711574394,62.698659039912606,62.001113843823184,61.27166600923692,60.52179828416309,59.78070583613685,59.04378415030962,58.35081781314888,57.66149900034663,56.990125339052376,56.31053982579985,55.62947694645758,54.92127325795297,54.21103565826646,53.48823971485987,52.75806008381279,51.99631149742143,51.235376868077665,50.446762095073744,49.71939337574022,48.94758220093562,48.17814445781604,47.39374477474987,46.60215951735412,45.80025925178778,44.979845563268945,44.159054367876834,43.325535957808746,42.500863136901906,41.686919710489015,40.89783736778655,40.12996819709966,39.380331177497474,38.61311849214218,37.97419818551776,37.298544318316345,36.619104614083504,35.938363120108164,35.28677239492174,34.62086373164423,33.942463731732154,33.277711796747504,32.62239920894008,31.977204088224177,31.3411817280543,30.7427588018463,30.143445855551118,29.55675251491888,28.9767974154681,28.41644499342899,27.845600170131494,27.28704114906504,26.688874046453016,26.202655247419052,25.687124850647294,25.2011950238124,24.700725306687854,24.254156906341176,23.80306778193085,23.37917221356127,22.960640804941587,22.560162282455877,22.168555460030404,21.789725377176016,21.433865180810855,21.106154707990786,20.804997260987015,20.541380425557858,20.308471991886915,20.11126560465286,19.94333530604519,19.7922376852267,19.68573533443738,19.59532063221529,19.5302571598946,19.485351514063815,19.468611152046524,19.481393633800035,19.523360373555,19.5914833226883,19.689657450027244,19.81594769794363,19.970351818977655,20.15027821015124,20.353157294382864,20.57110682770119,20.809982285996746,21.060605725923867,21.33771410648294,21.6322769640178,21.973667077302764,22.29153270865472,22.65203464022799,23.036367945032502,23.448212702174157,23.86732784874051,24.321031181937677,24.7923556882335,25.282800787874585,25.786572488176123,26.309592905957008,26.850787197320752,27.401537656377084,27.966011836154394,28.552084091499477,29.151173401667176,29.770324437461078,30.408055133031095,31.064145965891548,31.76665522446099,32.43265537046468,33.13384037858101,33.85448740998902,34.59703791819599,35.3461822718013,36.113637197942545,36.891542663589874,37.67578370730734,38.465776319783124,39.265787527879645,40.06645046864106,40.86827292801455,41.68459222663549,42.50022455678385,43.3205889849971,44.15236218073779,44.97950893782028,45.817144810074566,46.691955923053385,47.49796665044326,48.33879779631074,49.18203866988982,50.010488131930366,50.84280581733452,51.65864747366899,52.47705586922822,53.276424387841686,54.087767010126804,54.895257353710086,55.69960859167699,56.506706626244224,57.31164840899696,58.11353230915312,58.973844535447284,59.69984160097918,60.49873388439084,61.266918704367285,62.07561450831074,62.81211835120752,63.584582696693055,64.34117561647837,65.11302789533607,65.87938432907886,66.64934183525912,67.39868015747973,68.16191267933453,68.90491538547678,69.64687380876373,70.36457740095756,71.07385009289186,71.79358116579643,72.51320630787845,73.2853262541643,73.95839779737719,74.68390108839967,75.40210534224343,76.10203036730478,76.7399830685162,77.38065562505413,78.00501430645723,78.59990399202302,79.17606472073724,79.73975120546585,80.32520824247665,80.92466551390069,81.56084598389549,82.22865016675804,82.92478987215789,83.62928257084465,84.34056646811055,85.06035737405303,85.82519269356277,86.48095976194,87.18372494104895,87.882036890008,88.59602550329865,89.25716753275535,89.94330971523081,90.6186712343634,91.28008621744698,91.92395791672539,92.54316957781944,93.12879726685891,93.66602206740444,94.16464779109252,94.6106558152053,94.98387844729402,95.26123432829966,95.44595225984182,95.5267434576848,95.43134928860772,95.3429018864364,95.18728605275699,94.97851149525276,94.74341317321621,94.49469551196066,94.23057485974294,93.95477773313016,93.68613880042146,93.4051325851551,93.1166390928098,92.80535763492053,92.46562356859238,92.08883410711849,91.66398876917616,91.1322937269006,90.62397128408357,89.99299899641103,89.29071347736476,88.45982060184504,87.62140712169025,86.65426865840465,85.60544124513277,84.47752083096711,83.3198759730792,82.1072443229633,80.89742667368374,79.73169850796926,78.62152732578353,77.6099730652905,76.69651700343877,75.85661678631212,75.0735646843244,74.32165910277276,73.54779590933322,72.88145038597195,72.19068233379444,71.55566461828701,70.94630516439837,70.41529096473349,69.88416404773173,69.32605779005394,68.72496838967187,68.08946501922985,67.42905312719277,66.75462038865471,66.06822415037878,65.35855238902673,64.64004406608319,63.89835359035562,63.17493895258064,62.4472069348087,61.73177598216912,60.99341431768833,60.34845186635975,59.64879078854131,58.93698595536219,58.195960360192274,57.486403248971506,56.76032635679074,56.030692780771055,55.30774477069529,54.56744121051767,53.81037938802241,53.04118893886954,52.25971991839729,51.47911035673916,50.701092617268486,49.92343203945125,49.14576942818536,48.34603086625858,47.53689019894982,46.6745491316827,45.90559646602738,45.085543091470385,44.264203353936125,43.42282560049358,42.615745123092246,41.7818067060313,40.95541843135769,40.1304313651755,39.33460327167095,38.54271527118883,37.77532073861125,37.03132704159078,36.29754138363456,35.582136719284286,34.88760496412669,34.21067428264593,33.537048995129766,32.86385868932058,32.1625296438735,31.523820486720922,30.858985245469583,30.186373641153477,29.52692839523175,28.881805978032517,28.249882511494206,27.625871645020467,27.02677361753722,26.43735409620921,25.870626599850468,25.307703240141095,24.768886016118323,24.222163914164295,23.68939494420912,23.10891164707315,22.63847222933679,22.127735901343083,21.645617103153725,21.146668915625764,20.719346980329277,20.295457323363873,19.919172830173345,19.5888659059096,19.302149210365894,19.050331375458594,18.834659127853,18.65030245946568,18.49635910964796,18.370655120579887,18.27599535210113,18.211809335940327,18.17638464318774,18.16811624536138,18.18384310170718,18.22077456749961,18.287096872686188,18.381370824305144,18.49736037556092,18.623173063322643,18.766363235897956,18.924554747942597,19.0937623654581,19.28250193523467,19.488119487131925,19.71410465355226,19.956920150323793,20.222850525806404,20.510198474427767,20.81663344617632,21.136725529657348,21.476511900925345,21.829259463872216,22.22422701243411,22.564450698223588,22.949166826010643,23.347610259960387,23.786458799772003,24.205945473731862,24.66255066593357,25.127686408455105,25.609645334560632,26.10470023187777,26.61312644807914,27.13785993376159,27.67328786271759,28.21457002078106,28.78235404272239,29.358383943055717,29.946008302592134,30.556102309832003,31.169801279809484,31.84886911997682,32.46694027721481,33.13589265189444,33.81621883802706,34.53270317210339,35.22775602645256,35.94836437145459,36.67999844877244,37.413532087064944,38.150259344299364,38.8853305510842,39.635618946254965,40.37410620267811,41.11873139249868,41.86131628651079,42.616560740125806,43.3750768770197,44.14070743770513,44.90765588640125,45.729066918865406,46.465704048179845,47.24540158912027,48.02633828266182,48.81650759334862,49.58840884938102,50.36976695680118,51.151352200224416,51.93965776491712,52.71968795113871,53.50359785856299,54.28694726825119,55.07081052173834,55.85727764137215,56.6336245103599,57.412373838066564,58.18890001681002,58.96469854878696,59.72988419303343,60.52008634098538,61.23871148701769,61.98944339392361,62.740413076752446,63.479537814065814,64.22070743365046,64.95812324745101,65.70884617340293,66.45698346866182,67.20934250004116,67.96480734323919,68.7150813661708,69.45632676181107,70.18944176334463,70.9198598831967,71.68449828486996,72.33621178063845,73.04495633153729,73.7459480641268,74.45121378704287,75.11245265578698,75.78719472001941,76.454744513827,77.10940048336423,77.7616952008698,78.38680915169387,79.00418734524568,79.59808760669084,80.18852227405027,80.7669231635331,81.34272123350452,81.9363227799307,82.56581890825336,83.22559731744744,83.98137259021556,84.67004819029658,85.44553436106361,86.22672710511938,87.03914560715599,87.81263927523445,88.58954330526464,89.35417255031071,90.09738310913404,90.8286312416091,91.54359644291617,92.22556791906707,92.8631785918043,93.4576826319869,93.9994678833454,94.4609262091281,94.84417173978188,95.13801652051421,95.34389842170997,95.4563059817176,95.45811229192678,95.37285800611859,95.2060625720355,94.97452794241904,94.70013132200755,94.39855461385862,94.0845167565203,93.78036689384771,93.48770932020068,93.2060349539447,92.93230208603507,92.6766840391655,92.41960647163681,92.16897425744372,91.91209267551183,91.66160959497684,91.40182122597093,91.13085077773228,90.82089489883782,90.51112926529963,90.1457435398464,89.72888833760459,89.24647810716394,88.71087203185638,88.1097266060449,87.43530633295391,86.6760683978328,85.84402603877655,84.91932746544441,83.90202523299384,82.81143443850081,81.66434321419058,80.48472242090124,79.21413607566838,78.17379463848744,77.14202476645526,76.23277862371211,75.40918605813532,74.71582913459599,74.0377323994864,73.36954383345208,72.72217112905393,72.04394679842177,71.38333632640273,70.76417431130669,70.21945463997456,69.71850427127373,69.25061698095995,68.75519757744422,68.22174451922068,67.62176621439295,66.97126905309568,66.19885386531476,65.50416880417339,64.70707927919968,63.89467763182224,63.075701847828654,62.33564573405982,61.61155632226344,60.9167632766308,60.23386197293976,59.55669802776826,58.87282871130442,58.17508429438226,57.462894226446124,56.7414797592843,56.00301163687445,55.24570898282362,54.47885980945519,53.705486027736015,52.93672542702095,52.124938747309706,51.4117508249722,50.652402562889314,49.89634056085862,49.120739306108256,48.36278547384231,47.58114244141931,46.772917728765805,45.96393615697575,45.13378714712113,44.293167727529465,43.45223171402259,42.60497179533848,41.77352805605413,40.95581578487093,40.14524541993281,39.35325732651859,38.57641466699475,37.79294238544477,37.00052697913176,36.28177264354068,35.55395004611606,34.83303610369826,34.13954133559102,33.46465652006034,32.808157654334806,32.152418446212884,31.503686283851344,30.85049598961936,30.197278324606764,29.540152127635228,28.89141191178494,28.22845816479326,27.585043916518654,26.94118050114968,26.326585342882325,25.731114935555347,25.181632995596004,24.647178627574892,24.18038584649866,23.695938422680204,23.21890208708488,22.72442053736041,22.237997921182284,21.737376139880304,21.24669086674813,20.754192702466625,20.271427387576868,19.80463621581254,19.37457179459388,18.975063803456386,18.616473321750675,18.295607948082697,17.989526411856684,17.76328288450597,17.549173553006444,17.364751634864675,17.203180632556517,17.07736579025096,16.975026380427423,16.900478492179104,16.850627728116084,16.828135382267526,16.834815286222277,16.869436852021717,16.929759649627517,17.014475763210644,17.117311628100303,17.234451138470977,17.35742206981884,17.495996261853357,17.647087874135302,17.83084658106159,17.999635726854766,18.204641416832892,18.425216276935032,18.675340585974507,18.925191895828707,19.1993839926846,19.483585060732754,19.782371295675425,20.094258767247858,20.41975886387983,20.758995947461628,21.112494267195704,21.484246367603184,21.867889321226833,22.26852070889531,22.682302964087466,23.113447272604514,23.55797740320621,24.046481973265355,24.489662622766804,24.97754132259627,25.487029538771143,26.007653874258185,26.541077664230635,27.090082429299834,27.661570945915816,28.243612215298718,28.846741947272537,29.454955573474116,30.084218472755808,30.70792794307443,31.351078145498345,31.99636462946745,32.665681689754855,33.33741301734282,34.03683730085049,34.7441253530494,35.51056025490242,36.217795922611685,36.969381489309725,37.71849076562814,38.49311738151672,39.247094976662666,40.015814865046536,40.77775451910049,41.5513524172272,42.318105607937866,43.0916362200675,43.867325716788244,44.6466853749328,45.424516096240325,46.20208901673637,47.049041571435026,47.776772069149764,48.55733838458954,49.334780423163146,50.13368455220982,50.87776979212693,51.645059572343044,52.411265200939695,53.168191667695254,53.912902160240236,54.652539650136674,55.38641871571156,56.101887371986635,56.81452458515288,57.51303890536082,58.2055170478136,58.89402643488728,59.59683543956314,60.30579285599088,61.07308534030884,61.751377564830456,62.484399433501494,63.20383286338137,63.9419657249181,64.62936717776519,65.330177513764,66.03128600469725,66.72375205500137,67.43653724342448,68.1473070775174,68.84801043032206,69.54341869692146,70.22867001259131,70.90520815730137,71.55693756508806,72.18618064310218,72.80453920071301,73.40713365819401,74.03012320025647,74.58293481910225,75.17188789710235,75.77263425074278,76.40074108417201,77.01684200047548,77.66517623702401,78.3270349388407,78.99594539277025,79.66327590709597,80.3508516357993,81.02887592480666,81.7157637422543,82.39745766539166,83.08512833371587,83.77361586703302,84.46593067626371,85.14695793042051,85.83267961375613,86.53719979515822,87.17311413949909,87.82825264661908,88.47194521862853,89.09745547300862,89.68961090600683,90.25459041359002,90.78405983462183,91.26848350396399,91.7035205200527,92.08408082979982,92.40194854311123,92.63824326460687,92.78963310335816,92.84850682976119,92.81180302891502,92.68888100411378,92.48939230692564,92.23336287165716,91.9306256840931,91.62824057417507,91.3091136830844,90.99730886743876,90.70219701527598,90.42279536572036,90.15560025426102,89.90114507182722,89.64739937804794,89.39107192415814,89.11924677291088,88.82689222284024,88.49974288205979,88.13045001088342,87.70955334653182,87.19086634928428,86.67397812051415,86.04873320665422,85.33113614665261,84.5222296195749,83.67053653063553,82.70991347322501,81.65745581784633,80.55441301839404,79.39953902538099,78.20515576283105,77.01210621956938,75.85243636733675,74.7112173271903,73.65581824985293,72.67812297248855,71.78445146382121,70.93821187675006,70.12454201301104,69.29822060066047,68.57950419083552,67.80595400340552,67.11483345595211,66.52493187779997,66.07487597358335,65.6630625193812,65.23366124736674,64.74678817345048,64.17666437022068,63.534402251155626,62.878165028833074,62.20996144025224,61.54752116272608,60.89315861398967,60.21978724731517,59.52785607183757,58.81596788174901,58.081929885143005,57.30396091810927,56.604282220578995,55.86346886850204,55.130671408488816,54.39755184296557,53.68701664211404,52.97140212062859,52.24246877404691,51.492548903716184,50.71980995010698,49.922511927167506,49.117708244473164,48.31127406500933,47.50714041172266,46.705507127895146,45.87920935363075,45.055584726370434,44.21803176658008,43.37670255128557,42.46743525670418,41.65042246131628,40.78290053966811,39.930147773767736,39.083952595627736,38.26666512784591,37.46459693954733,36.68326672581582,35.92313254037011,35.18391810756496,34.445978973230915,33.731355082549165,33.03312059033827,32.33771438986646,31.645651354935076,30.899450243300382,30.268915076747188,29.58707296725811,28.926660322183192,28.239013706188693,27.60838735008308,26.969882438276162,26.335876530212897,25.71669497242588,25.11293933433897,24.53545108938088,23.9808234699546,23.451270936955954,22.935553340111905,22.43610390293323,21.950455554990455,21.48400241399095,21.025568741195876,20.572929826148993,20.09777668785307,19.699188706887096,19.296735880281393,18.928838977389482,18.602839121153796,18.330356289360598,18.095817692440313,17.89785033891162,17.73499297672296,17.601453966183108,17.498889850685426,17.422344197204538,17.363291057367235,17.323443626272603,17.30396947258903,17.30771895309322,17.334989524535725,17.3923162490833,17.477890214054206,17.600647231747143,17.727195998824627,17.891202649193602,18.07232528413665,18.272209333224303,18.47605023554055,18.70212239564124,18.936989713077153,19.18652225019206,19.44829496993412,19.722753901548582,20.0104551964478,20.3169795336665,20.64160923563503,20.98313671514435,21.34692532456721,21.72722707056558,22.11746942654044,22.52109848994729,22.95286477259923,23.342726334811132,23.759542038131926,24.198504545053833,24.648974272412467,25.106948500187293,25.584211823310426,26.081907320707472,26.590377382367738,27.11877601290955,27.660826164412025,28.226984146049848,28.798737129601896,29.386839811326993,29.98436535063236,30.600913675591293,31.220309208759073,31.851104070486308,32.48646405172322,33.16436791286798,33.792143530605344,34.465703802300986,35.14660483893384,35.838705066543795,36.53576696729314,37.248525296336595,37.96137614438064,38.693568863231185,39.430628575268294,40.18143302780984,40.93671598141103,41.69971215055487,42.46265719407104,43.23422087604689,44.06465770924772,44.775526937025944,45.54512029162883,46.30064927078989,47.07403348883371,47.813483659181564,48.55989651420714,49.31780190765575,50.06255228415618,50.808509407165666,51.56555150973493,52.32202592780923,53.0752915876005,53.83715658415283,54.58551832139811,55.341481205847344,56.07785676079907,56.82620110195441,57.56500512300558,58.36391655981326,59.05772102961057,59.81101452154131,60.55581102517819,61.32859739018268,62.05982109518777,62.79827190779137,63.53501540561804,64.26564866074996,64.98839612979016,65.69755310443762,66.41997497477875,67.12779819320136,67.83770053220135,68.54749904157627,69.25390676600979,69.95844624778951,70.65070019974405,71.3472584787747,72.07541086765328,72.72879141539457,73.41877369539,74.10803860565471,74.80877491003635,75.48914508549485,76.16911823786268,76.85880305357584,77.53371631618693,78.21242518974603,78.89057552975663,79.56713826541326,80.2380445763745,80.90913860788288,81.58028293071153,82.25122969558117,82.91690244461094,83.58236749042344,84.22882865350941,84.88935863905394,85.47626012640963,86.07738726558141,86.66283744370828,87.24172596423162,87.79743428367728,88.33716891028838,88.85411742300772,89.33989689977068,89.78858639430497,90.20144878444061,90.56588827086908,90.87400893910649,91.13021052382784,91.33020465549967,91.47712120249508,91.57021544216983,91.61202317574397,91.60645079488633,91.55676573556215,91.46775544341956,91.33592186864782,91.16703136099883,90.96162815822817,90.72382659244411,90.45538576478992,90.16156727610293,89.83643547207213,89.4840520815821,89.09268840352931,88.67255172073347,88.21783857835523,87.72316103916951,87.18980892522795,86.57837228114292,85.99331187003045,85.3208174546952,84.57624468596781,83.75815052305633,82.87934894728805,81.89567421538945,80.84977799743373,79.76029246710532,78.63172167185999,77.48054646892845,76.30374861822901,75.1705860146272,74.06550760789055,72.9896734747307,71.96017836664421,71.04330156305211,70.3129164381193,69.78162738776562,69.35527374126778,69.03277798449638,68.67237407350086,68.23257416934918,67.69061429874743,67.08133839336686,66.41301286618489,65.72534595829939,65.03353974495715,64.35002208333381,63.63958887325889,62.91703813584024,62.1602000658014,61.37651439152749,60.5689831806007,59.78011927560338,59.028370876952025,58.31338363150654,57.61704285516819,56.91877186773885,56.258611989775105,55.559604585186435,54.82807255624752,54.096945752207205,53.34843861192042,52.59362223151261,51.81161471271488,51.02626969966297,50.24183033164685,49.467522631599884,48.707299860738104,47.95992273331249,47.203280289132756,46.44568369882844,45.654469206580956,44.851881414043746,44.027462481415625,43.19778863296606,42.317545452771476,41.53247713146744,40.70724160065487,39.889834355574244,39.07640219563896,38.2808913898611,37.50234584012815,36.7426644548523,36.00232694975685,35.28646292958284,34.57997968894591,33.90014284629422,33.213941801453785,32.54320571996118,31.882894177324474,31.169926291739262,30.56388645627623,29.919444761291448,29.27326649964191,28.624029302634547,28.012469259842092,27.392826441556597,26.76706389009156,26.144271297577685,25.51586713130744,24.896038535129676,24.284866902333718,23.69203532385929,23.10407812413388,22.535067157776993,21.970794688154214,21.426209708191067,20.892289663886682,20.374757983608564,19.867533264919626,19.420090112698187,18.961654017007547,18.536871846284825,18.146697084260936,17.820807758525714,17.535557284998685,17.300266535443573,17.103188168921854,16.974553093234032,16.87927390727025,16.817153973159442,16.78915728182657,16.791634768961668,16.817800157700972,16.864790828858872,16.927914020803758,17.013089280586637,17.120842547827266,17.256011214128748,17.39072860086129,17.550607869138673,17.72559097341489,17.909873366338086,18.09937225162327,18.304833877635026,18.524149103389973,18.772966938354088,19.039410183411572,19.32809141113065,19.625274754868677,19.937918217965212,20.26195759261469,20.605016745865985,20.984765211881882,21.315324157622197,21.683971384002806,22.06800352668273,22.471592476365515,22.85447179088284,23.263208804082282,23.69153847098581,24.126503777387303,24.575722862545835,25.032340879659344,25.506404040630454,25.973000170870115,26.46639585410524,26.958851640988208,27.469054095278693,27.98684353936059,28.5309423673701,29.07988393620018,29.691725203380106,30.23055660027213,30.82711949263843,31.433093543387525,32.08133696382896,32.69296624100293,33.33497447621226,33.978754633763224,34.63213683936372,35.28556410139774,35.94578147963161,36.600901979807354,37.26873120759477,37.94133924283558,38.63697648591459,39.32781156540353,40.039755900918195,40.76291118637268,41.48735261867672,42.26175825548917,42.93883555709547,43.66543333429308,44.39873825234973,45.12822220220075,45.83119502631178,46.53716558953066,47.250028297851244,47.94707998332247,48.64713360947497,49.3412675796145,50.049037785971045,50.745894499629216,51.46019982101016,52.170989468794595,52.89400479771776,53.61184937430447,54.33647062506885,55.050302977411036,55.80520455218457,56.45819370582173,57.15162366341535,57.833217049900384,58.52015279187423,59.17462024204096,59.846814969081635,60.51272044032647,61.177597464638254,61.83649786441674,62.49733180664714,63.160436937660435,63.81175325974782,64.46619347685179,65.12948532307657,65.79804951893568,66.4684032719582,67.15979426159033,67.85050394287796,68.5838360642765,69.2466675791526,69.94639877784435,70.64329996459665,71.33529674833835,72.01566581183293,72.69660874566657,73.3971251930309,74.10583719193596,74.85013547293363,75.60729035726997,76.38671746177253,77.14835497670023,77.9197399036527,78.67307407170786,79.48854855083664,80.16727123379106,80.9027297722949,81.63480921396203,82.40037934272127,83.1232431598059,83.87359587163093,84.62116594397934,85.37503442075595,86.11828457626385,86.85177994195364,87.56642596945682,88.26815443131092,88.93650780996613,89.58367241787015,90.18296254326802,90.73768431990118,91.23884417636073,91.68258270077501,92.07650295245631,92.33662609368793,92.54427902483432,92.66730519020629,92.71032551796064,92.67604045414768,92.57591020808243,92.42371095212474,92.23672997594443,92.0184645103843,91.78145670328615,91.53046185571903,91.27486447151966,91.0057975543965,90.73372779838297,90.44753030843393,90.15164000681163,89.8368221181784,89.49901285854573,89.10748893918587,88.71031157955525,88.23566418473791,87.69046907455109,87.06637663333275,86.36994157441474,85.59479398060633,84.73095646176426,83.819500877071,82.8399730727412,81.81354633592828,80.76484567768793,79.76197747911354,78.7770823715858,77.88932442947214,77.0957944888738,76.43040016754588,75.85883410166814,75.37979502565102,74.93046809814372,74.53434326053677,74.10243299956136,73.67962757970346,73.24794907909609,72.82826356658138,72.36941028455693,71.86355817861879,71.2741533033443,70.6028725963945,69.86669289151037,69.09611834963758,68.29858706692413,67.49507650588845,66.69028680054099,65.82000384209923,65.08475104537744,64.2927587697145,63.49749940068795,62.704366840687186,61.988227647256004,61.27529653946991,60.56967415846095,59.87210538593296,59.16264114789655,58.43805438571822,57.69995181323954,56.968929811428296,56.21593276116833,55.457498194409666,54.68288057217554,53.9275083230436,53.156360123084056,52.38292282199892,51.5212005132746,50.78427206597231,49.972695878516525,49.16663679289041,48.3190102832363,47.51697144775986,46.67900878199361,45.82100302380282,44.951539848073395,44.07708804300773,43.212694366281504,42.352148042952194,41.49916885973356,40.66424582378196,39.83391632935704,39.045961964180485,38.27313593718894,37.52762232588035,36.79056115336237,36.01203045766262,35.31971009191672,34.57850962232042,33.84309831035682,33.09903531138203,32.382552744390594,31.65506039918451,30.936006855831483,30.239812572158915,29.54377867801827,28.872067324023106,28.199107986583087,27.576316074992523,26.95667832458344,26.352835203771,25.750277470500414,25.15975232532921,24.58222709239711,24.022740437833743,23.44810491406029,22.93921582675071,22.42332339469556,21.92202565615064,21.439561136268015,20.983223053156998,20.535552653294104,20.110332086281723,19.709424045694178,19.345795627957752,19.016524117030013,18.733232830458014,18.49600436385486,18.29724880084986,18.133674665574848,17.990514997971513,17.898839950052984,17.836712740847435,17.80902187990115,17.812001385734895,17.841561972842015,17.89742975083341,17.975790097554995,18.06891932736873,18.178941768687004,18.30619598117252,18.452185808137525,18.61176677886823,18.789429549108778,18.98523614785895,19.20194087160848,19.441400308109195,19.690016198210955,19.95322241957055,20.25050273567199,20.52030131438902,20.8222904985815,21.142495054470327,21.484809675547588,21.828662052341617,22.19262651556812,22.570330272387494,22.95934944610356,23.362022436786326,23.769017516732713,24.182301397644768,24.600685483864854,25.02889228073856,25.45909544836897,25.896943814621444,26.3405585917311,26.789924871998522,27.252132170921055,27.755150336276074,28.215333723947328,28.71491836865647,29.22816427512174,29.748357795223406,30.27269782349092,30.817453376947988,31.373707779457945,31.938662243650153,32.511227828457265,33.10192560346538,33.69688167553117,34.308541219625894,34.9321775064913,35.57142387183257,36.20971059255926,36.862865728728764,37.52536051594017,38.192214313522946,38.8818519732899,39.51970054168111,40.19504723736682,40.87106945512443,41.54473985990245,42.21559207934121,42.894121926344866,43.57907810862583,44.26727689912203,44.9696801247916,45.67008239842576,46.36960464757411,47.05953564203923,47.754297249778425,48.43977804508223,49.17343103111569,49.791788986238224,50.46838629385275,51.13583251784514,51.840632402022514,52.484448387575995,53.168086123506875,53.84330346213703,54.52555541388803,55.183042570002435,55.8450119824432,56.483159175461424,57.11453429467701,57.73492297224683,58.360097722450234,58.963433083724304,59.577933728724105,60.173241420308116,60.78001224674567,61.4249053555516,61.98705097727058,62.604511927188476,63.2411839927753,63.89770573949029,64.5257288268998,65.18630422838459,65.8620780393543,66.52548678786772,67.21622978929291,67.91251467437462,68.62034097427062,69.32158732491395,70.0308324891454,70.73169445290821,71.42768111832561,72.09919197610199,72.7639663229202,73.4342798103585,74.1461743057661,74.77548552898112,75.45747923355799,76.13607035966342,76.84903072776258,77.52033224929345,78.22140962455173,78.9121293397425,79.60786208240577,80.28933435095364,80.97681409312285,81.66222791395884,82.347525176209,83.04758522146906,83.76336851646292,84.48830514661114,85.21956103255498,85.96626201463357,86.72535886171127,87.5203727465455,88.23593058710486,88.99239121034996,89.73319613156447,90.45991077997014,91.15710743514789,91.8265056773274,92.47004157147718,93.04328268814137,93.57610221677078,94.02706117822159,94.40485176372205,94.67874769216418,94.862973469375,94.94714357207775,94.93644701423038,94.84062106415334,94.66169661931522,94.41937209072904,94.1151247382487,93.80440461975901,93.4625590152077,93.11585850805486,92.76407170131476,92.41412036324269,92.05537735088083,91.69225826298137,91.31711538920091,90.9279980245848,90.52077630071489,90.08732869314294,89.61445075382728,89.10119355874316,88.52034692860524,87.8371311882835,87.18628615100681,86.42600241571219,85.6075572934582,84.70691524904393,83.79661704982671,82.81511003149632,81.80492096019123,80.79748483083081,79.73587865742113,78.6943794300182,77.77162387377544,77.0132142523081,76.41697451942788,75.9198189693237,75.43995886320275,74.97258074322556,74.43670865006428,73.77501392702358,72.94687432886352,72.20792226539425,71.46839550478123,70.82379129044092,70.17993683352756,69.5430799668728,68.88920817669242,68.22675464737993,67.5696100005871,66.91096683320646,66.24064605605649,65.54062419336232,64.81690929674677,64.07382552956469,63.34015564079081,62.614794362218234,61.92787002598828,61.25944921111873,60.608293855232404,59.916507205294984,59.29577469341866,58.61046485682671,57.919893605558975,57.199259086513706,56.47738127708157,55.74059529523935,55.00644625073727,54.25770736281687,53.52524568022867,52.78202400189457,52.057277094903014,51.337136948469535,50.614020145879856,49.89721916016736,49.13223992609658,48.47993382774864,47.758798088964056,47.01222897467666,46.23032680143809,45.50044118499552,44.71928396998502,43.93795248518087,43.157682118456655,42.39223616676578,41.63779734847818,40.8895787716337,40.19046194581549,39.51033079017487,38.84541716525033,38.17982724700659,37.53926643532237,36.88116306426519,36.22674852570829,35.50094641049793,34.89635196149954,34.22224065304557,33.56262631062387,32.89740756132785,32.2851657416309,31.659764206980125,31.06423116350218,30.489820706693607,29.926601924057,29.37824663336391,28.82400199455973,28.2620367291756,27.699043384574875,27.132707511314578,26.569752886372303,26.025058548364086,25.505644592156184,25.003181495293987,24.493661660991865,24.065256480366262,23.62389973461795,23.191811678268824,22.767672204332527,22.37651002659927,21.986448974390925,21.606646127029254,21.234695860286017,20.881863630024938,20.556892532598496,20.2597004191914,19.99775865673893,19.767126334037943,19.56137107026974,19.383938233483832,19.23675615528497,19.122623933496484,19.0424236483356,18.984698702928846,18.95577997033856,18.945281716325493,18.953881431533656,18.982119835111046,19.03010666009373,19.100216729686178,19.18760365821011,19.29403896823946,19.41670772697393,19.55522293750001,19.708124080447845,19.8766989448016,20.05937973786993,20.256334073227002,20.471797027544856,20.70411747648185,20.950827388380866,21.20965225811444,21.50438672196918,21.780119685646472,22.087492321453755,22.40512461844128,22.7343187573171,23.072456630183083,23.417685831895767,23.77828999222287,24.13795472870504,24.511428003288128,24.888590506454847,25.270576825024584,25.65764964635926,26.060275456452363,26.465901864307487,26.921790689547457,27.32163706847132,27.774322835028048,28.23955176548726,28.737713801981656,29.214900834888493,29.72081833772119,30.236391812869652,30.758286025518455,31.292179629676276,31.832513970513684,32.3738936182528,32.92837838094258,33.4922884698236,34.066073826280956,34.65333354455751,35.238831702295506,35.84162709401541,36.44599147975845,37.097286901401205,37.65681339462401,38.27771364352327,38.88331711479695,39.513989562259624,40.09659750686898,40.71193939649329,41.3161397442318,41.92506813833563,42.53430537933614,43.149323293820835,43.762055967584075,44.388917873381516,45.02466684785724,45.67281047689862,46.325522295462264,46.97828127543723,47.64919577389943,48.32278238678189,49.03590256298271,49.66851184553875,50.349498727378716,51.039432775432296,51.74314143119577,52.422216022366385,53.11851632333762,53.81553425438743,54.49740251076021,55.17381347310513,55.8396612225994,56.494122762795,57.13625018968025,57.77325716893157,58.39465701659432,59.01879774939566,59.63588944548233,60.257862317733746,60.880094500294945,61.53817747916085,62.12997133198444,62.75815709169528,63.38571432408716,64.03849235434265,64.6628787940584,65.31964260470062,65.98278371000235,66.65168079143999,67.33794057626145,68.02538397966866,68.71852977452458,69.40535769437354,70.09308794951389,70.77304892339072,71.45705158632434,72.14847035301253,72.84279488337206,73.55710762191913,74.289931227469,74.97900187208123,75.69448319903775,76.40240238294825,77.10585197985155,77.79086676765236,78.44851603772496,79.08982985830121,79.70664441064794,80.32214012013456,80.93142792529893,81.56216447401376,82.18999295849032,82.84533482828431,83.50519755526479,84.22967496734543,84.82983525888697,85.48275168775172,86.11637898642417,86.74009236686135,87.30765336972343,87.88947597102657,88.44989317705434,89.01073195766688,89.56432649849215,90.11573816750146,90.67526219583067,91.23247591363031,91.78261349537958,92.32388242422125,92.84164608541333,93.34028537430194,93.80191555122472,94.23202886838877,94.63752577045526,94.93543449441663,95.19891426672471,95.39334279205706,95.52073432463263,95.5678890526888,95.54747635619279,95.46181462636358,95.31684553146759,95.1213394264256,94.88011311352219,94.60622757743326,94.30437973800186,93.99022752091514,93.66008355493202,93.3189554436421,92.97962626169483,92.63083323695108,92.27118321329671,91.86077968657322,91.46395915680249,91.00410180857466,90.50131534252614,89.93479638465992,89.32989012811541,88.65096355121692,87.89584122570311,87.05937591036725,86.14423992350518,85.13597981522967,84.04647611282846,82.88134834968251,81.71080871799582,80.55441816908179,79.40615388140836,78.26480333036514,77.17499057641119,76.16177459739998,75.18018248277957,74.37431829619996,73.68011082261476,73.18582741028362,72.8456569296658,72.5840253808185,72.30403560711163,71.92802324594435,71.42787373585996,70.79597109306845,70.08402193040634,69.31966232686769,68.50848320304875,67.67927821808564,66.84540078976958,65.94952256852731,65.19337567097473,64.3827671792929,63.58634803230958,62.80434506120033,62.090774991856904,61.36903423297129,60.658743616093766,59.97402103613693,59.25952974081559,58.54176721004883,57.80002823356555,57.065325387533896,56.30618285752644,55.571808356614454,54.83419981957574,54.103697416179465,53.367032868047346,52.62591029741592,51.8276127225871,51.12717965698551,50.35682297334551,49.58109671931387,48.77708009840197,47.99979196505511,47.189631884848616,46.3904120469129,45.59174867652236,44.78565281520646,43.987487489786645,43.18771247829621,42.40922931815988,41.628842344294355,40.85105893124166,40.10112954877589,39.362640841638296,38.63991021869137,37.91190749459931,37.1530238911105,36.488850182224766,35.7681655629317,35.045709194269854,34.30968063168621,33.59929713298605,32.877997640922395,32.162478249123424,31.461878640513735,30.765835955163553,30.089396065870975,29.429315032276126,28.788628801514797,28.15189591846395,27.532215634023736,26.908018599952026,26.29828426069465,25.693956854931134,25.10702270667849,24.502343280089647,23.98742312409744,23.45821323654949,22.949443382650713,22.440569231084964,21.965241954186954,21.49870026819239,21.0482459007621,20.595819866018832,20.150208984057947,19.71369153624036,19.2992015071876,18.916651876843463,18.578433204172047,18.278069201301808,17.99677372669544,17.794440213468555,17.605025230897596,17.450691752046144,17.328250444152836,17.246740204568948,17.190876423463266,17.162548402576913,17.15531499261852,17.172518359455747,17.212546379920465,17.27371900827799,17.352655671399457,17.453272886085223,17.570614520719747,17.70261551102379,17.844667261209064,17.997559897892394,18.16106189985863,18.36203914770071,18.54433912812454,18.76459971184837,19.004349830514737,19.27596903879145,19.541426975135366,19.82886687554836,20.13069380860577,20.447406699081412,20.77479955913304,21.107092450010075,21.448740305171693,21.79565540966691,22.146904969835372,22.509401856075346,22.88358523568013,23.276861211115005,23.684302891073948,24.103802024184027,24.560602084556287,24.97304147616488,25.417777327001268,25.86812017916446,26.333073146296268,26.791040602802614,27.26558246770126,27.761156841402318,28.263811802600188,28.78179263536185,29.30845181410147,29.854272423305833,30.399842067455346,30.955671113380056,31.51695865676543,32.09000544591774,32.65590290772205,33.24202716122978,33.82959705852265,34.45300853601586,35.0233807468798,35.6255280735738,36.23405266926998,36.85636601097132,37.464513029744225,38.086812098959385,38.70988388694227,39.32939314553417,39.965404923776546,40.600237716785436,41.24638884697603,41.9018068095768,42.57484812804688,43.24251842079771,43.93664735058069,44.62965706671114,45.33936725421115,46.04593358483062,46.78987373519469,47.461345674891675,48.17524698949481,48.87178174129761,49.568074726714634,50.257765857858345,50.957995317071166,51.63953847525951,52.33348270459602,53.00539261572783,53.686951968401374,54.34922440191375,55.003204518166775,55.648976051825684,56.2930281595407,56.96006312979987,57.53481069797112,58.15923910478133,58.79498786420883,59.44720623415982,60.06928808242935,60.72781939429782,61.40364557055484,62.083906291338074,62.77987449623438,63.48524256723566,64.2049737037464,64.91606093419831,65.62731444689491,66.33900282318973,67.04587029287,67.72709078077263,68.41110239970587,69.09018479407553,69.80923017197793,70.45130583285241,71.13928693256771,71.83691670609484,72.5607242062785,73.2674556810463,73.99315313256604,74.70116011775583,75.39848867088035,76.05960287226438,76.7042506470217,77.32045431193733,77.90319232435903,78.46400517257523,79.01708179290067,79.55160328306191,80.07311252215875,80.59454965536452,81.11609139136465,81.6548300608654,82.14251618609569,82.6656399673948,83.19126164563775,83.72733095297531,84.262818623326,84.80486379172767,85.3498059180781,85.8807745435145,86.4140328692109,86.93420975668487,87.44523527143203,87.94099903052935,88.41860383222233,88.88073893329644,89.33309278878092,89.75617189643053,90.1565298594492,90.52512879739301,90.87569743473223,91.16028480925492,91.41105762936616,91.6098211926411,91.75961714092266,91.85605139352847,91.90066515061136,91.89541151664169,91.84476420862036,91.7554442378115,91.62951882762651,91.46877256844249,91.27516217628549,91.05083138068044,90.79469784790955,90.49455570206675,90.20573698242043,89.87322642565115,89.51455554463612,89.12089728418047,88.72337238263098,88.27939814312631,87.80444664443336,87.29424651811775,86.74419319938669,86.1557118730183,85.52191760187507,84.84868571769148,84.11764492230088,83.33877114968847,82.50913211443614,81.63288148566075,80.69437567889337,79.71759987883789,78.66027791366973,77.707146764167,76.67056825887006,75.65603865676839,74.64562912556823,73.72000292885134,72.8097836304404,71.95345021709623,71.21554075419544,70.47812449740422,69.79236097507592,69.2231712953434,68.80650544927947,68.51842203322258,68.25881071204167,67.94421132082896,67.54059572133903,67.0087269394519,66.39294890720164,65.69597040833918,65.08199182791859,64.44275202828251,63.799014051251596,63.146126667062106,62.47631373987494,61.76213763830193,61.03786011477844,60.29765180476306,59.57021220718205,58.86494202403276,58.198029926367795,57.546428349077104,56.90850499855108,56.268176495838524,55.630513093478044,54.96846737672345,54.31117641996566,53.636582762426514,52.94671418810515,52.307491700474856,51.631745101454825,50.9435982860783,50.23339745151613,49.502350558810484,48.766189054903535,48.01291723971532,47.28101898001532,46.53756957878556,45.837332306768864,45.14638499751674,44.485845437325224,43.82915741259606,43.19028492772709,42.48214584471059,41.8801793775455,41.22143544955168,40.555922994034574,39.86506178161122,39.199867751873526,38.51991299512371,37.85318193677293,37.1892924818104,36.537945195665905,35.88514025690714,35.25654057294148,34.642278861612425,34.030973972006485,33.429379404329545,32.843120313245166,32.25830684781583,31.66988777874557,31.072371842788947,30.44053311597895,29.886298048517396,29.283540155524687,28.67997585341943,28.070906161027143,27.482088927518543,26.89284151546482,26.29965524785774,25.737788094970636,25.186716007907155,24.658236609609702,24.13698634089107,23.652017258214364,23.1660612177213,22.693649051500568,22.233692242475225,21.79169082216008,21.364452772624272,20.960637797345715,20.542244371460797,20.198240133353156,19.852004012889616,19.54166658220985,19.26586286621906,19.039556663223514,18.847781889606466,18.690351332669376,18.564317227198394,18.468302014445054,18.40051982796524,18.36341726899047,18.354362178805292,18.373734022519212,18.41992280121199,18.488965964987052,18.578623447029717,18.69159546873431,18.826804372774976,18.990054675261305,19.152471961543824,19.34609509949881,19.555084959229156,19.787283477240397,20.02946677296894,20.29256421015422,20.56881828936387,20.864637754144983,21.176584600826295,21.5034983814508,21.843667929972177,22.202527808276034,22.57350573275308,22.955408622406086,23.40169226929757,23.773515204267927,24.19382617401794,24.619643644625494,25.08321040350669,25.518088043279455,25.982059455466253,26.45549972607267,26.93838224342877,27.429672818597506,27.929472347996835,28.438070954125784,28.957801028312225,29.48703461198328,30.025601033669556,30.569968059358267,31.1318574218403,31.69710557757423,32.267295763598405,32.88070012693183,33.41810569886852,33.99093158628485,34.568810509681576,35.168868198835604,35.74107741869575,36.33557798866444,36.943485597998674,37.56800034946897,38.198711038903134,38.83899885119054,39.48886840061603,40.144111939857936,40.817996737788825,41.48624684094954,42.16675057166923,42.84148776285534,43.52534827061326,44.20124502533217,44.920189263068146,45.55638781984915,46.22652203481258,46.88899017698083,47.553004714830855,48.185514213952,48.822977583234035,49.45940668149907,50.084724897429595,50.71267425784588,51.3435925945879,51.97479932828625,52.59282576195938,53.23237665564251,53.86720799230482,54.4979415323212,55.12944129734824,55.76806727288596,56.391989136911086,57.05798306969267,57.63663192492698,58.27091196117145,58.9026487550886,59.5460876696337,60.17370270015015,60.83204862810752,61.48448637558792,62.14719627015413,62.808329206909434,63.476988319656826,64.14331979135032,64.81910298592543,65.49144349777654,66.18779855854005,66.88437076667914,67.58758696503034,68.30295122911727,69.02905517584684,69.77123074427955,70.43529520592963,71.1265306467407,71.79985062651386,72.44951924410059,73.07687653142595,73.69608206892124,74.32136979734813,74.93709879518921,75.56601660276705,76.20466426339009,76.87503887235431,77.56256984062655,78.28049434770665,79.02660633089411,79.8704104407838,80.59370977798741,81.41558543200881,82.25951964820565,83.15639160847154,83.98982493664657,84.86458044664879,85.73033096071127,86.59427088739855,87.43449884947208,88.2422872487563,89.01922725791749,89.74742645508384,90.40894090016843,91.00041156605447,91.5071636969191,91.93686207101213,92.2796393652307,92.54934125773097,92.7723065703859,92.89836387282011,92.99422175935824,93.0535174607766,93.09512753925694,93.11340432876665,93.1209818997856,93.12089022834374,93.12183700315411,93.12248439334,93.12541023009193,93.13094939169864,93.14346437971705,93.15909835552866,93.17757779432036,93.19886367774006,93.2218282441416,93.24357885329812,93.26049683398776,93.26769785031637,93.26003556389162,93.22660717980811,93.16380790226134,93.05790759375766,92.91927258526032,92.72912954765847,92.48576101445327,92.18256903554779,91.82072973399711,91.39033818485393,90.89789667818137,90.32405848844571,89.68697077702315,88.97482712059922,88.18849117534663,87.31628194335889,86.37758006223723,85.38407880752814,84.30521081123334,83.30948987783691,82.25805534272315,81.22144018210197,80.22457391104012,79.34820221595625,78.53862595189216,77.78878308701074,77.06828691156625,76.38691724229044,75.73916600740627,75.09491402333752,74.45569929721908,73.8956695432559,73.49169524494297,73.23106171388511,73.05955969953399,72.90269452582277,72.67580486469105,72.29429542022949,71.8218480085161,71.20751189241244,70.49862068164647,69.71593195939204,68.92034054139596,68.09753879950536,67.26772951853341,66.45045192633252,65.64724730187874,64.86905535041831,64.10941309816059,63.38471228093348,62.68148788242221,62.00808474159656,61.3471077917001,60.69758923340229,60.05279617295855,59.40807485254852,58.71707436839739,58.08481833667709,57.406331897025375,56.735829694035715,56.04294584429297,55.36294223556577,54.67522309296963,53.99403508253234,53.30640497544178,52.59727150650212,51.87715264968105,51.14978806983491,50.41680828777507,49.68511728341732,48.96754510336877,48.22240095741885,47.58505178018911,46.90040182799554,46.20956087485693,45.49490416391419,44.8195112663721,44.1094817839943,43.39054161009502,42.67213875734327,41.951372709897356,41.24694293605406,40.553202387644205,39.88821584539179,39.2191122729625,38.55919721727824,37.89838534696043,37.248815265078136,36.586467117558506,35.92725536262423,35.21639239877842,34.61473912687858,33.95307204370654,33.2954644468558,32.62120486630522,31.98741797955586,31.341737257942224,30.69938420622119,30.06307292603472,29.43638430899191,28.80771600289478,28.185347522213736,27.579739765230627,26.96620393737443,26.360197452684947,25.755570289276648,25.1614533799652,24.56090577889622,23.97209606379204,23.35014204434465,22.821289906133757,22.26716218084044,21.72373615498671,21.19964312392775,20.718071249644535,20.246907527903772,19.787570729942598,19.359378672693424,18.962222155581852,18.60990801376126,18.298252384036697,18.039851437472734,17.81943191685575,17.631834678978976,17.474793992410127,17.34796058892031,17.25659675307729,17.200238741482554,17.17457737426802,17.181924613704567,17.223367770818673,17.29475932756094,17.394312821436216,17.512326823563754,17.65343899195343,17.81672814811744,17.99084864328494,18.1768855929045,18.372566759443657,18.57815704442951,18.806363272350684,19.05188292862812,19.321010170160513,19.61081501465748,19.923032138722245,20.249219181433833,20.598451720321002,20.983498440978817,21.354156608500865,21.757692071980333,22.17104933479689,22.601838161081204,23.035782282305313,23.479623282139258,23.933039206805944,24.391398584805568,24.86329619326211,25.341307621412188,25.828853797483678,26.323531845946167,26.835850337104237,27.35496679213928,27.89270005685464,28.436629146251384,28.99640862990986,29.56476516692504,30.15922646817205,30.714370091323747,31.311863863285424,31.907132134851622,32.51833086767324,33.126724928388946,33.75426295843359,34.38625549380112,35.02411133109354,35.6661337466501,36.31121045334101,36.956973285476685,37.60123336954839,38.2434204913778,38.8865617328727,39.55783635935503,40.153643568194866,40.7943293719035,41.44343172096807,42.11129001008646,42.7498251529076,43.4106972296057,44.07221772312102,44.73634412707034,45.39654669913562,46.05502356695999,46.71425814293553,47.36078331877103,48.00764408519325,48.649879417647256,49.28463220137342,49.90874002067441,50.52312650718002,51.13045881921459,51.77466631165467,52.33625990699269,52.93632846018738,53.5337668812771,54.147954962202654,54.73071884906581,55.32099416377271,55.914287868882596,56.49256792629897,57.06644788420113,57.63357276998509,58.200687191692936,58.761666421357766,59.331293983707745,59.907977344293684,60.49956367958078,61.0867901384954,61.68740090379132,62.2869496545176,62.92927087100916,63.48696852118054,64.08178495177627,64.65775934522875,65.24568781659272,65.815242721824,66.40802286646051,67.0075785766304,67.62994091080174,68.26357980796955,68.90967980086366,69.5525053347235,70.19824347694703,70.84193606293032,71.48131229389422,72.11474074568106,72.7412873984512,73.36281094276623,73.9803158938299,74.62441954164751,75.20530139531172,75.81106336518508,76.4113408806816,76.98980816822825,77.55254522216147,78.10427413767314,78.65730269128906,79.18704803266897,79.71324816622516,80.22221608779908,80.72852806838085,81.20304919265887,81.68757905961101,82.16843939635734,82.70163771252086,83.1414339901381,83.63155234840764,84.12540046955084,84.64272892173382,85.10482479277631,85.58633882579784,86.05485567312242,86.51517476706482,86.9543699067846,87.38419555427477,87.79504934092282,88.19647598080306,88.58053650344183,88.94914413944622,89.30363468060857,89.6538710259529,89.98864900789542,90.32552464055813,90.68658140460406,90.99940451313263,91.33380036401023,91.6677591424233,92.00809257291608,92.32758520920548,92.65060058835263,92.97001396783809,93.28792832445774,93.60577512299952,93.92980111806541,94.25849951957352,94.59302342732556,94.93357194199449,95.27186931737678,95.61187236184003,95.93903114988481,96.24939979244353,96.53977117361288,96.81823487531456,97.02318583028622,97.20221364678083,97.33748786479245,97.4236583933466,97.45862711633684,97.4510887121562,97.40335702846761,97.32111557883876,97.21146804875076,97.08135075583682,96.93792199832657,96.78818848698053,96.6417621112789,96.5040641642311,96.38003870061124,96.27418861692021,96.18644621454173,96.11848562949046,96.08186894215606,96.04983133304334,96.03065254728507,96.02433606521974,96.03218847322871,96.05014392584265,96.07856223714599,96.1234686720814,96.17604232059364,96.23465756156588,96.29602675889785,96.35922843000056,96.42192184102463,96.48326721487055,96.54144717359232,96.59681499352826,96.64810928494168,96.69512436015849,96.73652581031402,96.77335816716752,96.80162326090455,96.82521792519019,96.84282098727459,96.85606479269967,96.86566826123028,96.87226800274071,96.87733735473246,96.88130563952215,96.8845144835781,96.88687062927096,96.88832595793274,96.8889760243311,96.88868909968323,96.88774516754681,96.88570884889806,96.88424991011198,96.88237492339414,96.88136290019702,96.88148762193569,96.88431899559298,96.8890098279791,96.8946439238635,96.90007425612042,96.90544912732884,96.90978508035477,96.91254153322942,96.91305128945214,96.91163539672121,96.90843297172795,96.90385316038008,96.89697309386794,96.88880779713236,96.88014886326928,96.87000622466722,96.86137551961734,96.85427353891335,96.84937473394804,96.8462372223852,96.84501841200601,96.8461355089505,96.84887661150194,96.8524248773561,96.85775881640865,96.86405229592351,96.87116195514935,96.87945419931502,96.88844621494202,96.89764685224536,
