# Supplementary material for: Automatic and Real-Time Computation of the 30-Seconds Chair-Stand Test without Professional Supervision for Community-Dwelling Older Adults
Source: Sensors (Basel). 2020 Oct 14;20(20):5813. doi: 10.3390/s20205813 (PMC7650655; doi:10.3390/s20205813)
Supplement: Supplementary file 1 [file sensors-20-05813-s001.zip › supplementary-material/demanding-scenario/accelerometer_2]

16.05502287530261,16.49225963316743,16.601241006732003,16.4475894185805,16.039961916810164,15.585145581289645,14.983160600102789,14.36997905549078,13.424359112097607,11.511752142300109,8.57521961443646,5.283998331473701,3.328667704072128,2.716413410727082,4.049577440656903,7.0634863934968655,10.52076967053557,14.1398996153177,16.82141119989375,17.06636040028141,14.73689105899486,9.814195360282788,3.3438638203977153,-2.4522810901595844,-7.203154632799958,-9.16239004785324,-7.724039911395439,-4.212806558566386,-0.5858019773917746,1.2801381353726788,2.2378125683183807,3.2615056099899844,4.029833363887143,4.645094371569405,4.334129483568492,3.394917752490528,2.8624005846490133,3.908519085285344,6.5231766218568525,9.442780019037144,11.90110949566597,13.333464333423164,13.685924704875934,14.245065529394813,14.553571560154424,15.454523612048218,16.68862771282051,18.221173582806973,19.61578925275482,21.593129020262857,23.737288906612402,25.33572701735254,26.9587919505215,27.789124087602097,28.249704960418896,29.096102822945802,31.237696618762637,33.54514390939552,36.04997901217368,38.39364926429804,39.97964920799932,40.560035027210226,41.364896152096414,41.7217242517743,41.21336980764596,40.86952084883664,41.16671473271827,41.05738882930288,40.25508695813527,39.90188130933282,39.81935545661622,40.87081168457598,42.16439029073971,44.15179256280464,45.68841677485835,47.36374476901174,49.43381504689017,51.35708440503972,53.34587798532274,54.13818463969999,54.609729078233336,56.103826964901515,55.46999367024954,55.27876656230885,56.02161734554411,57.233488264554865,58.248926713528554,59.37593496689231,59.69845585688434,60.03570846489691,60.64225156464908,61.83464598040125,61.982908556955095,62.73339464624354,63.01466677421044,63.38826366706813,63.62161689733105,63.48159941240747,62.27992128124776,62.13510789620798,62.16295705578062,61.864914551561995,61.18451088403499,61.54519546009485,62.01748107142821,62.650163913143295,62.75058008231923,62.2667658469626,61.50161257339878,61.19871228348521,61.803989728739836,63.53597849325284,65.38514570468443,66.92368915334852,67.37112388533217,68.22044886090322,68.0675711975118,67.97937681194392,67.36186831516154,66.36385757169013,65.29969963145858,64.60841771506853,65.11486395579179,64.2494915989862,64.03120490002941,63.91775673635411,64.8817846470905,66.62678578051899,67.72545992668175,69.22777702645763,69.68976462639372,69.04179636123524,70.15452808921245,70.54620532091937,70.27994869618463,71.75923520647423,73.63789816031125,76.52311078129853,78.19231116043981,78.31065026369903,78.4750872443495,78.9062343027586,82.25722777161222,85.95042538184663,87.9591459019713,87.18229747963119,84.99135072980245,85.62098808798272,85.3955147210523,84.97592683676028,88.12414795549195,88.26048542306813,88.02931239122265,88.4290159614748,92.1702172230953,93.46459243731049,92.09105009619964,95.93004806011565,97.40111775597252,95.14040599210061,94.87483052991261,96.10197792804233,93.410965673503,95.54920283907666,92.92890849395081,93.68232316070525,89.57765221556555,88.95122562498675,88.01652500737933,85.5199571071278,84.99661556033276,86.55131901696616,87.54158460643933,88.80235411292102,85.29447452095233,81.44961535332487,80.82232865418442,81.24620722539379,75.41532723512535,66.11345968917006,54.50952705792358,50.78726420785778,50.46281533721542,51.68526853440168,48.12780529458294,51.948178452858095,55.05365139427029,53.187789338420856,52.11189784223442,51.911217349688634,52.40429551280368,53.49274872772644,55.87961098514528,58.890044609753865,61.53915475829802,64.76627125462404,68.33760158404537,72.2629575636651,77.08602041381238,81.8698845318598,86.68906374495135,90.47945100088232,93.17985096783973,95.86202809721077,98.0965306327023,100.03586508086255,100.7954824913617,100.04198434897965,98.93056029308788,96.84276281184894,94.76367899798196,93.49895725316392,91.90539606035294,90.22385473124001,88.6599937729741,86.65963634131421,84.5858468066294,82.46378267747966,79.81338580735456,76.51693352453266,72.8351241224853,68.89682019410056,64.94807746347519,61.34571163234106,57.80423253157634,55.412286404029,55.450540148203764,55.845027052925886,56.6269726830179,58.012709948624234,59.815497456734015,60.32692287548632,61.2073895469077,60.255128790718686,57.486053974645046,51.83682534198567,45.682086621686835,43.01628761652366,44.93417880709432,51.40366377993217,62.330329580085284,73.40294956491493,84.03554459017522,89.87965506536446,88.82361428084964,83.6470606360181,78.49223866462877,76.72114022022791,80.42440056869295,89.28824084869703,99.40317590638372,105.10839295525909,105.5111260394369,104.67350463587294,104.22416330473094,102.55759608787024,96.44600158655363,87.35314803332773,79.28690880637505,75.07734945219258,74.52527721962949,76.52425328388854,73.98677184304329,66.68232739934341,59.40472400337722,55.185600749600155,52.93630861165454,52.789593964322655,54.59227189587497,57.852070694684045,61.30420823116122,63.482018776470575,66.08379204435501,67.59364400431741,67.44810020191389,65.95758125624349,64.46663255742612,64.17900733472916,66.06663034213823,66.21349998534595,64.94902286703963,66.60102195729509,66.67806529916466,67.31054659639182,67.64684039259319,69.43007567172849,72.81427127617066,75.02710532239973,74.56775551262483,73.35690200961758,70.10714978620754,66.95243189490384,64.17332288739848,63.21023357296767,62.31897675537661,59.96525720906382,56.6737336785063,52.70861392914883,50.35092538073379,49.35023136622771,49.153852030933095,50.07783701201029,50.67092831739224,51.98747235207102,53.219263151488114,53.04122103646995,52.70861392914883,52.95254606696773,54.21728084376285,55.380079328262426,56.45576834734325,57.33243316323588,57.27676789867319,56.90647090213305,56.202787718657106,55.00798493554261,53.338576563706795,51.885155835813386,50.024813719137036,48.00575465787837,46.288101537494924,43.95588564056945,41.66752521794508,38.356920594625684,36.06826460668909,32.488665504561624,30.684080470834598,29.338627693258744,29.41453346374177,31.850520086154344,35.788984172370064,39.818753068750034,43.130108780008584,44.527594702989816,44.24529091601147,41.81626385601811,38.44888917989854,34.403625630113055,31.357095185360077,30.26437539582956,30.71756307856893,30.350071800840162,28.97103937382816,25.294173632530008,20.765067875334353,15.898146742278334,12.680362850913339,10.356577518395127,8.261301516412495,7.255342780567477,8.230941213651093,11.49654377176005,16.025876677952212,19.638302049035772,20.05097813361287,17.807661334779485,16.238876991597195,17.18674348788941,19.749273835885393,22.07789009552874,23.84289886852495,24.452135927105935,24.385176304733637,24.079582121282577,24.18901958233445,24.607801113459367,24.14876099821854,22.96063646184781,21.13734053129466,20.11123398566447,19.328102054578178,17.65455225209859,14.96570013826871,12.148385710854276,9.169468802977152,7.305734743500133,5.787983218649567,3.555553545969276,1.2380474722859889,-0.225617351095163,-1.1146067582002106,-1.9166377541969493,-2.367152467859025,-2.0414043566316065,-2.184945058085101,-2.4049825928735613,-2.7263067854009755,-3.0544079963964577,-2.6785480807119346,-1.1038719110662532,1.3270769258768016,4.195690387976277,7.070333863185009,9.499327783607646,11.666390880847718,14.372778363995513,17.094071901841094,19.362005034466584,21.26251458249652,21.928207738211906,22.7240675218454,23.390840272948775,24.443976651052722,25.356886232802324,26.91656409939703,28.434846637142073,30.311239735977185,32.9965157494256,34.965737997347816,36.326852030318335,38.48020914169505,41.45655112923014,44.021339081355485,45.51751184336967,45.79674345849201,45.87251511839336,45.95851338757947,46.135183682808915,46.08387585663143,46.332201866468246,46.58235245600075,47.039840803377814,47.97979618516173,48.10242045929598,49.030438872037294,49.81514202672876,50.648302965953015,51.2358026080744,52.09540036937767,52.700331057846356,54.36899277077272,56.05457777285173,56.27851931815227,57.52025507002758,58.92225211267649,60.8704075416183,61.632842175769774,62.2815379351972,63.29338996829197,64.64395022579467,65.72553758503031,66.46911965667184,66.77493684207745,66.40519555641741,65.50608028770701,64.61987402215422,63.94239538905417,63.01125037891541,61.95269771961719,61.654309719200064,60.93432617973954,60.66820689814221,59.92024461177418,58.77829934934917,59.99670707576991,60.7887081176826,60.972084697417074,61.22018196395225,60.931450086621346,59.353827917090655,58.7926115835916,58.89114225568134,61.25211362139002,61.99349518244846,62.279495661574195,64.15185495455619,67.14724088875776,68.24556298570879,68.39779382329623,72.01263496949188,75.90687635983569,73.47183367864035,73.41485575039015,75.70176481230642,78.30695830081568,79.71458707376584,82.0413044508027,85.15217560603075,85.23632100201804,84.6723348728303,84.5703826565286,81.94871819639452,76.96565200254021,81.08712291342596,89.89508377385893,91.252166018341,88.64846589879583,87.14285901069901,85.8835008145102,85.82607459472509,87.95461893591244,89.47914456471085,87.77063427251258,82.67561684547913,77.81140207071167,76.51608392130095,75.70266710993498,74.48422529356283,71.75571861345911,69.4274800925058,67.66266795931331,66.70699766956068,68.09245293941623,68.7043621826001,68.37245850208588,66.71167257372376,65.69546594111337,62.01562994030515,58.06158485179126,57.28729964039021,55.30023580110806,52.8888881714613,53.23940377382339,52.730032493649354,52.33533676179179,52.01286676001923,51.75975328374916,52.22159024395769,52.427049422467334,52.9471952784389,54.24609538579169,56.932697609161124,60.2895402508157,64.0458283334357,68.40863135351167,72.38256002675409,75.71693905922527,77.31963684025199,81.19830276455666,89.24444521490427,95.11543350519717,99.06651870534529,101.19628188079157,102.45572969746893,103.65969010837719,104.0362000762679,104.19858627211863,102.69956996530733,101.33200700346457,98.44753931507353,95.71061099072298,93.22293736605738,90.0,86.89397776285446,84.23433795861412,81.19473768680619,76.82748269156751,70.4331442512502,67.10377798659832,66.62987917154187,67.43196082256074,68.6631330403242,70.84185661727875,72.52674280467495,73.78293079346584,74.57155210593362,75.26148538903686,75.8609121654147,76.29042270865288,77.98853178939513,78.14999260299767,78.02385848088123,78.29232379539253,79.39739731218178,81.0273496824391,82.50039379680834,82.94625285175043,83.48816541111708,84.50768575446169,85.866908705572,85.84976272956366,85.9858312665584,86.25811580478215,86.83315733186322,86.9871687215932,86.66059887334828,85.14034359117908,81.91944802690901,77.21656711332213,72.08521603630494,67.2805654351439,61.46361169357749,53.044539176659256,44.933468538036585,41.99379596631789,44.1409202465884,49.71316002275683,54.47659324794262,53.84595664364436,50.49607214655341,45.99465722846851,41.12147768126976,38.49595619720271,38.459622559796,40.334987074293046,42.21384803565409,44.742281878765475,48.51012666334815,56.27920134352993,65.90021402765109,72.88331547848621,77.6294651547449,80.39482412748265,81.21945433833736,80.13420589013528,79.69513167458277,78.94726059481262,78.6549603105966,77.67289783730338,73.93690546476824,70.42449141554452,69.53243704283601,70.80458418009385,73.08971621747433,75.21351143598514,78.22019820888289,81.17277095684736,80.88648541278295,80.13420428598462,80.14274227580106,76.50790185723305,71.76153962474461,68.75839153593039,66.62113657437008,63.5522055507893,61.52039422533817,62.023141338763956,61.60211211639219,59.43820975284039,56.95556727949215,53.44384310984253,48.89167243630882,43.08073615680731,37.56859252395273,33.60857426311491,31.429607608971544,31.643262906720878,33.257926949090404,35.28215519947879,37.30835866540164,38.86775000169019,40.837536585580324,43.07799960270578,44.846833110331936,45.828147434937755,46.18730615524732,46.472572925279195,45.953660709904824,45.0,42.7032436624531,39.04016702896049,34.76739195226639,29.453637602935146,25.413028495242195,23.379547706477513,23.40468362683608,24.19762373616934,24.976670002919025,25.260840572460516,25.755230931381327,27.32227054160711,28.376963031864143,29.142389415196288,30.57918269066329,32.789102059361255,36.04421906468467,36.634123236390636,32.619191612161416,25.201092972500255,16.429319376517842,11.550214573087567,11.517667476466027,14.110393675365373,16.000349410005878,16.660123055932043,16.28945917410098,15.597573586851155,15.104404704240862,14.798754461676937,14.882264402166287,15.440621953925747,16.22816207377446,17.211440177335586,18.575696114767446,20.132867419682754,20.830727548971456,20.762208889672365,20.209774874265054,20.28457529193823,20.264270300749494,20.48602863256948,21.095030192455113,20.804933099582115,18.799864712416547,16.49289388445975,14.869156623153463,13.437259092096138,11.737202765043156,10.90207680858016,10.499390211348643,10.31451845050417,10.5268182415046,10.90207680858016,11.136292746770216,10.810171505367697,9.517265234096111,7.1814347341161735,4.58304668077242,2.891245482566845,2.737154043986966,3.9182696547468097,5.387200458375824,7.26321742822426,9.808780454563896,12.133314025432139,13.901604313370607,15.144874619507545,16.87880170199497,19.493029978382282,23.974695021367964,28.753281463773217,33.211835807824,36.67060939332374,39.07829972264546,40.54440030294984,41.360107871246335,41.29025633724557,41.14797133687598,40.28375527500361,39.1384777581445,38.31202699645163,37.71017087580391,37.143891628721015,36.96242240440902,38.2031800285288,40.717109345385516,44.660975695875074,48.645043494253045,51.88881683140078,53.667900508666676,55.13278318296293,56.102465233908504,55.75650222280047,55.46999367024954,56.13398763654908,55.2779488814024,53.728914544771506,52.50384762744875,51.57897342833922,50.51280453753031,51.221708838635564,52.45783079095067,54.53783798598537,56.607404500737395,58.96256517880119,60.99731650579472,62.77042407802588,64.50971059426489,65.88041087822998,67.16143248528574,67.64159538780973,67.93960868976008,67.79274647810477,68.08621755903418,68.75480835762471,70.28155831418651,68.51989296149445,68.51121115964408,66.92181491900689,65.85818027775913,64.24565184093416,63.938947160588015,63.20503217113576,63.37551105101083,62.2414591026194,61.50774404614432,62.63324381937892,62.38891082500645,63.49712945483529,65.88093552718207,64.80598004625435,68.24724042971064,74.44799259357026,76.9959877124828,76.80760431786543,78.57648918613667,82.07727514572994,83.91585093789043,82.39100122260675,80.43216392638044,79.08262673359216,80.03475403561384,82.76976807789653,84.29985729689975,85.97467438275027,87.23829559696058,86.48999617656844,81.61892851171821,82.60036618725509,87.70066256393879,86.66610634332845,83.42653836925395,77.56507224576073,82.17375249098856,85.3931288556484,85.8447448155528,85.45624840683858,86.55575103389172,86.56091430905508,85.02408585492431,84.23211088133436,82.38607331297138,80.63349004298787,79.74722451630508,79.37149603222917,78.06663929706536,75.01451063006522,72.28593860491011,70.77798227598724,68.48069861342225,66.32948133173595,63.59037261114794,61.93980529383887,61.985262445710504,60.34304636160526,58.209037634545304,57.55571910470304,59.07128935934447,58.88923865259255,59.196319818834446,59.523922764018735,58.77974541711687,58.04868766438414,57.596559844756776,57.90742029103338,59.062648166961665,60.18583494479237,61.761207995739554,64.08690435262884,66.55780007105353,69.53000813686509,72.2441591624883,74.19745754562055,76.15301347406417,77.21656711332213,77.51032993028984,78.08055184955303,79.28686726657871,82.0832679854742,84.00874191986172,85.5175523892101,86.5383149661758,85.6594983213896,83.29659244439809,80.91840225821304,77.91296570488139,75.25643256288231,73.028734138491,70.97440760828336,69.51615584193492,67.56959409021647,65.55602463543545,62.97473407495884,59.736231480205426,56.92152081792152,54.927942809531224,52.89973656994013,52.108095383687065,52.35906872733109,51.91548480049369,51.155216383951675,50.91558650559812,53.885018821029654,60.33443030100227,66.39051698276535,72.97947196956287,78.0848740433941,76.05595173782176,71.25869035604049,64.9761856995397,61.232361282752564,59.9120188029329,61.2305403651625,68.84525489993857,83.37007751520498,95.68803153090158,98.44753931507353,92.371818847531,85.02047350812194,79.55376198324079,78.73483771361742,81.65455381225206,90.0,100.44366094952053,104.79242129944251,102.75529078436143,96.41088184806836,89.06516152205666,79.48878041074707,68.97179135481703,60.910444025678935,59.26976821886224,63.98682730767575,70.05486739052563,72.2430754174593,69.17777972450354,64.01415106014618,58.62500078105648,56.18023086602034,58.36760869507281,64.68707866821786,71.7954239110011,79.09017924757774,83.81530150174368,82.94111072234395,79.07544953247746,74.56775551262483,72.6697960594954,73.77981696289956,76.25720147276613,79.74036659278791,80.62023585363913,77.5249221082132,73.36542413473023,70.29594967451249,69.17422163999186,69.06792314772238,69.47616362701004,71.24944932094581,71.48043582036222,70.47673169434626,69.83281766666897,66.83882820819021,62.59583433286519,56.5346014288782,49.61635100867924,41.73502963433182,34.71314358865209,31.6167837531023,32.8435686828094,35.27513168368205,37.71734536898005,40.03026439773485,42.63951131870185,44.913337516295634,45.08436497278821,43.69061144744339,42.99748637060216,43.502913532713485,43.48057538686442,43.908077652746385,43.9244715987672,42.19150414432179,38.74098534112671,33.779319848062926,28.936600600903464,24.78308232959341,22.34213565093411,21.932429231809916,22.354221264962757,23.29153363534549,24.356416684396255,23.489264297221936,21.41717569140052,18.900168350211416,18.223744799728664,20.268942091507306,24.15617503266183,27.12131369772273,28.185718971281887,27.868119707715838,26.664589677974185,25.477582777615247,23.54707646783917,20.97346175993829,17.795975889754004,15.542221364917395,13.981661294543365,13.227828745713847,12.148385710854276,10.440262937688967,8.803754492306535,7.898134215590861,6.768010955565611,6.155185702337112,6.427145791817689,7.876339859580331,9.680813226642947,12.669795730314583,16.205495873378872,20.21490705885168,23.363621198146237,24.244641900103286,23.899305538194163,22.399576918030668,20.932077113901588,21.438485596397204,22.95932049158686,23.97285737105426,24.21307874426446,23.242929659335243,20.354979471587693,16.422180701375098,13.20112085437009,12.784341500630779,13.691396375751044,14.114471390988088,12.889961827478473,11.160699379156211,9.29923094089393,7.3029939125190335,3.753564262833196,-0.0,-3.5609975003989085,-6.54425429441398,-8.351816941843223,-9.539379877855646,-8.851989546314432,-6.869987005386869,-4.126412622881131,-0.5717717461209274,2.737154043986966,5.214964814512549,7.662474190443257,10.740850135304626,13.753828228138211,15.499250712908742,15.961423591356022,15.978200825705251,16.028334245909456,16.313845559581093,17.470412806378082,19.711436755783794,21.75712352208907,24.588349432309112,26.769312562477058,29.065674196156444,30.906369589205426,32.429692093539735,33.572115216426006,34.069544485416834,33.45642292608716,32.47119914112593,31.671557510767272,31.55641839260361,32.6732781326841,34.334926166500296,35.975470068580954,37.95796877389238,40.499087412330596,43.264248433119576,45.568825754592325,46.74528289802215,47.09810624945113,48.31222271620183,49.410382683199124,50.37228989155413,51.05979608452803,51.43805710468622,52.50163056985176,53.33996692373377,54.3148279729631,54.8335790203244,55.59637414963345,55.59637414963345,56.69703057824542,56.75293698302154,57.545081041936186,57.77507900748777,58.86103568757812,60.78677701366224,62.66563040263076,62.72046409161357,61.81215750949325,61.99083377586501,62.50806553620608,63.032732650084036,63.571775431509245,63.29507983376893,62.959457969324895,64.28259453939654,61.561192347864676,58.42988632360636,57.519731142186465,55.81194937799528,55.5352792701769,57.11342477419994,58.902714349152546,61.230075214270265,63.13503426378913,63.90938890310627,63.6692390650122,63.55083706380372,65.06990320688084,65.53446125899947,68.69425490173951,70.21122687109948,70.35502786848068,70.49498010838055,71.07538911118975,70.05971601245017,69.96416573879995,72.14378359266195,76.14053961465473,77.29057638347747,75.99180491522543,75.30270358278125,75.28489126275919,77.08115386261693,78.53530461434043,78.37937789680568,79.15731891513256,79.95206530710934,81.11215537957241,81.83699301361843,85.09089761840337,85.9309191119467,86.40920421161276,85.3893579546232,85.50412262563552,87.66745018836268,88.23577792311463,86.89300209735046,90.87757105676066,92.7701870373145,92.31781812060659,91.11510492268089,88.30284630267933,83.13505394244542,83.8642508360867,85.39167047404703,83.34561436632973,83.38445657579086,77.20709138715523,82.16926970708133,76.11675110965787,81.0459093074617,76.2005370315501,77.04835798374282,76.18138119450151,77.51752874791599,78.15174927178013,78.61615250145418,77.76725152166998,76.84483477921577,76.69991574731382,77.03664082486235,75.52714236876687,72.31675810227962,67.85478480062925,65.46756421479823,64.2224694487094,62.969171227611184,62.325157409983056,62.41123577917202,63.396962289094596,64.62524609637873,65.62104583365122,66.01094898007226,65.04133992344158,65.19294523869846,64.74362281223902,63.69497025309099,63.570730867581936,63.20205037514047,63.33915591618765,63.14437469830182,63.00417171798758,64.27608014744155,66.22429748091783,67.91955083718372,68.83579300692826,68.948671363753,68.63699380429178,68.23320724197904,67.09064877386075,65.19983768679202,63.47396701606163,61.27456292763544,59.307000453839514,57.35861207703679,55.65500983398762,54.00229265418539,52.4854514302973,51.239232339102095,50.53128037656105,50.49688472607181,50.61859041200496,51.766158120509225,53.055062991121595,54.79178073664773,56.05476518972439,57.743543827517115,64.49590239808055,77.80303587905789,92.0952783721616,97.28089594046334,95.83484103135234,88.62291062286089,76.37302333812549,68.83138146186177,70.75596109405599,76.95881115096226,85.10088496331115,96.53403289020966,105.96214362968368,105.48416722046986,97.6201876229604,88.43777789893454,83.32012588001732,84.03737302181916,89.74920460101737,98.25161905780621,101.72953039688217,102.07864367997682,100.5496028108652,96.19132726309917,87.71376356509013,77.61677157668653,71.31675098057516,68.02082688703553,67.96373437423733,67.38791125489593,66.51446849247718,62.47335250759423,59.41174162731366,57.41531185119128,57.34638730246005,58.452034607514676,60.69883257779025,65.63350097706824,73.95718559986271,78.64536625702047,77.9658973065396,75.0155782534658,72.8534064265895,72.0611307307293,71.34693009573006,71.85038673012888,73.1740459827119,73.22350930672877,72.75852793334657,71.62612204016678,71.32579793300752,72.0694725467778,72.36198615119824,71.71155829788644,69.71551987178115,67.80174294589115,64.91643657110829,63.06048070953222,62.4844110959009,61.767462123401714,60.528063941184385,59.51799735427926,57.93373477514513,56.58341860468707,54.67127907215495,52.090816430916256,50.620567285628006,50.034678741305875,49.450150698543176,49.289116104472185,49.18863320663686,48.82405525907151,46.472572925279195,43.7434051677848,41.21614102632189,39.061315077747324,36.32141200105235,33.72196028494658,30.790343625645956,29.55168226045127,29.896540057857024,31.15060803558239,31.312783672525633,30.525041927934428,29.500718904950954,28.619426895189637,28.07246690614223,26.664589677974185,24.489649895577255,22.2771260568203,22.013511683514462,22.940241113724614,23.997438196613093,23.388016592553154,23.616843022143225,23.729475975352393,22.662309745738167,20.67440112764944,18.43497699744772,16.656980771842722,15.885545350497155,16.927542077675373,19.71254599465258,23.284787084629986,25.976959381047024,26.06244988823497,23.582473155010305,19.446876912933877,14.685239726175475,11.062124831086257,9.685851500256527,10.326239701816379,12.118723793490732,14.248309083569573,15.901953069395255,17.102704611117808,17.248325670863213,16.94457181476762,16.11130228390928,15.662140108269098,15.218693273124545,15.602129353194009,14.978748345500776,13.28915938688634,12.851328106658043,14.611829360826313,16.886744443328674,18.678174075689,17.87189230000822,14.285107743229833,10.335800171404168,7.91673261515172,8.065180352190684,8.271918618531728,6.8687103589257505,4.61774859688569,3.088106757614459,2.3170395330221574,0.6688358494728198,-1.8219147267726206,-4.283360316636548,-6.662113128042326,-7.154005618603515,-6.314453638687046,-3.7213071752694553,-1.171574744043392,1.162071703351465,3.38011715010488,5.699013788765781,7.42156464352761,8.754737081322993,10.7312348239257,12.442782881448489,13.656594663879579,14.582919419192924,15.463536562988304,16.635115143183146,18.539094447733923,20.912516062341794,23.918800755943455,27.808354081706906,31.27342770785714,34.38944869824463,36.807478888938064,38.30713188213063,38.802804254578646,39.196910222255944,39.098715346581706,39.17656995139467,39.67724469453661,39.75497930904371,40.3870803516138,41.4016610427443,42.03909394356137,43.21228076921634,45.80688460231667,48.366502869253424,50.05986406873448,51.13101561183518,52.39402506322805,53.598397817565235,54.49791849750256,55.597364078679,56.94143301301194,57.208256579123876,56.915116825775925,58.03945027303205,58.085104674539984,58.26648912834653,57.86861521402109,56.790112964095506,57.23151349821691,56.86832980177035,57.46820446812207,57.97063599008802,58.69200604525377,60.78238032144666,62.98535458419351,64.72225651974102,65.49257179546625,66.54473074411666,67.49646736000223,68.03946861009659,67.55088062031108,67.38012777719966,67.90573515447147,70.17287193133951,69.14078873690883,69.1849648580938,68.6846763662229,68.90288550628703,68.10636290238384,67.6342931581408,67.18667332122308,65.5680397736634,62.84699904557812,61.227337823239814,61.389531459136784,61.412859197026016,63.56684149341327,65.09042043549067,63.81394273253158,65.09080089376744,66.41643099362902,68.10184528962864,68.82746356513353,71.95482795621345,73.41514512339774,74.53167836832505,76.54419563573015,79.51266314752108,80.90973740017597,80.33301072143934,79.74644027283358,78.8708283539857,78.80371811920843,78.99007429682548,77.75543593788672,75.79177262377799,74.79636654735788,74.70438815720063,74.62644562287436,75.35143422506425,75.10323699676613,80.11505329035734,80.6712823676087,77.58790784930993,72.7823383927445,68.91087367885603,67.34281266210307,66.34949538761431,67.16636433589866,66.70224406593655,67.34068808468398,69.21063829958253,70.0509801854513,71.52317931807914,71.97434873675262,72.99623308098161,74.50169085690365,74.5062172193761,75.9367699309388,75.73022045199501,75.60821280407839,73.310696773878,70.50355035008275,68.14275250618047,66.82760167067326,65.16261145943214,63.088790244845455,62.358095654522636,63.992441318961056,65.99071063088414,68.34642487935078,69.6827610344691,69.9526353377381,69.30626132374502,67.64311932803004,65.98409389182436,64.52116169006894,63.59943928221194,63.68733337265776,64.63107243309459,66.42041434971074,68.44956340351281,71.0211079965833,73.55227728034835,76.77003607759129,79.42527331899576,82.01225520069465,83.52731430343042,84.43007682988673,84.68320889274348,84.87819770246726,83.79880087787889,82.658098728597,81.21064478750826,78.62153689641707,75.45295003876898,72.00411936243994,68.44544882542165,64.82649261890367,61.584629394715456,59.509082473816676,59.77623257489413,61.08167379088407,62.52786159235535,63.407359735819405,64.36757014708395,64.63990373411225,62.905673656892105,60.07670525559676,57.84945976013364,58.454238929338736,63.62792813937314,69.72725726699369,62.47471358039728,45.0,32.424451141821834,28.072424365138907,30.379035212078936,37.15536030238438,52.24332409562661,93.13353937559181,123.0238670876466,123.8977429643436,110.59816528319107,95.96108488658025,86.95868277171937,81.30201066070116,79.06264199451326,78.52288620905274,84.99254870655227,94.20853769441301,100.90499029010122,105.55550398701844,108.52399324876161,105.60965243275227,96.1052124124668,88.03184867202093,82.05420491679082,76.38199975936641,74.05462678042863,77.0774178926171,80.66355525656009,78.36317792967893,70.41298686699582,61.699285027087846,56.99874673540229,54.70367862049131,54.11783942762102,53.90905112084494,55.652431299140545,61.849352933860416,71.34776290930506,79.83898773770812,82.90284123661492,80.12955248396781,77.1540457132258,75.8387711317133,75.3092744870816,75.93796679904227,75.08967114517363,71.9510009836951,68.42631815861651,65.50144433896416,65.0986814447817,67.66458769748712,71.34813457812243,72.4838451611835,71.96572602915477,72.32298864745117,72.9362971323302,73.02810329403131,71.53638836866119,67.86892084439879,63.65114854474114,59.95443245324768,56.65933771489116,54.18661834783216,52.50613784594861,51.12420137608136,50.964517263637894,50.599321629001395,51.05805305563295,49.476405836062405,46.92309268283348,45.25021429628711,45.167008028487594,46.82616798089917,48.33777769889571,48.541966208724986,47.075595299821096,44.61747798114412,41.9790616405177,39.6615548981704,36.11938252728497,32.315709043749116,29.841213341332942,29.676473691008923,30.38239011624656,31.243825509821605,32.08630879437561,32.12281114572442,31.1978206981878,28.91064985097611,25.79433434903825,23.396711646737767,22.020622077474503,21.331568700646592,19.993364673385656,18.70067925300156,18.023854751668896,18.039308020913307,19.061499774924457,21.01404529670686,23.654179203478208,26.223418181378293,27.227724964050296,25.924902581798584,22.893093725024475,19.28430013989882,16.092980569464817,14.58110899702891,14.291364756819426,14.120256068391571,14.036199272576269,13.840712441512695,12.713634243864837,11.200784675479829,10.033105894837625,9.884109795493014,11.09790958853097,12.49308598856421,13.253295600572745,12.834177554187862,13.011692701454077,14.414594596419967,16.565417544246536,17.772600409832986,17.878730122343207,17.110400681372074,16.699219795698973,17.102704611117808,17.872251140233185,17.83676844507586,16.504342661177976,15.015783965212018,14.144064581304432,13.873713253039789,13.356153842952242,13.003030652246919,12.102615395114793,10.9111197557324,9.81293864043634,8.943334572105888,8.66739572730877,8.178825246230279,8.114010688293968,6.783562326480834,5.549774910064605,4.915357884614905,4.493375441352875,5.184281987604101,6.427145791817689,7.388128711469478,7.416954742656971,7.528031292129184,7.2351411552906795,7.377699936198497,8.261301516412495,10.75683144403202,13.749060295349786,16.87880170199497,18.980641797899487,20.157638399505366,21.141223539711124,22.63678783092027,24.524826491237516,26.418294758521434,27.753422607881603,27.799712650056573,26.809893134538154,26.171947389352525,26.02267038265817,26.368795153175448,27.834844298196202,29.812058949831698,31.309049484419294,32.54260871011383,33.46393875741138,34.643984752476385,36.18326209838125,38.46783850526595,41.09785635237473,42.851446907154035,43.599210394132434,44.04148785579681,44.48115020380918,45.07468621673445,46.19973646559474,47.314491385598764,48.3317407839805,49.138219192982156,49.70786198541818,49.90766070491025,50.73338804836797,52.009345003906915,53.71020731696396,55.43336954577624,56.52824084748029,58.42188116555281,60.33817937345988,60.99832321108958,63.047860730897504,63.67068488022079,65.24662666947195,64.97091990116603,66.09794608137507,67.28978022877176,67.78366887338952,67.62510011625412,67.18034854485002,66.95439144594931,66.86592399494039,66.72207742745502,66.92428095703796,66.26622026521389,67.13923170735112,67.29055798847592,65.13367439472248,64.68856943889163,65.65060787979805,65.11621120637388,64.20202972270603,64.84253608218683,63.996690390563366,63.30708252025733,62.27503775479141,60.945385591200015,59.95715128915454,60.84952508605437,63.0563738951957,65.57940641455173,64.34434102623513,62.79705583453655,63.04212216395809,65.10326276011126,67.7406194987394,68.51579110261932,68.13146999460659,68.15409772054845,68.44428902574883,68.53620866652523,68.0864801293637,68.5562296157874,68.88545426942694,70.88029001654844,73.38271444777608,74.59417293879075,75.39475385763365,75.18750825285933,73.465213155142,72.0653233018388,72.0653233018388,72.5661296814252,72.25534360159308,71.41205934734407,69.27744956143893,70.51207534834232,70.74656332287564,65.71421981059684,60.419334710603096,57.861528776885415,57.97109129984903,57.58628711042884,56.53606144375939,57.460657457522295,59.25537479250436,61.909799708745645,62.763537224847084,62.19701525470381,63.64253217948771,68.0054952209447,72.39623931480332,74.61420919389194,75.57364467155398,75.66676178750197,75.78817211984395,76.0146503958149,75.60549239271829,74.58834218784604,73.72735218249565,73.0977081821843,71.44363728247937,71.1342821075833,73.69026219263499,76.75949155056323,79.71986616814887,81.13445772477769,81.10327133503836,80.97548802963748,81.75363602064729,83.7561087200724,86.27437516840585,90.87251411888609,90.93925225628215,87.3825895994706,81.16552463073448,73.37925269782303,65.21420244205527,59.03622478534007,55.674865777701676,53.45816802619544,53.00273381678617,53.76604048842571,56.024537733734846,60.70863527001254,68.39873807736492,77.50597372659949,81.22859709394133,79.01079218638236,72.76882722318089,64.44525863263077,56.171420426032306,50.07832364463672,44.086172580955065,37.42803962710828,28.96772749085,23.21443273153016,21.204604820136428,21.21473644979371,22.15450727425898,24.58631766123882,29.864682814286,41.265340305542495,62.54903793579153,93.48929381651736,112.04958793568845,112.11599209568695,100.84268108486742,86.17841389874575,74.72542479349235,67.21960539589448,58.928349835914666,60.511748990057534,80.49559940108566,107.50633987831432,114.89304089145496,107.72566816565495,93.90053841127633,81.35302496979229,70.75815560464164,62.568538996045454,61.01398073902529,67.50911364782586,75.9637340325915,84.15544323175297,90.63781666435808,89.39580951975611,83.95589888539261,77.04002624217226,70.84710308169738,66.00054682786345,62.72194330314172,65.50496959485996,70.3988038998134,74.28076805907457,74.32050181861686,72.1557474460975,69.5789539684036,66.9207842823105,66.9207842823105,69.67239698410344,74.91261333328345,82.4534419879167,88.05660252309042,87.32958279132254,84.44979858117708,79.10363493531513,75.35975523338246,73.37020172716777,73.02361739926629,73.07627462271401,74.05462368752076,76.15560759928172,77.41552160412802,77.42638987251046,77.05981732954591,75.9247102757881,74.11101556164978,72.85269162869083,70.98039834847334,67.75514871253719,63.146773322825666,57.31949398605277,54.53386265439459,53.10412675390712,52.28676124148563,49.99370392599577,47.154311512487844,45.87337599073521,43.202018863693496,39.98983839050413,37.853946285083516,36.60428261571055,36.676433337975475,37.377097383170245,39.43405331096494,40.90223122452863,40.884441478077584,39.70078018174831,37.915725113238885,35.01060371871986,33.44334674338581,32.894332884023456,32.09726795574163,30.591996723567625,29.26800415370271,28.62840766220072,27.795965999334005,27.66072703805093,27.29292640426381,27.18668022268218,28.0724748825766,30.13174247170576,32.18510835515134,32.70860312316449,32.55386076748191,30.595967044792364,27.411011831710063,24.1555409993161,22.520533156890387,22.63678783092027,23.080039688747405,22.303385924867833,19.380329455732078,15.15170135914735,11.603750140928693,9.724334999315513,9.90951404370599,11.999641893523359,14.339063430805155,16.566040333912003,17.537468436328783,17.598003574555317,18.088211315630538,18.895115359829216,19.446553519590715,19.05178071313718,17.51999798990747,15.975096539146838,15.478615084060976,15.785186642018404,15.300815208445728,15.200209261617323,16.17933754141375,16.679135983527868,16.55176692881395,15.562742858334785,14.669194950179486,14.214521501921949,13.570465598738169,13.109224705862074,12.862731294672384,11.592170641547714,9.517265234096111,8.052326626287899,5.98061437196795,3.649983476184616,2.256241286852818,1.299490843619443,0.4307865608677147,-0.21543922604198448,-0.9673565576810823,-2.1570128001914406,-3.1676915856534356,-4.40714583128652,-6.020690796456896,-7.557494969251357,-8.694167547127034,-8.45202390205174,-6.869987005386869,-4.012192353102032,-0.4611225282864972,2.873856366525512,5.722004397909499,8.59854643245038,11.513844179163074,13.811357549838212,15.530325616221415,16.632352979166985,17.91813516007183,19.803296989433793,20.85966678459265,21.404268648878535,21.53811788849208,21.64793315578069,21.47132900845076,21.75758012987074,22.907269203485416,24.767152956695778,26.96400920105988,28.863523877087257,30.575005945644595,31.982518937056916,33.63020998045161,35.06250243704239,37.47050457681172,39.20722562852579,41.414353659067835,43.80026561390091,45.37348453647955,46.776044535267545,48.00506978272802,50.07471163872157,51.195563509176885,51.43475786713523,52.045777803163865,52.829040012874884,53.390591139573615,54.298443214621315,55.215259645394134,57.04922543675248,58.541093790456195,59.81813208626707,60.743918911699176,61.53813404310509,61.636426537519064,62.78650232570559,62.744662356219656,63.8013439561553,63.56913951928927,64.22759661751165,64.3905303894068,64.72709769194063,64.84989065884803,65.28530583390935,65.98836745341241,67.0331815014797,67.86451523324061,68.12304635849698,67.38014798485514,69.29580653564825,69.82313451163827,70.0356461428992,71.42249701201867,72.48029054687724,72.24619417354083,71.48787916326648,72.08267327597906,72.4225446366692,72.82870649722815,72.0378220058838,71.08650139358362,70.60579825009498,70.68364779595633,71.56505117707799,74.70807381693714,75.36176206661864,73.98093903900956,73.87540831473237,74.4759160108247,73.84938010434018,72.60949726613565,70.73798925357622,70.41709120626521,74.41796938756617,77.51115532907,76.61888801192035,76.23190281497021,77.28339967750041,79.03402401223077,78.27261902471209,77.37709594310735,77.95743556056142,78.32329610300313,76.14053961465473,71.96569198840734,71.74023244575145,75.67051899960762,79.36665816798309,78.88889351166998,79.10997019648784,78.46534460814483,74.45465247879852,69.9822690979378,68.69817848519321,66.99486848354938,62.52041024934039,57.85094320421072,57.33358530340778,61.45996069608145,65.32927553191917,67.92278364927733,69.27447486199205,69.45764385706487,68.89707165377536,68.4700292423517,68.53351053675591,67.88400790431305,67.46103690503172,64.21974107205168,59.44286041543164,55.956417785003715,53.42446221715926,51.1332695433215,50.6184309351224,52.423425106761925,57.73474389511663,63.84783477248971,69.41915618443812,72.88936957730931,74.68589093612687,75.42692248070144,74.20696046749089,72.62002709136625,70.00304442115554,66.61252125237866,62.990787314080926,61.46005736032901,62.39035735464766,64.97508088493322,69.36250854652413,72.80467769162955,73.88663057428995,74.12637256438856,74.70137504476487,74.88491579907785,74.64599211111393,75.4490173871049,77.79729304476365,79.57740399529794,79.7597148444075,77.94922765206123,76.03908177664796,74.10768318260814,72.32961141928148,70.1740316797786,66.9098953611107,61.33607489509588,55.407720999137915,51.72145644949577,48.02056980172233,45.837564376171514,42.899167636919,41.52875663907901,43.29871468923888,45.37450243121032,47.10276185795447,45.868051398797384,46.31903982599182,53.72529971732367,66.27419756300446,80.86546237000671,99.16233277577449,116.30103584432173,121.54342430512372,113.91625510228404,101.42213809368877,94.29165440366938,90.42206058077888,84.34446841265878,78.84530900149046,79.98526755663003,86.13929541221299,94.02828178692626,102.13331448609961,110.74158104503482,114.50326844909056,111.66729865281037,105.22700556298179,95.37670111010775,86.66728824450067,81.68840981518298,79.10559005165447,78.31065026369903,77.89639141792678,76.78948212130419,72.19011239476124,68.5822951433829,65.09524926716755,59.47544271498889,55.750979973289596,54.167355378784315,55.080649099459876,59.03628987297262,65.46444815054609,70.75998473732031,71.91077617394167,68.6778713241402,66.24090327470297,66.31250038035503,67.65616456708868,69.35745046448294,71.35727090157967,74.01949343991281,74.80042786874179,74.92431594756586,74.05462678042863,72.34520881038459,72.5290430860269,74.35777723560834,78.29944612339462,82.48433021538453,85.93661762980732,86.1858879317491,82.44466651503127,75.46553053917621,69.30854856191087,65.08264895181163,62.662579880969986,60.99932824713439,57.23703911061467,52.828065081716,49.334823927896025,45.5941733760687,44.11856165527195,42.65906160068354,40.36459486261491,38.37597487528158,37.576341417786196,38.75540757045547,39.35944999436503,38.121379745946506,35.98926076304042,34.18610886176772,34.28687019518701,36.56985054644248,38.48756671460232,40.523594607039755,41.6622230387813,42.311323325541615,42.362192118989654,41.99529373453367,41.03072676705129,39.234510951426174,36.709510491989015,33.65757533618246,30.33322791651731,26.98599068109808,24.10219713414302,22.454115169700156,22.558889540002028,23.051283998074,23.928670989940873,25.124275370412068,26.51571325785486,28.091968406974026,29.429897915699005,30.678859423512893,30.887660914546007,29.580425054802394,26.809893134538154,24.84422796913233,24.187317368118496,25.769288419896174,27.795965999334005,27.499116388468256,24.584900041818,21.31296489555718,19.539839181168098,19.59059368333672,20.808728973405636,22.413749602865206,23.94122560737112,24.925702301035585,24.706387902364277,22.704907524320625,19.94513387817601,17.36743629911013,16.132814628950463,15.115083820679915,15.085408819179133,14.5059086544108,12.986044407152688,10.997323166367906,9.144212989308254,8.306459954212777,8.32288243040273,8.831946424157325,10.847334060886885,14.88897398584179,19.240015098313563,23.523230739329033,26.112149039734007,25.152308254386995,21.744296075574972,19.1045025884677,18.091108913842337,16.766031995795423,14.4702888841335,11.80403783133021,9.499327783607646,8.195187239067176,6.627053986966993,4.201932833154883,1.16680488320143,-1.420263193793708,-1.7862133161118894,-0.7314436935300632,0.49498339407705,0.6068988929097477,-0.23107575947759837,-1.3348052753349686,-2.6324329422551767,-4.1093113830871255,-4.475863837695514,-2.9708105098072535,-0.11572579212937281,2.0074578301496357,3.829982835773124,5.557888446268996,7.270108883802856,9.691595594772267,12.694751350978953,15.437512347050696,17.508563988220487,18.716815924455496,19.60843157434217,19.32732659977032,18.54296390799445,17.5658018426877,17.39605123444793,17.424574832885813,18.471978051976397,20.449515977019015,22.135457485134843,23.60407937931377,24.471015942925433,25.555761481606748,27.37600043598613,29.70528966878743,31.498527235830004,33.32042859152959,35.15882117793239,36.931965810024,38.62677531157653,40.376984053253175,41.742749744950906,42.758755287989906,43.91612600980766,45.0,45.89986126325527,46.682548326440326,47.95973589745979,48.57635809461204,48.691381881259524,49.05019173445424,49.80529199892581,49.58533440448782,49.27849348223043,49.257336332816735,51.11549839842417,52.48234590213708,53.695539856853046,55.956417785003715,58.085104674539984,59.882576401425695,63.14437469830182,65.0673909481089,66.69062902529625,66.16346601054086,65.8416713653959,65.5394461761801,65.88580689428956,65.75410431159521,64.772330072478,64.02091271264231,63.20665329952081,62.54419787755769,61.98471544764707,60.09161620220371,59.28816024567485,60.62283854028558,59.20048201127559,59.602664968832244,60.62860345189112,60.58669520441063,60.84541793920932,61.7347691989223,62.596850042647034,63.556960360088084,64.94902286703963,64.25705452883263,63.81604143378623,64.3281016277742,65.16484552647927,65.34412536851083,66.82013276254987,66.96801584580808,67.52936799368045,68.24845051330975,69.21514785162806,70.56697719668031,72.31218170915851,73.4176055104032,73.03772977423768,71.97351024091111,70.40774890222296,70.52865763102737,72.67294697534112,75.24484329926725,75.96380153082552,74.25726143291948,74.58536246464881,78.12321978198504,82.00446018468884,81.3268405865718,79.0874559705551,79.43900699672673,80.95240802890025,83.02638924509036,83.31896934967061,81.2537922552568,83.58773902772732,87.00968616759363,85.70703492558364,82.61098623114847,78.9918178463121,76.13446544303966,74.96475891233794,74.57191271650072,76.13675896585983,78.07549060814851,79.5922623353523,81.05873469700538,82.14203056524812,82.42991526074586,81.37110706895972,81.51841941255906,81.85702520344331,81.35650906060553,80.03303068915751,77.17265591312909,73.68280158813735,69.03072779680144,64.86258388110453,60.61360019690958,56.829793827864265,53.018330725294526,51.21478467776094,50.41095610959748,49.44590973084834,49.42636986536146,50.46302845806244,51.87057358898839,54.044247277575465,56.81386362560482,61.141314259555685,66.76649202867654,72.99938083588248,79.06728627381032,84.30927054863031,88.65820311610142,92.56376642130783,94.96494182252992,97.93830296574428,100.9941410848001,104.40464858904107,107.76265543991303,110.38913169764707,111.6689933746071,111.01209861545686,109.80329769211436,107.96327584458543,105.14736537469719,102.75152951727111,100.98366496750523,98.98305536282822,97.05230134046491,95.73909259695972,94.36962638767787,92.76711988046173,91.06093019789428,88.81677987939457,85.86413884339031,82.13259227732166,78.03618969937996,73.48081611533755,69.02168281042404,64.61518269814738,60.754579378318525,57.83396429598006,55.7302050874642,54.22915643098629,53.29713830510386,53.04960921667519,53.64891579404902,54.782401731705995,55.23480784491488,54.508916972500046,53.69688064979068,52.6825208936117,51.262619048606815,50.54846493227578,50.508929181832436,51.191317084955756,47.938657654791506,42.49148360862569,38.463337135984126,40.89301750193012,45.0,49.60728335827278,63.797618586680564,85.76988778646698,96.4617267251626,96.66662028740308,93.65525989986641,88.10432471544244,81.34463728964202,77.6129847768542,79.07943888850204,83.31405631104502,85.8652759803703,84.22101565180708,82.8579953342165,83.87004145864411,83.80212788633348,81.30718663391288,78.38432646296654,78.61732853937927,80.38585841055234,82.68028962512942,83.82983121734097,81.10483673716928,76.84452768983307,72.39535465986584,68.0104816302639,66.92958282530066,68.19860558715921,69.57329643584798,71.52825998145184,75.78411097182999,81.72412189019863,87.80239572280402,90.6281919253529,88.31879985310943,84.9079133333568,80.72952434725062,77.7781790824431,76.87238708015465,76.36721726884994,74.79461419001044,72.02386640405788,69.9637344000991,69.74062298532516,71.01678411731426,71.72809861490659,71.53755976732693,70.35219277421379,69.01629042987489,67.26401849001752,65.59236804888444,61.048974138330465,56.418454327530235,50.95289462158477,45.195587934241736,40.98251904857343,37.11107844535347,34.25627913849127,32.85806352432307,34.13591029647569,37.308853420441835,40.76043273414988,43.531233032653475,45.866872433288535,45.77634709288045,44.92331404859898,43.098404911439324,40.83348603931522,38.70991091994109,36.977557660213385,34.68822554128299,31.922439829284354,28.865904764201005,24.62796919163978,20.31470293805426,17.660760207987757,18.052997389838005,20.986384741978462,25.002807027685627,28.520945719124,30.64724323784577,31.03666678899728,29.398692591798746,25.351350295840884,21.290356892750566,19.489338032991483,20.775792212958944,23.60407937931377,26.10792495245399,26.359178858481503,24.2539723829827,20.609660396864662,16.644996830884004,13.73871420433792,13.002842604421083,13.722318737951568,14.875659671512897,15.226464334519846,14.275280546973612,12.179925458638635,9.904167721052026,7.744698388168662,6.810774387204092,7.586917715369318,9.289126500326782,10.669800931686037,11.5369438685768,12.627654256841144,14.170190881136152,16.1731886735618,17.80532560652929,19.18305555634399,20.041576491978002,20.897787527969257,22.38010610953214,23.365759535177347,22.190313475471996,19.4861027003219,17.157452336885314,15.945431308359518,16.152499585829446,16.89606380372948,17.24141825852348,16.677473502129438,15.585145581289645,13.43433771666565,8.925844448121222,4.286387028515506,2.4414050902414726,1.8546200545175364,0.9896329109294599,0.5562298761706795,0.22786031273936963,0.1173856412905173,0.856947197602633,2.250688616943059,4.07679585777693,5.382425889628091,6.115517131919292,6.2761887417708175,6.743164316513167,7.765137748644523,8.208302795662872,8.067765729798923,7.26321742822426,6.8157630637961875,6.546280097875016,6.87139829346482,8.251618702772927,10.26135778453741,13.056889740465289,16.496019552247766,20.277698874996286,24.07083964747182,26.822011058070665,28.04648669547479,28.161590649012343,28.41107411030003,29.35182532324406,30.356798068678568,31.054239450287028,31.71207770843216,31.66377728457951,31.07399029127894,31.260415708807518,32.11186056418226,34.04076996767202,35.67159279908694,37.04917380970034,38.982908256747976,41.3158276468476,43.602804731634016,45.79273577626442,47.409565656638286,48.82345721391806,49.497159204146556,50.06364437357302,50.77596795837541,51.08175347770622,52.11597780806069,54.15763636675014,56.57515955165913,58.7069533359348,60.057275491203335,61.3051057951835,62.15766903142665,62.72473632778468,63.48186355873847,63.248961760106454,63.019777917687186,61.808729643833495,61.862475213601236,62.443323396508376,63.38941346446833,63.709545633802065,64.90850422422406,66.39428955003478,67.41190039151344,68.14119225452187,68.5795716045158,68.55901357314426,69.03609211125634,70.64098111479997,69.2718193515349,69.6435567752602,70.87059216777111,71.34915589517871,69.3894291954919,67.49021424025973,67.62660837739044,68.4370325097133,69.01003482578147,67.9967163729155,66.71075652609002,66.67107706812045,65.6400122529846,64.09346393081594,62.76877667504545,62.23448803155191,64.32582483896982,62.49907081087102,59.476623203616846,56.79541078718971,58.180498329744744,61.42215491091884,63.017597288459136,62.75491232344592,64.75312164241141,68.62453009248108,71.19058940137113,74.0545783247378,76.0488931708146,75.12080874316989,74.38905868971162,74.88818369202608,76.28170081772404,76.78727585302846,75.60958402295034,73.1732435766019,71.00155741018474,68.71361240937802,66.36427476727943,70.79726131352527,72.73112589226879,69.83821174161113,68.93802385083077,71.60120990764116,75.28611190715796,78.45583518747736,79.84931169200759,78.69010745617733,77.28795087706095,75.57174772334442,74.24542097363555,73.69959960453448,74.68040333705534,76.72525843788188,79.44671985329637,80.77202113948435,79.72374024245849,76.6148394320477,74.46778807442244,73.18168972324204,72.84320499253374,73.61647787086623,73.95342999366261,75.35882929106332,77.77247321934378,79.47633297785907,80.04143235851716,79.89367425433348,78.59913968545936,76.668389633991,73.75438755910217,70.243995574989,66.21309553847084,62.99311702035448,60.28706371401649,58.654788644461085,58.02390736956936,58.317674182415985,59.757648356342415,61.42931286960594,63.749767131745415,66.61479400702201,69.86049726820787,73.3981902438115,76.50038450540087,79.27114806622785,81.33498223113945,83.27893723629467,85.10907528843636,86.59931030882734,87.12275996388131,87.14776654480794,86.54760533299545,85.26315065876992,83.95075067148734,81.93308094337834,79.30469347437378,76.55608954943915,73.67844632191454,70.65992149516086,67.57563451441244,64.33479904968148,61.38953459145429,60.37049672096965,59.56663226909774,59.48515198437241,61.24595849894867,63.06049753260966,64.74107108593277,66.20131200599069,67.66454232188326,67.15269752644772,64.02728857973818,64.40929610312521,70.53311302342001,87.12800144498576,108.07804144478757,118.48601036980128,95.86969514862275,59.198392087044276,47.55604724813688,43.45184296409879,40.31864773184388,38.86614136318123,41.27400463167098,52.54753821550748,80.40359638638459,111.53152731959536,120.89407407897252,116.02791330051984,109.10271688209836,103.2723723466618,95.99823166956347,89.20425503269121,83.74094753430636,80.21757198858327,77.82078335918636,76.6649125530996,75.15774760737219,74.28303978023051,69.8892346789933,62.24142650732068,56.21134083755889,50.47318130209301,48.92233110057287,51.69697462118968,55.186649307934175,58.22782882590013,61.26021669119127,65.93533438052206,71.78157583829179,76.01792243034963,77.09263123381707,74.1902840005282,71.50641899010705,71.25412031588219,74.34746709126475,77.99980106485455,80.24614760917498,77.87135239306062,75.08158051641213,74.18246168376537,73.32045674005393,74.91281601876828,76.50808477818366,77.87214473553912,78.56219830056,79.70340441656258,81.5462092652832,83.41806348121251,83.20032133604033,80.89201201517355,78.09289976241315,75.71730822130546,74.46555932380102,73.94437151523499,71.43396622035192,66.82989009683011,63.43494882292201,59.05672784796769,54.62117571966546,50.34433091049384,46.85959670244374,44.90805159855531,45.72293571551937,46.93846398506852,47.69428276176512,47.91083651101381,47.30328732554498,45.39841914725626,43.21519034176508,41.408097301191276,39.14616892340526,36.607070977138115,34.01451479683255,32.95106083234999,34.226970904183524,36.15121174315973,37.52067965883663,37.499970723995425,36.326772230977134,34.26522997313206,31.893037958952938,29.01986176153338,25.915835877970434,22.600943125531966,20.035834592844658,17.586771823271704,16.20771753952188,15.961423591356022,16.305806572548214,16.389500119656326,16.099104471308657,15.352203033973069,15.216303651838988,16.17537799160723,18.684220784485678,22.096319234953178,24.540059045031366,24.249166070590018,21.365908514487163,17.660180362108374,14.092626045522632,12.054573323890258,11.087139972605819,10.674561556275027,10.516012516183945,10.10057648605808,10.24271090713693,11.264648396508257,13.003229236925957,14.36722614684182,15.602957796615211,16.969791972472553,17.64516508411437,17.822796423511164,17.96621574104962,18.328745299148466,19.487720382819177,20.89079627369481,22.31086751518999,23.52117501488439,24.064827971428397,24.681258850770462,25.53918886337405,25.970299364636364,26.077125880223115,25.47541603318238,23.646096973449808,20.854436027430822,17.930914377587914,14.952232748027459,12.84766964841813,10.68691342004683,8.475815113272038,6.4881543480844615,4.678422227058056,2.9946769869874275,2.1981749693359722,1.265385592237985,0.6903224689411762,2.607728228338972,3.2931219785643453,2.4049825928735613,0.6767341942613805,-0.768309405957622,-1.1890075917511318,-0.2191468048352345,1.5228168404796059,2.993887059804002,3.501047113304935,3.81409458252767,4.418068005290752,6.552568494937264,9.237599104290778,10.789907773169158,11.797261789659506,13.21372098832676,15.234962878570666,17.037741561523195,18.29702560975725,18.850601944942504,18.81995552845824,18.684220784485678,18.039308020913307,17.450295484777993,17.437631118878965,18.43491859932962,20.69547799651937,24.43410090099428,28.79005573156559,33.558903206765656,36.22918191037469,36.95794367385347,36.91288723183234,36.594952133418246,35.90383398958494,35.35699843903325,35.48905039289331,36.634092448484,36.869880160555745,36.82640011357109,36.41205081901694,36.32424516730179,36.27744494370459,36.93609631632407,38.60765097135108,40.601294926247554,42.45006831200595,44.31705155023207,45.821669780413615,47.36746726334465,48.83367235134979,50.503721447768775,51.78370193406357,52.579783235911165,53.34391592830639,54.22132729466133,54.771736629290515,55.71736503439865,55.60034664657238,56.279388685748145,56.93985374685709,57.904360385139924,59.10835664842658,60.915021899228464,62.60264346881827,63.70841735533186,65.28109522571287,67.05025756018618,68.95534946669122,70.3059826194503,71.59669755668429,71.6600756386548,73.4666945384367,74.0689076665336,72.63335274066486,72.82601404176091,73.49170958379007,73.78582512199995,72.80955692136916,71.21495716298121,70.51755159590188,69.44401597125209,69.33279830973369,68.48285443399473,67.03841952227668,67.72719478664189,69.47755887678582,69.66191884474308,72.29376978908157,70.63745303718323,68.547827930704,69.09342072893162,68.82746356513353,71.60417478127385,73.65184183350306,74.43701643595683,74.49499799823074,74.16765463944876,73.52000911366954,73.62313426552551,78.4473447815762,85.87358746213339,92.46910579580695,90.24078469911777,86.28466491584012,84.07658116343701,82.93850960843999,83.50223616003294,84.51012941312912,84.6523101274248,81.40699092163824,79.24443301221507,88.16081029162324,90.5576052636688,89.2540331040768,86.110528305108,80.39477924882482,74.30802150754502,67.7430458780985,62.28428762135561,58.50513807073667,56.92311384352433,56.2317510523672,56.20913953475209,58.00558049230103,61.80997498189454,65.25977078421622,68.65165247219973,70.83672661690392,71.516548728742,68.6871813983814,64.83863504427188,60.95269415291138,56.913238148776045,52.232878720851815,48.09931946488776,46.26871103134931,43.95836498149739,44.07892632306051,44.76729112795505,46.22486790819739,48.871279395425674,52.82845904893596,57.16961652519881,61.37875256957079,66.05801942422643,71.3251340953199,76.54373406637404,81.23051660357764,85.21580337342702,87.68084339410252,88.1586217515686,87.99597270741859,87.9381999369906,87.89269103497503,88.42345286760333,90.27159576084753,92.32334710374322,93.22451949464711,92.85597309184035,90.49285411731165,88.29525168028917,88.01061552684304,88.70934669165243,89.23226409646793,88.40104602970764,87.1890114582742,85.46372587756399,83.24514124920225,80.39183384440479,75.93945373441143,70.38579422457087,65.82786946794035,63.07233055366011,61.25037083648845,59.23728504018604,56.99967673197433,54.273682081149495,52.19864966032191,51.27786111287573,53.959064018304055,58.11563816342496,63.43494882292201,69.59829929746785,73.77582653291478,70.18287950926238,60.7908016464678,50.84897077254279,43.657377952042104,44.89678451954664,57.35954201924819,74.03232441335511,87.18925770966979,97.39789906585973,106.00656433896407,108.74971933184052,104.17613083811081,97.83024294093889,94.17047029492679,89.5840671216296,84.60658286545565,82.57358397257482,81.24478575474966,80.13941424886228,87.6192489454372,99.92005398208731,106.08162470366175,104.57418026861774,94.7741105443142,81.29148877931415,72.86181936003862,66.55329376600076,61.44421825369148,60.39555412127091,62.178634488460986,64.359003554989,68.13942724853356,71.49862276383364,71.17079486637552,68.42432702295694,63.17512394354163,59.51105361135596,58.03223191297382,58.6359688029606,62.1524298307427,65.42360226778598,68.4206874012753,71.8096670166963,73.49566177022915,75.36558839107387,74.63953153023887,74.87026065110449,76.09623540562013,77.09263123381707,80.00375192867695,83.16103275132672,85.04610539398819,83.64993817858796,78.82941626033814,74.74490052652807,73.68829259999383,74.04165000372497,73.63721950473064,71.08562441415997,68.81862495678259,68.94093274613181,66.97930008374956,65.36388010876183,58.19313921580032,47.85806262495914,41.31164101461334,38.00231203246345,37.315221999977,39.42041552651686,41.00459545564688,41.55711076269492,43.74689138250921,45.93920658066178,48.211805781549195,47.93768897235089,46.178711619155436,43.01407297311177,41.04651292842117,40.56356316689343,40.77560227480885,41.12283426699026,41.64295669705179,40.57622198709812,37.31280042506042,32.426390413612346,28.22989502876781,24.8713277466434,23.017573586149187,22.61101342317728,22.139093808804873,21.969035365848825,21.987128751198266,22.272166230223334,21.719366745760198,21.16812568040043,20.287189282118188,18.221173582806973,15.975923516608493,16.127564225845823,19.34768516855901,23.051283998074,25.50227703182777,25.30877777516855,23.462877431070734,21.302673358563577,18.96382422442093,16.709887456608676,14.11823419483323,12.054573323890258,11.009925635149129,10.190220028462333,9.33031389987658,8.352825702574556,7.913185445827109,8.579566324604077,10.064073181499845,11.703677695744997,13.985709833573122,16.40123295394158,18.78957187635852,21.13111154689771,23.67420925700776,25.434093796084568,26.30404246332587,26.170829209616464,25.15926829946787,22.977686745854438,21.387071997784606,21.341382140923105,21.245192710206407,21.64747732709265,22.266556757257305,21.78181888542766,20.49256736212622,18.611236145446803,16.512544194195954,14.375624068855048,12.414254823933332,9.520735575898224,5.816687372071721,2.1211416004660433,-1.155044498465898,-3.6663440601988015,-6.268754252551732,-7.36619832476426,-6.658085721212287,-4.232144564124148,-1.1836739005008474,1.9171330284669168,4.361565278852924,6.731255582729657,8.506851271232698,9.223906768703293,9.540366300884786,9.00286353192319,8.422724178500053,7.96729846003205,7.337738572370801,5.82404092770618,3.6988211168014016,2.624263109765864,4.240883224129694,7.962591544528633,12.367099029752197,17.13537031016657,21.69842084331953,26.464864608771137,31.636876608322346,35.7289623060995,38.28149744499297,39.34698186839135,38.739117482468565,37.46799190129144,35.73340239173963,34.219195827355584,33.36416125790525,33.598825642274754,34.30778625472479,35.7466049515131,37.45246033508134,39.6077176093146,41.97093965735123,44.615486283774494,46.37480392018978,47.49610532296353,47.39216404203217,47.17662657477934,47.21733131162608,47.09243359897362,47.259458614902655,47.16107620667599,47.726311612022926,49.6070510306855,51.290667747570545,52.90109845071539,54.450363114541126,55.42808767504844,55.716931613843286,56.70646928441126,57.756206887891764,59.23097795861407,60.79451304274125,62.35843084675953,63.81192619524767,65.46016028766986,66.09036616438445,66.92259571005461,67.4817460628935,68.51550158947545,69.1365289908801,69.1365289908801,69.30028766414594,68.19856036656667,68.95480338852592,67.82989502400105,65.55602229632566,66.07350094960277,66.49655950367837,66.08878186350925,65.73705536328973,66.4384176206293,67.34911727193054,68.04749726735645,68.148433137417,67.23717274384963,68.02764655342389,71.09712513311898,72.99818844290115,74.40087535050839,73.8020804934735,69.60516796641626,67.94894690805448,69.18082760058616,71.32331461063792,74.69009006890896,77.94783179490076,80.38028837452838,81.45169119208681,79.25914984702486,75.60448094995071,73.3438341205827,72.45748529630247,73.25717850246005,72.58421139029979,70.6175420338698,69.80941080211224,70.7100063837783,71.41603792542092,72.79344813208587,74.90968536922658,75.54413465056088,77.75452034860076,77.82007438804682,82.64763227308298,87.18642597802989,85.9880653483797,83.84087265564627,82.56856719631001,82.24174378498178,80.99343333155574,78.92260400545133,77.14934296950034,75.32762688617008,73.76764887475412,73.79484786204452,74.75990124765386,75.10128037052081,74.43256369266531,73.34447491508787,72.60513610046873,71.33618932011164,70.93689902481746,71.96773683132967,73.00281346063322,73.75117107452884,74.11768749033705,73.44453428255713,72.09828336137946,69.08072028503987,64.58360408121798,60.509130583578425,55.75094535966628,52.08328878816146,49.47321056082485,47.975039706092026,46.627261188328234,45.80206511476316,46.01343786789966,47.644393841772015,50.849534359859206,55.24104065290052,60.439681407299645,65.62486925671293,70.87336290031084,75.51027685621312,78.09803941798017,80.38454901651755,83.41482121939613,85.70868675387956,87.28227105507891,87.74690338357989,87.65871757674023,86.1858879317491,84.72134090548025,83.09836070869427,81.3195942699376,79.07718609483608,77.16169580210939,75.82980923916146,74.29462401689663,71.79948947593722,68.23545370954272,66.77715014917965,66.97251072953055,68.04561664822043,69.74001365974459,71.51638122322989,72.9197840830372,73.59731806088868,72.59392014264851,70.20733842479943,67.52893694324806,66.12766795297873,64.48132981684162,66.8213115865741,70.1554002451669,70.12505672939119,60.22211393919073,49.08561655461331,41.754693243061574,38.01634921913028,36.9642952907902,38.43732916234544,44.33044533437866,58.36393910954843,82.64762064010765,99.05188889204081,100.10257430605031,94.38958787297078,87.13189200606443,77.6842442656146,72.0955776392362,70.16633058678956,69.44396376257936,67.10515918073892,65.37223533803993,66.25051195277929,70.10077249084543,70.20108690170075,65.6589092083285,62.89512984218089,64.73690173245944,68.45566615009199,70.82637174307958,72.65330594261138,76.48124906078142,79.33836417113467,80.50149331056795,80.34673343884117,77.42680158842577,74.38061799266904,73.45522174181194,75.34460636500108,75.6863877997534,75.79325132537606,76.51847798849502,77.83218018191847,81.00689082112949,83.29016766799545,85.85257527738813,86.79926023258248,85.68568659614432,84.67500694311443,84.1030104302974,82.02157025653102,79.52500592679013,75.27960804051344,71.91297395638568,70.66984232692425,69.53499899076978,67.47063093316382,66.46615368721267,65.77225110365102,67.6887618055159,68.29945928597222,66.03753806449251,62.615031353909764,56.57318231384528,53.87252458070799,52.57087869816122,49.162881205321966,44.82209891784632,42.23127852169707,41.55918359239988,41.21052490938329,41.446947122297594,41.93842344381873,39.57678914341991,36.57303126272854,34.094950607947546,32.82852895657687,32.44467435107984,32.09888060077366,32.10805051766704,33.48067474426569,34.71575340207047,35.93102621521335,36.89143999562436,36.74057014369501,35.852276533015534,35.46089339849043,35.397150333865405,34.42341228503776,31.86338820365866,27.62222295321796,21.759898474243762,17.01406356781856,14.588892641608933,14.832735823159071,17.492318180216134,20.869337060713637,21.069848599220084,19.32177352004698,17.492318180216134,16.420029884178376,15.98964340080608,16.38956926988763,17.354019969370384,18.936887356380495,20.100460200804203,19.553982640831446,17.30050001633838,14.64374635004506,12.087034042393007,10.546566670547461,9.989371592815207,10.13224646869391,10.639363713541037,12.860294449353994,15.789401998571396,17.853601903498813,18.467005455476418,19.005995356057078,19.445572703728473,19.83676483971619,19.605413155667605,18.401508375447637,16.33422240017696,14.168052712553553,12.842224775811289,11.498348268398395,9.337959495958836,7.666835676216243,7.1384367520317555,6.7915308364688345,7.029883053932348,8.25942519480837,9.578384069172197,10.141773131771036,8.966389439713456,6.509762135795349,3.4008436092399763,1.380352955444397,0.5672431378257988,0.5729149416728474,0.23061091395339967,-0.5740636857402213,-0.5822299995189752,-0.0,0.45835573276613395,1.0374117763164439,2.539722340540674,5.814600625672714,11.055039363926577,16.302759732525793,20.54235666873813,22.969197605597994,23.974274462112476,24.264239583955227,24.927013868845236,25.89470659589974,26.82551674837075,27.136483296254237,27.441724436256308,27.588037839112445,27.213268887037493,27.204954876207825,28.264010501169224,30.156354159764895,32.90000534077721,36.594952133418246,40.85536326926052,43.50436885702196,44.705422619971564,45.59065832954256,46.18730615524732,47.00047417578866,47.5725479235288,48.29768696101753,49.05936135466405,50.16738228408171,50.316286057457894,50.479452357763634,50.71058735550711,51.290667747570545,52.835499384655684,54.70667245872108,56.45576834734325,57.895428341489946,59.17660189488463,61.39762953408046,62.30723476546824,62.451026638797316,63.301072085700056,64.14721399364242,65.35004350266172,64.93540114174884,64.17620298762377,63.39197448180191,63.73673911953908,64.12574463242812,64.48209037731847,64.45163747289658,64.56711963221038,65.01446046062506,64.92465866412992,64.07924020661633,62.82159620764523,64.50577079610714,65.82325790313706,64.60067679710843,65.00588368008938,65.5144837362911,64.15730421946505,64.10639666806156,64.16801218744746,64.30301054632169,64.79888873786504,64.03485826798197,62.94940346379226,63.00419845761391,64.70099862539206,64.70099862539206,65.62765873734327,63.49881045516859,60.01831310024315,62.818865660276536,65.91111002643815,66.02390309072568,67.28841597340082,67.61990483789435,67.60596488625751,68.69072141575235,69.76894893598583,68.63443762425075,67.10208849735274,67.06789654581438,66.43115565048386,66.23777859991051,64.95569757377113,65.39775453956798,68.36914746350692,68.32672959018686,65.9797283595389,64.87864099956276,62.204034843057855,61.78512229778002,61.334713899710295,60.11787841357796,59.05445234259281,62.52555898005923,68.88961929214908,73.57781874069708,75.96380313791857,76.11139005961974,75.59995561539463,75.08522466859192,74.77955492398249,75.47987092239494,76.0603290690623,76.6014632111754,76.213656221569,74.07160776548933,72.52727729068137,73.61049925486677,75.70176481230642,78.06184230170568,81.0829894162854,84.21351370589893,85.6693416552617,85.81785672926968,84.76436917139438,83.87238828029658,84.24454772789375,84.23322987509292,83.72268903909075,82.73226270439099,80.3645954443514,75.87974313508415,70.25313131610483,66.77658942576292,66.27597108389328,65.96266833696858,65.29478254384986,65.66696634595587,66.71475759489877,67.2162400322502,66.94871709489792,66.8937046988258,66.61684042076864,65.83236260622243,66.03752679822003,66.64229654466817,67.43035715036886,67.1942837119001,67.49021424025973,67.72005745307857,68.49509786123555,69.89379760525644,71.60081524727315,73.35893671117645,76.24633352237832,80.52432292000411,83.56697897345684,86.02648618072018,87.09172465596183,87.2583223578446,86.24968391255977,83.82730271500833,79.96223459394507,75.15455949393393,70.61336003930256,66.35569091803272,63.06044706331905,59.182147508249,53.883576098656256,50.369475190430926,47.62063159641761,46.00010258662098,44.751430796542074,43.756887936413065,44.64468185143776,48.84182726240414,53.825349993858424,58.927667565665345,66.60355099462362,76.47801605696056,87.95002053183163,97.3144177356849,93.02421449109767,71.13108796313017,54.532170201898225,45.983519254918704,45.228221860503204,44.79758251126764,43.423484944776334,45.72323864587695,55.882393864137214,71.4862237496101,90.85694717673829,107.49799886685507,111.68798218472747,103.9627949567277,93.90050807002919,90.19932849344073,89.20289301241498,87.87142468425161,89.79236645538839,93.52306534889227,98.77073206273043,104.01056628540472,106.24365727855982,104.08596971306179,97.54096393187194,89.90072053472103,82.3735402344209,75.2083889957995,69.17047930505052,66.59795367595828,65.80006966031706,64.09347175351645,61.456789152522006,63.674631903635735,68.158222367161,71.12461791421963,73.26126546352204,75.01838770320491,79.14989090854867,82.15287514817935,83.45962204867891,82.58851896055907,80.16267817540538,76.05805192425292,72.4397271523718,70.31898723759126,69.62636832213046,70.27392010714644,69.39297484662067,67.57889005286772,67.2741777356046,68.64194497081407,70.73379613399632,71.72031790498046,70.18682740677255,70.28793365418042,69.45557478439795,67.18671028644933,62.927900079068294,56.683474617277696,48.031558744696206,44.72049266431651,43.44659795113423,40.12305785828007,35.89128432171688,33.5815451504495,32.57106220057978,32.79716253279604,34.296560375776345,35.463319861866694,35.405618334085425,34.18218033792615,32.0187187085318,30.44081234808407,29.832550791445286,30.321732492333904,31.643614375194833,33.09568703224594,34.10032739473232,35.105216466630246,35.62645318300578,34.21940831850096,32.102443903215615,30.62470610774373,30.222790538064565,30.047430457108195,29.67425916919371,28.619426895189637,28.1051656479047,27.25832877924648,25.669080820587332,22.712069722421592,19.83863382402306,17.335198022018464,16.63757939034253,18.608040005933432,21.361441975619144,23.19860226039491,22.412110792290147,20.487050533120293,18.32400447477481,17.034159102328715,17.298708424430963,18.764855363887957,20.311023601713547,20.692979506120807,20.253803206288833,18.434978534239765,16.349648855279494,14.437072630864392,13.029173818449616,12.241351687478414,12.737863216319663,14.27720018912737,15.447724517477543,16.606941101833655,17.055843758262988,16.72961713641231,16.34285969119422,16.728530285628594,18.3084430204048,19.780240926381808,20.801175831871678,20.41429229549597,19.417052502864713,18.268881996019907,17.700388617495697,15.621604714867953,13.19059128860787,11.099913131293617,9.513664441227538,8.056330058954506,7.9948795944416124,9.176189489755561,11.0436135737312,11.894571258367202,11.583436635493928,10.977126860561585,9.361508515740324,6.085347453345699,1.1885849423541353,-3.661929796943116,-6.573461265795205,-7.1249839843108305,-6.412065254851466,-5.165238937430437,-3.1496993129543,-1.5663333105610038,0.46205196065775955,2.243450369578024,3.2329580930713813,3.7106594278755636,4.128885930934361,5.172200845358049,6.688587163088526,8.818393324309515,10.725275117145083,12.236102097665315,13.683036037136633,15.945383948091095,18.363581842271834,20.63612260526618,22.311669849519756,24.358542331689588,26.00333534814099,27.87965614374493,29.842752450637796,31.62926636179843,33.60004582121089,35.03516698008322,35.90682515340713,36.16132601545162,36.13027138543263,35.84651685655112,36.5934992013452,37.76973662899399,38.61237410753889,39.260202716058956,39.63027546486656,39.76443032550315,41.03072676705129,42.861301921058,45.08040804514864,46.99693497141395,49.05731124378015,51.079162931595526,52.91144396046217,53.706031674354016,54.32794590208627,55.1717505953602,56.07344236298476,56.94419488285898,57.511720657006116,56.89672493421957,54.61461953785893,53.89988634656581,53.484375465444614,53.53075553165928,53.573422162980656,52.89246347282384,53.751937301675845,54.80793965738895,56.543575727949914,57.31452092809743,57.80105806690852,58.89861059659381,60.57700593864579,62.00393599706749,61.92753121495039,61.93330661291006,62.278532061462826,63.94032339023447,64.62347738538034,63.77804356690896,65.51755269711074,65.67750984245393,65.31379179215777,65.75412734793518,64.52498585503885,64.23065909729293,64.98309360934634,64.28548798059803,65.42236875265361,67.94894690805448,69.5061608942547,70.24056445690852,70.7099631514005,70.1023375141726,73.22879065717555,74.72302674451319,71.64218043309697,71.75923520647423,71.56505117707799,70.78559597487607,71.25027361118171,71.44739263011076,72.84320499253374,73.69173585205186,75.2685720317355,75.9349210064883,77.99591538383683,81.48672023010137,85.6194629555267,87.62885942817393,83.72507906575329,81.61670779852267,80.71761255245825,80.57826343208113,81.39555797113151,81.36590663624304,79.55633905047947,79.97846562577601,81.64410347407977,89.18152188280673,94.4169734927567,96.36772771213808,94.12351458692063,88.85993709102976,79.60395714197638,75.16121571516491,75.67728030046119,74.5869962409634,75.52534352749424,70.7692972935105,75.15151178341752,71.96569198840734,75.03218989646997,74.9051204195956,73.03381880492371,71.01330427138923,69.51198460480197,62.88254359625691,63.245832608613405,57.33910024804242,53.46658552141409,50.884365917653504,47.61167754331172,46.46377915563158,46.998472708473976,47.88158148186899,50.08070040770289,52.29066357562154,53.08788724472225,54.248401516442925,56.330258801867764,58.14999605393208,59.538579729018956,60.89602869831947,62.19712075837751,63.434978875722834,65.16821880860539,67.68699566078251,69.69078662572274,71.76636343157516,73.2374156776266,74.10113837787401,73.68617272376814,71.10615759080753,71.87307821334906,74.97480740304634,76.38199975936641,75.38817148949214,73.46692242065708,72.18114079083007,71.13254517081407,70.27994869618463,69.69332227266058,67.91283722612737,69.95342989471415,72.93613363724428,71.1322680323294,65.26139284363042,58.89423242927479,55.52908821183895,52.85838215287874,50.90108712515095,51.60488718687374,52.59463037929771,55.733676322264785,65.8208793112995,76.73836727314125,79.66343511637581,75.03327601543045,69.99088999455459,65.5401370739217,62.7745417801949,61.80416203175217,61.92752213955142,67.59383652395657,82.3571014050074,101.18656341408433,109.5794396599525,106.47549258941673,100.78923672918457,97.57231344600609,93.35240431087622,87.87892935190365,86.77732064537126,91.83079901611623,104.79445098021192,112.09948017196945,114.2031925662286,111.25047525657776,102.04960421750468,91.83023322353303,83.08561143229267,77.41428808670724,70.97779671219254,67.56348292516675,66.75957290603763,66.67189324381091,65.70907503187446,62.22424787599725,56.59217514311648,49.92408317461369,47.48953506040405,50.89463703674307,58.24981943249055,69.11555944900303,79.60942822311434,85.3699200899471,85.52675534933337,81.6649914324919,76.82137909361789,70.80030368143443,65.03390236215299,62.15976062875899,61.914160333578884,64.67020430151187,66.02615855806542,66.22298299480158,66.89753302207443,68.02711872290861,67.65805575685903,67.10739811707165,65.46226905525819,64.28653461386686,62.18122151808338,58.90709947633111,58.47784467053795,59.97733513019895,59.76847550366971,59.015583197059726,56.853004167744004,53.93772845172539,53.46403665821584,52.51120078584833,51.03056006840637,50.57413703298624,51.038398476493256,49.07445774836165,46.85758787236999,44.304150123487005,41.41391765476908,38.42102613806581,36.86986267525946,36.06724933516519,36.91374303667442,37.42076178813513,38.100658309737874,38.7306475225913,38.57125676973135,37.37949756311018,36.65205301112919,36.74057014369501,36.14497000447956,34.58346828459514,33.48884672292772,33.6610036546308,35.46334025169498,36.82724472973502,36.04295980110494,34.16929146317791,31.467039247056057,28.749677424710118,25.559998765837122,22.683848154122778,21.535108344259097,22.04683851180283,22.31470957535103,21.02893988600578,19.338612542152852,16.761263486415785,14.286520492503659,13.590938794890045,14.414975807878964,16.377275473440488,19.211033214005063,21.227618988846547,22.2117969277982,20.49158598892978,17.05462332035861,14.480361477218622,13.828630859726287,14.294183666629458,14.85031678547939,15.336489983263728,16.22376369280514,16.843772188204056,16.70877061935212,16.852609376153474,17.5357886125262,18.40227091754085,19.53347404311764,21.622254747849308,23.04063662177809,23.790808024317865,21.887615437660397,17.655187951576647,11.15146549663107,4.950264377341159,-0.0,-3.2155242916946913,-5.011266348971476,-6.304876978115082,-6.66522702667257,-6.044131909281149,-4.5922084473749205,-3.122152176500036,-1.4086264168554479,-0.4774530018523664,0.4744881573160159,1.507411454291002,2.4001887688106827,3.2866165876510083,4.707893094105397,6.164087624582251,7.717952555822749,9.248865099545757,10.58292269666972,11.778061596620386,13.574378358639017,15.76847844461377,18.977171055766142,22.697530941313502,25.33572701735254,28.41107411030003,31.03666678899728,32.22492166349832,32.05910175451659,30.321964055836844,28.883429345906606,27.515966667759926,26.420758490434,26.71209893618681,28.132339183328597,30.215099755112817,32.66587046696786,35.36248606451345,38.29965967124948,41.132369481764606,44.52390089157854,47.56381374970892,50.0579187951506,51.58190899358569,52.74243496256744,53.31349312876931,53.498532882743255,52.820967461181525,52.52659497395682,51.860348403117314,51.22582644034772,51.47135456023947,52.63947369437628,53.56497474055946,54.617125013567836,56.5921689313061,57.72938243907318,57.61471911911828,58.960037474533976,59.61125428566992,59.99380512079736,60.64782245323682,61.54973800819967,62.10789055061018,63.479115653558935,64.32318349747216,64.50660591566748,63.974608978762326,63.84160503677123,64.17005839619578,64.50531019317263,63.90263922989667,63.62311071237409,64.14520078327999,65.41315861801405,66.78690137032802,67.44915904201277,68.17742849502982,69.82716090118475,70.69870446544458,71.83405042591272,72.77896731634725,73.49566728259704,73.66181339878469,72.06840174280617,70.67191360886554,70.21667887400558,71.1138593436607,71.47141148290615,70.1330142093322,68.4253688110566,68.71729343748936,67.88616270997484,66.53079186573522,60.23868774468422,67.52936799368045,69.42819355976722,67.66099853884243,71.40674461284655,75.20554901978808,72.28260310229491,71.86194717841492,73.08709684347255,72.92291341670742,73.95867734945914,76.85440126748044,79.32176330144341,79.55633905047947,78.43462777912293,77.58574530559457,78.85361081066665,78.19753346208113,75.79027468878827,77.06191725768865,79.448210698186,77.50394287777421,74.25689840635145,70.62772415367907,67.24380907259093,65.08957224093082,64.49303016064536,65.64853403931382,67.01538988739891,68.96245834430583,70.97036238472911,72.49720454075305,73.16257057827694,73.465165578437,74.53882385524352,75.45620010401659,75.65257430957345,75.20015467287769,73.64859438379092,70.69420820116494,67.05918091783175,63.3633594143576,59.92427450767095,57.027154458157504,54.29145706869632,52.65518273013439,51.55920321908808,51.72986096506328,52.74083778631598,54.002707924223884,55.68051597469825,58.38376420556036,60.43003187804983,62.99828780896355,64.43438488689988,65.90851777372478,67.57753666866263,69.54003592057607,71.48323308953613,73.8418447160715,76.69285457561875,79.95584793724298,83.4737818704471,86.88651636685545,90.0,93.50355273064042,95.09986126909915,95.64683844749308,96.13729642009666,97.13973501449959,97.65582591103347,97.26544121934508,96.05591597864725,93.99090683436944,91.63971785664575,88.60284197243891,85.27988917450114,82.40531893096438,80.27243496812947,78.31739777193053,76.01175201225405,73.35690200961758,70.75898046177306,68.30033517327983,65.91926116466249,63.15463819509271,60.55197152670796,59.10325532460889,58.635813381310285,57.54629460625337,57.5860457216565,58.51833672730247,59.139108861808204,56.98899416840248,52.260323810913896,51.441629192974844,58.99024940354584,72.01271834063459,83.89453973313064,93.55084663128078,98.80499344064314,99.21767695010418,93.13970556442146,86.01448135781372,83.43126109328098,82.014582694614,79.08098402707546,75.54968203972886,77.00537676160968,89.47050089742984,104.10936029168188,110.72080773635385,108.22934858105263,102.92296333669452,98.93057741133019,93.474793024974,85.21703188811526,77.77686516542018,74.66670430639986,72.93592308873481,69.22771517136016,68.42008869162241,69.12227213927184,65.94874659786726,60.867375822342616,57.72440112979225,56.92540040117022,57.45352642360042,58.34200340052908,59.11735274177919,60.64730713661632,62.68983081274802,65.97974873096337,69.29431241390392,71.43615264504999,72.49018850614875,73.43200306426807,74.93153360287293,77.37754345763089,80.21755779180452,81.7771677563527,81.83877837449258,81.02740550533863,79.32543909184032,77.22123764876793,76.97850954076254,76.29299727066469,73.49121543109672,70.64103815440757,68.32809521202716,66.98700221912422,67.72521262937586,70.79294810210037,70.94390859824338,70.45775500391422,69.4549237010087,64.61210195957791,59.44087424103357,53.61567359196204,46.74575755490276,41.32879643463391,38.00542056343524,36.73285419779393,38.463337135984126,40.145919902448895,41.56637436273879,42.393307239834215,42.814217245966304,43.78478398935498,45.0,47.237641382253244,48.824907892827035,47.88973985975533,46.744907656599196,45.9093795958556,45.536907960035386,45.92904091713641,45.85043456609403,45.46577829588493,45.07751662151238,43.62152344288214,41.45655112923014,39.20722562852579,36.21399244647384,32.86312861251251,30.16261174750647,28.67165326891009,27.69704614617667,27.411262121701032,26.91656409939703,25.857129658716534,23.530642011596203,20.637574679233413,18.17964770092168,17.177841154147092,17.005447644240576,18.780058377359197,22.967221719214994,26.96224304087353,29.303164524962835,29.065254131365403,27.95874375159043,26.471412141878968,25.047916037642597,23.85840085586262,22.58809844734867,22.09714015069827,21.582840038021125,20.680040432486752,19.866164891584816,18.665559798043272,18.40227091754085,18.271745884834257,18.071295949103778,18.067024156925804,17.85894060077273,17.309004543002544,16.720005750992975,16.585144057431563,16.945298377472017,17.429878397222915,16.78898512302208,15.646198630816901,14.991512950941164,14.891370961874383,15.072372054477183,14.629810486221334,13.19059128860787,11.48545147171925,9.049732874035985,5.25777968063951,-0.0,-4.161815043385002,-6.2060887941813005,-5.227421514887252,-3.2262244756990692,-1.7322275256247799,-1.380352955444397,-1.0353294635001007,-0.22831411292117076,0.5706330319808035,1.3887160122997644,2.6462845857740604,2.7897679864984286,1.0808989187204956,-1.5353701073041781,-3.8924480818214184,-4.245092637847321,-3.6723538163226324,-3.113483705187662,-1.909149334395013,-0.46866608227664763,0.7073657373278281,1.650085011337318,3.4645926103421716,5.914375222277338,9.185334440107917,12.554320459219875,15.602957796615211,18.041748737715768,20.0611982593819,22.18605611140698,23.168368990167657,23.91531342627564,24.981263584704664,26.301027574906115,27.178402784592503,28.708287969157777,30.34323777950674,32.50394392282026,34.6159326630637,35.92972750611611,37.48943026371559,38.490133978192446,39.33059256493523,40.51675847697298,41.98720042034181,43.509384696413235,44.78218959672623,46.036274462856454,47.8699722519789,49.43381504689017,49.98932817423322,50.48951521011332,50.90108712515095,51.2590135880041,52.189235758561566,53.65093860588716,55.109311184629505,56.84777776281729,57.8887384567316,58.28392655391326,59.364543634826916,60.60625869154238,62.097872425539855,64.43274137683997,65.9351708408651,66.61252125237866,67.55724317687019,67.88798807779786,67.50933553251815,65.37975548104356,62.95108016559541,61.78660616648965,60.066014489311286,58.30841908659467,57.60015275459159,57.879310119284014,57.8862061866498,58.814989989024966,60.46471218654596,61.95635770341533,63.379761353311714,63.87520810305577,65.72113637960004,67.26403481371044,67.77750575448056,68.74288123713991,69.23196001933837,69.94972305106128,70.17605699854958,70.15538135448169,71.47855306096476,72.34982393199488,72.96868320724528,73.10135977030241,74.7945775413302,74.07445918837159,73.81524388208965,68.87233217705995,68.6790199316683,70.83767011140276,72.70997288298443,65.88584109678622,70.06083289321575,73.43953954378301,72.38942600040451,70.7099631514005,68.6191772542959,67.51269328055785,69.34298961326496,71.60417478127385,71.10488412114906,72.59555313679193,73.38098374798649,72.9404716962756,73.94171913395782,74.77560422227288,74.76503721173789,75.37908742372211,75.71489169972686,76.43730306503177,82.87494750345309,86.32550714789618,86.6901973899389,86.93354347858278,86.35744435743223,84.7777373702854,84.33507619314574,84.43876074855838,84.60798344340013,85.62291035978043,86.72172516908935,87.22342667528756,87.3222222771683,86.5688162443134,85.09089761840337,83.12202639586252,81.18140617676603,80.19640590277257,77.67944818243116,73.30074185496764,67.68973238301076,61.652532802851674,57.01146278992218,52.185002309775,49.72167444575686,47.97848013000329,47.53851828338211,48.09072733002023,48.34727690755682,48.87123507030561,49.25687954548419,49.50255507908833,50.58945419558877,52.66171143113722,56.22202264976897,61.15628900856599,66.70991088325555,73.00435186728816,79.0429263783349,84.78781317692376,89.39686918701183,93.90285737059467,98.75416740095868,102.30991885252035,104.3734004169847,106.31135395981853,108.13457833051288,108.99829782107184,109.12361203129265,108.238243612238,107.04899252824,105.25509663632393,103.7796274998919,101.73306666582249,98.50353727156218,95.67743213860679,93.37972308049773,89.66162109758633,85.94645219974433,81.35454389205353,76.86252451192325,72.73544889746236,69.1827877316481,66.95038617272519,65.96158036160989,65.45588751853943,64.82001300240107,63.50527964439485,61.61994085171943,59.558218257181515,57.288352882085206,55.24407086351282,53.29591594599555,51.35379744085968,50.54920400933008,49.49205032001079,47.827125537731696,47.53542390253843,49.477126734022676,52.21618870880707,52.23703389480224,46.56934953065903,41.97586632239187,45.818455269367426,61.23778798029444,83.19567637384753,101.28180038451698,109.52914061989242,111.30267246918784,107.17398595823909,100.38178978064913,96.30429064396313,90.88310168997396,82.65468986606228,77.7638984446792,76.78627951282876,77.26037497603762,77.45755202897318,75.14142894624281,71.98715879000008,69.4440075505156,66.05839060777295,65.28391120393057,68.09769466703892,72.46070399712906,74.23284300962352,72.98133979927339,69.55986837916228,66.29270329192376,62.994943621932144,61.66089977104326,63.225116896142495,66.06183197575093,69.74486763428146,73.83024381616148,78.00469923044241,81.13168858615813,81.50294365020483,79.73167680440723,78.55738202625255,77.84904785766611,76.72222693558082,73.465213155142,69.87088221491199,70.57791132521031,73.07252448999559,73.44295363473745,72.67916919407163,72.97438491535668,73.10744965271988,75.34702549586837,76.28067589556638,73.37926946241652,69.73705989867818,66.43052226600393,61.37113236223715,53.9636244749563,48.105971826271904,44.45430629192123,41.07413456694633,39.289414859230824,38.82477416176304,38.40084412479343,39.421350964162016,42.08911242496553,44.826411154170046,46.70472662433498,46.665103303675025,46.1359937828639,46.35820440421877,46.80703665379774,47.45621878502506,48.122156918391845,48.08825579781354,46.97980418979077,45.14362597688883,42.39404486194224,38.743931331158144,36.12410429998916,34.68822554128299,33.60004582121089,32.761185606893264,32.405107392037074,31.715117520995946,30.982800422793282,30.312703206964912,30.738020942531143,31.656235777166195,32.870002423854025,35.07376500579092,36.528843442888686,34.57191336052392,29.044473611465232,23.44460529773457,21.066659223992005,20.95385791160335,21.3901572417464,22.19979938325786,23.01393125668224,23.576428964599145,23.593768303277688,23.02069935222896,21.7619398514412,20.998751851631756,21.601556657775944,22.803467491344946,23.06526877203895,21.24009429980391,17.888021664062894,14.110393675365373,11.309948235994353,9.98494625514195,9.019358545436782,8.935008809243921,9.567836053092815,9.995448783039787,9.643701395229858,9.860827337216223,10.154254146948295,10.238237149006391,9.025297080938762,6.214359551283583,2.708793723552141,-0.8269145121319337,-3.4852401241029995,-4.951156281832664,-5.319501992756581,-6.473196293628623,-8.003003345035284,-8.789355481407133,-8.59854643245038,-7.5345083589499655,-5.630653270405489,-2.1167909629558563,2.0199429223931076,5.389281375089677,7.227585665622264,6.921806571237947,6.157467333628655,5.474166157982797,5.0874755714868884,5.627348401097385,6.313425054498772,7.499048686301472,9.047592116345738,11.494571178791283,14.743534595581282,18.50817391554342,22.63763148986668,26.20666904851593,29.142389415196288,31.32461495516663,32.81972649720028,32.988477058386074,32.85936720125677,32.78423610834509,32.51000380677786,32.37862406948435,33.2960847879354,34.33634429217655,34.96738239055011,35.467809905632905,35.97501156317,36.74526080340112,37.80071491095624,39.448040094047194,40.89787053851887,43.019624798843964,45.40290106844851,47.58787620931733,48.8879548407551,49.48155258233707,49.89484970302036,50.32823059866358,50.39483711986284,50.31454259910615,49.99516045121618,49.81204779209326,49.50837598868574,50.34918724389953,52.47508951740307,56.13519655837783,59.09113967623767,60.82159383782246,61.649461982327836,62.58546780732493,62.57845088377431,61.70647739995111,60.10807952183214,57.68599828280756,55.97841702525691,54.077949461689904,52.17379222963479,51.48131181218905,51.82345120165256,52.687199413297016,53.29212643213596,54.354834021079945,55.8300735430134,56.561918063964924,57.177488668059986,58.06518942729075,58.84725145957656,60.186934055143205,61.75894022735646,62.797820887644,66.09444269866405,66.19704499125696,67.0081517295307,67.48452272019951,67.10016918298604,68.47895049775413,68.84236699529495,68.97130237751666,69.44396713088848,70.70381032711065,71.56508396192973,72.24505350509878,74.35248717773854,76.29627470540719,76.8926152204278,77.42658926026027,76.38890716594051,76.67545454921616,78.61262933868944,81.11532701450173,76.05270823798251,80.6979611053303,82.63610216564993,79.61115914525224,77.83297757330972,77.42194994172657,79.08888042564989,81.99699692546632,81.17771375616397,79.08098402707546,79.88727674591638,80.03162522595082,78.80257567400444,80.13419706730032,78.46305558255317,77.65741140237324,81.22724684015458,83.26954241304436,79.89157742782342,77.05598971015566,78.73440501699616,81.80574967735427,85.42608603720537,88.94562011727302,90.48969476293087,90.39067221466449,89.16762032119395,87.3300540642232,86.3240105032276,83.71599581757393,81.4954362949287,80.86036700863201,81.22719409246048,82.41650248554595,84.35348847514697,85.837536072035,85.8935071179672,84.74298778859553,82.874971041496,80.10328891960476,77.17121080377362,73.94298168188507,70.54461877228294,66.34703962524462,62.594902481030815,59.748641460442,57.030581263257375,55.996279542351225,54.8492925047114,54.3865466327576,54.33218664465199,54.407824680407195,55.11125538945103,55.73666416471941,55.85580806457651,56.252259696041314,57.04389812930752,58.622147522526724,60.53357022704658,63.51374308479844,66.91068111650537,70.5333421135671,74.27340412654192,78.24838975889027,81.6036886651063,85.31584290748621,88.27734049610787,91.53048040945608,94.16365293094628,96.01473663046416,97.0711471000066,97.53791373862488,97.5876146868393,97.00683349530179,95.88813841940171,92.98036908520581,89.804746334952,87.85472702517055,86.45200662755423,84.42341558610073,81.50846709755747,78.18244646788995,74.49389482848139,71.77394731172915,70.10823310941446,67.65105012165864,64.63448731554968,61.86167923099521,58.265599138319864,54.0881852750675,51.05169501446552,49.11144014475022,55.59289810006036,83.3729569934222,127.00244621666641,126.87006402989643,61.75033557188786,29.84062492140171,27.44815268244596,29.898870526887343,33.38060475201622,39.11134600368421,50.71880517016939,71.52852326845934,95.96605000603346,112.09733615389793,114.58086918623485,106.60572488907168,96.19331083113781,87.82944673135444,81.20580814738639,77.10052085658477,80.30859809679997,87.90470453608154,95.55124177404363,104.52543945615017,109.11652439909405,105.58700881719716,98.1672719714447,89.49071804399144,79.11909098403896,69.74097677116312,64.23763880991325,63.58494767683849,67.85731180735364,76.54897223627306,85.84242087926958,87.35745880984985,81.40405860945847,73.1353246109757,66.56808017518613,63.93830645584233,65.72925181157706,69.44400418221915,72.84254880874698,73.8369683418875,72.26330621104186,70.20510460638565,69.88040835973047,71.18474690375035,72.49143611695378,74.32640820902108,77.9305800379927,81.43256572066207,81.55966952899652,78.66734528177929,73.94960166714405,70.54848242443626,70.34616481584065,71.14918337890425,70.79172829879971,70.29781607332025,69.61002762414644,68.3088234972165,64.95377336658014,64.01637471787231,61.52266308369809,58.54975511745464,54.95201328068641,51.397312793688464,46.119642859809375,40.139647496436986,35.92525335054,35.85047490101039,36.67897705523823,40.31406526196866,44.19055597431674,44.74150828259547,43.08250148709522,40.82700061596367,38.64162492429173,36.17261271479923,34.717133236848724,34.04337512930764,34.64271111973073,35.42577146032829,36.410007065221045,38.03459948420954,40.405786665756615,42.52474668558901,43.192962441169,43.25969900470567,42.387260320178775,42.3735805951978,41.036779833492496,39.34851152585223,37.74677893750208,35.84236317758887,33.690021028128356,31.34962607063547,28.591880332896913,24.988523662404784,21.317904143234067,16.92748581724227,13.95031406364733,14.291364756819426,19.268362898166973,26.763173422159777,32.256455608498975,34.31933060766598,32.65616919002485,29.393393921140923,26.89488419529807,25.458915877825024,24.139150617641867,23.307850458324708,22.07314201695537,19.681750958561224,16.32581709430601,13.93923391790717,14.130461244375358,16.33605747562094,19.20599760276973,21.661122912325396,23.173389816218606,24.090624515763846,25.51790864893282,27.423350047127684,29.383367968778007,29.950910632409965,29.17873213138641,28.04547584901956,25.71941847212661,22.695481749469003,19.536668049313,15.843090531620895,13.427899455086573,11.723033140232122,10.612849884981614,9.918020741684812,9.948667037764672,9.911634131765483,9.28238683365926,7.732112240541798,5.5546783273919065,1.8778743574269576,-2.8284943387171615,-6.71622758239043,-9.551121926854771,-10.759037362906795,-10.24538881801818,-8.065180352190684,-6.379292133601468,-3.7826393381230576,-1.0674755928851,1.7936680175430333,4.526515099967942,7.314780171080869,9.462306701649505,11.240776735049767,12.617631570827683,12.566720676360891,11.840206226340092,11.077751778624425,10.112036321208482,10.229866392949278,11.637038098072269,13.658689908978703,16.550855354647048,20.458910330323512,24.328470539978255,28.637502641843508,33.07065434252097,36.47311469513312,37.96752771720821,38.580284169167264,39.48161231574545,40.88867121509202,42.025345486945504,43.085915263462894,43.59202401348216,44.018760800959996,44.69196194556244,45.39403419069203,46.7898769370583,47.71846034731788,48.46320822008128,48.74909385466186,49.49715056057331,50.718416388169615,51.273563024293544,51.372487427542204,51.87682465347264,51.99391105510749,52.55278858080045,53.13011792698165,52.70747312087745,51.98395955170998,52.59938821063445,53.56319425721545,55.09351141793918,56.338996438003974,57.560968989191416,58.06157338326377,57.40887058734093,57.028240827827695,56.36709637311841,56.50989495965503,55.743833120695115,54.60300191752215,53.48893607542331,52.40140735262736,51.89243560899746,51.635734212118436,51.84849741746695,52.15236307911807,52.78893450798201,52.89246347282384,52.977269442364495,52.19196435252991,52.27822584406764,53.30855824786298,54.727566849079665,56.99082873846147,59.95864748584635,62.23580721012975,64.37689526852685,67.12991120702561,68.78208177028633,71.08560001263015,73.01935407471179,73.59594542278847,74.1080805998619,73.46325454516798,74.1275252429039,74.68565176177017,75.13870845445983,75.26338960146056,75.49524030172367,73.90413796173961,72.50146761807821,74.61394090386405,74.27528361658997,74.51748193919502,78.03903713799775,74.82908886361673,83.167049299109,87.74931125602983,86.61882010260749,82.79813374416601,79.61914793239512,79.68438546544758,81.05237546688709,80.90972648894324,79.7475637989932,80.30840453328872,82.0832679854742,81.08062636678308,80.10994837385027,80.33301072143934,81.32302119658901,80.5752607296049,78.42215935870544,78.25551167209176,82.45508057018642,83.85549154119327,83.28149744707576,80.38028303398761,76.5762797202535,74.07830579856237,71.72581154606642,70.74809607379319,71.37529335556572,72.78577877885242,74.82288368189106,77.35462404590417,79.49199449268006,81.19473768680619,81.9476735125419,81.6690805352064,80.46759754686494,79.94265637442318,81.02166476812931,80.3562983076649,78.58313650824728,76.88656094693155,74.45954985606394,72.27010535146843,69.7435118899806,66.9266436885977,63.94977406561285,60.3775352360826,58.19986975982668,57.90539969328287,57.82784796935881,57.65071539222077,57.80016399650412,58.07095217828051,58.184187132863585,57.80215765456145,57.73670391458856,57.71790856966261,57.91392784733296,58.692173877101354,59.6158574568333,60.83416407201645,62.61356021016752,64.3658010078399,65.74606211622572,67.96796606437249,69.75194317245167,71.53595128375483,72.77050525892706,73.37796060761274,72.98806466909448,72.0622904849968,71.20880324818113,69.58447220298196,68.16692824058163,66.86859317568266,65.68290577381643,63.93119081843872,62.66849599544435,60.7781875326101,58.509816409352865,56.51812432891797,54.65867453825184,54.273682081149495,54.376121782605175,54.9720500066671,57.02175605972494,65.84829119774085,88.1264572099907,114.92029502215188,129.7604103215921,132.1892578992243,117.33230746659181,85.23622339744959,70.57732826891635,53.97268096097934,48.76397822819738,58.02829705279646,86.81178788258359,121.57898042509733,131.76672338468396,128.1654931079008,119.58498675072684,110.54650310039091,100.63627847230431,90.9963872197898,81.31795792811243,78.47419290016416,78.69004966238026,79.4311552304507,75.6032219399283,66.24134009090125,55.154261025971635,45.667047181984834,42.30572011755402,43.48038838704696,48.44740919765795,56.63149221345853,64.81056611581347,69.31595616672188,72.85776876519245,73.37166502363154,72.99798404974742,72.00087215265658,72.98593511976732,76.65504847742206,81.68840981518298,86.68906374495135,88.2211767710709,85.72858145167811,83.37294607722278,80.40359638638459,79.14518298073128,78.16530268724482,76.83951603922135,75.31561844360017,73.13491299887772,71.05672357347983,69.18064123173613,67.54434922022473,65.41449467797682,62.41039633695673,61.56403912507822,59.75051186968731,58.048217109092846,57.553401283647766,56.40376458539269,55.12467194667288,52.61194311558687,50.37565709125818,51.77282004776709,51.779568899624245,52.18587268436064,52.054209129708745,50.40620951385678,48.966373508371916,47.92250411766705,46.4899835906101,46.1359937828639,44.13079869444381,42.878889980382894,41.51540221271001,40.90884627261304,40.96956243891199,40.22988793570306,39.061315077747324,37.86502861886555,37.743898347691385,37.303933667059425,36.709510491989015,36.61502341192463,35.89015241498945,34.92479955610972,33.88405661561906,33.4993611252339,33.87985521835286,35.72410757604223,37.95417465045343,40.05326687416012,41.369379837250584,42.38139112332868,42.2140840772778,39.9574980077735,37.29625350314323,34.74180558175791,32.48779076798716,31.13501264702204,30.596847607330172,30.011864735766398,30.389404171589835,30.358107612507055,28.114682866956272,24.059282722187238,19.010736363566345,15.782963468874259,15.318793893379466,17.207845706605863,19.798836265851413,21.47206543049041,21.322808977821325,19.55293034483973,16.10444464668857,13.682288872971725,13.740673450162816,16.20455901119986,19.974585699335535,23.696158913595063,26.140663276328407,26.182527086149605,23.992175026323586,21.209198136392686,18.69156482520843,17.16336212590558,16.182868557305287,15.08718375873959,14.310050340613067,14.316233824406552,14.088314625009744,13.01088220505802,11.374483052935307,9.752410014685273,8.564533981476957,8.263233005308201,7.824584478439423,5.5923987093492,2.0868218252309934,-1.1081402556336524,-3.8211286655584917,-5.018452721508566,-4.627135519681157,-4.161590834221502,-4.390290476977075,-5.265344844211796,-6.135990445417137,-5.698791883104043,-4.733460447743113,-3.1596645963951526,-1.670697956894751,-0.5894180221113487,-0.11860095624130551,1.3073756301066872,3.6723538163226324,6.327322192830228,8.09752490033898,9.594751040986088,10.987504685983762,12.477156085272252,14.35471702529006,16.77902911802813,19.74970945777826,22.764973225513202,25.225626494735323,27.067613613741543,28.345689585598464,29.107684242075774,29.974361795927784,30.443530969803295,31.41405201137805,32.075273442402555,32.899819962121605,34.146725287880635,35.33360861438798,36.32424516730179,37.24181427687095,39.09385477204472,41.44822308805088,44.52390089157854,47.296923264178155,48.57629829722142,48.63294664394534,47.96603856409447,47.407238180032145,46.8707750597332,46.21891745864835,45.932123717107075,45.58166302318989,45.66532596795055,45.14956841234768,44.403190512830264,44.31885568910656,45.31054329075612,47.71867366097831,50.37095899355118,51.92575246582126,51.682687656441196,51.55609837840953,51.51979100277496,51.09728797000279,50.67397063250528,50.23502111063105,49.71316002275683,48.429050280577144,48.2484033071626,47.41513950221906,48.272745362143276,49.43579369247834,51.538311302921485,52.99217948386807,53.90558102237526,54.74999140323978,55.6341021791308,57.1596420698336,59.12893558831487,60.347310054661264,60.61410343567351,61.131701053166864,61.73317156143089,62.26945168377213,62.93590374723115,62.78650232570559,62.71878096761879,61.85609859640835,61.08935088476628,60.25513047199489,61.46548674527071,61.764467613935736,61.98408705374226,61.483648874254015,62.22501471975263,62.19858436008683,62.82436044176499,64.0438736708333,65.48952046584586,66.35730578052845,66.66172897668535,68.0631127053451,69.38535406372215,71.24138198704362,73.30073621535092,73.44962031332739,73.43624731744677,74.48949624763647,74.91782685922368,76.16771758444945,76.82741175141214,76.5315608006291,77.67145193001905,80.70877717444483,78.03702082940111,87.41273692099124,88.46071047194785,88.05847146286607,86.70219813226655,87.45048143733634,88.60284197243891,87.72671619804743,88.23761166383476,90.0,93.7062863290117,93.71065929318551,91.85560956215737,91.65840697694254,89.6128472595573,86.91979249282343,91.15600932224416,95.62174019444294,94.22726066725254,92.17938289772354,95.29229389220804,99.02872796407404,101.76331053984414,103.33416896414757,101.81228599111348,98.08866868602387,97.10502643047067,98.05609902406118,95.36152225988322,93.45669072589892,91.93500928266907,89.80905280784991,88.3370801983674,87.69525856849202,86.9783323845292,85.45731396058171,84.08895116800375,82.79392029282957,81.80295090935496,79.30346346429933,75.28841693066792,72.89118807076146,70.9640894495829,67.10947129614262,63.768925051420716,60.51451424308235,58.142390373159984,56.21098594210534,54.686810928710294,53.71179838961124,52.260492693166306,51.59955658817561,51.04823729916237,50.545312563637225,49.882774896053284,49.96115186027772,50.97669460898594,52.67895862311477,54.91273968458864,58.06245261567624,61.42928787480942,64.51079845646987,67.45540769448749,69.71179557991252,71.68429323490635,72.50823672285908,73.00406241535869,73.11652579290761,72.16183572168525,70.87336290031084,70.53056992644123,70.06120780778713,69.92232974407732,69.29580653564825,68.85915186638836,68.11960915371714,66.71193733938354,65.17755109775331,64.11522530437934,63.35937616204027,62.63975882731859,61.9623017963633,61.19651486974244,60.32530245186521,58.91736837798213,57.56872999093295,58.38231695377726,65.4773174283788,87.61951047105653,115.6234419508704,133.5965739221608,135.7891155097515,118.1284817437143,95.1945623797695,83.4054774729996,58.06648315100963,45.839437436914665,54.32360671268939,88.77826554019171,126.39639271537516,134.32597231228038,126.81145047188494,115.76445937975913,107.53399149050628,101.2007901594168,93.34803844004091,87.46027764812698,87.18858061175699,83.5516215528183,78.21315825864468,68.69282107966342,55.17554425438643,44.37235421297532,40.19053568204926,40.73424781794226,45.63112326110802,54.193967377471054,64.99552227541534,72.78527865946256,77.11676066380491,75.56864303562543,74.53686451366328,74.23713058432249,76.33117876390962,79.7960396157766,83.44302272175565,84.71166290357903,85.22830150630914,84.76845956952756,83.5020192304518,82.17998057782798,80.22224130269136,79.16601019902694,80.27692009730535,84.28944365060978,87.57248748768292,86.09059875491924,80.6979611053303,74.03883567394121,67.05282229637658,62.246036560589964,59.50129238091457,57.30917991508538,56.20472771801503,54.665643753880396,54.26255210656503,53.57519456119134,52.997499354225184,53.333352772470676,53.17571096840764,55.42448718889167,56.643417169943014,56.27662046504014,56.67782977379243,57.38894599264338,55.28986064751104,52.24725968644108,50.0904581358532,48.14317378589813,46.159037209895004,43.93149708810539,42.453424230878554,41.21874583508504,40.128614592146,38.71308195678753,38.65976494066916,39.41371184112328,41.31937805982219,42.95168704491772,43.892178367049354,44.69196194556244,45.15316588860904,43.85574664184854,41.15523223844591,38.50457168920142,35.79735169995222,33.470177191016624,31.77778957022995,31.177331409665676,31.370618261581626,30.94472463696705,30.711838268146476,29.985449118888194,28.61041563950447,27.494946007516706,27.30292882790721,27.57103254746705,28.886571204087463,29.940387463675226,30.352579319200668,29.66182097385623,27.821364404718217,25.568704478398956,22.397590380405212,20.379151519741114,20.927174667286867,23.086585838132745,25.074412183251606,25.837704250872186,24.06988020866731,21.051699303649624,18.37181010616573,17.628856934231607,19.595376705287254,22.634553539245605,25.26117994315824,26.479773017675036,25.958752261126524,24.788647355554904,23.529466426785255,21.60286743699055,19.38619154917258,15.69966376436393,12.43809662300276,10.872868081642213,10.68494553252125,10.880909141888141,9.502673913990325,5.085000029208358,-0.7073657373278281,-5.6323016746034265,-8.509547760642171,-9.260248469894567,-8.669836286029039,-8.94071182707276,-11.247930353958706,-14.71613538250803,-17.482348712389715,-18.132844989299926,-16.37144237176878,-13.47423898370495,15.089183117034636,16.858435212161567,18.817588822399188,21.410912634363644,23.86015893240561,28.153313603676725,33.460328373631825,38.21690835237989,40.80307354962093,41.09950675276293,39.834764130248026,38.60634756822817,37.256576509361565,36.39394083182154,36.36487332725164,36.94019365040162,37.5830957130824,38.19095280193731,38.34417155269086,38.440199610121,39.330245207501406,41.088429444572775,42.715703083118626,43.87084009342535,45.0,46.87902892095797,49.09532954096484,50.15812406644562,50.76989297830389,50.38679711441338,49.89145383123292,49.59853369237368,48.44906196125887,46.435680978558096,43.684738146576734,41.235938550506035,39.39763119475783,38.169785378782336,38.131893475250116,39.9343987826596,43.26909413045937,47.26568072160397,51.27277174620945,53.9879890958582,56.452005613478974,59.17660189488463,61.636426537519064,62.19849669656588,60.73007762968411,58.67502269836432,56.62114756729639,54.648792434380375,51.51532124619164,48.680623364044955,46.21883898256484,43.576796543789754,43.45186276166939,45.462781398408715,48.90052570553977,52.534056778587974,54.895916913824784,56.73433162819882,59.23032549204385,61.78028957193502,63.81030850024995,64.97091990116603,64.61210195957791,63.68923626947286,63.185460209713376,63.01978635275716,63.771697511338814,64.83529357286282,65.33808089406033,65.78184019137484,65.44952645010869,65.8269761493702,65.60159481133314,66.40282073509988,67.30041812989656,66.61766018253702,66.44494673233896,66.97452348141998,68.01759833786608,69.09597922363591,70.07008265960205,71.44739263011076,73.17028284499149,74.3060496874387,74.0710758424348,75.5629273316434,77.57210154876003,77.76925170916164,76.69545942930826,77.00540991483663,77.55420144563976,79.11858180284071,75.22431814076526,81.91605763034045,81.34509451841252,81.24543325788272,82.04605793576029,85.59219770207089,88.98826053794438,89.86678090352306,87.90981406887192,93.26208912875987,86.71241350601395,90.0,93.2223302241509,91.05535926021413,92.476866592281,93.87851900276608,93.63294591294185,93.50104705825402,94.97952649187806,98.89403005936592,102.65466841026445,106.57876696380416,109.79884727305225,112.49019072757177,116.08668012923778,117.32199824103216,119.81550907509087,122.7909581018081,127.94425167009818,128.10258334643052,126.57727674556831,124.49199349577522,122.65080524866153,119.67000411825767,116.17531702124369,112.99649054372067,108.60367955225536,103.97526232856482,99.61585728755375,95.17493021270468,90.19327796477226,83.73252548441155,78.36638615716842,74.56221304441574,67.59965032930398,60.40652512780918,55.87145990453769,51.48783545533047,48.79053088102913,46.59668104452837,45.30457360237874,44.6373597755026,44.055651226766464,43.76479371813786,43.84217340952627,43.58618874261697,43.31241938447242,44.74937422195971,49.19244906477437,55.701768845371205,62.52277181976574,68.90981069156226,74.38417529512351,79.59772777995437,84.10711880679561,87.66060130593223,90.96554571268588,94.14945724642192,96.28979790168803,97.8690630201985,97.36706649898439,95.10213465605948,93.22293736605738,90.64987216488056,89.46952060460488,88.96210665037223,88.2549910470377,86.78113591136619,84.8856105756885,82.95738064864564,81.38713989359086,79.88797244226706,77.85573681575175,75.06859189098792,71.59239828725067,68.13572212694943,64.91797338115845,61.73754743742649,58.64501602890311,56.41689746380352,54.293306778599664,52.152213943414274,49.99923035040885,48.98212950033685,52.873080661320955,59.26073427219126,64.54646516656291,65.60321237569747,52.74776137497126,40.81506075731018,42.82523231740342,50.32107573202258,58.086374050389274,70.1330142093322,93.71700659953531,113.28117221241592,119.41559476079007,116.83222883158044,110.05082770956925,103.09812494190027,98.7388968286894,95.50190214184043,93.29780186773345,93.43367047837006,93.46075534332822,92.84952359179363,88.2803487589231,81.72173644740609,76.08979468486285,67.61306472748834,59.07647054455126,56.247792438065865,58.70883097954973,63.08500911796283,66.50566810447569,69.15001450658721,69.57576875242128,66.69875621290846,67.1704572487088,69.52553476692225,71.18711387055369,73.33915520573662,73.61666806450017,73.88917342095924,74.60812859739369,75.72863091735901,78.46245668239662,78.27492337117044,76.03591489991581,74.11281943475937,73.09487290249508,72.5252561758619,72.96779956198225,73.64890402811236,73.5305263139234,71.63220764676942,68.90208017629381,66.44279328825837,65.57362155398884,64.73037147382966,63.38729332536969,64.29721242007312,64.6950375333257,62.25679625890538,58.63846831114213,54.43617496502472,50.53274854649564,47.33051673822661,44.49449687199489,42.42088734660759,41.0130761632239,40.10588075040383,40.15605548202794,41.0914556604291,41.49645420736833,41.99679520470646,41.07675068197965,39.130367757333936,37.91776767407028,38.15045364268583,39.26387757323976,41.21945110740292,42.53808613493344,43.53513702297695,44.15864658692709,43.46428947831475,41.58901454465966,40.54341426226512,40.47415718326103,40.14341546943158,40.31160699105843,39.861039603405864,39.748873013254055,39.86362117568581,40.56420568190734,40.80740955670212,41.18594257362078,42.068246151544585,41.96328765860467,40.3043562338477,38.56077587922535,35.760794844103984,32.30464868538132,29.000672202610353,26.513536612897532,25.71785645981434,26.082244803188605,27.037289859071556,27.721926089378698,28.979695796746498,30.465523129571302,30.248309910847595,28.178546894948983,25.931715504532185,25.301407756603222,25.922319735413733,26.33945188202975,26.295866084185928,24.334441811263915,20.84530220546172,16.50064899716674,12.628228212326247,11.645233948212,13.240506210019968,16.12182186979765,19.08992579798014,21.783261848420246,22.928624630517405,22.86232725711753,22.07789009552874,21.338360025695902,21.095030192455113,21.16125181685288,21.05235962600609,20.312277599258145,19.101174244258686,17.45587259378261,15.283259263905524,12.818486629127449,10.769397415909046,8.381071390384918,6.351637222860848,3.3419389383498515,-1.2706762899150787,-5.924598963184212,-8.950311156523899,-9.550086580020315,-9.005925125571286,-8.450731643500953,-8.805262784117245,-8.763617245824769,-7.602605238152075,-5.340406120400928,-1.728273785875031,1.9456045252895864,4.822148990584574,5.516480266121408,4.895874012614368,4.020220936398129,3.4682738084411566,3.7288694361925554,3.9773961822737385,3.860704541583281,3.642272341856658,3.591303778747803,4.146427968971323,5.082316934943733,6.862563509057728,9.691825387645547,12.362481736129148,15.33138094599926,18.20693731068594,20.911665271667808,23.272877026383807,25.86633672628438,27.389733037789878,28.876864867107425,30.10812803004127,30.595967044792364,30.671076059762502,30.591996723567625,31.636876608322346,33.07295417538563,34.74153808484214,36.5402247081109,38.63951017836355,40.743154845892555,42.58047747191077,44.22926846355422,46.065448851811794,48.263663319482546,50.12527796204824,51.38874986188582,51.7470978672925,51.95300445470152,51.86998249879392,51.537352085648294,51.99643319583933,52.09943953881807,52.24338555459012,52.57217298167828,52.89973656994013,52.48889334270943,50.58160408633939,49.73183530725474,49.487130606459246,49.31967093019345,48.82264598134432,48.17249804021025,47.79772344976849,47.915635501161525,48.32310249158617,48.98392400385197,50.16694229860226,51.92722000492841,53.87836438378709,55.29159685995515,56.16771769182751,56.365652650527814,56.0092141081855,54.787041817158055,53.76690670918809,51.86998249879392,50.54122737154113,48.47047505133071,46.62770893340296,45.0,43.806546730068995,43.408826458603926,44.3603429705931,47.07225931255602,50.588284141866694,55.32156463993191,60.85834523739687,65.32606930709584,67.58913973718374,68.93188425268171,70.35312553903238,71.69512108947139,72.12454295952895,72.71621638018554,72.58615936354984,71.7117748647797,70.4192731699181,68.31354562159325,65.58667762940199,65.3109941089015,65.02764644223444,63.81185702130245,63.91550678708021,63.9654698020952,63.80156228179453,64.01205294518012,64.06923419760484,63.649582321949495,63.3248482574035,62.75830449915108,62.562479927132614,61.32680804436478,58.794874191528116,56.27584781784172,56.44400837203341,56.44109489565199,55.520741418649635,57.754595081954356,61.03411366013152,63.02719748775133,64.55627187210726,66.1418200850844,67.2928828226649,71.86003665294999,71.78427927138185,71.31269904044274,76.04968556486672,73.92645189138771,73.07732909310194,72.4861464989146,72.6738459945516,74.13553328398935,75.67481286539764,77.19576775010032,77.43179185723191,76.92443505963827,78.17302919072362,78.71321285095293,77.98610805874232,79.50848602842585,79.79830868107338,79.8072646022426,81.78954205702033,83.98508937913783,82.86118704340824,81.63731400041607,80.6969973582629,80.46832728573736,84.1118615805983,90.0,93.23974089963707,94.94058918584525,95.29005370825442,95.76038998575574,96.1918757964715,93.73768289555616,93.95570584807486,96.49732582613093,97.44538853310512,97.12501634890181,99.35849939245485,101.37059079379077,102.90431587910767,104.2500186268192,105.30472413383163,104.7573058007825,104.2259507909113,103.24764391479302,100.81787541787108,97.48999131413821,94.4310780013236,92.35329367237863,91.56807191681264,91.77055503381222,90.94625720108188,89.1562026858082,86.3300813538757,82.20876224064965,77.4531672524291,72.94771544417033,67.182939249196,61.93231320032879,58.27271969577639,55.14554283231445,52.72098097414128,51.129764827007605,50.562602656267664,50.97776686282417,52.22430461532105,54.420633637305045,56.751577842726064,59.036273601087586,61.50629534626679,64.29007252071617,67.61079768235564,71.62026071096294,76.00852665584121,79.70390280709813,82.56860284539394,84.1273351721517,84.75397932197735,85.32581848146512,86.30063786482278,87.52121297646673,88.89596027497016,90.60053800223861,92.34207749793312,92.86810799393558,91.81830010378812,89.21515341676694,85.71083128728158,80.97733352504872,76.43642705559593,72.6810361045825,69.32388324609529,65.85997394340751,63.144663223224654,61.612351442169334,61.226302870406855,62.25406671453538,63.67107452638231,64.79534416163942,63.7637228850487,60.43172174931855,58.12038447523838,58.4103904478789,67.38013586026595,80.27872063620406,79.21570213243741,57.91295648980695,31.53982336903802,22.685290106251532,23.732911777192708,33.590103319073364,56.87228572735739,94.64122064030465,117.50092918912895,120.01372628081855,108.90309279186705,91.76238833616524,77.51598035728507,71.31943638480044,76.87534878998189,90.74892081195976,103.27454565627251,109.35507940906628,110.24999259595887,108.8716155886265,105.66279059913792,101.68938450249695,97.4106901114074,93.74816731453798,89.1393747153373,85.09339526284623,87.80793235826208,90.53923769927728,84.27680571047752,79.38031626894367,73.80067933632424,69.61251796113254,68.23545370954272,68.74444329295086,72.0334038298051,74.71836983263084,76.77137533834446,76.77175016918495,75.03327601543045,72.65932704844616,71.02282863858565,68.78594058015976,66.48710723284069,63.711681344611385,62.33767450665923,63.31254625488893,65.80493276870571,68.00884399559718,66.41110329430369,62.95699723136313,59.56027481967757,56.71555972586548,54.59769148133168,54.17738568613254,54.648792434380375,57.78102880725884,59.59283247990452,58.57531425116066,56.33824939327522,54.07874876546819,51.48639209786596,47.61273915454733,45.54412864006571,45.74404309607709,48.022088430645375,48.334705087842636,47.574406940843254,46.825179921085855,45.69236281203423,43.70391988622156,41.37406867609636,38.459622559796,36.42839697834838,35.254552554083205,35.19938203672381,35.7378824831611,37.18142849803705,38.086289537632794,39.39763119475783,40.94642215871169,42.155786345201605,43.28158689274605,44.50306583096258,45.707288725313624,46.8568468986899,47.29634206673531,47.60913819306004,47.56596569271368,46.842901921798656,45.88140399658214,45.289368361598136,44.07476491404588,42.79465605602331,41.53171737432747,39.91226245338739,37.86567991627235,35.30023639694644,33.506021854367994,30.983450533543806,26.980189641138182,22.737002970348808,19.460019559905245,17.561713736476367,17.53151283924024,19.5366104187916,22.750971377300374,25.66127068020183,27.721926089378698,27.774320161510385,26.415744637197207,23.641851289368926,20.75510798530934,19.866164891584816,20.79286680079979,22.059882953084013,22.80791337553256,22.41495059443412,21.624089011767257,20.532133946088532,20.185775579399493,20.25864995458166,20.59072048326279,21.095030192455113,21.103179416372356,20.616258861144726,19.716772462295324,18.56603428444166,16.988035376515203,15.217992132379992,13.19714819651656,12.311986359835249,11.332248870007742,11.555039152911053,11.929286204763418,11.577840357835445,10.640593293159334,9.054654604977335,6.115538656056975,1.5755611059191077,-3.4380726785048217,-7.71637640433292,-11.038395064408425,-14.292285159487156,-17.732537613801618,-19.077940716502866,-17.882024338771892,-14.250011029935719,-9.279334980773767,-4.330658325573556,-0.10953016748806518,2.5037536811816525,4.3241505613099775,5.7105674397570585,7.084538551498653,8.17743247836682,8.59854643245038,7.97903220088119,6.818227270950254,6.3402360692525885,7.4695258793639985,10.120418223245776,12.629448468896777,15.343763220371116,17.95233826673667,20.644069043607754,24.33878664895068,27.681022758026707,29.961116286051904,31.80940330501158,33.37269340644056,33.984179044725906,34.082468490180325,32.9216940994355,31.92090215414753,31.83421975118114,32.85367990070733,34.556179054022316,36.433019623098545,38.23382600751808,39.67821976002338,40.84874924651902,42.34579097925621,43.87084009342535,44.92570064211582,45.89284775583481,46.933957979933,47.314491385598764,47.22542822703176,46.862058831254615,46.58908222334946,45.84366710660429,44.689457545580254,44.60378598080616,44.20424618002261,45.24238648013203,47.38250542731224,50.03043164143611,51.69131918502521,52.6551601099975,53.819133575458416,54.50952705792358,55.07293758673906,55.00004764995527,54.82308598435087,54.84049962514924,54.78242898935501,54.344678512784064,53.51781971458411,53.01708496936399,52.897745783619314,53.69719907556157,55.81221248020681,60.06267220331458,64.96930845577518,68.11326318219312,70.27772436433094,71.95337811287456,72.4024731904436,71.84217436923898,70.83455226496257,68.4046813701799,66.06042405146637,63.79498174029821,61.37068704293613,59.18070614457359,56.986382888330034,54.998038679412616,53.66169248200744,52.288951437693605,51.72364763776113,51.82476888237582,53.17161543591399,56.28122622615847,59.196832088303275,62.5033941393555,65.78184019137484,67.59708308350922,69.51730001272966,70.31112101200033,71.1008993419114,71.56502385628222,70.59634783394469,70.16260452410329,69.66852063469888,68.71669231584757,67.3700500001161,67.03411116040617,67.31555784307271,64.10398930624025,63.8532182054976,63.493034929020155,64.56936925933536,64.31045949810358,64.4447070156611,64.78041997489973,67.49496042724115,64.32866307525826,74.96059989715063,77.57956793688358,78.77671704081804,80.73857543341907,82.52472758187197,84.58691145480098,86.0063190023352,86.97452507471789,85.55398369754866,86.44739523794104,86.36705408705814,80.87431966646481,86.95238682498463,81.76104671792926,83.32689216339014,89.00796528572091,89.6396304549229,87.43965697780739,87.94640568561984,93.0971739660118,95.14159585433954,95.91437537789098,98.36225144101844,98.88898669801522,98.02725785244864,94.47212512846805,91.85853551853465,93.01275037256241,91.795588350324,88.56790381583536,86.1154382807093,84.82111353050382,84.4038054706632,83.9909413466678,83.99099404250549,83.31501683587007,82.49369095316304,80.537694036721,77.98380296396465,76.62695896271455,75.25646175924807,73.41070328009376,71.33990002496519,68.73663801014023,66.24198752667085,64.12167265555182,62.02053923027634,60.900080843270004,59.49477647547648,58.3419732968332,56.85626508049232,54.62120548444704,53.23153236539296,52.20503539476133,51.61278197250483,52.118923985656316,53.56088350121439,55.32357444255067,58.01912383973348,60.96871678429197,64.1718320514974,67.43910932478263,71.17335442221587,75.07452351254419,78.98867408083238,82.43774214533008,84.97808616388794,87.32741307808718,88.64846589879583,89.06253777659947,89.06593444088016,89.07597573595432,89.17861203621696,88.76581282423149,87.60537086294542,85.68201540927524,83.25896668937452,81.4102973041606,79.15968509673584,76.85894003317301,75.02710532239973,72.8351241224853,70.8802548434004,68.42215262816987,65.04611607065263,62.17593690103149,61.396179955184316,61.87623734804497,61.46116272013206,59.66403629467021,57.92740193966008,57.29418850386312,60.549825236188596,76.71137645448388,114.58033735303611,142.33632493075308,153.66844380983505,137.65058451612668,96.77566960664255,68.74963420872892,57.0648670825044,54.0217566034363,50.766770196070574,49.90856438727901,62.53681281322383,94.99466361957985,120.11008388792132,123.64088423419832,116.69860251465099,110.72229217942858,108.87873527234004,108.29552657383444,105.36842524874149,102.64212964431786,106.81797292235301,114.1064793329953,118.9041389594071,109.33123987815775,82.90074867107124,62.6597635678373,53.223704576646426,49.5105041199677,50.118188308062216,52.23415712170755,56.7855842491309,62.005829180657365,68.1985773243098,71.59451071417935,71.31943638480044,69.0202749871598,64.62464400784312,63.80881303144931,66.32136277496656,71.35694285845526,76.44053717739044,81.7337590211198,85.35032374284664,87.55202340727665,87.33700324431314,83.58117669574024,76.77416031945259,71.52084932169127,66.99486848354938,65.23533445614804,63.82036552799022,64.73272611508801,64.42980495653612,62.55608035534645,58.452034607514676,54.58683940042239,52.507372693464895,51.56527702572354,52.060662213926115,53.99654644837273,56.09219072623986,56.373230450511194,55.928415671954134,55.21686902017831,53.70878601647661,52.22660093478941,51.10066833694464,50.424275342345084,50.147880630946375,49.67744518438924,49.116807046595454,46.99286144676344,44.32197595811618,41.76964533767234,39.40069620333369,37.44132304183393,36.195327603765826,35.77867288339522,35.62791075101374,34.69510114364988,34.62869395251346,35.188735821173964,36.894423807271714,39.20211342114107,40.744732884055864,41.64317030106752,42.37936925697768,42.89051629425975,42.55033938532585,43.009268857064484,42.86763352968473,43.08831779469347,42.84472644339629,41.651806727049596,39.748873013254055,37.69021305178433,35.72099681673295,34.47925849201354,34.444327655556584,34.404704340509866,34.42341228503776,35.38792472421183,36.63845528937324,36.60234142741006,35.47912567247004,34.701560121499085,34.384878596331305,34.39879666526359,33.78116484538686,32.9216940994355,32.285431785100926,31.4768420870393,30.847953702449647,29.087439824186593,25.96927669689387,23.53714682155633,23.089851449123707,24.085279317897896,25.84154392326367,26.243931941771447,24.332067263424147,21.37064576910912,17.728440028668036,15.46765890971514,14.695671322504957,15.484887241260557,17.572886524842605,20.04521582484582,22.070468699502683,23.11652814533718,23.677093720787532,23.53536854044689,22.666633962153494,22.44071072812807,22.083130501001808,21.336829662002124,20.038435830652325,17.807661334779485,14.838995350015804,11.500171598172669,8.546335301245527,5.194466319813838,3.2027597360222266,2.082563721713772,0.7345413709746071,-2.235294788219653,-6.519794202880617,-10.5924195206736,-13.174965622302917,-13.15310366242153,-11.565372062069603,-9.8103928416578,-8.587973967057337,-8.114400620521344,-7.09844138123911,-5.415219281631208,-2.37252161906897,0.9915352969134751,3.9182696547468097,6.676866946494533,8.45202390205174,9.575599775344527,10.304830240235729,11.26419673841781,11.93090607325908,12.541616419400215,12.777490740732135,12.331656229122578,11.238516413326487,10.835210296627965,12.061289163307443,14.779547958966806,18.362711292194867,21.227618988846547,23.829414995601365,26.712731144373553,29.538779502206634,31.097316383522603,32.40168705674438,32.91669346184466,32.952984576996926,32.84909097081302,32.727553015984945,32.860268426864515,33.3201686717054,34.179784716981395,34.592289166338674,34.82922332832033,36.68553546718319,39.19937963307445,41.63352237885469,42.84348719247973,42.86798025370087,42.84806941900268,43.57638967942034,44.05636380335918,44.59463880810729,45.06909951690609,45.78483825824104,46.190389710800105,46.787437006533665,47.1686631205806,47.788737545806804,48.02997958250408,48.30030461251527,48.43051479120058,48.436639560393004,49.22319656874706,50.219260518412426,51.16487669822131,52.14892756173776,53.54011874858859,54.790888442354074,55.746302250755,56.63001268756383,57.23236385412714,57.936370070404905,58.97170866776437,59.95764775383631,60.12217906176708,59.757648356342415,58.86966716560597,58.136184333063426,57.76246998466646,57.41926543897859,57.6390937494985,57.85233176731614,57.75003497296627,57.57336929306196,57.80734633833754,58.090284687298954,57.769358438520385,56.70391502228813,56.11305700326101,55.54905667419063,55.801187175098484,55.713130103451306,56.05141696848193,56.89638062625525,57.471178951505756,58.12150465667923,59.52884672017941,61.08647081438808,62.581360883262526,64.44446043314953,66.54692290303227,68.36914746350692,69.79810487493177,70.78227679615458,73.05736396479404,76.93942663946756,77.27560530799357,79.1847032602566,78.69004650997458,77.087017850446,77.39666474080693,77.60612050112371,77.63570150327247,77.93406699162861,77.88616810180343,77.83898322136795,78.11135239587749,78.79407273570484,80.51580442759092,83.46891060822729,82.48359772554427,80.22195683971938,79.9194103826204,79.33540925401688,79.47428748143423,81.64410347407977,82.53022865514306,83.82982932363113,79.6375523930375,87.74542855189866,83.13942765394533,87.54098224854502,86.5136296635469,86.08008010282576,85.89671184544967,85.23631685673139,85.72645156859106,86.60398938043454,87.63475890497718,86.61224124033288,87.53595056523758,86.10453062713032,84.47583008126378,89.49566955966974,93.72700451677493,90.6987137538354,93.92392752965563,101.8490316624935,102.33547711538061,100.66033333588486,98.46488353295373,97.40378390377369,97.2928876505982,93.73513829798522,91.6700234135393,88.5270388025205,84.41617667984595,80.10784672902574,76.80250517878258,73.63507042890373,70.32733820054264,68.4687210823242,67.0766950246566,64.59479718832314,63.05428989943145,60.58350399121594,58.11764278172158,55.816393602618064,54.258492759349906,51.88921750117624,51.117153669861324,50.90313534719966,50.98635123102957,50.79756996890872,50.90891774950023,51.84943311138925,52.52057211609129,53.935602925771484,56.021081857565086,58.56083172969593,61.23836992235834,64.18969338213604,67.25128537325834,70.11165629910182,73.02449892594413,76.04703808381817,78.84659006437093,81.40615218784133,83.65981625039907,85.9075933751674,87.56957144760996,88.99487465131635,89.89565712206846,89.35257486384116,87.66044706962774,85.80132341734603,83.34364223608942,80.44346143524021,77.79345786467567,75.60448094995071,73.59145010366962,71.2865802032647,69.0083292493627,66.40519555641741,63.7680924066035,61.497959591475905,61.12305849820027,61.94091156278744,63.77097709770364,65.6999244722615,65.85926564678367,63.77904896407476,59.97414246202293,58.157531945297876,58.86103568757812,70.0295116105593,94.19569020865644,105.82833008141333,96.70982114264957,75.57026425291973,50.46381449756658,40.2737492764581,40.797359173249625,51.37868565057526,75.90333035521445,109.48011167825732,123.66775110833572,121.53774819297787,114.9640121719525,109.36783088195091,103.5671938591775,99.02758901194841,95.92141823537409,92.90143812868354,95.96932861799175,107.65900763864406,115.53361616856822,114.97627169549807,107.77132779664754,95.70031573803686,80.94212504487037,67.08907752806049,57.264784158106124,52.21132440851136,49.221139572030694,50.40264963664723,56.27387079364555,63.90457672363032,72.32109284456192,75.05183738472458,75.42098300460908,75.44858968713237,76.0454748612249,76.38258131833332,75.0753608027984,73.3007407270446,70.3197138806489,67.40986668810076,64.65847007823821,61.38137434119241,59.985843054507185,60.29859252473082,64.04560331260716,71.72851890269979,79.51310936958512,84.13487415708423,83.5020192304518,80.88579514812868,78.09676450313242,74.16762108571747,69.07300963913109,63.92118114228871,58.8296580803979,56.22788054617194,54.648792434380375,52.05480312892752,47.33051673822661,42.891405368275684,41.197928623984296,40.54185428660802,41.49236934748622,42.677086034758176,42.74077086759795,44.70914170774525,47.38203258090263,48.40977824141468,48.998936873864274,49.34839365028481,48.81407610361751,47.56381374970892,46.22212497659299,45.0,44.54289264647345,44.169670507691364,44.24419381411451,44.39371862310687,43.85574664184854,42.75275488912346,41.74530876112673,40.00933612311326,37.491406154781764,34.605622246422286,30.550986478324706,26.347447966367113,22.827655167258598,21.331568700646592,21.29359444514656,22.348069169344722,23.642695289680642,25.016916006502687,26.616290177671686,27.62222295321796,28.13709293673448,28.687931806752186,28.90917126924231,29.178406710671315,29.17603758565451,30.38823269109116,32.35593190759404,34.89290577039156,36.58618087536062,35.50258961760524,31.495982259914776,25.8472448790349,21.501405343245438,20.142828528481132,20.968484602488527,22.249030837977248,22.465180996923795,21.061387905439346,18.810771357483404,16.918832249796495,15.763696034798679,16.192293955667676,17.789111583414897,20.112561972174174,21.731713878558885,21.996263262509924,21.370593940848195,20.92447379011152,21.08039412324231,21.744857361122335,21.99296164384619,21.801377396231715,20.903399732698762,20.069509887675398,18.004133188615253,13.843857198010062,7.348738616381555,0.6636715374516841,-4.8621998114607425,-8.069452191704675,-10.409817471857558,-12.994597399741668,-14.869156623153463,-16.212628330417825,-16.562711421478657,-16.858435212161567,-16.796351675646616,-15.722599781144893,-12.515735089057253,-8.81197115684927,-6.028254233318778,-5.129733881301653,-4.994881218613897,-4.687735870005573,-3.8063786759947824,-2.838783144450458,-1.3294332482789206,-0.0,1.7320066002820536,3.747691206405529,6.716976625559711,9.560092731770329,12.144313994347884,14.262551064346711,16.120821178209408,17.88925572044462,18.758672041265836,19.515857724541547,19.714265057500953,19.594020332183153,18.81995552845824,17.73194119056752,16.964368249381792,17.4074433967291,19.4023048127355,22.181991756977105,25.956125344438753,28.955194264742186,31.256812135428113,33.43624115694565,35.84811223832925,37.626232924596096,38.62282743876234,39.08243194456837,39.925932388151416,40.13379313735365,39.87905021821551,39.90632070853257,40.21070349540395,39.859480102811965,39.80552003376397,40.25397703617378,41.2424945133356,41.80042063633408,42.0771184874308,42.10142519399383,42.40751459138136,43.16226496072002,44.14028357411897,45.39731455258365,46.60002501164943,47.862401018987406,49.00183841650783,48.752959771197524,48.3403610616489,47.94484900775949,47.79269912492006,47.7393320740597,47.50127742945448,47.54326187640658,48.45754645704631,49.298238314676375,50.1405199217028,51.457370506710426,52.5096777252036,53.130135139038984,53.58495935129096,54.18988048909704,54.89972025681748,55.27289801362294,55.56333334913597,56.309911458041974,57.66355880819352,59.1696301221847,61.50682230314912,63.65530815281612,65.97677189486875,66.6838897295703,66.59255648513981,65.75410431159521,64.10895728929344,62.84100467606405,61.53813404310509,59.46569965347008,58.2190760988519,56.57696872963037,54.63756265432941,53.50027047980973,52.75818766118343,52.09608865224717,51.873708450809275,51.82414005822059,52.53259848836231,54.71180405034915,57.01489046420779,59.33810224506965,61.85837941169376,63.644589169356784,65.57535004178486,69.25059126219276,70.34621426510827,71.1197271688121,71.56508122986305,71.10488412114906,70.85674453509972,70.31177223916589,69.44401597125209,68.14910115104426,66.64164590871532,65.37643586059747,64.1005051887982,63.07794660962991,62.271697894191576,62.16960840367217,63.83844531816271,63.03819269980056,61.35041316191451,62.12809355916826,63.866910269280666,64.17218986673251,65.3939137169889,67.7126819687005,69.28585606995654,70.5785064308653,67.97808048351689,75.85330707958407,75.14800962205328,75.22781185307441,77.17562189598554,81.2449775471078,79.23189118698765,79.39456720065542,78.93965711901144,77.75984362656396,76.88469027896886,77.88127644310656,79.24757869831909,82.39786411873477,82.5070178467708,80.38023420591394,83.58916447588695,85.93717533216422,84.99801623878037,84.22563617852775,83.77800787249372,82.79514999122927,86.34074616150353,89.19304852296483,89.76122181492494,90.74734216284709,91.43211952920167,91.91833306883927,91.5752623766226,90.59680945122918,89.07589330823507,88.10138974855715,86.36451970550763,85.49418608736411,85.4381316847141,85.71455871117783,86.70085988221835,87.46762982049884,87.94478795057856,88.1264572099907,88.82556234247619,88.74090519471191,88.67056675336914,89.42012657469027,90.0,91.05703911691609,91.81195416400485,92.04191739825585,91.96523940274227,91.45251134267829,90.08867536643999,88.08792095082194,84.96751821737524,81.50242050242464,77.8936965849446,74.0659142893838,70.32420274131688,67.34278833701678,64.98308383767582,63.29101830455041,62.27907594150036,61.83169954797163,62.17592053251239,63.51115620704237,65.0205520397691,67.1395574544703,69.51099719082337,71.59615838184445,74.1098779540908,76.96668169049109,79.75213934778944,82.78022274120748,85.74704220840484,88.17445913441131,90.69873962664839,93.55422392995571,96.48582490295999,99.60155424171639,
