# Supplementary material for: Automatic and Real-Time Computation of the 30-Seconds Chair-Stand Test without Professional Supervision for Community-Dwelling Older Adults
Source: Sensors (Basel). 2020 Oct 14;20(20):5813. doi: 10.3390/s20205813 (PMC7650655; doi:10.3390/s20205813)
Supplement: Supplementary file 1 [file sensors-20-05813-s001.zip › supplementary-material/demanding-scenario/gravity_2]

15.477075135989129,14.896592134226964,14.39534492686931,14.120548345793468,13.907416619477905,13.755404607863936,13.687207818019527,13.731099258607001,13.771872760217493,13.791640982456196,13.8596625968004,13.948507922910322,14.160029405519328,14.448110590691316,14.781126813177679,15.13498453222196,15.501397609245652,15.893525256905885,16.34877468646712,16.833779697316142,17.3609640402214,17.93671365111024,18.569325597801676,19.22069091818081,19.879879274066234,20.56538909533451,21.325320541143245,22.13576222857356,22.988941715583188,23.911267945083914,24.784879687697636,25.67285651087666,26.538061478363502,27.37647978814115,28.198869258006095,29.00423535997737,29.791031431437705,30.590637781726787,31.40629342316987,32.24595731185459,33.10008264481963,34.00479488079671,34.92313967878098,35.86658123205648,36.86484187847333,37.759949066742685,38.70894811668866,39.646293308809675,40.622042535551905,41.546050236894175,42.49551833884134,43.446801360835344,44.38747557641916,45.33661678917256,46.2696347000153,47.198834606854994,48.10182648638775,48.9973463205208,49.873406310206,50.72660682542509,51.552132225568926,52.364641826470184,53.16049785430331,53.99380847823206,54.716091159240044,55.47454030367878,56.211393648820746,56.95214491392674,57.653458821398736,58.378479566154056,59.10631846182687,59.84737506016711,60.57706692668754,61.299015523724194,62.00915748289358,62.69910016927522,63.36216633947433,64.01376293264181,64.65942100079094,65.29199991444416,65.90920742333803,66.53164332804532,67.21152735124362,67.81656459599246,68.4547063649816,69.08930257490202,69.74754422753372,70.37455875724677,71.01508410512763,71.66580569658588,72.3389846214473,73.01004325561388,73.67178501486104,74.34610665391796,75.06477192971427,75.80193394830638,76.53787594556084,77.27575243353988,78.02525350599738,78.75601323393356,79.50829579295701,80.29541287569347,80.97561036896019,81.71982506985685,82.4437397108225,83.18913514010953,83.89633792228746,84.60796076579996,85.3163369752937,86.02573878246466,86.76366312213412,87.49295488015223,88.25150947011527,88.99142944688093,89.73246106763648,90.4451931627554,91.14677843978261,91.84226646251916,92.54080431102703,93.18676026884394,93.82863527215001,94.39211773556237,94.94193225216223,95.43228986484931,95.79319141755613,96.0832616009712,96.34281295191582,96.47086900782111,96.54170247706102,96.52961297975303,96.44124896982578,96.28549320492843,96.0663614430164,95.81985172248525,95.56597515550565,95.30808582880724,95.09041275516945,94.88500293600315,94.70012875385481,94.56287578103422,94.45388548804414,94.3587613200481,94.28028500261206,94.22380670251759,94.1683542382911,94.10061027719935,94.0155817038575,93.89788760706975,93.75733861983679,93.59024974938086,93.39095359996934,93.14919138867513,92.8625041565572,92.527684028881,92.13311878958051,91.6648349338847,91.11889232789149,90.49027620717634,89.72864006243476,88.93350585107777,88.0325031385344,87.05261768125428,86.02233888503415,84.94458600081227,83.81585257372029,82.66675914193338,81.50395934064493,80.33874514088457,79.15388381666587,78.01399831552546,76.94321910803873,75.9513059360581,75.01760623718204,74.09432157047407,73.3491868179175,72.58115153464587,71.8720573492066,71.21662710396608,70.6806729229119,70.16914508307534,69.65804361929726,69.11070632116106,68.53543313472838,67.94783973561123,67.32875262459518,66.69400157047527,66.05611159486155,65.43127958758623,64.8005702898021,64.14434085864707,63.43621098626982,62.70974794060394,61.90128988161094,61.219306449626984,60.49374593687553,59.78832578828534,59.09898114454702,58.4906869937561,57.88122359901836,57.27849832756136,56.66727541739168,56.05445211733755,55.42760603534702,54.78917866920986,54.16097098700594,53.537436384619326,52.916880577065506,52.30320925179273,51.71448831759542,51.1295738409963,50.53826716491878,49.883432801173974,49.303349924268296,48.66171188985877,48.00495665427886,47.30749568535714,46.626565397110426,45.923862495837696,45.208263579346124,44.51829852708532,43.82772486190341,43.14672557650116,42.471844699975875,41.81312619270166,41.15958413591138,40.533777144581485,39.91577838774728,39.33624378986226,38.75601814839727,38.18982415503599,37.57530103157753,37.042747154751595,36.46642733115623,35.8883906106283,35.28309506558279,34.70822349245277,34.11770594684787,33.5162068690811,32.89686583649507,32.28162648274638,31.670083202336144,31.070129474035085,30.504450725951592,29.972693486655636,29.467261020862928,28.980035542258577,28.497641847574677,28.015777749955962,27.520361076853884,26.989006226218134,26.517217172878663,26.008086950699678,25.496565240036634,24.954119437235118,24.412873702175638,23.864174765776415,23.30873042743695,22.75686403245795,22.21853613925536,21.703886733162083,21.2092263335744,20.74717914791612,20.289941387991675,19.851256248229856,19.448420984506985,19.095218567679105,18.77250160398834,18.483249431980454,18.218472875921357,18.01741264378656,17.851103388286663,17.723140000778653,17.62727651828905,17.566762536370874,17.538656093339032,17.537527431423356,17.551605978327068,17.58731024685457,17.647557710939303,17.73290476067523,17.83259826829196,17.954634589847206,18.09262093453255,18.24933728178951,18.42445547512468,18.619031216262727,18.824884549778385,19.062855867996518,19.285156631281314,19.54566245609904,19.820363636234966,20.132464011669555,20.466720844358438,20.82679853100537,21.206586140224253,21.61834257813582,22.052035747807338,22.50849104718831,22.97698333843865,23.47794975022264,23.997951236493222,24.544004011412465,25.152741968837393,25.694737486665527,26.304391011090296,26.938640090638778,27.60640288785185,28.257031763497793,28.95126949151211,29.668458154919485,30.394829208441866,31.142555811896454,31.906396272637213,32.695063245913765,33.48573727674844,34.29499172983824,35.109901812077936,35.94471380517641,36.78407542703755,37.629144089037226,38.480052180516424,39.40510257331732,40.20376575082587,41.08584918141016,41.97714033586329,42.89191497027864,43.77102708832658,44.68612433828203,45.59961397369196,46.517058724898476,47.431016302806164,48.338157976669194,49.24129134024153,50.116621281385115,50.99367697105101,51.867219531976716,52.7307488387257,53.57292124090264,54.40575386465385,55.24004824177137,56.112570763349645,56.87740943658864,57.6904457717532,58.50175248713734,59.3080076685359,60.0883317538905,60.86877278320215,61.6584278688865,62.4369792347822,63.22655282830514,64.01160705513652,64.80872989538928,65.60985300033519,66.42141545482338,67.22405082079379,68.0576492280284,68.8724688348169,69.72078058248337,70.56094514088976,71.44221913629015,72.24060506757279,73.07678509027994,73.90654002210782,74.73637402814735,75.56510073786075,76.38689454024859,77.19022746773814,77.98314217518558,78.78216765492188,79.59800923068713,80.42858936101842,81.27838063226973,82.14385733357786,83.01822197764567,83.98120137925815,84.80202594026511,85.6868999783001,86.55670766309574,87.42685905679403,88.22919976868197,89.02323224127494,89.76932443115717,90.45527992027567,91.08984721513256,91.66592890140204,92.17883384948624,92.61337318795384,92.97116946692609,93.24342877095755,93.42731276863121,93.53270307347358,93.56877285206764,93.54711720438722,93.49334655960325,93.40709145823806,93.29906483730177,93.17891677590691,93.06174314557605,92.94569995455421,92.83456142878748,92.73940591486517,92.66373652117367,92.5967664546595,92.53800298875505,92.49039860599304,92.45165188475946,92.41364192333317,92.37219941302737,92.31600476113918,92.23530929677722,92.12180337892649,91.96640923769198,91.74564659618353,91.4911128900723,91.1452076471429,90.7214666887902,90.20536444822054,89.62649367239918,88.93746918824657,88.1606981679959,87.29194462024293,86.35076053138522,85.33677620411835,84.28571049667339,83.21224586007988,82.12877170944154,81.03784886726048,79.98620523623002,78.96108554108177,77.98018077268188,77.02615742095706,76.0957905352962,75.29684680443705,74.4933675959426,73.71718448546338,72.98235312936052,72.27653359475114,71.58919811091535,70.90991572340549,70.22893417031659,69.55005263737017,68.8605999457547,68.1494739349631,67.40561272761892,66.62491518304718,65.82990554421522,64.98125396648292,64.117625515652,63.248197872366454,62.43599205820215,61.64670480828221,61.01606414241658,60.43541024769994,59.916218885527535,59.44666615661599,59.009371400298775,58.56738443237817,58.113101578894515,57.61676856790024,57.07526398576651,56.481465979412995,55.8455200665587,55.17179292437091,54.475710074077654,53.755566650168745,52.97544923230056,52.32793235539387,51.617703957414484,50.9084696578801,50.186968839888856,49.51971716630853,48.816208482487305,48.10380329688657,47.38549574954226,46.639743735334655,45.892189321491124,45.126413446268195,44.37667265789897,43.622312681046566,42.866646537350746,42.10390672483546,41.34020269662852,40.57602496868303,39.81262181162535,39.02176237453106,38.34339428306558,37.64077790097989,36.9734142111714,36.308717863272086,35.706310843339594,35.09647514347732,34.48990883087115,33.894623006882874,33.31572594914991,32.74260275896689,32.16068673874455,31.582423819626314,31.003765166900052,30.426404422678587,29.85950229162404,29.30527327372119,28.77388769295817,28.25273119789742,27.714242489853348,27.24341094853221,26.755783794213578,26.27012038970818,25.793660227353726,25.335495469046744,24.865999263422744,24.388486526361728,23.90534838600216,23.4324464629672,22.980718840087082,22.547921720808514,22.13867773615805,21.74112274093235,21.365517555120075,21.00783573544299,20.672758431311255,20.367476887125658,20.09180697227567,19.835850728705623,19.634945450691532,19.45243057491848,19.30179330137903,19.18517275491124,19.109108381220512,19.071071273634097,19.07263921617567,19.107952764510806,19.18061994907829,19.2885399128309,19.428165046225864,19.59596016601492,19.78471327537039,19.996107548997628,20.252109403055137,20.483069239634165,20.753353559030362,21.043205310719312,21.35504528731877,21.65686622689738,21.991561088660724,22.347703999393154,22.731246598466342,23.140910146788674,23.578785605274682,24.037752078935792,24.52053402807796,25.034990281293464,25.56845020338139,26.12998239151361,26.718665928887287,27.327602211664935,27.95543442399976,28.645838540832184,29.255855811162924,29.93598932969743,30.63144255840723,31.349192681113333,32.051205126900136,32.78555643637238,33.54128169513245,34.308215001889906,35.11467116893514,35.93307495402525,36.767629486673925,37.6262629156793,38.5034778723024,39.3789885937546,40.260878648278286,41.13179601334255,42.013730878959905,42.87686166475016,43.805148668956456,44.62303013276374,45.50286370871281,46.38189726563706,47.29339818398802,48.165066808288074,49.068659519617874,49.955681708077314,50.84100013550681,51.7287028108745,52.619672992795024,53.50294063995836,54.38083910405278,55.24830572460078,56.124585145048634,56.980376364917106,57.83067308350242,58.68645192800904,59.53160231330462,60.413781189401526,61.19940029951258,62.018849350214936,62.850116915144405,63.67585958266373,64.49061843347093,65.31760369158037,66.16694591124404,66.99223513491513,67.82409293226587,68.6615812735804,69.5167613978578,70.335086795035,71.17161587535593,72.0053071147855,72.85491419934695,73.675824306245,74.49964329827263,75.31101469073539,76.17433895874622,76.95714714599015,77.77676719214901,78.57335675101463,79.38406174075841,80.1651745138609,80.9266315561603,81.67104734740147,82.40953048845996,83.13644717299499,83.86083559718081,84.59111829615841,85.32173433336158,86.05359459817757,86.79850815849754,87.59074339319513,88.28311368331232,89.01963807602733,89.7585872584959,90.49897370899868,91.16562701093203,91.82570568243777,92.43188900282927,92.97603227072408,93.43991998223072,93.81787886364141,94.10327752337308,94.28649112894871,94.39365712535155,94.42943313548473,94.40813023513178,94.34560402593183,94.24838650447924,94.12862988033997,93.99338575855909,93.86522373570057,93.72390108265002,93.57799224706258,93.42355259735646,93.27447248269557,93.10973752915903,92.93190461851569,92.73640495826979,92.52102271662129,92.28116940045179,92.01736873453798,91.71871150541166,91.38046189044933,90.99499468995032,90.54288494718625,90.02850045009825,89.43743555989539,88.76998995556914,87.98774815474131,87.20590927753005,86.30816867403612,85.33116510846271,84.2836957358503,83.19418036427577,82.06834127719792,80.90603563861563,79.75802132174134,78.60212801842168,77.47858196049565,76.39403293986261,75.35939569162936,74.35705322528932,73.39746535457274,72.46821646299412,71.5714134271792,70.6779424398206,69.82662153882298,68.9978586110032,68.30228466803278,67.62721004454079,66.98071222832694,66.31879352232063,65.63912211429663,64.96444359876807,64.29896727207307,63.646594716672446,63.01788693303844,62.403454851464886,61.76658324410415,61.09496423782135,60.36398292711471,59.5965328015343,58.773846612942314,58.090572845759496,57.35108933784712,56.64124467528091,55.889264469476615,55.20432178576415,54.459744110718454,53.71940277216129,52.977821666255224,52.22725441979417,51.47089342197514,50.71279475571865,49.940760392515955,49.15925357293915,48.36436535782199,47.57791322292061,46.77895636764353,45.967183369452236,45.14164488972784,44.25961257772521,43.47097936369054,42.62391512417142,41.75888182418866,40.88800956140636,40.06533036152543,39.23789554138739,38.42291690332549,37.640308935219416,36.874677386350584,36.129888198822776,35.39675321087623,34.70519775804697,34.029379006353885,33.379061652509534,32.73283115383129,32.10602653084245,31.465372112829094,30.83731490869624,30.163770756543,29.580492209811755,28.965633602274472,28.36125456733463,27.75725509538573,27.191814157299596,26.61485164416013,26.064520897445792,25.534951497846762,25.02319045241107,24.519342488913107,24.02445985380813,23.53316392181552,23.038642581855637,22.5388851765056,22.036773007171675,21.53002271401941,21.01770412751345,20.501024630188198,19.971350353468427,19.509563517575316,19.039834363824166,18.593545448477805,18.17718153723186,17.8035501644859,17.46338071732527,17.155396059820024,16.899048118236426,16.678449684625328,16.49745283574869,16.360847271613224,16.27320660427739,16.238066369454412,16.250215556993464,16.299006499361163,16.370301174445164,16.461056875909694,16.567867892425497,16.70371414353579,16.84511424265112,17.011812074595806,17.19386692056629,17.392263379752603,17.59928507532302,17.817556156987447,18.04708535056458,18.284973976510717,18.530401720826195,18.794516451112997,19.071829319598574,19.373102302561055,19.692613668743927,20.031076485998813,20.42306861106027,20.775583234290504,21.17718739375359,21.59739389065589,22.04306686605361,22.47581203460196,22.934735082526938,23.414132839794615,23.91604401174618,24.443325674750312,24.99131663492536,25.56254182628276,26.15325460405522,26.765577430652634,27.39677573161813,28.03823710121315,28.689689996063674,29.365821039344294,30.055329063310467,30.816093214936117,31.49340983129315,32.244472014802795,33.02161701702916,33.834324160037085,34.623296669674666,35.45350435781177,36.2964078090018,37.14911219414898,38.002328996512766,38.86887000172918,39.73301985313124,40.60056059249581,41.46971125076771,42.341046593097744,43.207088560437036,44.08397351520187,44.95411222812569,45.8229203206426,46.74662666847137,47.54889144459309,48.41683170996988,49.28001667821081,50.1635566616382,51.001554905016185,51.85208099253739,52.69408234362701,53.51811912116924,54.33599931482909,55.134338966887356,55.93132658939745,56.73179759070861,57.52068641285489,58.31629875685526,59.09928737914387,59.87902143396611,60.663371023074355,61.44716922253097,62.27694169079879,63.0210417179446,63.80900995278498,64.61025117215887,65.40861736094291,66.20041556302711,66.99415490655356,67.79466846467326,68.58174866677906,69.38056250101089,70.17681737255467,70.99754502292649,71.78968514694874,72.59680090596736,73.38569123621451,74.17144430236918,74.9376237278968,75.69467669122598,76.44082251175249,77.2298652263834,77.93088223959144,78.68223898787097,79.43300233788092,80.19792569420441,80.95605827853909,81.72233109567196,82.4739190065892,83.22797247925521,83.96705655011485,84.70840238909567,85.41814731924322,86.11946967935015,86.81368140935965,87.4918082778207,88.19667696938572,88.78362463230138,89.39809682974871,90.00334163545716,90.59594691665218,91.12256786560465,91.65171587973416,92.14429489901877,92.58813073267372,92.99178104983652,93.34093847476736,93.6317767304507,93.85709329894685,94.02269858699991,94.1259517039765,94.17680439451095,94.17619808410983,94.14013739510388,94.07551561908191,93.98478943975095,93.88345633658892,93.75848122954899,93.61609328517731,93.4483338149402,93.27164963412503,93.06464752019232,92.83286591186842,92.56584956062355,92.27294254444963,91.93945388027325,91.56969455114226,91.14581842184272,90.6721732735345,90.14209014720264,89.53919206088689,88.86347813905154,88.1136249298069,87.27427386630838,86.22311396542538,85.29647370142166,84.23102402795915,83.11408694481425,81.9381979691281,80.79549435943106,79.63682130858395,78.5061080009089,77.43436570492472,76.44011065563552,75.5306952449394,74.81855584101751,74.186722236097,73.5936343106573,73.01863399678288,72.43748114838023,71.84787458690757,71.23924011806109,70.62560015669641,69.94787636308321,69.32918176058202,68.61996881486884,67.89011505412296,67.12065371848337,66.3820212597348,65.62922653915854,64.87884288470583,64.10992358635363,63.33664460954448,62.56050465045279,61.79458026989922,61.03079252656653,60.28814095295387,59.556794470851564,58.83098826665505,58.11833062633817,57.40795503468088,56.700378412580555,55.94879147917256,55.26345993133447,54.53996213721157,53.80982930201114,53.059351007996604,52.30373023793149,51.54576433810806,50.773359515917015,50.00122271279359,49.22670413981146,48.4393030885857,47.64164372579879,46.84648070503286,46.04426528274637,45.23956224877118,44.370427719392325,43.62051583660831,42.80772395702045,42.01103866995601,41.189352411507386,40.44226811562665,39.684544879304575,38.93892913950469,38.21994808243533,37.48615121490354,36.77696198874471,36.06703065786836,35.38031342603163,34.68287988326917,34.0094462626355,33.344110555782265,32.70351073480083,32.08049356218656,31.467819375913756,30.822405048769408,30.287637459639733,29.703918958364408,29.12934873019694,28.53921874755107,28.00258516613264,27.44931452817628,26.90834990811852,26.37759440851679,25.853993480643876,25.331519953311556,24.814610875487006,24.303005515188282,23.80302061145842,23.301134369413035,22.82617270063415,22.364742250958464,21.902636858374642,21.444855756800052,20.953442431897027,20.530926954704835,20.089477093522152,19.663114709677995,19.25854188371452,18.902931623028024,18.56086306007655,18.246757580687923,17.967927675724155,17.730557783209743,17.536585057821252,17.38554561617753,17.279867357556906,17.218522761050266,17.201220421041267,17.223732304688028,17.27280193645986,17.344912857019658,17.438664661704337,17.564463993783647,17.695139624836575,17.858915849511025,18.04672567581598,18.26229007347605,18.4856055130078,18.737291001014377,19.000796116985438,19.28274078533661,19.57584424325755,19.89013821244006,20.21376426356999,20.559615547361847,20.921011519447077,21.305905922043046,21.708117058741472,22.130927201212973,22.56909120621708,23.03014519901792,23.531481702171767,24.003347883180446,24.51827814122053,25.053559513969038,25.61620576648131,26.19033032403574,26.781041783686945,27.39732758676555,28.013725605048144,28.65572994766526,29.30889066564298,29.977126811859943,30.658482594209293,31.364829536603384,32.07975312117062,32.826175373940835,33.57473247859406,34.35342090627494,35.13978620280972,35.990944297439555,36.77555316539358,37.61194370597457,38.457019615828614,39.31803646696743,40.15529741342918,41.01156142513668,41.859541321831784,42.70446271951534,43.54851624566101,44.39466717062088,45.24420819742876,46.101049284323004,46.964695203573555,47.83402073422007,48.77527069089002,49.584734397596485,50.46255516111012,51.339240164190926,52.245009033894085,53.086889422977855,53.952031063380645,54.81508222899976,55.666565584628934,56.508757370587865,57.34881899163802,58.19787817901926,59.03157038073292,59.871336184894986,60.69642596494996,61.51894981030169,62.33561628686629,63.142361833383696,63.94570309800137,64.82027264256692,65.56803743671149,66.38798815684221,67.21367287443702,68.06430993872465,68.87227360893341,69.70300348814757,70.53440253619387,71.3523895871013,72.17562077236623,72.99968328782232,73.82534366288897,74.63761140020772,75.43531186482382,76.22388238357692,76.99584384247346,77.75469487400628,78.50018417360354,79.21889790422895,79.97222034383988,80.62801967421096,81.33835311954172,82.04319217766462,82.76554666694842,83.46216749520329,84.17251423906342,84.88621363834443,85.60393128755929,86.32168723936394,87.05647480006492,87.76612236469452,88.47446944700596,89.16683099603469,89.8468352880989,90.48193135275008,91.10322791480536,91.68611026433419,92.23571701674513,92.76739498174348,93.21018961307225,93.62025028381716,93.97802714298172,94.27288525040436,94.50243535689688,94.67431831629011,94.79064895480879,94.85784262855789,94.88191780193699,94.86744193418077,94.81985991404557,94.74981533668213,94.63606353008689,94.50857179139754,94.36915382077491,94.22522729855747,94.0721704753163,93.91426008112381,93.73440034878232,93.55766530010153,93.34080672089742,93.0916898701288,92.78301847198051,92.42675442116685,91.98466139325232,91.46536999120606,90.8482653964622,90.11965808408927,89.27492287576128,88.32487633722012,87.26579762220801,86.12221861704579,84.88806231986435,83.63175604520211,82.35452666863618,81.10272893555215,79.88716134886384,78.72065426272347,77.72303689220708,76.76627585318673,75.87707924297663,75.08362728504042,74.36415940381886,73.73617048373805,73.21286512102206,72.78515302695773,72.39832690904572,72.00711517991242,71.56171199689837,71.05862799442936,70.47698036869998,69.84330297630447,69.08177907316849,68.4241773965852,67.66669056616054,66.89082425210121,66.05981675166707,65.27959503594278,64.47787634027394,63.6961881238227,62.944940268674735,62.23014133703748,61.526571079323396,60.823301606758044,60.11875321271738,59.424568205753765,58.72576852444206,58.03900052667855,57.34790640034242,56.652546345703755,55.94204262662801,55.16887201172733,54.490161197718976,53.75254144069007,53.027595013659614,52.30115583409832,51.616848151211975,50.898408409004055,50.17821682201455,49.44253721925029,48.68993835170804,47.935297765372006,47.162705539447245,46.39345982293428,45.60637395926324,44.81630816757115,44.02292302324599,43.24279750381127,42.451550166506195,41.670494209301935,40.84488768808523,40.14350926427523,39.40288212605924,38.68641985571864,37.971713084314686,37.29852486858617,36.61563286955446,35.94796821963446,35.28428067668874,34.62602314838097,33.987701018782865,33.35454331566387,32.74162907743509,32.133999092634305,31.536848984698203,30.937074681054757,30.341566643589136,29.75044034236769,29.16616678990835,28.547728357081915,27.993330328213236,27.425061302708556,26.865855999868117,26.336094595970156,25.82276505697216,25.324424752472066,24.834634696111017,24.343060317579862,23.84715003589356,23.35212393663305,22.8561479318633,22.36449399503032,21.872015861220795,21.390220899440564,20.91988669399108,20.46496725753351,20.035787872258805,19.627262311222115,19.229412784767554,18.896267823089307,18.574063638439657,18.28744632196851,18.0423415391641,17.826829330778214,17.652201675526268,17.510686911193797,17.40853636016266,17.33711648781895,17.297137834272576,17.286820149343455,17.30360681235949,17.34784546459418,17.415540033110346,17.516535175252464,17.621595167243864,17.760749316001515,17.92012010203014,18.10879483848886,18.296645413951435,18.516417515735693,18.74920558168772,19.008014820181963,19.283329540255913,19.57556532534631,19.876978323569254,20.192130690504204,20.519874460803795,20.861512671883908,21.217738421874294,21.592197476536203,21.981577294743353,22.3898232178473,22.844566345885287,23.257867550897092,23.71979723079382,24.197860987501876,24.695338457376423,25.175846095684864,25.690451512037637,26.222926234893063,26.76042624825907,27.320442884540522,27.8967254529924,28.493790720417117,29.101826069651434,29.742838240653967,30.402677293566587,31.087557035729432,31.784154022831334,32.502437933159484,33.232769325364906,34.036776326401096,34.74589391818652,35.51916278432349,36.30542669063392,37.12033371003559,37.89825988238784,38.70573511904697,39.524837588402384,40.374205306302684,41.2263020846511,42.091474560652514,42.96200753492305,43.84682225332957,44.737159218594485,45.62949001957299,46.51937440763834,47.402141414153135,48.275707449595835,49.14436946153254,50.043483372901896,50.838480662630296,51.67777713726715,52.516851885583186,53.348260935785504,54.167615207790476,54.98333831104108,55.80413448333468,56.61515934333247,57.42185184353611,58.215419169575554,59.026721154531934,59.82341217646557,60.62549775502234,61.42543819813716,62.22287279936776,63.009176803685605,63.79442767351471,64.57491238710601,65.39952539089691,66.14179773677432,66.92170157421965,67.6983341416066,68.48898882730933,69.25675002360528,70.03218187476129,70.7889613802442,71.54357479685952,72.28281437420561,73.01476576797712,73.7455360326734,74.47584849170542,75.21734987865138,75.95222673874963,76.72938998365171,77.38073125827434,78.06887464884818,78.73603658103718,79.40830594494078,80.01388041254086,80.62082071953161,81.20309647793498,81.77404532055182,82.33326069018243,82.86278204489372,83.38261252138042,83.90252772625603,84.4168511934542,84.91662672371196,85.41062503033181,85.90674720138774,86.39219044460565,86.86136116459308,87.34487962547726,87.73270535573471,88.1105493064761,88.44571714462967,88.75004010264766,88.99142599324287,89.19900989407677,89.37461042774282,89.52377537368524,89.65377390971477,89.76324812309255,89.84987843662618,89.9079389796703,89.94115872704565,89.9462936099643,89.9165980288339,89.83384442060196,89.68896902838306,89.46905841308383,89.13750557217514,88.76582722267715,88.28457508117141,87.71607923642361,87.05830042854198,86.37290408397017,85.63271293057016,84.88083360199079,84.09162732265436,83.26926395490301,82.38583732743817,81.47055900876424,80.51446383380504,79.53091578796504,78.51735839413148,77.49646739293239,76.49583617961743,75.51934052692685,74.57592086354488,73.67936005826311,72.97510278440517,72.35798699809196,71.8062118022545,71.32600519789858,70.85139585834995,70.3374270884398,69.76456523923596,69.16632617521785,68.55416265243187,67.94746616142329,67.31499707781829,66.6791443425337,65.99197251153198,65.27927013160168,64.4585999773166,63.778299589962025,63.026684606182535,62.27819951643381,61.51283984794715,60.8220630054374,60.10840862044008,59.39919205975797,58.69526648890599,57.99265242920326,57.293646104409824,56.611190271253555,55.93853769283358,55.2794689875768,54.62192211565653,53.960125613383426,53.28250688147501,52.591459598021466,51.88855925420124,51.131316866013165,50.47627692746432,49.78068213147454,49.07027483460351,48.343958018517064,47.63641243551789,46.886221051054285,46.11466413672638,45.33222899125341,44.53676645185711,43.741294705543375,42.944569341403,42.16006140057418,41.37392252069481,40.590272317702656,39.81655295378318,39.062641042870986,38.32460239137227,37.593871306071364,36.83833679150918,36.196786601682255,35.513413639033494,34.84932098500566,34.16347451928076,33.53539993309084,32.89044167866192,32.25774757635093,31.628674621620217,31.012568413970627,30.386331834328463,29.773208854454335,29.165885557679047,28.570480655633613,27.977727163452734,27.39861433004949,26.827608092569015,26.265450485127968,25.700646661675403,25.11535846247017,24.597058897519936,24.05608633383935,23.529397527390127,22.990770814692407,22.461186827926227,21.929703583249292,21.403935619674034,20.892501299613738,20.395365522479885,19.911758565333752,19.439881915858617,18.983857411428772,18.538960909086242,18.11107937006429,17.664277962910504,17.314034668723078,16.953913576829745,16.621706459863397,16.30325994301801,16.042862314032767,15.808180813820465,15.617450513794527,15.470992830757945,15.369769630289497,15.312233730999447,15.293235532075437,15.305538129051886,15.347417116200534,15.415228335914053,15.510149634702525,15.632373494822309,15.786585982749529,15.968051171634418,16.18908926374851,16.396443186482145,16.63946985763144,16.89554947283119,17.171280746412435,17.437388662023874,17.725978289127593,18.02995671638257,18.36223448542737,18.712594400394295,19.085381461785826,19.473334621750926,19.884681238726742,20.31324023508489,20.759300525910966,21.220715046712105,21.705312100602804,22.199483206978616,22.718222889134857,23.275228660805567,23.790863781717178,24.35475012698388,24.93668406456057,25.5447840069993,26.14922473915965,26.779699946352395,27.43394767794499,28.094267394641157,28.7863624205714,29.48975934625551,30.22328264603378,30.95752458224439,31.721142186423606,32.48984880169469,33.280015109055974,34.0730453214051,34.88493017546832,35.69664031724181,36.56776663874028,37.351289521472225,38.20331499655626,39.05836442072376,39.925124999226654,40.78201159613317,41.652064125274904,42.5355477575696,43.40086267416125,44.28196768165378,45.16295049247266,46.032939883027126,46.90827679753691,47.77805522926498,48.66209031807613,49.59465414727714,50.39442352589221,51.263728924471465,52.13964181221174,53.019049968283724,53.85081042964236,54.69755503891225,55.55634925656263,56.40374367259612,57.24409876127174,58.088736948641284,58.948910808034604,59.785229791623884,60.63349247974795,61.470437480190824,62.32979491532301,63.16280784938353,64.00751469343162,64.83633833488771,65.73098505959499,66.48859868590593,67.30446566344573,68.10811399792388,68.94418119360435,69.72651596296714,70.5411447715523,71.3548473075344,72.18834996085961,73.0066869741783,73.82912712375399,74.63427905945197,75.44611009479944,76.23632252153463,77.0143262378092,77.78317016518321,78.55366578530419,79.33972649830207,80.1287656538598,80.96908145994188,81.7253602191787,82.53703319236614,83.33635207419736,84.14289750645551,84.9216708746679,85.68699207477792,86.44703014080056,87.17867086370443,87.88973872319342,88.5699686800422,89.20214571357369,89.77873312003678,90.29700645109519,90.74383561767756,91.11247170060497,91.40283638055071,91.6077315343151,91.7257189409692,91.77862402128305,91.77031949946708,91.73026674618048,91.6716446497414,91.5979990063049,91.51590443122872,91.42428051474059,91.32274208649694,91.21775376790224,91.10455595702302,90.98558286225015,90.86160005813049,90.7274899875263,90.57774539815708,90.41102830336418,90.20355003165358,89.98939262570693,89.71608039599028,89.405619918381,89.03730465547034,88.62788566722983,88.1505599896729,87.59103419035823,86.9541061179748,86.23296146352354,85.41284432218845,84.49986139116086,83.53979956089572,82.51067247868437,81.45374611984359,80.38285649390156,79.33297694467585,78.30760464447356,77.31716141456612,76.35914868796215,75.57805740525993,74.84213538577228,74.24844462727624,73.76274590442915,73.36904366611964,72.99918464525591,72.60589179706274,72.1628701237525,71.6313191331132,71.03812349879854,70.36827876305044,69.66653162186367,68.92738724364621,68.19255386310297,67.4376071680776,66.67588123242479,65.88824416382575,65.10090449998117,64.25144330336333,63.487123683484434,62.695875454422456,61.94756259968041,61.22591355859961,60.55007124855295,59.86604717940572,59.2068558644206,58.52669465342789,57.84597405596387,57.150697234105245,56.469880299329795,55.77850862393049,55.07162331116778,54.3560471491742,53.57108603074799,52.89235408431059,52.16604331445174,51.42962624746034,50.70745117516397,50.024720686783446,49.31431307303886,48.59469725666815,47.86640977515663,47.12578422540814,46.39131211853404,45.635251030111405,44.900143174182915,44.14622766111257,43.39873708210628,42.64837901090154,41.91113985393426,41.165135450925135,40.434339097145376,39.63936172736967,38.96345383408867,38.228039440542894,37.511228079842056,36.78666240188995,36.12158193237848,35.45176622927653,34.797098707887216,34.15584441021927,33.52491564736029,32.90089370304476,32.28106993966418,31.660573283200904,31.048161196649346,30.43441753181787,29.829263717401684,29.24517619400673,28.662740381066563,28.08063681294163,27.48245984687915,26.9545456254745,26.39952914468261,25.837458038592484,25.274892842357534,24.733363421633104,24.197078196821916,23.6614883128589,23.148003291834083,22.648262159148974,22.156201934215442,21.670489390536414,21.211308443073744,20.75681907163314,20.320765201675382,19.877961426968405,19.44713957418419,19.014974955635115,18.590055649411227,18.146064897954574,17.764004535750036,17.378776037425375,17.009185784552994,16.64209701228593,16.308073158696462,15.98120875120214,15.681064316018965,15.407956912674297,15.170881009748062,14.962949421835509,14.794952380408837,14.6554445222097,14.55444020772064,14.492845292639913,14.465849417092139,14.474191882319221,14.51479380477763,14.583458381879268,14.678076514297192,14.784164725898835,14.916881177030307,15.072341804904868,15.251352351018872,15.444605604875422,15.645082365142628,15.848106221856177,16.05564892028458,16.274186869445757,16.50665014847057,16.75910615050992,17.034527500978847,17.3275097531023,17.63508527135181,17.995516456030103,18.309143284411277,18.663745124778863,19.027442214920203,19.418287304958376,19.797858228985458,20.203460304093902,20.61652960886071,21.04669761773765,21.492861102038887,21.95580086952306,22.43596385532424,22.93226431908218,23.473966142476762,24.034383702949942,24.614948393807243,25.21288226202099,25.83503874096488,26.466432800540165,27.167553508806996,27.79763091239442,28.490606733908265,29.202693042179433,29.952143830713883,30.680524056749583,31.452162137156137,32.229819204126805,33.031133125749264,33.83459985221554,34.66285119866659,35.485636004084306,36.32407890736642,37.1693518845114,38.0219808153381,38.88683072489414,39.751428705467056,40.627015953116484,41.50720611468379,42.43487572514499,43.26994150499703,44.145343158295255,45.03243526829449,45.90681347314133,46.76392293225722,47.61541472030449,48.468277204550176,49.31588340003467,50.16235139364764,51.00312908896086,51.83957118356803,52.666738558669735,53.50448458813351,54.31862991994298,55.14406600469517,55.95738316981824,56.78147057260176,57.58367680171331,58.44017252154524,59.20834335115321,60.02610952483236,60.83312585231103,61.64545082456283,62.45737214435786,63.2779927242943,64.08169621977173,64.88147942304377,65.68497411980753,66.47764561244449,67.26070636172297,68.05101902439638,68.82871801278885,69.59711894742348,70.42028266870862,71.13465773676367,71.89778172966113,72.67013059403067,73.46448730483932,74.22577242298749,75.02176735668786,75.82601791496123,76.61772608429436,77.43507300796188,78.25099803757786,79.09509868848507,79.94034205279605,80.80444616011883,81.6962222622185,82.6007839777412,83.50331219743113,84.40970987373511,85.3216932596343,86.29386253157573,87.1243522927197,88.00774227025822,88.84706180508988,89.67888623815843,90.401138486545,91.08541057623839,91.6830850344016,92.17175551399856,92.54479942465346,92.79783386864585,92.91930830076241,92.9232997581007,92.8212957760431,92.63930832516327,92.40615125626802,92.16871710250246,91.93969348536731,91.73734337448197,91.57280500191683,91.46291791239028,91.38689029552735,91.35147172653801,91.35970922656276,91.40528585812332,91.48390157221435,91.59148614244204,91.7186362057719,91.8584726447659,91.99894211161617,92.13016279334623,92.23345714148721,92.29775994145419,92.3113688237995,92.25782301615119,92.15031322132602,91.95692558723063,91.68678740248633,91.3169233731499,90.89734370554622,90.37834150107071,89.77677885268571,89.08250774542071,88.31308002153762,87.45564667612368,86.52067511801661,85.50000863194128,84.40210477569359,83.24677976777693,82.0332697052299,80.80381050823976,79.558833207879,78.32909688850232,77.04430947141125,75.97896445797811,74.86407994221364,73.78758445047889,72.71787422508727,71.74806245105863,70.760548392841,69.8094807751158,68.88025376577693,67.98992832922013,67.16353139156217,66.41789374544865,65.75666339743768,65.16838985933236,64.62135462825226,64.09731998887777,63.5735180049091,63.03482815794566,62.48494609867493,61.88421809108318,61.34113280080665,60.71956098716638,60.06393605824485,59.34216777809987,58.60640456642767,57.84144859775646,57.08413035575569,56.3497204394464,55.620863486494,54.905107849054616,54.19338993140299,53.49249247708868,52.776620985880434,52.07407886538196,51.36057595482549,50.65523314624385,49.92840569986616,49.195666414304476,48.40705743878427,47.696470399699955,46.93332421237677,46.17351102942516,45.38782942600622,44.61376961134347,43.82457158624902,43.03250824886784,42.22685392138601,41.417682080478166,40.589482598698694,39.756916948529145,38.93346588124877,38.121379745946506,37.31566482240547,36.55684521197031,35.82347651847251,35.11913150916941,34.42909343616015,33.73834374212993,33.11349445443057,32.475083301540046,31.82922301606043,31.203664942161677,30.577144990315468,29.94519034591531,29.321169188222903,28.70846135797705,28.107158505253068,27.52015694337807,26.947256937441452,26.403852625760972,25.862202779672177,25.32620490854154,24.745704632103767,24.248609616396262,23.719310608033005,23.20681005255167,22.67790704954118,22.185305043446903,21.67835652791644,21.176139184176364,20.67420083718696,20.187822809065842,19.70489904632873,19.235106085285658,18.76331837827205,18.305355635081025,17.857675183689647,17.425931841026006,17.024189933662434,16.642887025616467,16.28990911012815,15.974878746235664,15.726221284790366,15.490808569757824,15.287738295207985,15.118366915676184,14.993283081205089,14.903083959742817,14.848649596688196,14.82833175849225,14.845181123424537,14.897354397837644,14.98222366850464,15.089673399789973,15.219149568561809,15.361671009524562,15.52203344364822,15.691089321004634,15.882082771494867,16.08984202190182,16.33122362091711,16.56322441406965,16.830553968653614,17.108762941041686,17.405983500568798,17.71025192595048,18.03092323372585,18.366251884554945,18.714193580167297,19.07055268688704,19.44229614621352,19.820665881768036,20.21559723892439,20.62761747132664,21.052878659061417,21.496015788241962,21.963085948942126,22.447061751745995,22.956451037491735,23.50760160284742,24.02706097065887,24.590225832221194,25.168399793119576,25.756049542429306,26.36183977808559,26.976221591493385,27.605437447800522,28.25124989996398,28.92476883749046,29.61428050210355,30.322361019294995,31.049557383804242,31.79000686775248,32.54627558424373,33.3676391084357,34.08326498217417,34.86646846780253,35.6686875581779,36.51197484345244,37.32027850571394,38.15961828172669,39.01919184316528,39.87675943415755,40.74878251259768,41.615126483595645,42.47317317150294,43.330675473623295,44.1887123397769,45.03360529557803,45.89601728660876,46.73642324057618,47.58946073904676,48.44007864587039,49.35830235683303,50.15576058623238,51.016778355062705,51.855228855245635,52.72246935918798,53.53833376004063,54.37145204965266,55.19557206436933,56.01409141729855,56.83661340764453,57.659890467804196,58.468863839306124,59.27747289998394,60.08018064185717,60.88184454783852,61.66777315072654,62.45239266927287,63.232645636679464,63.99974377704661,64.80397980349848,65.52515863608444,66.28274885008416,67.04833001692155,67.8054744872907,68.56952615293953,69.33136885376956,70.10358430000095,70.86935542949797,71.64244601413475,72.4135601891579,73.1867898050069,73.92883700362205,74.66781130889709,75.39024110740219,76.10449041359809,76.78743856505854,77.45245034722798,78.10592233490173,78.79271471519776,79.42419573891529,80.09684523763677,80.79365688892905,81.51991982810314,82.27278825638264,83.05989595219663,83.85710499111431,84.66123807968813,85.4600359191163,86.24802082225987,87.02365427120971,87.78180175533014,88.51122685876176,89.23474438021243,89.90366820930211,90.53511945961868,91.11126636190941,91.64256665708803,92.1263427947219,92.51593083254745,92.86092889503068,93.14284637436488,93.34116415058061,93.4573753823522,93.48981892715233,93.44054016067291,93.32283604616028,93.14807371796078,92.9328861868706,92.6927303213899,92.45029725171048,92.2088720629462,91.98072332751927,91.75109247219591,91.57365854859663,91.39941703975401,91.24131618451842,91.08772994457861,90.9480628771092,90.80164269887806,90.6435609158673,90.45743473168272,90.23465679913905,89.96508002455022,89.63596778076746,89.22527685050584,88.73379142104498,88.14934661821985,87.47124721846792,86.68608656088792,85.81297992958807,84.84168290456593,83.73501217300509,82.70286235087555,81.58859187957017,80.45738158039921,79.32411815822881,78.25813267527467,77.22586342335434,76.29238823765668,75.43136901171349,74.64576704289371,73.90359824200698,73.18421441627815,72.51807946918241,71.83811659347843,71.12841585231156,70.42730036926831,69.80003835777777,69.25610739944341,68.79498394551506,68.34084366576838,67.92154081182271,67.40058868037666,66.80133246983927,66.09694136880525,65.35327952393648,64.55784765210991,63.7474714588745,62.96102906731598,62.18834509022678,61.44573204095833,60.73095601867916,60.050191755087,59.39364237462448,58.740628010610145,58.078995136659806,57.405709557018234,56.71329267069532,55.99859289642632,55.22040740864742,54.51439557730333,53.763470251183776,53.024494181189816,52.28832787996043,51.56590516694073,50.829462806325104,50.10017535798172,49.36890508975134,48.64236574686696,47.89738600531604,47.14533979390982,46.384302473040485,45.60628370312454,44.81652813423336,44.021153664563826,43.219644860016444,42.42836236068429,41.63804722875739,40.84572218240316,40.13003407915071,39.39310966246734,38.672361107178055,37.961843173640204,37.26157817007065,36.56424841254384,35.87103062964074,35.194100329961124,34.52408754849712,33.88021770815126,33.24150877424182,32.63072964961693,32.015512256894965,31.413054586022188,30.758112015182235,30.21338854536891,29.6168848186533,29.030603965455946,28.425909419535206,27.882719304432882,27.316229339422083,26.767581147072267,26.21976421137547,25.675860801841516,25.138834988796877,24.61571473023649,24.1051365563703,23.600533561525168,23.088808204809492,22.584539356184465,22.061977349589824,21.539781431803753,21.013755141806957,20.45805443793872,19.976428806694564,19.466727455106575,18.95801600567376,18.45981564968776,18.0076219612442,17.564597469156404,17.143250780235654,16.753870728475444,16.383120799683915,16.044103513146737,15.728594415169095,15.45481866298319,15.214815477055406,15.018777034981975,14.868843982059266,14.772338258129569,14.725584936252941,14.730013932974389,14.781541877207557,14.8631285518191,14.982607683977966,15.12183609610268,15.28003850127206,15.441875289520365,15.626822963612787,15.828920729700618,16.046816118113554,16.28096663763553,16.528218565598582,16.79232494811516,17.066817618707518,17.352131414669987,17.657491936937227,17.96604887199648,18.276859077058237,18.59616232045464,18.91859251959215,19.276148571087575,19.596276900066922,19.952640060214037,20.327233895393665,20.72345038517421,21.126563894288388,21.54994949150497,21.987895144021515,22.435221306507863,22.90152576041915,23.377467362641813,23.876350700975124,24.393004691907365,24.934860224780884,25.485757812073885,26.06004119726161,26.636084761255344,27.226366744041997,27.82513067196489,28.47930691194298,29.07805022082942,29.725879315869154,30.383876875117604,31.072467047166498,31.755345357072407,32.46139002295853,33.18120737072986,33.91595725157836,34.66673480861565,35.41994997755687,36.18990259038348,36.97405940701327,37.769783575731424,38.57718693104013,39.39490855607158,40.22185309806322,41.054693494748626,41.89175191318777,42.77246217939001,43.56966038495342,44.41737430485641,45.26061193289957,46.10564960454504,46.95522030464458,47.79408322302156,48.63610562682297,49.4718146599362,50.31571513070482,51.155587182571146,51.97828765133011,52.79555064685732,53.61648834202437,54.425835423787134,55.28939556481104,56.02584312597675,56.82793518435034,57.62075120437905,58.449212896809115,59.23007879955077,60.03834753648644,60.85064974798207,61.651216151612275,62.46772162885281,63.27898703666651,64.0898911046152,64.89346655873645,65.7005282340476,66.49206355981183,67.28750774122531,68.06931485883338,68.8714802465112,69.66619678454882,70.51303158697993,71.25254287125128,72.09754633703314,72.95837042875898,73.87342615022506,74.7396784286748,75.6310210481369,76.51209443140156,77.37462426570887,78.21406791433654,79.0488188515969,79.88674943594066,80.73220013101337,81.58806570227868,82.4784241874166,83.34565398783766,84.21875058238602,85.06130843189294,85.90092028687958,86.75160099916557,87.46046153252018,88.17326548118393,88.85699739818688,89.49293499380325,90.06376687985096,90.57487179606024,91.03287575320272,91.39694249056804,91.67203030707714,91.85173277663186,91.94468188881038,91.96349347886223,91.91817474151102,91.82988504577547,91.72052422424395,91.61703122621122,91.51927950913223,91.43457801385318,91.36313372597952,91.31922582166534,91.29192377756362,91.28141367334638,91.28499137853117,91.29225562536858,91.29604390760974,91.28807567055196,91.262309158418,91.21570381616273,91.14046123259622,91.02604097884067,90.866981460414,90.66279387263283,90.40618386324802,90.10142506224713,89.72586717145961,89.29251685219654,88.7748964113072,88.14620243761564,87.47221457833709,86.66100189650231,85.73948839299959,84.73489800308988,83.66739104994316,82.51089851289329,81.31044431589086,80.07991277363348,78.96955815669946,77.8896936043195,76.89810668359699,76.00820404002481,75.18055783149589,74.3962679994097,73.65455032906054,72.96014539450778,72.32409949320193,71.7671083200709,71.32956861975657,70.92621780397971,70.53579805909332,70.1277814580057,69.69356905859966,69.1931846745575,68.61500429837386,67.9337414952629,67.21869194534017,66.49282639824689,65.75087190536559,64.98841810730302,64.20476159246994,63.42251248242839,62.6415346263549,61.810881865881576,61.116846379641146,60.377960754280004,59.6416129692198,58.88980574401507,58.17480129875531,57.428076727908,56.68437920121323,55.94134854585581,55.20027999466226,54.46941606790703,53.7381448348936,53.005919390039274,52.271372651634074,51.53790965212426,50.81192386339661,50.07497890079327,49.33391321277598,48.591434480961645,47.773443577405175,47.05317311390144,46.26069045103735,45.457569666577754,44.62021180021676,43.8164611252196,42.99789922671396,42.19302072298195,41.41213132053866,40.63919454990427,39.884998703825126,39.140678046745954,38.42622026448835,37.70773204386955,36.99618343826595,36.30010123331799,35.61342747641833,34.9272123423998,34.265183322690795,33.559166443124965,32.959736257928355,32.311423292408854,31.680211944613507,31.034370081756038,30.43372443466129,29.82508195882948,29.240014966583008,28.64526777523193,28.061873156073855,27.47959187637446,26.89651937245689,26.309203225978415,25.728042757966794,25.158574429105343,24.614378222120024,24.08255673877442,23.55750966293415,23.032435953673815,22.480948350919487,21.98690558544828,21.46817768867386,20.948568191210338,20.43789099211934,19.948430651062303,19.466035287939185,19.0057450184638,18.58680042002905,18.196640755538784,17.84535112181635,17.527340893722407,17.251825125280753,17.003211559177963,16.78770487775757,16.60205487869526,16.451285106424862,16.33239829789972,16.25397852583414,16.209577024562062,16.208783480623083,16.243480883830365,16.309499775537294,16.401649375999703,16.510938475150525,16.64508304036403,16.79587592660977,16.961778123633106,17.141975355752425,17.340642128169723,17.547157089648604,17.768256894544713,18.007869058096883,18.26805976531659,18.540758291080966,18.829603717334653,19.132965664229534,19.45470476416277,19.80461656592706,20.133525211118478,20.491286330488077,20.86680108183563,21.25239099975492,21.644231861643103,22.060720425798976,22.49364972985361,22.95282423238563,23.433626653602214,23.933213244594324,24.46094919192278,25.009927131242716,25.575477800589976,26.150130072755587,26.74525041583908,27.336488087371904,27.94246960477599,28.559137350818776,29.23702199626595,29.857038978899492,30.539861482701287,31.232912784987235,31.962701223997477,32.68151684050864,33.43035700278369,34.18204011020496,34.954259808454374,35.72896905774592,36.519823362596775,37.321380003641494,38.139807945150395,38.955809501969824,39.78824312767134,40.68179055857333,41.45837913676522,42.3064243088262,43.160020871284,44.04997822320933,44.88741076979762,45.74862318369386,46.61718657681131,47.48822829583047,48.36444374645968,49.227193528743626,50.089192948610645,50.94286613322016,51.79946116253349,52.62793867441335,53.464179480108015,54.28904405270336,55.11875779886771,55.94923261072511,56.84618851559183,57.61276154254088,58.4439272823566,59.26109650719271,60.0960035026486,60.87330923014389,61.67114640417174,62.455496819650776,63.24467820816866,64.04722547451873,64.86415151454551,65.69054056713124,66.51659441024502,67.34807585235124,68.16742703114667,68.98580591912575,69.79096730218171,70.60353855097958,71.3948063252959,72.22102717582898,72.9236932205036,73.65312423047547,74.35939981424467,75.0505229994669,75.71862258591354,76.38074560699447,77.0470183648979,77.72225613351381,78.40929824338325,79.12181328225147,79.85364522779071,80.61645715564339,81.40457553856744,82.21327694562405,83.04206151322671,83.87117834611269,84.70829642482333,85.54601532450121,86.40735463358521,87.16747332195739,87.94627264408797,88.71290665300612,89.42789688768079,90.09826963107231,90.71878701246247,91.28404700618641,91.76873705787716,92.19078404987624,92.53151346918435,92.79440133829509,92.96663246869183,93.05228687278496,93.05058923545243,92.97527335093595,92.85155063828195,92.69465476508816,92.5233813836145,92.34113652965412,92.17715019467991,92.00718295673508,91.84323275195526,91.69113574632256,91.54832650780482,91.41499474357089,91.29493832316325,91.18206177867128,91.07457182743,90.95250424567864,90.80371798211097,90.6116970137909,90.36691744288639,90.0560852756927,89.64391682118439,89.20736622905105,88.65308074137968,88.00347131361686,87.24986780276805,86.44849678947286,85.54015908512636,84.54746785187155,83.51748089490484,82.42753330916084,81.30676162157863,80.164864433385,79.03855106777759,77.92334544662351,76.85841186959034,75.82965205742745,74.8658818780665,73.90466399706283,72.96549627521223,71.99709796719378,71.16880679972456,70.30578714528957,69.50446290138092,68.73752190146052,68.10083247805106,67.48037752904075,66.86838236109502,66.25254136167653,65.62767502112476,64.97995653624511,64.32789909087147,63.6825602446032,63.0594937216316,62.45018796571255,61.844874959418725,61.257430843841014,60.65259409288723,60.02589982664419,59.31467406768882,58.65365747529139,57.91720771808308,57.15490899849308,56.355071793141605,55.6079209408398,54.85254329188967,54.11360135751917,53.38383474730323,52.657886924489254,51.92909519842014,51.17882274873016,50.41384632330993,49.63059949953993,48.83719680597606,48.01771869329646,47.20259614398459,46.37861739133204,45.558728514082766,44.679569004934535,43.91308486935408,43.08307169072449,42.26117278016798,41.41543116000351,40.610058436496054,39.79604602591668,38.99336484805976,38.20669325195531,37.43848329805249,36.687819447195494,35.955360160870754,35.22434225853735,34.51371491239279,33.81998100170703,33.146090332268436,32.47962573978309,31.830386586326657,31.19338268819997,30.542042608294143,29.954766518743035,29.35624366351928,28.76021322401253,28.17394012622383,27.57968342096102,26.98921503046258,26.394658675878006,25.80524657876022,25.228847418200242,24.66705902258182,24.114857314474534,23.56713353747281,23.02735540590008,22.497353434458905,21.94071426838451,21.477861906224238,20.985613683315943,20.509337162505567,20.01962691146626,19.57849997847281,19.14604606019724,18.746224414582418,18.396102742350042,18.086254842678123,17.83058351551609,17.61749562450249,17.45073837161147,17.320872832458978,17.227499070466184,17.16515166857282,17.129890697416627,17.122851244456665,17.145321358722075,17.19962168042996,17.269681644116876,17.377566076050215,17.5092302217687,17.67422739482276,17.84742123795483,18.050563159678305,18.265910226526444,18.489489679864064,18.726074661253794,18.981710629087264,19.245213004481943,19.524281091425916,19.814670626941943,20.123532807677176,20.438144379763177,20.76979728094111,21.119580676590246,21.493638699064824,21.919896262303496,22.308955905533175,22.74691970047092,23.207180749774775,23.687464707579416,24.16233591685971,24.65840020790214,25.175002767875718,25.692329003791478,26.223188698479795,26.764025590831483,27.334367141835564,27.909210545518516,28.52222176818189,29.15549190468981,29.81479699395685,30.483282683098015,31.178621311769206,31.894908897848413,32.66613184948457,33.36394209636795,34.115252826882696,34.87005250808381,35.65483686255916,36.4113828507102,37.19960335004974,37.992497014209505,38.79758555060022,39.61405969243193,40.4396193826075,41.272762326675426,42.11464462613883,42.95720076113686,43.81577300356488,44.65301483918042,45.502481218827505,46.33824496749954,47.18282082500622,48.03810650058611,48.82181399657337,49.6253980894613,50.43080604476175,51.22769880797515,52.0257121998485,52.81863765936751,53.62582808163396,54.41075123092298,55.2061989264498,55.992594265223325,56.78012784713011,57.55452386147006,58.326184368052374,59.106449906966226,59.948625183309375,60.65941764081301,61.427630317984125,62.201086270511844,63.004095720887335,63.744969579199726,64.52000892262087,65.28039770647263,66.045559372666,66.79801888918124,67.55442575300023,68.30138652269063,69.04468144603992,69.77897573946481,70.51268802036317,71.2257465304734,71.93399204507602,72.6111005875608,73.27627400902065,73.9581537030993,74.5445932336633,75.16145672113208,75.76909275920409,76.38555196074718,76.9704836193937,77.56500510555188,78.1640775686639,78.77038574335265,79.39635851369563,80.04427008654683,80.70814258894912,81.37880920440365,82.04611024974622,82.70554119911174,83.34605091072495,83.97834643384161,84.60265960889437,85.22386366449517,85.87821461216207,86.47413040373387,87.11773587956365,87.76106556834054,88.41436191948951,89.04380640990227,89.65360686878437,90.22816995938501,90.74739005843172,91.21393703564854,91.61833708719725,91.95036919238197,92.20866363427123,92.39555515563008,92.51069210407115,92.576485578606,92.5786040321565,92.54447931911987,92.48002865436548,92.3940866837616,92.29735984743971,92.18724594911639,92.068851771232,91.94191533919302,91.79763260231807,91.63445386074886,91.45296523840283,91.25150870324538,91.02494358305789,90.77207835643851,90.50428492615647,90.20690974736148,89.8820410638786,89.52002017046894,89.09268599213685,88.65801432859321,88.13559475674882,87.54846009207591,86.88381050970835,86.17300288207791,85.37345260180521,84.47363715109563,83.50180298629037,82.43541433008298,81.29432378876722,80.10078802247577,78.9328547841991,77.77933970220737,76.70921091023742,75.73121964769133,74.88083712282126,74.08747339528873,73.3489254873701,72.58761150350556,71.90164372752818,71.14483565444475,70.37406408186858,69.57409509334789,68.81426188773278,68.08273127582619,67.39938227118436,66.74179159315283,66.1072493505214,65.43948343870389,64.76250204783256,64.07136290430338,63.378720495304286,62.67682754325788,61.99116817166496,61.282583466277565,60.560966338075175,59.80586525648479,59.01272108842233,58.2862840948688,57.53799079473671,56.80212412920944,56.105175854598855,55.42389547624313,54.73413220348225,54.03135569481974,53.31612102363761,52.58019936520799,51.83829609080873,51.07068030030278,50.322604326117954,49.564029429465975,48.81157032663423,47.99558667339245,47.31768404971671,46.5712766421241,45.83584038581653,45.04202262376702,44.320119569148694,43.54134108386672,42.75741869340942,41.94741896168451,41.144342219604006,40.351056695650875,39.560984712375316,38.77897369556294,38.0246659574718,37.28109602981059,36.56386066105864,35.851924290108286,35.16289780143297,34.48716181420828,33.78786703758935,33.1938602202512,32.5737421288841,31.96083550010443,31.348413068067792,30.759993310961203,30.162404961091255,29.573799515596953,28.99539232201001,28.42241757875972,27.86682260568245,27.315614668850362,26.765520258358833,26.209523902279397,25.657065543295595,25.09688218506235,24.552342446977374,24.006156468434924,23.469959306955726,22.9083587220406,22.39877559557776,21.864564091732255,21.330417490946907,20.810935684833463,20.294850469526974,19.785907673615803,19.280676306347207,18.787058923307903,18.3018787318948,17.833197114592267,17.387651190524846,16.972605249199017,16.588461215504694,16.233840007944284,15.916510546122115,15.63396654464117,15.392230046154598,15.197270601421806,15.03811607244775,14.926743675430682,14.843545765080194,14.790538798189916,14.761867694523142,14.762290815536364,14.793479077992364,14.857136835352357,14.955237158578038,15.086976816640364,15.245091559434853,15.42029993965993,15.607427790794214,15.802397980228587,16.00528467540332,16.226274603650978,16.42865957378738,16.658019852757626,16.906212276096834,17.1796849675199,17.461601633904912,17.764510927029928,18.084036013764315,18.416704134938634,18.76413126957295,19.119700273638813,19.494171063478856,19.881822745771906,20.29210004018944,20.71623977669284,21.162012145979006,21.627766253422276,22.113700085613477,22.610214547325374,23.1600236856571,23.663164336072818,24.216946171337796,24.777984136341352,25.36870383137708,25.94590368696713,26.544688132164698,27.1494504717569,27.780190889602064,28.420291193734382,29.076899876732874,29.737881966109786,30.418453487744404,31.11404059909322,31.829218085615526,32.55232248142265,33.30006907609078,34.06570119978937,34.849171485105614,35.697858833598445,36.4660518504888,37.29300938371661,38.13094260922925,38.963891547099024,39.79260651685932,40.626439562524865,41.46588190343424,42.3022624405922,43.135841485939736,43.9756438323312,44.81884283790492,45.65040434500146,46.4850426332413,47.317489424402254,48.150623522928086,48.968790230667324,49.7866589982498,50.59746681221983,51.432270516204866,52.19893961089499,52.999243491488414,53.804673032171394,54.62792891929438,55.44138640426091,56.26985084588162,57.092038928903634,57.91412635242619,58.72709933015616,59.5463684066208,60.35628691767298,61.166478214026604,61.96800673210293,62.7684448841186,63.60903187923798,64.33555496423703,65.1121327541255,65.8839735069713,66.67595404087186,67.41953224967929,68.18753252170276,68.96043021957689,69.7435610141865,70.53394439869854,71.32698964554412,72.12867860926735,72.93515966108023,73.73684331991416,74.51772431925393,75.28663271390954,76.03682168351922,76.7660925834385,77.49346755931587,78.26308747320411,78.9399788707321,79.69294467157417,80.46979841438254,81.28238032386899,82.03725003201583,82.82481166490795,83.59196991929802,84.3476288326643,85.08563206921147,85.79709608842593,86.49669048950835,87.15411084058725,87.76936551104146,88.33137083916652,88.83192814074425,89.2498364414102,89.58740289632055,89.83590067791967,90.0254831992786,90.11278461985646,90.14845000992709,90.14013219322267,90.10543336080539,90.04520445800739,89.96243171792172,89.85738756184223,89.73410969624292,89.58603864057315,89.4086001683792,89.20284487185394,88.9724573743535,88.7106148863426,88.4246715522041,88.11200207913738,87.77379871952922,87.40455727990879,87.0105038048426,86.569674088205,86.14503215410673,85.68036378883264,85.19860864243046,84.69624845623697,84.16063432138101,83.58491215787323,82.96357355135633,82.28129514164833,81.52894209559169,80.7147477543182,79.82774063857651,78.92591213876067,77.99077832335983,77.07006268939584,76.09167968625302,75.33587193666712,74.54794036086675,73.81152735945842,73.10278743286807,72.46646849256774,71.79022543062017,71.11120400346984,70.42640195631579,69.76284590199087,69.1155038976551,68.48690765914615,67.86766836210668,67.24400119757951,66.59553126586407,65.934323581118,65.2430145944743,64.53431555558481,63.80871190861292,63.00489226342212,62.304533533027254,61.54972405701531,60.795683856955655,60.03320530174092,59.30529196740995,58.58661778036974,57.86231737037636,57.1829662786104,56.49758374163161,55.802190518261334,55.08581157696123,54.355330414848446,53.603318705112116,52.853904659191535,52.0951889823607,51.355832537504206,50.600031594361276,49.86032732547753,49.06317956528654,48.35190151112546,47.59470453753428,46.834243768106774,46.05926321926329,45.299028470146645,44.52105383757269,43.7527275661257,42.96091748007946,42.17360151832707,41.37273594529584,40.59697137798344,39.82792272661858,39.07147473464116,38.32488403699295,37.587483525116724,36.847131581469384,36.10922622923684,35.380569959019844,34.636622106100106,33.97650717497297,33.288504092389225,32.61487892191134,31.958637830848044,31.320973918604462,30.681531902396728,30.05688458456564,29.439994985164915,28.83172635903907,28.237285518430106,27.646694825854546,27.07092263734172,26.494010114455605,25.91366292172303,25.333683503214086,24.761435347802326,24.182611177219734,23.617475190089394,23.02275611694077,22.49256816989126,21.932320501737504,21.38603269724476,20.846856151914842,20.340331793314146,19.859413299975117,19.397610631045215,18.96043678235298,18.54590464194315,18.150385260530697,17.785278240887813,17.452155595014727,17.153687397667053,16.88649897885165,16.638447818585576,16.45959792624857,16.302847820093383,16.180230544428067,16.093199680834,16.048465724312663,16.037900517378617,16.06127684054775,16.10616264673507,16.173700568818333,16.262278266285502,16.37077903280092,16.499421407386137,16.65032599838174,16.825245825846036,17.02418212775864,17.2478895924766,17.493930465742263,17.762640207358146,18.07715852202894,18.364061717711746,18.69951338413026,19.052351287550522,19.435874742325677,19.813287739944254,20.211401932218646,20.626462841439192,21.060778222493433,21.513167554027294,21.982028063953262,22.467791154554686,22.97150635203994,23.48765851681695,24.013061276401046,24.547752347405435,25.090399603736714,25.64487299386167,26.213042450880394,26.853793667826725,27.421700626377717,28.040631502694296,28.6829985747108,29.385743056198773,30.05973454110577,30.774173796200746,31.497084686001195,32.236993490208654,32.99252301420947,33.75287952923132,34.51234452972285,35.284619741426454,36.05913961062538,36.84057450392755,37.629469679710674,38.4292005759695,39.24279974907141,40.0576386313023,40.93119421063986,41.722856232167715,42.56144286601694,43.404783540443425,44.24875545635868,45.07654593666315,45.91715918518267,46.75195939753005,47.57638705324074,48.41409059866059,49.240362605877806,50.07546277822711,50.9065061001471,51.73631357472278,52.56104418962848,53.4016528030546,54.22357083014997,55.05927565331811,55.88684564072605,56.75074013627065,57.51473731511558,58.32870009685327,59.12037018095304,59.90603352271806,60.67750572657016,61.45757820057433,62.21920828322909,62.975312241354374,63.729464624255186,64.49128474097512,65.22833817188376,65.97003693084115,66.70393848174164,67.43649903005102,68.17227210673492,68.90724212048157,69.6520860866674,70.41099396274586,71.19153086254673,71.91547924635513,72.69176992396241,73.47200393483291,74.25693360354752,75.04816726690468,75.83698438507511,76.64051136539663,77.44613526414744,78.26481915283267,79.08603212737995,79.9425588891607,80.78313547974767,81.62731313388873,82.46503910583614,83.3520459715016,84.10430269404667,84.89985850037033,85.67031167285097,86.44793728992187,87.14657489098636,87.83099114798316,88.48017747838482,89.07744740574977,89.60816532148439,90.0650982379935,90.43805900248638,90.72353929073029,90.92547075689613,91.04930309855047,91.10997676777478,91.12802645082247,91.11014115683626,91.06948256676493,91.01983022658763,90.96480114299484,90.90337897394396,90.83912443453772,90.77801515474845,90.71822080974769,90.65865273866801,90.60351986506552,90.552350541917,90.505680253245,90.46319783247593,90.42160432799814,90.37503645149464,90.31807241276222,90.24473235635867,90.14802094567759,90.01487671286684,89.83718470559482,89.6062050399355,89.28915361834332,88.93462380329275,88.4767016684196,87.93134347107589,87.27710981978574,86.56272271489466,85.74612695278734,84.83185826735993,83.84575352007771,82.80770542573366,81.73019794458747,80.63777574724891,79.55324192766112,78.48361153806819,77.46224150868989,76.4769689253927,75.57267124280408,74.73912290243996,74.01377811962732,73.35138818332848,72.83452802214882,72.34270431136788,71.86058879901853,71.3906297859757,70.88991251920862,70.33581539052025,69.73159908469,69.10768396536514,68.46905595627136,67.83139080341985,67.18293514066883,66.52135471507641,65.83651312690839,65.12016751179337,64.38496307343118,63.62606552277187,62.862284781916465,62.10439093991093,61.32750776895219,60.625022810019615,59.89824565160163,59.17175047327893,58.43947648383293,57.713555516499135,56.994783091543134,56.282432213392255,55.59950075964247,54.917880118057305,54.24409217732307,53.55616964373699,52.85048241440297,52.12828530032275,51.40775682537216,50.617815014249345,49.9524584008454,49.21615953240703,48.49411088191086,47.745024548897376,47.028256834994444,46.281368782842456,45.5253878908031,44.745961776607,43.96350174392995,43.16163263479096,42.37255171940836,41.57663674452901,40.79598718506648,40.01286212160729,39.25388802268078,38.49511524491112,37.75732352768092,37.03718767738441,36.29002057613003,35.64387283112898,34.97248486413589,34.316691179913484,33.67505714065697,33.06477111554319,32.44972569606866,31.837584292634535,31.22775389110566,30.61010724724978,29.99505852058744,29.37551072145442,28.763976618901378,28.153709168319683,27.549976569073777,26.949878368663192,26.35943796422711,25.76764185767481,25.191751058053335,24.596513973818794,24.07924052957692,23.557602924297107,23.054451571178728,22.548872790510284,22.074312203076246,21.58085559776398,21.08656641870673,20.58984960387364,20.084699646405536,19.582259088673,19.08396473685076,18.598116485407502,18.125405309930553,17.681412066532612,17.26802180483876,16.885981468849526,16.535925336252376,16.21832762694186,15.952907635517192,15.716125369617435,15.495097911623635,15.305052025970015,15.149703179385318,15.031457226193137,14.947371321965278,14.89730177311741,14.874782412908228,14.879175014401678,14.91087969263759,15.003031815483556,15.118228464377205,15.256279342810148,15.411703774611949,15.605137378707647,15.777482806751374,15.985966643824183,16.20949200230281,16.463764276526454,16.701076148351465,16.96216711571326,17.23202895593237,17.51539070925455,17.813154466466433,18.126498785045836,18.453508710857474,18.8018876285294,19.16517752869792,19.544221841260832,19.947692849775965,20.370982463705957,20.81263207829597,21.271893893974024,21.782108952769814,22.23439451190014,22.740652924268048,23.264997293189808,23.81628845745179,24.359919713008704,24.924765650412525,25.507455568814144,26.108258154261165,26.725469188134724,27.359538363644635,28.009708923894873,28.676145946404503,29.35610356935885,30.050119757981452,30.757436142982495,31.477915157188292,32.20954621392906,32.95594938444694,33.753606661408746,34.46861239699269,35.244169093359524,36.03610905892426,36.84627428233425,37.64587618315402,38.47573234061289,39.30559036521733,40.1481707412497,40.99345501199382,41.837712758308456,42.68327825137049,43.50743379204151,44.334069326355426,45.1511379054297,45.95309285806366,46.74208516053319,47.53177492793423,48.32225390307717,49.16649954583124,49.91773527225515,50.73787768098188,51.54989534835296,52.38132215299516,53.195463564487554,54.02003334137704,54.84611365189709,55.678186171932836,56.50324523198907,57.33984221195619,58.17178873056423,58.99902670740064,59.82389884784353,60.6623610434385,61.480891650948735,62.2980314727142,63.118340648511584,63.91819770522952,64.73836961096012,65.47318915014286,66.23354386274903,66.99753463765865,67.75002626727662,68.51101501811385,69.2662204585783,70.02950683023592,70.77609127265542,71.5333900306993,72.2832153978907,73.03378390882773,73.77292019548483,74.52354602925502,75.26313767896855,76.07870029489976,76.78954062180223,77.58993337768015,78.40835408865723,79.32099031701641,80.17322424572058,81.12134335930979,82.0643027326142,83.04189873031406,84.01259515528007,85.0130914766191,85.99519706316023,86.97342232355982,87.93224031474192,88.86181822064198,89.72784465544498,90.51029046757675,91.20830483372094,91.79738658628261,92.28775026062016,92.5728713688641,92.74772263536828,92.79750530881387,92.74844611615929,92.6237399241995,92.45373752048408,92.26223667544356,92.08747808488953,91.9262215194397,91.78832533014344,91.67426850541966,91.59601178564736,91.54743437596592,91.53216099617262,91.54990900347956,91.60314117690118,91.68534197278112,91.78744580883678,91.90386404008093,92.00314965984037,92.09253328899223,92.1502930667245,92.15954897836698,92.11490826659178,92.00113574991447,91.81392350902452,91.54174796915028,91.18193845274232,90.73769649299575,90.20920321780756,89.58344676079626,88.87535884514999,88.07249441700635,87.17589311044134,86.2039001649102,85.15115256501412,84.0241004137294,82.78602455674319,81.6288722496466,80.38402150070483,79.11570789218946,77.86884323890868,76.68019956285094,75.52603734496574,74.41964583846787,73.39931983317376,72.42657278357419,71.50921556057257,70.61810622199033,69.7799287777791,69.00698809129645,68.32956498209387,67.7338845477292,67.21657804494865,66.7452630313983,66.28702231598308,65.7826286166023,65.29173498513555,64.71393232841602,64.10041657607741,63.44398640923383,62.76198920680929,62.048875375297854,61.31120157226499,60.53936707709016,59.77288679547658,59.007194658804835,58.26266620085432,57.533714459285854,56.806397051667304,56.07194868472797,55.26265270836933,54.57613298355332,53.822413370625455,53.07335389844526,52.297518467685734,51.56875005983737,50.819266525632905,50.04772253149718,49.273670376694284,48.495043739122664,47.71324134730714,46.93011374225641,46.13617088658356,45.32450481528285,44.510479110013335,43.67666650870546,42.82561258422381,41.956291069865145,41.08332304328199,40.1600909149719,39.36607634164286,38.5260376543753,37.700626240725285,36.88232110512223,36.123475951485965,35.35701888273089,34.60654073385147,33.890359112364656,33.19525444111768,32.52288593544015,31.865755467213408,31.215411211966767,30.551974230376555,29.89888592609992,29.238439193429077,28.58884972416629,27.951016341968298,27.330116921558286,26.680629536949237,26.13312176423979,25.54699689856435,24.985441566031326,24.434440591346796,23.919989315874105,23.387887129027483,22.86076870507653,22.341279616678143,21.840206220061607,21.3525954699471,20.890392367649675,20.452371730135237,20.043169380163352,19.659153437423342,19.310736185903618,19.008962715002973,18.74798526047599,18.519273187499607,18.309561901068395,18.146431874952555,18.002264422269743,17.88582877467667,17.801037861359767,17.74795493789314,17.72319887448469,17.725981387646545,17.753761498437246,17.8039464301151,17.873909210727124,17.966875488756536,18.06829583932713,18.18756361526515,18.322351818637614,18.47621920163416,18.64100630859911,18.821748489589826,19.015103163191164,19.245082109568205,19.46155579128853,19.71055903881586,19.973578155979574,20.255704369983285,20.538541463514875,20.839997369120752,21.152118346832957,21.47985212030015,21.821614868334485,22.185145458771924,22.564367699159348,22.96656742029874,23.382977397702327,23.819328117468114,24.303001260236844,24.72758776145978,25.194362800138983,25.67832958870552,26.178675270178132,26.656240731049834,27.16169553682563,27.677444701616412,28.204067994577557,28.737385597284845,29.283332312450973,29.846444577886306,30.40607629925486,30.996149761837454,31.593815525772065,32.210147640828254,32.83513327275853,33.473499236025894,34.1258999274934,34.84102636965143,35.45374456262925,36.131106808383755,36.805707760070256,37.523163013676495,38.196848622198225,38.90456314995236,39.62324746947463,40.35230226750355,41.08441151831583,41.82889486725189,42.56526294314327,43.308119473714214,44.04248664127827,44.788238345256026,45.533781215564176,46.28469296108443,47.04045618989502,47.80108273228533,48.6112705478298,49.332204805934914,50.100405802528805,50.86996404946072,51.655027809203744,52.414406178369525,53.18077225079548,53.959995576802804,54.72440752474765,55.498046685220814,56.26142917034483,57.02970945010969,57.7969829963498,58.57804892694636,59.357843555687154,60.14559675796618,60.93116148133641,61.71739768153362,62.49949606412972,63.328517679744955,64.08719392607524,64.8754350507946,65.678457594744,66.47983438646816,67.26767648277702,68.0509732198181,68.84333149320145,69.61852752025703,70.37548023815704,71.12830295029168,71.8788363443312,72.60985236430258,73.34958496716224,74.06645993151906,74.78520297320043,75.47761563541515,76.17101031780588,76.83920870585163,77.54613707399461,78.18966110494961,78.86258243971308,79.54773733856067,80.26046811715042,81.00302794260382,81.79740217485798,82.62282795569953,83.4880311792214,84.3785418940911,85.28438850452383,86.19125590153436,87.11304772814876,88.00619618046674,88.9057541863108,89.85446429041288,90.62812257307614,91.43817152217439,92.19989136841222,92.89533125098582,93.46648920169066,93.95134411236289,94.32019519677694,94.55759067150983,94.67950619237641,94.69226757566867,94.60885337182228,94.45592482467964,94.24936189715253,94.01495853518027,93.76805064132998,93.53528829476453,93.31766331064684,93.12157416863157,92.94600763812964,92.81467537112675,92.69700339385022,92.6010410155653,92.52354175094179,92.46944455727365,92.42765034445618,92.39718697094207,92.36707960493942,92.33046486387609,92.27662786257967,92.19376003370144,92.06303993873813,91.87309516435478,91.60780276548809,91.26742975999174,90.83685564772594,90.30625138420662,89.66449789236601,88.87268946267257,88.06734958011178,87.09251608407284,86.02537364145644,84.90704969945301,83.75419041067045,82.57867424067989,81.4424055508381,80.42822375149768,79.5386730643073,78.77256842433628,78.07177680495508,77.43993666479865,76.81650642456566,76.17384592590054,75.52475974871786,74.90620888029865,74.35247425877436,73.867786875222,73.38330765416978,72.92798679320298,72.3710793168724,71.7463243507065,71.03344489324701,70.31912358392603,69.5969429627989,68.87643649843928,68.15439090114725,67.44256336484554,66.71970482667967,65.98377936994027,65.22020315451056,64.43393205085779,63.64293875478746,62.788526226804905,62.06942229430253,61.30137820615626,60.53100163146683,59.76312083167254,59.04860688527317,58.32392254271156,57.58460124710968,56.83005144706115,56.05864942023781,55.2658991420544,54.479136483382106,53.69469702900085,52.91653042954676,52.134596046189365,51.36180359679727,50.60143770283839,49.82180125193711,49.053365990936555,48.19127007709639,47.44686478737206,46.61681277428869,45.78563873939934,44.90570808093475,44.088662191231414,43.24202548870923,42.42380164176796,41.62149181129149,40.83218006270851,40.058744987075286,39.287651442975225,38.53127727765912,37.78903951310839,37.05967080411295,36.342409778691696,35.64049191085467,34.938978094212175,34.25111118790077,33.53153922094781,32.902229824114016,32.23453784201219,31.584716261926282,30.922914636119543,30.303570433429762,29.67813129600485,29.058282121419367,28.43636507461747,27.811979653370226,27.185248040826167,26.558538904677995,25.934670794641395,25.335088165057467,24.762185805181243,24.216399377135133,23.680559491944297,23.150076375429375,22.62480384612465,22.076605594337046,21.592830809471156,21.100364520212953,20.613443626196176,20.14759038676038,19.716380543617582,19.332525047216258,18.993636327660724,18.71641920819816,18.485768316735623,18.299611512671394,18.149703761421137,18.040841002754636,17.961815236888217,17.91466295062219,17.8941438378302,17.8947639182588,17.91836241035402,17.96355197889481,18.032227860909533,18.11610173639712,18.230923469296656,18.367154696982137,18.526823369912393,18.70006185006756,18.88864659782403,19.08475926479951,19.287593703388147,19.501337377659276,19.72742313794983,19.965936696922892,20.22373157967261,20.492126869451667,20.782276235104987,21.112332292702057,21.409771551733886,21.74864629211474,22.106928834899925,22.483487938491145,22.848838436353486,23.234058748048053,23.634114351500465,24.02971041189605,24.445645100917563,24.87145143058978,25.316005969968423,25.770854619611935,26.24447865650488,26.73631947962623,27.249659812200196,27.765186658269368,28.311070576060562,28.858148800202564,29.463046488904308,29.998539580281737,30.587952684043607,31.180998539272196,31.806976420929477,32.411745267502134,33.043560507719995,33.6892833605684,34.34897956062668,35.016765960771345,35.70202763470031,36.391513283955334,37.090501156848426,37.78097227032262,38.48928242855646,39.200177437174524,39.92489402625507,40.64403564528038,41.381813972589484,42.15343650777299,42.86255880556933,43.59494570280437,44.33898389010092,45.183218820708134,45.801099125417,46.53049404977686,47.2590150216206,47.988287718326966,48.71504693425051,49.447838321759654,50.18626879647595,50.9200059471859,51.65383952894593,52.38109565786501,53.11398908950264,53.84253787592608,54.569784934439475,55.29924191661191,56.06366965092694,56.76860310672829,57.50342079568969,58.23301288934635,58.96992282837541,59.70227028850485,60.43444579784338,61.16546467336812,61.89379858867724,62.61494609513952,63.34475320420659,64.0659059723555,64.78554776583029,65.49487275051486,66.21032850773554,66.91851909468319,67.62864283875129,68.34703864568745,69.08134024577437,69.85645284358313,70.58452348625143,71.32946362607964,72.06819196986146,72.77950610411764,73.47829991302011,74.16248674910165,74.83228685464928,75.48873855951256,76.14688267113664,76.79535103716731,77.44970576377436,78.1062113033811,78.79106835044617,79.50244317394711,80.2828030976841,80.99271417313149,81.7745883518295,82.5720062230931,83.39691805252049,84.19906272327391,85.02637495568064,85.85205989994219,86.6762924890955,87.50258696862328,88.31692533573921,89.11585839986951,89.87182137738628,90.59953751843146,91.27603086996632,91.89989103962522,92.43505798954041,92.90561393073426,93.28548459411903,93.58736330120617,93.74903498533813,93.83223062318537,93.82175990269477,93.73613869207152,93.58977092311865,93.39377221756304,93.16659921933902,92.92197695912293,92.66522271981613,92.40209807881382,92.14008879581056,91.87137380582452,91.59827389858708,91.3073555357813,91.00768233194138,90.68142761305982,90.32974587422977,89.93762069529518,89.43903318576453,88.97628564719957,88.43044598920933,87.80612290482287,87.10560084538461,86.32412370342564,85.45063608637878,84.388364330249,83.26155485324216,82.04456460633203,80.82378656853123,79.58122861491833,78.39570147005008,77.28360090319292,76.30939816347127,75.45790642239477,74.72032912794062,74.05121665541564,73.42107399579987,72.81210288902996,72.26215118654804,71.68009548147565,71.16219502784202,70.6748117888528,70.22585295083714,69.76001296126559,69.24287631106604,68.6320821593044,67.94057213735258,67.19320003290265,66.41921860166676,65.66287692495631,64.93502848764557,64.2426803893501,63.532079621767735,62.92708093779932,62.255462633323916,61.55362524968826,60.823366537340156,60.1310277076624,59.41134721738704,58.70682802964499,58.01290352963106,57.31868548272925,56.619586593900465,55.912788276228426,55.21975623238848,54.50517087883594,53.7777231060871,53.04293448514203,52.31505610131797,51.568597004161155,50.82194889800778,50.01456389770535,49.319421348434204,48.55656640694103,47.79982228178421,47.004619595398964,46.264386020131916,45.497461396246976,44.742688482260434,43.99533409464086,43.2555456087885,42.51162793096299,41.768573898192166,41.02748310908958,40.285804211278226,39.555572859984565,38.83862382673607,38.12491776900542,37.42744091188022,36.74176534050332,36.02709498930125,35.41004903032509,34.75586978946865,34.115124080969515,33.472567758400906,32.85535001840117,32.233880536542586,31.616610394352843,31.018091878353076,30.425089090770957,29.83701716467386,29.260989448829573,28.688436405241845,28.118070079223745,27.55306367405733,26.984103171327074,26.424990002166155,25.877651752803736,25.3429492057448,24.799335477687606,24.31835693975497,23.812026691573884,23.313976875527853,22.823771964575364,22.354609769383735,21.890280949117546,21.434417042182048,20.980787687474113,20.54598303346954,20.14260878970655,19.77591499767975,19.467451492067756,19.196481328636594,18.967538339950227,18.766960253911762,18.588892862622338,18.435769978492004,18.311453345949054,18.211360973087935,18.15347198406051,18.128821410407305,18.137304792268846,18.173047473990014,18.234219913045163,18.320397519708635,18.42685159379989,18.54834034020045,18.682434092845455,18.831656510730742,18.99133407262642,19.17293947002594,19.369075120300586,19.585567869910925,19.834342800276133,20.05789566049554,20.316123565601195,20.58786839103277,20.87432677044396,21.159000484024588,21.46553201274239,21.783497431456865,22.111758180858676,22.46026517610032,22.820447059161044,23.196283989630636,23.578851584258633,23.989040862645595,24.40170585325344,24.83086841674142,25.264133645046062,25.719864753823877,26.18303037496144,26.688366978105687,27.141684049419055,27.645665780284673,28.14954099132794,28.684501985021527,29.188873809469612,29.72944101121912,30.28316827042321,30.846768094736607,31.423413344212307,32.02310573320197,32.62650043096452,33.233309320081794,33.844695558472715,34.46909985112969,35.08463799585091,35.70369188032006,36.320633841870446,36.9518396285484,37.620971257168264,38.212788923165554,38.85484986072645,39.51149350840999,40.17824941234613,40.821918145088304,41.4792682637442,42.14506801793943,42.806152350458596,43.46747900605895,44.12296503928968,44.80082035936805,45.46737740676026,46.13603313934449,46.810898561479696,47.49667589465908,48.172504115561274,48.859687179257456,49.54957810824231,50.292660519817325,50.93509033186132,51.63964107102822,52.33012103257716,53.03417076209514,53.71191083680896,54.4017550945548,55.08958357209499,55.78524974400718,56.47665631198254,57.153741615988295,57.829321576273195,58.4877389982366,59.13900282775527,59.78415557137721,60.415093163447075,61.05567688735132,61.70021380840355,62.349216214955085,63.05316363222821,63.69943347925944,64.38282335770448,65.07156079539511,65.75863016251513,66.43937799817017,67.1317618540674,67.8289107004758,68.54683757990223,69.26758664285137,69.99772820292841,70.738539284353,71.47302118042255,72.21324448543517,72.94101365623432,73.66240035596373,74.35642549816187,75.04249817148843,75.72184888257637,76.43696950334571,77.09149421574405,77.7751026348684,78.45252108040656,79.1331473848395,79.81359858049555,80.49458843786094,81.17815073695165,81.86805690580591,82.57915143939167,83.34071896603437,84.12604837299521,84.93241193115988,85.75820395868944,86.59996696120116,87.45315029454318,88.30492327522661,89.16607804564457,90.01388631053737,90.8646026616767,91.6179820648476,92.36138207900922,93.0421923679946,93.62372498534924,94.103230523038,94.4815426622879,94.73569300844457,94.86460206222033,94.88359115606089,94.80232638607902,94.63587327440749,94.40712914639658,94.13577702914375,93.8413687342491,93.5307440456477,93.26018577163735,92.9742229281724,92.691586564534,92.40803981990737,92.14340515052417,91.8655225107976,91.58387045718044,91.29403367633148,90.98709054164047,90.6635718662874,90.30076518237239,89.90988009423846,89.45997913484852,88.96531459282512,88.40052188812622,87.77531096924972,87.07231162090015,86.29899501763383,85.39120907261028,84.51543953835235,83.49935822086086,82.40930548078182,81.26612219838123,80.1442697798952,78.97876585820032,77.86486389249119,76.82030116063909,75.9120014870096,75.1109250023936,74.41352277303838,73.81129376071645,73.26040199100453,72.7169543099588,72.17902351147619,71.66456749655855,71.2224321352175,70.83488352729965,70.43009782009752,70.02554956302252,69.50422844334,68.89288109338521,68.18591421202777,67.45780705978906,66.71408728223504,65.97877992057136,65.29324811332474,64.6132168306698,63.94910487454504,63.263910323385616,62.577087666655515,61.861935955094154,61.12533943262023,60.382413844449005,59.656467568212854,58.9259535838453,58.21078345015186,57.45310139888501,56.793380746485894,56.08811978243884,55.39954730240885,54.720741909109094,54.054537372156375,53.36662432398625,52.66717062160484,51.94223014433501,51.212927340752444,50.44885312223581,49.68522306882842,48.90956172066824,48.13743753534497,47.359388658268934,46.52326146477786,45.835681242859856,45.090346997206474,44.347118276919296,43.56898808991412,42.861437703748166,42.11459576593247,41.361689293836406,40.60870036100179,39.85395185688351,39.10268270773524,38.34370519291741,37.59772402944538,36.85210441201783,36.132842203480365,35.406221826744755,34.717423965393614,34.02943530028011,33.36331795637584,32.627268308494216,32.00761056307015,31.33807512386311,30.66343294542029,29.959860239804975,29.31297777625821,28.63297771161877,27.961964955303138,27.28405243055426,26.617231892529002,25.96126725487086,25.324363366846335,24.696639405828602,24.086619928580813,23.49305740310776,22.905143722609967,22.331132034454058,21.778124473321032,21.254197507239915,20.723224830653987,20.272435607715174,19.80989918729895,19.368775733142883,18.955602795576738,18.595519614330502,18.280110670346144,18.012213216466847,17.79138271477894,17.610436156901837,17.46666998788074,17.358417630886375,17.279521728145863,17.237882584784234,17.23500721900052,17.26910397361359,17.32913584221128,17.413393126291506,17.516393864763558,17.644805331745136,17.77729674339473,17.938334968517925,18.119215890741344,18.32275959985509,18.534554016610937,18.77220617656102,19.026891308091006,23.699302975734565,24.00436958972306,24.394724059370745,24.81706426808215,25.24773913436624,25.69425357938942,26.150526323770073,26.620250734707646,27.099331038860786,27.587718602464793,28.092420238915295,28.608638997455916,29.13761125458236,29.66833439265745,30.208093874168757,30.75664172882498,31.304684247051124,31.864920411016154,32.43123701180299,33.00759357717488,33.60914750341471,34.18161007561985,34.78421189798722,35.39511248414713,36.01160812990978,36.630567070481746,37.2471338481181,37.8609758429841,38.45706987557586,39.05003000512945,39.63851923188422,40.2266869701457,40.8241025883555,41.43340152316176,42.04528888478265,42.720626835205024,43.31987136302713,43.97465517368771,44.6317775043866,45.311624254352246,45.95551935286299,46.61403487318133,47.25826939063346,47.89704827145606,48.53365967229283,49.176154626156716,49.81626529526758,50.47327259979599,51.131760670811516,51.79733218057661,52.47093324716972,53.14898144106639,53.83214500835188,54.50945569038113,55.223558533911564,55.84326803339075,56.49822467139938,57.14861511085025,57.79790825972421,58.417299266984436,59.03662253924544,59.65830821765238,60.268521400749556,60.88434474488151,61.49323230212374,62.11151338881589,62.730510059988404,63.35442336158324,63.97973629874337,64.61872204923466,65.24647339192714,65.87199074925364,66.49507769465156,67.1432431451566,67.71930145812208,68.32246772241888,68.91675098333158,69.51456316666486,70.09341894221447,70.67880682418405,71.2680381374583,71.8787887709603,72.48937975461726,73.12068199881489,73.77096037892349,74.43684631934327,75.1059656830321,75.78448909798318,76.46939377047146,77.14976596316093,77.82474990841965,78.50765254569426,79.22008126088333,79.8812979401686,80.57902332771445,81.31410522277197,82.06697022283193,82.85927683348552,83.7061640633471,84.58976531633674,85.51208625752136,86.47276879960754,87.46815538937294,88.49253958596603,89.53612862438891,90.59146126498747,91.64793570905593,92.76727500029749,93.70231092282167,94.64521452156832,95.51947835314562,96.28556590607583,96.86412332003508,97.30189345541851,97.56015467460317,97.61907418255687,97.50170302637476,97.22666817445537,96.83104002941202,96.36317252852956,95.86745357817983,95.39314922153153,94.97322094109556,94.6258791425747,94.32496779322638,94.05397323828015,93.7948421241341,93.58567366467052,93.38319391879583,93.21046071178132,93.06429115974731,92.9546773831005,92.86133350891907,92.77723586713948,92.68453745516712,92.56924092603526,92.4126962635154,92.2030319893889,91.91910855198286,91.56456698301841,91.13535654841223,90.63016360758368,90.0432304598835,89.37984007762955,88.63610701705689,87.76585800175556,86.92013291862048,85.93779704632347,84.87701510815818,83.72796687984787,82.57302754501191,81.36926661393015,80.15692648285815,78.98870398235799,77.8742378621808,76.85917303325962,75.9721824367395,75.20750924264092,74.53700045983875,73.95428582558773,73.43719759833549,72.97874626425063,72.56307102538274,72.19931272189315,71.80801479682472,71.43067249097234,70.94331591916274,70.36070650172631,69.67453158689278,68.96638501418653,68.22232366302413,67.4871004636499,66.78154372098285,66.10721349558705,65.44810905254444,64.78815802475941,64.10535457123747,63.41071121670213,62.68496024050574,61.95199853870865,61.217007398944794,60.4865255213564,59.75701420243355,59.019843797345025,58.36774584348711,57.68677115872933,56.99172467269821,56.310697439887115,55.64309920896419,54.95745218848103,54.26736309889439,53.57493689839974,52.86971121433383,52.16404655515621,51.44217849130703,50.73254255506568,50.01894633731183,49.30596630951669,48.57412456604207,47.84786100279006,47.10113517771039,46.3515214224707,45.55738238757686,44.83823642734353,44.07486009893754,43.32583596751411,42.56851945810088,41.82758837661049,41.08939747599434,40.35733763753214,39.62429699849553,38.91858229227738,38.22157324305799,37.532252916252666,36.86126112487416,36.18899056271252,35.53173065613221,34.82523529833401,34.22488601691512,33.58474725611526,32.93870839716373,32.27757918474957,31.653988923456193,31.012096807872293,30.3607367655141,29.711233275234946,29.064661860284854,28.408661923061338,27.757947749264318,27.098681493686488,26.440444020748394,25.797236998979788,25.1668108324499,24.569970730550384,23.986811651099742,23.430258526412743,22.850395811938796,22.37005909630243,21.864433197177185,21.380332567070656,20.894553539055487,20.44651020094447,19.99747065779073,19.56452000629241,19.164446238449013,18.815165442178376,18.52027572061894,18.278026092840133,18.088320864482007,17.936951672875885,17.824037575584118,17.749776401546914,17.710338699658152,17.70288050302606,17.72278365910105,17.76620042581444,17.821493349988618,17.89992387083705,17.995751230291766,18.10567877094737,18.22318711862813,18.35527126845821,18.49909874194507,18.656196341734198,18.826346984662813,19.00696617032833,19.19759763285753,19.397416173663444,19.60739362688558,19.826402284048697,20.055347803318927,20.286711559462336,20.523895776464556,20.765709825910875,21.03516851536014,21.282066685612453,21.552698449034246,21.831356250561573,22.122743527546117,22.415348974656837,22.72476483468803,23.042202603045837,23.37821404958171,23.729919591771964,24.089934332909255,24.47000877442713,24.855326860244077,25.25860039894995,25.671916078426186,26.100939669108836,26.534479295383022,26.984344537458128,27.43127088532475,27.920954197150163,28.365459106418815,28.858064973939324,29.346949915896644,29.871503743049722,30.392420413993758,30.944980870450838,31.492019270411006,32.05459306729752,32.623256790281104,33.20141191819405,33.77820856451695,34.36364026576618,34.949841087390574,35.552483000945934,36.18130421748347,36.723214763183286,37.31110674204036,37.902419123985446,38.492554612559495,39.057563397294764,39.63691721870474,40.22235483351082,40.80804151764447,41.40047740090787,42.00703764148009,42.61599480404505,43.22538435238413,43.842569575393334,44.45050398878964,45.06673165300278,45.65436241973536,46.239287491956446,46.814647952800094,47.42782795427542,47.9496018570213,48.516307169036764,49.096395511861076,49.702182805590716,50.290014804274314,50.90035906647578,51.52139619826644,52.14174109046666,52.762582370331835,53.38933282989049,54.008504323180816,54.61949279386715,55.22002292831374,55.82005646761348,56.41478243270433,56.99530595180579,57.571116570501374,58.14986671984334,58.76048155084236,59.29130618266444,59.863533752825404,60.441597993294685,61.03375162146145,61.597954222504924,62.18074103944632,62.76108492885245,63.34075241713035,63.907560416483655,64.46367293258807,65.02988381828425,65.58075125375919,66.14089706707207,66.71569469068578,67.31133926892164,67.90990495955415,68.52724655551955,69.13611141514825,69.78329146664107,70.34316496173975,70.93803412008724,71.51716517871283,72.10973260973775,72.67471100313661,73.26568005901632,73.86141659558845,74.47247376308202,75.09413582070853,75.71253427936212,76.32408546124667,76.93101383804184,77.52461868582779,78.10737051972036,78.67206011385248,79.23586852774984,79.78178865759574,80.3218837771658,80.89965663529314,81.44230694295572,82.0366276454428,82.66957471783007,83.34148087832946,84.03588263929137,84.75303678035726,85.49334082634009,86.2380940656321,87.0116388363279,87.79505047329349,88.59791187384023,89.40269728292915,90.2208734005724,91.04315584612597,91.92604867899853,92.66991202571894,93.4581100103223,94.19976177763156,94.91748971034798,95.5265234989662,96.0966382554167,96.5804163225017,96.9562950445468,97.23023754796587,97.38101619190881,97.41341088086246,97.33161879170221,97.14650768420844,96.87717047619208,96.54091393701808,96.17196517108088,95.78172848443798,95.4029755492858,95.03404217196046,94.74737755762152,94.47135484725511,94.23732025383516,94.03107271253782,93.8646244445894,93.71515177253261,93.58021578618327,93.4510941078739,93.31636815932387,93.16342913142721,92.98608389540664,92.76839625129448,92.50406542988294,92.18628428087257,91.80532246080351,91.34557793179553,90.8012996408664,90.1610647206881,89.39567557769834,88.62717947800282,87.70814841653639,86.68516897829173,85.57578486268892,84.46024750175327,83.27966988533805,82.04541808039318,80.82710511973133,79.62503740849203,78.51662211022708,77.4913429948135,76.60059909123507,75.78840348165816,75.05849673617861,74.40494693641077,73.86432803474881,73.45127840994641,73.15811674756253,72.91882008069017,72.67516528083587,72.282035047644,71.75559275753758,71.07029692817594,70.35483950423904,69.56875792801047,68.80063544086282,68.02700014897007,67.28795982951708,66.5276845088196,65.77904698500468,65.00393009550096,64.2390322654649,63.465698076296164,62.715793057869256,61.97154088099091,61.23560392411566,60.487823345082404,59.7156955956818,59.0165588482258,58.27111408903951,57.53023636803355,56.790586264395436,56.07666975949888,55.36485076728533,54.67424343957049,53.9847092222431,53.29473255765357,52.61272126260566,51.915729075811996,51.236731711398285,50.547565874474095,49.851952375952024,49.14342538925804,48.43164544391688,47.70632951044302,46.97608100379597,46.208713686638994,45.52226321803098,44.79963221621395,44.08709938180788,43.38083941793146,42.68850791335064,41.99423549502928,41.30508929145609,40.60706862918298,39.91831164583095,39.224787658694154,38.545493774113496,37.86939166602669,37.212036356721825,36.55689148637995,35.86966491508221,35.289259409127155,34.664512347063514,34.042465334070236,33.410424866153676,32.821274891844965,32.22169789438821,31.616568292844796,31.016757476043537,30.411555363978078,29.803777060611573,29.188616127386805,28.57085731888173,27.947994357499226,27.326219476913373,26.696125175405964,26.08699139140415,25.493717487754708,24.93246345716835,24.349591456845754,23.865925545474383,23.36503717062205,22.877336819861114,22.387934210845636,21.93831950859005,21.4824322202649,21.04637486880558,20.616664234438502,20.209609459813898,19.826299528113907,19.476599301212307,19.164581832339284,18.888756656555778,18.64767498967338,18.440105119538156,18.264031646170327,18.122221970321768,18.015289362604292,17.93996862055109,17.907023920175792,17.907633087822767,17.9401509942141,17.999861223189217,18.0795889290215,18.180202578144467,18.29792298838282,18.427037563015187,18.572177966630996,18.737197588714785,18.9223010084005,19.130798352009233,19.364758975725113,19.620854083577164,19.894534924877853,20.189293893128102,20.49408958943077,20.81040751231987,21.152880254972295,21.47555224338436,21.823753082931717,22.186313785894107,22.56237569164163,22.949117595914302,23.350481719266792,23.758811117478597,24.179990792447057,24.61398022791076,25.050444244749414,25.496818428868384,25.93826665797517,26.388973887503205,26.84367813489629,27.339848555330825,27.773290847445026,28.25768622457748,28.74807875818766,29.270103959662322,29.772632498952493,30.301572094143,30.8387046815866,31.397371575440385,31.95574923533437,32.53186117523312,33.10788533196338,33.68220158064006,34.27164391603296,34.86078026032031,35.45336159389171,36.04959727429261,36.64822151169679,37.265677219314156,37.92756018790618,38.515593752061605,39.155236340766436,39.81525336915228,40.48875803528939,41.12945553826533,41.78448033497738,42.4474335242618,43.08835968704617,43.73153544820426,44.369813448414064,45.01214833001462,45.6498936925939,46.29161730869418,46.94566564946786,47.618589659447686,48.289288109912476,48.96469550005166,49.64186397963426,50.3647981026162,50.97204489508967,51.6205134080947,52.257030349879045,52.90922570703958,53.52004826051183,54.151382505137214,54.77553844948587,55.40270532202756,56.017123906219865,56.62617075110284,57.23865326915677,57.847726664153335,58.45314521640109,59.06750531226893,59.68335302773692,60.289927804941776,60.89610302922753,61.50529889816308,62.14687572843269,62.72407649287458,63.33585096748545,63.9402311185286,64.5606382265872,65.15980327927623,65.77194744767198,66.39132110374518,67.00567134604849,67.6433525466268,68.27714163408164,68.92042712882731,69.56321989900974,70.22173696724069,70.8806095002719,71.56129246741257,72.21961842162975,72.89226267375905,73.54758114703228,74.23958795704378,74.84617940131308,75.48484627460228,76.1105620159729,76.73333484271623,77.33573679728059,77.94038263467357,78.55493097285982,79.17300576320076,79.81095581007817,80.47539791786859,81.1661999246762,81.89624593210527,82.64965048744389,83.43367922894943,84.32479854383658,85.09046182065387,85.95399667061768,86.84368109776304,87.74633926774074,88.6122329908034,89.48945539184336,90.36289386007951,91.19804275495265,91.98917457294482,92.72282852484382,93.38722038538086,93.96243505596968,94.45691945447349,94.84958424441889,95.1487945472204,95.33694557566278,95.43015506329174,95.43507873789042,95.36357350578255,95.22854430910628,95.03561363029579,94.8067641050009,94.55997006563646,94.32360369738166,94.09103762104118,93.87561338878596,93.68365791740237,93.51043889183771,93.35443361392369,93.21232811352812,93.08354665111668,92.96088938263102,92.83978972319701,92.70827739156974,92.55608991303157,92.37387493978494,92.15534071626328,91.81032188596832,91.5050753163142,91.11006453432012,90.6536636264809,90.03217219962161,89.4387337247272,88.74834103369189,87.99592406115093,87.05008734819572,86.01894897745306,84.90342364255521,83.76217595341141,82.61754381904989,81.48636336242787,80.41613249239013,79.51180408696001,78.76618999218789,78.17016736429363,77.65115036597419,77.14950379140227,76.70535452613412,76.21484455988679,75.6911671809335,75.1431229217146,74.64683869304676,74.20689874356988,73.79820175136673,73.38070103746097,72.91148407776213,72.38188803623167,71.7660651922306,71.09113616982805,70.35889320109122,69.58938450345377,68.71313531686816,67.98277346467357,67.1674751128717,66.38613832820508,65.59831477965419,64.91274112321733,64.19702765923327,63.50865855573781,62.830872860872375,62.177621275713285,61.52334476355428,60.87976614282059,60.23505886995558,59.58449808797916,58.9180346713814,58.24291482088354,57.57698445756055,56.91484612883278,56.25402396519258,55.53930350650235,54.91910072164646,54.217691829371724,53.50613230859725,52.76221972159295,52.078323125471,51.377610596094705,50.6740200085787,49.98801529342021,49.312179473899434,48.63397880084191,47.94534547777292,47.26782257461069,46.575588743876374,45.877365454722096,45.16609470886675,44.46771915927383,43.758870812977435,43.062173081477,42.30653077669264,41.67148698806009,40.97611535089205,40.2972906600307,39.59058676044026,38.94763472584988,38.288154967814656,37.64785449644958,37.01019251708652,36.382060557075185,35.76226100194509,35.13752296691778,34.5185607433657,33.90054515958807,33.28300088015483,32.66966036380594,32.05081749716109,31.433752410562292,30.819093076604215,30.171780959356735,29.601171700529083,29.00151338068164,28.40433397770819,27.806326114049345,27.22088492303618,26.63813942438749,26.06380576681396,25.50387111738089,24.952154344157165,24.421882154820103,23.898900187609946,23.396516038551816,22.912147270594946,22.448603471995046,22.008285199041726,21.581936415718133,21.1639649086216,20.76774313103905,20.383715850581027,20.07468744967416,19.79123235516621,19.552458778348676,19.3564695135055,19.198552494981623,19.074785175042123,18.988685179204996,18.93642445811088,18.914799819860075,18.920870807241396,18.9522761168184,19.00146626615986,19.07188575332663,19.16298059137762,19.271287367050746,19.392704997737194,19.52680959871806,19.671047265449683,19.834687299474684,20.00073357897899,20.19025053411615,20.395643052748515,20.617385225148972,20.847352751835068,21.097238879524085,21.357955634993292,21.638298183523805,21.925605363121356,22.226474553294814,22.533585633901367,22.84657481288737,23.1647579189591,23.49160970045406,23.845773008178007,24.15177505273222,24.486808839590864,24.831270651680256,25.20328354322535,25.55368233717032,25.932647679801722,26.320297103475536,26.714742173727384,27.12528231935782,27.540048336881025,27.970647126583714,28.401879204417114,28.84439162559379,29.293167558956025,29.759235510948916,30.22817286069683,30.711653992676034,31.203964755641895,31.75249832110144,32.228357817613485,32.75107989563574,33.278518566599324,33.82791911811558,34.338598291449735,34.879065252780194,35.41284830769718,35.95402644632615,36.496681321204,37.048049114866366,37.60512176904081,38.170148436944594,38.74291750588572,39.31946315170991,39.90938715535195,40.507571712122356,41.10701493045029,41.71339012657738,42.35457077545075,42.91982755559605,43.52928892620618,44.14708927852859,44.768950526916065,45.363704813345315,45.97781994375694,46.59958003308237,47.207687400318115,47.82209766147332,48.43452898194209,49.05212215314502,49.651625941407346,50.25689479010068,50.851254986633286,51.45326512340924,52.04258422751513,52.633479262073735,53.2222258361635,53.84357687899856,54.3885684405038,54.97275430533854,55.547248954015686,56.142668977054214,56.70621202149762,57.282804732641665,57.8566901541241,58.44353444506461,59.024825225414446,59.61606189645485,60.201865207164246,60.79244602148229,61.3856187043592,61.98375702354599,62.578930370381165,63.170626463884076,63.767684072446784,64.36919847430488,65.02873474491719,65.61754488987026,66.24568303892974,66.89020346796521,67.55324880703317,68.2085234253791,68.87108088149718,69.53293311327363,70.18493448807726,70.8343623362518,71.47979770830086,72.14100893629518,72.79236504212348,73.46382778957357,74.12958494299735,74.80257038556437,75.46767080565174,76.12934390450103,76.77694843759546,77.47200350492365,78.09915721661525,78.75240559549368,79.4114046529596,80.10525049725528,80.80960002482064,81.55142403880235,82.33082566637124,83.16156035615835,84.02324152113125,84.92602941656388,85.86377074555155,86.81452896727457,87.77896650555763,88.7402263633928,89.77393126295922,90.63189490284687,91.53213380773379,92.38281094819583,93.19023921012388,93.86599310619896,94.46810093395143,94.96522301244435,95.34845697239552,95.61664911866734,95.76744599394027,95.81852946732322,95.78335091278761,95.67359727943864,95.5075941038504,95.3056159721871,95.09364494993017,94.88416028587984,94.68204273142346,94.49557320623016,94.34605677371049,94.200843427829,94.06721387797637,93.94067934428391,93.8230296659848,93.69678144683265,93.56151855381376,93.4113030450163,93.23548167986566,93.02836918778608,92.77732335763474,92.47323283213744,92.104817806974,91.66828489775995,91.14631358157979,90.55271099070717,89.85689180304402,89.08108546771173,88.1652971646148,87.26588739237273,86.20291961231845,85.08399021731184,83.8775924780536,82.72991487017084,81.5089930804167,80.29896561060318,79.12517706673313,78.0301841047931,76.9983389903304,76.0576918910176,75.2184996977394,74.44480055145556,73.71941032929658,73.1156996139572,72.64785674945735,72.33411996027071,72.10805661120993,71.88101388909382,71.61408999326346,71.19607784908195,70.61413667613098,69.88906833526576,69.1086758765165,68.28811149219027,67.4568011923509,66.65883010383011,65.88323004388995,65.13628042233147,64.3908953386284,63.68593757356674,62.9739034495375,62.26207483685545,61.52424378989287,60.79999236649546,60.06063248085878,59.32276026117758,58.522847671430384,57.81291533806248,57.04993064477431,56.28763834269312,55.51751248767839,54.78351472249471,54.05578238452293,53.34126467361676,52.633761034667764,51.922611869461164,51.19284889233743,50.45334751266019,49.68730437463113,48.912748039957,48.1318430002713,47.34321775107807,46.54119228575511,45.74314495154696,44.949521462919606,44.12717421560933,43.39889033164507,42.64533039168061,41.901205194261735,41.17798619376093,40.45124732980527,39.735176844631724,39.01039249107835,38.290429271427044,37.579239330011646,36.87513194414739,36.16206505872997,35.47621776107001,34.784069072526066,34.105113471575045,33.35860088370833,32.73575512780455,32.049220329862166,31.361378370333536,30.645923762660132,29.99271206150344,29.312972583186873,28.643544919734047,27.982039190965054,27.330577804570957,26.677856561918038,26.03560971271116,25.401063514537665,24.777356334272596,24.17156475874674,23.574141091896383,22.99408158959253,22.426237149168145,21.863341909635636,21.27061867440212,20.77466969217856,20.265449920653296,19.776704296842134,19.288947600987814,18.852541060323574,18.42594786990324,18.038817090567008,17.70614247497889,17.419914529914383,17.178442774377075,16.978775105550866,16.82034886684425,16.699708560403725,16.618981538652466,16.574225643342757,16.562355305749318,16.582047940015894,16.628537236948933,16.69379778611068,16.766774020733212,16.867424281007274,16.986404860461022,17.123860255040523,17.26802647609819,17.43116227355094,17.605406860736235,17.793033003028885,17.9906617402787,18.204377924472702,18.42814875911791,18.66435053107088,18.912131685444958,19.17238648445974,19.446917906364202,19.732058817536636,20.032137552210756,20.338285580714206,20.677777586572955,20.980958880199,21.314758060195153,21.646661548824536,21.993369766883497,22.333392212629054,22.685906415245523,23.044089540414678,23.40671853558723,23.764955744703297,24.13700624915827,24.501031216520428,24.878239612973346,25.26021489640731,25.65080237803318,26.045540108096606,26.454406167539016,26.87841298602801,27.32055610398507,27.788701785144323,28.22619409766271,28.692906620072325,29.1694008497986,29.648528507785034,30.130013037120726,30.61956716351656,31.113282128235877,31.607312466271143,32.11105447796879,32.616919021554786,33.12890207684562,33.64691007607389,34.17957202601002,34.714728879571865,35.27349511600139,35.83498377063477,36.41243788148735,36.997841187189934,37.605880538298024,38.173586756136324,38.768775591245884,39.36578649076425,39.962818975634086,40.56585724364794,41.175285266507636,41.78444995408271,42.39310792987509,43.01015085487368,43.62099727259372,44.24010473364836,44.859945534623044,45.478437678735574,46.10808900602663,46.7847918975945,47.360319484809835,47.990358922517906,48.62219896436687,49.26564722182642,49.85996967511337,50.46926900256887,51.07082862476457,51.664526553036765,52.25229274278819,52.83240830013878,53.42108117438774,53.99800497854823,54.58751137475832,55.17177955732461,55.769098259444114,56.357943961529195,56.9676431052389,57.57467130631715,58.23299963764575,58.79578355212499,59.41477456262687,60.027863724926924,60.66731851747556,61.263913019595535,61.88948219325711,62.5100608784631,63.1389822686818,63.76098624066194,64.39080856836372,65.0093438232908,65.63279641964284,66.25162861120666,66.88098690379468,67.5080221545871,68.15240090905944,68.80190006741226,69.45713924196316,70.16819390054879,70.8116508099359,71.51144123961042,72.21391368884117,72.92970787332706,73.62730228871783,74.33132888083809,75.01656720222361,75.69584921097172,76.3689427562124,77.02734570727112,77.68228747999879,78.33453010506875,79.0044656438017,79.67464145198863,80.36486179683996,81.04569486672086,81.74068543154243,82.42683532667708,83.14273273096717,83.78879335388135,84.47948869741323,85.1726926380475,85.88160046902513,86.57624279127205,87.29352911810616,88.00931141589426,88.72599258734753,89.44062713807912,90.1515301267733,90.85886007231969,91.55943200503015,92.27038302924291,92.96740163342449,93.66597627185192,94.36070767392214,95.04691022864678,95.72077506189012,96.40427516165465,97.00980426438325,97.61340632316812,98.17941989425128,98.69470470664537,99.14302153426966,99.52321462937549,99.81339007829189,100.01202810246738,100.11782005392486,100.1370588169406,100.08035358445467,99.96808415396625,99.8156509385951,99.63971720905653,99.4551916502167,99.3068324575271,99.17205624292215,99.06722024865766,98.99707227956452,98.96179576757528,98.95457187471362,
