# Supplementary material for: Automatic and Real-Time Computation of the 30-Seconds Chair-Stand Test without Professional Supervision for Community-Dwelling Older Adults
Source: Sensors (Basel). 2020 Oct 14;20(20):5813. doi: 10.3390/s20205813 (PMC7650655; doi:10.3390/s20205813)
Supplement: Supplementary file 1 [file sensors-20-05813-s001.zip › supplementary-material/demanding-scenario/accelerometer_1]

4.406781300630383,6.292403762605561,8.021648316730742,8.812888265697676,8.8222867014929,9.238263689098074,10.584152730237967,13.260876380660296,16.53841723303991,19.669731536028763,22.214492690075833,23.985926501577673,25.140585604021265,25.860238016707523,26.366320977896603,27.109265434351776,28.000846677162397,28.64579645694474,29.369947679246902,30.200352325136947,30.77405782767402,32.0403698842593,33.199824208909696,34.233698806058506,35.30023639694644,36.06623626888671,36.932513515157744,38.093219743519356,39.078861552164994,40.10920100282253,40.668780719064465,41.273344904160346,41.78779357850735,42.21084678118335,42.638568781465615,42.99952684875004,42.9891275815379,43.57730556459766,44.095405815052,44.69844717939936,45.225291185679275,45.8951736576968,46.63236633135135,47.45083478678636,48.436639560393004,49.6070510306855,50.33218573052335,51.101823743439255,51.74217512807949,51.92575246582126,51.60991888244618,51.37667653499316,51.30361941567929,50.54846493227578,50.10643310720381,50.19440483410511,50.72639060402171,52.13497175199141,53.447499134448655,54.766063248731534,55.83696482900871,57.23041297941391,58.18940482676205,57.66857445844745,58.5211417695047,58.736296224714515,58.53133188207302,57.95689441127178,57.106603085675474,57.18464936459672,57.368294678124705,57.198180696257346,56.58128684642135,56.209821923403574,55.35728837136427,55.53352715777918,56.59829899461109,58.407492696927264,60.39555412127091,61.228500877050415,61.88813107959941,63.08645059612793,63.23604634904135,64.43560594322616,66.84619703480419,66.57481154839245,66.08468779725587,67.14339566068996,67.22415727789371,68.57611112063633,70.14791210734887,71.56507986382942,73.11513265076648,73.32162138477915,73.79095829686948,75.5850245817287,77.30462486610821,79.88270772769319,82.04032436709993,83.0189517411835,88.63834991988959,90.0,95.04569815574393,94.16718794471694,94.97411054760954,99.62816236325462,100.71309969037557,101.0063833823965,100.75490668998229,100.41835235625946,100.54161010120694,99.16575813427424,98.00968230801377,95.05168764909328,92.74080703069507,92.02815538826047,93.84452909183513,102.82598277158097,97.55823510753658,95.11731166204987,101.76477440851936,104.08040983654068,106.1601031618929,111.20382047798424,123.08222526090135,100.87912579262552,108.24585470612583,144.86577961920375,80.10929145291985,91.29017367575771,76.87231097706315,68.78038719197012,58.69963061870368,53.7507958374511,50.560863467950945,47.840781788001024,43.793454687281496,36.89883356727844,36.001651950871604,34.69516809319472,30.98780529411492,27.648994029586074,14.953039245276313,29.38115613373407,49.276743434827566,61.08764110577138,68.62938156004091,71.87163151551835,74.34357212514483,76.75611691184768,75.1735133706211,72.01786115543666,72.65710359578874,74.75333743127891,75.96379349535482,75.33466635854292,72.79044121532525,71.31537295027312,69.60753670460714,70.53746181707997,73.28074309882457,74.80975505749768,77.90523052868089,81.29555351787921,83.95075067148734,87.02195856919995,89.89026004620933,91.94886187518225,93.30392819231986,94.62414470993863,95.20387435331479,95.28819042105765,95.22280001674801,94.7374206374188,95.75295857673059,96.99189893869851,98.28370370602588,101.97938330717729,105.50641760139393,109.50674851730543,112.00275249007382,113.7886512874817,114.87761302343155,115.50753473308362,115.34616787552659,114.78901025791156,113.28832742627624,112.01702303659728,109.90064240490528,106.671114125659,103.50731098417333,99.99624807132305,96.13394189428983,92.76682879112603,91.10174829481726,91.15272152527446,89.63734954617253,84.81703485604393,79.95394367301414,75.40200555361683,70.59104684443544,63.308442791226284,56.11978241531326,50.261160484620554,45.17418454695251,42.61064749500901,42.27367676738135,44.08578493700357,47.11550285680004,50.318023818400185,52.5153975113521,52.71940477889146,51.43162806138642,50.59429347064598,48.03269800277436,51.535224751569544,59.996404776962805,68.12655458665346,75.4464542685013,54.91917517381306,41.905942135094094,33.508125529393276,29.76069736184214,31.342365023731457,29.315145837365677,29.271036890325806,32.22492166349832,35.66596243482168,38.98014503837175,48.57211810906743,43.455321738209086,40.447418601481516,41.24141900078634,40.48231784696084,41.42816831428453,45.30721231240356,52.551364363453665,63.3808048782822,73.6972403924377,81.86992278086299,88.3397200162047,90.09825779197331,86.04182512229762,80.65533934585521,81.40507898162761,79.36450050771346,78.77825272083953,79.36887726379274,74.66674442483175,73.57068063688847,75.65063050533108,75.4074850101095,74.07336482042759,71.09712513311898,64.37800394669281,66.44190518444641,52.67701281071698,47.56378887072126,50.03192821688926,49.17299896491658,49.19621183461098,42.690314285687045,45.55473012873165,47.86625607661208,50.83533434424914,45.6602150731364,47.26648904772817,51.70982859054834,54.30397833675033,55.08213286080451,55.38548204267594,54.20187232405893,64.47931666264222,47.21203704943841,31.440109381396166,28.512505617005072,29.56163105614708,30.055449310939988,29.768566945839066,29.214926850096063,28.40253981121465,27.763320197575496,27.83704210875188,27.333469690632782,25.782866315346496,28.270394954084363,52.894934511663386,23.760415985318936,14.255963629983164,14.62598812478494,2.053594324372882,6.214359551283583,11.30996958033157,13.78374520833187,15.444897511153448,16.955329056358785,18.986515619273145,19.3312114023586,20.35829350244219,21.97264941897855,23.54418484094734,24.712612217393897,24.929900904795698,24.85890468222347,26.131010516817927,57.21034401178236,22.88875195554092,-0.0,5.699308394684037,18.01721962033953,24.41001502293489,26.338596121726848,25.666368889571572,23.96247344821846,21.782568346362172,19.667991833011076,17.678372408200044,15.553475491495147,14.306643427430418,13.815003867748972,13.43612108065724,11.869495292962322,9.504400521579031,6.124761378519541,3.358928648715017,1.145736462850453,-0.12617670869021347,-1.2618666620434296,-2.6367287866646723,-3.996700139887394,-5.294631023694068,-6.03426725792732,-6.84749489242545,-7.067643584779145,-7.64730347430391,-8.891053348877783,-10.195212856700614,-11.243554451065622,-12.402918238400202,-11.72953046053913,-9.839888878006715,-8.652575640772051,-7.035017633120847,-6.958827466723287,-7.352369905463214,-6.107173232787214,-3.4132438364123394,-0.3243335646119744,2.432338213518018,5.599353380869128,10.659124025450655,15.444897511153448,17.361048037857696,17.81885928807882,18.51484378490409,19.230703706760526,17.268873527227182,13.01222195274095,9.042250519252434,6.527239930877423,7.024725654151924,8.48503244572112,10.41789621255226,13.701000400173546,17.500831283756913,20.44581908069256,21.244753640735368,20.37928806347275,18.232477742688236,15.621604714867953,13.478729768767787,12.308010957195403,12.318174969665026,13.344951475864699,15.31543920798694,17.822796423511164,20.108127734184148,21.49198740421057,22.63678783092027,23.873632126181054,25.056327107949965,27.046536345790333,29.002683692613253,31.510100783256185,33.80638048883038,35.28044836505264,36.04845203843439,39.06582603817444,43.2944273124294,46.31862281054653,46.88975259348306,45.69532863896711,44.932207125343325,45.47576789214422,45.95943431003791,46.3193200046741,47.03787083665135,48.124704319422435,49.35492648372324,50.37339289657199,51.04897423259952,51.5976617239383,52.762062155086284,53.459618387756336,53.30417587804012,53.18829449973814,52.89578215726356,51.24838916950395,49.15072566800912,47.60913819306004,46.896501745695744,45.94434911208366,45.40290106844851,45.65291408292393,47.21839633902657,50.35836594880576,54.27259683535696,59.452440209705784,63.787038923793844,68.60294521537075,71.46522122033132,73.2421241398032,74.25863495362731,73.67033376316047,73.31908371917322,72.4983498768161,73.17222701251212,73.93433960597635,73.77123458892302,72.72271818776154,71.78530303600282,71.75623540848797,72.4076134505106,71.7941345605777,71.96107176838993,73.03725422500379,75.04776805701324,75.51260259030632,74.28146588443433,73.38560077499017,74.40973479086122,77.12500793588025,77.6082760635572,79.59225163594236,81.05147590501197,82.59888224402748,83.67299347335916,83.23383677133468,83.6333576043762,84.57080336414369,88.83081508264127,90.0,92.0033314016301,93.51277707739058,88.12033465464586,89.32986076918773,88.98902610490399,89.32459497353277,91.34788619175323,93.94908546321746,95.47270521018308,96.1983695686765,91.2553060294252,89.53513629723112,86.17052574905888,87.34502243558032,89.19949047228187,89.28379368178803,90.38541703196687,83.47049159483456,88.10661725595699,87.49959168197479,87.51039449732158,86.73397689160943,79.05127244791892,70.66812840747295,42.51037346651691,35.05152284541181,47.83737532343191,54.0849658275833,66.27709654300583,69.01701739095145,67.92545607145334,67.15542389108893,64.57161095932945,58.34200340052908,54.087976143651204,51.00125736683735,50.13839039165783,49.94112816302637,50.76705435097789,48.68540185622972,49.833656504033435,51.12277263348546,52.84470521818636,53.604792824077876,51.3292875043334,50.347585264312464,53.05128251236739,58.09708665648037,63.034308522559286,66.4458193496522,68.44676889788641,70.42688490145525,72.8651460078314,76.76458471417278,81.53272053101163,85.55783037160847,87.56129888299645,89.38828435210603,88.93904762207102,89.5592725997091,87.30571788342704,85.340093923649,85.4442281875506,84.91792192778959,84.86607987909936,83.33477273760724,82.47614275750387,85.89897839874459,87.93518129749765,89.11859734811942,91.11677854948019,91.90912853900424,93.63294503538935,94.42479983794533,95.08207807221042,96.302976480781,96.99934287372346,98.94333475009158,100.91111957435012,100.84268108486742,99.65029217190215,98.57074672362872,98.16300698638156,97.74938671451777,96.50976207327565,95.37807504461941,95.31453910711154,94.40808536683183,93.22805776138766,91.38492731909814,90.0,89.61458296803313,88.9654261896407,84.4976176123705,77.52712849543501,70.73930184459736,64.33753551973948,59.09424281827023,52.832787230932674,49.20223982363152,47.04057989990382,44.6649544408317,45.68041300843927,46.922876032855044,45.070632561566285,44.55702950095018,43.08320467598702,42.74162189147394,41.87492170703878,39.86452055547403,38.24435157349811,40.82289793555836,52.57620167538297,66.90113517832262,67.86191413244534,56.87026400508641,46.42932520277812,45.30210360127432,48.27048196274521,50.554126002388735,53.10751398058188,58.59099245750401,62.12372661361368,60.41080055051146,65.05020993854208,66.9055601920753,66.75656716999916,67.67557724946036,71.04243946237452,67.55138258002961,74.217036408626,77.03950541615345,72.84754860458925,82.88913636206122,88.8632846339062,84.12425026188774,80.11589058797696,80.31120349044579,76.18499626051998,81.34489529877949,76.84246827042023,76.48657535306799,65.24914830872376,63.48961693788775,59.32624821158548,53.96389159363233,53.40887438638337,54.37060373602359,54.55429207892014,55.81572520088459,54.02453096750449,60.955526163552875,47.138046461745475,34.74153808484214,37.30391854166029,38.782773627282275,36.67060939332374,37.40015906363086,39.42412859725203,41.01243644279775,44.498032828364984,48.506412239458264,49.71268881559017,66.73019031809025,48.407138705912615,37.28334669104365,35.254807608920096,34.31251155231896,16.22733876973902,16.167735643159222,20.869337060713637,23.749545879490874,24.95087419264336,23.71454437549129,57.75959918216815,28.13678754067533,8.814667443882266,17.302179504775378,-5.75001667107302,-11.824086669423847,-2.671111295361839,5.979505956766845,12.749217379694224,18.044243416836142,20.81085064035669,22.985687127970603,50.440379857630106,33.94981274855792,-5.024073266162312,-4.360543703655443,12.691607585976753,23.018189782877435,26.98022218721014,27.897296293411674,27.41412019150526,26.96419096862654,26.386421099771518,25.21714787328561,23.7645710073739,21.879119833457533,21.305772531590843,21.861713771744057,23.64834938113416,24.996421091981794,25.468376706083845,23.986874366546264,21.275943311002187,18.35619880691933,16.56977228130375,14.774544643437094,12.036328222853498,7.341239866987734,1.9511821768474733,-2.5448493891255066,-5.549774910064605,-7.714221752701658,-10.85189473346983,-13.165779978462927,-14.010128279301002,-14.436001283552102,-12.969292584311825,-11.924564610868984,-12.028667857096321,-12.026716762420438,-10.588492830195412,-8.294478687401904,-6.421842792095611,-6.469835118870526,-6.629922351087409,-6.542529736213272,-4.689581268254167,-1.34788623992401,3.706286414428506,9.23554461474989,13.981237620687436,17.502795971790906,20.55599282359378,22.59393816076113,25.0642172175266,26.51600310636014,27.336625528310154,27.470618760598427,27.56101418350987,27.93575545668573,28.066351291238234,28.25111210271495,28.500928272179145,27.75357773124726,26.75655166323431,25.702787241062488,24.89442704954534,24.655862975788267,24.391484981376614,25.19551344111196,26.470678745758942,29.054628745744438,32.971760735180546,36.80966586826506,40.64367189931285,43.98300909878226,46.540875600949754,47.64457365888635,47.84589833718412,46.99322052654641,45.604491891515835,44.65610647552421,44.57240036799924,44.41833776545032,44.55702950095018,44.850041400393145,45.30557370576564,45.697731061390165,46.5137368632851,46.69660547887286,46.37352614193527,45.96017366648788,46.03294317501216,46.82707606856589,48.470619165779844,49.97331178066194,51.00055678459911,52.35496696573009,53.31033093767746,54.13716492326177,55.00799392021667,56.8762775277424,57.861528776885415,58.93837337025489,60.554533494462454,61.011181587228265,61.601684172153476,62.451388977765205,62.0858913343708,64.01566675206894,65.9055789494617,67.17155531159406,67.5377344492111,68.03946861009659,68.47459465662479,68.90208017629381,68.4309160119719,68.0829120860891,68.2758391399573,70.4665262201758,69.70245774692629,70.79937141763857,72.60793393492517,75.4111077235581,78.6466686941373,79.55376198324079,79.64452483189898,80.61259330500866,81.0214811145833,82.34603465636923,84.83598233138932,84.67519612320714,82.44797744972965,84.13038085507692,87.45048143733634,89.26545863512726,89.89508377385893,93.91966863828307,88.38076376775842,89.89770674217738,89.2812535044101,91.33938305564837,96.917548932811,105.01043124277385,98.96168505316982,99.39320110987562,100.78923672918457,101.35246000242104,102.31198561371481,101.97610622785719,99.94053850337873,97.50543354017084,93.57635159672445,93.54075225342417,88.68308863321,85.48874504847213,84.34446841265878,83.24638834865831,77.74494959933902,83.41298966791085,76.20294902130239,68.53234877000367,60.6514259266307,48.09017270351536,41.248275028135595,39.041168283715315,28.423801664234908,30.860885243644542,36.26346430482523,42.14245827853293,44.66296945570756,44.58378763243088,44.30554056073669,39.24037231342829,36.906845838668914,42.222067239765984,44.478870978690175,47.30782855686339,49.13621944225788,50.68370119777887,53.879491800183914,54.720600647757266,55.33318948928469,57.05724383057608,59.796751253108695,62.7071000006598,66.20284448696718,68.87167193660079,71.2571799415819,76.82938218977164,81.57667374677243,85.5934254201502,90.0,93.14969905310332,94.1538696932197,96.67895598273014,97.90119859400184,99.09903542430557,96.9556779511764,93.4964589520937,89.88090599638966,85.09753548058673,80.94721633663836,76.55876641598687,75.90687635983569,77.14821305028163,78.0238302477244,79.56254219781825,81.17743612253011,81.69247670930147,82.98350151669489,83.8363910152998,85.87983687242762,86.5426118994695,86.3577277405991,87.29047183178207,89.88237317070164,92.23424829242785,94.11914792381718,95.51252067547613,96.76425391913791,97.73924697532205,97.9197195277298,97.61712860013472,96.95841242264666,96.43808855585618,96.56941470045231,96.73519900607756,96.32838247258532,96.57389703394252,97.66477869136092,99.44493068165993,99.25341944052553,96.49263660788691,93.76405068944075,92.37252166939005,90.53845606810548,88.03630123400559,86.19332415996234,84.94073305962802,83.20822011500769,81.31692937724556,77.35227599461484,73.31278301485615,69.29674388506808,64.1609116547708,62.442459438799915,61.724347106037854,60.74261216260364,60.43966977078786,59.27031395551627,57.154935118084985,54.363941169624326,51.92402766002292,50.836609267237066,49.707853416227586,49.360153819194984,50.436348521314194,52.36033731680543,53.42112726108196,53.044539176659256,55.11704665754583,56.47553756149784,57.27676789867319,59.036203089407785,62.29184260804435,63.00091615426707,66.24008503511892,70.48636451799995,72.2006288565009,66.98989552535546,66.35961016975823,63.13916911336055,66.14667990601042,73.77794085653967,76.90291326740504,77.49754555237529,78.43406659948592,72.35594534826149,62.964310465984966,58.66683880587058,60.07718454556103,64.61056258414311,67.10753661568202,69.66147494897955,73.787220261643,70.07023503314376,71.12318526450241,69.42160863538759,68.73455735517109,64.44776731987378,57.13274629855131,56.571283639349566,54.53259792733045,51.43474990379711,52.176042403450914,53.37868766342917,35.83246754585193,27.752638960674748,28.43826636096036,30.057629068398693,31.122423022489127,30.805278556455903,34.36520634679213,36.25986955266406,36.91414910062127,56.28573408232606,35.362417928042156,27.02060277496697,22.34926545270287,16.45760498752479,18.400238481895045,19.67579067676357,20.012127109158794,28.268469102192647,50.68152944846208,20.568206104953727,11.439538165317837,4.964470159440458,-7.702317954953461,-3.1518428332435953,6.7683258319421045,14.36023621056924,18.17128558215123,20.032134537838402,48.47630803010688,27.060274574814787,-2.576030668634738,-6.301647284685173,2.9127767510988836,11.696795197759547,16.57641381725359,18.899100002907254,20.069726818869448,21.4311975454201,22.596923326413062,23.594805076346123,24.32558535803247,25.458915877825024,26.93206869012548,28.594357877114668,30.675830603715447,33.20950977425395,35.951598343652336,38.53150507005795,40.130066021917365,40.07511605241535,38.3798134888135,35.47997037677048,31.324769462467323,26.663771475168485,22.7240675218454,19.553982640831446,16.874995828891638,14.25885720833728,11.583436635493928,8.764132629274965,5.710612241740991,1.728273785875031,-2.8377894465365836,-6.646453754606273,-8.647432019407399,-9.657364559028341,-10.283060792621754,-10.573514387275262,-10.856403387266354,-10.772126359279518,-10.481887771662146,-9.397349598415774,-7.765151997833709,-7.2207155971136086,-6.937737863235875,-7.8868766959415355,-11.813139925846597,-15.297501252683267,-16.185545871429117,-14.865323517009735,-11.065325349938934,-8.640085175840248,-10.49579214948073,-14.341579821147509,-15.688770710718861,-12.617854341848554,-6.750961976104767,0.7468504627478714,7.760271174924735,13.097086827022801,15.880112902653023,15.108393185548517,14.427660756335301,15.367029410686051,17.310134477641554,19.193034853203564,20.697731349076946,22.628229925459532,24.203192516598207,25.15061114208007,25.458915877825024,25.010739081950117,24.350080414771544,23.018189782877435,22.08425653625242,21.037466743602323,19.90557998349579,19.677151725064373,20.06304084423091,21.196306444388842,23.167888391207423,25.023814356662317,26.615209233669752,27.937181516652043,29.230260515504757,30.82047078402899,32.77247452877599,34.59224287953589,35.990646945327015,37.502317898463794,39.07938221402451,41.02554142574982,42.45519779564753,43.255858989865,44.04056491984134,45.0,46.031636226123716,45.83031295039598,45.0,44.03368522933874,43.387435947897174,43.28592675040258,44.12309350546769,45.52019444004929,47.33265648222965,48.91413455199675,50.302468566346626,51.50305003279314,53.17161543591399,54.82208852216741,56.65250300185356,58.252839591070085,58.89861059659381,59.25761659150669,59.75069560573189,60.46703407781834,59.62085241005555,58.98457612036788,59.57557981090215,60.53578477631074,60.83446092556932,61.44862967522892,61.794259859421345,63.1847610689485,61.82145263789469,60.80251677696006,60.494069015494794,60.95635039484514,62.1675598560269,63.43494882292201,66.29225500330575,68.81467936099163,70.22274734956515,70.63525299276729,71.21142087265255,71.80798150980245,74.89892485397584,74.23282888873658,75.80769825193471,77.8450762982375,80.2848053219494,80.5560881700031,79.4075803779017,79.08098402707546,83.09542357298622,84.75511193532107,86.9471208948497,86.86646062440819,91.5343597297156,93.88201193767203,96.4201088184307,91.27518783020135,94.24350845914117,97.93045352055636,101.47348915027617,105.78681289295007,109.78765056006004,100.41957379768454,103.69506597619001,101.63972175497794,101.0489229735988,101.9969259711453,103.33069235348718,104.24625685643281,103.88469772027625,104.03626998518057,98.11197157003039,95.91880418489241,93.04980206346215,98.05128180360546,101.64595734293019,100.2204498381574,99.04225029318405,91.142904593943,79.23954012679175,73.35111010011545,62.13027879883877,50.349885294942354,34.77492951834986,17.10269837164586,17.78190148097183,21.451195777364255,15.3376540528559,12.818194399458802,16.735989215336577,21.35633681465196,29.6772496528735,35.88991706398212,41.873325491127666,46.896530448291884,52.242671083625254,54.50308916296793,56.88494966702127,56.66635557431208,57.58769220424139,60.81783350618164,61.01422453861745,63.01433909374868,65.25423322759444,63.70284164265583,61.221234733130075,59.080512298210216,57.93804460041666,58.38057859296068,59.75023106163964,61.871931177947666,63.992441318961056,65.94894853628571,67.58273273976266,68.54568266967114,69.49047017113179,71.18395826092488,73.71508909581296,78.16632649231428,83.67206960433452,88.28846254511957,90.34938280385857,93.1995621026107,96.23447003282512,99.18533467808092,101.78301140820865,104.06562843851697,104.92352567092463,106.43076956677378,107.50713224858481,107.58096432223552,106.87626662075999,105.41805575873728,103.39833141138433,100.56523936794571,97.77085731189445,96.68773513135437,95.93642730201697,95.1043499440042,94.28612576296864,93.26018188373317,90.82862237358518,88.14866058127852,87.50548131687111,87.34214568909162,84.33272301141932,79.51617669549478,76.75949871664734,75.3537358698206,73.73983614158357,73.08079139605782,73.7639676456848,72.82946966712989,71.33307895268375,71.18922745893335,68.95435417491625,66.1586862799323,63.99117790330286,60.44631618641844,57.65255742677711,60.18449092490914,61.92754180290905,68.67051997126936,73.6518288462036,64.58395888046492,54.18542794730009,49.95541877023111,46.765442036395385,46.17280356842215,51.416668624259,57.05444212990677,60.99832321108958,64.30630029025137,56.97229228158077,56.478204120577935,56.514862532979805,55.532691513613216,53.954783988707,56.10274353621832,58.483788281616604,59.93145521176144,65.40679095366495,68.51347662202532,70.6212981795911,66.12636800001488,65.88483778564022,71.88010091460843,73.12257743511404,73.85302901886658,76.43642705559593,75.6438143098405,74.95040020527414,76.0429148195336,76.18680465553598,73.88917342095924,69.9749962808048,66.33562952842486,67.91439577825246,59.170758497421126,56.27738466030679,58.27818899986755,54.71884391224592,55.85541644555958,51.881689439640546,42.7826698437969,47.70365396737338,47.18460657065332,45.55319960788152,43.469240028021034,40.588749974865124,39.26465958225801,58.29355481961336,37.22813533304378,26.446156590526538,34.09000411021842,37.344441407818046,35.85830680509012,35.45963366416551,32.2661285993842,29.1675833436361,50.76369618437311,20.502203629564708,4.021983805218929,1.0437108678985343,9.279334980773767,14.78424294743687,16.599131807425497,17.76265569360878,19.17417796142417,47.17477085833889,38.212411531458606,9.562673878058964,-3.780615345745496,4.283360316636548,14.01056711757488,19.866164891584816,21.684646670726192,25.72391994272456,50.71056818362691,16.468103183733646,-3.757691124818301,4.484602349116517,15.679506822357327,21.287642516186676,22.83362967360504,23.023140849364797,23.623595865851694,25.659302030456068,27.249873043974713,27.29667786145284,26.472917216575365,25.262041628957782,24.655862975788267,23.996128501260166,23.30488209691695,21.890586748803752,20.670135125518343,19.31869270570198,18.012841734975886,16.12898558092738,13.505231812697506,10.90832090505875,8.146985733942543,5.474166157982797,2.520800819339127,0.24129189466367798,-1.0969939937125972,-1.5809859207318273,-1.2163360468475448,-0.8533018626368565,-2.1932812892053106,-4.258866842972715,-5.303393059051004,-4.794250406671878,-2.4470444486134744,-0.6107809368203332,0.24028000400119348,2.366244110237804,4.854233596786012,6.572453532149243,6.502393007483347,3.0971738324732057,-1.247850688802751,-3.554909937201178,-3.1033796368724724,-0.6107809368203332,2.880374047289048,6.5819817600532655,10.088944526507236,12.994587672475976,16.475312281134496,21.478503630524443,25.95064336607986,28.442905740932666,28.33704157745874,26.80278165856937,23.115441984124555,18.799864712416547,15.24583702485761,12.905243902225937,11.611460535360065,11.439765357591053,11.741402135633722,12.269387549315674,13.034347982705642,14.112635714302971,15.814099260269103,18.810771357483404,22.54307586811079,25.974355357514423,28.730655633645103,31.73351031223383,33.89210048944313,35.60859479009946,35.85111210026747,35.819410243924686,35.8981893724491,36.30445968953647,37.103172110503436,37.80071491095624,39.00666014579604,40.70517702960019,41.59800353088245,41.85343143186689,42.10422630180983,42.786091270807226,44.77876726033914,47.76789308702257,50.896319013814,53.624031097599484,55.74930114180155,57.276079274457445,58.0739589231559,58.28218226231427,58.05431423942891,56.98796835206434,55.86275691326425,54.64006988040842,53.517276425700715,53.345707590508965,54.10413649175471,54.229905575472685,55.597364078679,57.51260147027927,58.81253402648995,58.6590705275432,59.248840479323725,59.036197665420445,59.9313917703812,59.663717441912155,61.99915232746269,65.42703990109727,67.52407855933855,68.15858351051233,69.5184808560528,71.79948947593722,73.66398915022084,74.91978090860673,75.98925916570968,76.06593319333365,77.90523052868089,76.23261151669907,73.72615832788895,72.34986788626435,72.58666097170166,74.18080921732334,72.93717454323155,72.71252581476614,72.05631782097016,73.38127315342737,74.12885041725079,76.12251360480086,78.98948036915377,82.70965919400822,88.59137355407596,90.3437928252678,93.43367047837006,89.24471093051419,93.07971251061045,97.0735276830731,100.60626851826714,99.25571450840984,95.75295857673059,95.47144807650609,92.12525428849115,92.85667512728125,97.039322944237,103.77942445222394,106.9275276226247,104.00975925239217,104.08865655949828,102.56343505941291,102.27814787337296,110.39753482999106,107.46168539346134,104.53802015340372,106.28697995835516,104.68968977524084,97.9044302215553,86.58341685391922,77.33861726246779,67.67138022726516,55.1668197644774,44.83101989506966,33.34746132180632,33.60004582121089,37.950830316279266,29.27702127450281,31.96279217302662,32.27560910865821,31.501941010350382,30.00058353245075,29.961039386173542,32.47465066446372,33.62203865869557,37.14170424493532,39.4830485996394,40.509210275333245,46.19487039722883,50.76005056609694,54.22845860527479,58.8711512656424,63.95506323803704,68.01243308158496,71.84612165419989,73.76442148125598,73.72735218249565,74.64328895128392,76.14363664010561,76.57821273742951,77.61638960666872,78.550671700121,82.014582694614,85.83818485669838,89.03915580678495,91.18123451837288,91.58803434790397,92.12525428849115,93.1572617502515,91.9397756206896,88.04630501829995,85.40946330541477,84.91101931016567,83.19572929757992,81.3614969994672,77.98849274277957,73.9664853261778,73.07245848062396,71.98020302444542,71.74245837686605,70.33074818070233,70.22767896995875,71.10488412114906,72.2695175170129,73.67438778482588,75.81029508474863,81.16662579690872,95.90179105150041,118.3710437480659,130.27727502086498,130.08927427782388,124.90438853011588,122.44926880288688,121.60140033788517,120.08970822509556,116.94503830892891,112.15971239588421,107.87569257344236,103.38323550938959,99.1142048518713,94.79752300890615,92.28235757397526,90.95836828472717,91.53634259285332,92.95315723896854,91.54172597698455,86.33216954738835,79.66189295725155,73.3124766440413,68.78071646498796,63.91102694017185,61.37113236223715,60.3110113219166,58.507885580886835,61.33734934589181,58.81253402648995,58.905654893878506,59.966744118922904,62.866136762323315,71.97351024091111,68.4370325097133,73.1296799159768,69.95821040796724,63.028226006828156,55.58349397923818,50.695699778743105,50.23126500831445,53.44367592070921,62.742225545497995,68.26591022519924,72.73190592142467,73.2923268157111,66.03753130473021,59.613521076941986,60.255143922198364,61.24978775832323,61.9870253637254,61.620747885438306,65.44960191455971,68.64563155222464,72.44131120814448,73.5399656156328,70.08677964959624,68.11769662166856,70.40121571990754,71.40548491878246,73.42949905198974,66.2264465484368,58.65387188553749,53.35553227757111,53.440365789565014,56.02345623899288,52.33259004941174,52.58349785610654,52.85610865779863,52.95254606696773,52.54943495705255,56.16583535364268,45.69968683400334,48.61955460808787,43.81881164339944,36.95311329362869,30.415192493319914,27.70979134118605,40.77183796003671,12.99465089968934,7.903504336405698,19.808473896550915,27.04610019943453,34.11134579910307,39.164104335016496,42.27368985600414,43.317452653304585,44.43691432284803,42.6821248023258,61.83124139994177,38.02979833346471,25.95333541119682,28.666702728122587,21.614734221846124,10.86658215060715,12.237631007194016,11.738561374866201,11.986709412089178,38.42386644100052,29.601192355122535,3.677507279311934,-0.22876972731440187,7.765154512396407,13.300447779971616,37.69785110172716,33.19921923826419,5.100100328922872,9.286962850275758,22.118739994876965,28.66630308891943,30.555978219311225,30.45037381321454,29.39488195975138,29.073104341585204,28.869317440753605,28.57236657882954,28.488464623311888,28.358977630710392,28.157409812713286,27.96329707599165,27.814255865029374,28.072477541387794,28.635682193579083,28.49838830066356,27.56139799058307,25.740668573239287,22.856604658614526,19.72887559913616,17.499782915050503,15.18586025452921,12.225126046431345,8.44623581939393,4.517394507632226,1.904946810486834,-0.12188135358535146,-3.199561897998801,-6.964381275921169,-7.801776758764242,-6.842762740460124,-6.193895662072806,-7.111261406540713,-10.425792029406303,-13.465214111112566,-15.900171536712094,-18.50382685853129,-21.527021700020814,-23.03683647154863,-21.263487417230472,-15.414154000088473,-7.759772441145502,0.4855450305571766,8.180961641204357,13.141463190516683,16.635115143183146,18.713418502559417,20.235645875486085,21.15474414923923,22.409812306264147,23.314246171463807,23.284787084629986,23.05557196870011,22.870580462748627,23.04283158804286,23.733780358132933,24.94613375074826,25.814904522972455,26.98022218721014,28.126838643985938,29.1328743406171,30.946603650606185,32.501777225002286,33.80054902613756,34.94266137067565,36.52587961919354,38.67582687788872,40.97172547208315,42.30823981683833,43.49446587617306,44.15540698887887,44.582833089367824,44.930731698533826,45.41716709317604,46.338785395305116,47.28490087216225,48.080541017282066,48.937817266496396,49.37675569691328,50.01061506932244,51.063052444754845,51.42251228261947,51.653166493019455,52.22637285118076,52.15236307911807,51.93533519172287,52.16982561556977,52.94518157126861,53.35535709368236,53.45313578669959,53.99482109708253,54.966655564866294,55.49150630784268,56.0234669049173,56.835041608493746,56.90431235928562,56.76200087730338,56.828562931668934,56.92078631203346,58.88289909144021,58.732848419010246,60.35164784532525,61.82843894094041,62.42097162670236,62.82159620764523,62.97120394344735,63.382539347910786,64.02013158005872,64.56240756313673,65.10695910854504,65.4861979844734,66.02530378293356,66.94395991186083,67.50911364782586,66.43115565048386,66.5571168784861,66.96920349263009,68.65804468420298,68.5719494757633,68.5086628871537,69.23165257695645,69.2000633741181,69.40022498831343,68.97155742234247,71.27832973959246,71.4011476455214,71.24138198704362,72.92521611234521,76.97688793084679,79.97790135033307,80.46150733032978,81.80664759014076,81.50777899287982,83.33477273760724,82.19275259825537,88.02862308258905,92.68703924328729,97.09757000411098,96.67094515301221,89.56429940261857,88.76920499693394,91.02708159274025,96.5036091811306,101.69321002940966,106.24109028682982,98.13007721913701,98.02453898470463,98.77073206273043,96.79935467205986,95.93931488630855,100.49706168226417,87.33080438978573,94.22024857966164,88.04901871629556,86.27437516840585,83.8642508360867,73.21953194077194,67.46804961310264,69.01361514931419,68.79240828328469,63.904632227694556,52.594625338674184,62.402636959828,47.211088382456516,49.57743839639837,51.8636487864982,52.08077385034002,50.45154210537613,48.25313670213467,45.60489305331315,45.7114419090485,42.88660406406876,42.55350479880353,45.16438003345064,48.52698911366325,46.13769589925231,49.24887130135122,55.173474872830575,58.65339130718278,61.81749821137678,63.67480383883053,63.00787398629092,62.84844853895612,64.16840900437596,67.18084371854113,71.39804144791522,76.38914622101905,80.89181484876747,86.43754836982818,91.35318980035626,94.62661245677052,98.45783736499824,101.81181318121922,103.90477584709149,103.25329626924902,103.01169295477166,102.38909120065524,100.63421912029017,99.72076371016652,99.60338106680213,99.13888169840938,98.42696550095509,97.29323326351388,95.66172420000359,94.91655958424519,94.27699597205306,92.6743394582195,92.04968613274691,90.95683386254935,90.35442546739496,89.53133390482718,88.02108146908724,86.52472396211593,84.93058785715807,84.60851800067552,83.34364223608942,81.48053971082825,80.81946151960915,79.87936306541853,82.99062702680246,89.05108876895166,94.04333054899787,96.27492093424671,96.11966713621493,93.72130728019555,91.72527643042318,89.08699785460423,86.26126191274598,83.697023519219,80.90533602061058,78.22713092520051,75.52972807635896,72.09069216926017,68.72148059307294,69.20333233366776,72.77332963616607,76.46831541284233,77.49654294688378,74.60944977744953,71.7176660047232,69.13483086551184,64.29008794564878,62.140351602551306,60.75950359893488,58.93725508256774,58.30421490853695,57.23703911061467,63.05874782843272,65.45501771062419,64.02013158005872,62.49230444907845,62.95164655639111,67.22178633701097,46.70615913620072,40.01259167439533,32.80773305233994,30.173506377546467,27.68837899826154,30.928169545004106,35.71991857356665,40.0965595374776,49.68322736376513,57.07218649585007,61.96090881016264,65.03724819658828,67.6322023016604,71.20012902818024,74.94022018913695,77.57210154876003,78.37302820613283,80.57441303845579,81.32507332932384,77.7022777541935,73.94000476941068,74.25329843160148,74.9572171439498,69.13415674048386,67.98297696340272,71.6622244775865,71.21823445279996,66.701797453533,61.88791877255755,63.61020047561153,64.95954271128687,57.06880773219659,61.04084351105545,62.921717896714135,58.7139377354462,55.25124606956315,55.7986278764452,54.909051663992614,56.04278175410669,65.06419593262474,45.675788381187076,34.79776194138919,36.36286916899867,38.75413238419293,38.324633918975906,38.1640772913553,38.09405948689444,50.73612132757629,49.89914063037381,24.80096632734808,19.746817367919537,25.107150117613656,22.46754909938087,9.569538756083483,14.558583386539139,18.941279415233307,21.10480528980835,22.734032609343828,25.443727003608025,58.1321542920363,30.03454998254989,21.7771791208643,38.30867954984411,13.203687758700058,5.806716987118906,13.439162753515417,19.903715596376294,28.25918059141236,54.47897278509418,22.543087520704557,12.732194282259028,23.759487684236724,-1.8986537532528867,6.042825339615224,21.728453050507465,30.716697332959818,33.760343851526,35.116295867852024,35.72379921205185,36.64983505247979,37.89015268844983,38.659841988545104,38.977887252500416,39.1198571135353,39.19434012782106,38.58843088394467,36.32463310439214,32.72931971504659,28.30074375051169,23.635725154450462,19.09350466836522,13.54231009519493,5.182965206596345,-4.222202893856998,-13.051691402117367,-19.290059605749935,-21.365908514487163,-21.571303241852547,-21.965537151446544,-22.63678783092027,-23.498596582822312,-25.023441416906138,-25.85479966576265,-26.792442038455174,-27.127630355512245,-26.819149775355864,-24.258803879583674,-19.34844370875131,-12.789721485995065,-7.853304056914492,-4.0942348605256065,-0.5150036843333843,1.5002851148636742,0.372069671738311,0.8718482920639813,6.600906953466154,12.80947427883868,15.59530196436563,16.395701442889372,16.927528012570253,17.333257732363066,17.66522365584675,19.08107021163485,21.157859940996303,23.635725154450462,25.923533825432962,27.692205350933154,28.97103937382816,29.848892998837215,31.12243803893897,32.92044278981747,34.97512184851173,36.12607395138692,36.458413342497614,36.03486516855824,35.71442785980049,35.71442785980049,36.04223637615098,36.910284768507665,38.31501672831305,40.189417664101796,42.10590120843708,43.45938310096752,44.85994038693712,46.26370048399885,46.9557358152798,48.094054837833525,49.18844940044543,50.54175702449301,51.09154964196428,51.77638168492303,52.584466126151305,52.82426966444687,52.78249876341586,52.803303129325876,52.60983769892512,52.08772470548464,51.91343434223703,51.50116034544765,51.562703576939384,52.699952322811036,53.72950739364528,54.49844368491501,54.72757368197987,54.752414254194655,55.11945025564345,55.37790327726994,56.90026136339468,57.4633644663603,58.9260099914752,59.16351515022942,58.80329495440485,59.841168198125786,60.267995583280666,60.864204283692125,60.9046859188125,61.22148643743261,61.49102605331193,62.09157706053179,63.092402527579864,63.68513761132833,65.26566235681433,64.8817846470905,67.19682628043769,64.7191526760202,63.93175271066777,65.20755767837532,67.8508359839839,70.17752899420027,70.8158644889082,72.27433183434506,72.58666097170166,72.07207200111257,71.79762886462325,72.06189527776574,73.49564523310406,75.1903282283412,78.15979458519455,80.82642187891844,79.29603228835994,79.84743515052227,80.51921097648996,79.74526281918197,86.95160387218473,85.28964362220408,89.14808161153563,91.81320407380532,98.14671368613718,90.55088118802794,94.18763651465451,97.17887240456218,96.45881176924452,97.77039282021802,99.2628174254993,91.63348783717258,96.65978735711734,96.09274609554785,94.40691330376605,94.00091363077551,97.45909948965358,92.68168191245506,83.697023519219,85.36161609634613,88.08371471903787,87.54747134328608,90.76537673392829,94.5830465411378,108.23943988502216,83.96235347471547,92.34526942290292,80.87983688023114,76.77003607759129,71.82670483057406,71.9728024969645,69.34541526411915,72.40754107267189,72.39099760295754,73.9943361557163,73.52873427013554,67.83368370036845,62.78633663059174,55.46244508429279,50.26768875603633,46.052329454279466,44.51169652782083,41.839648160217116,44.20690659714346,41.90493010813624,42.04228103287889,44.19079124890211,43.88512230094924,44.05193990707261,46.32342787658068,49.88227294775977,53.39289622823303,57.459442137030265,60.85453521839928,63.835874536289,66.83505969052025,68.94985221986816,71.16755426656135,72.72236031394796,74.3252685596951,76.10283261587034,77.71453470293098,79.11824394535624,80.19026417332908,80.99027126439083,81.48965787063392,80.76109569757276,81.35890877023463,82.54073060715072,82.76648802147928,84.9771749065493,87.9381999369906,91.41151940891223,93.21951335690053,93.36645501086892,93.26705812997339,93.52329233123291,94.24088297710021,96.30013132735586,98.31691673115908,98.99126305200376,100.0910404242414,99.61971162547162,96.28688267616518,93.49369634629008,95.32573155222995,99.81926029052988,105.27597279378449,108.69552922630899,110.50139338764573,110.063040207133,109.99314305750183,108.5472569777253,105.4022503115509,100.06460764733586,92.79568530817775,82.50721622591762,73.36488454348101,66.35281001437778,61.38191023798743,61.02655879527177,61.28197004375217,59.44087424103357,53.02244318649075,44.53295753320264,37.81703508827851,33.29221705593375,31.643614375194833,30.287909926952512,37.55468251945156,32.5926256244995,40.188431147067796,51.43638498431487,56.433656827085244,56.3099618963509,52.62290261820411,51.727649415483405,47.50162032997042,46.54454310166822,49.99636850984176,51.087618199978444,55.14716230913774,66.63930290639131,74.86315320222292,78.1413988428034,77.18603186854621,75.23537824207979,73.24326196388839,74.90193382222428,83.48844018278702,76.5163809973159,79.72467484119039,79.73570603367895,77.34514408252052,74.0385763971371,67.95150551635675,56.46952392913289,61.57096337901137,59.07955830653991,60.68810065876249,62.15976062875899,56.82499860149028,63.042815571386875,63.15840123605241,63.21288212746206,64.30962518976297,65.42777692564425,66.59795367595828,66.27556200211443,65.21806001255521,71.15872077390989,52.245664537610416,54.35297823720775,55.708833549497996,53.02034503952514,46.480800335140145,43.55994022802169,41.995761536858794,45.64194233444206,47.72632088377106,29.787463822505448,29.698345553042518,34.5084882026056,34.6595287020516,35.32659175358923,35.73546811179188,37.119343578639665,44.61651589243627,56.28783191434027,36.22112560571401,30.33322791651731,27.621115697396814,37.43053775996787,29.363364609016433,16.343729195942768,20.335358036355274,23.817748998275107,28.30071462819974,33.38850275406035,60.73361538305957,41.20099115056037,28.40743861416386,31.876198549842115,10.522278327989145,6.392415040096995,13.491364747237178,18.91585115757205,39.5866419574634,41.657341288757934,7.399633380196662,2.290606368752323,17.843574929971435,28.67830933941893,32.10172342294663,32.07401797474006,30.91615101261148,30.076981718301464,29.490043972910357,28.79025770196524,28.761121292527477,29.450789219585193,30.571785809334067,31.77117247347528,32.717693501367066,32.49425612740026,30.8553863670606,27.53095348969582,22.25418829863843,15.063713957433238,6.398944622065083,-2.650684697950504,-9.691825387645547,-13.07786235925345,-14.244380553260628,-14.268466114359502,-16.218126110478604,-19.85812484369334,-22.838971328646963,-21.88153128813934,-18.364918411782835,-13.951794498962586,-10.112036321208482,-11.969035222314053,-16.899986070811902,-20.62765934876539,-21.008331269376352,-17.49904672001809,-12.466123724558564,-8.148043228509517,-5.763875561201629,-3.0802073116758537,-0.125348365481262,4.323015129202357,10.738878827943438,17.3116316974613,21.865620063747002,24.75158563433823,26.16850750840774,26.516548619154182,26.279070562002364,25.522583852040864,25.325921705395746,25.361508421514216,25.253193754498586,24.706387902364277,24.073407570324353,24.20772673556667,24.95087419264336,26.227728718826434,27.89179836975777,29.744841208969763,31.492957903542102,33.465333867949695,34.62608789718149,36.17960211650033,37.241058914779856,38.17879954945588,39.731303049935356,41.77064075646497,43.69334680942898,45.410196559554414,46.55915648149191,47.285208884551956,48.27237318590999,49.2438590070574,50.71058735550711,51.657858925008256,52.1935171656801,52.003689886156714,51.29290076260671,50.12821428876292,48.595004987574114,46.911684316063784,46.401006314767315,46.35443037978049,46.941485608921404,48.57633118580376,51.00055678459911,52.92889639299409,54.98119946457849,57.047471393493616,58.55568557290486,59.08885611153404,59.641886881618646,60.63121900336545,60.367626697921125,60.97505314478904,60.90544657318764,61.44722851707879,61.66394369991842,58.826512433254194,59.388654073335516,60.59113417613952,63.579242101934,66.27495830580324,67.98648963267395,68.5678282394427,68.17648084501496,67.60041007940855,67.39856515215718,67.02129972674827,69.00579932030276,69.54276959395395,69.76342122470095,71.34212604454574,72.96584092756531,75.31013014492102,75.68203556131263,75.68439282343581,76.71356872285736,77.6435983364161,77.83498455348305,79.23121974813327,79.15519737678497,81.3358744867299,84.7957705119171,85.70259315720033,88.2100921638069,82.97011658274693,81.88559930486932,82.6404643502557,83.9558679894294,87.19019527786611,91.0696893370882,87.04684276103146,89.07221497050682,88.12212560383313,86.28934070681449,84.44532152558163,84.07318596203332,85.89715858725646,88.73534922140706,89.157453149557,87.32346848580306,88.0330630647561,85.10412600817898,84.34554119698312,85.18880574589234,83.93001576634644,85.25651620556759,84.01812216227705,84.34844607569566,81.69557087962689,67.98093989511415,60.30610795517277,60.28170834687319,63.904632227694556,64.00786364026045,45.19550992322085,51.257472803274574,61.90736297084877,58.53421487163189,62.890735174518966,63.124241848032156,61.39641321184133,63.12094182762352,64.24709348700407,64.61884754121964,62.18315517861398,57.93187116260649,55.30487253275078,55.25763565883011,57.42041609745998,57.438385499593444,55.698649848370614,56.57900773301948,53.9306030622667,48.662739890271446,46.1275439560067,46.854844251123545,50.5537813584678,55.07924804124847,59.4825737242518,63.91528758258494,68.83268890118059,74.2339514223331,79.1298487122639,81.63731400041607,86.51756828662533,90.37508916153234,90.9877983984688,90.64620754600877,89.65061719614143,87.31997990416785,85.05167039679561,81.73073261112562,78.2660396164008,74.38905868971162,71.74245837686605,70.00755317201188,67.39630315541004,65.21772879054288,63.08209213674566,63.4349133058943,64.36254591269794,65.57252127526331,67.61434073964256,72.17030491668929,77.6880143862852,82.20912222286384,85.68180538569995,90.0,92.7207055841152,93.89244795710498,94.93925818932671,95.89810006410012,96.50976207327565,96.69588943478762,95.77029852029091,95.3709854250907,94.94832960320439,95.16026083009709,94.97527581256473,94.15023727043632,93.80531966618219,94.22664053803712,93.69988243626011,91.04877437501325,85.3225905385183,82.11683972630378,82.82986574944324,86.4531053253401,88.29862484365086,84.7957705119171,81.35636281446766,79.30017390796698,77.95995748344362,76.17869986161854,73.85069804114646,70.75638252492836,69.14555581014298,65.11824996318978,65.24662666947195,66.46768466845528,66.68909963487845,68.62099630787978,59.325752262300114,57.32973659417344,53.97265260651897,51.23444503228798,53.223704576646426,53.13004416086544,56.070222937923546,59.66443528766661,59.558218257181515,60.308464302120626,64.68707866821786,69.52068497127517,71.12047666950215,71.77394731172915,72.29155826948046,64.79435072048719,69.73830342942806,73.8012885178492,72.30821869292974,69.1262356879352,69.17031694117915,73.6972403924377,74.85080068619521,75.10780742257683,70.01692698087186,63.32044949866469,63.864363240007926,63.01102812375838,63.61471202933143,67.25691353645915,71.56505117707799,67.72287286046429,57.94364255528046,64.2860331655749,63.33316023634465,59.32113870714078,59.055525118401754,55.63875460557198,60.332141287107724,45.674021018215534,45.0,47.12111050614438,43.53533983716802,39.66076556618835,34.92569030629638,57.47782732360945,21.911047353527394,6.41381473397949,8.325642501764895,17.186921151809614,23.149267938202488,27.691538636977942,29.26914762309056,38.29965967124948,48.622945064440515,18.058226820540384,11.28577209178553,20.132605505762044,4.480475384437146,10.790167286164346,20.51481194553921,27.774320161510385,31.30411581401778,38.381162888214,51.94801756824001,21.28415118545142,4.616373597307321,8.887844811435265,17.086677148989178,52.74776137497126,33.83373978099251,0.9148238499921729,30.924890006766027,4.286893034671193,-3.9693064333220476,13.28915938688634,26.828864493699196,30.376536675482527,31.68182195137004,31.85583727394918,32.5986274935231,34.151908390436496,35.078335033671195,34.91255207628546,34.10735646606263,33.293524631094016,32.103203580983,30.45088140426813,28.3762069322614,26.18498573449685,24.07552133209307,21.90864865570601,20.02397270070283,17.893693851563796,14.699253209328434,10.790167286164346,6.409459141029231,2.967318577808163,-0.24180084143303202,-3.829982835773124,-9.109126011343053,-13.97882739324663,-17.676078258370076,-18.01839010802733,-17.74921571685429,-18.963338567147417,-20.16610679962558,-17.561713736476367,-11.450832542450234,-5.796368927793191,-5.6017528901913005,-12.774174439977013,-19.59225625519847,-20.5108320942313,-17.03018935869168,-11.877652785360402,-5.355792458950036,1.93495460912809,7.576203136378367,9.066502509530027,6.981057475496039,8.109678707916041,13.398898362977105,17.353995079281358,19.72227576602417,20.9426763845251,21.963818821826493,21.578338056249518,19.433984210963747,17.086677148989178,15.138481808300806,13.953881229121034,14.146692894958436,15.850555507409213,17.892756759437024,20.04097067361023,22.704907524320625,25.467922976626074,28.175359881237448,30.94644037026703,33.52549237288349,35.42410923728456,36.54038122676135,36.71548435591086,36.26432131239156,35.82860423539408,36.06527226969944,36.57577783391267,37.037736045590314,38.1220307341141,39.28938417409235,40.48980296771262,41.675981739389485,42.498019127462946,43.513066999089794,44.788563455395284,46.194994759404096,47.71969074122377,49.52674841537767,51.37071201539725,53.01324343570153,54.76837961669696,56.41776263602156,57.43955078332982,57.72010223637578,57.82224677651984,57.52879533445164,56.65507869194558,55.906273677748366,54.951835337094465,54.19797866266359,53.48893607542331,52.64643704596023,52.43143234655532,51.714139592423855,52.02228816021211,52.35243164538302,53.59229201458592,54.282082650989665,55.93644857057942,57.251167701424876,58.281659318905284,59.07463782494608,57.94825200347712,58.57043793072,58.943716511987155,58.981215509590534,59.96089152756076,60.80808272756861,60.98788377309496,60.51573040778557,60.78238032144666,60.95635039484514,60.703850785387964,59.03625913717685,59.1663378547233,61.96612996678904,62.949423240670704,65.36388010876183,69.23141554839857,73.0185442741828,74.38561143115696,74.42357884401403,74.54895750636675,74.70137504476487,75.00494653733546,76.20261182761163,77.07995475889865,81.51290524370813,81.38814342786662,83.49102092534443,83.65976360766241,84.45590352753996,84.84987346517374,84.39599311639635,88.94991312977228,87.31802213476952,88.3258139586812,82.56389925769416,87.0503278440737,91.6428531414213,94.49958070677165,96.09588087033656,96.53900152114231,94.46896331628622,93.27715734248659,90.95483967578055,91.5643851672462,93.50842872837434,97.9723403011667,86.33521736027313,87.04684276103146,91.12334656339634,92.26347527191454,90.81349785307556,89.75971998429004,93.20826102649022,91.78987968967975,84.44899035855317,80.65530405045845,62.969233299454764,70.8601579554441,71.67362992592064,61.5348604764878,58.20901678229005,60.78737410269891,57.6594330947167,57.678585978070025,57.47169242552177,56.01761469357398,55.47250190903142,54.96182026561041,54.43881563378003,55.17790518080556,54.26661298415484,54.01454907039841,57.11935822441106,57.598950620895614,56.76187159978994,60.58183481962731,63.79508296168533,63.804791508792164,63.20526119429765,62.078466302402596,62.29509089838633,63.58842398141584,65.02611974725419,65.91739161608928,66.56845819629329,67.56697853206612,68.66164096089557,70.05170686142274,70.58855298382427,71.11140013675629,71.5974123247955,73.54666725056873,75.81120863982396,76.89361132269764,77.08602041381238,77.2102787211271,78.69008538952362,78.98091919103638,79.30223129174355,79.82147610009561,80.30265065332655,80.55745389866188,80.71761255245825,81.07803471125989,81.31864951126805,82.52648852433437,83.84958003583998,84.92862413932811,86.26856010997346,87.62960872909343,87.6192489454372,87.98160259552736,87.33997068001764,85.95042538184663,84.71450816388841,84.46439809721979,85.95933355345073,87.21956137130957,86.7222768633632,85.01948857512248,83.63282540851124,82.516668231855,82.34230291963554,83.38654241679848,83.03302322191493,80.18706149386632,76.85202258933789,75.10863024117943,74.85206191571004,74.75381543241845,74.41627878248767,72.56674275920678,70.20116369778138,66.26149256012094,60.33970819900183,57.24170918223891,58.96704585848855,62.781001966307095,60.677951280005665,50.11731494204812,35.97242370349145,28.030547691382825,23.162986950748113,21.54769677535286,25.24598880290217,27.240544064340927,35.76766642985311,46.444143311594694,50.382759425933706,55.46340884780531,58.751222082868566,59.88466224746278,61.680284172474664,65.1298598325199,69.85092872587022,74.96677829972653,78.83650035142544,79.6857265599615,79.64863433416565,79.14360146693807,67.07461415174174,70.10541939724628,75.03142532942947,75.35051511649202,76.56345763536352,72.12128486413553,68.03651088561737,67.80602027644308,66.52162141177357,68.90634687206884,61.45384780319763,49.05492363397451,49.99943636720529,47.0191695306006,46.83631507538425,47.83737532343191,45.42065003229416,45.177901096058505,47.965554740401785,48.966373508371916,52.00126693619249,48.09848779864244,48.49705631412229,50.84816756901721,61.173388570739256,42.199723541285074,46.951560530042244,51.05645831207232,49.51019887841145,46.959382292064134,44.455870574031245,55.93543928310627,46.97085304270645,22.386486034720555,12.570609274722694,17.77730293687971,20.34782410201666,20.43284255653397,20.66421553846278,22.716823764288126,58.46521342312734,26.396286321302675,12.214374993488331,24.968222753632297,2.4087700714541986,10.536327610608557,20.20916885415119,25.99256178617842,31.332339698946214,55.87985812953858,17.534523290311494,-4.510763596652682,7.58720126024484,20.07345372356872,26.05143910231766,30.782232923924667,56.76829951256029,13.495716037408519,-0.9751523653847681,19.682477607239175,32.92783222304383,36.502864771262395,36.86986923224651,36.48158487737484,37.760179592979306,38.72893084333854,37.36668835659095,33.82529838279691,28.66883759117994,22.112655127663835,14.064639069990369,6.990838296625109,3.0064408281909176,1.0786386088877402,0.2320114534321931,-0.22740792656930642,-2.770211455873087,-5.546469973462999,-6.4993883200352975,-6.709825884990432,-6.981051587365612,-7.053454675568137,-7.64730347430391,-9.313629092883271,-11.084882190838842,-10.975650719583063,-10.014732978969533,-7.080495172678723,-2.63522996227086,0.8252136150268451,3.5323384125780306,5.485531580029409,6.219243242937168,6.23246410854476,6.433804735883574,7.634582387234616,9.737646588694563,12.004084773561079,14.404647399688187,16.167735643159222,17.66522365584675,19.433554469582145,21.478503630524443,24.290924558448673,27.276741800502094,30.033254839963973,32.57915727796679,35.02711597903704,36.469214609217794,37.53679059470794,38.30302687829504,38.163025926292825,37.8301738115388,37.749418035700835,37.62452981980547,37.4436071675705,37.46799190129144,37.49262732789281,38.22146363658326,39.21572177085466,41.09610695377939,43.5004536954454,46.038956976833475,48.81412941530014,51.75639577455391,54.850460675172975,56.60958503173991,57.23609495237888,57.678769516552386,58.26647212258665,58.911310482620074,58.86424994173156,59.1304604363336,58.76722963981127,57.99460950126366,57.0713731460165,55.91112335651788,55.14412847091727,54.64809046904848,53.96513495055374,53.52351254404832,53.70070383485639,53.108744672079425,53.71698947389944,54.602848376665435,56.063550440924395,57.5459189410111,58.712576448757915,60.97806605046583,63.08188915802952,64.18876628922573,64.32316298021573,64.55535657544152,64.73581440444569,65.5560807739443,67.24578944771297,68.30157885498636,68.40905494683491,68.30605946565683,68.02163436183852,67.94750852611101,66.98315802603186,66.28319968744665,65.63090578442564,66.26497653727525,66.76644526217991,66.1584206864197,66.97450049236308,68.41740150007352,69.38303053193678,68.3650704425572,67.12461353009928,67.0380681735837,68.65804468420298,72.6738459945516,76.25338425658622,75.6889915561485,74.29803751231995,78.20899578754789,82.59749158669766,81.80744655706563,84.51198322520509,89.40692105193855,89.55325886748189,92.64762873252641,94.9083670228676,97.30025118306469,105.03784308247565,99.06879673914243,99.0350279545872,102.47674561949408,103.99111880299935,109.77035779535854,107.78190138999013,104.6907255129184,108.89384240919249,109.79883630221862,111.7634551472787,112.78821852671018,113.08985041837674,114.98018854779727,114.9812410324031,111.85773220951634,109.94513260947437,107.1895362771398,100.88548165016462,91.83442451116696,71.49042507806438,50.557227570917014,27.522740787510557,29.99994832826228,38.71830055899693,45.0,50.380220939676754,51.162021470346545,50.77838767729524,46.12005634545458,42.39065836298017,39.52262070456969,41.408750462122896,41.04833683487144,43.697310141894285,45.33418333292065,44.574471269012,45.60225196603334,48.091784744109766,51.48308394862773,54.62579560833092,58.503480782381125,60.87594828909215,62.79075119728897,65.3725887934593,67.41350251997316,69.8250520320773,71.34776290930506,74.65813528320274,74.43442791119486,77.74414449813145,80.63761885416343,83.30872214339294,87.04469471693018,91.16916007476186,94.17960723945376,96.3401624262085,98.05128180360546,96.97200985409013,93.64015236318399,88.51067044181274,85.18880574589234,84.80559617349482,83.43126109328098,80.55628014581731,76.39250724976193,74.21923720892106,72.14789779707182,71.63428956358732,73.26851091560522,75.62722164401615,77.61090879934476,78.2791979266434,79.07128152048944,81.61436157284484,86.40264652581028,91.445971384219,95.36259970864421,99.49763925802701,105.31039469800969,110.3764334303438,112.10354503115839,111.3457717440221,110.53182183448621,110.65404256607715,110.54347305621103,109.69864770618366,107.77973831389299,106.17447931326956,104.93140448136491,102.43221107471251,100.44418613819573,98.31614909410764,96.94327986910051,94.133091294428,88.806539211751,82.58540179757405,75.93331047301623,71.37599416132724,67.5708071945683,64.18509615348856,61.37392002376015,61.90519396264586,64.31831748724846,65.98916363919055,66.80138970233965,67.87948984281621,61.59557115816236,61.44475355815234,60.88610726154882,60.924435013299195,62.05520046390914,59.952571128870616,57.27175532336849,62.592396030423444,51.22021646147297,51.7796055016078,54.7231318108064,55.663078062102194,59.551364742194465,62.46396750297042,61.14243276748961,60.50413921215034,62.90890515887695,63.86353886840876,63.72093058314717,64.37800394669281,62.63728014287573,64.18509615348856,68.14056923078616,70.57727842057308,68.62515796233635,65.9848654558506,67.09012918813207,63.193205486689216,59.393615816737615,61.67420830500384,60.78986634302551,59.65677610025302,54.869406826881125,56.24146608012447,56.74394881793044,57.71411480799356,61.50161257339878,48.272745362143276,51.4993472628042,53.130041701990535,53.41174777323897,57.831765058283004,55.14866344228246,57.8450357794945,58.017479864530394,54.782431260824104,56.4831300196124,57.63337702915551,40.142345790768175,43.15242426833113,38.17032152153949,33.98953937328614,29.48067374077154,31.785767823878373,54.60093245605812,23.446707964192356,13.316907865492594,22.798433599337383,25.909919115688925,29.080056088203353,28.73984839501581,28.629867911239938,26.355411412011307,42.81539335398536,40.91049251358568,12.552526822769712,13.324508923811027,20.98352821257442,11.47116687208442,21.94175295200802,25.85395061285974,28.431178440559208,54.0527838727982,39.714528414321606,19.61089532006208,39.74218411556716,9.602305197373052,3.0250533006357037,13.775702324317491,22.491883075993208,48.21049245060397,30.02831199857369,6.108075585057178,14.674115214844873,27.252914881673338,32.775847368634004,36.05841871491024,37.904721814762226,39.060641781358726,39.72611172480688,38.68879608134572,36.34297479361715,33.01106143185176,30.144306514269786,27.74866973468823,25.356469312128564,22.704907524320625,19.59225170855835,15.701526371080625,11.357492236480036,6.774469206737488,2.2216124398772723,-2.9545759469636383,-9.720763497794824,-16.93733088099995,-20.277698874996286,-19.23863603779242,-17.45730838380805,-18.666929973242322,-24.116258472809257,-29.429897915699005,-31.250907070692815,-30.78973373231951,-29.025977310615378,-26.6915728827074,-23.375647367902474,-16.79068791638133,-7.033386151916429,2.3457159342905904,8.212779835776486,7.518418964959256,2.495624812965543,-2.87550298588206,-3.337465882369555,2.3499358738087683,9.644449885818146,14.295775886501648,17.389218676740498,19.14504334892425,19.781045302462477,18.842381616799614,17.96018353358454,17.740261323262505,18.693817094813014,20.36389761316661,22.68214742562557,24.996421091981794,27.102345912371494,28.228784246173877,29.35774835427935,29.83427005833501,30.226979672779045,30.56333446621377,30.321964055836844,30.496228537475428,31.15525263848215,32.038004241065224,32.87946933600337,33.80564010453879,34.636277636315455,35.4541955093093,37.58737415778917,40.23633473333679,42.65831543489144,44.58181787850144,45.82632336315885,46.98434698253407,47.513185922273145,48.1419877098454,48.7046495463648,49.47254722941403,50.80672289131429,51.84833060443644,52.89174995144028,53.68731845014638,55.33652824499937,56.00546083678047,56.611512957568365,57.39394454332458,57.37427173853616,56.85461733901917,57.04935071921699,57.24289701171105,57.48721227683599,57.65256524818116,58.498196548500815,59.886269872617945,60.44549529602093,61.57033796965403,63.51833146559142,64.41391346085318,64.61210195957791,65.1407618831957,65.2677858355675,66.00569136305874,64.64887454446252,64.61366124703717,65.43284520835381,66.32136277496656,66.98700221912422,68.09682596378178,69.37875643194498,70.45988395299513,70.73678800022081,70.83985702622238,71.6017311064594,71.1226218697876,72.16501418363873,72.75455231339411,71.6037094972938,70.70993929897433,71.32663536794938,71.16715427612415,71.12335685036399,72.21155277689223,73.65344993896076,74.48949624763647,75.20554901978808,74.59417293879075,76.23190281497021,75.22545623973419,77.00541267759806,79.84027575544938,80.43470619215661,79.12853685283068,78.13663320474053,81.74262557899063,87.27364202841821,87.06433142651882,90.72680468835406,94.56439300309222,99.2725897183991,91.66032897325182,88.71133350787602,89.65689324870182,92.32599125237772,99.06651870534529,101.1724317964163,96.8384388691511,97.76027113479874,94.89610285121739,99.11132931874444,98.13009033304068,100.03310548396774,100.59941169946649,101.08488253964815,100.28360851645375,99.16235909901242,97.85740262759496,95.475671942123,93.08323520596984,89.553519467627,82.2244942339644,60.57780865471599,64.88996157634742,67.4631742629368,53.632029864247244,53.4962658173769,62.63324381937892,64.38310679982261,68.38348153325016,66.12835926782088,63.110317761532,57.44138857575154,52.31835370773781,48.281709237643206,44.193956738456215,39.14892944461316,42.09255025204222,41.237346407169056,41.1763242598711,43.57187078524536,39.448907590614674,34.17301080088365,44.392647982906524,52.63542643784355,61.59349224562264,67.20543911465377,67.5588297980736,68.30301097498608,69.81266486858576,71.93708139200542,77.41913906839254,83.49336528805328,89.44160219613353,94.7368493412301,98.21923862815058,100.70215842529278,103.25830811680316,104.56419920449996,104.85031671226228,105.14335759142772,105.14101430584917,104.63027262586313,103.67434933116756,102.12802047814559,100.37073684853574,97.23489398629313,93.2445570022554,90.39067221466449,87.66264561002603,86.38340889156015,87.53855111841533,88.71550646269498,93.16575810813859,95.53934515305555,94.64509446916512,94.2405997230264,94.86450893677842,95.91352265665884,96.85109734791301,96.98318146778941,96.8182456573085,96.23707324002885,94.49483142310655,92.01142838754865,92.23529466684955,95.19442129376456,98.92126680716018,99.93715196016124,99.13014055863867,97.40687783061206,93.94522761475925,90.23438364297641,85.72858145167811,81.81903855283569,76.75261146322383,73.12758349832454,70.19207741879548,67.18400125649703,66.91307588793848,65.25837584511908,62.27976019743946,60.29790166258496,58.802178897550654,57.341570692576816,57.428731959938915,57.200447648156185,56.91364728089133,57.00476151206689,62.090731595141264,66.15627787949147,68.6631529333727,71.02604085507251,64.08329330933098,61.134416899591535,51.508956280149526,45.53046641974308,40.50100876011875,38.150892922178635,41.936357951966436,46.12965993626379,49.79012940314981,51.67852822683639,52.840845423691675,54.34642830022731,64.99445078883367,54.15795954868975,62.694087475273385,68.52867057662839,73.98778012739454,76.92443505963827,77.04835798374282,72.78678611083254,69.39746658522417,71.50730546075364,60.79046331691886,66.65501679364823,67.83736811699109,67.68054707874408,66.08202953910978,53.93961710042379,59.31930716071695,60.80852467048239,65.42999011229415,61.0759854219692,59.85551923915473,65.5092286938388,61.165593355337386,63.2450713237167,63.807296112701536,64.34436407266517,67.33336675499648,66.50948851903262,64.4840093369092,64.86816342898234,64.05546418940696,48.52144944726818,51.941630554512415,51.020962376580435,48.62338972959359,38.25782642143613,29.864829206962877,24.204816179076484,51.39365133594011,21.595318322265992,5.63253166408397,14.519117695913172,28.538009001137326,37.433991800056376,44.33185898915624,47.31618665352441,45.536907960035386,40.681148337767965,42.59893236647374,51.968251424946764,26.298956720912432,20.822506806762934,24.915600608831788,6.2906610495920985,6.266731727738973,9.88136953765952,12.118723793490732,17.380559845910906,50.70501041612171,14.467339932311756,0.7361422530080348,24.66884563493037,-2.651616301986582,-0.9184905094609934,13.228249461288314,23.237141281949377,28.41536980367558,29.99107511005858,29.59333525372963,29.255380111305524,29.522330948663754,29.953630806699177,31.138950754109448,32.59128503260312,33.58843495307321,33.76601558394874,33.205187278725084,31.717818585557623,29.923941837136297,28.940026939291442,28.450264013804677,27.844169025188826,26.84731297550728,25.160836473364093,23.34406358434909,20.96476231182532,18.326797299552663,15.722599781144893,12.985873357506126,10.241308685679764,7.570906051585136,4.1965909672738695,0.7237453909379508,-2.7897679864984286,-5.139159852804607,-7.031795867194401,-8.455062805604742,-11.309912114801048,-13.51541837244598,-13.67128316765036,-11.017093070389695,-8.604442583584408,-9.582984612034247,-13.977879528131718,-16.520865880440404,-14.534488384291679,-11.797261789659506,-10.316138190355376,-10.268322414756383,-11.873893384267824,-13.507041564613012,-11.831020871735356,-8.024057613650566,-6.0655920981123765,-5.213641811393603,-2.7845409794837037,1.4350841427216772,7.236912356711339,12.637568853677417,15.642218019195342,18.255374253031064,21.356760406961445,23.732903191491353,23.906608549721213,23.156357311625072,22.58727747086101,22.894839919115817,23.66527577765954,24.03685623634857,23.515304649407636,22.054799236821115,19.857979834407576,18.03658008081384,16.47398230504251,15.826131102235799,15.854564306496684,16.816417035775228,18.93071058499107,21.67596477305418,25.218914408454236,29.30996310944677,33.18541024429937,36.58104136574343,38.93943120458962,40.17920831607175,40.632669168251894,41.00904902303972,41.214956426708206,40.25508695813527,38.25436657077346,36.370566345123805,35.00971252210496,34.22632653795217,34.366553641570256,34.96631824404786,36.828384713174344,38.9986765537623,41.86462726995482,44.20325635928681,46.075528363782006,47.42148136598996,48.62508177300368,50.078039542395985,51.164374440105206,51.56527702572354,51.3241721879931,51.26088325575848,51.59292255345336,52.08077385034002,52.42526400714685,52.15133196529081,51.85400415967738,52.431389181796526,53.29131866388904,53.92046471923815,54.806980015042434,55.53917885502166,56.137453009079394,57.22020303764612,59.11071682493066,59.18589376804731,59.996404776962805,60.55303135897866,60.26840548716848,62.196850310864185,63.52932236509375,63.992102493119894,63.48037665085101,63.97669957462448,66.11078280551314,69.23117507935983,71.31889543944541,71.82035217648013,71.04014977153203,69.13483086551184,69.89069289991086,70.15452808921245,70.03800914741367,70.93368683057822,71.48574167029687,73.03594255166813,71.91657699177085,70.79602725734023,71.86984333198014,73.92447145237139,75.87901627319563,77.80869541629572,77.55721706933178,79.30857647572444,80.55649123673099,79.38739503489883,80.76445582599473,81.78838627233111,82.91809946438423,83.43623624865592,84.26567680295979,79.3236615219264,79.0091062087909,81.25380236245026,88.9258555540191,95.91437537789098,100.74945611084372,95.31178414532413,90.70591371205742,90.0,92.53972235187302,94.96973703750425,99.53849266967023,105.61094131028838,99.24134302130183,103.4239529264252,102.4464076895709,99.1351794069533,101.27142446597657,111.67465482943214,92.7139941313723,97.25972107957739,97.89048182449102,95.0908550086074,91.50028513478962,93.32318964495362,97.61464380193443,85.89807414637245,103.92102928952622,90.86805144974552,85.38939326150084,82.83372416039401,74.91134527138996,73.68344638086224,75.91292491688495,74.16762108571747,71.74478565739378,67.24485141597182,59.01632353853686,52.223338347406795,47.804928423276635,39.918084644622766,39.76227516507297,36.86990420282506,35.73018433545623,36.849462813015954,40.6196224482194,44.40231894117723,47.21824194421482,49.51020175806657,51.75219229625085,54.580141379811714,57.72078405018926,60.78324934148624,66.46492528193258,70.80455907555385,73.1786140460499,75.46959204680006,76.33177374184272,78.48192989645564,80.67644322904401,82.1186375683069,83.96675655908506,84.2551277954093,83.86027748164379,82.42004907733684,82.33955514498889,81.93223456362608,80.32424903418917,78.5212688819835,76.27059846510245,76.0405112611714,77.05349980954885,77.64770681779387,78.77671704081804,79.37340840524783,79.31724014836196,78.46538830397357,80.30840453328872,84.14705639531486,87.0767994364866,89.38396540884769,92.86865450179195,95.62365526225891,97.74277222838779,98.1124720779793,97.46348812931535,96.84772522221932,98.25351598283072,99.15435751167405,99.56529380784339,98.57424328643005,96.8579091769185,92.77432514064009,89.12815173197858,90.48969476293087,95.24963185364977,99.32178947510285,100.45628890946574,97.04986416263313,91.48786620262332,85.53477701719537,80.6979611053303,76.45769033744163,71.52756744718695,66.84840175100265,66.00183033176046,66.8316304529551,71.49403831804216,73.10938718284976,75.32092554334157,78.31470865639048,74.72302674451319,67.03623226323376,58.94918156643882,53.20312524191854,52.124974789788936,56.02132720250648,63.180312464347615,69.6501518121547,72.35438023377161,69.37548237221651,65.98241936957147,62.83504487678171,59.4757968702401,61.34896233951254,63.12189114891692,63.870474275198006,64.70448323894792,66.65949913482997,70.50300103667657,76.4328061408225,79.4833376742848,74.82079732844917,74.28571169192286,75.94140628015295,78.5152868166424,71.59425604922168,73.92171417508051,72.98533393423142,67.6713565667197,63.27994537843308,59.058033418507954,59.73415300034705,36.960536343054194,37.77574319328647,39.058537389977936,47.838781659769545,53.04400346985291,48.77815678228098,53.32356659333945,56.1578804906634,54.89059464147242,55.110321300864584,48.550787795094436,47.03787083665135,45.79273577626442,54.67176555042051,41.49358796186163,23.40308297973759,30.2655778662146,31.342365023731457,31.914052109399364,31.24447205520563,29.807952888089613,27.072068023077954,62.83278102870939,27.97685885678849,7.569295255606791,9.615272061780054,20.542859758515714,2.241351383776015,7.770607689874704,17.868354862125948,27.687366804133404,34.812769351769916,44.32421150980346,62.29035406616097,27.785780324500408,29.855009672699907,18.64613127492092,-2.781411396757082,6.832950538112174,14.84277514374254,41.19542850819292,35.323711464903916,-4.754672781747518,2.736698103600152,20.872262051753843,29.25203968987538,31.380802196554303,30.38184368922479,30.515758717699413,31.678732964468512,32.61010782718071,34.53626062409309,37.330784617049545,38.34145523774929,36.88815884413779,33.05199703278972,27.710805796085214,21.862366796279073,16.210250902096107,10.315121722906872,3.1603810765226985,-2.0952955445745567,-4.782573746526015,-7.402508194262158,-10.707261051222197,-12.424180142116857,-13.28915938688634,-13.276427956432709,-11.713668865350142,-9.789501888162818,-8.839375737977948,-7.299821293597791,-6.990838296625109,-6.766163363846262,-6.1929898037829645,-4.922957803063832,-3.352404555698462,-0.8320608880127899,2.1124545823023047,4.929168123250961,7.023630664371937,9.211061907702797,11.821497090680923,14.525910440386147,17.094071901841094,19.2126350432152,21.17865872235715,23.1834995980323,25.555539116663496,28.746220148393753,31.77778957022995,34.404704340509866,36.86989764584402,38.13279360558879,39.3418634621758,41.136542325050556,43.330239985792694,45.0,45.89408517311289,46.133747090500414,46.37487219673421,46.88531815210808,47.21765901692162,47.83928939923379,48.484429337150246,49.10514996898476,49.74055997770291,50.40002447425074,51.356303993522616,52.27190205956128,52.89895121291332,52.98420217137561,53.48353142743137,54.1018118683124,54.723535036214,55.46537355005054,55.501830958330814,55.42470055304329,54.95915675219158,54.09032346408726,53.332551434423564,53.37868766342917,53.21511225513921,52.325322495679494,51.51101199356033,51.44539706089851,52.19506473762548,54.39426224409564,56.9662385863002,59.31930716071695,61.20444060617471,62.57756429982051,65.52835635565056,66.61480476717918,67.42137299575171,67.72411739294381,67.96139195718119,68.53798084889682,68.64258636011252,68.13705012225485,66.44777161007691,65.16912703862025,63.74551222533915,65.09908346268091,66.03754933075501,66.5600482876252,66.89819970082182,69.66381798101605,70.49016054488284,70.37161038451976,71.2051853193302,71.84536177159688,71.88472168617999,72.08267327597906,72.7211672974204,73.8811708624261,72.04055502484528,69.48744970107788,69.97394545067972,69.08935825947695,66.85073274344377,63.12183949626671,69.2471512565849,77.36452801126659,81.67430403395487,81.46924861819744,80.91423130062172,84.9079133333568,86.12706727706083,87.05593523200945,89.77304229111782,91.98638384838851,90.64138548748043,94.52249510754125,94.13994202657007,93.20430937655493,92.47009394066284,95.00219354308959,95.37526122196081,93.738738087254,97.13857878739483,94.8168905864421,93.50350906279402,106.08809460880553,96.6231351258478,106.35870721570639,104.1020004458611,104.60347619319823,101.08833043459136,95.03826004810283,90.9216281383842,85.77975142033834,81.44061876499953,76.12705268746096,76.90511962654931,73.02811958947936,73.1732435766019,71.3299283894529,67.14339566068996,64.26258104578172,57.45892041368866,53.63537259424041,48.17123433590607,38.89834581119203,37.735874648407346,37.443314393929604,35.06215693841288,37.005880570833696,42.029606128431666,46.88818626664926,49.66150991068547,53.36191577457348,61.43811323447703,65.55606907844158,68.1371637809168,73.40703451166257,81.34325169893573,88.90402101497051,95.94685460789495,103.03965182391585,110.33017005281572,116.33769644771439,123.63138039810987,129.43336545637493,133.03508212257816,136.52853680581805,138.6677546945075,138.39299089306033,136.49298119559603,133.27426867964164,127.759021715399,121.83813964069854,114.69154910523052,107.45029549780509,102.17149133082799,97.07278533996677,90.7073392205747,85.69134085935346,80.71014149155388,76.32870982549457,72.54512618235658,68.92888291878768,65.65689936321417,63.43491603797648,61.152622971765,60.40469436372949,59.796799653086396,59.637341450922925,60.3937187883968,61.11052500651335,61.790977555893576,61.55347957318901,60.0607821938341,58.59838499303279,58.57040450113978,61.287337072209745,66.3772163023689,72.93363966633268,80.55915003423603,84.52811919662064,83.71870097499831,80.27243964795849,75.8979995541389,71.69346353482243,67.71024930173859,65.34412536851083,65.62765873734327,67.42439732405154,62.620088201306096,60.390197570581776,65.50143729219621,73.75522783260237,85.70765791520444,95.26849109179989,95.26382410136935,88.21705100148922,81.85419804419082,75.77705559594942,71.18922745893335,68.74404651561017,66.57444235689567,67.86451523324061,74.81281382397603,74.96356283952461,79.33855026082124,81.78822965369292,79.78854040215437,73.6795391259778,65.05020993854208,59.974392151891585,59.544834823797174,62.54220565075067,67.34911727193054,71.29266684082108,70.44172238120142,71.38983544080354,76.47852238732182,81.04670013508776,85.10412600817898,88.36634040216268,89.9071567909815,90.26045054808118,89.2383755136628,86.34072279121683,77.60917431124332,70.40629881111165,69.68667992807373,71.90515493000582,71.72113899660252,64.4442392677395,65.70190683347496,58.89275030875296,56.93734941100602,52.48396204736605,50.927558859666895,49.8763451983373,55.71736503439865,43.06397958429603,42.74544568445051,49.61991462941514,52.886088184367644,50.98567726587235,49.992108986128194,48.85966648462582,45.60492648320395,40.401909188285,41.50003282626044,50.20784589805865,24.200942333285745,17.538519474762552,24.917128678516438,27.157983637953564,28.225308593288318,30.703108391026937,32.757717461624964,34.58886148909224,63.09513702467519,44.33308386853443,27.604742856795973,29.893141689600274,26.095394084587685,11.84583032581332,8.698395556591985,12.893777247958212,18.604984850560243,23.52772669496863,60.646566955560694,36.8995826734905,22.77821302436295,29.22244989373653,5.461051965416682,-5.281231850035468,6.7683258319421045,21.84398569859541,31.890768112584368,66.13863728881778,30.309030448287103,26.69220804477962,26.13974816301972,-3.9793754743683394,13.402987213771018,31.73568909261047,33.04204147357159,28.35375961310514,23.498592274592788,22.88679835848681,25.791954817529113,28.429662495284088,30.30879373298428,30.758939189139518,29.47939008327733,27.26324832971476,23.70032519281939,19.482882414373453,15.542947270207808,11.333930696071874,4.916559645185619,-2.651851013161709,-10.157748358936308,-17.571230636766103,-22.628229925459532,-24.479006235327414,-23.532314205324298,-21.379002966345027,-19.83676483971619,-19.573098982013065,-19.20827257388495,-17.592387097663234,-16.218335498670342,-14.22007805530991,-12.00917687396335,-9.026591191045107,-4.792073648027803,1.016955106037456,7.110863760265266,11.693210137839392,15.31683065305474,18.282333753921915,20.01428591953082,21.39981925341708,22.873607208312137,24.10503554264691,25.065787831967093,26.10592983248094,26.81637538989819,27.74827119129695,28.820376626139705,30.287909926952512,32.295093718843034,34.62626826830725,36.69973786433939,38.59489018182837,40.81154936680862,42.68127583646742,44.51741649488063,45.95034257373658,47.13591306826792,48.3273752039721,49.97558313669311,51.40024260130001,52.644561258280206,53.325642603202105,53.84182932709496,54.60300191752215,55.76374604630466,56.48545193443245,57.13686963759139,57.1685584880497,56.57344347031295,56.251863398165945,55.98935491392246,55.930456360941506,55.81221248020681,56.13398763654908,54.990693213546656,53.89458382903461,53.15174260304441,52.57923847289109,51.880375088106724,52.66986830973397,52.69164107130254,54.13603028319749,54.704545123308264,55.55567190563738,57.83953088448674,59.303257576896165,60.391196326683456,60.295302283633944,60.34869760454364,60.36328146617468,60.47405581872323,60.61775062522361,60.155659202991366,59.51665101896012,58.873686536870565,59.7000467578597,59.540617628590375,59.2046521410514,59.32984207815521,60.0427830888023,60.755410782807154,61.507445612572404,61.624446123035916,62.3332883035148,63.49045790485151,64.15730421946505,63.60007664949047,62.78079191188199,62.308460560689696,63.05874782843272,64.78600143683842,63.85891778154927,64.86833836851622,67.59364400431741,66.80145965281116,70.27350147501055,75.50765867626318,79.03121263264737,80.27566532882842,81.85328631386284,82.16546466710999,83.90725390445213,88.53651802650084,90.81409456632399,94.46388998722142,97.40899109305067,93.47991303055592,97.62645976557909,98.55470194683649,98.70826571456405,98.65925387824743,98.28370370602588,98.676978803411,99.30612797117857,102.30145772607464,101.3846639482292,100.95405310717452,103.22583968054741,105.36427467523853,105.97820105109193,104.45586534943912,100.97225435469623,98.5077622816535,101.14284331362228,79.64094745995244,84.19981061434476,85.41128995869671,86.62191690164713,69.85890527562499,78.02390435948134,72.79510359354697,73.03594255166813,71.4603542475567,70.0601878814135,68.23383840117671,64.33993332714698,63.35314024477053,58.64527307845363,53.53899470578107,50.64587252549207,50.740120806845376,49.23642601477407,46.22931682460955,47.280465724714006,49.92119539774497,51.987371327898316,56.00727137955575,59.37308474883375,59.51980401657692,60.409394964805365,63.361759930013896,67.13363284445653,69.83464900791,68.82521268777504,74.90745463223266,82.54570571998404,84.26225614953053,83.76880507415595,85.68397557487273,89.18978794542558,93.440538979918,96.58191641720265,99.76666404625564,101.95519461580605,104.0650789935117,105.39381267820671,105.0730516986807,104.93140448136491,104.09565273406078,102.30583950194634,100.33656488362419,97.2387377749418,94.11727730975446,91.73899552179414,88.93510369686663,87.05355699248084,85.06206156596234,82.88793041848953,80.7104696943834,78.04586741960938,74.5323420034525,71.96574043097205,70.68472989297159,69.44394523686032,68.76644320243841,70.82099934572292,71.63641712364456,71.92090617024701,72.41276826393485,73.59793458592333,75.11102511184977,77.30638488003453,80.43092286890497,84.25713914748601,87.09460732987756,88.93312151498851,90.7413291089447,93.27351685780646,94.93793843403766,96.7220785576058,97.15103117317902,98.02589845611713,98.55181742605444,98.08453022494163,97.34190127140299,96.36477906458477,94.44236172236374,92.8796279743964,90.23486383624046,87.62394669788715,85.44513397254326,82.31037145631292,79.9089595757586,76.60746648293289,73.55578207078725,70.30559477025518,64.32928858796029,57.91063773955131,51.84279379545753,47.58955705050588,45.14434973597181,46.662500859565924,49.639704307649,54.980607924222454,53.59229201458592,55.30484155102923,60.361619551318256,61.75028813734404,59.788647462248626,55.41471836112331,54.12408700557702,53.317649344274585,53.471186255384545,56.5921689313061,60.02974557507809,62.52554880358362,63.682930769924404,64.30444364604458,72.14966798406157,72.41204736486468,67.74237759592356,74.72621829197179,72.3589104214392,67.73791617959101,64.26931293627689,71.69368725424218,55.70535572710353,53.15351358851601,54.340013232026465,51.53362581680533,63.37293474731182,53.185712166565374,59.46343757138925,70.17256390038366,68.73521860713292,68.22222212694332,66.96920349263009,64.73037147382966,62.404677208378196,62.11233976488681,46.503810908206276,50.992583804604166,53.15259249779974,47.94584193824929,49.051039611581125,51.52450313327332,51.67984913861012,54.033829576530266,59.67826697931238,44.2245652519188,39.46025432835999,42.61771292460492,41.30861582372575,39.99531266788749,40.73443017811102,42.28106349569295,43.790771168646145,48.84303429502628,53.692522760421284,39.44277355945671,35.349374489719274,38.734431823080826,36.757097838282995,36.33210069469798,36.73683299463802,38.64269579236262,44.07843283627563,57.39728210191748,35.0085944896347,29.803741060582944,30.44795760731791,27.379428520427414,21.84398569859541,19.921368900965277,24.654190236054216,27.66485268596674,29.522504200851873,32.49722001758217,60.188813008843184,28.85404901367145,17.822971300098963,15.646474132811163,-2.813825203734363,-5.025369942725442,3.7760160620872516,11.030430825854012,15.666870301709256,45.67090618609097,30.390692513583577,-0.5650060957613158,1.4028803520156112,18.36448775873474,29.102928927430817,32.71235554637194,32.38266477846595,30.470414565739976,29.984834217816655,30.347342884831612,30.914285883914047,30.88264806157178,30.46556879877863,29.568955734968092,29.017263347874497,28.61044195967566,28.25918059141236,26.944212016420124,25.283281039494696,21.970781471371176,18.065289453666825,14.15143398145602,10.49579214948073,7.125004579960157,4.714748862420696,2.4691058588427244,0.23438365089148605,-3.7911398328021346,-8.72924094916239,-12.648197168909444,-13.773692926205557,-13.775702324317491,-13.592063229896773,-13.002842604421083,-13.68018759945304,-12.967831567244447,-10.137766459210162,-9.105430228659095,-8.688090659223896,-8.36225113689699,-8.217883187068956,-9.856077795512787,-13.352336587449404,-17.102709290721496,-16.78792868716004,-14.508310852040687,-10.573514387275262,-5.446027172028336,0.1200926924319555,6.615220052838379,14.15988331764206,20.274773546155803,24.535316844570332,26.196753632482224,26.71870952464742,26.66590423257565,26.865793493286432,26.664589677974185,26.068976832637226,25.288732466427067,25.0627054105503,25.417377542443397,26.04071847986763,26.84961011788852,27.646022196697214,28.792610468319342,30.20453571867835,31.31350155993803,32.25306065948976,33.46393875741138,34.76614976934231,36.646654070146354,38.23621327756591,40.108833433672835,42.16863604316495,44.44909779431321,46.306653713407385,47.383122306896496,48.24734021697326,48.9311764609252,49.690320236437785,50.90141039763643,51.58199338877475,52.4905292652524,52.858031059114005,53.07125330558021,53.32734078499278,53.62827826781015,54.216694708088916,54.884143228334054,55.66772795402097,56.33791153478878,56.72771939542942,58.08055899569246,59.44087424103357,59.64819784086448,59.663121536893975,60.41974915097426,60.40772442480701,60.89526274661031,61.78486428541136,61.7781254230823,62.29583052465136,59.50858305895734,59.365416206560276,60.57023153673625,62.26099174711154,63.04617967295538,62.37777550225623,61.36176073482522,59.64921979055723,57.838754839557375,56.27501197632049,55.47800882004461,55.60208626843759,55.2876015722893,57.858033809467926,55.56430747313046,54.10582931108609,54.60816663219295,55.760928843109475,52.96772587395507,49.80118640014064,48.697080782209014,49.80791489289517,52.24990435944589,52.815294680836,52.7108728042464,51.922157238869644,51.28088639939726,54.41651982325625,53.821968319677964,53.50456431949233,56.487559112489315,59.4759730641164,61.96467999239347,67.22238628245103,71.20012335344957,74.78851215831062,76.97850954076254,79.3236615219264,81.16805387884604,84.55963113177053,82.66367502571667,87.04411508144013,87.95461364590678,90.92402426404568,86.13583371166219,88.49008439829366,89.04671021931205,89.02729202488086,92.21965217622241,94.61637384763563,87.76054773354372,93.77918104991068,95.90611835727465,97.48735818424483,112.96827240317795,94.59550653618413,104.47465647250574,99.19282104111922,91.21311248493664,85.8652759803703,81.79005074506014,80.5138375506533,79.17702137847955,72.8050537551875,75.05853578484405,76.10880958166686,75.86589088745944,79.30061558166325,81.51840871463541,81.14699018449974,82.3886499807568,83.35138608175664,82.42531080329147,84.22460333007172,82.83224126681536,77.24706209381307,72.58668176948382,63.96508295224039,61.33022932177793,60.3295255952985,55.24789515125894,58.13071300260225,60.47056523846736,64.25221153409453,63.92343282085162,62.12051442579766,57.95483515000722,54.782372202544764,54.82265073418478,57.15316292058011,59.05049838657621,59.980041661179804,59.942500599312496,60.89749909322549,64.24132858018952,66.6388883785813,68.46792617696502,70.55997828577851,72.38742765999642,74.97226850020778,77.6609107610973,79.70462368688845,82.658098728597,85.55763827763627,86.61988301111394,87.75191999799334,90.47646059115941,92.4946857572376,94.11914792381718,96.64861391824336,97.36706649898439,97.79087777713616,97.63218070335016,96.87399896637667,96.66376712278836,96.51347386016964,94.85735717079967,93.51972795699766,92.28604010978023,90.45744105650533,88.7371490081465,87.0173013975716,84.18750182630427,83.2967681505233,85.23632100201804,88.8677755723538,93.29965848808993,96.47792416308855,99.24099143457704,103.68868295044068,106.88674481438765,106.69921190031488,105.44362099702998,103.64598770239412,102.06486701783213,100.95410045961978,99.16232238506394,95.59305054246812,91.83713641533532,90.0,89.89026004620933,91.21654401189191,90.66753750744917,88.66259932224219,85.97801603547641,83.62284648321915,80.4642748620121,75.9367699309388,71.13909706722755,66.40282073509988,61.04274567353456,55.595294764784796,52.6960642652585,51.358184393866836,48.25194662194705,47.81281215816011,48.109909432167434,47.14008171758247,47.91088867873538,51.17992325223511,45.0,45.0,39.75188087771087,35.94217320592983,34.244663775430894,34.03481571661277,33.38857417954825,33.40580809868768,35.1274933308375,38.57341729033367,43.98672728942458,51.32315859049219,57.84768023964566,63.342963298911116,66.087679917345,66.75148148602122,66.58262676274866,66.54576303295607,69.05180266193202,70.47231861915972,71.24320700725981,80.37697382135518,63.70841735533186,66.52360519560538,65.43283812451845,58.283705695323306,53.15622259428523,52.26424871140927,51.387108710521424,53.471200774796635,54.42648035329909,62.94161353281686,56.20596811582173,58.16467316872357,66.53207445339778,66.3772163023689,66.63327262869076,64.85701188036575,62.215188160999936,59.83566954667283,59.92728642574998,65.664215465191,51.19009371204727,57.119585699256184,57.39394454332458,55.48120694875277,52.35243164538302,52.45783079095067,51.83661410953019,51.34020507310442,50.97432247758233,50.33216903184334,48.971339162566224,47.43841678352526,64.43588320960926,52.27649740284542,32.15543172478299,29.011520259359198,23.498564989132593,29.34238025749223,32.72716148085947,33.86371188533028,36.6365422092872,51.4847500021152,55.59067127293683,35.584327733196744,34.21964882916347,39.56705123518997,28.99264113636173,23.937648196765,30.331101033961364,34.70192713106482,37.91081697732214,39.39512066439618,42.79465605602331,67.28955625719699,37.4980490262449,30.924890006766027,11.678141064396062,-0.4696262464466158,3.214145741007839,-2.607492861555233,5.985881499588196,17.737042417394722,23.49853483150555,27.329532052803174,57.09119419127064,29.298037720675094,-4.12016303480443,3.1463287780949205,22.30368263144562,29.962197998398075,29.228047236838638,25.22766946034038,23.566401897072108,23.64070348879544,24.67926252575205,25.392394805221002,25.598479142784566,25.655635090969106,24.232646393506588,21.40684106333204,18.582020131089088,15.605992725304935,12.274716517696378,7.356116184707465,1.847607225868161,-2.154686575300621,-3.5197280310100765,-3.702187551832468,-4.902254769016447,-7.464439388704924,-10.383486397056819,-10.7312348239257,-8.198055321635772,-4.175658013095116,-0.9094050415090615,-0.26287468763456623,-1.0369135492446195,-1.6365512451694861,-1.677685780705109,-1.380352955444397,-0.22968682561350257,2.1124545823023047,4.214200462429744,4.059316596841069,1.340743447729122,-0.8533018626368565,-0.4971303137778418,4.011934926072314,11.618503721062822,19.903756356726376,26.506418189085622,30.364270897435127,31.230782874326295,30.983904852786566,29.845979544179425,28.42594903819203,26.77400835266098,24.394963407473305,21.558388061288607,18.8558977038014,17.634438574100766,17.68602793442908,19.504731406567135,22.523132485053864,25.966723400218793,30.92660142604692,35.3541248607741,38.61181737282261,39.93458150195639,40.3606571196161,41.117721584217676,40.97804437670835,40.24261117036127,39.130359537485106,37.390161733743945,35.93102621521335,34.50293845374117,33.77872056073068,33.83516065645778,33.80339057812435,34.56069800779931,35.92972750611611,37.694190508195526,40.218010195235514,43.23761049128801,46.17212884328632,48.85276830616896,50.42680634190811,51.201922292842085,51.657858925008256,51.98242835788451,52.19994029620258,52.14170250257828,52.576802005927206,52.70695660344911,52.59013872384722,52.79928866218959,53.624031097599484,54.28824818407464,55.41342428910095,56.70646928441126,57.70158994555643,59.07143009464831,59.159510884020506,59.2121107129986,60.64225156464908,60.68197053161644,61.97098132427568,61.0567614772886,59.8244217448611,60.79731634943453,61.28331828021004,61.76251987634837,61.541566668189574,61.38956121612784,61.479054268856,60.24086367407627,58.754175578567406,57.98185206890111,56.41096349541616,59.45603564372684,57.024750867189994,55.23976183203278,55.30484597699241,57.72439918217874,58.22406195102128,58.49949071755859,60.083040275806255,62.79838180617701,64.80663600182234,66.47198913798516,67.51590623488414,70.53539307388826,74.83691454739817,73.75711760438395,75.30716567382527,76.13033302863569,75.00948377094494,74.5694964082901,75.55946978677913,77.20077236884775,79.50851320436455,80.11102021881335,83.148902652087,86.2618514812421,89.3805694274887,89.89508377385893,93.77821634879763,91.12734065560535,96.00904488046756,97.45812212022255,102.15839121920996,100.0829329629769,99.47937935963854,98.5817139174457,100.23058205886353,114.08046138302188,109.91065030873384,109.4243123239128,115.87777306913684,117.31972634059234,110.98486580007352,104.56813574874093,91.13285073312649,76.74194479125977,71.47220739964256,72.7536181689653,72.59310475673888,68.8342455148842,61.77381301725617,55.83184668301227,51.21780219587398,50.42321074472542,50.5739910286339,47.77381068868992,42.91972499555213,38.75113946353894,41.987198533548444,48.36998762305742,48.59247132441475,48.059164692884494,46.8641726968248,43.547551044510136,42.75040154653094,45.97103729017347,51.51023946922387,57.82273685353867,63.1859855855289,66.91358209089485,70.08731209027793,73.04017571146552,75.10754034831285,74.51987037386709,80.05499307218298,88.74218968575654,91.14580662297188,92.84533754949483,94.02983341380954,95.6446353590695,96.51043918472091,95.42458144008249,94.43266174499671,93.24177773201633,88.18888062686891,82.33106164784631,77.4470774404465,75.05434463438826,73.40598950403421,72.1213299266271,70.0356461428992,67.43035715036886,67.48923514065105,68.32014324216352,69.32939623442743,72.92156214291286,78.51629616657772,80.5376489943332,81.3358744867299,82.41238531316068,83.88072219655695,90.42283907136832,100.4266453137264,106.18602237279453,108.85317710442213,111.10982962446471,111.65324777448112,112.05803293223187,110.69340775580994,108.28219150227231,108.85536266384294,110.7395269327409,112.72626263956762,115.33305904971718,115.56725862316003,114.63450823057754,112.71228861329031,108.53428048560527,104.27528006648568,100.16101226229188,94.50781424561244,87.8612718307127,81.15559023996556,75.51528910052126,71.02964324182561,65.27008349464757,64.97014476881226,65.67304358210946,62.74764872712438,56.8722367679481,50.906123146348286,44.91166414719562,37.71599905525232,44.00365216390267,30.5878210825948,30.477994306202433,29.12880670803782,27.084890412824375,24.66740591422339,21.847420746061466,19.599630567390697,20.424599714624293,23.421787855333854,28.139281114958283,37.95796877389238,49.99539472901186,60.28328442677056,66.8419533177337,69.07545965542101,70.96879670296562,72.96985266986847,76.99925991020854,80.23467937550369,83.06797450062338,84.32518591537892,85.68397774118695,76.67050291029652,79.19179701213481,76.01539076316772,73.8385972932618,78.99955859237994,63.71579643539071,60.289308720590085,56.61939637374893,56.53277157845713,49.523502146432506,43.806546730068995,43.42200590383244,38.67703825732454,40.41303741906866,40.908659017262686,47.697011865897764,54.77738342685275,60.46404991364614,64.20109828026837,65.52509064086405,64.22778255467429,61.976785538450784,60.678401735091725,58.93683684253588,66.13980410892114,57.04091449299135,40.613047976297565,32.82200324573633,27.371990411731595,24.97235391216955,32.235820659867926,45.81109599230963,14.709662700498827,9.396462906720405,15.360249994724533,27.5189455567646,37.55374026253244,44.28478559529097,60.024571676312696,57.66330671903753,32.22693304270745,27.725600238917302,23.962470596437694,31.179791192587594,38.08414209181365,39.75280942709982,63.69552823329876,54.46957984269815,35.06096483128545,17.501913808822703,-2.2620877943250215,-8.325636650655373,-18.880680713009628,-15.67359161211435,1.3943464220253445,12.264807578317908,42.017037384030125,32.061270083471776,-15.23704528277241,-21.210723736856735,6.4804583856199365,26.435935714698882,30.34321997470639,27.169488910363558,24.86368978337298,26.261008166100748,28.67830933941893,30.390143638308718,30.712035164446352,30.65063023151106,30.38184368922479,29.20953621686357,27.2685694816636,23.718997163802236,18.71004851733587,12.853394260690484,8.06691956420584,5.376701301204782,4.125274063634753,2.4556658490293097,0.7833130072078047,-0.22740792656930642,-0.8102120795113563,-1.5417259223334219,-1.3522476680212023,-0.8872767742425156,-2.187735179152527,-5.559937727936093,-8.891780053966494,-11.287720488413798,-11.267701567996939,-9.566720279423848,-7.219776996444846,-5.183982219291488,-2.975246491783234,-1.6741859570284223,-1.909149334395013,-0.7268047186967322,2.738191354989655,8.979314347482436,16.440420670817307,23.081255037518677,27.39542164418001,28.733137129622996,28.638239221456644,27.69945031962742,27.230684310789588,27.53955966473384,27.998426543221154,28.447085323301255,28.815678737858015,29.896540057857024,30.907702051847608,32.536635747772195,34.097641428543575,35.05064398432351,35.997507830304365,36.665628353506094,37.13678216885276,37.67566604208515,39.22403140351775,40.9757746938454,42.246826173602706,43.60960002571495,44.45173261318933,45.20342864646281,46.27304188691785,47.38594035487082,48.744247257272995,49.61067050035851,50.1460687153234,50.120361755894244,50.358024000733664,50.37339289657199,50.37587099786472,50.77596795837541,51.89562984710813,52.56528439541058,53.13011792698165,54.86268165745874,56.5124984714657,57.678585978070025,58.77368690992693,60.11648813325223,61.78919953948642,62.700465144198574,62.650133638668294,62.73052009680217,62.43484831436463,61.895887365665835,62.057006291680494,61.55709318638648,61.737075754191295,59.50660811522635,58.64727201807967,58.53997570797118,59.12794292560742,59.60496614047279,60.00413642449048,60.851913682756894,61.74315139885754,62.451388977765205,63.13284573339135,63.48665546929905,64.55719214975929,62.89946932971507,66.03753130473021,63.155471106232994,61.28114685297483,63.83647212562061,62.630378618484954,62.50716310554181,62.96197616163384,63.61289624719317,64.87760690613501,67.38013586026595,68.25049704531838,67.78604730115,67.79130234129568,71.91391401244543,75.00730005367446,76.97605408297598,80.47531114201708,80.89539059719547,82.67021157258091,85.27463047669737,84.91792192778959,83.23198937708588,84.014118547584,84.37701418891372,84.14682682629068,84.85608075223314,85.35847166575309,85.73385109050396,85.0252353932658,84.80559617349482,89.88237317070164,93.27715734248659,91.97490844261871,89.42708503523343,88.45775237075348,93.40515725959189,96.03769488660727,99.67732407384777,96.26745758383734,100.4402624014771,102.24631424553189,110.50907708329513,104.03621775431928,106.79090966986399,105.44628817467304,104.42483778227637,103.648366410966,100.24785286969468,88.0458170345338,85.57709353870366,72.00243199803452,69.14556273499707,60.83465233641287,59.59325241552685,51.6295239468426,45.355112318196376,36.621317743027326,33.604660865349814,29.9667373448883,35.82777136322503,37.19462596641066,38.037974320685635,38.09165231194624,38.34216532272891,39.31114749980115,42.34259517378258,47.876963610395904,55.921232966776785,61.40706259872804,66.19189061659343,73.80814909546247,80.21458661257174,85.3519999586625,88.22640327022123,89.40936703334404,88.214024933304,91.54467836858787,96.40676434652258,99.10323322531833,101.32983231365037,101.94975277064474,101.9404283931256,101.10576796866496,101.03583020071137,100.76878025186673,100.57793981766919,97.08190053561577,94.37151608866581,90.82691448190474,85.93914348789669,82.04605793576029,79.49634349604014,76.9971565403431,74.03987373194751,69.77006621798799,68.59629045573055,70.84236123350921,72.33164890638642,73.74412748075444,73.43728862435339,71.2156767315934,72.31557199018985,75.20321051596285,79.69511943481804,81.3268405865718,82.20794876996422,83.96003851991598,88.47093103964836,92.67653151419694,96.099155796796,98.22671593789815,99.5728588868872,100.98551097701589,102.10241352629085,102.6803434128332,102.35536709844365,101.66421120041304,102.83688260382837,102.26015975860301,100.66033988028933,95.80100091215166,91.51661802246963,87.02475344125804,85.25651620556759,84.95386434742369,87.33997068001764,88.9949157432712,89.13004224169207,87.43625741269317,86.25592599219569,82.90284123661492,79.41370122755048,76.09219584299626,75.506851908939,66.5409817542769,61.814281822879565,51.614620270469345,45.07488036897917,40.8009855679463,39.76670036264492,41.252985179001605,43.7335467501331,47.04813146799693,48.234049374958126,51.123517958446605,54.53783798598537,59.53997346131297,65.60159481133314,71.25120791049252,75.19522921969968,77.71692039187039,79.08632593525448,79.6857265599615,79.54326384027205,81.91432786124197,74.06954572768352,65.37641214600363,65.04846217607714,64.04857538797467,73.06710658505054,72.66912331627948,65.99394875480988,67.3234524988284,60.204398509515535,56.73509608823798,57.931382124786474,55.558488221175,45.80917456239492,50.50547866840636,48.17982994122851,50.79277518937623,51.85975704412763,57.176752176796185,54.976484651188095,57.39035246873886,60.70458506573341,61.06695107617142,62.10271185664986,62.87416001496383,59.58480794505662,54.00656529250366,48.69970214096765,49.53497727182652,54.03608408658796,31.4810025805525,29.893141689600274,37.42803962710828,40.88572002044096,42.35747445120906,45.31138779708891,56.495467270968405,43.89297468580758,36.96146085185602,35.30313427987415,40.58922657606537,42.57623148535206,54.77289793049879,57.16272916344211,39.05461448606403,34.45526554801553,35.676370547646755,20.58165357303941,12.09473597006,16.805036806251525,19.943344359363216,29.122583467282617,53.06738935611537,23.45904522885334,20.703255365751225,5.20469731740348,-8.917237078142152,-12.044153105039973,0.8102120795113563,12.10241296672112,48.91274508984934,36.30451735541194,14.066393578091185,9.865796350024585,-20.087540244340424,-16.25546887976131,14.349292125338263,30.76665291060166,33.31064595299885,31.545759167509303,30.546257653504696,32.65302453686081,35.25516969294069,37.070101843138346,37.47837710652017,36.920145681379196,35.58803863066152,33.842641269672036,31.90348470239614,28.967638613406162,24.94174813104023,19.65379571739912,15.381566357696274,13.954525333576894,13.292537120135817,11.021985777598614,7.363197075953988,3.458130985762344,2.013516852296228,3.346859082648803,5.65445888622287,6.893706807823661,7.155040311301856,6.554223043823662,4.841977058202034,1.9629720446018737,-0.34448217620271254,-1.9629720446018737,-2.9946769869874275,-3.359635911232875,-3.0813167783499544,-1.4532790874658312,1.5877230170991468,4.713532396360641,8.096058762127768,12.044153105039973,15.614388998973077,18.282333753921915,19.983098021554603,20.51481194553921,20.65347539279112,20.779976142731577,21.147118965609792,21.736063383658564,23.05821603290846,24.325599536151902,26.039437883600414,28.591880332896913,31.179791192587594,33.877192942414226,36.36577461117807,38.559631565046466,40.32861265488251,42.23210607591661,44.06787553516523,44.57770816442543,44.0928498314189,43.31117901849343,42.280525113872756,41.369379837250584,40.65767620544402,40.100879782644284,40.05326687416012,40.275556299839394,40.53920354188216,41.604397061250275,43.076908192375214,44.9166171740749,46.645976411870286,48.130820702265126,50.10913015086959,52.286319086925644,54.782431260824104,56.65476087742597,58.4985247617867,58.96849075639184,59.03625732918714,58.91979312558391,58.80185817827726,58.730235432314196,57.930538792048786,56.19807215254039,55.40190375256547,54.522757974121156,53.77999112272202,53.96478038864991,54.09931084603782,54.714573339184895,55.672020518034195,55.85947426851137,56.82145813911432,58.31479320267029,60.61862036966531,62.55277360494241,64.07375502567047,65.81268148685977,66.815996458777,67.43960195872349,67.95150551635675,68.28063293244315,68.69216813367191,68.6114093725969,69.26031032859557,68.78451850422641,67.23220638994704,68.54454043464256,67.56205414414933,67.19551915121859,66.80138334318613,66.57873595805135,67.85879437352698,69.85989321396985,71.10488412114906,71.94450241952165,71.26666866906889,71.37963669582508,73.22096987772812,74.02179894890807,75.20106736649736,75.81568774202525,77.5781471709682,78.56767824412057,79.9631151388389,78.54453340986362,79.8275685020153,81.57751786421801,83.09587365837389,84.40520704164612,86.09425843612652,88.49866520302862,85.96103719585004,86.94130695977783,88.57067495675958,89.6662199194944,90.45292127386377,92.5655537016201,93.1995621026107,91.43808451432928,89.0351101097404,89.63348360269609,94.46522298280465,95.84653315545577,95.91880418489241,99.984976927776,101.43371514392672,103.89241249786721,108.5443977438347,110.34023645110194,117.75125761553296,106.98290889397825,113.1786884134259,108.7333017416107,106.8316422877086,105.81925270595629,102.34383081558414,96.64950765052608,93.60325451052127,86.71505840294527,85.43102362550133,78.03411137635727,71.46748887056751,63.355411036230514,51.54789596967812,42.89559192072894,40.55332462252988,43.526170554699235,44.93320838690141,44.11651989560651,41.54468629591741,43.253922496801735,45.4777526255508,47.536999156131685,50.179320453126834,50.239528211136104,47.41672198404901,62.10670965308955,68.92086358982786,68.33177207494613,67.60399393301039,64.84073137547927,67.96139195718119,73.97412348985152,75.76096333451096,75.26228638381332,77.88936772148124,81.74238663237404,83.92036902361723,85.28290125761593,86.30503580914657,86.48529279822051,84.68049806172091,82.15711512224414,80.43991030146249,78.84262222236204,77.11422711806198,74.17310680453613,70.69199067580044,67.28556071580354,65.41286064624661,64.91061670057779,64.73795663074925,66.38315698672984,66.9374296411984,66.81691317043125,66.25484509800577,69.9329302851696,72.59377834172089,75.77921744550595,79.67218943106909,82.03287974799998,83.61842592670966,88.18742481385813,93.46827365258977,98.4549995950272,103.56357294440407,106.40055479150733,107.63383969293507,108.02815650984897,107.83427337607674,106.6557596258536,106.48802077796596,107.48797538618426,108.25287691428308,106.85261048996482,105.20903272909234,108.05596212421013,113.11171800609885,114.28066748549129,106.2959732849857,91.08092216434511,73.83551588182151,61.942047974210475,55.83350548899505,53.53075553165928,54.005675919938454,50.35836594880576,54.764565083487916,57.10707848994504,59.35324581020882,73.311773752048,62.62233866657981,62.37408098067542,63.077163853048795,60.46430553094984,58.3189948670868,59.50858305895734,62.92787461422675,60.60130708829232,61.817770910625484,64.88518594892393,66.4384176206293,67.49464620865545,68.17406606015307,68.9536371568341,68.62020118901661,71.90814842880953,73.7105410151873,74.46010384599823,73.23744408377497,68.96247770828101,69.69995223675475,70.60221262517247,69.9840665056912,61.83111506435741,59.53447685285144,60.096006897939574,60.314794253721274,65.62521826541494,61.38953302529562,60.51035046276233,63.43494882292201,61.68366698836851,61.48520864537989,59.32276203911245,58.642953947695084,47.65614445681457,50.993338744360344,51.483094543947104,49.650904451947966,43.56977153628745,40.82289793555836,47.04247354304984,44.851979247298665,20.369895992106017,11.496547051193357,19.66282095232255,22.523394743674725,25.784785192056248,28.99599061365555,33.274895146042915,56.997614062412424,33.42317316233606,22.70174103884127,29.28138114436664,33.21631540488995,35.00081781996762,35.24874962290423,36.253842771254405,36.19322797475432,35.17390675115777,35.62099472789481,68.5844862476413,37.43556797676097,18.5160060454941,10.11272310752453,-10.541609789673137,-5.035613124797803,7.879780432712537,15.617160679528133,19.661311264810678,56.3535118357155,20.993765960501914,-14.239036955035381,-2.8924837097256826,19.20164848685781,29.939797649043978,30.87497056334122,28.947245048068094,27.876275259151903,25.307944663307243,22.04062567815433,20.4880154824285,19.73761855486031,19.569084759647684,18.434923209708806,16.372008249786223,14.51104906971041,14.983160600102789,16.971880459704305,17.897290585221405,18.814400471796187,18.92787642000859,16.508522783045382,13.181985521387674,11.265594410312085,9.606886001178436,8.038264182678686,5.797494130217667,3.4989572095162536,1.626667763111373,0.7059136892455309,0.9430544570822106,2.015765044613868,3.2262244756990692,4.0601601447863755,5.108513311256045,6.546280097875016,7.919719393244986,9.518642085486539,11.287227849539432,12.79390368562914,13.55072638103374,13.315404898149044,12.61928364450104,13.192396051498598,15.233962991979576,18.624005702033404,22.10602888380114,25.225626494735323,27.826896186714627,28.990117127879373,30.02886492505095,30.907702051847608,32.11186056418226,33.2512567646548,33.72168150418958,33.6582780572544,34.00747969616102,34.16303494271089,34.96452014059008,36.53872562414826,38.81140639508654,41.62469594904323,44.19098438335191,47.18582749719883,49.882811761900676,52.54774532442182,54.739409360628386,56.44589271090414,57.78909790528619,58.871335628344006,59.11735274177919,59.2449115442728,59.11655376013479,58.907817168475795,58.62895124705864,57.92271200669219,57.187517679827394,57.0948006902175,56.88485996880268,56.80461797998081,57.48806073096524,58.87062919822523,59.90679425031647,60.88267583405375,62.2815379351972,63.19618910549029,63.908437697031616,64.60407922324036,66.52645782093467,68.00326663761398,69.15966819263518,68.64635966707183,68.85757031193232,68.91744919163183,68.58704654795312,67.84802013090324,67.4698648189744,67.35520593678986,67.10715212309316,66.38361081022761,65.26566235681433,65.66681559611786,62.93770923592863,61.52950957992251,61.54295315290475,62.4976318503257,64.03178112195634,66.10640673278213,67.79130234129568,68.02110434326796,69.07920506474795,70.67191360886554,70.28470683716776,70.63120906365663,73.32494903463679,75.84126447909944,75.72324882731269,72.53353113160165,76.83492156430772,82.3728905572699,79.84574644033809,77.11183531302963,80.45860608938796,82.97803930887456,83.15250547544501,81.90247532476573,83.14364708735147,85.83426691598198,89.43163168232707,92.7263067907194,89.15123697540655,89.37607298561218,91.52348292897554,94.90476302498377,99.68142981659038,105.96052598228097,99.59454298568424,105.66474631065459,110.28646362681641,113.72443799788557,120.23078689150168,121.90377370177688,113.60705547421942,118.38425856304657,116.78820831345405,115.74745592289628,128.73077330028576,86.37606960399005,101.68227065502941,83.14166541531893,75.60638383291855,69.83513114315106,57.931382124786474,51.28530335031331,43.67320963318339,39.671128666355365,44.589285605933846,40.44502344683469,38.022177916125635,36.52328167623046,34.42473911786522,33.467384860331286,34.14540836040299,37.27409022842981,43.084809562189335,50.47111732659663,53.32564503971471,57.891860841416786,75.14669645621166,77.10950382226048,71.02156744173926,83.29016841395361,92.62426307639367,101.97242765008454,108.2823339952768,112.69177481312191,115.53132704487902,122.44327443551975,125.81608061550179,125.33496395795083,123.20323324347834,120.98153526191697,117.90765682390574,113.32698219297947,108.10021521225327,105.51388246776638,104.29296877704589,102.38790161067485,98.85795574048619,94.39869860517186,90.67540502646722,87.15466245050517,84.62996186355284,82.36781929664983,80.94534506872488,79.85557713147546,78.34072494186323,76.68392245834053,75.5161479284483,73.67104754256589,71.99836359222998,70.64098111479997,71.23192651979633,71.86715512485746,72.4475390601806,73.23873703264555,73.7873725413681,73.44573316078474,72.75497852921583,73.57996936549402,75.77854224583542,78.58098547963505,81.74238663237404,83.86027748164379,86.00377559804215,88.16349076742955,88.61687132989316,87.24641427374382,86.91516864546469,86.01961072804764,85.34930450234322,84.45798514033096,82.76308924645171,81.8698845318598,81.59009054197519,81.34489529877949,80.15011687491716,80.02230503550251,82.34111756949788,82.69049361588507,78.2513061514846,69.72731794666102,61.98206607181858,56.46953018129926,55.34866102047501,56.04772941870267,56.73176265025315,55.983105449508344,56.24820357898304,56.63359351939829,53.00583777795943,56.56332205536878,57.27642658380344,57.36852108733187,58.39818705737428,64.3318441786409,58.40880480362177,59.98513209147551,65.95434750442698,72.76233863418025,78.36998791571918,84.01941201532944,86.6759203340961,89.25597160885742,88.21473818474537,83.37406807521982,84.38027260768258,71.07184369018506,71.44150514160457,77.30735703572445,80.01259039935645,82.80753669025609,79.48075763824475,82.24934290508945,83.09501844620368,79.2840663724036,75.6027312814102,66.64212046834827,61.33602460637772,57.92214181222149,60.0183642698748,52.09608865224717,43.1153974364188,47.93129046501116,49.08557846847815,51.28691707570677,56.980980755094635,59.65433383535178,63.04120973548324,64.41842993443431,63.984380816555245,62.36361949051833,59.53445051537451,56.501972012147625,56.247792438065865,51.35650642363742,40.06874657307699,46.16915461478784,45.0737835617813,44.92696747632434,43.439816244732924,39.235959481169004,40.1773542781726,39.733466207955175,53.16881019529266,30.256449054427108,25.613952391390956,33.85840634811785,35.57724377502092,37.3895085165375,37.31230788225568,44.54289264647345,49.59741465617035,25.667654818022072,17.550018001617293,20.70509014076784,24.15617503266183,28.270394954084363,30.05382210548736,31.524564928451543,33.77697219819448,64.91931119537917,39.53407341958125,23.572580415745637,16.03375708594595,21.185320163676487,25.283281039494696,24.595096585286992,53.040174136244865,32.57403557736754,4.059316596841069,16.282497488188678,-14.77011107266736,-11.91824410341682,5.8620279171632035,18.200510196369034,24.079582121282577,26.10111042125015,27.112409650867825,27.93439066871923,28.232538015148098,28.407021150233916,28.952767791147497,29.698525931830996,29.67589622324353,28.640714579304127,26.037769896039123,22.98868557987016,20.722988819244637,18.86520537869219,17.793472661918724,16.395701442889372,13.954525333576894,10.161012532495262,6.185794723048609,3.2506253280801705,1.7322275256247799,1.9511821768474733,2.267951942726106,2.263475357947687,1.008996261766533,-0.33508107162740636,-2.154686575300621,-3.4682738084411566,-3.5838272172677517,-2.1839949098377054,0.7222242085374107,4.4800426168592,7.60232339126559,10.806136770973469,13.451028255039267,15.425936174924225,16.610876871057126,16.922670737262614,16.755729148402867,16.05995070475369,15.582030819255431,15.995063609227968,17.645010018614183,20.21325902241029,23.030797435703512,25.18288036553003,27.522421170961078,29.417614499536246,31.000689040977953,32.70950982650838,33.89617126924336,34.97474809496704,36.1192911612871,37.53679059470794,38.79012122679255,39.7923000491866,40.53394087644432,40.84691818913582,40.992188416217516,41.89394897211201,42.9227686858439,44.40628263953989,45.22123178663265,46.022999592146824,46.457592005081736,46.76238771677634,46.9190142716338,46.18119039538985,45.52019444004929,45.681143142865565,45.93155542390597,45.866872433288535,45.55937141741693,45.8184220939438,46.247121612981296,46.75083393643618,47.56132262379546,49.969737633380866,52.89577470011547,55.253795495794066,57.312246057439665,59.43374151134916,59.60496614047279,60.25516073493717,60.2297184516778,61.21143730058134,61.939407803320925,61.685652376023306,63.25334641356378,63.57290921080243,64.14223888511498,63.53130623248764,62.694087475273385,62.156207423226924,61.548448245710794,61.41867865559528,60.676532673603205,60.7692823562905,59.48176881788905,61.230075214270265,60.3695167292134,58.94807851733398,58.45796265204884,60.02249825263251,59.965003959098446,60.39070779420882,61.806148713563644,63.051554728371485,65.15549222865151,65.19903251087256,65.86221281767857,65.73872990497408,66.89819970082182,69.37148674037466,70.93368683057822,69.92175661001309,71.09222638738838,71.32663536794938,72.43070245513326,75.57233882305046,80.55825976701855,81.56842715404703,81.80089434589588,81.00873694799624,82.64001110187509,82.93235626407788,82.48039685186528,85.77627066011121,85.35032374284664,87.41156060331706,88.37213944195523,88.29170605296737,89.89788904619932,95.90974810454207,96.8545568390679,100.88921854184433,101.23380689716669,101.63972175497794,104.77688766708489,105.07220000255455,113.43449931601097,117.02238519118404,128.80961653586726,129.35538536051362,127.23120101891486,132.9877646744933,130.76360892819338,131.55438792920705,130.83348585338163,128.37101558444553,121.21836826940242,115.76188120620667,103.19968684669226,91.78995826757604,72.64595859208407,58.65239683763452,45.20245884848879,34.83034855946934,29.554041723508522,29.841760642731092,31.563631455984098,30.947608440410832,27.00833495892818,28.138189692575672,34.03790902974595,41.028660891234296,47.16736248027633,52.14556610460851,56.875557557262816,61.419508713185856,66.63616031034157,71.1226047100492,73.81999406837463,70.35219277421379,66.41409110960831,81.76561277604539,87.86765475492143,87.28979787716845,85.73579417946131,82.97343466587469,81.66478647083127,81.33108926901521,81.93872129804762,82.41308261226565,82.5012170305158,81.67431720914253,80.20380405526646,77.17867263683918,74.69669381819298,73.96868490232578,73.58049110964242,73.2837283608119,75.24702013444941,80.18440781872127,85.56969910108832,93.41658314608077,98.06866312526748,100.36372685067371,100.59941169946649,99.19357906046608,99.10732055721617,100.80914841825856,101.85044981288652,102.57469910153559,103.417091704422,104.58043572955569,105.94543095404421,105.52992993956705,103.7736934893112,104.19108654759158,106.08703411995442,106.78566734987415,107.79253563537607,108.25755100848986,106.23457803200415,103.9269111746639,102.3143811291682,103.3799722037226,104.66780581420653,104.70353160642881,104.58043572955569,105.58753847009348,106.66088634117361,104.56813574874093,99.55431986857381,93.19166170651945,78.28750139657042,65.57495531277775,55.16067958754717,48.4984419286186,44.0397619598169,41.96792476651527,42.113582839300385,43.984710012216524,47.779218038414406,51.75714425710561,54.44085077255828,59.125482600459776,50.457569744760555,52.53105668972545,50.44032998962304,45.38710174220307,39.93477827549261,40.96789188059287,40.44261229712532,31.72525867312596,35.24903204537989,42.47388290520518,51.12324081876092,57.69081260669993,64.08603559614153,67.48563440313234,70.69766715962216,72.45515182951654,72.8596803932776,73.21538073263793,62.02771612245801,63.06044706331905,59.448431051991854,62.24144873139563,59.865921517098386,52.10130550662972,59.08190622091106,61.438959431984856,69.52773742942995,73.74871510455132,73.36120613266264,76.03264474789859,63.35073580961001,65.6062581642521,65.0434534094012,62.82126417963315,61.428439590160686,59.60351483031472,57.35791458944976,57.90178210151183,62.86076417211689,44.14702597688068,48.23645538687099,47.98738208789322,48.01275524000989,48.274902667168604,49.177538202721294,51.66668647520941,62.97591717633677,55.071278495442655,50.221430384559625,56.309911458041974,55.741140741972195,55.79658408020324,53.84179128352635,61.40963269996144,44.65856537850594,30.000732087095763,32.28588576393146,33.541229500683826,35.43672726311263,35.53768748345785,34.27499510353461,32.67220130233873,44.711358098166976,49.68077682557799,24.003266658951517,16.33601659171036,22.272166230223334,29.19748068817025,34.25088719013527,33.23469511671177,31.10431473239961,59.18648341547068,28.300746397993805,11.586313346379258,9.223010878085196,-6.375931404500739,-3.852850939470702,6.02680193469209,12.365396482812967,15.461220744087916,17.34115711548695,45.17887512503952,10.807327926794343,-8.77343347029023,1.411519490161259,14.423898666612853,21.06894309820005,22.33231253742887,21.148013116209494,20.849617981359874,21.278518748826407,22.397590380405212,23.295927241472917,23.876836148743774,23.98382261909825,23.37494381504011,20.53182246626438,15.121134312340468,8.146045362244191,2.839698060431364,-1.2528117386056916,-4.133301664774732,-6.88747729683139,-9.044704426178402,-10.107457946562464,-8.16606244442337,-6.451738376054002,-6.21690392545082,-7.5614156052269275,-8.824776085491795,-10.02317292325829,-11.209521690338695,-12.171477084448744,-11.842057780361964,-11.733066288622263,-11.41580153697335,-10.471531319112994,-8.564533981476957,-6.182920095767317,-4.258866842972715,-2.558296300948069,-0.36496040593676493,2.6972122714403777,7.094189740181934,12.285954170411928,16.922405048952317,20.472263114337686,22.038744849749758,22.14268892567655,22.033687491472968,22.59393816076113,24.051952861547463,26.123579254699447,28.027583383201854,30.093205405449286,31.614448308841467,33.48750225335437,35.22744383130699,37.11462924260837,37.95422136280615,37.8750181698073,37.48635549192592,37.64333462386804,38.84935500875785,40.51023877832464,42.42440642642094,43.55479826798237,45.0,46.252540156464924,48.131812575323075,49.85314491888688,51.579395455669925,53.168471480007476,54.62992697865402,55.78114616783525,57.04785333637817,58.094944268342836,59.036204897403195,60.219424988240625,61.66656549150861,62.358095654522636,62.74722766394154,62.237004746488346,61.5887506633129,61.34288595249166,62.045446185172146,62.831378407062154,62.630657224027075,63.04941111737371,63.28659401917419,62.62943882750918,63.5889375158434,62.15047733249072,61.51021522906427,59.03622840132612,57.56351771334184,58.9196074587507,60.26925886067769,60.867375822342616,60.567436206601684,60.08362981185983,59.41618208448044,59.504356784296746,58.912503293064205,59.03629348894497,59.122097277269305,59.579378492830806,60.9327543882875,59.7435630841978,62.54903793579153,61.91208464957312,61.81321360733721,62.800267078013974,64.24275777900345,64.99090133351307,66.40793534322495,68.24790646056512,69.16336757376004,68.22314155971102,67.86041450181499,67.7240643950398,70.1148665871422,71.68531169597816,74.76706688673417,75.99380405380708,74.49499799823074,77.07590787627647,79.50848602842585,80.72513913192064,82.2348620780733,83.21357145964686,85.67584933842035,87.43623357869218,87.41698325260047,87.99597270741859,89.37151078977074,91.79318312821228,93.29169819567481,94.52249510754125,94.85516460973182,96.67686708508438,95.29413913080079,98.19168973405826,103.0506873502165,107.66835109361358,110.53142191611376,112.66032365496575,115.06742834682503,117.40755620992533,124.1424641721359,118.00485428619267,119.08621929127067,121.32864960685278,121.0739900085248,119.86598258671218,115.35159626940344,117.82770478698167,97.97280806845156,98.69909288870164,98.23564893377018,97.31348080651739,92.19140049132776,88.41253465988004,82.64001110187509,73.03230883976319,65.02503366650119,54.00478415013127,43.448750784428185,40.85222739060155,36.29954668741793,28.446412071139676,28.16832442681386,32.592584413411245,39.07572712888142,45.74057343721467,50.80380416689847,53.409527242309075,54.36980638197042,53.89019566600231,54.61249170243826,56.75768088464161,60.09942050899491,63.2069974883331,62.296471209426834,55.52782569675946,68.66456705766252,80.64831540163073,84.46065484694445,89.59169692778215,94.02201971650851,96.37442516867745,97.80643077492233,97.0899792906903,95.00864927019755,93.860704587787,92.7979820321778,91.30879330554973,90.28793489884214,90.0934490445633,90.18606142000661,90.93311007442874,92.55111216918225,94.70782521673421,98.90172644947481,103.74695669497304,106.70893778818997,108.17513180066825,110.44622935370258,111.78194915202246,111.7426119696662,111.34913685352196,110.31943944973843,108.56992044463834,107.05584457488945,105.9598814914471,105.26436825792103,104.51938290546613,104.13758244778872,105.0183642168113,105.98786947677904,107.88495905855012,109.2464431822251,109.12760361476356,108.50295512780266,106.58041311979555,104.06535169370486,100.54803517123403,95.92066755762652,89.39690880561947,78.99224518177793,67.86910696030772,59.013005329234126,53.226722946776164,51.18487486786658,52.29419220659921,55.29119603868144,58.03043404780617,57.639113317513825,52.10361197757766,43.184282813640706,37.353924406653924,35.575879246287094,36.55249957757485,38.732517902435575,41.33422087605221,43.60638252447327,44.86856147052292,46.60596703210961,42.96050595604307,43.69804919188287,43.385690000369294,42.20436557160977,43.124458685246665,47.312767751696086,53.35913296070363,60.83624193114769,68.65216659022248,74.24882615352121,77.20307821490098,80.8873270252261,83.73177844301246,89.01224128912918,89.87733564062049,92.02284837331413,94.25062139057913,95.32351714903469,90.64662572363085,78.50114620112629,71.98324313547384,67.49325113780247,75.5161479284483,64.2306616791989,64.08546161316049,65.0187589675969,62.89287382203332,62.21172367526698,64.80368023663712,64.33382270538685,66.43547273017454,71.2921834230783,69.74162371002083,61.56046120869516,63.974608978762326,61.60211211639219,61.65674995158828,60.54413123363169,61.123134959436946,51.849326251377136,51.086316554094786,53.4325924660891,53.29719441971061,50.66614595567059,50.85405617858846,49.00496888121764,48.357683347173435,47.05063338500859,54.758819193908636,42.85326766056275,41.588032595519124,45.81741022453278,45.81318983492202,45.22123178663265,43.80026561390091,44.69604688031691,55.50951778296628,32.256455608498975,21.119354825380814,25.271670170644864,27.02060277496697,29.244804395023724,28.239284061785614,27.178402784592503,27.384970096067082,53.52003860318046,39.491656921913254,16.711409968251218,12.085230739504201,20.455398262831896,27.543463550538352,31.639782730389705,47.87401978699215,47.97740275118427,17.86767581880474,2.396465589838816,8.379590638930482,17.077780827046684,22.139093808804873,54.02987122447836,30.322210886057697,-2.4949688664115404,5.248347096622265,21.23355796892164,28.92155080039239,29.504451754132976,25.285697596766102,21.02982802190063,16.809771823606553,14.578177393433178,14.132460420291135,14.530968323701856,14.768366013020508,14.893490399249242,14.84660585935459,15.143358390348514,15.031458818887241,15.076863224468376,14.554603378323758,13.581551685546902,13.17716236871598,13.455804974805336,11.834697214079458,7.786053678722533,3.724034110083803,1.5541971712817597,0.10973994824299367,-0.21666106547813804,-0.42917352645165124,-0.7610211315110131,-0.7757386624266548,0.3370522337573825,2.2545713346222898,4.2696035459080655,6.327731243362317,8.763617245824769,11.834697214079458,14.946547248567525,17.603494041300326,19.290059605749935,21.05551689719651,22.222494483847342,21.893635852779088,21.350945425872947,21.404268648878535,21.950271935780535,23.539018342319263,25.213072348050765,27.216139876790233,28.978193049448574,30.44275169784651,32.05261823029307,33.47482988360878,35.10069059714674,36.67246585767614,38.24144028268267,39.95320772560996,41.719136718249146,43.346991826794685,44.78598827629292,45.99513852000233,47.24579504817763,48.39081083874182,49.36733235019205,50.501447365941594,51.579395455669925,52.11666545602898,52.728657345703915,52.80478340185821,52.89973656994013,53.16915626843086,53.48893607542331,54.4026507202029,55.0079871817115,55.34481856434722,55.77725129060796,55.48050068515171,55.08723454839327,54.75124950194466,54.89215351713966,55.672020518034195,56.309932474020215,56.86832980177035,57.02299855868571,57.144307426678914,57.07303411778313,57.369728555908324,58.3067695842736,59.01768105015351,59.53442944536333,60.924435013299195,62.459796280736725,64.3270453266252,64.99672301932182,64.70796695588218,64.57139184312686,64.11450932597586,63.75122611991913,62.95838788860956,62.36910456613295,61.731532393904764,61.72354086980552,61.246718735674015,61.10627905480666,63.81547489505573,63.16337441620628,63.43490510964463,64.2693052121932,64.84592264847959,65.04529179674314,65.07823032108669,65.69147810654997,66.13741447123299,65.42532946641455,63.49916947814573,62.147568984551604,61.88504778888336,60.74144072902683,59.69426489136983,60.93215464850227,63.495486344252626,65.39153098943224,63.326923949563735,69.60075918490122,79.71743361056481,78.45330052402942,77.79954591484974,76.40300639286049,77.82637444979575,79.33178425394811,81.61436157284484,82.80314165630408,84.41652740581536,81.91737027258286,81.91737027258286,84.10150871186873,87.35745880984985,90.0,92.90709398512546,92.47554921774774,92.70164860319032,95.46470963202636,97.21429512931378,99.44493068165993,104.54324256466765,97.78517218426909,103.46225139611293,104.95223194298676,111.80139064446614,102.07654572622813,102.59213497525748,106.93210548389456,109.91643776070482,102.68386458562527,100.05834272985247,99.48550426059768,95.13169096937733,91.82943541930717,86.680326473763,82.655657451229,78.5288334543116,74.98956875722615,69.6871244169957,66.6148069192095,62.561614144314596,58.00888773234023,52.6274076906629,46.53527483991896,44.9691604763164,45.46742443805961,44.31146186150045,43.3947378965645,42.46347867876964,43.1664819491919,45.46658458161596,47.02251216465824,39.78311483299521,42.89788658483875,57.1194528381816,62.76877667504545,67.78816365621581,66.95481639247788,68.68824243869373,71.1937116363166,74.9673977051565,80.94589042700396,88.93167257992668,97.65449995867246,104.24253671939154,106.8448594797568,108.36358287635544,108.82234891038146,108.26080560737434,106.55134521121379,104.32724299047831,101.0123795519762,96.4227600165801,92.7263508012004,89.89622423785525,86.61550472761469,83.4917272187792,81.61358928129941,81.39947862126552,80.53770437425824,81.3234477415257,82.59512713838203,83.67126697415979,86.41046405142878,90.10828778344137,91.43760010617466,91.90539606035294,93.38637787325857,94.19039379356046,94.83832109766277,95.01308596712599,98.77939923732615,104.47362217064025,110.07884231640365,113.38032184250102,113.68520683172007,115.50020559436558,118.92854948529977,121.24431570410995,120.82127323944695,118.19673914963406,116.56505117707799,114.25715155430478,109.25123861904588,102.40489911082088,93.65224798258468,83.53858744679232,71.11061987525197,60.018408616760745,52.538294621698064,48.608508590211244,47.62240031866784,47.45818285793834,47.891324547696414,47.09964765935155,46.39005785896606,47.20550285089518,46.436050794294765,48.80257886435252,49.56323925408999,50.22757540317879,54.38911496601031,42.192107785090855,38.83562348879931,41.94342315648964,45.26899293200377,51.842752081746134,51.45057023269916,51.10197725464101,54.396401353594975,55.54905667419063,57.13274629855131,60.21038782548057,62.790581265955176,62.737065513845096,61.04624678497021,60.75116527754257,63.7169000192315,62.25591853636767,54.240992534298826,57.41425398304081,55.85490646830369,62.36743559928052,58.4018101471761,51.25132736186137,56.54460536156796,58.49573288813744,58.70283987025899,67.8525115793529,55.338441533680985,58.23096822419112,61.65007650326465,58.65835171767987,57.58022590904881,59.235097753279305,59.529396469758986,54.99960048040768,62.03538827045135,62.39420186253852,62.60264346881827,63.027935162480006,62.32896563177619,64.07866855372993,64.44372065898185,55.556416990370856,55.6379756514086,56.89248278049502,53.690403350781374,51.405885809800196,53.13011792698165,52.64643704596023,44.70767724460201,44.25380520850519,48.824907892827035,49.73039991546637,50.527518464035225,50.710592833184286,52.35243164538302,47.68377211458545,58.22088154827765,46.9557358152798,37.3895085165375,41.75725320765125,43.41516282262949,44.63036966174691,43.7335467501331,43.87961180190382,59.664498010592695,48.07205543984607,32.933341612558536,21.365561982425998,20.8544315539936,20.987856876273376,21.22050731009291,21.59094408103654,22.585676247424345,23.817748998275107,25.486922403096187,60.236060425434324,31.148591981191338,14.844021218154742,11.263264675875245,-2.2025948336880243,-0.24334107484432127,9.665106747679337,16.608970159972912,21.695062682542368,24.805629279405302,33.31315740537082,50.04090571111076,20.0091088964537,9.761762327683561,19.23795106534575,27.16137383066637,30.12753756667294,29.357732788740424,28.00728386400201,27.7820540984086,28.13134854361927,27.233851393563715,25.11205873672886,22.422993638113496,20.544425903710444,19.04892930786273,17.50444689813095,15.63394279159531,13.902650147771576,11.969511564414928,9.610295585860602,6.277311109351965,3.440539073279586,2.891245482566845,4.939257950972122,7.311666515710781,8.033078410483606,6.716486526748584,4.303295845735427,1.136715335186064,-2.1632473632408504,-4.311800273066701,-4.820807862668194,-4.236391434049189,-3.3454230352593646,-1.6918352963730536,-0.4794510130179184,0.11909399506042664,1.5743030609841555,3.773638407563676,6.247499032817175,8.764132629274965,11.016115825581958,13.011692701454077,14.509723979260983,15.834046173060097,17.353974856079052,18.816868241259588,20.428344116690738,21.225823699632233,21.558388061288607,22.062022815492465,22.68214742562557,23.138516239437017,23.62936196523467,24.948670360694287,26.064684866437187,27.309160216598126,28.49564773736498,29.496915927368626,30.661252225323278,32.028466808966805,33.84002614905719,35.674186826945146,38.068604790777634,40.75818531373757,42.99044869554578,45.354097098326264,47.24579504817763,48.11463193615669,48.439143765746316,48.149486437631225,47.345767254987486,46.26370048399885,45.358528720828176,44.563718308502594,43.815760556773945,43.26428103007359,42.7032436624531,42.45692106896184,42.67221629537828,42.72818698778826,43.35891463168122,44.22581214969303,45.23073556275304,46.75887786630645,49.22223801792936,51.5089351135382,53.47119593499371,54.71718045553793,55.34373856745509,55.72074971804386,55.80760767789357,56.477616676459306,56.5616899314435,56.00355830300191,56.30990935644288,56.851209095952896,57.43321699699862,58.343764377455074,58.00600231923801,58.21400735542481,59.517412080722345,59.99926700067767,61.28672225898358,61.74716631698983,62.63547208662192,62.95617689335103,63.80661743828738,65.51655325244833,66.4114773571151,66.98819010269547,67.3892016135177,67.04716877353493,68.5086628871537,66.36385757169013,65.04092886136593,66.81766681277198,65.50429092205687,64.50420670759044,64.81253569135612,65.06990320688084,64.84796602388293,64.51363408059639,66.00965736098222,68.17278199571086,69.78904356802849,71.11741966264893,72.00914182875886,71.26093932448516,72.12554809013211,74.01726392353117,72.52753713303272,73.01265902606809,72.89729347824345,73.19258134402402,71.87604628670594,72.74667024376747,71.20012902818024,73.19135686345011,76.84388940831731,81.0566652499084,83.84481452442252,85.0690486984008,83.55324696299357,83.09836070869427,84.51976529363836,86.15137899416632,88.86043179491666,91.55097033515877,93.5763709447883,89.59651582856232,90.0,97.00854878430718,96.76619356789446,97.2211890167246,98.51946028917175,98.60444202886849,99.50681623831474,93.83964544023185,94.40868583831283,90.12843996054764,86.32088441742542,82.73792794109836,79.32176330144341,77.57601542212205,80.61992597603736,69.34652506843572,83.01390972399436,85.45525096973165,80.96391547096026,82.08449614607795,85.15107877699636,86.60754124490015,83.703183910257,82.70581514203987,80.19026417332908,76.39507759444842,68.7494888529236,60.65693295746154,52.95117006383849,53.96849117108481,51.81040330777515,46.46651090709125,45.61513076618455,47.34614354467108,49.79256607610112,52.42372736749885,55.44717665188457,58.48415222512185,61.76374450309421,64.73541876454573,67.44607669126137,71.04800574493001,76.68855727330747,81.8138836863251,78.26693333417751,69.31236807560137,77.60111821333452,79.28985354408867,86.43900260902534,97.77763067080362,105.20240844615864,110.7722539010471,114.08419612246291,115.55996609652638,115.81345069840614,115.39158228493149,114.61086875503591,113.87524537996991,112.28876813882064,110.01873137439776,106.58943702630728,102.61930395018273,97.96753754299353,93.46503030591988,90.41974146289854,87.46457554768497,84.93904210037056,83.21603126715213,81.40655236038016,79.86426127380585,78.83650035142544,77.12807697141356,74.48181047165431,71.95337811287456,70.61547758841196,70.0356461428992,68.63808136365076,66.88347172332344,65.48034572919542,65.36500520640567,66.36487857841361,68.46399867140184,70.6118607803864,73.44290038675595,80.03029962191714,88.06432239625012,92.29979752124977,94.06085651210333,93.93726805091819,93.69138009763434,93.21162445368273,92.83969798794634,93.14249329051347,94.33904990357128,96.43808855585618,97.41695531427,95.71062938506948,93.02505334509947,90.94891123104836,90.60818814512137,89.0036538217527,82.12068567292968,69.29943255197426,57.17456661167191,48.5097729321512,42.403986167013606,37.892209430556015,34.99972475173033,32.92783222304383,31.938438440340217,33.05460972422935,35.330385601225956,39.00897383386227,43.714248374382684,47.873448191686826,49.690680399657325,50.45756420790055,52.060662213926115,56.186226340005824,59.303510331563665,66.81881200646295,73.85560543455895,80.28535612098283,85.24943860099218,85.23629537649447,82.27029364377577,77.25645577027247,74.8988608798282,75.06860368083493,67.97559881035518,68.57005681230473,73.87540831473237,81.39157684658312,81.3741987798874,78.02389377214283,80.73168210541385,72.42395232476996,67.89052724387854,66.35436811384507,65.2958801605937,67.47119646221385,68.09853289406259,62.26403219086494,64.56711963221038,62.93790716162878,62.076394910662714,65.46429032557093,62.565503245684305,52.79369263667895,54.12855979919309,49.210493480671644,46.19708592325079,50.87115547821666,40.436048504769246,41.654245254329865,42.34692146661738,42.644498898213484,44.04780293080398,46.7682524736458,43.790771168646145,49.0128094820156,52.15419633811613,51.908953348282324,52.29068146293117,52.61392746173267,51.99128503377714,55.215259645394134,58.316419346388855,38.92459352547765,37.13857485096431,38.60888968179281,36.30630717306725,32.26036070704142,29.46224651668832,29.775051089158133,29.253035340252044,30.187874007604268,55.00802536654417,31.20290790466613,19.812906875038795,26.34531843637578,29.185872643930214,32.15762975032492,34.59847261946129,35.760794844103984,36.36652972487976,36.32183987113251,46.036274462856454,49.66572504794779,24.405932791454795,8.34063246985674,6.090127151616745,11.859738693234805,17.177841154147092,21.719366745760198,25.950056621956907,28.926458881038958,33.717714588586,47.58787620931733,21.287642516186676,7.890482117592886,11.173829284142093,16.5199916819168,19.815329567913796,20.42881946426681,19.597318021874678,19.089703161816825,18.862786430622634,38.73034825272706,15.288691593945659,1.2404833225301144,7.509852684311485,14.545711828568388,18.111261389598727,
