# Supplementary material for: Automatic and Real-Time Computation of the 30-Seconds Chair-Stand Test without Professional Supervision for Community-Dwelling Older Adults
Source: Sensors (Basel). 2020 Oct 14;20(20):5813. doi: 10.3390/s20205813 (PMC7650655; doi:10.3390/s20205813)
Supplement: Supplementary file 1 [file sensors-20-05813-s001.zip › supplementary-material/demanding-scenario/gravity_1]

6.08961600991677,7.7457210739523585,9.358773069660206,10.940480635517996,12.454234030545596,13.937035937026211,15.37129688248593,16.759691673220193,18.081849532881147,19.35678718536126,20.617558740566366,21.838030244340228,22.991304774946396,24.16733640060534,25.326546703677142,26.4837074488085,27.618809959656417,28.750979422365948,29.85491976482026,30.92117292484841,31.94799215013273,32.951770222934556,33.930148287774834,34.86739266972595,35.797147251297716,36.72469132875738,37.649586504572866,38.599494016998484,39.55023934961113,40.509729466007116,41.48307686338129,42.38780619286548,43.31207042365201,44.21546533262574,45.081238977311585,45.920325941079206,46.74962826214942,47.55873483640353,48.32750805422405,49.084301084260325,49.82364344656025,50.58114417766907,51.35370953339699,52.13152068170828,52.89873250082556,53.7172286634941,54.42962611628448,55.21346561705304,55.97471337139257,56.754314500685716,57.49498106561505,58.25946814105643,59.04417811498843,59.865408529609745,60.685974044354275,61.52228574007724,62.37176042615424,63.2645780002612,64.18126180500177,65.111019791787,66.08646564600069,67.08383856902535,68.08210888618405,69.1046208066712,70.24785304552283,71.27771471836826,72.383078063776,73.48371136633058,74.61063124262614,75.66377322202605,76.69945882397347,77.70128242303203,78.70079872751157,79.73145715925241,80.6951592652464,81.62842692956488,82.65225124874596,83.70444043734854,84.7921386213711,85.93237513616627,87.08924915927174,88.29933799491162,89.36084633179735,90.4403547539302,91.2968461223624,92.05221313257546,92.6697446222431,93.11102578523237,93.42310916169943,93.66703634076178,93.78521796319305,93.75706105260862,93.57852818230504,93.3087989742497,92.86609288665325,92.50381596454703,92.12829614511679,91.748868276822,91.3873511271305,91.0940771726905,90.7962528470506,90.50533754113782,90.2044167072266,89.88325497303637,89.48288447652722,89.02286072637581,88.50531563642397,87.96907854383157,87.39561115268938,86.8108025628394,86.24901801126234,85.69288302643332,85.15891860291889,84.641696538232,84.14293335468147,83.64339692538061,83.12934010792819,82.60400419254475,82.0550281506567,81.48927013120846,80.9067876942394,80.30291808319093,79.78597065925237,79.24277335105161,78.72234722930767,78.23206609088018,77.79205433554367,77.37834838331446,76.9881851679047,76.61460955982665,76.23183472632067,75.84505026960679,75.43133616743748,74.96330907534694,74.46546918098092,73.94035812492002,73.37504709977918,72.74665462163952,72.07368464266274,71.37047690078724,70.54480517054799,69.73628487077428,68.84074388692025,67.89348761454129,66.90460805604027,65.88770157514874,64.85048526601628,63.800033931302444,62.73575551589682,61.68066537188814,60.6429016556259,59.66885842094505,58.8070384434012,58.0346249567197,57.231717587211755,56.484054654718385,55.77794261793952,55.14607821109944,54.52717940946539,53.896234488588036,53.28527773665571,52.635519515548786,52.009378645639806,51.35224435935212,50.72260777510072,50.1237563202522,49.551711279544435,49.03927236604293,48.54537906360828,48.05628123583198,47.56028069687482,47.090654315653126,46.58448512784874,46.0655474950094,45.49152101153517,45.01022979647677,44.43825146292668,43.81457275342142,43.12610688897117,42.47842704891894,41.796888522618275,41.1275663740989,40.45415813709081,39.75702593751156,39.04336435216396,38.35148547296699,37.66384413380069,36.95186580017733,36.234272639040796,35.534840347959154,34.83139322507283,34.144346367665705,33.479665017782395,32.79278737328646,32.22214029019013,31.616370167589686,31.076229972761535,30.379053003844888,29.727298358563566,29.076372953172523,28.43020919135703,27.795362021474475,27.175086600497707,26.56216466642909,25.971617351492178,25.394156238385893,24.835268949891443,24.40368553994102,23.839884599081962,23.249060610659246,22.617041799113345,22.010122805056298,21.383933324337768,20.861223416288595,20.32504018593532,19.82381974533203,19.333222912451443,18.903763032385715,18.48974001751601,18.10245460421696,17.737130714238454,17.39737290379909,17.218902893184264,16.903681513157327,16.5441869510178,16.239375953749782,15.973005391985431,15.736586711020534,15.524932847244632,15.344677897298515,15.196586810519621,15.058860784408997,14.960004196443176,14.875375759509067,14.808710749737916,14.745107585153029,14.68625113451971,14.629666610535603,14.576673976707488,14.525367996263045,14.476050480873646,14.42592947412553,14.372227160535614,14.3108856197882,14.245554795516425,14.173853926156262,14.093295875298443,14.001505490382385,13.902249513863868,13.801299594154793,13.705489853230716,13.61773035449197,13.534443597556947,13.462616417138921,13.416417798725465,13.403485686960838,13.435362669591992,13.532111308631478,13.719383425582198,13.975030258089014,14.275391203926592,14.60573906023403,14.941629773840768,15.24494850576404,15.51290192994258,15.768359835985187,16.030876928981332,16.313573462224475,16.61842180705369,16.97217100099278,17.31022941642084,17.676161964866022,18.051263953203748,18.418571713845964,18.804092582300417,19.205219469021408,19.62353257280851,20.069059452237635,20.53910297544602,21.03963549201765,21.554733880814283,22.08950673176168,22.645241407089916,23.235072337818274,23.88144343789119,24.460937873702807,25.10200306460417,25.763373600610834,26.46247939747737,27.123981118618623,27.818802659462232,28.5271569398768,29.23138662409229,29.944585203163506,30.661818261781324,31.398130471207676,32.14203567411823,32.90771351672375,33.68129824466718,34.46664859551064,35.25948484781215,36.05455957795986,36.84301986980244,37.68380973376124,38.38622426132117,39.14438802584754,39.88277668915701,40.64610007431276,41.36543284194876,42.12073464881716,42.890690444796974,43.705526139184954,44.53712042172528,45.40006922348564,46.27141667244307,47.16593233379769,48.06063223323692,48.95419508082733,49.84087311114799,50.732301761744985,51.61059847100886,52.48273348383889,53.40222333663912,54.218716922599654,55.07830797912431,55.947435900387084,56.82718676754013,57.671000698987406,58.521059822441224,59.38161979201361,60.2420129462606,61.10020231513995,61.96459700321668,62.841667833657226,63.700251406033715,64.57810980355904,65.45219102491022,66.3541703404339,67.25072976566727,68.15824505713003,69.07392279602875,70.04121363237019,70.91202835919329,71.84419729469458,72.76331144493992,73.70291235787903,74.59175185792702,75.48759347729535,76.39032019472943,77.29444458096525,78.18641444809026,79.07389597530907,79.93876551054066,80.8132038360462,81.66363229816773,82.53837557343925,83.40074373263516,84.27651117942466,85.13020597605738,86.00476390504478,86.92699948894213,87.74229706438014,88.5606047106822,89.3447144419835,90.07500322911697,90.76891406203853,91.39967689609468,91.96413989353712,92.44693652756635,92.81676558578202,93.08508646104403,93.2482611037941,93.31078498466894,93.27021407162239,93.14666967606021,92.97988672467523,92.79880177174178,92.5922519384794,92.3744684891302,92.14758164287343,91.91771692705609,91.65867905180903,91.36517505515405,91.03293640866765,90.65494525493803,90.24080489658088,89.78096548359662,89.28900476015586,88.75096164894461,88.18507053661519,87.57140224918089,86.93518067262522,86.2686862340814,85.58118685238071,84.83380305295927,84.19344461125836,83.49372311163299,82.81577325803227,82.12227648641998,81.48121721620245,80.81166108192355,80.1446747940663,79.45805886108396,78.76962829092753,78.07671637447292,77.38238192673259,76.67743506391211,75.96615714205757,75.23907612533853,74.51852635951596,73.78646734125549,73.04491450955217,72.30134303435786,71.47947105568622,70.73801303931606,69.9169545750561,69.06664156521424,68.15536496358864,67.23025856102333,66.25141813752131,65.21272584949547,64.16026030958633,63.067511062055,61.981110495648814,60.90312896739258,59.862610920061066,58.83904404902257,57.87068245137436,56.94728752889016,56.07698459851078,55.25970739696089,54.55024183475317,53.91206802611766,53.418791267569155,52.92163556608324,52.432734866858915,51.90950702298414,51.38012518652565,50.801736289099416,50.20169299621956,49.59050131712517,48.98039959429014,48.36072605045015,47.731064495333676,47.12248930710057,46.49323390134793,45.82371970817153,45.1393204198239,44.416206959247894,43.66825140333119,42.89957265089365,42.06985521099455,41.322402251951786,40.52960861693855,39.73557066277541,38.963150322363596,38.20431458793137,37.44887239645087,36.703362280117474,35.92122438585862,35.15093611179085,34.37993581259838,33.59711733375643,32.83875932136617,32.09578760531495,31.365935051426497,30.627902498558363,30.06187317989901,29.41261063688589,28.75608472491648,28.078055437489706,27.43592223371165,26.75836237710699,26.094344674688045,25.433372427127892,24.784571452222888,24.2275814500031,23.61799267450286,23.012862243379764,22.3787585127326,21.75062317441368,21.152249045082588,20.58367984190543,20.049504445317535,19.550696823851183,19.14054928505895,18.808177944188735,18.405490123636145,18.023417777947156,17.686987347988794,17.390215447158923,17.110274342429623,16.856724252185536,16.629667552747556,16.424504284586543,16.242130431114106,16.08273066149247,15.952579295018422,15.85404129129212,15.782269310227885,15.734465301803057,15.698206254824736,15.670194603784863,15.648093879529254,15.622722820282616,15.595734431935469,15.564902694093911,15.538721732265419,15.525877632557702,15.538157468770482,15.5903134063498,15.684752188947586,15.825160641539973,15.997921132071511,16.200474502990666,16.430657819720587,16.692091692853857,16.97882821141428,17.28128878379451,17.58204535065697,17.87249552197054,18.16441648487498,18.467555420086285,18.811730670634827,19.140378600292212,19.501152272300416,19.87445028739226,20.270703143860146,20.665516093349147,21.08089958096834,21.50988502743656,21.953315546571325,22.409535023444313,22.876796162092045,23.35450155355792,23.832285446721773,24.32084827076989,24.818487866487732,25.328665790441583,25.84690189674724,26.38481647172718,26.945701931485626,27.557532957638333,28.129962148448918,28.75077204991289,29.38362726318954,30.026840057745567,30.66690976486895,31.311639516843115,31.97436580999913,32.62790052584427,33.30364269676139,33.97399185291575,34.65901805829815,35.34859520285821,36.04299999099039,36.746876853950965,37.53835385058523,38.198413649196034,38.933343960816174,39.682718460803045,40.48581466697685,41.22326317910964,42.00868939943794,42.804893169452676,43.610949948765345,44.42505148983446,45.24510208288904,46.07449954123028,46.896865309643125,47.72148058236449,48.561239802646035,49.38553579125685,50.20872155730687,51.03951378906481,51.86367222868911,52.74640486532199,53.495407749653694,54.31155531905866,55.13415593977843,55.96950310580776,56.76134422039313,57.58958184501926,58.431290362063976,59.275757880365084,60.14461167119656,61.01702956841329,61.91726652012499,62.80155851401447,63.70902036570416,64.61376418886911,65.53941338690228,66.45222031467856,67.38234031227302,68.31349525761762,69.33520243239276,70.22564969238351,71.20472731175327,72.17044835189968,73.18991285030849,74.13891041559214,75.14370485795799,76.14671194700936,77.1425970498154,78.1301163303037,79.10181975613071,80.06459779431513,80.99850571955002,81.91330673086087,82.80738208053147,83.70109823486665,84.57917414050864,85.47902161063945,86.38617496809448,87.38534659292215,88.2640677918122,89.20292972731765,90.13208361554312,91.05209029977377,91.8872823280419,92.66787639173467,93.36953809226866,93.95052956039306,94.42971768016663,94.76971385749006,94.96991460285854,95.04869282328119,95.02556755461958,94.93478666680119,94.81281765820934,94.69591122621507,94.59363457819445,94.50981027085169,94.44881205467253,94.39608348015592,94.328176538093,94.23268629580497,94.09871120755082,93.92140768173351,93.69358699934247,93.41470252890826,93.07740966602601,92.68235190700378,92.2433497001111,91.75695942192405,91.21660864495524,90.64260442155188,90.02490875591073,89.36813758032447,88.68971376117136,87.99564028876017,87.2945883978094,86.57337215123817,85.89767849815551,85.19088857690404,84.49055448705272,83.78254496907728,83.06239849477724,82.3450996372944,81.62070134049462,80.90163206927855,80.17224690011356,79.46039946000751,78.7434441611968,78.03523399399194,77.31938670742792,76.59821302396593,75.81294022046642,75.14331959959705,74.39534087297936,73.65809072453085,72.901831383578,72.18375761265574,71.4472695498825,70.71175788369614,69.96089417539281,69.19580950095059,68.42340521920235,67.62934927678315,66.82420419879466,65.98169518380244,65.12155532514686,64.20526341145931,63.27391256389108,62.321774133348356,61.37221738293496,60.36886893399274,59.54768429887783,58.692642322276285,57.89443090196056,57.12648913730049,56.4740082874892,55.8446050749932,55.2834105282426,54.76640651528457,54.27587568673246,53.77008970382474,53.240066728886,52.6577411678965,52.02988550894255,51.369908110339324,50.7051693060368,50.01357393097355,49.293692157422335,48.55573755199828,47.80806495150659,47.153897742803174,46.49391046100675,45.809944477690884,45.099857095736965,44.364263484519036,43.56884107939914,42.73413134253613,41.901193842920414,41.06097126277787,40.236977554468446,39.4213265085955,38.628603192037225,37.83119854606789,37.02169300284885,36.20593301256924,35.41060028103536,34.62111350751856,33.84819845843902,33.034258301455026,32.337590054601165,31.632254658485305,30.90777495911028,30.15573116590461,29.42612589386685,28.68265425613458,27.95445384352641,27.240125627271226,26.587176716025773,25.908769678103404,25.24237483051266,24.571096342745893,23.91423322910315,23.277140743518625,22.66903295591846,22.09036584414473,21.56496925730074,21.03147186359247,20.444387347596617,19.92933914427226,19.41665001104313,18.928023096135263,18.480587627577897,18.08558673111479,17.740295401531483,17.438254354375587,17.188852056120293,16.983863760248987,16.820696199431463,16.69780988349598,16.62219718831567,16.581196254984494,16.570106408252585,16.572550362598815,16.58595806567891,16.59638742676081,16.599258831147292,16.585711824989804,16.562069784698227,16.524069114772885,16.473914785108082,16.410825922977907,16.340537305132106,16.26703212478654,16.193663988754114,16.123230700357006,16.060034278637048,16.00371166492082,15.953318059627918,15.910822358058086,15.877466867423983,15.853848517632484,15.838812617797629,15.826823379578087,15.819075292871426,15.82087248460751,15.847305055549743,15.90967583807551,16.027384666496786,16.20558089908549,16.436817248421203,16.7223738407419,17.043474771537642,17.375191208188582,17.701292088962695,18.012783052847865,18.309428005519564,18.604914298487817,18.911989565931403,19.23155162443365,19.5605099050584,19.91713669354309,20.23665005066188,20.583637940287748,20.937676325347887,21.30859887525031,21.680409068060893,22.072687428147052,22.484525906128844,22.91781593455525,23.36479398237775,23.835345787773043,24.318155587155232,24.815976853191376,25.326469974324898,25.850634488131696,26.389742579251628,26.947406194045904,27.525203652713085,28.116614268329432,28.759263146979084,29.344718333800746,29.98859780544317,30.64213955078729,31.31118084967959,31.97787247106421,32.66651908003208,33.358593736240536,34.077396358801124,34.79923805820535,35.5459247204237,36.30364570442737,37.0725781683062,37.857897649202506,38.656643321098144,39.451188229649055,40.25348571500599,41.05422159429309,41.86178605789624,42.68025704681176,43.44113777958482,44.23578017120849,45.03723787425753,45.835353007636996,46.62513832489943,47.4327384754886,48.238333979400124,49.043020295250294,49.868026878037554,50.681990139357765,51.50021544300428,52.3204565685142,53.13912040897618,53.9576476859014,54.85275380530827,55.59786120482037,56.44054596005259,57.26988648728695,58.137151254944754,58.927152661196324,59.77409675380946,60.613915956400064,61.48533784096819,62.35071070497842,63.2397218198098,64.14935157355296,65.08703218066509,66.02409482097819,67.01172550973206,68.01122471432726,69.04505535061955,70.08943682702174,71.14403094235392,72.2803458572756,73.23825305162632,74.26206773355283,75.28964052653568,76.30538883531045,77.22382886243966,78.16301659327347,79.10897838388915,80.04311362386652,80.97148733519415,81.89726429063373,82.81978164589715,83.71264944338029,84.62171133999384,85.5277489573561,86.43134443471358,87.30283472293613,88.14751917724179,88.9544387764508,89.75353198840632,90.35951184260745,90.96337895491321,91.50280477900851,91.98893114942555,92.34136267248952,92.62441428879801,92.79525172934824,92.8615745345142,92.81338260523155,92.67283952020267,92.45536790708879,92.1928148716063,91.90046188844943,91.59878772626844,91.3046138410947,91.01567539662048,90.7303036615456,90.43159231044397,90.0928213691709,89.75436846954395,89.35406095729418,88.90082777367614,88.39501739259296,87.86241014333616,87.26255748178745,86.62650418986829,85.96399495566055,85.28118751037836,84.60320343612975,83.92511176046449,83.2786909886086,82.64210831063014,82.02407173805084,81.41518913790856,80.81346149208967,80.20415125202197,79.59916159651328,78.92824107938588,78.3454027694243,77.70149687266635,77.04755506867333,76.33001307011412,75.64641226281455,74.91015384400346,74.1669855722142,73.40273334033373,72.62207576271972,71.82422090733581,70.99966363934078,70.16866085564097,69.29969540801591,68.41717969513641,67.51994516972164,66.62667613260255,65.73286575137769,64.84879759867526,63.944272049677295,63.13544292027734,62.309047608929575,61.50947702373341,60.74101977518716,60.0413540989303,59.40323943961784,58.81867236523913,58.288248787063836,57.77113599099955,57.254193562379285,56.71400038331651,56.15630861303276,55.580709617153225,54.97247528901126,54.34834036441853,53.7113725203067,53.054290662628816,52.38723056441619,51.686662558697165,51.04949520069717,50.38661107372703,49.71812570476358,49.050056775565466,48.368673360163335,47.656637179006786,46.90938293383308,46.144598394647154,45.34006242147526,44.549945455607684,43.755644340300464,42.96325117448327,42.17400855141781,41.3900610310953,40.52056943623742,39.78084991213027,38.96139940123265,38.142522470667814,37.264541643497125,36.46855866720119,35.620489235897175,34.82646419583122,34.004557839117204,33.19170303634194,32.389678532513194,31.60054466573051,30.810533781959773,30.034647244855794,29.3031411516436,28.555187958204453,27.803199849586143,27.087843803424864,26.401651197893944,25.693879207165228,25.102444137534146,24.526070218951464,23.952567026858564,23.336259943020718,22.771995574679657,22.216332246886886,21.671183974614312,21.176837002403698,20.749278653586735,20.305661969921168,19.872154748602963,19.506398782991408,19.177503363433694,18.894123372776537,18.64938883275176,18.456739826571738,18.300859798893374,18.17925620209095,18.074721875013747,18.00565133905037,17.952210004669716,17.915981664180272,17.89181656465147,17.88152480113678,17.880437562451696,17.884201856997624,17.884178659286604,17.879413720965,17.867487108805516,17.8472402207522,17.81803902963751,17.784095383074494,17.748884260715503,17.716223620577594,17.686554915681707,17.665518213911042,17.65974470004543,17.681064859358997,17.727056567255357,17.82107549577437,17.96739772115272,18.16094627537554,18.38162762807538,18.62838497137873,18.894270108119997,19.167883246205005,19.43915763274923,19.70059476255877,19.954660195121537,20.21109667347609,20.4777420445664,20.754567477042194,21.04729997951348,21.344327102004428,21.643219836665438,21.94155902637296,22.260587058756204,22.555018744122684,22.88125319878741,23.2238210610142,23.58931701941871,23.964868899494057,24.368531917454384,24.79272721295057,25.24633943199923,25.721842489859583,26.22249337351076,26.752733999202267,27.303797111820362,27.866083297008863,28.440476520441752,29.022650667096233,29.623907284933118,30.232812760671873,30.854606154996066,31.509236962343767,32.14066695973325,32.80940972409673,33.5030038755965,34.215134938949745,34.952181279380035,35.70724083781564,36.47686865399037,37.25675391526415,38.04608282562027,38.826332854945484,39.613376692332224,40.38083467672967,41.15950476928956,41.93338703740797,42.76519995739033,43.4925535492592,44.28873372012746,45.08531155753127,45.922484284655845,46.72451489402901,47.56217479589944,48.41099408120955,49.26635978588599,50.13422898408776,50.99807076414623,51.86281266571291,52.72348410893128,53.596620147671025,54.44996598934737,55.31454531482599,56.14708024177263,56.98240444232886,57.812467633126126,58.69584917361463,59.44765275583536,60.2806877583073,61.0979751875261,61.95351313853188,62.765052179424224,63.63081727254003,64.50040963132068,65.39051476425298,66.30669378806701,67.2436823501726,68.21115117372182,69.18465263451863,70.16494035159016,71.16563387837283,72.16328795338497,73.16137508979848,74.16486005393318,75.17134838117128,76.19953127353448,77.12835084986246,78.11632575726293,79.15110766928194,80.2096225104061,81.25970605358094,82.35780014405998,83.48451810828216,84.58053825518968,85.70367716658986,86.80270938471594,87.88790090384931,88.91361093202046,89.889681148736,90.80538727337527,91.66123883064746,92.43436280554776,93.15448519219667,93.810200670881,94.37024690557536,94.85919842628591,95.30597854789308,95.61873776755655,95.67510794786153,95.7449641856772,95.65348664428565,95.54427906390967,95.45378655273275,95.38754892195183,95.35004360930685,95.33972237136865,95.34505132040357,95.3420795383082,95.3088968379169,95.22841589611282,95.08973790713314,94.87958011091348,94.58895661250592,94.21007998405364,93.79058721750164,93.28049062154852,92.7043599626662,92.08216949709815,91.41682568476355,90.71194388978296,89.96948511372159,89.22286782586139,88.44750914285493,87.64490350298549,86.83058249115128,85.99406189312202,85.14008554596731,84.27025586430557,83.32595938890566,82.55654459991082,81.72263291799761,80.93271257665438,80.16037765895932,79.53420811529979,78.95190882749898,78.41538197455182,77.88086100252019,77.3392813983395,76.74226091301334,76.10011973600379,75.38766029855495,74.60754251148457,73.7789279969629,72.88843535490554,71.95704685529228,71.00773425077737,70.0414698848699,68.98968739670322,68.09011554269496,67.11662444549358,66.14930455103669,65.16766709474186,64.26286439730607,63.34618826688473,62.44554080559868,61.575481367114264,60.74409672576078,59.969589237128304,59.24224649656285,58.581525599664985,57.956846345310375,57.35745355746055,56.73275123453034,56.067707454341516,55.345112295645464,54.581251751937785,53.76095698517624,53.043509719069405,52.29781734686708,51.57935589094065,50.87683432882326,50.20281233242124,49.52265885178506,48.84599542027124,48.17432361841177,47.487432977685216,46.753238710749265,45.96239491784034,45.126529046883135,44.276779213146,43.428159391945016,42.59675055697201,41.785490483331415,40.984075990781605,40.209082226049084,39.38283461136685,38.64111447980439,37.848672172056695,37.0499308389048,36.25957645142618,35.4613986405604,34.659068891895025,33.890441476396056,33.14240804346981,32.41961598190502,31.715510457828067,31.02208482892908,30.35170449980608,29.712039614101585,29.036898369964707,28.360984830814544,27.67752237149751,26.989529591237602,26.306869207588228,25.605076904787456,25.01433874100461,24.39106149541503,23.752132325323416,23.14176488672334,22.559320585843537,22.02476764343746,21.50882826175919,20.997070080801063,20.52317240454074,20.09542138520747,19.695572805476864,19.34101761609694,19.018389177469107,18.7412325996205,18.506724409235563,18.310837745967657,18.152594699603238,18.02913532269353,17.93209373824025,17.870808036902105,17.827623200841302,17.80253782164398,17.78696270245997,17.780630324611195,17.78209192062252,17.78967511424127,17.797180262546537,17.807998764287817,17.826707077254888,17.858592535522153,17.90431199107818,17.981084362114256,18.098508309525293,18.272989953321325,18.454290765711896,18.691331934049387,18.946630540209426,19.202519546696873,19.43181725862648,19.666869863516304,19.90735979061299,20.173757362128026,20.46068354110802,20.76204167671875,21.08253040201477,21.41096591405094,21.75170439699856,22.10992174927249,22.47840575430483,22.857246970725104,23.246879596160714,23.648688954955272,24.09917505116642,24.497941820757717,24.94336820746943,25.407033762603852,25.906009278556986,26.386215556397552,26.902635927665923,27.43018129939315,27.971694007737078,28.534643177041968,29.104740900127002,29.692676175305337,30.295647875960107,30.91603035958568,31.543065455330314,32.19165379397408,32.847678526066744,33.52485156627178,34.20548905202469,34.94659442333382,35.60201408463755,36.323806239536665,37.04538191031567,37.78162291970809,38.506023089011386,39.2395487907675,39.985425857132675,40.726173947221326,41.47490708785366,42.22603746522462,42.98397780116744,43.73946753824876,44.49635960123277,45.2552748196614,46.01692632061632,46.778783396300675,47.55824648727431,48.32243509872387,49.14292264878692,49.877094047003546,50.65426403244287,51.4281181338516,52.22586029519589,52.985016620978826,53.76005948776329,54.53705631624304,55.30496105168856,56.06928233020925,56.82951371408061,57.59028035411137,58.33462081451713,59.0772659849664,59.81438374297472,60.55299834344507,61.28416500810961,62.022440872676235,62.76646828515802,63.577045792422325,64.31690379044075,65.11073185809501,65.92496819452606,66.76128284848215,67.61527586589771,68.48461848229148,69.3801152475557,70.26043594023815,71.14040749131527,72.0306609046615,72.91897211252186,73.8218320874518,74.74323494283276,75.66606353203531,76.69135488342816,77.57637582170398,78.57071076387248,79.56879179835056,80.6005579928,81.53026753651383,82.47931213075432,83.41113192213142,84.29585379084715,85.16905640810427,86.0166233407745,86.86057995078599,87.6767854308332,88.47764774201983,89.27754607023341,90.09330692116487,90.87698091952628,91.65516780663351,92.38180679121525,93.08185674919235,93.56948224126764,93.99240706383017,94.27788844449464,94.42984839390456,94.45130980650853,94.39090512665464,94.28099493208566,94.15960808240476,94.04199059364169,93.93275606728048,93.82645097194661,93.71847483213182,93.59100520448472,93.4359413628037,93.2499542221152,93.03065913597118,92.76929492639556,92.46102727320917,92.08078623362103,91.71791696474183,91.28399476465876,90.81976994673364,90.32389859844378,89.83035426019208,89.29746581902226,88.7460653758854,88.18494940069465,87.60865652972616,87.01565384752413,86.39881273763993,85.79167270429687,85.16005196202329,84.51470818108719,83.84537544377712,83.17389063151218,82.46901379771401,81.75144683775584,80.95610755886696,80.2550553564792,79.48377999655158,78.70237490365642,77.89364731484741,77.13886480662991,76.38278576108,75.64486233442311,74.91534590041962,74.1920724062628,73.4548661523842,72.69305634188393,71.9083368080233,71.10427382847452,70.26674497685967,69.41717254775057,68.56567401891677,67.72677090788763,66.91327333059184,66.09956063145144,65.40586582389722,64.69288350909054,63.98652513269741,63.28886291155399,62.59226867060277,61.873432479423926,61.14350665146187,60.40601040240175,59.66629771013619,58.94934510972465,58.24724517798358,57.57675865353942,56.934889468041916,56.31733076261802,55.70776251555559,55.10853568463384,54.50240749309145,53.88128130052426,53.22615994164534,52.65015545763181,52.05403609218292,51.48616962730343,50.92761855671576,50.36845259044641,49.771746827865705,49.14531349783633,48.453992567562025,47.733360278419184,46.98616833339998,46.22007168512995,45.446043984216935,44.678059876963644,43.90172924079379,43.06876056081596,42.34859473713977,41.54912989194982,40.74112779010983,39.90405787254117,39.130673945336,38.305569427754484,37.47845023153502,36.66008187610316,35.843893649089225,35.041913852720455,34.23498263464634,33.458799990233416,32.65985824706108,31.867373807385693,31.085936544500164,30.292017124647252,29.49151365600554,28.699131697679167,27.85892455922859,27.145713421386198,26.44845076773742,25.732590688362826,25.018535505905422,24.335153449460673,23.631331180408363,22.93877848210175,22.272401654472247,21.671353564190177,21.027348058165625,20.397831756431703,19.7735228593591,19.17812181551629,18.633426371783607,18.14429937783641,17.729792484856766,17.38170600616467,17.11057537197292,16.88692424174431,16.74592467377243,16.63136848831075,16.54908081979929,16.485686095894888,16.442615017278648,16.40862614469796,16.385380877549405,16.36289407054497,16.340859643666676,16.315887052035862,16.288661555159596,16.261774699439002,16.25282966313307,16.274092462311504,16.335159598110078,16.44117778092742,16.59475957994853,16.795803938060946,17.0507824264044,17.314115596713382,17.647140595218907,18.0202554441193,18.419320271128814,18.810157819730705,19.185813996397627,19.54120708194109,19.881384827015765,20.228962067631603,20.585568383776543,20.958524826176806,21.330534538832744,21.707704354997514,22.09111352729904,22.49130292734531,22.897723576923784,23.328769254596995,23.765359072843843,24.25281413182591,24.698234898148737,25.19341207187426,25.69364626325997,26.209864770981845,26.728316125687833,27.25717911227682,27.789845736107658,28.338761238494417,28.894398840454514,29.462041991021756,30.04364574162905,30.63941685847552,31.255070143276477,31.891558386328764,32.601991679076065,33.21928163058106,33.89192400176111,34.58325763450663,35.30428746126174,35.979238557571136,36.68945768007199,37.41429045258246,38.133125338166245,38.86033765165392,39.601463570938456,40.36002854505081,41.10933761908647,41.87488762496976,42.66231386173317,43.452404490162316,44.250437635279056,45.05407132636174,45.85577247240806,46.73049379159067,47.469237007705786,48.27490569271392,49.068046786457366,49.87630264942028,50.625828973731956,51.40099227397335,52.16108834941395,52.9225814732972,53.68513623272045,54.450494718283764,55.206334589711716,55.97276289444102,56.72682717225812,57.47930792051791,58.22921303197413,58.98429685011878,59.735905325168844,60.50591575373253,61.33087701628368,62.074968886029076,62.873262605682626,63.689150389652035,64.52579452994786,65.33206695339996,66.16879700695411,66.9915673172344,67.81195213995531,68.62466619442273,69.43611947493544,70.26510499986965,71.10712583274817,71.96428835403759,72.83657910496443,73.70734739431724,74.59543573289996,75.46788841074284,76.31946719651914,77.20234230978546,77.96181169898011,78.76406606134124,79.53629553121432,80.29981267142908,81.0410792752593,81.78143081479841,82.51590769717116,83.27457397263464,84.06785564309143,84.89425435665954,85.74847636982052,86.61101313809424,87.46914727555036,88.28996838369495,89.10075367854638,89.85217662100668,90.56182702491013,91.21844250932503,91.8313697345913,92.30642091023692,92.70863341829872,92.99039532328841,93.16037299316156,93.21400152838015,93.167958675638,93.04301719518762,92.87021224612253,92.65812575760422,92.41854189670394,92.1625791775804,91.89319868807299,91.60162029057953,91.27816276534493,90.89627456096864,90.52253421389037,90.06656244543586,89.55676102508525,88.98207021388126,88.38477975975066,87.72515335815916,87.03061080728541,86.31163025333468,85.54683867742072,84.77537920088041,83.97612853429003,83.1965844008243,82.4024884264643,81.6243096903747,80.855100386041,80.10956148609144,79.37184361804886,78.6458374979899,77.86713691264735,77.2189489308576,76.50932940368568,75.79691838904371,75.05809261618364,74.3587901444892,73.62762140105373,72.89823739436085,72.16178060158934,71.43746647635989,70.68386900759126,69.9238831660193,69.12022996025256,68.28703274276845,67.40584461766338,66.49162017926253,65.56211892855016,64.64811572470262,63.775739150369056,62.91369372476109,62.24207395528039,61.58526196078759,60.997409632727035,60.45517882787694,59.96833012303619,59.46108348561301,58.94806397914827,58.41132002637869,57.861522978275886,57.28368065742825,56.6761085740175,56.07973283952027,55.45894967423547,54.840846159325196,54.21364233031512,53.62245981236633,53.050354565023376,52.47097379994001,51.831324828685126,51.264694339162276,50.61770502668162,49.951890036136355,49.24366687796691,48.572213800646686,47.87233876911056,47.17735557075291,46.46969274401297,45.76990723163793,45.06125926304383,44.35824285352152,43.65744945373738,42.956523948044115,42.23659546018498,41.53160446179352,40.76533851890677,40.0023671979368,39.233154565252924,38.41506601626436,37.684727311122785,36.92728053650912,36.19725809548088,35.4559833838348,34.74637582176379,34.03733447385883,33.336178269690016,32.64922112343047,31.966960886478137,31.324064207275516,30.65120650233434,29.95605858396348,29.274950335913246,28.574555323913152,27.784312852740324,27.13714863020646,26.426961862705216,25.746441578961228,25.068169596823946,24.451091666653216,23.810557446529113,23.155304996341144,22.50154227340942,21.85182354400363,21.24022039218205,20.6569140790344,20.03306295905539,19.45439810150897,18.920349755650943,18.424194188101715,17.966836861977395,17.558015036349868,17.20416539723312,16.87231880407681,16.639549801943915,16.433229401209342,16.269957340728453,16.141321518956545,16.05378023531245,15.99351726240916,15.956699258910055,15.926916475182919,15.905621853316145,15.887867360029606,15.873070345938517,15.86075495716597,15.85477603997756,15.861837254969009,15.89777399876676,15.98481309263494,16.134384023147526,16.34264427923765,16.604259668685312,16.856849369138043,17.161662963718957,17.50045697868872,17.88160986192333,18.238079982254213,18.587653357379505,18.927515840102487,19.262776903003903,19.61362868638245,19.967790565436403,20.34491793508484,20.723632620785935,21.10871229341523,21.495180563644944,21.89183198686558,22.297840349314548,22.71768532637864,23.1441341341896,23.621134763569607,24.049626153442652,24.534651268689622,25.02522758148746,25.559098246417072,26.070609488392037,26.618162673708884,27.171326939096428,27.741417928529064,28.323922700433073,28.92208453743509,29.530072415043154,30.15089758956437,30.788629856128736,31.455348179588377,32.127621711337106,32.81779213397782,33.51681219655838,34.225084470875885,34.959063422623515,35.63241172849155,36.343014676713864,37.06219130339361,37.785513777276684,38.51451908735255,39.25897017070936,40.01935421466271,40.77991249846791,41.561866217941734,42.34506155081429,43.13701990397835,43.916517649242955,44.71011625051376,45.49962580117485,46.29379242533939,47.0751708004178,47.86062700797586,48.64599167070245,49.46957932235883,50.21442514533101,51.008067330161914,51.80056084011036,52.605019159529334,53.38963648285953,54.19487442616546,55.002130564672704,55.80518945081567,56.611268874838295,57.42823113515189,58.24721302108162,59.06249652826868,59.88756789493969,60.723742989848894,61.621928270056394,62.4055726607287,63.25661916187914,64.14101237036085,65.04737791338698,65.89938267366635,66.79036858732982,67.69108869479906,68.5722575960156,69.44920357422679,70.31539509776302,71.17074648587723,72.00924738486619,72.84880910042547,73.66805919880353,74.4867087644946,75.29282235320579,76.09912007518848,76.89818810861317,77.77945354878308,78.52390613796383,79.36040518007336,80.21227533674781,81.13894662502078,82.01983819631725,82.99910134450235,83.99950429670047,85.01491664720669,85.9992467638208,86.94383263865478,87.8315753508486,88.63549652359539,89.36516395476416,90.01023946009283,90.57801704207033,91.07019856882994,91.48350681270658,91.82904312359652,92.15165720025897,92.37908709528031,92.58077670886746,92.74507563212933,92.88036044365539,92.97448980482329,93.04480816709918,93.09122200584756,93.12506527120567,93.13585073927082,93.12102206847295,93.07576894994534,92.99710316650449,92.86889374997175,92.68496592709431,92.43596202605482,92.12506268601683,91.75545326246501,91.3432545014159,90.85730803333139,90.39062133274129,89.86095268381683,89.29596227922177,88.67534248915855,88.03021892788517,87.32687027743904,86.57008642084712,85.77610792854007,84.93745511042752,84.06295424898282,83.18014898724667,82.30401550135632,81.41244939350169,80.56568483636713,79.73499032121262,78.96359913960289,78.20325138318283,77.46655700364212,76.70542676325611,76.05132723888484,75.33714471869791,74.63097025597908,73.8982968259444,73.18144842101205,72.43208896571778,71.66955310612724,70.89163271766964,70.11003418016877,69.28930432211791,68.45916563614384,67.60600453988745,66.7577521090401,65.90974227453579,65.08445769354724,64.271205206562,63.488054621932285,62.702436232973945,61.90992842555535,61.190717046034464,60.42983393871976,59.685571815582826,58.968245713141336,58.299566526384986,57.68234228909313,57.090561116834564,56.53222528917978,55.96358103468229,55.37416132083083,54.75251434696433,54.11537084543213,53.44809508675832,52.750701857729865,52.003995324905084,51.36146273968221,50.64257111777561,49.919844818656,49.150632163227705,48.43706045250214,47.66026878149496,46.87391603936131,46.06723095123361,45.26149853429888,44.438187044820815,43.626092146650016,42.79431586389808,41.996712210717575,41.20879697675907,40.44178150818359,39.67250653631622,38.93174242469162,38.167368416859816,37.379803774478134,36.662864004700836,35.877183610159996,35.06900229994043,34.22238074709048,33.39660641720792,32.578138804566414,31.77332479980335,30.997198677331795,30.233021800800728,29.494220038305663,28.7732264884892,28.026689268968873,27.286048523931914,26.537864675948786,25.80883095445086,25.110042694431296,24.42767191605118,23.781881934624224,23.08696876090849,22.46950884709252,21.81902626288417,21.189276362954775,20.568607243459084,19.943010894797464,19.35961425836678,18.766802580334307,18.217292734679724,17.730018666831807,17.28926424383863,16.906429552761924,16.582957650506295,16.312730427461986,16.088636074437435,15.906698931051379,15.755468623951485,15.637352089064498,15.577863924813125,15.537823030240494,15.523315912700358,15.524842489806499,15.538246229525065,15.55359751936042,15.568006883361553,15.577740341333104,15.581788415197087,15.574584159017942,15.558898460335694,15.537635997793089,15.518238256408322,15.511398957536075,15.52593628505184,15.574161109142326,15.689392704863279,15.836758143339905,16.058149907048257,16.32064932034809,16.63282954435884,16.95568839103557,17.313743638630523,17.673608881675683,18.028380313086593,18.35751703266244,18.667814291564923,18.968008701328127,19.277317042858012,19.600274613122124,19.925840848251884,20.25847863282479,20.587946203988498,20.919128358427535,21.262167562117927,21.647129184149346,21.99173432444859,22.378954156791135,22.781653209484062,23.219046301385717,23.650839548224113,24.11731536686938,24.603325179035217,25.10753934937536,25.623826070759712,26.152041133569462,26.68175286701089,27.22006125305339,27.77071881391603,28.334387898970334,28.907943883543986,29.486830186313178,30.083507629994962,30.684421448479355,31.338904734313314,31.933071753265178,32.577998156421515,33.23799456947446,33.93081363373965,34.60529371449876,35.3065323177267,36.019584667368164,36.72901538660367,37.443411267814426,38.161032894037675,38.87237262064756,39.57279001267551,40.28896382102657,40.99856759511912,41.70737413296141,42.42720131038844,43.15542860527329,43.891268515765745,44.68458275121646,45.38202090917618,46.14205729716485,46.9039601979209,47.67396021237273,48.41721080857482,49.18741947699678,49.94285378043706,50.699881528802585,51.45542133732962,52.210570436360484,52.970366691230424,53.7191229489952,54.46420457695666,55.22836648247679,55.972927580470014,56.730073098960936,57.4900021613888,58.27073249991635,59.09840468811503,59.856892002971435,60.664015343863404,61.481003755378914,62.297244718740004,63.0995013632055,63.930644732574564,64.77084354345465,65.6215276050739,66.49444537351813,67.37043830874124,68.2715825409219,69.16454454352039,70.07037629411808,70.97045387793897,71.88077607507124,72.76644386777676,73.64801404063228,74.53775588966992,75.46202202425737,76.31131857956098,77.17942332816827,78.030818655108,78.8858812603898,79.69737718464049,80.49934563092087,81.27560759526541,82.03808934051065,82.78294371321378,83.52614614371463,84.26946277703327,85.00780161056637,85.73228602626425,86.45003429647078,87.17528228496494,87.78222798996504,88.39710820080512,88.97452617969101,89.51262804210613,89.98280576920978,90.41394278632619,90.79353935120903,91.104327534455,91.33634683689104,91.49133092530425,91.58151402986896,91.61118454505325,91.5890288664908,91.52398720816466,91.41999374103489,91.28466709516535,91.11426230197047,90.91162559191817,90.66362328926247,90.41390637510816,90.10581992331701,89.75331615126404,89.35390753034159,88.93033252417946,88.4457084612816,87.92263554123961,87.36636585782185,86.78013467447894,86.16811813609482,85.53733999449287,84.87867407091522,84.20613655004674,83.51757631181472,82.81506131031175,82.10081745367042,81.3747586060513,80.63862447017311,79.85216295825377,79.14078811587511,78.38594442666185,77.62098301689969,76.83775257547562,76.07186532560863,75.28593212792866,74.48308054428945,73.68392832565586,72.86306121789976,72.03702559000568,71.21461577424745,70.37508422728244,69.53511087411357,68.68635306731117,67.82077226288312,66.96374939857323,66.07172353318118,65.18865457907246,64.23070557152639,63.3681718958535,62.4667700501464,61.5660755357981,60.656603277596794,59.79361532660015,58.99001192102234,58.245652395447664,57.5882239921607,56.99419536285651,56.45765152014444,55.94287806123143,55.4602539386453,54.95968813217927,54.44824579417917,53.9043435937175,53.34847512053184,52.7656983995316,52.17611175450699,51.54553980518794,50.955016885428435,50.33020963856815,49.70081423326164,49.04122124233025,48.35060139754971,47.620597462004085,46.88054153434946,46.114161947932196,45.32007124013898,44.49239073254428,43.67457635250472,42.857382314623656,42.05468540986049,41.25775254986056,40.441615347931,39.721984366529725,38.970516457560116,38.213284375609526,37.468288784425134,36.77635727464506,36.04609225636783,35.30597736986797,34.5958901214987,33.87336754250507,33.14941801269979,32.44193077381409,31.708123182431763,30.968048811686135,30.239794729769915,29.51852959462072,28.82437421621638,28.140956710421626,27.540510154915246,26.863491572354604,26.287713259020787,25.654268428912186,25.03208434421853,24.426352633346323,23.86856590591187,23.356022780706127,22.806339066560863,22.266119503633647,21.766951731100832,21.29656948775751,20.870018376138464,20.460265348847866,20.077522385296316,19.747036698490824,19.46745908151947,19.22677455207062,19.022430506892448,18.85844988633431,18.719119599062008,18.621351350190256,18.54025637865095,18.480093042004135,18.435584028167405,18.420683643119055,18.439164653776597,18.493571781688622,18.581279131613723,18.703346443198022,18.860157924374786,19.049800453846213,19.263473841736197,19.498076730300795,19.7464740009181,20.00352142989218,20.26143613427963,20.53005689079106,20.81607547548418,21.131585461320093,21.42421950892518,21.744462546549173,22.066630853024158,22.405121699483594,22.748978969832436,23.116632138573724,23.499689427946095,23.901063931020328,24.31950832402648,24.749050787825087,25.190645088542183,25.656665963557735,26.135389825048996,26.626555397160015,27.13479558436431,27.65682078048781,28.189343117460634,28.731514323363932,29.306475637029152,29.844903013067984,30.41962678289185,31.00094999248007,31.592058752985402,32.20124766665666,32.82683612592269,33.469205242708256,34.1327890379647,34.817541198329884,35.518196732070535,36.224950612734155,36.9496171554483,37.68441717679217,38.42595827035268,39.220022364089516,39.92141116662299,40.67431882084087,41.4308522149873,42.21221817629254,42.9508802106135,43.71309578593048,44.47554309454496,45.23267658499312,45.99551431716045,46.765538179344134,47.53428131749101,48.308137826904876,49.08467024333195,49.868032553175446,50.64830021983451,51.42603634870052,52.20992415414723,52.99417149581188,53.82720837333023,54.55000747950545,55.32815930192973,56.09737647853197,56.87410733424086,57.61915081053645,58.379761917226766,59.129158569849636,59.886003378667866,60.630466582912156,61.39217334587691,62.15465775576571,62.925042081554594,63.70643662048389,64.50230576997727,65.29239849175069,66.08723776543202,66.87326600253809,67.66974556601633,68.50178701310843,69.24736907590821,70.0374757667362,70.84697809298544,71.68447535187055,72.5235376872706,73.39254117120318,74.3087509485724,75.25042632516733,76.23748538388134,77.21345111136975,78.19896545433078,79.15190030627346,80.10154940284374,81.01807818382474,81.9407763496911,82.83146534310163,83.74596790452716,84.65803365690378,85.64061113557298,86.54171542994595,87.51909505501527,88.48489085278293,89.44438592853912,90.3850999453524,91.30033805558675,92.14132741179225,92.89022963483586,93.53764468994102,94.08049576945473,94.51909867467246,94.84975764381038,95.07819597856769,95.1995168772882,95.20482793207603,95.1251886264589,94.98837019836556,94.82922083268042,94.6883553960606,94.57574626570567,94.48911949664551,94.4312198853058,94.39988303349756,94.38354069471285,94.36681944237853,94.3364347760368,94.27827734558396,94.17001200961593,93.99813261771004,93.74708649869336,93.4271760752095,93.03385747413921,92.58237855843008,92.02881507305614,91.53828081198799,90.95754725934792,90.35362899351651,89.67600562627166,89.02575931026087,88.30498236778605,87.55646783696267,86.78033462690671,85.98649254373373,85.15450657676129,84.33430355450109,83.50061373724054,82.68462117685326,81.86444133441066,81.06281997216895,80.28524798876434,79.53726325035976,78.81463236048562,78.08951899403702,77.49583475340152,76.8862557684781,76.29915058759855,75.6975117648022,75.11866201769615,74.51567797068023,73.89652928202011,73.23865864319613,72.55525532623027,71.84793822732664,71.1082901745985,70.35000569402715,69.55804559023976,68.7544029805877,67.92316380747613,67.08891397429056,66.23846613914672,65.39507886953727,64.53600750668298,63.79150780811421,63.02825832250869,62.291787971709674,61.58515215288112,60.903613512139415,60.23387544062184,59.590681895177575,58.956243406729904,58.33371730384227,57.70613693629015,57.066621501723176,56.41564352117738,55.75067061185237,55.08135854358051,54.40882415016193,53.75755774993667,53.10493668439909,52.4569659776101,51.76940432286984,51.12720924953889,50.44069845630614,49.745990627538895,49.038758706047716,48.316246538662526,47.584104021149656,46.839565555148376,46.088958702393796,45.30862785712494,44.544330753397766,43.77616597007257,43.01539301475481,42.260338505813635,41.505878840959916,40.76075210239914,40.00717025821387,39.249257753348395,38.4675956550312,37.646385758776354,36.893534804334145,36.08704574868522,35.28649706190541,34.49163490416656,33.69173983898673,32.905802245311875,32.121390413244534,31.358942979300867,30.589906417364443,29.83158705094115,29.100491136894235,28.359620260349136,27.620944110955644,26.917699057267363,26.15571448718666,25.54395276154728,24.864957688762658,24.248304416237872,23.55025065324319,22.96114604961355,22.28637361472426,21.632281390484575,21.013560216599235,20.470747947236354,19.933197956384124,19.41442943542569,18.98314284137417,18.63227644364365,18.344280025280703,18.129529289942464,17.977592994815538,17.873162154810768,17.800438798967257,17.743106814051522,17.715737098840236,17.702214147378363,17.702851059508887,17.708211170092007,17.71588739405358,17.723885215099486,17.730026412779747,17.726646017486107,17.72311521183823,17.729398988827217,17.757052593105147,17.807156735976786,17.87976325125882,17.973381542404656,18.094952172486423,18.24067380319626,18.41357604159295,18.625361214274747,18.91985009315674,19.207372643036138,19.533246544978876,19.848707752912976,20.154720591071335,20.421618458433045,20.696128008936824,20.985199868627667,21.291868954198538,21.60996855428088,21.930914342453054,22.25412833034863,22.58147795395009,22.917727569039062,23.272835238011506,23.643393122124934,24.035431977578803,24.44179302355857,24.868824499026406,25.330059408775693,25.75402723406409,26.21036370020035,26.675596092128192,27.158078263349427,27.638164417893815,28.14013883519088,28.659855856397492,29.191869594004082,29.749794221423983,30.32023366472578,30.915799107102305,31.527423474430407,32.157044762789475,32.80179543696495,33.47984083067424,34.155615228396016,34.848423977456974,35.552501085034514,36.318753780639305,37.00546241669253,37.74751559792697,38.48879073839715,39.24894850084051,40.00079809187961,40.76097546241843,41.52475242125141,42.29021831675483,43.06804792728303,43.85310601147579,44.64596453729354,45.446544906466606,46.24665450335667,47.059858958682675,47.87163191000767,48.689182325887394,49.492393250870435,50.30886572579615,51.14639338090742,51.92666416954845,52.72067777213989,53.51000950309515,54.30523167242738,55.0954683423595,55.88559099623161,56.676731109937194,57.46139056300505,58.2532612754677,59.03978797060613,59.83055204872152,60.612893004797684,61.406457163351284,62.195652556530625,63.0417810627696,63.77733681249491,64.57028865283533,65.3711749147017,66.19438349549264,66.95736366766134,67.74928003624245,68.54932242802809,69.33692905526047,70.13027981125164,70.93143592478273,71.75495006285068,72.58605903855907,73.45266803626697,74.36002532299312,75.29790009437596,76.2291926862994,77.16733315085206,78.0871480705399,79.0628485334039,79.89776529817922,80.7862443934504,81.65110032375611,82.53597295721508,83.36374848133242,84.23602216049146,85.10029667199096,85.9715639670158,86.83399323879837,87.70815680511613,88.5754771953373,89.41456967050746,90.23934146801655,91.05629856401688,91.84021835816196,92.58483251555253,93.30120442892235,93.97401765244221,94.61568905968473,95.09451169631328,95.55243239686384,95.87779534197747,96.05665437700523,96.072021923192,95.94662880146316,95.75014888620248,95.5322282981553,95.30942735469826,95.10139535678643,94.91832258543471,94.76448218744709,94.61838266635085,94.46846243072176,94.30496927296895,94.1253515575583,93.91092300782374,93.66231052937832,93.30625691976877,92.99510523187868,92.6102955221638,92.18113775483286,91.6617902601308,91.1690705409732,90.62959322479597,90.07176774294774,89.47912906726626,88.8719362768148,88.2392018431531,87.58866870526874,86.94406466508381,86.28598348525644,85.62953193689852,84.98834306866794,84.37414744407877,83.77430481423234,83.17716583618827,82.56075413530081,81.99408056147355,81.40165807821313,80.79496444827116,80.17460875441657,79.55764326751174,78.91509827195442,78.25195064706554,77.58712017845453,76.89264051118337,76.18109440296737,75.43355196686764,74.64567318275448,73.81742885924898,72.96620432185145,72.00216726008973,71.17850564644029,70.2766975871167,69.38666125351709,68.45543956709335,67.63505463625025,66.79259184432102,65.97355884970061,65.17166589796732,64.41004028568577,63.67062844781993,62.977996889930246,62.29585857363434,61.65358142377465,61.031505515458214,60.423322220773706,59.821387678040566,59.22613838659522,58.632865658837545,57.999006377040054,57.45595974698176,56.86951319886762,56.27382868228097,55.654544592272785,55.05907401397264,54.43297243748347,53.801995558583606,53.14532554869357,52.466008064492975,51.762882671229654,51.042713600946904,50.30970703595394,49.561262266928914,48.81091866510411,48.04040576068833,47.263717990451475,46.455520664640254,45.661209302020275,44.79044007778719,44.050740331656776,43.2520746523943,42.4515241370447,41.633447976772466,40.837386067378326,40.015472327857104,39.196348222456024,38.361735497917266,37.51114857243403,36.649019497401255,35.84418313045788,35.002541004502845,34.174771001676405,33.37606102447375,32.5931298512163,31.849899132676068,31.100841977627326,30.36684633052453,29.62935734485714,28.941005104246063,28.213267987766734,27.493970544209663,26.751813582484903,26.046358835766437,25.333083687328667,24.63783987764062,23.9584423301571,23.283831880292585,22.653097703661892,22.00217760545009,21.400217430578667,20.8340821176993,20.30798388742767,19.83230448277628,19.407635190905694,19.02806789414563,18.689643453991078,18.38013907822282,18.139201527508177,17.913939427695304,17.72350098894682,17.559820169893612,17.43655560022548,17.346101468950057,17.288625983384414,17.257702414889998,17.2475547451738,17.249962503849098,17.25683501653208,17.259281463845294,17.257584062991473,17.250577671440794,17.2378654512338,17.21659091785152,17.193055023400834,17.169120339469508,17.14352207853899,17.11816629764431,17.09901389044051,17.090642931191038,17.09619349472495,17.112649797789025,17.152388731030882,17.225847819011445,17.345196009426868,17.503529030275693,17.701101477386075,17.93293767475089,18.19808622984382,18.471968835196748,18.735226718243236,18.975795239826503,19.215622401757532,19.45868823703144,19.712036019075544,19.993320943423925,20.26141058723946,20.544062069781656,20.83470259958015,21.12610777652683,21.42875471667301,21.746190580862873,22.079360791381013,22.412026150978882,22.751165967917945,23.101213382521465,23.45981111232682,23.825741375832123,24.205559100957217,24.606302113378657,25.060825057321395,25.466124726830202,25.929080476000415,26.413140986685352,26.940827673202737,27.439136788478983,27.96746107319503,28.507112841996943,29.05301334925826,29.601486682160033,30.15582563679136,30.716874016999693,31.28975312511772,31.876580268632324,32.47799984747478,33.102565468299574,33.753056591774126,34.41061815491114,35.10135808019927,35.84807858114865,36.50603997082727,37.21860324738923,37.94704395016182,38.698588543363705,39.40958993269162,40.139871031919995,40.883116036209636,41.6249192153868,42.38370725811612,43.1473182172472,43.92047274138823,44.705093123009924,45.49763254129962,46.29417394972853,47.10797985572356,47.919255633550044,48.74291665522896,49.559089695255516,50.42693385499029,51.16980200833897,51.974936694519435,52.77123412825544,53.586954607505,54.3508044371851,55.15127063983881,55.948600890101176,56.744002221603814,57.530604482662945,58.320268358302,59.1133448617388,59.90471805143954,60.70249824804935,61.505039282634385,62.31131151247791,63.121905109061096,63.944967826240806,64.76543705446105,65.65897186592595,66.45281989628197,67.29852813473673,68.14304976311497,68.9931075821869,69.81005355990376,70.64179464915662,71.47467473597999,72.29890098170378,73.13839269087839,74.008416519341,74.90626816226577,75.83126628221996,76.78675058031372,77.71976619450508,78.6533192299032,79.5825347312332,80.4950064079635,81.39438610020356,82.31828135963838,83.12033804336804,83.96199800097978,84.7995733341964,85.6355890270516,86.43046438433323,87.2593906108629,88.090582631111,88.92518090145994,89.78211032149562,90.63526284340443,91.49414845899194,92.30569848420097,93.10513921021713,93.82633003286178,94.4787770231309,94.95870569936265,95.35540122107416,95.58386160263818,95.66263481380449,95.58197965523141,95.39662449552127,95.15268547317784,94.89446110855971,94.65646594202295,94.43271037799346,94.22709945774604,94.04630203422633,93.86011040957617,93.6554346913148,93.42749243940679,93.17363894443355,92.87610574101686,92.52788363374249,92.1304796063307,91.67714489646642,91.16774361082578,90.59211257195005,89.93969372780212,89.29635007370835,88.57106296901274,87.7964810225832,86.99237526479533,86.17450343617777,85.33586700602267,84.45771451175891,83.59611232494785,82.74206372791876,81.89447731433563,81.05076128312554,80.24176381614276,79.45134313896078,78.70437517282507,77.97935132225157,77.3064772213343,76.6450753171877,76.00420846474023,75.31518918374171,74.69081859151677,74.00977357462413,73.30463343587721,72.55030273115209,71.77324038225942,70.94777397543456,70.10747558582065,69.2575502516843,68.38803563303276,67.51573641767224,66.61716531971798,65.71798118300214,64.79873518364363,63.878039160614925,62.90846885563311,62.10790549809065,61.30255153948822,60.582831729622306,59.919985525807654,59.362103033322995,58.830686376392855,58.316112218300454,57.79021956788753,57.22664870864481,56.630415642564614,55.99739460076982,55.333218216915654,54.634624963271094,53.92173909133229,53.21016196373841,52.534312032600695,51.87650185888119,51.23265355228117,50.54466714484837,49.936066581928046,49.2414048821718,48.520673377761625,47.739671866039444,46.99087212090752,46.20113035192751,45.39584618305044,44.58541080337819,43.79307922271571,42.99519181253233,42.190992352898995,41.40007195523505,40.61302632818879,39.81948237980292,39.03321102744128,38.24927411579848,37.490399946931305,36.72090655585485,35.907436801756674,35.20080268949427,34.45056794646091,33.702632711121,32.93948293084705,32.251292254550926,31.510830550549336,30.757153686117334,30.02657126383086,29.268760405639576,28.532803348313628,27.81299220531391,27.129880915133263,26.477564912322052,25.897216033717644,25.256724678877333,24.620208123533814,23.966423043475675,23.339324791816423,22.72013628770218,22.202019895987068,21.616707402590077,21.077958958140208,20.603463812313347,20.196239802324868,19.825160137225364,19.505018155278737,19.244806620753632,19.03655072364855,18.88222166866064,18.77338634936397,18.69899095935988,18.65555562221897,18.639652579046924,18.64861469503789,18.67194916195757,18.722175240799142,18.80295262382495,18.924829776403076,19.06001552165039,19.247305772710646,19.459928478079128,19.706762045298436,19.95754019347151,20.22884329931728,20.507395804807786,20.79769892413481,21.09456942172964,21.401380865173728,21.71738310845798,22.05297452476446,22.399118603587354,22.762172504770778,23.137200853470297,23.53510588468252,23.94681099222644,24.378830166157623,24.850338651386586,25.286186201495727,25.76958061413802,26.26938718050961,26.7878539086181,27.309268066580763,27.85897260760064,28.423772609377366,28.993691463830995,29.583860177194357,30.177010628225855,30.786963912795244,31.399799998704896,32.02947807707956,32.66439169078678,33.3155947829864,33.957188691257265,34.61995249950317,35.2933502492065,36.01822184396081,36.676964940460955,37.381994622300844,38.09560989436195,38.81987170976557,39.53683597124473,40.27611687492397,41.007808307990004,41.749481459189866,42.49590451673515,43.2469961259857,43.99995729930837,44.77293166279124,45.54772991014491,46.34237603888105,47.141118247625286,47.95057315705859,48.7638179727896,49.577478600729876,50.41912657082598,51.19316811782976,51.995614955448524,52.79689660616058,53.579916217524186,54.361494904273925,55.135990599031686,55.920840521408536,56.687648940575215,57.473649419167316,58.25537900055782,59.05072961600256,59.84592050761441,60.64116802140452,61.42376616769871,62.28482833878425,62.98965472283704,63.756101681214,64.50272597336532,65.29330300272282,66.00418233375326,66.76636660903453,67.52746007750612,68.32342571012396,69.10944884471658,69.93387911180318,70.77411844289645,71.63079276832204,72.49495545416548,73.34954010620044,74.20438081634146,75.04993299792402,75.87641230270609,76.6860758174368,77.55628221491577,78.29053146827947,79.08636412913037,79.88542165417985,80.72504545258731,81.53878060331007,82.40081319726762,83.29128567392847,84.22191741836562,85.18010420964363,86.16014995344293,87.14542127201523,88.11643841311097,89.05837233220514,89.97203749095466,90.85036666339938,91.6965113167172,92.50725277358944,93.26577341042265,93.96405969398353,94.48150930095103,94.95851750178831,95.29096609584357,95.49862855098266,95.57594001524834,95.58317259797336,95.54666405397145,95.5189430698987,95.4986466125917,95.4939535720086,95.50269690348466,95.5253570972386,95.54172030710227,95.54185178172685,95.51673176442833,95.46859954617983,95.38797959896394,95.27759929616516,95.12757843139941,94.98577991373018,94.80735734020149,94.6151403139884,94.38458412929285,94.1443148785532,93.85820304192924,93.5328047334202,93.14814128320322,92.70486681856693,92.1959917945536,91.63736664898244,91.0074978881676,90.30797905505719,89.55104516459912,88.73347404000259,87.87352435500745,86.9637694664279,86.01536887519242,84.97885687364075,84.03169651848255,83.00609087240672,81.96706204243559,80.90923818468872,79.88014250146493,78.84361751261312,77.81645773540681,76.82801046275864,75.87050719052286,74.97909729945499,74.11076777946253,73.28907573076967,72.47939919884968,71.6689572412542,70.82827239144396,70.00052646629976,69.13980839767636,68.28760671746478,67.37193479680126,66.58834746049031,65.80311304754275,65.09166354866257,64.41297329712644,63.78497055288443,63.144245069294215,62.48278847700525,61.793129214775895,61.083610979741735,60.35035749406604,59.635381562964334,58.93869156895347,58.265914702532065,57.60362927791621,56.95925501264785,56.30388732546273,55.641404558440954,54.968480880297555,54.27427591463059,53.65903270975748,53.0160344248252,52.35960623096115,51.687631236888535,50.993311686012106,50.277515466830124,49.53501179266064,48.774505361248515,47.9970639557739,47.209770908229395,46.408102595421276,45.58415884898028,44.728638395170414,43.875195215439206,42.9134297192748,42.12143358301655,41.26399926134081,40.42000356072812,39.56584572767394,38.81941356031157,38.0416771732063,37.28973039910085,36.51391395957436,35.759589495956256,35.00555869404492,34.2649827252036,33.519653561740455,32.78367610363381,32.06041404732964,31.377631000075354,30.662404506837326,29.945418554617213,29.225617981848846,28.425101192462456,27.72788006735482,26.970845427945914,26.22924289618494,25.503380099028117,24.820831387070356,24.145202240448903,23.4454144657497,22.763209176852186,22.08816526404229,21.44569007938199,20.88751428785569,20.272068983726705,19.680265849820003,19.076270688992395,18.508593100820715,17.996256301749288,17.51584104359431,17.08470043527983,16.69114541679137,16.42295366422808,16.20260967950835,16.056708614656316,15.972599783287942,15.951239086345634,15.977964101601843,16.045054510390273,16.138409815207666,16.25486770486781,16.39299214497439,16.55272085606084,16.730467502374776,16.940571713111108,17.178187164186603,17.434970275040666,17.7185880166593,18.019322781011937,18.328996104754754,18.682818709751697,18.99371724130129,19.35130755242907,19.723551292087627,20.137384544050924,20.545463494662645,20.97951787179854,21.42906247912666,21.895101552105455,22.38535754592937,22.887111401561352,23.410609854692968,23.945953818251162,24.4976024728386,25.05900209645056,25.630362736920986,26.224800556209516,26.824382658178358,27.44314732182897,28.111539873915895,28.714563752876256,29.370697234127924,30.04088699058907,30.729689455025223,31.423082595701185,32.1433211019135,32.88418035855348,33.61302970296878,34.36603474042172,35.13082615766626,35.89831934887028,36.663182640085175,37.447671317906995,38.23224143105735,39.01996487746304,39.80270027748666,40.596705567834675,41.378326125471396,42.199294348606124,42.9294282274487,43.71836414496501,44.507038457481976,45.30845218477306,46.08833120069169,46.88621467024964,47.67558907639817,48.45815624605804,49.22895291839643,50.00239660538199,50.765384891466056,51.521004826601065,52.26613927274416,53.0212075533815,53.759985490254145,54.501207606746455,55.23837857032937,55.989658359053465,56.76022579872201,57.47469793395365,58.219680461763524,58.98568771615131,59.73386497690894,60.48215558370809,61.229386955573965,61.99212763599514,62.72611471386985,63.4654254523908,64.1891288469119,64.9349696465765,65.67888857895142,66.42805831349524,67.1949589095552,67.99506336463064,68.8159994722711,69.6651130268453,70.51329761507832,71.41711034769507,72.22748226343334,73.0765211788082,73.91083847129319,74.7460608341076,75.55035061050944,76.35711677875567,77.14620953147603,77.93377927369153,78.71034246962597,79.49784683428787,80.28587963390957,81.07845985831183,81.8795697719365,82.70777090496676,83.60464489305778,84.38100870367326,85.24142779866034,86.07456116003758,86.94215398064802,87.72600808447618,88.53141021034176,89.31199996277937,90.05754535408916,90.79888985972782,91.49437734209192,92.16879238014073,92.797940628136,93.37045875309761,93.8670020955243,94.26911818264665,94.56416151495591,94.7464487881966,94.82803881584576,94.84084402092827,94.80061244458545,94.74083488102337,94.67794146389102,94.61897151375419,94.57272067734017,94.52636077153075,94.47316753889237,94.41224940956084,94.32880061485756,94.21213802806375,94.05909038544765,93.87075644188268,93.65362140358495,93.41152438455472,93.1485869567912,92.86498291646222,92.55629989613242,92.21842223078697,91.82272472799112,91.45218967132055,91.01183684966645,90.53486899260339,90.00175415048166,89.45309237908292,88.8506707496259,88.20759319737601,87.53354955030886,86.83224523371175,86.09670995507432,85.34160415643176,84.57229195135395,83.7871049184523,82.99647678797739,82.20034621561263,81.42687519315024,80.64557983769599,79.87980847199304,79.07945359680645,78.40818641915236,77.7161512336182,77.05674088294097,76.4006700925336,75.8058939601536,75.20742108359767,74.61777975502407,74.02645250824735,73.42768668367235,72.81378826556687,72.17386196315029,71.51002483333318,70.80425781614508,70.07355019146458,69.29827351967732,68.51100585253836,67.68413224932546,66.85550524867152,65.96197929666445,65.18542364161074,64.35963536362792,63.554094117983034,62.75731125927129,62.051655677973706,61.37404230574437,60.75947752296657,60.19065630157356,59.6565285778236,59.1180293277307,58.581906079840536,58.01890925014538,57.42374685594674,56.822967672850986,56.22526529589353,55.624519661576414,55.021318252882715,54.40360415982119,53.74815685946749,53.13185135780871,52.4472452697472,51.729764017780546,51.011084927106104,50.28686688378077,49.551182316431735,48.8251713744737,48.11639161570895,47.410682396980334,46.69718701866991,45.969176388564755,45.229576983678086,44.49562112673311,43.76499676837928,43.0091775514966,42.27643460707205,41.52384508696183,40.77584707759418,39.950663000882166,39.23404585210548,38.466664016112944,37.71025209619136,36.94658530981057,36.22496172493471,35.49336777551478,34.785518036921474,34.075468086665296,33.374434407021205,32.676815761107456,31.991196321934154,31.30451471510982,30.623504877818263,29.948210821233115,29.308428443203486,28.63170960884422,27.957944415685496,27.27767524079331,26.568671062979416,25.942907538005983,25.283886932915756,24.638833067858602,24.05681674752715,23.43175932643591,22.798034528861056,22.16273558672144,21.521889693526383,20.88925814016001,20.273242474897206,19.660213430062846,19.112611722094712,18.551501886478587,18.03100969482399,17.565789426547493,17.16954276065914,16.80326854681932,16.47033773153356,16.183569390665905,15.930020675520693,15.686225718068812,15.47321327044827,15.285683906951544,15.136882749629223,15.021190225992585,14.94067175659757,14.911192211778586,14.896974861400482,14.891477811859785,14.890712317087088,14.889513031007775,14.89181111934229,14.900656946251523,14.919637857161685,14.951564912712353,15.013835796498332,15.113845671212351,15.26080402491346,15.427424521574224,15.636441581811061,15.882891559731387,16.16321800010387,16.472211068862507,16.798453393674105,17.114544815538355,17.4046712843298,17.677298195332572,17.945169213536698,18.226181916628512,18.524924372960978,18.839634700732642,19.168695248825994,19.53882916416842,19.872727129299708,20.250456143324836,20.635896791067154,21.047874077805627,21.4539647407713,21.88612605995858,22.32748812820768,22.787495320441213,23.263005596400657,23.75362864031738,24.25945959494833,24.78221952290842,25.318686322562353,25.86887501975005,26.43200760143209,27.00739158688849,27.60212532277388,28.208722556451878,28.871993995691334,29.44360022475733,30.083274941835487,30.730696273979767,31.419314882224352,32.063477552600354,32.76042244490664,33.45653702814417,34.17089519015717,34.88170135411827,35.61332816506075,36.34379460461688,37.085765842900976,37.83657101260151,38.59180463510233,39.34203504100815,40.099968620249534,40.85749862294836,41.62776811084133,42.45247977594707,43.17283631068488,43.95303440819788,44.743739422424824,45.54600470810181,46.295168496863305,47.069017967655284,47.8413941041173,48.58378084182983,49.33540108340784,50.06160370222292,50.8033595067773,51.51356484140136,52.24045838242741,52.9563141318317,53.68730647371961,54.41188703641886,55.14240165404428,55.86681105270846,56.64702023335483,57.32221993338528,58.03931247960704,58.75152352048361,59.48434896195711,60.17710867333799,60.90566781828353,61.630998025680384,62.37779899391594,63.1244274867947,63.897491545483796,64.66475243968475,65.46305357139082,66.26551653388472,67.0891458473355,67.91502531998273,68.76159174890266,69.60449772358263,70.47575829691387,71.37891108443618,72.19311759486546,73.06760484384495,73.95188509637153,74.8296333353188,75.66277815845929,76.51326997436571,77.34592816723881,78.14493168000237,78.94462109727246,79.75038279423642,80.55704429470642,81.35546178056232,82.16597685402716,82.97743169301313,83.78218475657141,84.56865805454122,85.34087313684,86.11310436012695,86.92265647491655,87.61868761225652,88.36561886177749,89.09060055662874,89.82833989931699,90.50290997396111,91.17203396830557,91.80514471084902,92.41131794687627,92.94710063588194,93.42476737244483,93.81443100444166,94.11837134822562,94.33597715543694,94.47317784246725,94.53936470107399,94.55202520226113,94.51243165445206,94.42493969465629,94.29122238189507,94.13314153476651,93.93129434770495,93.69104084286134,93.41587495644525,93.1163206109724,92.78814831819588,92.431706030918,92.05497566953933,91.64895744553455,91.21965416392271,90.76827371865559,90.30090605819092,89.81086408200544,89.3159882230397,88.79936441455187,88.28291059625987,87.76342748560197,87.24401160189971,86.67899756914238,86.16877789626602,85.60575915097624,85.02701229192503,84.41599095317629,83.80175145842969,83.15245110365156,82.48856390678026,81.81251140085375,81.1265508172014,80.44554088123603,79.78728059784515,79.14663908251963,78.54398809247903,77.97782483872301,77.44395740095202,76.92607791778077,76.41186569464712,75.88927417368423,75.31787494602904,74.77971215720552,74.17589246017727,73.54378794094258,72.89209126621805,72.2340778064654,71.57744402155426,70.92445836554162,70.26403801772528,69.59986791478248,68.92457369513292,68.22845928274785,67.51118441021181,66.77105090829441,66.0134979631246,65.17910142735035,64.47511952577268,63.69642953950237,62.943545505913264,62.201643349732564,61.54526988797538,60.907211603703786,60.298451671712215,59.74928633324957,59.21514010677945,58.689307603616314,58.16923923569948,57.65446770456398,57.12768439838426,56.60791965838637,56.08980778733256,55.585150007287396,55.0723174027221,54.52505392739175,53.85873760213747,53.299355939717096,52.646338985979156,51.9725858015253,51.24159081909948,50.579362290997516,49.87533251376742,49.17605246026357,48.495604636740374,47.81561201784029,47.12794372489655,46.44321903743949,45.7439798942591,45.04430728954431,44.33903804529714,43.61764853770206,42.89951217403175,42.16972975273191,41.42280176732861,40.63609721765063,39.96323827764296,39.239710628836775,38.51545785265457,37.785419923692245,37.123039068577455,36.41990190319066,35.680480756552974,34.954032689546395,34.2180469555657,33.48145399943534,32.75207994158408,32.06780143057404,31.414221148736697,30.743344064161846,30.071923032970744,29.41997244108447,28.756344570152304,28.11584649812311,27.447254386794373,26.882879676574447,26.295402199976653,25.787342213363537,25.184530434502797,24.593833049523997,23.9590070155734,23.333852879456447,22.70195466132953,22.10317798570633,21.529504083832254,21.002682285054963,20.520033220660903,20.032038077862072,19.59056488735016,19.204619493942037,18.855221798237576,18.539941722565473,18.255994866851022,17.998261113439135,17.803054829974094,17.632000623318596,17.49717203611493,17.385716676463236,17.305102582030226,17.242379253046447,17.197033407307092,17.16090222780952,17.141903632095065,17.144343764542,17.16887873238891,17.20842220243066,17.26483906504572,17.341535185906952,17.443236976793802,17.572763924983732,17.726742070808204,17.900933559736448,18.111242879154872,18.307901273815162,18.532153231376984,18.766438246085738,19.007982765578863,19.234357149584024,19.45847267300476,19.68114844069948,19.918792473570107,20.17013152537566,20.435530998449053,20.72052708677107,21.018473366781855,21.328267628842482,21.647902177223163,21.97309437094944,22.301458032212924,22.63312506729866,22.96959277594356,23.336511873457574,23.675276265649263,24.049142005293504,24.445469625656568,24.86383456767617,25.30373985526155,25.76165069997235,26.23603147707801,26.722965399964316,27.221354814552946,27.725485174625568,28.24204850164578,28.75579338175041,29.28345442035925,29.810225790480605,30.345264940850527,30.888707183953933,31.459724285469125,32.04617549859512,32.697295589236305,33.30634299555858,33.978921368395234,34.662592432419814,35.361016562443076,36.06443098258541,36.77761708491925,37.49761265380361,38.209835043281664,38.932366515756456,39.64994585308576,40.38380508342165,41.12136721396318,41.88081925102052,42.642639967984714,43.4283827385932,44.20598004114416,45.00182701734154,45.79840679277151,46.64345582773047,47.42013994528614,48.234864535321684,49.035453417116834,49.844886771661,50.63052336275488,51.42790571548566,52.21559130600986,53.010105923045366,53.80186453464104,54.596068508058615,55.38058637768597,56.173314916648884,56.962769457873485,57.76505856369362,58.63579117810446,59.36892732206876,60.1830201439057,61.00513084547609,61.858095278001144,62.6626634258147,63.51893173075275,64.37924535569857,65.24365660039648,66.11946997883805,67.00349277675397,67.88117681668557,68.76041575512022,69.6537359708088,70.53977576051508,71.4532571666833,72.36222820166746,73.30486680705314,74.25368878303135,75.31018548698941,76.1856193603214,77.17291177052192,78.13773348004506,79.14482349766519,80.04959569107218,80.99840004686021,81.94079299640748,82.8841743133577,83.83825306939427,84.82570183794888,85.81939637245614,86.7984560079688,87.74187248516569,88.64139835145195,89.51100489032602,90.32994220269717,91.10363910328373,91.81025754151597,92.47562078263309,92.98046569421497,93.40572834126118,93.68363491172414,93.82061713205707,93.81486923562719,93.72822326374325,93.5958459263406,93.4677070185949,93.35102703970139,93.26030842209754,93.19603191890872,93.14579566469358,93.09543915873319,93.02635620905544,92.90721907770998,92.73148130562441,92.48800680568543,92.18874168203179,91.80329575936246,91.43527043113083,90.99133660807024,90.50697060080859,89.9509341708389,89.3944123439425,88.7731247145893,88.11160023200911,87.402918556185,86.676808151703,85.92447472087491,85.16497337743547,84.41680878250754,83.66162689698504,82.91214111877301,82.15954202185108,81.4248128849845,80.68433248975147,79.94354781955036,79.16822211748165,78.4973047430316,77.8014112959241,77.14079750302116,76.51817506332809,75.93876594414996,75.35931889406469,74.82801103388967,74.3105432940309,73.81550496347609,73.32621428292768,72.81907132789564,72.2774247836767,71.6682721530985,71.01507109369952,70.29189273517626,69.52191225592682,68.70107701274227,67.85331143105483,66.90467741944958,66.07003127372037,65.18626813991317,64.33886256306644,63.49447698892092,62.72536027498622,61.95890588664089,61.2295625830686,60.53369418370464,59.88287046482416,59.290424452645425,58.7344509793413,58.23641446276813,57.74543286095309,57.26385739946585,56.77517430650459,56.26974765118635,55.741978362624955,55.18278651131408,54.567468758299334,54.0079877377743,53.38157727967067,52.76012124237338,52.09670989307983,51.46744784106971,50.77237888481538,50.04825483802999,49.319081797095244,48.556485617220645,47.779612826510224,46.99033504109543,46.189021466639815,45.392609438520545,44.59243079664932,43.832224901528136,43.09450085023705,42.376175001854854,41.65989376814872,40.913675533776164,40.25495368985903,39.56880259650817,38.85658533674691,38.109932716853486,37.37603849484645,36.633764775667544,35.88418527468876,35.12769207456147,34.373091710658386,33.637901587458146,32.90860894547374,32.217249255286156,31.55265892531332,30.90166293363374,30.211159548036353,29.52886757528577,28.855353645350426,28.210926369891915,27.568308742591302,27.02298772203712,26.40244300924985,25.767022827092624,25.081654242942633,24.41539246083418,23.735328607140456,23.081509376455205,22.498703101989157,21.940150111374393,21.34077032078808,20.784282228602766,20.317065129952233,19.894770456153484,19.500064390443306,19.151937123781774,18.850522421904046,18.59411300667397,18.38251951546721,18.20790958037875,18.099137753895793,18.028127097780462,17.997584610429364,17.994319406492178,18.021521626569807,18.07880811989113,18.165322940694548,18.273618139541792,18.407467093124385,18.562785810077163,18.739358295952766,18.932244508032724,19.13888204552722,19.34957010512269,19.573023186615305,19.794319358387327,20.035543719067817,20.293430953744075,20.594869742797357,20.879997373699684,21.198939583931445,21.52441658338547,21.882341459801115,22.24681181360888,22.63281958573648,23.031871949336942,23.4516503321486,23.87195152152202,24.31057036747593,24.756919740224657,25.21316878852997,25.67464162723076,26.150827637844507,26.633661637245623,27.12689728107747,27.63334252759377,28.15249591716241,28.69649880882278,29.210077387123192,29.74768847863421,30.30469557715486,30.864481193001666,31.438356763372642,32.02379063086506,32.622147261016416,33.23473334496176,33.86057997903751,34.48668849238622,35.12318240930581,35.76381030326744,36.42049454032215,37.078580248540085,37.80629647291667,38.43196688968777,39.127743473117526,39.82898416997853,40.565425638124495,41.26029229003448,41.99217739194533,42.72552584729776,43.46256954815759,44.19890180605016,44.94309589517592,45.6868135382027,46.44564154202148,47.19413587755335,47.94093820682436,48.68112060767782,49.4282797684737,50.1674411350284,50.903561811085716,51.699677184329026,52.372364917503894,53.10603951942736,53.840994730430886,54.60807040725483,55.31509385822996,56.03686718264411,56.76796309166539,57.49448205284859,58.21742394223974,58.933097689976,59.65636123664646,60.375364085886176,61.108404564842346,61.85251941783999,62.60538678236227,63.37640949339368,64.16950602738699,64.97083921124894,65.83735542972097,66.59212098634396,67.41587811020051,68.2419652204641,69.10488667350222,69.91626194702928,70.7304507877396,71.55433679918855,72.34888702773144,73.15614417923244,73.9588119065938,74.761715215029,75.56561682772006,76.39731150826168,77.25747400829361,78.13466421436426,79.03335565984429,79.95108801588773,80.88817944616363,81.91088667247887,82.79564201151373,83.78455229604387,84.78690302089144,85.82498186236438,86.81853450253705,87.84820245500241,88.86395138992442,89.85609071332972,90.79193721407935,91.68138302643528,92.47828507941203,93.10565106736568,93.69222374857162,94.15279887128601,94.44303549353039,94.585278977286,94.6036251827878,94.55017088084209,94.45849329292574,94.38713765262797,94.32331644896459,94.28091455091253,94.29451920200754,94.33263554506281,94.390728657273,94.44893764847605,94.49345557578648,94.49210838915812,94.42371868561648,94.2728770605236,94.0432180824993,93.73864097454688,93.3719832148355,92.94407947052684,92.47348866001528,91.96212479796486,91.41679562018857,90.79629826719653,90.22991764118505,89.59103767689578,88.90684035567833,88.17452578472901,87.45929791339769,86.68882277735167,85.9065946302678,85.11806715999424,84.33980010537904,83.55735473569217,82.7959977714363,82.03836819736392,81.29076533319567,80.55194225411088,79.82157250918323,79.1078049473855,78.3987671878298,77.71510740096552,76.99419464737689,76.39131095863524,75.75321284015195,75.12824598014234,74.50268664392651,73.89945781895479,73.2810053821937,72.65438057002258,72.00241504459873,71.31118578812652,70.59305295171855,69.84112271097972,69.06635209861994,68.27302217529525,67.46060336585094,66.65861566315478,65.86365188783773,65.08127404666509,64.33623909518487,63.59116712143111,62.97892032885652,62.35215651186184,61.74310088044656,61.13106739460566,60.542074756984576,59.9442842431843,59.35241165884149,58.7756546423536,58.20622804645237,57.6551089809773,57.106355306580845,56.55791082709877,55.98715372566381,55.38841313046141,54.7711525445825,54.14684434467117,53.51179204979899,52.86342631979309,52.16563986530767,51.53867066867843,50.861752959751705,50.17200864726718,49.45896517519071,48.75858536869566,48.0382316979864,47.318854910462385,46.607627211784056,45.89547141200438,45.1951843096937,44.50631936015399,43.83101642672849,43.139576623974214,42.44574134185492,41.747590030010876,41.06466590594181,40.362457514384566,39.6812823385401,38.979926282969004,38.349460744576,37.69031997823658,37.038277877823624,36.35486700897247,35.6934665943032,35.02910139881673,34.36796604397673,33.73554510840881,33.06962309583534,32.41292328492277,31.74938440651103,31.064404064066355,30.38058307148441,29.711104465909575,29.03626922511637,28.371429508292834,27.711817555528675,27.04883079904924,26.336028764884738,25.712948397324894,25.07288942069689,24.506342925559295,23.902541115298085,23.324575079177357,22.721603626204427,22.135612787244348,21.622225233970475,21.145333602714306,20.70828146771587,20.329268388929755,19.999658518685607,19.725885921098065,19.502633103311215,19.334743295361704,19.214296222859055,19.147842681075318,19.128528862148066,19.14274986776202,19.18997204445446,19.2735605293499,19.387069763211944,19.513401691961327,19.655997604957328,19.815643923150546,19.995199801952687,20.198883837973977,20.425676417588683,20.672020028475675,20.943217032220687,21.218002553958055,21.50798283815621,21.80185727450917,22.102736782440594,22.407232073891947,22.730022054125108,23.062067015499014,23.43669993787229,23.787509674578637,24.177515254179134,24.576160641290898,24.99588808249166,25.40973376474778,25.844257547162403,26.286877323776203,26.742979002415083,27.211586196804415,27.693233520346915,28.186414104746476,28.693934111085483,29.2083732018212,29.738229564973235,30.317643053189546,30.82151096472603,31.3695004085303,31.929829793606135,32.51215310843805,33.05795153601937,33.634658448846,34.22153784088779,34.81180018274674,35.40636022040413,36.01400572950317,36.62921885251976,37.26306209905571,37.91459219760627,38.5766880921096,39.25315082479543,39.94161444934225,40.64930853336061,41.35757782004752,42.12626745576109,42.79752455439551,43.52476296304309,44.24167523212669,44.98474241846001,45.677502283179706,46.38831609722598,47.09095509253571,47.8007067607862,48.50483516844967,49.210161171885595,49.91884245318243,50.634944795706346,51.35598169977978,52.083484812433426,52.81358058122594,53.55849778439245,54.30606408696856,55.048801162784905,55.84077671377535,56.521826171620376,57.24778750301533,57.96718140675005,58.706149885844034,59.41617324362793,60.13758402262292,60.86714271384568,61.60075563153986,62.33834726840422,63.06894166493639,63.79874508886487,64.52667643639981,65.26855096939043,65.99769463677248,66.73437263966825,67.47249587380567,68.22315848109432,68.97171748194083,69.7879038345647,70.50087958597213,71.25870304760458,72.01851601226417,72.78247244318342,73.51422145007106,74.26192200828855,75.00736221914458,75.74975623416493,76.50095171819316,77.24960708772375,78.0082915457171,78.76770363868118,79.5344551150569,80.31344629905773,81.0999152476866,81.90745069409891,82.73809077350627,83.60512010602665,84.5607114837008,85.44187346481466,86.41700271955075,87.4107798119342,88.42474505603765,89.40596439106507,90.41287860488832,91.38679465818474,92.31806767279797,93.20673685284405,94.02954360706231,94.72815751120838,95.30642482680592,95.75304587460364,96.03008144921507,96.13824276477895,96.13509003664058,96.04291095091523,95.89005394982348,95.69223256413804,95.50412774980425,95.30799744655323,95.11088678290197,94.92302150915951,94.75958621593924,94.61011461680553,94.45112714192278,94.26946824333187,94.05930723401336,93.80996953250214,93.51429242816698,93.17708528166396,92.78365986311226,92.32965995207155,91.80703125107432,91.21679548888196,90.54537962138305,89.79396180434404,88.91889066163128,88.06409557077251,87.09493943837558,86.06872311750945,84.98443026624629,83.8957738617714,82.78715787953256,81.6915349476488,80.60628943992579,79.56174590411429,78.53903154720814,77.56587280609524,76.6530672453779,75.77985961012766,74.96948989748728,74.20846193410033,73.49859935485654,72.84578646051564,72.22637999969551,71.59863615562743,71.03230051100256,70.43174987122443,69.80675311124483,69.16674259612586,68.48295918205673,67.75501363091705,66.99749500427943,66.20317364585652,65.37889246046944,64.5327320023128,63.65382041239818,62.79234188797488,61.94165809790696,61.15676905959144,60.40488594559917,59.724626509572055,59.07589152732119,58.436353330589014,57.758294828036945,57.12947312140258,56.446904709465365,55.75605669387426,55.06010907439604,54.376717299964085,53.69263291599255,53.01800446283698,52.34697271226166,51.68536042188511,51.00617437182583,50.30687933568737,49.60366338556893,48.88696850736968,48.150191801289466,47.33910603965304,46.634833203586034,45.878593630800395,45.118408664390216,44.33778720943039,43.60271877341797,42.84992157645144,42.08933623358232,41.326498910428,40.57800101084039,39.836940929309606,39.089750633652095,38.33812101356038,37.590837300444704,36.852366812546606,36.086644297746986,35.34126962583817,34.61346690904623,33.90365296065145,33.16701221731432,32.58180277576092,31.919489908007304,31.263125694205506,30.606277226124693,29.980440015599186,29.34511794987129,28.722167764137154,28.106621769625963,27.506389614962647,26.990917976400116,26.425451478351796,25.839030736478012,25.237518609561103,24.65095464092146,24.082625053726833,23.542254627154954,23.074985856634534,22.568105470217567,22.023110913618694,21.58589780044759,21.149266691231595,20.754543587084846,20.378162695832444,20.058288906066466,19.762370192319867,19.503646607269708,19.280490698464423,19.093715095637254,18.953844773882917,18.86512128242709,18.83336050529643,18.85459329292864,18.925670135534343,19.040873444094007,19.189774046928548,19.371137366421973,19.577138773529413,19.8051153692101,20.01178941279168,20.236586914281602,20.468733672842525,20.715131310704137,20.971304486500426,21.25476110477634,21.555516723980745,21.87104233693892,22.212721869851553,22.566902765844173,22.944636059160796,23.33484623563948,23.741780202485135,24.163440378034135,24.606446086697204,25.05997593702298,25.537243994262724,26.03262089136215,26.582924359426144,27.07141816170299,27.622308744501765,28.175434185134915,28.756958744659247,29.311487343092953,29.890972670271555,30.48136777365399,31.08951307285031,31.711526566598796,32.35841753988538,33.01891833173401,33.699701741102466,34.39159984576572,35.10920018732422,35.83128457325269,36.561860154051594,37.30219636714507,38.05839254219924,38.85468624942976,39.57423064566756,40.332044115597604,41.097483982652996,41.87556168580729,42.637668724158495,43.427053441512356,44.22083125757925,45.025516461610515,45.838091498051384,46.65715686074746,47.48155311405688,48.312095828595325,49.14310971620036,49.96605839137159,50.79571985182609,51.6217850506903,52.433928141469856,53.2468247629621,54.10008349450693,54.857950300161995,55.6547011234298,56.4462015326745,57.252211020050325,58.0346249567197,58.8218450636371,59.61343369667064,60.40732300329392,61.20635961962458,61.998992745566184,62.80445919423319,63.60112986331985,64.40487605031679,65.20955842275178,66.01224272604469,66.81866806932216,67.61632779435288,68.41038481603735,69.23758519388423,69.99416976033184,70.77792749079318,71.56710274550089,72.37223067056564,73.18092462336412,74.015373589571,74.85217851311117,75.71788853292516,76.58779613489199,77.47533469793251,78.36067414486162,79.24305031364058,80.14467639484744,81.05328806455168,82.04402082073382,82.91178336738064,83.90501801148972,84.9224709348189,86.02352538407611,87.0330250138115,88.1351121567198,89.22714341734606,90.29723624236416,91.32521631545679,92.29144480802867,93.13958033781725,93.88578140254198,94.44809446458025,94.8126453455907,94.98597926162348,95.003742733445,94.91912761737376,94.78053194530294,94.64003711372506,94.51604674304033,94.36808125056226,94.25661696044308,94.1489168952084,94.0773686997469,94.0407527244818,94.04727734816173,94.10459172973006,94.20367975566255,94.34260033000524,94.50556134016972,94.67171544984893,94.82336132856133,94.94382789142963,95.01491620261226,95.018969163444,94.9498306356607,94.7954206542379,94.52113965798097,94.19373408313278,93.75048604752708,93.21316563330946,92.58702883425741,91.93990084035312,91.21797276110678,90.45637996342332,89.66327079334432,88.84744952338906,88.01904726683259,87.1674802605904,86.31434897275415,85.43550318295874,84.56579615442911,83.68419785020173,82.81766184604275,81.95148431591862,81.10764211709103,80.21238192549464,79.45422482516815,78.63243072694402,77.83720554681686,77.02228126718413,76.26485277413839,75.48355897759357,74.7162012270862,73.92734508042315,73.14054165533146,72.32476190603873,71.51808909288593,70.7063593010258,69.88943008912895,69.07281967899111,68.2853012956169,67.50724045576656,66.7624056664727,66.04476445039005,65.31768706454693,64.68915371632227,64.04410918686877,63.412987970411194,62.8163626883823,62.25546559377779,61.6869983604698,61.13024105291295,60.563868366304085,59.991604829790056,59.42318789259679,58.85584596417109,58.282333290027225,57.70000056931697,57.114004713338474,56.51094722074784,55.906647103197386,55.287282623306645,54.65995659639788,53.99149744562166,53.38617944138941,52.719018856811424,52.03416143774727,51.3029733407066,50.57693297944564,49.82167331654527,49.06387158981298,48.29104187796459,47.52112087777618,46.75265517190216,45.99591318399902,45.234444730689695,44.48005494622916,43.72407212357612,42.90748126904161,42.22481461408764,41.491752358573876,40.77222577075684,40.03634879329388,39.36949925770944,38.69860518431421,38.025598399625814,37.3626434570236,36.69792882150756,36.029359867842466,35.356278359968485,34.68237183665316,34.00336791683283,33.350156523247385,32.70108765649223,32.05774036424059,31.422682212803117,30.81285637820825,30.099304850625945,29.505320901965593,28.86832744714923,28.236516827970895,27.590790172098586,27.013013633357716,26.479926241171047,25.91981412814367,25.32927541522273,24.759871044454115,24.20251349237681,23.644808825042034,23.105147134069835,22.55377357737275,22.0299312851382,21.482260709293755,20.975946492546022,20.5073538613515,20.075366819251972,19.661562628996744,19.342577379644872,19.04298513249314,18.77774565115406,18.545841714980536,18.35853068380915,18.20246257301283,18.07849332531229,17.984861371667126,17.927240174297186,17.906437940240895,17.91979546503221,17.959380032251254,18.02752802452177,18.12208624396664,18.243785054006032,18.391480933779437,18.564258917230323,18.754565905389793,18.975176802396412,19.17990707478805,19.417207423713833,19.67228272933697,19.951086075093503,20.231445636887706,20.5414418154503,20.861763160366156,21.19956891116413,21.556370456517804,21.925133663265036,22.309509810047356,22.702127593331934,23.112779948203638,23.531404192721478,23.968176757272815,24.412017103110635,24.8785417611042,25.348782955053068,25.879712692862253,26.343648215696195,26.873214987494972,27.409488536989638,27.971875145416835,28.511946587219473,29.08790665146003,29.66785223260693,30.258314191043986,30.863691063502458,31.491254444300075,32.13024232539216,32.7838016225442,33.44603838179334,34.125647180621236,34.80820646156418,35.495810389006394,36.18305296577225,36.88790105863561,37.626802751038404,38.300269619505265,39.028526905411205,39.78335482923004,40.53701809754349,41.293844236837565,42.07637530103755,42.87163070931486,43.669164493862816,44.46680776657984,45.27141169437461,46.08035970099533,46.88413444702373,47.684267410966555,48.47859222297005,49.26773250434304,50.051316075478965,50.832511831045665,51.60735312050475,52.42823538655436,53.17256515867846,53.95511743693874,54.737365137602765,55.52674910342136,56.30718969343748,57.0922606913545,57.87245390411431,58.662520033190326,59.444260307561386,60.22405624652832,61.00253398338704,61.77888909542696,62.56493342976566,63.33895513780619,64.18302884602542,64.90045903085444,65.6751853542784,66.46371200411005,67.28089553011431,68.0449196912679,68.86178669664828,69.6868264468509,70.52396490675176,71.36060514219294,72.20981229962247,73.05296155214253,73.88975825984585,74.73969830196529,75.5815003156564,76.4540550754678,77.31539511771975,78.2199852749194,79.14607916356994,80.19785205170442,81.11602688378042,82.12756690295761,83.16101183140357,84.25740065692692,85.3228281563196,86.45729346460556,87.60858651333785,88.78762523887863,89.96264717291649,91.13376620457922,92.28617052572764,93.33965292640133,94.29109940007096,95.09160460529395,95.703813718889,96.16969728495178,96.3931430162197,96.39661364246054,96.23032664764345,95.96712220321294,95.65596675894422,95.35389371305246,95.10445591430462,94.91121806318779,94.75870080988157,94.63594680477397,94.55379251056601,94.4872965582113,94.41068891279308,94.31139934257327,94.17696150741911,93.99977651613648,93.77524559865114,93.4826377689537,93.11621209651912,92.66610038532686,92.13270341832518,91.47185606625337,90.81286998815759,90.02760805924076,89.1742596103906,88.2377307323239,87.31811042500772,86.3440243933099,85.3820076901896,84.45084467907456,83.57344290519251,82.76106962532508,82.01017867522778,81.31201988470984,80.64615724516038,80.02711150369777,79.41859913912731,78.81906983904875,78.22247624116098,77.6167250881544,76.96254946602743,76.34953861771608,75.66393486520703,74.95931854492572,74.21047390823203,73.47866004736339,72.70598880117686,71.93539761441043,71.15418058890121,70.37864931294477,69.6125328815029,68.86917438063702,68.12687122270529,67.3904877945768,66.64519070843124,65.89536636052576,65.12217665104026,64.33452229770111,63.52837782785511,62.68063908771422,61.904657721849446,61.10755311951134,60.32955069989945,59.56635887982656,58.870561656884036,58.21735004632136,57.60023511647035,57.050318598799215,56.52273021758276,56.01366883705965,55.49991371340629,55.00388525807253,54.48140967908639,53.939285770914445,53.362582233736454,52.766516095763926,52.1318732764234,51.492151740612414,50.79604185913313,50.18335639560896,49.526716760581024,48.86630562697967,48.19188930179272,47.52039820143129,46.800809079600334,46.08802237262214,45.36298662387279,44.63958512133515,43.91214552654895,43.18444622620568,42.47917938843025,41.75758197820864,41.03331135855634,40.325603637600246,39.61814525133063,38.89960343129281,38.186231238643366,37.4462915367114,36.77478847909374,36.08125553716636,35.396505858008794,34.7043206922053,34.04706804097784,33.35739294498461,32.6485117304457,31.968846023505574,31.302450365469706,30.638532013674514,29.96890562717496,29.333239711310195,28.70734220184438,28.057293584425366,27.347091597483995,26.772018473914656,26.15707095554854,25.554432838804352,24.968524461081298,24.396627489031275,23.779782845887045,23.175568902037345,22.556951256655324,21.956510316333812,21.375305720200537,20.809049763731657,20.3213628427641,19.8192604302859,19.333478338758923,18.896194457200895,18.50737392622065,18.152041188709028,17.82187405990022,17.5465128674917,17.306372644147245,17.08551640032128,16.8991606730381,16.768308146757047,16.672210092861867,16.598528050402944,16.55217799730485,16.531481189315958,16.544274820040325,16.59195391029317,16.67832276579542,16.802054218597956,16.951630954001327,17.120577421583743,17.30051869478436,17.495477487395508,17.705234403484887,17.925923174115354,18.17592684970071,18.40358997642739,18.67065416308234,18.951935498971853,19.26495139311881,19.572551737640214,19.90829270150343,20.25931870694335,20.635895295606648,21.032306415494517,21.44758945902237,21.87933892630444,22.321887479387694,22.78062262370423,23.256240300466207,23.740971820697304,24.24710347488348,24.772473056101266,25.311066331701515,25.897992611242564,26.43939946134492,27.023098836420438,27.61393273634133,28.23772817308247,28.835122934161134,29.464348682057988,30.100419336807484,30.751839657478364,31.41862596722388,32.100539752112674,32.79716494589263,33.50572980110483,34.231679614619445,34.9739684753677,35.72328826792262,36.484441711001665,37.25554667322803,38.03932162615295,38.848607245600434,39.61394417110687,40.409255817488905,41.22249229929095,42.04336969344033,42.85736946865338,43.68175194726973,44.52330546366219,45.35580035347924,46.19235685156572,47.01583600292755,47.84595678861921,48.665650840741904,49.489669843960385,50.29716508655722,51.112911631117164,51.909228887633795,52.70245285575168,53.493838967049236,54.33607825424325,55.077605141909245,55.88246692276655,56.66470345638835,57.46363909668015,58.247447575968934,59.03929086834722,59.81365504035598,60.60182058534682,61.38396120541123,62.170762078351906,62.95044595137083,63.7392638506831,64.52844513144632,65.3217597865549,66.16869888337571,66.88727167830248,67.68733237105054,68.49717568486773,69.32695676891629,70.09803273582794,70.91272370651765,71.72393501150323,72.52468954197205,73.32914556802852,74.13221806664566,74.94449990426534,75.73592829661392,76.54826852533107,77.3582747205378,78.19089130674203,79.01646495419455,79.86187301449407,80.73208958590848,81.70018820521305,82.54384749720855,83.51168586967808,84.50994686412409,85.57727160972625,86.57387219648717,87.63716439460151,88.70750833226042,89.77974296470751,90.83827990680543,91.88562201476802,92.89111818053216,93.8461210525495,94.76841232305614,95.60439979184652,96.32366837021037,96.95936690471352,97.42330676351558,97.69433269917879,97.78792385852435,97.6912861658182,97.46541040844274,97.15080424957935,96.79887218789543,96.45406794720401,96.12284325162376,95.81802465190509,95.54751261153743,95.28431945519445,95.05020778861446,94.82400773381654,94.58678769298456,94.32236243658758,94.0309279849739,93.70664551575747,93.3602670514066,92.97413554897305,92.5527840772104,92.0438962114424,91.55317539851538,90.96578776213379,90.3206874528343,89.60084779756734,88.88919677489578,88.1287939963816,87.36086152131467,86.58601805870629,85.85037795998103,85.14914270052276,84.49607031108809,83.88975487482357,83.3265630653197,82.7950932649425,82.28392454725913,81.76587336572358,81.23833338520092,80.68711503869464,80.07109850735557,79.4986228478165,78.85736585814885,78.19452321886283,77.5055581460526,76.8281835399632,76.13822536375231,75.4372553039278,74.70388145726513,73.93441702227892,73.1219452851058,72.25243992962169,71.34667157357366,70.39425847504398,69.45038184302247,68.53580993278936,67.6841539146161,66.90367476459922,66.20358730635328,65.51750108447271,64.90524151411148,64.26724530231115,63.600573560093544,62.90904397991224,62.218795783995525,61.53281841443495,60.86287331261311,60.207707067600715,59.58418997584602,58.98915079280088,58.41961284391842,57.890818820293845,57.367130811253986,56.84299122767359,56.29665207238145,55.74653378329709,55.14431140658558,54.50452151678108,53.79099145934717,53.14184106123391,52.410192693567716,51.687150840690585,50.95729884815032,50.24393110194161,49.51701695168323,48.80443667288882,48.08753349262131,47.355614870095316,46.60028619131741,45.849175320271065,45.08728294088006,44.30721424500358,43.52411839340605,42.74084086611453,41.96546091496497,41.20867520625238,40.449400260171146,39.69873829804996,39.019439215979666,38.31542038629834,37.64386778761983,36.959962874661734,36.29793402313441,35.62542653586894,34.9523717008889,34.30182761400186,33.67234899065283,33.01491321664859,32.34680700366386,31.695543075757115,31.04850460734253,30.399542275858977,29.751325849175203,29.151113492256176,28.548951055750972,27.9329405437289,27.299679384025055,26.736008955238812,26.158897873225463,25.611732254826244,25.04157684264562,24.460871379119386,23.893036592795415,23.342978240712384,22.86481216754474,22.366167514922786,21.856279022837928,21.38585947905255,20.973506423326665,20.59799986777188,20.26539131575659,19.948273736846694,19.717804455181806,19.518212047667458,19.362789278869315,19.25329764366616,19.19263887241124,19.172814553500782,19.1911828651161,19.24137739252502,19.31994572614255,19.425688130140276,19.560581163796428,19.7106755638645,19.879625577271995,20.067473115529392,20.274229636177232,20.49247297105191,20.731489247250458,20.98370386474691,21.278852348166016,21.546780896982156,21.85416825783579,22.179075115678767,22.53925662451547,22.89159964278162,23.278064344818034,23.678743565359724,24.104785141744035,24.53502998364436,24.98683603387344,25.44223575355362,25.92337084324322,26.40801414978356,26.910579398567123,27.42111134339694,27.94100103948353,28.47410074019946,29.020710461286633,29.606838487326968,30.141221353522933,30.720493373274167,31.318546404442436,31.92758390146145,32.53570369011106,33.17084318448894,33.81354552059757,34.46735891735234,35.12990103432253,35.803859806642016,36.48082095880606,37.16078967727139,37.852883857927246,38.55671632267886,39.2640843364834,39.97429475958308,40.69452832624607,41.411887372648486,42.182525032835414,42.892138605908954,43.62614940762567,44.37126359585106,45.11973841627189,45.858870042489166,46.61140817323222,47.3632872544995,48.12408651418503,48.88716636778541,49.651731872582765,50.41528297779982,51.17537595390273,51.93198300155871,52.68535724031965,53.4345197010111,54.1788198612287,54.91843515215966,55.65250957332484,56.41842925154034,57.103145965761684,57.829416456163436,58.54151793619922,59.24429711982437,59.94520768751921,60.64058353449659,61.331612714448276,62.02272948063503,62.71124114656095,63.40908415619242,64.10295745217137,64.8004687587428,65.5053476637122,66.21001731776029,66.90843716768867,67.62144544492324,68.33061177484164,69.04909934511825,69.78796742808805,70.48635080035507,71.22426212654382,71.96387848438468,72.69959437857038,73.4264030138086,74.1651255198549,74.90069459546955,75.62872396908955,76.37457302762742,77.12969973739325,77.90904239725872,78.71230855366022,79.55578243860354,80.4010529035536,81.35478217894446,82.16909929715946,83.06430489935985,83.97488623283463,84.94137250781507,85.8231150213753,86.76992110008317,87.71566714032484,88.66472706464144,89.61237086606182,90.5410309911927,91.45031527363608,92.3255623790738,93.15836737181047,93.97104294854539,94.72398305941336,95.36863767893794,95.92101409016746,96.39276635364203,96.7610193382804,96.91198041296866,96.92171194131011,96.79685644784323,96.58442144156042,96.31029398213887,96.03396909542981,95.75536160447929,95.49959651887684,95.26610984538428,95.04837800716375,94.83401327108018,94.62676568937307,94.41039840124881,94.1810575593696,93.9358681124456,93.68564267299504,93.42231336950833,93.13655073460241,92.78882803420922,92.44847990355193,92.01661063992859,91.52679876174068,90.9288263439213,90.31623011786864,89.61608985488667,88.85744903382931,88.06365311445306,87.24526419970579,86.40262221752573,85.56596829015942,84.74126798986696,83.9460927246006,83.17936375305987,82.44670969276704,81.7656267866598,81.11651555445484,80.50826863675951,79.88163187235004,79.3497244335456,78.79867685404419,78.27575596625387,77.74859341056866,77.25253419229557,76.75293999712432,76.24697900260527,75.72325381179881,75.16869497907737,74.57094106067032,73.91780086472245,73.19714648931752,72.4238763401028,71.58561656368646,70.70521987490838,69.79192740769115,68.87907608768246,67.98019486457348,67.13720074395891,66.3869514974343,65.64830178568299,64.95538913169182,64.30841085998694,63.68890348226692,63.060484915303405,62.42095259467193,61.77751598533787,61.1451690388628,60.536685383179766,59.96083162192938,59.4151476734097,58.88632996531988,58.36052437569154,57.825944301373674,57.26016787848637,56.68389085491893,56.08607441958506,55.45323975743511,54.85733475744424,54.23228818758975,53.59397140663425,52.96238131934884,52.29569189614229,51.63075824089056,50.96914410693409,50.30526335596991,49.651706105582534,48.999936430270836,48.344766660400815,47.69513679785075,47.051556086028036,46.396494263842,45.69297933004795,45.08369076740429,44.41003319101626,43.722511456212196,43.01201885355045,42.34286010404128,41.6526151412271,40.96584932314554,40.285106672718705,39.6101621548072,38.949349147946954,38.283675372099836,37.63608797693578,36.970504154804466,36.34239869988571,35.68817048710767,35.04247012809066,34.39259747557392,33.76420769748249,33.07615071938453,32.52707881189552,31.90300721682807,31.274964458678518,30.598641577463663,29.955412555551277,29.283776575992995,28.620447932926304,27.958184217699966,27.31718098700168,26.739244862991765,26.137800919292992,25.52205126995208,24.904355211161675,24.29060395694483,23.710517854170124,23.15758427016107,22.62724649086232,22.13677754214932,21.624879959155137,21.195821069639397,20.77474880655673,20.38812537973129,20.033748717682595,19.729267456536935,19.45317599377187,19.21383487202609,19.014858958152118,18.848742309549078,18.720263754542582,18.627498708889224,18.57078017973473,18.549118459781948,18.560183258606443,18.603268578117166,18.671687098692964,18.77301132866922,18.903289252330598,19.071847622433506,19.22742308106178,19.41098909417342,19.61068470760388,19.822849571593903,20.02860161395297,20.25133387832856,20.483361437942033,20.732687087097272,20.98971895806327,21.26001421961423,21.54356784514804,21.84039306546345,22.141650257548307,22.456724285778648,22.781873839909196,23.122000570504017,23.47180113105882,23.838708853148244,24.22928542888235,24.58932505433126,24.9850122768068,25.394554783377977,25.81831397267888,26.238663710853675,26.675356133499502,27.121879115008337,27.57306659138632,28.027375822293145,28.48937212905415,28.966590370861226,29.456643768621213,29.956066274727338,30.47229946418541,31.006116036336692,31.551622290676878,32.10960887737464,32.677703753796806,33.27835148530996,33.82965597377262,34.41136429614218,34.995723460412414,35.590044133820754,36.17230338104022,36.77634193756919,37.383118029062565,38.009739414850046,38.64499992525815,39.29373096744198,39.95191531810177,40.633021233147254,41.3208458874892,42.01780646477061,42.721342013866,43.42565743660504,44.13947100533165,44.85006886414773,45.5866210012045,46.27317242205123,46.983959174526056,47.690448537687516,48.40722599253896,49.12154089559808,49.837159952814666,50.551131567697176,51.272985607838706,52.0031204129519,52.73084401567059,53.45914140165012,54.18684051715792,54.914486405849125,55.638399945925435,56.35888728010294,57.0735911053967,57.79375487167644,58.50386109635527,59.2546714922323,59.9307041874229,60.645885827650815,61.363590015591896,62.07747782098899,62.795968134639494,63.52263326065738,64.25823215862006,64.98213350859615,65.72156825359932,66.44243107172427,67.16964083378623,67.87602991028915,68.57236333948136,69.26239319912965,70.01475226796984,70.64871153695066,71.349305381238,72.05148684610346,72.79865850443471,73.52709232859314,74.31131346033068,75.11741045776415,75.93290132704612,76.75544579677911,77.59928275113045,78.4273711323688,79.26335574759729,80.0820829189193,80.91301368648007,81.75175892588052,82.58134294371406,83.432287748748,84.29172845624097,85.19494456272757,85.97714705567086,86.7992878280427,87.64232493592213,88.48365720978097,89.27370053762492,90.08528116467967,90.91321401429177,91.73788637054514,92.57002930062033,93.38788164437563,94.19688770255837,94.91429895925415,95.60421427394947,96.22397669323855,96.73712887008246,97.09225089314863,97.30626966811602,97.3808403467827,97.23912471987356,97.11342507869276,96.91482731345033,96.68426350601626,96.43686384989368,96.22460616211511,96.01939523158427,95.80808037801397,95.61418232980718,95.42155695173055,95.22169231425347,95.01495211109459,94.80573070517237,94.6037367694664,94.40818478846543,94.22699852249859,94.05153459644478,93.87056994599462,93.67176717639767,93.42978371878696,93.17758182368274,92.8595163661368,92.47861532597139,92.02310847480506,91.52073420357081,90.9369887916487,90.29641117736877,89.6014885552864,88.86430886007066,88.08782933432481,87.27018349506596,86.42991699294427,85.568173009789,84.69454661014937,83.79804270698403,82.90540687494767,81.99545768741878,81.08914300661657,80.14396399637413,79.33225518295788,78.50342034122336,77.73324076240544,77.00900467196563,76.38654340587433,75.820260803589,75.29472041620099,74.80057153533794,74.31236620136002,73.80445490550541,73.27786084683468,72.70839201535168,72.099217787717,71.43045360778085,70.72112730854856,69.97531823655268,69.2074903122326,68.43031045770232,67.60879582068702,66.86922138161869,66.10474822594415,65.35385679201299,64.62297558147257,63.920428742357174,63.24382549823283,62.590556443362885,61.98035684443302,61.3892354522981,60.82231300608985,60.26022898837776,59.71071318953777,59.16494360819062,58.61969938489242,58.071345720073744,57.50704197838639,56.92289208948795,56.31630345228607,55.65806189325839,55.0301894922122,54.364460528749845,53.676639959081974,52.9709958815154,52.26656392334581,51.554881144076674,50.838698573734895,50.125364990296134,49.42550010226264,48.7248336823372,48.040778264254484,47.332807073517124,46.61782138478828,45.9019484320874,45.12258816167216,44.44795782211727,43.709616341349005,42.98581997928562,42.242317656649924,41.56625774775023,40.86950327281362,40.199886926760925,39.54525633447154,38.89381345871466,38.25667457834362,37.62610224887968,37.007435541184044,36.36531843568224,35.72418410396207,35.09117548947203,34.44508713044322,33.78917857231505,33.12945532838945,32.4385643125275,31.88638812527059,31.25277900127544,30.61635251697319,29.986976090277857,29.399338037923656,28.80278620560547,28.21494391848769,27.64825711583924,27.10753360453804,26.585846693671236,26.031400779827997,25.4692243080794,24.913218542341745,24.367480605541846,23.8320025507613,23.329240056934328,22.839931418750513,22.403384897915238,21.885099797399626,21.462340510573675,21.029761077352813,20.626355154857176,20.23501450121666,19.898650582064413,19.578578800326213,19.323878017460515,19.04713664067843,18.80863237105762,18.60926541142679,
